# Supplementary material for: Molecules in the Serotonin-Melatonin Synthesis Pathway Have Distinct Interactions with Lipid Membranes
Source: J Phys Chem B. 2025 Feb 28;129(10):2687–700. doi: 10.1021/acs.jpcb.4c08750 (PMC11912468; doi:10.1021/acs.jpcb.4c08750)
Supplement: Supplementary file 2 — jp4c08750_si_002.zip [file jp4c08750_si_002.zip]

Archive with 18 entries (17 files):
- PDB/
- PDB/20_5-HTP_final.pdb
- PDB/20_5-HTP_initial.pdb
- PDB/20_Melatonin_final.pdb
- PDB/20_Melatonin_initial.pdb
- PDB/20_NAS_final.pdb
- PDB/20_NAS_initial.pdb
- PDB/20_Serotonin_final.pdb
- PDB/20_Serotonin_initial.pdb
- PDB/20_Trp_final.pdb
- PDB/20_Trp_initial.pdb
- PDB/2_5-HTP_initial.pdb
- PDB/2_Melatonin_initial.pdb
- PDB/2_NAS_initial.pdb
- PDB/2_Serotonin_initial.pdb
- PDB/2_Trp_initial.pdb
- PDB/No_metabolites_final.pdb
- PDB/No_metabolites_initial.pdb
