# Supplementary material for: Molecules in the Serotonin-Melatonin Synthesis Pathway Have Distinct Interactions with Lipid Membranes
Source: J Phys Chem B. 2025 Feb 28;129(10):2687–700. doi: 10.1021/acs.jpcb.4c08750 (PMC11912468; doi:10.1021/acs.jpcb.4c08750)
Supplement: Supplementary file 2 — jp4c08750_si_002.zip [file jp4c08750_si_002.zip › PDB/20_5-HTP_final.pdb]

CRYST1   78.643   78.643   97.979  90.00  90.00  90.00               1
ATOM      1  N1  UNL     1      67.901  33.810  25.249  1.00  0.00           N  
ATOM      2  H3  UNL     1      68.204  34.719  25.570  1.00  0.00           H  
ATOM      3  C1  UNL     1      68.026  31.629  24.926  1.00  0.00           C  
ATOM      4  C2  UNL     1      68.592  30.254  24.759  1.00  0.00           C  
ATOM      5  H4  UNL     1      67.847  29.498  25.009  1.00  0.00           H  
ATOM      6  H5  UNL     1      69.289  30.216  25.597  1.00  0.00           H  
ATOM      7  C3  UNL     1      66.682  32.092  24.624  1.00  0.00           C  
ATOM      8  CA  UNL     1      69.239  29.982  23.421  1.00  0.00           C  
ATOM      9  HA  UNL     1      68.420  30.067  22.707  1.00  0.00           H  
ATOM     10  N   UNL     1      69.674  28.551  23.253  1.00  0.00           N  
ATOM     11  H1  UNL     1      68.818  28.020  23.321  1.00  0.00           H  
ATOM     12  H2  UNL     1      69.803  28.463  22.255  1.00  0.00           H  
ATOM     13  C4  UNL     1      66.620  33.493  24.823  1.00  0.00           C  
ATOM     14  C5  UNL     1      68.729  32.693  25.356  1.00  0.00           C  
ATOM     15  H6  UNL     1      69.783  32.681  25.591  1.00  0.00           H  
ATOM     16  C6  UNL     1      65.563  31.397  24.064  1.00  0.00           C  
ATOM     17  H7  UNL     1      65.680  30.366  23.763  1.00  0.00           H  
ATOM     18  C7  UNL     1      65.383  34.117  24.656  1.00  0.00           C  
ATOM     19  H8  UNL     1      65.394  35.180  24.843  1.00  0.00           H  
ATOM     20  C8  UNL     1      64.361  32.076  23.918  1.00  0.00           C  
ATOM     21  O1  UNL     1      63.273  31.354  23.435  1.00  0.00           O  
ATOM     22  H9  UNL     1      63.506  30.566  22.940  1.00  0.00           H  
ATOM     23  C9  UNL     1      64.253  33.363  24.309  1.00  0.00           C  
ATOM     24  H10 UNL     1      63.336  33.843  24.001  1.00  0.00           H  
ATOM     25  C   UNL     1      70.326  30.980  23.057  1.00  0.00           C  
ATOM     26  OXT UNL     1      70.257  32.194  22.734  1.00  0.00           O  
ATOM     27  O   UNL     1      71.484  30.333  22.828  1.00  0.00           O  
ATOM     28  H   UNL     1      71.320  29.432  23.117  1.00  0.00           H  
TER      29      UNL     1 
ATOM     29  N1  UNL     2       4.560  69.431  25.674  1.00  0.00           N  
ATOM     30  H3  UNL     2       3.933  69.968  25.092  1.00  0.00           H  
ATOM     31  C1  UNL     2       6.568  68.700  26.253  1.00  0.00           C  
ATOM     32  C2  UNL     2       8.047  68.792  26.492  1.00  0.00           C  
ATOM     33  H4  UNL     2       8.230  68.958  27.554  1.00  0.00           H  
ATOM     34  H5  UNL     2       8.404  69.679  25.970  1.00  0.00           H  
ATOM     35  C3  UNL     2       5.560  67.950  26.998  1.00  0.00           C  
ATOM     36  CA  UNL     2       8.844  67.545  26.138  1.00  0.00           C  
ATOM     37  HA  UNL     2       8.610  66.830  26.927  1.00  0.00           H  
ATOM     38  N   UNL     2      10.267  67.817  26.197  1.00  0.00           N  
ATOM     39  H1  UNL     2      10.810  66.966  26.161  1.00  0.00           H  
ATOM     40  H2  UNL     2      10.526  68.253  25.323  1.00  0.00           H  
ATOM     41  C4  UNL     2       4.290  68.351  26.509  1.00  0.00           C  
ATOM     42  C5  UNL     2       5.901  69.598  25.509  1.00  0.00           C  
ATOM     43  H6  UNL     2       6.351  70.266  24.789  1.00  0.00           H  
ATOM     44  C6  UNL     2       5.576  67.108  28.157  1.00  0.00           C  
ATOM     45  H7  UNL     2       6.453  66.960  28.770  1.00  0.00           H  
ATOM     46  C7  UNL     2       3.143  67.764  27.066  1.00  0.00           C  
ATOM     47  H8  UNL     2       2.148  67.979  26.706  1.00  0.00           H  
ATOM     48  C8  UNL     2       4.437  66.612  28.718  1.00  0.00           C  
ATOM     49  O1  UNL     2       4.523  66.032  29.923  1.00  0.00           O  
ATOM     50  H9  UNL     2       5.422  65.999  30.259  1.00  0.00           H  
ATOM     51  C9  UNL     2       3.215  66.854  28.107  1.00  0.00           C  
ATOM     52  H10 UNL     2       2.329  66.464  28.586  1.00  0.00           H  
ATOM     53  C   UNL     2       8.276  66.971  24.742  1.00  0.00           C  
ATOM     54  OXT UNL     2       7.372  66.069  24.637  1.00  0.00           O  
ATOM     55  O   UNL     2       8.799  67.410  23.603  1.00  0.00           O  
ATOM     56  H   UNL     2       9.407  68.118  23.827  1.00  0.00           H  
TER      57      UNL     2 
ATOM     57  N1  UNL     3      41.508  37.650  62.601  1.00  0.00           N  
ATOM     58  H3  UNL     3      41.587  38.446  63.218  1.00  0.00           H  
ATOM     59  C1  UNL     3      42.002  35.637  61.745  1.00  0.00           C  
ATOM     60  C2  UNL     3      42.666  34.362  61.596  1.00  0.00           C  
ATOM     61  H4  UNL     3      42.101  33.700  60.940  1.00  0.00           H  
ATOM     62  H5  UNL     3      42.615  33.783  62.518  1.00  0.00           H  
ATOM     63  C3  UNL     3      41.064  36.341  60.872  1.00  0.00           C  
ATOM     64  CA  UNL     3      44.132  34.243  61.107  1.00  0.00           C  
ATOM     65  HA  UNL     3      44.322  33.192  60.886  1.00  0.00           H  
ATOM     66  N   UNL     3      45.028  34.772  62.233  1.00  0.00           N  
ATOM     67  H1  UNL     3      46.009  34.566  62.106  1.00  0.00           H  
ATOM     68  H2  UNL     3      45.028  35.775  62.118  1.00  0.00           H  
ATOM     69  C4  UNL     3      40.758  37.554  61.456  1.00  0.00           C  
ATOM     70  C5  UNL     3      42.278  36.503  62.698  1.00  0.00           C  
ATOM     71  H6  UNL     3      42.978  36.274  63.488  1.00  0.00           H  
ATOM     72  C6  UNL     3      40.483  36.045  59.629  1.00  0.00           C  
ATOM     73  H7  UNL     3      40.805  35.130  59.154  1.00  0.00           H  
ATOM     74  C7  UNL     3      39.981  38.489  60.786  1.00  0.00           C  
ATOM     75  H8  UNL     3      39.691  39.404  61.281  1.00  0.00           H  
ATOM     76  C8  UNL     3      39.676  36.955  58.945  1.00  0.00           C  
ATOM     77  O1  UNL     3      39.185  36.548  57.815  1.00  0.00           O  
ATOM     78  H9  UNL     3      39.223  35.594  57.911  1.00  0.00           H  
ATOM     79  C9  UNL     3      39.483  38.181  59.503  1.00  0.00           C  
ATOM     80  H10 UNL     3      38.942  38.905  58.911  1.00  0.00           H  
ATOM     81  C   UNL     3      44.471  34.978  59.756  1.00  0.00           C  
ATOM     82  OXT UNL     3      43.636  35.606  59.077  1.00  0.00           O  
ATOM     83  O   UNL     3      45.761  34.919  59.276  1.00  0.00           O  
ATOM     84  H   UNL     3      46.242  34.265  59.789  1.00  0.00           H  
TER      85      UNL     3 
ATOM     85  N1  UNL     4      74.391  58.809  58.318  1.00  0.00           N  
ATOM     86  H3  UNL     4      74.212  59.744  57.980  1.00  0.00           H  
ATOM     87  C1  UNL     4      75.414  56.922  58.888  1.00  0.00           C  
ATOM     88  C2  UNL     4      76.527  55.920  59.197  1.00  0.00           C  
ATOM     89  H4  UNL     4      76.927  55.437  58.306  1.00  0.00           H  
ATOM     90  H5  UNL     4      76.049  55.050  59.647  1.00  0.00           H  
ATOM     91  C3  UNL     4      73.964  56.773  59.155  1.00  0.00           C  
ATOM     92  CA  UNL     4      77.633  56.448  60.094  1.00  0.00           C  
ATOM     93  HA  UNL     4      78.225  55.602  60.444  1.00  0.00           H  
ATOM     94  N   UNL     4      77.092  57.051  61.322  1.00  0.00           N  
ATOM     95  H1  UNL     4      76.495  57.817  61.043  1.00  0.00           H  
ATOM     96  H2  UNL     4      76.557  56.347  61.810  1.00  0.00           H  
ATOM     97  C4  UNL     4      73.338  57.970  58.672  1.00  0.00           C  
ATOM     98  C5  UNL     4      75.600  58.257  58.545  1.00  0.00           C  
ATOM     99  H6  UNL     4      76.559  58.712  58.350  1.00  0.00           H  
ATOM    100  C6  UNL     4      73.114  55.756  59.640  1.00  0.00           C  
ATOM    101  H7  UNL     4      73.453  54.817  60.053  1.00  0.00           H  
ATOM    102  C7  UNL     4      71.981  58.162  58.659  1.00  0.00           C  
ATOM    103  H8  UNL     4      71.666  59.176  58.461  1.00  0.00           H  
ATOM    104  C8  UNL     4      71.785  55.857  59.445  1.00  0.00           C  
ATOM    105  O1  UNL     4      70.961  54.908  59.856  1.00  0.00           O  
ATOM    106  H9  UNL     4      70.036  55.155  59.933  1.00  0.00           H  
ATOM    107  C9  UNL     4      71.168  57.075  59.085  1.00  0.00           C  
ATOM    108  H10 UNL     4      70.094  57.164  59.018  1.00  0.00           H  
ATOM    109  C   UNL     4      78.761  57.170  59.336  1.00  0.00           C  
ATOM    110  OXT UNL     4      78.894  57.134  58.142  1.00  0.00           O  
ATOM    111  O   UNL     4      79.391  58.112  60.065  1.00  0.00           O  
ATOM    112  H   UNL     4      79.316  57.819  60.976  1.00  0.00           H  
TER     113      UNL     4 
ATOM    113  N1  UNL     5      20.628  11.281  58.728  1.00  0.00           N  
ATOM    114  H3  UNL     5      21.466  11.667  58.319  1.00  0.00           H  
ATOM    115  C1  UNL     5      19.336  10.535  60.406  1.00  0.00           C  
ATOM    116  C2  UNL     5      18.752  10.566  61.758  1.00  0.00           C  
ATOM    117  H4  UNL     5      17.676  10.560  61.581  1.00  0.00           H  
ATOM    118  H5  UNL     5      19.038  11.536  62.165  1.00  0.00           H  
ATOM    119  C3  UNL     5      18.879   9.857  59.148  1.00  0.00           C  
ATOM    120  CA  UNL     5      19.200   9.525  62.820  1.00  0.00           C  
ATOM    121  HA  UNL     5      18.580   9.622  63.711  1.00  0.00           H  
ATOM    122  N   UNL     5      20.563   9.784  63.360  1.00  0.00           N  
ATOM    123  H1  UNL     5      20.502  10.763  63.602  1.00  0.00           H  
ATOM    124  H2  UNL     5      20.652   9.193  64.175  1.00  0.00           H  
ATOM    125  C4  UNL     5      19.714  10.435  58.093  1.00  0.00           C  
ATOM    126  C5  UNL     5      20.383  11.342  60.079  1.00  0.00           C  
ATOM    127  H6  UNL     5      20.912  12.007  60.746  1.00  0.00           H  
ATOM    128  C6  UNL     5      17.822   8.999  58.774  1.00  0.00           C  
ATOM    129  H7  UNL     5      17.047   8.692  59.461  1.00  0.00           H  
ATOM    130  C7  UNL     5      19.584  10.047  56.783  1.00  0.00           C  
ATOM    131  H8  UNL     5      20.153  10.556  56.018  1.00  0.00           H  
ATOM    132  C8  UNL     5      17.772   8.652  57.442  1.00  0.00           C  
ATOM    133  O1  UNL     5      16.757   7.779  57.147  1.00  0.00           O  
ATOM    134  H9  UNL     5      16.059   7.626  57.787  1.00  0.00           H  
ATOM    135  C9  UNL     5      18.663   9.054  56.453  1.00  0.00           C  
ATOM    136  H10 UNL     5      18.554   8.828  55.402  1.00  0.00           H  
ATOM    137  C   UNL     5      18.977   8.059  62.178  1.00  0.00           C  
ATOM    138  OXT UNL     5      17.913   7.410  62.122  1.00  0.00           O  
ATOM    139  O   UNL     5      20.099   7.385  61.808  1.00  0.00           O  
ATOM    140  H   UNL     5      20.893   7.923  61.769  1.00  0.00           H  
TER     141      UNL     5 
ATOM    141  N1  UNL     6      26.494  24.633  58.586  1.00  0.00           N  
ATOM    142  H3  UNL     6      26.106  23.724  58.379  1.00  0.00           H  
ATOM    143  C1  UNL     6      26.842  26.516  59.779  1.00  0.00           C  
ATOM    144  C2  UNL     6      26.758  27.519  60.936  1.00  0.00           C  
ATOM    145  H4  UNL     6      25.823  27.369  61.475  1.00  0.00           H  
ATOM    146  H5  UNL     6      26.695  28.519  60.507  1.00  0.00           H  
ATOM    147  C3  UNL     6      27.343  26.704  58.425  1.00  0.00           C  
ATOM    148  CA  UNL     6      28.078  27.556  61.816  1.00  0.00           C  
ATOM    149  HA  UNL     6      28.179  26.500  62.069  1.00  0.00           H  
ATOM    150  N   UNL     6      27.778  28.475  62.968  1.00  0.00           N  
ATOM    151  H1  UNL     6      28.675  28.597  63.416  1.00  0.00           H  
ATOM    152  H2  UNL     6      27.515  29.397  62.651  1.00  0.00           H  
ATOM    153  C4  UNL     6      27.161  25.456  57.675  1.00  0.00           C  
ATOM    154  C5  UNL     6      26.293  25.242  59.796  1.00  0.00           C  
ATOM    155  H6  UNL     6      25.916  24.769  60.691  1.00  0.00           H  
ATOM    156  C6  UNL     6      27.987  27.797  57.753  1.00  0.00           C  
ATOM    157  H7  UNL     6      28.153  28.659  58.382  1.00  0.00           H  
ATOM    158  C7  UNL     6      27.636  25.325  56.333  1.00  0.00           C  
ATOM    159  H8  UNL     6      27.495  24.394  55.805  1.00  0.00           H  
ATOM    160  C8  UNL     6      28.437  27.625  56.439  1.00  0.00           C  
ATOM    161  O1  UNL     6      29.124  28.625  55.882  1.00  0.00           O  
ATOM    162  H9  UNL     6      28.994  29.473  56.312  1.00  0.00           H  
ATOM    163  C9  UNL     6      28.363  26.407  55.792  1.00  0.00           C  
ATOM    164  H10 UNL     6      28.705  26.367  54.768  1.00  0.00           H  
ATOM    165  C   UNL     6      29.237  27.947  60.951  1.00  0.00           C  
ATOM    166  OXT UNL     6      30.090  27.202  60.558  1.00  0.00           O  
ATOM    167  O   UNL     6      29.305  29.275  60.693  1.00  0.00           O  
ATOM    168  H   UNL     6      28.689  29.800  61.208  1.00  0.00           H  
TER     169      UNL     6 
ATOM    169  N1  UNL     7      -0.093  23.345  61.277  1.00  0.00           N  
ATOM    170  H3  UNL     7      -0.761  22.618  61.062  1.00  0.00           H  
ATOM    171  C1  UNL     7       0.726  25.249  62.081  1.00  0.00           C  
ATOM    172  C2  UNL     7       0.655  26.688  62.646  1.00  0.00           C  
ATOM    173  H4  UNL     7       0.936  26.645  63.698  1.00  0.00           H  
ATOM    174  H5  UNL     7      -0.355  27.099  62.652  1.00  0.00           H  
ATOM    175  C3  UNL     7       1.822  24.382  61.733  1.00  0.00           C  
ATOM    176  CA  UNL     7       1.612  27.748  61.974  1.00  0.00           C  
ATOM    177  HA  UNL     7       2.654  27.431  62.004  1.00  0.00           H  
ATOM    178  N   UNL     7       1.529  28.930  62.925  1.00  0.00           N  
ATOM    179  H1  UNL     7       1.929  28.631  63.803  1.00  0.00           H  
ATOM    180  H2  UNL     7       0.565  29.219  63.009  1.00  0.00           H  
ATOM    181  C4  UNL     7       1.234  23.167  61.255  1.00  0.00           C  
ATOM    182  C5  UNL     7      -0.447  24.556  61.819  1.00  0.00           C  
ATOM    183  H6  UNL     7      -1.434  24.964  61.978  1.00  0.00           H  
ATOM    184  C6  UNL     7       3.215  24.351  61.845  1.00  0.00           C  
ATOM    185  H7  UNL     7       3.674  25.262  62.202  1.00  0.00           H  
ATOM    186  C7  UNL     7       2.014  22.085  60.831  1.00  0.00           C  
ATOM    187  H8  UNL     7       1.606  21.160  60.452  1.00  0.00           H  
ATOM    188  C8  UNL     7       3.978  23.208  61.582  1.00  0.00           C  
ATOM    189  O1  UNL     7       5.280  23.148  61.851  1.00  0.00           O  
ATOM    190  H9  UNL     7       5.582  24.055  61.949  1.00  0.00           H  
ATOM    191  C9  UNL     7       3.389  22.054  61.163  1.00  0.00           C  
ATOM    192  H10 UNL     7       4.020  21.234  60.854  1.00  0.00           H  
ATOM    193  C   UNL     7       1.309  28.003  60.463  1.00  0.00           C  
ATOM    194  OXT UNL     7       1.946  27.589  59.470  1.00  0.00           O  
ATOM    195  O   UNL     7       0.292  28.836  60.213  1.00  0.00           O  
ATOM    196  H   UNL     7      -0.226  29.027  60.999  1.00  0.00           H  
TER     197      UNL     7 
ATOM    197  N1  UNL     8      57.567  27.544  58.545  1.00  0.00           N  
ATOM    198  H3  UNL     8      57.210  28.474  58.380  1.00  0.00           H  
ATOM    199  C1  UNL     8      58.982  26.065  59.506  1.00  0.00           C  
ATOM    200  C2  UNL     8      60.063  25.373  60.233  1.00  0.00           C  
ATOM    201  H4  UNL     8      60.739  26.155  60.581  1.00  0.00           H  
ATOM    202  H5  UNL     8      60.530  24.744  59.475  1.00  0.00           H  
ATOM    203  C3  UNL     8      58.015  25.344  58.713  1.00  0.00           C  
ATOM    204  CA  UNL     8      59.630  24.492  61.436  1.00  0.00           C  
ATOM    205  HA  UNL     8      58.775  23.898  61.113  1.00  0.00           H  
ATOM    206  N   UNL     8      59.330  25.461  62.529  1.00  0.00           N  
ATOM    207  H1  UNL     8      58.925  26.250  62.046  1.00  0.00           H  
ATOM    208  H2  UNL     8      58.509  25.072  62.971  1.00  0.00           H  
ATOM    209  C4  UNL     8      57.171  26.282  58.113  1.00  0.00           C  
ATOM    210  C5  UNL     8      58.662  27.373  59.332  1.00  0.00           C  
ATOM    211  H6  UNL     8      59.285  28.148  59.752  1.00  0.00           H  
ATOM    212  C6  UNL     8      57.930  24.002  58.325  1.00  0.00           C  
ATOM    213  H7  UNL     8      58.630  23.253  58.664  1.00  0.00           H  
ATOM    214  C7  UNL     8      56.141  25.931  57.286  1.00  0.00           C  
ATOM    215  H8  UNL     8      55.436  26.652  56.897  1.00  0.00           H  
ATOM    216  C8  UNL     8      56.915  23.618  57.525  1.00  0.00           C  
ATOM    217  O1  UNL     8      56.942  22.298  57.106  1.00  0.00           O  
ATOM    218  H9  UNL     8      56.217  22.062  56.523  1.00  0.00           H  
ATOM    219  C9  UNL     8      55.938  24.533  57.026  1.00  0.00           C  
ATOM    220  H10 UNL     8      55.152  24.085  56.436  1.00  0.00           H  
ATOM    221  C   UNL     8      60.807  23.497  61.789  1.00  0.00           C  
ATOM    222  OXT UNL     8      61.515  22.817  60.993  1.00  0.00           O  
ATOM    223  O   UNL     8      61.066  23.638  63.107  1.00  0.00           O  
ATOM    224  H   UNL     8      60.306  24.185  63.316  1.00  0.00           H  
TER     225      UNL     8 
ATOM    225  N1  UNL     9      40.223  63.953  62.143  1.00  0.00           N  
ATOM    226  H3  UNL     9      40.193  62.944  62.122  1.00  0.00           H  
ATOM    227  C1  UNL     9      41.066  65.968  62.566  1.00  0.00           C  
ATOM    228  C2  UNL     9      41.851  67.108  63.138  1.00  0.00           C  
ATOM    229  H4  UNL     9      41.280  68.035  63.184  1.00  0.00           H  
ATOM    230  H5  UNL     9      42.652  67.275  62.418  1.00  0.00           H  
ATOM    231  C3  UNL     9      40.058  66.023  61.468  1.00  0.00           C  
ATOM    232  CA  UNL     9      42.534  66.917  64.493  1.00  0.00           C  
ATOM    233  HA  UNL     9      43.106  65.989  64.483  1.00  0.00           H  
ATOM    234  N   UNL     9      41.498  66.807  65.586  1.00  0.00           N  
ATOM    235  H1  UNL     9      41.004  67.684  65.667  1.00  0.00           H  
ATOM    236  H2  UNL     9      40.864  66.122  65.199  1.00  0.00           H  
ATOM    237  C4  UNL     9      39.529  64.715  61.273  1.00  0.00           C  
ATOM    238  C5  UNL     9      41.162  64.636  62.886  1.00  0.00           C  
ATOM    239  H6  UNL     9      41.807  64.210  63.641  1.00  0.00           H  
ATOM    240  C6  UNL     9      39.635  67.034  60.578  1.00  0.00           C  
ATOM    241  H7  UNL     9      39.982  68.033  60.798  1.00  0.00           H  
ATOM    242  C7  UNL     9      38.491  64.454  60.338  1.00  0.00           C  
ATOM    243  H8  UNL     9      38.151  63.436  60.216  1.00  0.00           H  
ATOM    244  C8  UNL     9      38.803  66.704  59.508  1.00  0.00           C  
ATOM    245  O1  UNL     9      38.371  67.616  58.589  1.00  0.00           O  
ATOM    246  H9  UNL     9      38.821  68.448  58.758  1.00  0.00           H  
ATOM    247  C9  UNL     9      38.266  65.467  59.438  1.00  0.00           C  
ATOM    248  H10 UNL     9      37.553  65.303  58.643  1.00  0.00           H  
ATOM    249  C   UNL     9      43.689  67.907  64.729  1.00  0.00           C  
ATOM    250  OXT UNL     9      44.037  68.699  63.841  1.00  0.00           O  
ATOM    251  O   UNL     9      44.149  68.052  65.986  1.00  0.00           O  
ATOM    252  H   UNL     9      43.592  67.454  66.490  1.00  0.00           H  
TER     253      UNL     9 
ATOM    253  N1  UNL    10      20.245  24.007  23.870  1.00  0.00           N  
ATOM    254  H3  UNL    10      21.061  24.555  23.638  1.00  0.00           H  
ATOM    255  C1  UNL    10      18.074  23.633  24.176  1.00  0.00           C  
ATOM    256  C2  UNL    10      16.622  23.909  24.430  1.00  0.00           C  
ATOM    257  H4  UNL    10      16.469  24.988  24.460  1.00  0.00           H  
ATOM    258  H5  UNL    10      16.533  23.615  25.476  1.00  0.00           H  
ATOM    259  C3  UNL    10      18.797  22.386  24.369  1.00  0.00           C  
ATOM    260  CA  UNL    10      15.567  23.177  23.578  1.00  0.00           C  
ATOM    261  HA  UNL    10      15.833  22.126  23.468  1.00  0.00           H  
ATOM    262  N   UNL    10      15.797  23.556  22.123  1.00  0.00           N  
ATOM    263  H1  UNL    10      14.921  23.405  21.644  1.00  0.00           H  
ATOM    264  H2  UNL    10      15.922  24.555  22.205  1.00  0.00           H  
ATOM    265  C4  UNL    10      20.215  22.692  24.228  1.00  0.00           C  
ATOM    266  C5  UNL    10      18.996  24.549  23.900  1.00  0.00           C  
ATOM    267  H6  UNL    10      18.700  25.539  23.586  1.00  0.00           H  
ATOM    268  C6  UNL    10      18.509  21.006  24.773  1.00  0.00           C  
ATOM    269  H7  UNL    10      17.461  20.758  24.858  1.00  0.00           H  
ATOM    270  C7  UNL    10      21.233  21.737  24.383  1.00  0.00           C  
ATOM    271  H8  UNL    10      22.248  21.953  24.086  1.00  0.00           H  
ATOM    272  C8  UNL    10      19.522  20.024  24.900  1.00  0.00           C  
ATOM    273  O1  UNL    10      19.214  18.704  25.209  1.00  0.00           O  
ATOM    274  H9  UNL    10      18.363  18.629  25.648  1.00  0.00           H  
ATOM    275  C9  UNL    10      20.802  20.413  24.594  1.00  0.00           C  
ATOM    276  H10 UNL    10      21.552  19.657  24.774  1.00  0.00           H  
ATOM    277  C   UNL    10      14.112  23.329  24.145  1.00  0.00           C  
ATOM    278  OXT UNL    10      13.786  23.970  25.189  1.00  0.00           O  
ATOM    279  O   UNL    10      13.213  22.588  23.504  1.00  0.00           O  
ATOM    280  H   UNL    10      13.704  21.878  23.085  1.00  0.00           H  
TER     281      UNL    10 
ATOM    281  N1  UNL    11      32.519  25.011  21.828  1.00  0.00           N  
ATOM    282  H3  UNL    11      33.180  24.331  21.480  1.00  0.00           H  
ATOM    283  C1  UNL    11      31.913  27.002  22.576  1.00  0.00           C  
ATOM    284  C2  UNL    11      31.825  28.417  22.783  1.00  0.00           C  
ATOM    285  H4  UNL    11      32.573  28.949  22.195  1.00  0.00           H  
ATOM    286  H5  UNL    11      31.947  28.509  23.862  1.00  0.00           H  
ATOM    287  C3  UNL    11      31.237  25.944  23.372  1.00  0.00           C  
ATOM    288  CA  UNL    11      30.597  29.187  22.315  1.00  0.00           C  
ATOM    289  HA  UNL    11      29.743  28.595  22.643  1.00  0.00           H  
ATOM    290  N   UNL    11      30.618  29.238  20.837  1.00  0.00           N  
ATOM    291  H1  UNL    11      29.857  29.834  20.545  1.00  0.00           H  
ATOM    292  H2  UNL    11      31.448  29.754  20.583  1.00  0.00           H  
ATOM    293  C4  UNL    11      31.642  24.690  22.899  1.00  0.00           C  
ATOM    294  C5  UNL    11      32.636  26.359  21.652  1.00  0.00           C  
ATOM    295  H6  UNL    11      33.143  26.866  20.844  1.00  0.00           H  
ATOM    296  C6  UNL    11      30.329  25.958  24.503  1.00  0.00           C  
ATOM    297  H7  UNL    11      30.001  26.874  24.972  1.00  0.00           H  
ATOM    298  C7  UNL    11      31.163  23.488  23.441  1.00  0.00           C  
ATOM    299  H8  UNL    11      31.399  22.492  23.096  1.00  0.00           H  
ATOM    300  C8  UNL    11      29.809  24.784  25.086  1.00  0.00           C  
ATOM    301  O1  UNL    11      28.903  24.723  26.075  1.00  0.00           O  
ATOM    302  H9  UNL    11      28.952  23.889  26.547  1.00  0.00           H  
ATOM    303  C9  UNL    11      30.328  23.585  24.594  1.00  0.00           C  
ATOM    304  H10 UNL    11      29.976  22.668  25.044  1.00  0.00           H  
ATOM    305  C   UNL    11      30.443  30.567  23.095  1.00  0.00           C  
ATOM    306  OXT UNL    11      31.306  31.201  23.666  1.00  0.00           O  
ATOM    307  O   UNL    11      29.233  31.153  23.055  1.00  0.00           O  
ATOM    308  H   UNL    11      28.592  30.595  22.609  1.00  0.00           H  
TER     309      UNL    11 
ATOM    309  N1  UNL    12      32.880   3.965  59.502  1.00  0.00           N  
ATOM    310  H3  UNL    12      33.728   3.813  58.974  1.00  0.00           H  
ATOM    311  C1  UNL    12      31.714   3.938  61.432  1.00  0.00           C  
ATOM    312  C2  UNL    12      31.249   3.720  62.827  1.00  0.00           C  
ATOM    313  H4  UNL    12      31.746   2.771  63.025  1.00  0.00           H  
ATOM    314  H5  UNL    12      30.166   3.711  62.951  1.00  0.00           H  
ATOM    315  C3  UNL    12      30.876   4.517  60.338  1.00  0.00           C  
ATOM    316  CA  UNL    12      31.798   4.751  63.836  1.00  0.00           C  
ATOM    317  HA  UNL    12      32.869   4.784  63.636  1.00  0.00           H  
ATOM    318  N   UNL    12      31.574   4.144  65.185  1.00  0.00           N  
ATOM    319  H1  UNL    12      31.778   4.906  65.816  1.00  0.00           H  
ATOM    320  H2  UNL    12      30.577   3.980  65.190  1.00  0.00           H  
ATOM    321  C4  UNL    12      31.667   4.597  59.219  1.00  0.00           C  
ATOM    322  C5  UNL    12      32.970   3.727  60.895  1.00  0.00           C  
ATOM    323  H6  UNL    12      33.816   3.349  61.450  1.00  0.00           H  
ATOM    324  C6  UNL    12      29.512   4.787  60.224  1.00  0.00           C  
ATOM    325  H7  UNL    12      28.870   4.743  61.091  1.00  0.00           H  
ATOM    326  C7  UNL    12      31.160   5.097  57.972  1.00  0.00           C  
ATOM    327  H8  UNL    12      31.838   5.288  57.153  1.00  0.00           H  
ATOM    328  C8  UNL    12      28.946   5.182  59.064  1.00  0.00           C  
ATOM    329  O1  UNL    12      27.705   5.501  58.959  1.00  0.00           O  
ATOM    330  H9  UNL    12      27.409   6.053  59.686  1.00  0.00           H  
ATOM    331  C9  UNL    12      29.791   5.401  57.894  1.00  0.00           C  
ATOM    332  H10 UNL    12      29.432   5.833  56.972  1.00  0.00           H  
ATOM    333  C   UNL    12      31.134   6.104  63.401  1.00  0.00           C  
ATOM    334  OXT UNL    12      29.939   6.289  63.261  1.00  0.00           O  
ATOM    335  O   UNL    12      32.012   7.011  62.901  1.00  0.00           O  
ATOM    336  H   UNL    12      32.899   6.679  63.058  1.00  0.00           H  
TER     337      UNL    12 
ATOM    337  N1  UNL    13      18.286  68.321  25.914  1.00  0.00           N  
ATOM    338  H3  UNL    13      19.214  68.657  25.698  1.00  0.00           H  
ATOM    339  C1  UNL    13      16.193  67.431  25.717  1.00  0.00           C  
ATOM    340  C2  UNL    13      14.982  66.836  24.964  1.00  0.00           C  
ATOM    341  H4  UNL    13      14.289  66.379  25.670  1.00  0.00           H  
ATOM    342  H5  UNL    13      15.224  66.090  24.207  1.00  0.00           H  
ATOM    343  C3  UNL    13      16.371  68.068  27.066  1.00  0.00           C  
ATOM    344  CA  UNL    13      14.057  67.913  24.232  1.00  0.00           C  
ATOM    345  HA  UNL    13      13.717  68.654  24.955  1.00  0.00           H  
ATOM    346  N   UNL    13      12.816  67.291  23.709  1.00  0.00           N  
ATOM    347  H1  UNL    13      12.172  68.050  23.880  1.00  0.00           H  
ATOM    348  H2  UNL    13      12.639  66.470  24.270  1.00  0.00           H  
ATOM    349  C4  UNL    13      17.682  68.596  27.126  1.00  0.00           C  
ATOM    350  C5  UNL    13      17.436  67.596  25.072  1.00  0.00           C  
ATOM    351  H6  UNL    13      17.554  67.180  24.083  1.00  0.00           H  
ATOM    352  C6  UNL    13      15.493  68.200  28.145  1.00  0.00           C  
ATOM    353  H7  UNL    13      14.453  67.918  28.071  1.00  0.00           H  
ATOM    354  C7  UNL    13      18.129  69.245  28.229  1.00  0.00           C  
ATOM    355  H8  UNL    13      19.106  69.706  28.241  1.00  0.00           H  
ATOM    356  C8  UNL    13      15.967  68.879  29.281  1.00  0.00           C  
ATOM    357  O1  UNL    13      15.202  69.010  30.335  1.00  0.00           O  
ATOM    358  H9  UNL    13      14.996  69.887  30.667  1.00  0.00           H  
ATOM    359  C9  UNL    13      17.261  69.390  29.321  1.00  0.00           C  
ATOM    360  H10 UNL    13      17.601  69.898  30.211  1.00  0.00           H  
ATOM    361  C   UNL    13      14.929  68.607  23.138  1.00  0.00           C  
ATOM    362  OXT UNL    13      15.818  68.008  22.506  1.00  0.00           O  
ATOM    363  O   UNL    13      14.688  69.908  22.839  1.00  0.00           O  
ATOM    364  H   UNL    13      13.974  70.219  23.401  1.00  0.00           H  
TER     365      UNL    13 
ATOM    365  N1  UNL    14      33.491  49.665  60.488  1.00  0.00           N  
ATOM    366  H3  UNL    14      34.411  49.309  60.272  1.00  0.00           H  
ATOM    367  C1  UNL    14      31.843  50.503  61.724  1.00  0.00           C  
ATOM    368  C2  UNL    14      31.082  50.984  62.908  1.00  0.00           C  
ATOM    369  H4  UNL    14      30.515  51.724  62.344  1.00  0.00           H  
ATOM    370  H5  UNL    14      31.708  51.567  63.583  1.00  0.00           H  
ATOM    371  C3  UNL    14      31.271  49.840  60.506  1.00  0.00           C  
ATOM    372  CA  UNL    14      30.224  49.938  63.600  1.00  0.00           C  
ATOM    373  HA  UNL    14      29.542  49.549  62.844  1.00  0.00           H  
ATOM    374  N   UNL    14      29.443  50.778  64.601  1.00  0.00           N  
ATOM    375  H1  UNL    14      28.911  51.501  64.139  1.00  0.00           H  
ATOM    376  H2  UNL    14      30.092  51.230  65.229  1.00  0.00           H  
ATOM    377  C4  UNL    14      32.393  49.417  59.733  1.00  0.00           C  
ATOM    378  C5  UNL    14      33.127  50.173  61.668  1.00  0.00           C  
ATOM    379  H6  UNL    14      33.879  50.235  62.440  1.00  0.00           H  
ATOM    380  C6  UNL    14      29.984  49.651  59.923  1.00  0.00           C  
ATOM    381  H7  UNL    14      29.086  50.032  60.385  1.00  0.00           H  
ATOM    382  C7  UNL    14      32.186  48.758  58.515  1.00  0.00           C  
ATOM    383  H8  UNL    14      33.066  48.557  57.922  1.00  0.00           H  
ATOM    384  C8  UNL    14      29.849  48.953  58.690  1.00  0.00           C  
ATOM    385  O1  UNL    14      28.540  48.919  58.207  1.00  0.00           O  
ATOM    386  H9  UNL    14      27.852  48.899  58.876  1.00  0.00           H  
ATOM    387  C9  UNL    14      30.944  48.576  57.948  1.00  0.00           C  
ATOM    388  H10 UNL    14      30.767  48.153  56.970  1.00  0.00           H  
ATOM    389  C   UNL    14      31.024  48.695  64.144  1.00  0.00           C  
ATOM    390  OXT UNL    14      32.182  48.777  64.454  1.00  0.00           O  
ATOM    391  O   UNL    14      30.488  47.461  64.153  1.00  0.00           O  
ATOM    392  H   UNL    14      29.540  47.612  64.120  1.00  0.00           H  
TER     393      UNL    14 
ATOM    393  N1  UNL    15       0.827  31.317  56.075  1.00  0.00           N  
ATOM    394  H3  UNL    15       1.183  30.612  55.445  1.00  0.00           H  
ATOM    395  C1  UNL    15       0.170  31.942  58.101  1.00  0.00           C  
ATOM    396  C2  UNL    15      -0.084  32.007  59.554  1.00  0.00           C  
ATOM    397  H4  UNL    15      -0.509  31.060  59.888  1.00  0.00           H  
ATOM    398  H5  UNL    15      -0.785  32.829  59.701  1.00  0.00           H  
ATOM    399  C3  UNL    15      -0.081  33.025  57.161  1.00  0.00           C  
ATOM    400  CA  UNL    15       1.145  32.316  60.373  1.00  0.00           C  
ATOM    401  HA  UNL    15       1.889  31.554  60.140  1.00  0.00           H  
ATOM    402  N   UNL    15       0.877  31.837  61.754  1.00  0.00           N  
ATOM    403  H1  UNL    15       1.762  31.608  62.183  1.00  0.00           H  
ATOM    404  H2  UNL    15       0.416  30.951  61.607  1.00  0.00           H  
ATOM    405  C4  UNL    15       0.362  32.606  55.824  1.00  0.00           C  
ATOM    406  C5  UNL    15       0.784  31.009  57.424  1.00  0.00           C  
ATOM    407  H6  UNL    15       1.081  30.102  57.928  1.00  0.00           H  
ATOM    408  C6  UNL    15      -0.706  34.324  57.206  1.00  0.00           C  
ATOM    409  H7  UNL    15      -0.975  34.781  58.146  1.00  0.00           H  
ATOM    410  C7  UNL    15       0.152  33.348  54.603  1.00  0.00           C  
ATOM    411  H8  UNL    15       0.421  32.981  53.624  1.00  0.00           H  
ATOM    412  C8  UNL    15      -0.809  35.063  56.045  1.00  0.00           C  
ATOM    413  O1  UNL    15      -1.316  36.351  56.028  1.00  0.00           O  
ATOM    414  H9  UNL    15      -1.601  36.646  56.896  1.00  0.00           H  
ATOM    415  C9  UNL    15      -0.414  34.634  54.763  1.00  0.00           C  
ATOM    416  H10 UNL    15      -0.596  35.255  53.898  1.00  0.00           H  
ATOM    417  C   UNL    15       1.704  33.791  60.049  1.00  0.00           C  
ATOM    418  OXT UNL    15       0.976  34.812  59.805  1.00  0.00           O  
ATOM    419  O   UNL    15       3.098  33.870  60.009  1.00  0.00           O  
ATOM    420  H   UNL    15       3.504  33.092  60.398  1.00  0.00           H  
TER     421      UNL    15 
ATOM    421  N1  UNL    16      67.975  45.622  24.324  1.00  0.00           N  
ATOM    422  H3  UNL    16      68.772  46.167  24.621  1.00  0.00           H  
ATOM    423  C1  UNL    16      67.083  43.959  23.231  1.00  0.00           C  
ATOM    424  C2  UNL    16      67.027  42.731  22.414  1.00  0.00           C  
ATOM    425  H4  UNL    16      66.209  42.134  22.817  1.00  0.00           H  
ATOM    426  H5  UNL    16      67.950  42.229  22.706  1.00  0.00           H  
ATOM    427  C3  UNL    16      66.044  44.892  23.686  1.00  0.00           C  
ATOM    428  CA  UNL    16      66.875  42.913  20.948  1.00  0.00           C  
ATOM    429  HA  UNL    16      66.880  41.935  20.467  1.00  0.00           H  
ATOM    430  N   UNL    16      68.012  43.777  20.506  1.00  0.00           N  
ATOM    431  H1  UNL    16      68.916  43.351  20.654  1.00  0.00           H  
ATOM    432  H2  UNL    16      68.009  44.619  21.064  1.00  0.00           H  
ATOM    433  C4  UNL    16      66.667  45.992  24.326  1.00  0.00           C  
ATOM    434  C5  UNL    16      68.237  44.487  23.629  1.00  0.00           C  
ATOM    435  H6  UNL    16      69.245  44.181  23.391  1.00  0.00           H  
ATOM    436  C6  UNL    16      64.571  44.996  23.620  1.00  0.00           C  
ATOM    437  H7  UNL    16      64.118  44.115  23.191  1.00  0.00           H  
ATOM    438  C7  UNL    16      65.961  47.072  24.889  1.00  0.00           C  
ATOM    439  H8  UNL    16      66.513  47.828  25.428  1.00  0.00           H  
ATOM    440  C8  UNL    16      63.881  46.086  24.127  1.00  0.00           C  
ATOM    441  O1  UNL    16      62.602  46.210  23.841  1.00  0.00           O  
ATOM    442  H9  UNL    16      62.440  45.767  23.005  1.00  0.00           H  
ATOM    443  C9  UNL    16      64.578  47.138  24.730  1.00  0.00           C  
ATOM    444  H10 UNL    16      64.045  47.965  25.176  1.00  0.00           H  
ATOM    445  C   UNL    16      65.438  43.395  20.651  1.00  0.00           C  
ATOM    446  OXT UNL    16      64.392  42.836  20.910  1.00  0.00           O  
ATOM    447  O   UNL    16      65.400  44.532  19.982  1.00  0.00           O  
ATOM    448  H   UNL    16      66.267  44.714  19.614  1.00  0.00           H  
TER     449      UNL    16 
ATOM    449  N1  UNL    17      31.085  11.539  59.318  1.00  0.00           N  
ATOM    450  H3  UNL    17      31.258  12.532  59.381  1.00  0.00           H  
ATOM    451  C1  UNL    17      30.273   9.499  59.983  1.00  0.00           C  
ATOM    452  C2  UNL    17      29.324   8.421  60.501  1.00  0.00           C  
ATOM    453  H4  UNL    17      29.776   7.439  60.640  1.00  0.00           H  
ATOM    454  H5  UNL    17      28.579   8.308  59.714  1.00  0.00           H  
ATOM    455  C3  UNL    17      31.610   9.305  59.347  1.00  0.00           C  
ATOM    456  CA  UNL    17      28.495   8.874  61.701  1.00  0.00           C  
ATOM    457  HA  UNL    17      27.954   9.719  61.276  1.00  0.00           H  
ATOM    458  N   UNL    17      29.429   9.107  62.796  1.00  0.00           N  
ATOM    459  H1  UNL    17      30.094   9.862  62.715  1.00  0.00           H  
ATOM    460  H2  UNL    17      29.986   8.271  62.907  1.00  0.00           H  
ATOM    461  C4  UNL    17      32.049  10.640  58.932  1.00  0.00           C  
ATOM    462  C5  UNL    17      30.020  10.818  59.914  1.00  0.00           C  
ATOM    463  H6  UNL    17      29.109  11.295  60.242  1.00  0.00           H  
ATOM    464  C6  UNL    17      32.410   8.172  58.978  1.00  0.00           C  
ATOM    465  H7  UNL    17      32.089   7.213  59.357  1.00  0.00           H  
ATOM    466  C7  UNL    17      33.166  10.827  58.144  1.00  0.00           C  
ATOM    467  H8  UNL    17      33.519  11.830  57.951  1.00  0.00           H  
ATOM    468  C8  UNL    17      33.531   8.376  58.214  1.00  0.00           C  
ATOM    469  O1  UNL    17      34.199   7.246  57.845  1.00  0.00           O  
ATOM    470  H9  UNL    17      34.662   7.213  57.005  1.00  0.00           H  
ATOM    471  C9  UNL    17      33.939   9.639  57.851  1.00  0.00           C  
ATOM    472  H10 UNL    17      34.859   9.735  57.293  1.00  0.00           H  
ATOM    473  C   UNL    17      27.443   7.828  62.064  1.00  0.00           C  
ATOM    474  OXT UNL    17      27.059   6.842  61.375  1.00  0.00           O  
ATOM    475  O   UNL    17      26.986   8.023  63.248  1.00  0.00           O  
ATOM    476  H   UNL    17      27.352   8.881  63.474  1.00  0.00           H  
TER     477      UNL    17 
ATOM    477  N1  UNL    18      20.575  75.926  65.350  1.00  0.00           N  
ATOM    478  H3  UNL    18      19.565  75.917  65.324  1.00  0.00           H  
ATOM    479  C1  UNL    18      22.628  76.593  65.914  1.00  0.00           C  
ATOM    480  C2  UNL    18      23.772  77.192  66.685  1.00  0.00           C  
ATOM    481  H4  UNL    18      24.552  76.437  66.790  1.00  0.00           H  
ATOM    482  H5  UNL    18      23.372  77.378  67.682  1.00  0.00           H  
ATOM    483  C3  UNL    18      22.704  75.918  64.618  1.00  0.00           C  
ATOM    484  CA  UNL    18      24.295  78.530  66.184  1.00  0.00           C  
ATOM    485  HA  UNL    18      24.817  78.422  65.233  1.00  0.00           H  
ATOM    486  N   UNL    18      25.359  78.890  67.180  1.00  0.00           N  
ATOM    487  H1  UNL    18      24.841  79.103  68.020  1.00  0.00           H  
ATOM    488  H2  UNL    18      25.850  79.747  66.970  1.00  0.00           H  
ATOM    489  C4  UNL    18      21.379  75.402  64.303  1.00  0.00           C  
ATOM    490  C5  UNL    18      21.370  76.506  66.338  1.00  0.00           C  
ATOM    491  H6  UNL    18      20.944  76.894  67.251  1.00  0.00           H  
ATOM    492  C6  UNL    18      23.754  75.607  63.752  1.00  0.00           C  
ATOM    493  H7  UNL    18      24.787  75.858  63.941  1.00  0.00           H  
ATOM    494  C7  UNL    18      21.064  74.719  63.133  1.00  0.00           C  
ATOM    495  H8  UNL    18      20.054  74.443  62.866  1.00  0.00           H  
ATOM    496  C8  UNL    18      23.539  74.819  62.557  1.00  0.00           C  
ATOM    497  O1  UNL    18      24.665  74.432  61.856  1.00  0.00           O  
ATOM    498  H9  UNL    18      25.472  74.702  62.301  1.00  0.00           H  
ATOM    499  C9  UNL    18      22.146  74.386  62.281  1.00  0.00           C  
ATOM    500  H10 UNL    18      22.030  73.906  61.321  1.00  0.00           H  
ATOM    501  C   UNL    18      23.208  79.674  66.036  1.00  0.00           C  
ATOM    502  OXT UNL    18      22.099  79.695  66.531  1.00  0.00           O  
ATOM    503  O   UNL    18      23.777  80.715  65.343  1.00  0.00           O  
ATOM    504  H   UNL    18      24.722  80.573  65.255  1.00  0.00           H  
TER     505      UNL    18 
ATOM    505  N1  UNL    19      69.997   7.623  57.353  1.00  0.00           N  
ATOM    506  H3  UNL    19      69.977   8.344  56.646  1.00  0.00           H  
ATOM    507  C1  UNL    19      70.096   6.781  59.435  1.00  0.00           C  
ATOM    508  C2  UNL    19      70.572   6.682  60.877  1.00  0.00           C  
ATOM    509  H4  UNL    19      71.660   6.744  60.867  1.00  0.00           H  
ATOM    510  H5  UNL    19      70.307   5.698  61.265  1.00  0.00           H  
ATOM    511  C3  UNL    19      69.289   5.943  58.617  1.00  0.00           C  
ATOM    512  CA  UNL    19      70.048   7.818  61.793  1.00  0.00           C  
ATOM    513  HA  UNL    19      70.082   8.717  61.177  1.00  0.00           H  
ATOM    514  N   UNL    19      70.943   7.869  62.986  1.00  0.00           N  
ATOM    515  H1  UNL    19      71.873   8.045  62.634  1.00  0.00           H  
ATOM    516  H2  UNL    19      70.713   8.626  63.613  1.00  0.00           H  
ATOM    517  C4  UNL    19      69.187   6.489  57.291  1.00  0.00           C  
ATOM    518  C5  UNL    19      70.583   7.760  58.602  1.00  0.00           C  
ATOM    519  H6  UNL    19      71.302   8.520  58.872  1.00  0.00           H  
ATOM    520  C6  UNL    19      68.641   4.708  58.876  1.00  0.00           C  
ATOM    521  H7  UNL    19      68.872   4.267  59.835  1.00  0.00           H  
ATOM    522  C7  UNL    19      68.413   5.897  56.297  1.00  0.00           C  
ATOM    523  H8  UNL    19      68.280   6.369  55.335  1.00  0.00           H  
ATOM    524  C8  UNL    19      67.879   4.080  57.883  1.00  0.00           C  
ATOM    525  O1  UNL    19      67.132   2.929  58.163  1.00  0.00           O  
ATOM    526  H9  UNL    19      67.371   2.567  59.019  1.00  0.00           H  
ATOM    527  C9  UNL    19      67.787   4.625  56.588  1.00  0.00           C  
ATOM    528  H10 UNL    19      67.214   4.082  55.852  1.00  0.00           H  
ATOM    529  C   UNL    19      68.520   7.506  62.253  1.00  0.00           C  
ATOM    530  OXT UNL    19      67.553   7.727  61.549  1.00  0.00           O  
ATOM    531  O   UNL    19      68.492   7.085  63.555  1.00  0.00           O  
ATOM    532  H   UNL    19      69.425   7.153  63.769  1.00  0.00           H  
TER     533      UNL    19 
ATOM    533  N1  UNL    20      11.898  64.802  29.396  1.00  0.00           N  
ATOM    534  H3  UNL    20      11.696  65.738  29.718  1.00  0.00           H  
ATOM    535  C1  UNL    20      12.423  63.175  27.922  1.00  0.00           C  
ATOM    536  C2  UNL    20      12.726  62.447  26.591  1.00  0.00           C  
ATOM    537  H4  UNL    20      12.866  61.404  26.873  1.00  0.00           H  
ATOM    538  H5  UNL    20      13.691  62.850  26.280  1.00  0.00           H  
ATOM    539  C3  UNL    20      12.375  62.665  29.256  1.00  0.00           C  
ATOM    540  CA  UNL    20      11.632  62.507  25.507  1.00  0.00           C  
ATOM    541  HA  UNL    20      10.656  62.262  25.926  1.00  0.00           H  
ATOM    542  N   UNL    20      11.845  61.380  24.561  1.00  0.00           N  
ATOM    543  H1  UNL    20      11.193  61.615  23.826  1.00  0.00           H  
ATOM    544  H2  UNL    20      12.730  61.653  24.158  1.00  0.00           H  
ATOM    545  C4  UNL    20      11.962  63.693  30.172  1.00  0.00           C  
ATOM    546  C5  UNL    20      12.108  64.451  28.049  1.00  0.00           C  
ATOM    547  H6  UNL    20      12.189  65.114  27.201  1.00  0.00           H  
ATOM    548  C6  UNL    20      12.506  61.410  29.790  1.00  0.00           C  
ATOM    549  H7  UNL    20      12.835  60.606  29.149  1.00  0.00           H  
ATOM    550  C7  UNL    20      11.809  63.466  31.531  1.00  0.00           C  
ATOM    551  H8  UNL    20      11.749  64.324  32.183  1.00  0.00           H  
ATOM    552  C8  UNL    20      12.325  61.108  31.099  1.00  0.00           C  
ATOM    553  O1  UNL    20      12.575  59.860  31.563  1.00  0.00           O  
ATOM    554  H9  UNL    20      12.416  59.236  30.851  1.00  0.00           H  
ATOM    555  C9  UNL    20      11.991  62.156  31.984  1.00  0.00           C  
ATOM    556  H10 UNL    20      11.985  62.056  33.059  1.00  0.00           H  
ATOM    557  C   UNL    20      11.606  63.980  24.844  1.00  0.00           C  
ATOM    558  OXT UNL    20      12.335  64.243  23.962  1.00  0.00           O  
ATOM    559  O   UNL    20      10.702  64.844  25.382  1.00  0.00           O  
ATOM    560  H   UNL    20      10.220  64.354  26.053  1.00  0.00           H  
TER     561      UNL    20 
ATOM    561 C116  PA    21      38.872  35.138  43.670  1.00  0.00           C  
ATOM    562 H16R  PA    21      37.822  35.015  43.945  1.00  0.00           H  
ATOM    563 H16S  PA    21      39.513  34.926  44.528  1.00  0.00           H  
ATOM    564 H16T  PA    21      39.126  34.448  42.864  1.00  0.00           H  
ATOM    565 C115  PA    21      38.831  36.575  43.189  1.00  0.00           C  
ATOM    566 H15R  PA    21      38.388  36.656  42.194  1.00  0.00           H  
ATOM    567 H15S  PA    21      39.856  36.952  43.219  1.00  0.00           H  
ATOM    568 C114  PA    21      38.264  37.487  44.244  1.00  0.00           C  
ATOM    569 H14R  PA    21      37.184  37.386  44.368  1.00  0.00           H  
ATOM    570 H14S  PA    21      38.414  38.462  43.775  1.00  0.00           H  
ATOM    571 C113  PA    21      39.022  37.348  45.614  1.00  0.00           C  
ATOM    572 H13R  PA    21      40.110  37.267  45.580  1.00  0.00           H  
ATOM    573 H13S  PA    21      38.666  36.485  46.180  1.00  0.00           H  
ATOM    574 C112  PA    21      38.759  38.533  46.549  1.00  0.00           C  
ATOM    575 H12R  PA    21      37.689  38.676  46.718  1.00  0.00           H  
ATOM    576 H12S  PA    21      39.219  39.406  46.082  1.00  0.00           H  
ATOM    577 C111  PA    21      39.384  38.195  47.950  1.00  0.00           C  
ATOM    578 H11R  PA    21      40.442  38.014  47.748  1.00  0.00           H  
ATOM    579 H11S  PA    21      38.968  37.263  48.339  1.00  0.00           H  
ATOM    580 C110  PA    21      39.322  39.322  48.989  1.00  0.00           C  
ATOM    581 H10R  PA    21      38.334  39.296  49.454  1.00  0.00           H  
ATOM    582 H10S  PA    21      39.566  40.242  48.454  1.00  0.00           H  
ATOM    583  C19  PA    21      40.396  39.041  50.021  1.00  0.00           C  
ATOM    584  H9R  PA    21      41.323  39.077  49.445  1.00  0.00           H  
ATOM    585  H9S  PA    21      40.307  37.989  50.298  1.00  0.00           H  
ATOM    586  C18  PA    21      40.507  40.002  51.252  1.00  0.00           C  
ATOM    587  H8R  PA    21      39.481  40.208  51.566  1.00  0.00           H  
ATOM    588  H8S  PA    21      40.866  40.969  50.894  1.00  0.00           H  
ATOM    589  C17  PA    21      41.413  39.421  52.270  1.00  0.00           C  
ATOM    590  H7R  PA    21      42.285  38.889  51.886  1.00  0.00           H  
ATOM    591  H7S  PA    21      40.838  38.674  52.822  1.00  0.00           H  
ATOM    592  C16  PA    21      41.845  40.537  53.243  1.00  0.00           C  
ATOM    593  H6R  PA    21      42.233  41.399  52.696  1.00  0.00           H  
ATOM    594  H6S  PA    21      42.693  40.089  53.766  1.00  0.00           H  
ATOM    595  C15  PA    21      40.734  41.028  54.232  1.00  0.00           C  
ATOM    596  H5R  PA    21      39.859  41.449  53.730  1.00  0.00           H  
ATOM    597  H5S  PA    21      41.219  41.813  54.815  1.00  0.00           H  
ATOM    598  C14  PA    21      40.147  40.000  55.207  1.00  0.00           C  
ATOM    599  H4R  PA    21      40.902  39.562  55.863  1.00  0.00           H  
ATOM    600  H4S  PA    21      39.829  39.251  54.478  1.00  0.00           H  
ATOM    601  C13  PA    21      38.847  40.657  55.942  1.00  0.00           C  
ATOM    602  H3R  PA    21      38.468  39.753  56.421  1.00  0.00           H  
ATOM    603  H3S  PA    21      38.227  41.041  55.129  1.00  0.00           H  
ATOM    604  C12  PA    21      39.027  41.808  56.949  1.00  0.00           C  
ATOM    605  H2R  PA    21      38.156  41.862  57.606  1.00  0.00           H  
ATOM    606  H2S  PA    21      39.009  42.780  56.453  1.00  0.00           H  
ATOM    607  C11  PE    22      40.123  41.718  57.989  1.00  0.00           C  
ATOM    608  O12  PE    22      40.857  40.748  58.159  1.00  0.00           O  
ATOM    609  O11  PE    22      40.222  42.854  58.679  1.00  0.00           O  
ATOM    610  C1   PE    22      41.252  42.907  59.693  1.00  0.00           C  
ATOM    611  HR   PE    22      41.444  41.930  60.145  1.00  0.00           H  
ATOM    612  HS   PE    22      40.870  43.639  60.409  1.00  0.00           H  
ATOM    613  C2   PE    22      42.582  43.353  58.937  1.00  0.00           C  
ATOM    614  HX   PE    22      42.994  42.543  58.330  1.00  0.00           H  
ATOM    615  C3   PE    22      43.644  43.849  59.933  1.00  0.00           C  
ATOM    616  HA   PE    22      43.322  44.812  60.337  1.00  0.00           H  
ATOM    617  HB   PE    22      44.584  43.927  59.382  1.00  0.00           H  
ATOM    618  O31  PE    22      43.759  42.916  61.005  1.00  0.00           O  
ATOM    619  P31  PE    22      44.912  41.854  61.103  1.00  0.00           P  
ATOM    620  O32  PE    22      44.518  40.683  60.088  1.00  0.00           O  
ATOM    621  C31  PE    22      43.554  39.654  60.408  1.00  0.00           C  
ATOM    622  H1A  PE    22      42.537  40.054  60.415  1.00  0.00           H  
ATOM    623  H1B  PE    22      43.848  39.241  61.376  1.00  0.00           H  
ATOM    624  C32  PE    22      43.466  38.547  59.403  1.00  0.00           C  
ATOM    625  H2A  PE    22      44.452  38.175  59.120  1.00  0.00           H  
ATOM    626  H2B  PE    22      42.912  37.703  59.816  1.00  0.00           H  
ATOM    627  N31  PE    22      42.715  38.987  58.159  1.00  0.00           N  
ATOM    628 HN1A  PE    22      41.758  39.295  58.398  1.00  0.00           H  
ATOM    629 HN1B  PE    22      43.193  39.813  57.764  1.00  0.00           H  
ATOM    630 HN1C  PE    22      42.647  38.175  57.525  1.00  0.00           H  
ATOM    631  O33  PE    22      46.190  42.382  60.636  1.00  0.00           O  
ATOM    632  O34  PE    22      44.829  41.394  62.513  1.00  0.00           O  
ATOM    633  O21  PE    22      42.375  44.532  58.089  1.00  0.00           O  
ATOM    634  C21  PE    22      42.428  44.346  56.762  1.00  0.00           C  
ATOM    635  O22  PE    22      42.477  43.176  56.338  1.00  0.00           O  
ATOM    636  C12  OL    23      42.366  45.638  55.967  1.00  0.00           C  
ATOM    637  H2R  OL    23      41.347  46.027  55.925  1.00  0.00           H  
ATOM    638  H2S  OL    23      42.836  46.357  56.641  1.00  0.00           H  
ATOM    639  C13  OL    23      42.921  45.577  54.522  1.00  0.00           C  
ATOM    640  H3R  OL    23      43.111  46.617  54.249  1.00  0.00           H  
ATOM    641  H3S  OL    23      43.905  45.129  54.375  1.00  0.00           H  
ATOM    642  C14  OL    23      41.887  45.009  53.467  1.00  0.00           C  
ATOM    643  H4R  OL    23      41.712  43.958  53.706  1.00  0.00           H  
ATOM    644  H4S  OL    23      41.015  45.655  53.587  1.00  0.00           H  
ATOM    645  C15  OL    23      42.200  45.251  51.986  1.00  0.00           C  
ATOM    646  H5R  OL    23      41.357  44.875  51.402  1.00  0.00           H  
ATOM    647  H5S  OL    23      42.383  46.295  51.719  1.00  0.00           H  
ATOM    648  C16  OL    23      43.521  44.610  51.559  1.00  0.00           C  
ATOM    649  H6R  OL    23      44.435  45.007  52.005  1.00  0.00           H  
ATOM    650  H6S  OL    23      43.554  43.554  51.836  1.00  0.00           H  
ATOM    651  C17  OL    23      43.746  44.497  50.027  1.00  0.00           C  
ATOM    652  H7R  OL    23      43.409  45.369  49.462  1.00  0.00           H  
ATOM    653  H7S  OL    23      44.836  44.463  50.091  1.00  0.00           H  
ATOM    654  C18  OL    23      43.425  43.117  49.376  1.00  0.00           C  
ATOM    655  H8R  OL    23      43.922  43.074  48.405  1.00  0.00           H  
ATOM    656  H8S  OL    23      43.929  42.291  49.883  1.00  0.00           H  
ATOM    657  C19  OL    23      41.946  43.012  49.220  1.00  0.00           C  
ATOM    658  H9R  OL    23      41.490  43.264  50.174  1.00  0.00           H  
ATOM    659 C110  OL    23      41.235  42.587  48.165  1.00  0.00           C  
ATOM    660 H10R  OL    23      40.152  42.502  48.149  1.00  0.00           H  
ATOM    661 C111  OL    23      41.838  42.099  46.852  1.00  0.00           C  
ATOM    662 H11R  OL    23      42.884  41.789  46.904  1.00  0.00           H  
ATOM    663 H11S  OL    23      41.362  41.130  46.684  1.00  0.00           H  
ATOM    664 C112  OL    23      41.557  43.079  45.734  1.00  0.00           C  
ATOM    665 H12R  OL    23      41.843  42.554  44.820  1.00  0.00           H  
ATOM    666 H12S  OL    23      40.477  43.243  45.717  1.00  0.00           H  
ATOM    667 C113  OL    23      42.427  44.372  45.824  1.00  0.00           C  
ATOM    668 H13R  OL    23      42.468  44.643  46.881  1.00  0.00           H  
ATOM    669 H13S  OL    23      43.383  44.234  45.314  1.00  0.00           H  
ATOM    670 C114  OL    23      41.744  45.672  45.350  1.00  0.00           C  
ATOM    671 H14R  OL    23      40.788  45.742  45.873  1.00  0.00           H  
ATOM    672 H14S  OL    23      42.373  46.488  45.713  1.00  0.00           H  
ATOM    673 C115  OL    23      41.584  45.997  43.844  1.00  0.00           C  
ATOM    674 H15R  OL    23      41.235  47.030  43.792  1.00  0.00           H  
ATOM    675 H15S  OL    23      42.530  45.799  43.334  1.00  0.00           H  
ATOM    676 C116  OL    23      40.423  45.105  43.244  1.00  0.00           C  
ATOM    677 H16R  OL    23      40.904  44.126  43.185  1.00  0.00           H  
ATOM    678 H16S  OL    23      39.553  44.995  43.895  1.00  0.00           H  
ATOM    679 C117  OL    23      39.931  45.480  41.828  1.00  0.00           C  
ATOM    680 H17R  OL    23      39.063  44.888  41.531  1.00  0.00           H  
ATOM    681 H17S  OL    23      39.708  46.549  41.840  1.00  0.00           H  
ATOM    682 C118  OL    23      41.120  45.328  40.778  1.00  0.00           C  
ATOM    683 H18R  OL    23      41.502  44.309  40.862  1.00  0.00           H  
ATOM    684 H18S  OL    23      41.863  46.090  41.022  1.00  0.00           H  
ATOM    685 H18T  OL    23      40.713  45.592  39.799  1.00  0.00           H  
TER     686       OL    23 
ATOM    686 C116  PA    24       6.733  73.489  44.695  1.00  0.00           C  
ATOM    687 H16R  PA    24       7.646  73.581  44.102  1.00  0.00           H  
ATOM    688 H16S  PA    24       6.213  74.446  44.776  1.00  0.00           H  
ATOM    689 H16T  PA    24       6.181  72.656  44.256  1.00  0.00           H  
ATOM    690 C115  PA    24       7.306  73.114  46.068  1.00  0.00           C  
ATOM    691 H15R  PA    24       7.561  72.052  46.044  1.00  0.00           H  
ATOM    692 H15S  PA    24       6.523  73.220  46.821  1.00  0.00           H  
ATOM    693 C114  PA    24       8.516  74.037  46.582  1.00  0.00           C  
ATOM    694 H14R  PA    24       8.212  75.051  46.851  1.00  0.00           H  
ATOM    695 H14S  PA    24       9.320  74.014  45.844  1.00  0.00           H  
ATOM    696 C113  PA    24       9.021  73.598  47.934  1.00  0.00           C  
ATOM    697 H13R  PA    24       9.442  72.600  47.797  1.00  0.00           H  
ATOM    698 H13S  PA    24       8.222  73.527  48.674  1.00  0.00           H  
ATOM    699 C112  PA    24      10.232  74.398  48.542  1.00  0.00           C  
ATOM    700 H12R  PA    24      11.030  74.198  47.824  1.00  0.00           H  
ATOM    701 H12S  PA    24      10.370  74.040  49.564  1.00  0.00           H  
ATOM    702 C111  PA    24      10.122  75.959  48.721  1.00  0.00           C  
ATOM    703 H11R  PA    24      10.285  76.459  47.764  1.00  0.00           H  
ATOM    704 H11S  PA    24      10.971  76.304  49.315  1.00  0.00           H  
ATOM    705 C110  PA    24       8.808  76.467  49.323  1.00  0.00           C  
ATOM    706 H10R  PA    24       7.885  76.035  48.932  1.00  0.00           H  
ATOM    707 H10S  PA    24       8.726  77.546  49.175  1.00  0.00           H  
ATOM    708  C19  PA    24       8.830  76.280  50.853  1.00  0.00           C  
ATOM    709  H9R  PA    24       8.903  75.241  51.181  1.00  0.00           H  
ATOM    710  H9S  PA    24       7.794  76.514  51.104  1.00  0.00           H  
ATOM    711  C18  PA    24       9.814  77.181  51.657  1.00  0.00           C  
ATOM    712  H8R  PA    24       9.713  78.243  51.422  1.00  0.00           H  
ATOM    713  H8S  PA    24      10.800  76.870  51.305  1.00  0.00           H  
ATOM    714  C17  PA    24       9.682  76.991  53.153  1.00  0.00           C  
ATOM    715  H7R  PA    24       9.755  75.908  53.275  1.00  0.00           H  
ATOM    716  H7S  PA    24       8.742  77.343  53.582  1.00  0.00           H  
ATOM    717  C16  PA    24      10.847  77.642  53.878  1.00  0.00           C  
ATOM    718  H6R  PA    24      10.905  78.728  53.777  1.00  0.00           H  
ATOM    719  H6S  PA    24      11.798  77.270  53.492  1.00  0.00           H  
ATOM    720  C15  PA    24      11.027  77.285  55.374  1.00  0.00           C  
ATOM    721  H5R  PA    24      11.904  77.742  55.837  1.00  0.00           H  
ATOM    722  H5S  PA    24      11.251  76.217  55.336  1.00  0.00           H  
ATOM    723  C14  PA    24       9.823  77.648  56.210  1.00  0.00           C  
ATOM    724  H4R  PA    24       8.912  77.078  56.018  1.00  0.00           H  
ATOM    725  H4S  PA    24       9.511  78.680  56.034  1.00  0.00           H  
ATOM    726  C13  PA    24      10.154  77.480  57.735  1.00  0.00           C  
ATOM    727  H3R  PA    24       9.348  77.843  58.375  1.00  0.00           H  
ATOM    728  H3S  PA    24      11.018  78.109  57.957  1.00  0.00           H  
ATOM    729  C12  PA    24      10.637  76.076  58.143  1.00  0.00           C  
ATOM    730  H2R  PA    24      11.587  75.887  57.638  1.00  0.00           H  
ATOM    731  H2S  PA    24       9.883  75.419  57.705  1.00  0.00           H  
ATOM    732  C11  PC    25      10.828  75.950  59.659  1.00  0.00           C  
ATOM    733  O12  PC    25      11.327  76.820  60.327  1.00  0.00           O  
ATOM    734  O11  PC    25      10.409  74.675  60.060  1.00  0.00           O  
ATOM    735  C1   PC    25      10.835  74.407  61.398  1.00  0.00           C  
ATOM    736  HR   PC    25      10.544  75.221  62.066  1.00  0.00           H  
ATOM    737  HS   PC    25      11.874  74.071  61.453  1.00  0.00           H  
ATOM    738  C2   PC    25      10.060  73.189  61.897  1.00  0.00           C  
ATOM    739  HX   PC    25       9.035  73.361  61.557  1.00  0.00           H  
ATOM    740  C3   PC    25      10.177  73.001  63.382  1.00  0.00           C  
ATOM    741  HA   PC    25       9.867  71.990  63.657  1.00  0.00           H  
ATOM    742  HB   PC    25       9.578  73.760  63.891  1.00  0.00           H  
ATOM    743  O31  PC    25      11.608  73.128  63.735  1.00  0.00           O  
ATOM    744  P31  PC    25      12.050  73.041  65.229  1.00  0.00           P  
ATOM    745  O32  PC    25      11.828  71.536  65.689  1.00  0.00           O  
ATOM    746  C31  PC    25      12.653  70.470  65.205  1.00  0.00           C  
ATOM    747  H1A  PC    25      13.660  70.624  65.600  1.00  0.00           H  
ATOM    748  H1B  PC    25      12.521  70.495  64.120  1.00  0.00           H  
ATOM    749  C32  PC    25      12.226  69.103  65.765  1.00  0.00           C  
ATOM    750  H2A  PC    25      12.733  68.296  65.234  1.00  0.00           H  
ATOM    751  H2B  PC    25      11.179  68.930  65.508  1.00  0.00           H  
ATOM    752  N31  PC    25      12.286  68.886  67.219  1.00  0.00           N  
ATOM    753  C33  PC    25      13.625  69.182  67.781  1.00  0.00           C  
ATOM    754  H3A  PC    25      13.514  68.991  68.849  1.00  0.00           H  
ATOM    755  H3B  PC    25      13.918  70.214  67.581  1.00  0.00           H  
ATOM    756  H3C  PC    25      14.458  68.559  67.452  1.00  0.00           H  
ATOM    757  C34  PC    25      11.173  69.700  67.882  1.00  0.00           C  
ATOM    758  H4A  PC    25      10.319  69.781  67.207  1.00  0.00           H  
ATOM    759  H4B  PC    25      11.601  70.667  68.149  1.00  0.00           H  
ATOM    760  H4C  PC    25      10.821  69.266  68.819  1.00  0.00           H  
ATOM    761  C35  PC    25      11.965  67.416  67.418  1.00  0.00           C  
ATOM    762  H5A  PC    25      12.747  66.858  66.900  1.00  0.00           H  
ATOM    763  H5B  PC    25      11.009  67.160  66.960  1.00  0.00           H  
ATOM    764  H5C  PC    25      11.944  67.218  68.491  1.00  0.00           H  
ATOM    765  O33  PC    25      13.492  73.196  65.409  1.00  0.00           O  
ATOM    766  O34  PC    25      11.089  73.778  66.057  1.00  0.00           O  
ATOM    767  O21  PC    25      10.569  71.971  61.212  1.00  0.00           O  
ATOM    768  C21  PC    25       9.752  71.048  60.808  1.00  0.00           C  
ATOM    769  O22  PC    25       8.543  70.994  60.918  1.00  0.00           O  
ATOM    770  C12  OL    26      10.600  69.975  60.178  1.00  0.00           C  
ATOM    771  H2R  OL    26      11.314  70.482  59.525  1.00  0.00           H  
ATOM    772  H2S  OL    26      11.089  69.351  60.929  1.00  0.00           H  
ATOM    773  C13  OL    26       9.793  69.029  59.362  1.00  0.00           C  
ATOM    774  H3R  OL    26      10.312  68.094  59.139  1.00  0.00           H  
ATOM    775  H3S  OL    26       8.857  68.747  59.848  1.00  0.00           H  
ATOM    776  C14  OL    26       9.212  69.720  58.090  1.00  0.00           C  
ATOM    777  H4R  OL    26       8.521  69.031  57.601  1.00  0.00           H  
ATOM    778  H4S  OL    26       8.606  70.590  58.353  1.00  0.00           H  
ATOM    779  C15  OL    26      10.255  70.112  57.087  1.00  0.00           C  
ATOM    780  H5R  OL    26      11.121  70.655  57.471  1.00  0.00           H  
ATOM    781  H5S  OL    26      10.628  69.177  56.664  1.00  0.00           H  
ATOM    782  C16  OL    26       9.586  70.851  55.961  1.00  0.00           C  
ATOM    783  H6R  OL    26       8.987  70.122  55.410  1.00  0.00           H  
ATOM    784  H6S  OL    26       9.000  71.648  56.423  1.00  0.00           H  
ATOM    785  C17  OL    26      10.573  71.407  54.896  1.00  0.00           C  
ATOM    786  H7R  OL    26      11.085  72.255  55.356  1.00  0.00           H  
ATOM    787  H7S  OL    26      11.325  70.672  54.599  1.00  0.00           H  
ATOM    788  C18  OL    26       9.792  72.037  53.756  1.00  0.00           C  
ATOM    789  H8R  OL    26       9.089  71.312  53.341  1.00  0.00           H  
ATOM    790  H8S  OL    26       9.168  72.909  53.963  1.00  0.00           H  
ATOM    791  C19  OL    26      10.723  72.504  52.597  1.00  0.00           C  
ATOM    792  H9R  OL    26      11.067  73.534  52.654  1.00  0.00           H  
ATOM    793 C110  OL    26      10.984  71.865  51.505  1.00  0.00           C  
ATOM    794 H10R  OL    26      11.574  72.410  50.773  1.00  0.00           H  
ATOM    795 C111  OL    26      10.683  70.444  51.180  1.00  0.00           C  
ATOM    796 H11R  OL    26      11.599  69.869  51.330  1.00  0.00           H  
ATOM    797 H11S  OL    26      10.008  69.958  51.888  1.00  0.00           H  
ATOM    798 C112  OL    26      10.162  70.369  49.743  1.00  0.00           C  
ATOM    799 H12R  OL    26       9.287  71.012  49.628  1.00  0.00           H  
ATOM    800 H12S  OL    26      10.924  70.793  49.086  1.00  0.00           H  
ATOM    801 C113  OL    26       9.929  68.935  49.262  1.00  0.00           C  
ATOM    802 H13R  OL    26      10.866  68.380  49.342  1.00  0.00           H  
ATOM    803 H13S  OL    26       9.142  68.512  49.889  1.00  0.00           H  
ATOM    804 C114  OL    26       9.336  68.687  47.885  1.00  0.00           C  
ATOM    805 H14R  OL    26       8.637  69.443  47.524  1.00  0.00           H  
ATOM    806 H14S  OL    26      10.079  68.977  47.139  1.00  0.00           H  
ATOM    807 C115  OL    26       8.893  67.250  47.551  1.00  0.00           C  
ATOM    808 H15R  OL    26       9.499  66.503  48.069  1.00  0.00           H  
ATOM    809 H15S  OL    26       7.848  67.076  47.816  1.00  0.00           H  
ATOM    810 C116  OL    26       8.676  67.029  46.030  1.00  0.00           C  
ATOM    811 H16R  OL    26       7.820  67.630  45.717  1.00  0.00           H  
ATOM    812 H16S  OL    26       9.584  67.264  45.470  1.00  0.00           H  
ATOM    813 C117  OL    26       8.314  65.665  45.719  1.00  0.00           C  
ATOM    814 H17R  OL    26       9.212  65.048  45.798  1.00  0.00           H  
ATOM    815 H17S  OL    26       7.521  65.268  46.357  1.00  0.00           H  
ATOM    816 C118  OL    26       7.800  65.548  44.253  1.00  0.00           C  
ATOM    817 H18R  OL    26       7.573  64.493  44.087  1.00  0.00           H  
ATOM    818 H18S  OL    26       8.522  65.870  43.499  1.00  0.00           H  
ATOM    819 H18T  OL    26       6.956  66.234  44.153  1.00  0.00           H  
TER     820       OL    26 
ATOM    820 C116  PA    27       4.615   9.307  40.704  1.00  0.00           C  
ATOM    821 H16R  PA    27       5.129   9.196  39.747  1.00  0.00           H  
ATOM    822 H16S  PA    27       3.785  10.016  40.717  1.00  0.00           H  
ATOM    823 H16T  PA    27       4.313   8.322  41.066  1.00  0.00           H  
ATOM    824 C115  PA    27       5.611   9.787  41.782  1.00  0.00           C  
ATOM    825 H15R  PA    27       5.975  10.778  41.502  1.00  0.00           H  
ATOM    826 H15S  PA    27       6.476   9.120  41.802  1.00  0.00           H  
ATOM    827 C114  PA    27       4.962   9.736  43.162  1.00  0.00           C  
ATOM    828 H14R  PA    27       5.156   8.716  43.500  1.00  0.00           H  
ATOM    829 H14S  PA    27       3.878   9.714  43.029  1.00  0.00           H  
ATOM    830 C113  PA    27       5.419  10.683  44.274  1.00  0.00           C  
ATOM    831 H13R  PA    27       5.188  11.710  43.986  1.00  0.00           H  
ATOM    832 H13S  PA    27       6.506  10.579  44.310  1.00  0.00           H  
ATOM    833 C112  PA    27       4.854  10.533  45.641  1.00  0.00           C  
ATOM    834 H12R  PA    27       5.492  11.109  46.315  1.00  0.00           H  
ATOM    835 H12S  PA    27       5.034   9.512  45.984  1.00  0.00           H  
ATOM    836 C111  PA    27       3.346  10.899  45.951  1.00  0.00           C  
ATOM    837 H11R  PA    27       2.689  10.133  45.534  1.00  0.00           H  
ATOM    838 H11S  PA    27       2.955  11.851  45.587  1.00  0.00           H  
ATOM    839 C110  PA    27       3.054  10.797  47.497  1.00  0.00           C  
ATOM    840 H10R  PA    27       3.918  11.277  47.960  1.00  0.00           H  
ATOM    841 H10S  PA    27       3.116   9.747  47.791  1.00  0.00           H  
ATOM    842  C19  PA    27       1.714  11.407  48.054  1.00  0.00           C  
ATOM    843  H9R  PA    27       0.912  11.142  47.363  1.00  0.00           H  
ATOM    844  H9S  PA    27       1.764  12.495  48.125  1.00  0.00           H  
ATOM    845  C18  PA    27       1.336  11.001  49.502  1.00  0.00           C  
ATOM    846  H8R  PA    27       1.347   9.916  49.624  1.00  0.00           H  
ATOM    847  H8S  PA    27       0.349  11.283  49.875  1.00  0.00           H  
ATOM    848  C17  PA    27       2.335  11.628  50.526  1.00  0.00           C  
ATOM    849  H7R  PA    27       2.188  12.708  50.584  1.00  0.00           H  
ATOM    850  H7S  PA    27       3.352  11.582  50.130  1.00  0.00           H  
ATOM    851  C16  PA    27       2.265  11.053  51.913  1.00  0.00           C  
ATOM    852  H6R  PA    27       3.082  10.336  52.021  1.00  0.00           H  
ATOM    853  H6S  PA    27       1.373  10.427  51.983  1.00  0.00           H  
ATOM    854  C15  PA    27       2.384  12.078  53.047  1.00  0.00           C  
ATOM    855  H5R  PA    27       1.585  12.783  52.808  1.00  0.00           H  
ATOM    856  H5S  PA    27       3.328  12.622  53.108  1.00  0.00           H  
ATOM    857  C14  PA    27       2.165  11.292  54.324  1.00  0.00           C  
ATOM    858  H4R  PA    27       2.951  10.549  54.478  1.00  0.00           H  
ATOM    859  H4S  PA    27       1.233  10.725  54.361  1.00  0.00           H  
ATOM    860  C13  PA    27       2.166  12.269  55.530  1.00  0.00           C  
ATOM    861  H3R  PA    27       1.278  12.904  55.524  1.00  0.00           H  
ATOM    862  H3S  PA    27       3.129  12.781  55.469  1.00  0.00           H  
ATOM    863  C12  PA    27       2.170  11.447  56.785  1.00  0.00           C  
ATOM    864  H2R  PA    27       2.900  10.636  56.732  1.00  0.00           H  
ATOM    865  H2S  PA    27       1.140  11.098  56.881  1.00  0.00           H  
ATOM    866  C11  PS    28       2.421  12.214  58.062  1.00  0.00           C  
ATOM    867  O12  PS    28       3.438  12.020  58.718  1.00  0.00           O  
ATOM    868  O11  PS    28       1.401  12.892  58.621  1.00  0.00           O  
ATOM    869  C1   PS    28       1.469  13.451  59.974  1.00  0.00           C  
ATOM    870  HR   PS    28       1.823  12.752  60.735  1.00  0.00           H  
ATOM    871  HS   PS    28       0.456  13.723  60.281  1.00  0.00           H  
ATOM    872  C2   PS    28       2.377  14.762  59.995  1.00  0.00           C  
ATOM    873  HX   PS    28       3.382  14.601  59.595  1.00  0.00           H  
ATOM    874  C3   PS    28       2.507  15.299  61.495  1.00  0.00           C  
ATOM    875  HA   PS    28       3.265  16.084  61.551  1.00  0.00           H  
ATOM    876  HB   PS    28       2.862  14.493  62.142  1.00  0.00           H  
ATOM    877  O31  PS    28       1.226  15.669  62.096  1.00  0.00           O  
ATOM    878  P31  PS    28       0.555  15.034  63.387  1.00  0.00           P  
ATOM    879  O32  PS    28      -0.049  13.656  62.823  1.00  0.00           O  
ATOM    880  C31  PS    28      -1.341  13.558  62.146  1.00  0.00           C  
ATOM    881  H1A  PS    28      -1.308  12.879  61.290  1.00  0.00           H  
ATOM    882  H1B  PS    28      -1.574  14.566  61.792  1.00  0.00           H  
ATOM    883  C32  PS    28      -2.295  12.929  63.169  1.00  0.00           C  
ATOM    884  H2A  PS    28      -2.233  13.443  64.129  1.00  0.00           H  
ATOM    885  N31  PS    28      -1.802  11.638  63.667  1.00  0.00           N  
ATOM    886 HN1A  PS    28      -0.787  11.527  63.824  1.00  0.00           H  
ATOM    887 HN1B  PS    28      -2.269  11.395  64.556  1.00  0.00           H  
ATOM    888 HN1C  PS    28      -2.123  10.870  63.055  1.00  0.00           H  
ATOM    889  C33  PS    28      -3.672  13.039  62.648  1.00  0.00           C  
ATOM    890  O33  PS    28       1.692  14.839  64.358  1.00  0.00           O  
ATOM    891  O34  PS    28      -0.583  15.896  63.796  1.00  0.00           O  
ATOM    892  O21  PS    28       1.715  15.857  59.301  1.00  0.00           O  
ATOM    893  C21  PS    28       1.951  16.006  57.984  1.00  0.00           C  
ATOM    894  O22  PS    28       2.762  15.320  57.345  1.00  0.00           O  
ATOM    895  O35  PS    28      -3.883  13.456  61.487  1.00  0.00           O  
ATOM    896  O36  PS    28      -4.611  12.932  63.367  1.00  0.00           O  
ATOM    897  C12  OL    29       1.109  17.060  57.320  1.00  0.00           C  
ATOM    898  H2R  OL    29       0.293  17.271  58.015  1.00  0.00           H  
ATOM    899  H2S  OL    29       1.573  18.018  57.076  1.00  0.00           H  
ATOM    900  C13  OL    29       0.421  16.482  56.042  1.00  0.00           C  
ATOM    901  H3R  OL    29      -0.381  17.200  55.862  1.00  0.00           H  
ATOM    902  H3S  OL    29       1.180  16.487  55.257  1.00  0.00           H  
ATOM    903  C14  OL    29      -0.280  15.133  56.250  1.00  0.00           C  
ATOM    904  H4R  OL    29       0.557  14.465  56.464  1.00  0.00           H  
ATOM    905  H4S  OL    29      -0.986  15.084  57.081  1.00  0.00           H  
ATOM    906  C15  OL    29      -1.150  14.640  55.018  1.00  0.00           C  
ATOM    907  H5R  OL    29      -1.417  13.603  55.231  1.00  0.00           H  
ATOM    908  H5S  OL    29      -2.131  15.103  54.892  1.00  0.00           H  
ATOM    909  C16  OL    29      -0.445  14.609  53.635  1.00  0.00           C  
ATOM    910  H6R  OL    29      -0.498  15.653  53.320  1.00  0.00           H  
ATOM    911  H6S  OL    29       0.576  14.225  53.690  1.00  0.00           H  
ATOM    912  C17  OL    29      -1.289  13.816  52.628  1.00  0.00           C  
ATOM    913  H7R  OL    29      -1.243  12.739  52.802  1.00  0.00           H  
ATOM    914  H7S  OL    29      -2.328  14.135  52.739  1.00  0.00           H  
ATOM    915  C18  OL    29      -0.967  14.311  51.222  1.00  0.00           C  
ATOM    916  H8R  OL    29      -0.879  15.399  51.192  1.00  0.00           H  
ATOM    917  H8S  OL    29       0.047  13.978  50.991  1.00  0.00           H  
ATOM    918  C19  OL    29      -2.011  13.799  50.298  1.00  0.00           C  
ATOM    919  H9R  OL    29      -2.941  13.393  50.688  1.00  0.00           H  
ATOM    920 C110  OL    29      -1.851  13.716  48.986  1.00  0.00           C  
ATOM    921 H10R  OL    29      -2.609  13.305  48.324  1.00  0.00           H  
ATOM    922 C111  OL    29      -0.724  14.384  48.164  1.00  0.00           C  
ATOM    923 H11R  OL    29      -0.799  15.472  48.225  1.00  0.00           H  
ATOM    924 H11S  OL    29       0.240  14.151  48.620  1.00  0.00           H  
ATOM    925 C112  OL    29      -0.581  14.041  46.714  1.00  0.00           C  
ATOM    926 H12R  OL    29      -0.522  12.961  46.569  1.00  0.00           H  
ATOM    927 H12S  OL    29      -1.500  14.296  46.182  1.00  0.00           H  
ATOM    928 C113  OL    29       0.569  14.790  45.986  1.00  0.00           C  
ATOM    929 H13R  OL    29       0.529  15.853  46.234  1.00  0.00           H  
ATOM    930 H13S  OL    29       1.528  14.330  46.231  1.00  0.00           H  
ATOM    931 C114  OL    29       0.420  14.619  44.525  1.00  0.00           C  
ATOM    932 H14R  OL    29       0.175  13.590  44.257  1.00  0.00           H  
ATOM    933 H14S  OL    29      -0.443  15.244  44.285  1.00  0.00           H  
ATOM    934 C115  OL    29       1.706  15.021  43.786  1.00  0.00           C  
ATOM    935 H15R  OL    29       2.049  16.012  44.090  1.00  0.00           H  
ATOM    936 H15S  OL    29       2.434  14.310  44.182  1.00  0.00           H  
ATOM    937 C116  OL    29       1.735  14.960  42.297  1.00  0.00           C  
ATOM    938 H16R  OL    29       1.688  13.923  41.958  1.00  0.00           H  
ATOM    939 H16S  OL    29       0.813  15.384  41.895  1.00  0.00           H  
ATOM    940 C117  OL    29       2.998  15.575  41.674  1.00  0.00           C  
ATOM    941 H17R  OL    29       2.985  15.574  40.582  1.00  0.00           H  
ATOM    942 H17S  OL    29       3.099  16.634  41.922  1.00  0.00           H  
ATOM    943 C118  OL    29       4.304  14.998  42.110  1.00  0.00           C  
ATOM    944 H18R  OL    29       4.343  14.943  43.200  1.00  0.00           H  
ATOM    945 H18S  OL    29       5.158  15.620  41.834  1.00  0.00           H  
ATOM    946 H18T  OL    29       4.409  13.985  41.716  1.00  0.00           H  
TER     947       OL    29 
ATOM    947 C116  PA    30      81.718  44.171  43.250  1.00  0.00           C  
ATOM    948 H16R  PA    30      82.172  45.059  43.695  1.00  0.00           H  
ATOM    949 H16S  PA    30      82.006  44.092  42.200  1.00  0.00           H  
ATOM    950 H16T  PA    30      81.943  43.299  43.868  1.00  0.00           H  
ATOM    951 C115  PA    30      80.165  44.196  43.381  1.00  0.00           C  
ATOM    952 H15R  PA    30      79.764  43.219  43.104  1.00  0.00           H  
ATOM    953 H15S  PA    30      79.756  44.872  42.626  1.00  0.00           H  
ATOM    954 C114  PA    30      79.681  44.577  44.757  1.00  0.00           C  
ATOM    955 H14R  PA    30      79.752  45.664  44.829  1.00  0.00           H  
ATOM    956 H14S  PA    30      80.381  44.176  45.494  1.00  0.00           H  
ATOM    957 C113  PA    30      78.271  44.153  45.179  1.00  0.00           C  
ATOM    958 H13R  PA    30      77.543  44.505  44.446  1.00  0.00           H  
ATOM    959 H13S  PA    30      78.045  44.483  46.196  1.00  0.00           H  
ATOM    960 C112  PA    30      77.979  42.578  45.253  1.00  0.00           C  
ATOM    961 H12R  PA    30      78.753  42.269  45.960  1.00  0.00           H  
ATOM    962 H12S  PA    30      78.062  42.087  44.282  1.00  0.00           H  
ATOM    963 C111  PA    30      76.616  42.323  45.999  1.00  0.00           C  
ATOM    964 H11R  PA    30      75.825  42.258  45.250  1.00  0.00           H  
ATOM    965 H11S  PA    30      76.408  43.155  46.676  1.00  0.00           H  
ATOM    966 C110  PA    30      76.679  41.098  46.945  1.00  0.00           C  
ATOM    967 H10R  PA    30      77.128  40.333  46.309  1.00  0.00           H  
ATOM    968 H10S  PA    30      75.651  40.747  47.058  1.00  0.00           H  
ATOM    969  C19  PA    30      77.558  41.158  48.235  1.00  0.00           C  
ATOM    970  H9R  PA    30      78.500  41.597  47.901  1.00  0.00           H  
ATOM    971  H9S  PA    30      77.730  40.152  48.624  1.00  0.00           H  
ATOM    972  C18  PA    30      77.065  42.007  49.363  1.00  0.00           C  
ATOM    973  H8R  PA    30      76.027  41.721  49.548  1.00  0.00           H  
ATOM    974  H8S  PA    30      77.076  43.080  49.161  1.00  0.00           H  
ATOM    975  C17  PA    30      78.019  41.937  50.602  1.00  0.00           C  
ATOM    976  H7R  PA    30      78.973  42.350  50.266  1.00  0.00           H  
ATOM    977  H7S  PA    30      78.199  40.960  51.054  1.00  0.00           H  
ATOM    978  C16  PA    30      77.442  42.923  51.683  1.00  0.00           C  
ATOM    979  H6R  PA    30      76.648  43.538  51.254  1.00  0.00           H  
ATOM    980  H6S  PA    30      78.249  43.581  52.011  1.00  0.00           H  
ATOM    981  C15  PA    30      76.971  42.053  52.894  1.00  0.00           C  
ATOM    982  H5R  PA    30      77.646  41.224  53.117  1.00  0.00           H  
ATOM    983  H5S  PA    30      76.059  41.509  52.643  1.00  0.00           H  
ATOM    984  C14  PA    30      76.555  42.982  53.997  1.00  0.00           C  
ATOM    985  H4R  PA    30      75.678  43.528  53.643  1.00  0.00           H  
ATOM    986  H4S  PA    30      77.364  43.654  54.291  1.00  0.00           H  
ATOM    987  C13  PA    30      76.136  42.305  55.351  1.00  0.00           C  
ATOM    988  H3R  PA    30      76.265  43.080  56.110  1.00  0.00           H  
ATOM    989  H3S  PA    30      76.946  41.631  55.636  1.00  0.00           H  
ATOM    990  C12  PA    30      74.802  41.606  55.336  1.00  0.00           C  
ATOM    991  H2R  PA    30      74.819  40.897  54.506  1.00  0.00           H  
ATOM    992  H2S  PA    30      74.058  42.391  55.188  1.00  0.00           H  
ATOM    993  C11  PE    31      74.526  40.880  56.668  1.00  0.00           C  
ATOM    994  O12  PE    31      75.450  40.325  57.275  1.00  0.00           O  
ATOM    995  O11  PE    31      73.332  41.040  57.212  1.00  0.00           O  
ATOM    996  C1   PE    31      73.032  40.768  58.576  1.00  0.00           C  
ATOM    997  HR   PE    31      73.310  39.740  58.819  1.00  0.00           H  
ATOM    998  HS   PE    31      71.966  41.010  58.559  1.00  0.00           H  
ATOM    999  C2   PE    31      73.789  41.799  59.557  1.00  0.00           C  
ATOM   1000  HX   PE    31      74.853  41.767  59.308  1.00  0.00           H  
ATOM   1001  C3   PE    31      73.617  41.295  60.986  1.00  0.00           C  
ATOM   1002  HA   PE    31      72.593  40.943  61.134  1.00  0.00           H  
ATOM   1003  HB   PE    31      73.927  42.162  61.576  1.00  0.00           H  
ATOM   1004  O31  PE    31      74.551  40.190  61.114  1.00  0.00           O  
ATOM   1005  P31  PE    31      74.839  39.490  62.507  1.00  0.00           P  
ATOM   1006  O32  PE    31      73.586  38.655  62.630  1.00  0.00           O  
ATOM   1007  C31  PE    31      73.358  37.325  62.065  1.00  0.00           C  
ATOM   1008  H1A  PE    31      74.207  37.133  61.404  1.00  0.00           H  
ATOM   1009  H1B  PE    31      72.436  37.354  61.478  1.00  0.00           H  
ATOM   1010  C32  PE    31      73.061  36.273  63.151  1.00  0.00           C  
ATOM   1011  H2A  PE    31      73.096  35.259  62.751  1.00  0.00           H  
ATOM   1012  H2B  PE    31      73.899  36.312  63.848  1.00  0.00           H  
ATOM   1013  N31  PE    31      71.785  36.522  63.884  1.00  0.00           N  
ATOM   1014 HN1A  PE    31      71.514  35.736  64.497  1.00  0.00           H  
ATOM   1015 HN1B  PE    31      71.899  37.362  64.474  1.00  0.00           H  
ATOM   1016 HN1C  PE    31      71.044  36.656  63.177  1.00  0.00           H  
ATOM   1017  O33  PE    31      76.043  38.632  62.455  1.00  0.00           O  
ATOM   1018  O34  PE    31      74.753  40.604  63.446  1.00  0.00           O  
ATOM   1019  O21  PE    31      73.261  43.133  59.410  1.00  0.00           O  
ATOM   1020  C21  PE    31      74.029  44.073  58.901  1.00  0.00           C  
ATOM   1021  O22  PE    31      75.209  43.928  58.565  1.00  0.00           O  
ATOM   1022  C12  OL    32      73.351  45.415  58.828  1.00  0.00           C  
ATOM   1023  H2R  OL    32      72.273  45.254  58.894  1.00  0.00           H  
ATOM   1024  H2S  OL    32      73.676  46.008  59.686  1.00  0.00           H  
ATOM   1025  C13  OL    32      73.638  46.122  57.539  1.00  0.00           C  
ATOM   1026  H3R  OL    32      73.268  47.149  57.580  1.00  0.00           H  
ATOM   1027  H3S  OL    32      74.710  46.324  57.584  1.00  0.00           H  
ATOM   1028  C14  OL    32      73.180  45.433  56.242  1.00  0.00           C  
ATOM   1029  H4R  OL    32      73.389  44.366  56.353  1.00  0.00           H  
ATOM   1030  H4S  OL    32      72.162  45.751  56.010  1.00  0.00           H  
ATOM   1031  C15  OL    32      74.093  45.929  55.156  1.00  0.00           C  
ATOM   1032  H5R  OL    32      74.119  47.020  55.124  1.00  0.00           H  
ATOM   1033  H5S  OL    32      75.162  45.721  55.231  1.00  0.00           H  
ATOM   1034  C16  OL    32      73.579  45.556  53.743  1.00  0.00           C  
ATOM   1035  H6R  OL    32      73.498  44.470  53.812  1.00  0.00           H  
ATOM   1036  H6S  OL    32      72.606  45.887  53.374  1.00  0.00           H  
ATOM   1037  C17  OL    32      74.560  45.903  52.551  1.00  0.00           C  
ATOM   1038  H7R  OL    32      75.547  46.049  52.996  1.00  0.00           H  
ATOM   1039  H7S  OL    32      74.620  44.940  52.040  1.00  0.00           H  
ATOM   1040  C18  OL    32      74.162  47.084  51.676  1.00  0.00           C  
ATOM   1041  H8R  OL    32      73.080  47.183  51.564  1.00  0.00           H  
ATOM   1042  H8S  OL    32      74.505  48.025  52.111  1.00  0.00           H  
ATOM   1043  C19  OL    32      74.876  46.932  50.390  1.00  0.00           C  
ATOM   1044  H9R  OL    32      75.848  47.416  50.428  1.00  0.00           H  
ATOM   1045 C110  OL    32      74.563  46.422  49.200  1.00  0.00           C  
ATOM   1046 H10R  OL    32      75.206  46.484  48.326  1.00  0.00           H  
ATOM   1047 C111  OL    32      73.287  45.677  48.947  1.00  0.00           C  
ATOM   1048 H11R  OL    32      72.543  45.877  49.721  1.00  0.00           H  
ATOM   1049 H11S  OL    32      72.887  45.990  47.980  1.00  0.00           H  
ATOM   1050 C112  OL    32      73.608  44.214  48.885  1.00  0.00           C  
ATOM   1051 H12R  OL    32      74.210  44.148  47.977  1.00  0.00           H  
ATOM   1052 H12S  OL    32      74.165  43.898  49.769  1.00  0.00           H  
ATOM   1053 C113  OL    32      72.376  43.328  48.680  1.00  0.00           C  
ATOM   1054 H13R  OL    32      72.074  43.590  47.663  1.00  0.00           H  
ATOM   1055 H13S  OL    32      72.667  42.279  48.603  1.00  0.00           H  
ATOM   1056 C114  OL    32      71.167  43.529  49.661  1.00  0.00           C  
ATOM   1057 H14R  OL    32      70.717  44.522  49.720  1.00  0.00           H  
ATOM   1058 H14S  OL    32      70.358  42.887  49.306  1.00  0.00           H  
ATOM   1059 C115  OL    32      71.638  43.147  51.043  1.00  0.00           C  
ATOM   1060 H15R  OL    32      72.021  42.130  50.937  1.00  0.00           H  
ATOM   1061 H15S  OL    32      72.465  43.782  51.366  1.00  0.00           H  
ATOM   1062 C116  OL    32      70.450  43.188  52.098  1.00  0.00           C  
ATOM   1063 H16R  OL    32      69.820  42.301  52.002  1.00  0.00           H  
ATOM   1064 H16S  OL    32      70.930  43.106  53.076  1.00  0.00           H  
ATOM   1065 C117  OL    32      69.532  44.437  52.065  1.00  0.00           C  
ATOM   1066 H17R  OL    32      70.127  45.347  52.163  1.00  0.00           H  
ATOM   1067 H17S  OL    32      68.913  44.578  51.176  1.00  0.00           H  
ATOM   1068 C118  OL    32      68.670  44.315  53.316  1.00  0.00           C  
ATOM   1069 H18R  OL    32      67.703  44.821  53.343  1.00  0.00           H  
ATOM   1070 H18S  OL    32      69.226  44.705  54.171  1.00  0.00           H  
ATOM   1071 H18T  OL    32      68.389  43.271  53.471  1.00  0.00           H  
TER    1072       OL    32 
ATOM   1072 C116  PA    33      29.292  24.420  44.980  1.00  0.00           C  
ATOM   1073 H16R  PA    33      28.663  25.305  44.862  1.00  0.00           H  
ATOM   1074 H16S  PA    33      28.675  23.519  44.951  1.00  0.00           H  
ATOM   1075 H16T  PA    33      30.089  24.353  44.236  1.00  0.00           H  
ATOM   1076 C115  PA    33      29.962  24.565  46.359  1.00  0.00           C  
ATOM   1077 H15R  PA    33      30.443  23.642  46.690  1.00  0.00           H  
ATOM   1078 H15S  PA    33      29.246  24.839  47.136  1.00  0.00           H  
ATOM   1079 C114  PA    33      30.945  25.732  46.455  1.00  0.00           C  
ATOM   1080 H14R  PA    33      30.424  26.542  45.939  1.00  0.00           H  
ATOM   1081 H14S  PA    33      31.761  25.367  45.828  1.00  0.00           H  
ATOM   1082 C113  PA    33      31.342  26.206  47.862  1.00  0.00           C  
ATOM   1083 H13R  PA    33      32.123  25.567  48.281  1.00  0.00           H  
ATOM   1084 H13S  PA    33      30.460  26.091  48.495  1.00  0.00           H  
ATOM   1085 C112  PA    33      31.945  27.604  47.950  1.00  0.00           C  
ATOM   1086 H12R  PA    33      32.684  27.750  47.159  1.00  0.00           H  
ATOM   1087 H12S  PA    33      32.488  27.849  48.865  1.00  0.00           H  
ATOM   1088 C111  PA    33      30.785  28.643  47.722  1.00  0.00           C  
ATOM   1089 H11R  PA    33      30.072  28.193  47.028  1.00  0.00           H  
ATOM   1090 H11S  PA    33      31.269  29.526  47.301  1.00  0.00           H  
ATOM   1091 C110  PA    33      30.019  28.997  49.005  1.00  0.00           C  
ATOM   1092 H10R  PA    33      30.688  29.244  49.832  1.00  0.00           H  
ATOM   1093 H10S  PA    33      29.511  28.094  49.351  1.00  0.00           H  
ATOM   1094  C19  PA    33      29.032  30.027  48.752  1.00  0.00           C  
ATOM   1095  H9R  PA    33      28.292  29.635  48.050  1.00  0.00           H  
ATOM   1096  H9S  PA    33      29.478  30.932  48.335  1.00  0.00           H  
ATOM   1097  C18  PA    33      28.241  30.459  50.031  1.00  0.00           C  
ATOM   1098  H8R  PA    33      27.533  31.262  49.819  1.00  0.00           H  
ATOM   1099  H8S  PA    33      28.896  30.940  50.761  1.00  0.00           H  
ATOM   1100  C17  PA    33      27.501  29.309  50.657  1.00  0.00           C  
ATOM   1101  H7R  PA    33      28.314  28.747  51.120  1.00  0.00           H  
ATOM   1102  H7S  PA    33      27.045  28.815  49.796  1.00  0.00           H  
ATOM   1103  C16  PA    33      26.558  29.620  51.810  1.00  0.00           C  
ATOM   1104  H6R  PA    33      25.973  28.722  52.024  1.00  0.00           H  
ATOM   1105  H6S  PA    33      25.734  30.291  51.558  1.00  0.00           H  
ATOM   1106  C15  PA    33      27.196  30.199  53.047  1.00  0.00           C  
ATOM   1107  H5R  PA    33      27.896  30.972  52.724  1.00  0.00           H  
ATOM   1108  H5S  PA    33      27.638  29.383  53.622  1.00  0.00           H  
ATOM   1109  C14  PA    33      26.023  30.873  53.818  1.00  0.00           C  
ATOM   1110  H4R  PA    33      25.130  30.245  53.840  1.00  0.00           H  
ATOM   1111  H4S  PA    33      25.777  31.866  53.436  1.00  0.00           H  
ATOM   1112  C13  PA    33      26.451  30.995  55.295  1.00  0.00           C  
ATOM   1113  H3R  PA    33      27.439  31.431  55.456  1.00  0.00           H  
ATOM   1114  H3S  PA    33      26.736  30.014  55.681  1.00  0.00           H  
ATOM   1115  C12  PA    33      25.474  31.698  56.206  1.00  0.00           C  
ATOM   1116  H2R  PA    33      25.197  32.653  55.754  1.00  0.00           H  
ATOM   1117  H2S  PA    33      24.565  31.108  56.343  1.00  0.00           H  
ATOM   1118  C11  PE    34      26.023  31.786  57.560  1.00  0.00           C  
ATOM   1119  O12  PE    34      25.889  30.908  58.407  1.00  0.00           O  
ATOM   1120  O11  PE    34      26.724  32.932  57.823  1.00  0.00           O  
ATOM   1121  C1   PE    34      27.232  33.159  59.247  1.00  0.00           C  
ATOM   1122  HR   PE    34      26.438  32.845  59.930  1.00  0.00           H  
ATOM   1123  HS   PE    34      27.216  34.239  59.419  1.00  0.00           H  
ATOM   1124  C2   PE    34      28.537  32.585  59.634  1.00  0.00           C  
ATOM   1125  HX   PE    34      28.509  31.493  59.675  1.00  0.00           H  
ATOM   1126  C3   PE    34      29.097  33.194  60.906  1.00  0.00           C  
ATOM   1127  HA   PE    34      29.506  34.184  60.685  1.00  0.00           H  
ATOM   1128  HB   PE    34      29.851  32.520  61.320  1.00  0.00           H  
ATOM   1129  O31  PE    34      28.188  33.391  61.963  1.00  0.00           O  
ATOM   1130  P31  PE    34      27.795  32.262  62.923  1.00  0.00           P  
ATOM   1131  O32  PE    34      29.147  31.963  63.754  1.00  0.00           O  
ATOM   1132  C31  PE    34      29.492  32.848  64.786  1.00  0.00           C  
ATOM   1133  H1A  PE    34      28.643  33.416  65.174  1.00  0.00           H  
ATOM   1134  H1B  PE    34      30.154  33.622  64.392  1.00  0.00           H  
ATOM   1135  C32  PE    34      30.139  32.019  65.857  1.00  0.00           C  
ATOM   1136  H2A  PE    34      30.326  32.739  66.655  1.00  0.00           H  
ATOM   1137  H2B  PE    34      29.442  31.246  66.183  1.00  0.00           H  
ATOM   1138  N31  PE    34      31.442  31.350  65.357  1.00  0.00           N  
ATOM   1139 HN1A  PE    34      31.653  30.591  66.026  1.00  0.00           H  
ATOM   1140 HN1B  PE    34      31.340  30.890  64.438  1.00  0.00           H  
ATOM   1141 HN1C  PE    34      32.239  32.005  65.312  1.00  0.00           H  
ATOM   1142  O33  PE    34      26.724  32.710  63.821  1.00  0.00           O  
ATOM   1143  O34  PE    34      27.509  31.043  62.090  1.00  0.00           O  
ATOM   1144  O21  PE    34      29.554  32.889  58.656  1.00  0.00           O  
ATOM   1145  C21  PE    34      29.651  32.057  57.576  1.00  0.00           C  
ATOM   1146  O22  PE    34      28.957  31.036  57.444  1.00  0.00           O  
ATOM   1147  C12  OL    35      30.646  32.602  56.564  1.00  0.00           C  
ATOM   1148  H2R  OL    35      30.779  33.685  56.608  1.00  0.00           H  
ATOM   1149  H2S  OL    35      31.667  32.271  56.765  1.00  0.00           H  
ATOM   1150  C13  OL    35      30.196  32.215  55.122  1.00  0.00           C  
ATOM   1151  H3R  OL    35      30.431  31.156  54.996  1.00  0.00           H  
ATOM   1152  H3S  OL    35      29.109  32.303  55.062  1.00  0.00           H  
ATOM   1153  C14  OL    35      30.721  33.099  53.966  1.00  0.00           C  
ATOM   1154  H4R  OL    35      30.197  34.057  53.983  1.00  0.00           H  
ATOM   1155  H4S  OL    35      31.781  33.286  54.151  1.00  0.00           H  
ATOM   1156  C15  OL    35      30.602  32.569  52.499  1.00  0.00           C  
ATOM   1157  H5R  OL    35      30.882  31.518  52.591  1.00  0.00           H  
ATOM   1158  H5S  OL    35      29.598  32.610  52.073  1.00  0.00           H  
ATOM   1159  C16  OL    35      31.475  33.352  51.470  1.00  0.00           C  
ATOM   1160  H6R  OL    35      30.987  34.294  51.211  1.00  0.00           H  
ATOM   1161  H6S  OL    35      32.452  33.623  51.876  1.00  0.00           H  
ATOM   1162  C17  OL    35      31.775  32.395  50.262  1.00  0.00           C  
ATOM   1163  H7R  OL    35      32.349  31.563  50.674  1.00  0.00           H  
ATOM   1164  H7S  OL    35      30.827  32.027  49.864  1.00  0.00           H  
ATOM   1165  C18  OL    35      32.332  32.968  48.904  1.00  0.00           C  
ATOM   1166  H8R  OL    35      31.749  33.846  48.621  1.00  0.00           H  
ATOM   1167  H8S  OL    35      33.328  33.284  49.221  1.00  0.00           H  
ATOM   1168  C19  OL    35      32.455  31.950  47.763  1.00  0.00           C  
ATOM   1169  H9R  OL    35      33.007  31.047  48.010  1.00  0.00           H  
ATOM   1170 C110  OL    35      32.197  32.077  46.502  1.00  0.00           C  
ATOM   1171 H10R  OL    35      32.563  31.309  45.825  1.00  0.00           H  
ATOM   1172 C111  OL    35      31.544  33.232  45.844  1.00  0.00           C  
ATOM   1173 H11R  OL    35      31.631  34.147  46.432  1.00  0.00           H  
ATOM   1174 H11S  OL    35      32.043  33.304  44.875  1.00  0.00           H  
ATOM   1175 C112  OL    35      30.065  32.928  45.431  1.00  0.00           C  
ATOM   1176 H12R  OL    35      30.098  32.040  44.797  1.00  0.00           H  
ATOM   1177 H12S  OL    35      29.518  32.801  46.367  1.00  0.00           H  
ATOM   1178 C113  OL    35      29.376  34.117  44.654  1.00  0.00           C  
ATOM   1179 H13R  OL    35      29.777  34.292  43.654  1.00  0.00           H  
ATOM   1180 H13S  OL    35      28.373  33.774  44.394  1.00  0.00           H  
ATOM   1181 C114  OL    35      29.287  35.405  45.360  1.00  0.00           C  
ATOM   1182 H14R  OL    35      28.540  35.270  46.145  1.00  0.00           H  
ATOM   1183 H14S  OL    35      30.220  35.592  45.897  1.00  0.00           H  
ATOM   1184 C115  OL    35      28.880  36.550  44.436  1.00  0.00           C  
ATOM   1185 H15R  OL    35      28.439  37.257  45.142  1.00  0.00           H  
ATOM   1186 H15S  OL    35      29.714  36.985  43.882  1.00  0.00           H  
ATOM   1187 C116  OL    35      27.716  36.058  43.491  1.00  0.00           C  
ATOM   1188 H16R  OL    35      27.603  36.824  42.721  1.00  0.00           H  
ATOM   1189 H16S  OL    35      27.911  35.245  42.790  1.00  0.00           H  
ATOM   1190 C117  OL    35      26.444  35.810  44.182  1.00  0.00           C  
ATOM   1191 H17R  OL    35      25.819  35.052  43.706  1.00  0.00           H  
ATOM   1192 H17S  OL    35      26.625  35.371  45.166  1.00  0.00           H  
ATOM   1193 C118  OL    35      25.595  37.106  44.289  1.00  0.00           C  
ATOM   1194 H18R  OL    35      25.455  37.571  43.311  1.00  0.00           H  
ATOM   1195 H18S  OL    35      26.179  37.823  44.870  1.00  0.00           H  
ATOM   1196 H18T  OL    35      24.632  36.945  44.778  1.00  0.00           H  
TER    1197       OL    35 
ATOM   1197 C116  PA    36      28.992  72.707  45.245  1.00  0.00           C  
ATOM   1198 H16R  PA    36      28.760  73.750  45.021  1.00  0.00           H  
ATOM   1199 H16S  PA    36      28.050  72.156  45.200  1.00  0.00           H  
ATOM   1200 H16T  PA    36      29.672  72.392  44.450  1.00  0.00           H  
ATOM   1201 C115  PA    36      29.694  72.346  46.587  1.00  0.00           C  
ATOM   1202 H15R  PA    36      30.706  72.756  46.546  1.00  0.00           H  
ATOM   1203 H15S  PA    36      29.702  71.262  46.721  1.00  0.00           H  
ATOM   1204 C114  PA    36      28.952  72.985  47.760  1.00  0.00           C  
ATOM   1205 H14R  PA    36      28.141  72.295  48.003  1.00  0.00           H  
ATOM   1206 H14S  PA    36      28.461  73.923  47.493  1.00  0.00           H  
ATOM   1207 C113  PA    36      29.818  73.313  49.075  1.00  0.00           C  
ATOM   1208 H13R  PA    36      29.153  73.718  49.840  1.00  0.00           H  
ATOM   1209 H13S  PA    36      30.547  74.085  48.818  1.00  0.00           H  
ATOM   1210 C112  PA    36      30.554  72.048  49.414  1.00  0.00           C  
ATOM   1211 H12R  PA    36      31.217  71.627  48.655  1.00  0.00           H  
ATOM   1212 H12S  PA    36      29.877  71.219  49.632  1.00  0.00           H  
ATOM   1213 C111  PA    36      31.423  72.363  50.633  1.00  0.00           C  
ATOM   1214 H11R  PA    36      30.922  73.002  51.363  1.00  0.00           H  
ATOM   1215 H11S  PA    36      32.347  72.816  50.268  1.00  0.00           H  
ATOM   1216 C110  PA    36      31.972  71.077  51.175  1.00  0.00           C  
ATOM   1217 H10R  PA    36      32.717  70.665  50.490  1.00  0.00           H  
ATOM   1218 H10S  PA    36      31.278  70.234  51.167  1.00  0.00           H  
ATOM   1219  C19  PA    36      32.495  71.220  52.636  1.00  0.00           C  
ATOM   1220  H9R  PA    36      32.364  70.336  53.265  1.00  0.00           H  
ATOM   1221  H9S  PA    36      31.828  71.928  53.132  1.00  0.00           H  
ATOM   1222  C18  PA    36      33.972  71.695  52.772  1.00  0.00           C  
ATOM   1223  H8R  PA    36      34.256  72.523  52.120  1.00  0.00           H  
ATOM   1224  H8S  PA    36      34.741  70.951  52.557  1.00  0.00           H  
ATOM   1225  C17  PA    36      34.137  72.250  54.254  1.00  0.00           C  
ATOM   1226  H7R  PA    36      33.320  72.949  54.443  1.00  0.00           H  
ATOM   1227  H7S  PA    36      35.030  72.879  54.246  1.00  0.00           H  
ATOM   1228  C16  PA    36      34.346  71.208  55.347  1.00  0.00           C  
ATOM   1229  H6R  PA    36      35.212  70.674  54.952  1.00  0.00           H  
ATOM   1230  H6S  PA    36      33.513  70.513  55.215  1.00  0.00           H  
ATOM   1231  C15  PA    36      34.359  71.598  56.808  1.00  0.00           C  
ATOM   1232  H5R  PA    36      34.756  70.811  57.452  1.00  0.00           H  
ATOM   1233  H5S  PA    36      33.329  71.739  57.142  1.00  0.00           H  
ATOM   1234  C14  PA    36      34.899  73.057  57.074  1.00  0.00           C  
ATOM   1235  H4R  PA    36      34.465  73.878  56.500  1.00  0.00           H  
ATOM   1236  H4S  PA    36      35.959  72.949  56.835  1.00  0.00           H  
ATOM   1237  C13  PA    36      34.757  73.544  58.504  1.00  0.00           C  
ATOM   1238  H3R  PA    36      35.328  74.464  58.641  1.00  0.00           H  
ATOM   1239  H3S  PA    36      35.172  72.779  59.163  1.00  0.00           H  
ATOM   1240  C12  PA    36      33.331  73.831  59.084  1.00  0.00           C  
ATOM   1241  H2R  PA    36      32.827  72.884  59.286  1.00  0.00           H  
ATOM   1242  H2S  PA    36      32.896  74.529  58.366  1.00  0.00           H  
ATOM   1243  C11  PC    37      33.374  74.459  60.433  1.00  0.00           C  
ATOM   1244  O12  PC    37      34.071  74.159  61.358  1.00  0.00           O  
ATOM   1245  O11  PC    37      32.385  75.432  60.616  1.00  0.00           O  
ATOM   1246  C1   PC    37      32.364  76.151  61.854  1.00  0.00           C  
ATOM   1247  HR   PC    37      32.528  75.483  62.703  1.00  0.00           H  
ATOM   1248  HS   PC    37      31.444  76.736  61.936  1.00  0.00           H  
ATOM   1249  C2   PC    37      33.540  77.246  61.902  1.00  0.00           C  
ATOM   1250  HX   PC    37      34.531  76.789  61.942  1.00  0.00           H  
ATOM   1251  C3   PC    37      33.242  78.152  63.110  1.00  0.00           C  
ATOM   1252  HA   PC    37      32.291  78.626  62.856  1.00  0.00           H  
ATOM   1253  HB   PC    37      33.862  79.049  63.181  1.00  0.00           H  
ATOM   1254  O31  PC    37      33.192  77.345  64.359  1.00  0.00           O  
ATOM   1255  P31  PC    37      34.539  77.072  65.263  1.00  0.00           P  
ATOM   1256  O32  PC    37      34.680  78.326  66.250  1.00  0.00           O  
ATOM   1257  C31  PC    37      35.545  79.484  65.988  1.00  0.00           C  
ATOM   1258  H1A  PC    37      36.123  79.481  65.061  1.00  0.00           H  
ATOM   1259  H1B  PC    37      36.288  79.468  66.789  1.00  0.00           H  
ATOM   1260  C32  PC    37      34.776  80.791  66.089  1.00  0.00           C  
ATOM   1261  H2A  PC    37      33.929  80.731  65.403  1.00  0.00           H  
ATOM   1262  H2B  PC    37      35.449  81.616  65.851  1.00  0.00           H  
ATOM   1263  N31  PC    37      34.322  81.228  67.476  1.00  0.00           N  
ATOM   1264  C33  PC    37      34.146  82.725  67.440  1.00  0.00           C  
ATOM   1265  H3A  PC    37      33.114  82.787  67.093  1.00  0.00           H  
ATOM   1266  H3B  PC    37      34.850  83.134  66.714  1.00  0.00           H  
ATOM   1267  H3C  PC    37      34.305  83.111  68.448  1.00  0.00           H  
ATOM   1268  C34  PC    37      33.017  80.542  67.880  1.00  0.00           C  
ATOM   1269  H4A  PC    37      33.114  79.457  67.941  1.00  0.00           H  
ATOM   1270  H4B  PC    37      32.264  80.801  67.134  1.00  0.00           H  
ATOM   1271  H4C  PC    37      32.816  81.032  68.833  1.00  0.00           H  
ATOM   1272  C35  PC    37      35.367  80.959  68.502  1.00  0.00           C  
ATOM   1273  H5A  PC    37      36.325  81.326  68.128  1.00  0.00           H  
ATOM   1274  H5B  PC    37      35.331  79.892  68.725  1.00  0.00           H  
ATOM   1275  H5C  PC    37      35.177  81.428  69.468  1.00  0.00           H  
ATOM   1276  O33  PC    37      34.173  75.896  66.027  1.00  0.00           O  
ATOM   1277  O34  PC    37      35.746  77.029  64.468  1.00  0.00           O  
ATOM   1278  O21  PC    37      33.466  78.139  60.769  1.00  0.00           O  
ATOM   1279  C21  PC    37      34.199  77.850  59.647  1.00  0.00           C  
ATOM   1280  O22  PC    37      35.065  76.977  59.572  1.00  0.00           O  
ATOM   1281  C12  OL    38      33.790  78.749  58.466  1.00  0.00           C  
ATOM   1282  H2R  OL    38      32.772  78.475  58.181  1.00  0.00           H  
ATOM   1283  H2S  OL    38      33.850  79.746  58.906  1.00  0.00           H  
ATOM   1284  C13  OL    38      34.829  78.701  57.287  1.00  0.00           C  
ATOM   1285  H3R  OL    38      35.842  78.925  57.626  1.00  0.00           H  
ATOM   1286  H3S  OL    38      34.834  77.649  56.994  1.00  0.00           H  
ATOM   1287  C14  OL    38      34.369  79.451  56.049  1.00  0.00           C  
ATOM   1288  H4R  OL    38      33.526  78.908  55.618  1.00  0.00           H  
ATOM   1289  H4S  OL    38      34.078  80.467  56.325  1.00  0.00           H  
ATOM   1290  C15  OL    38      35.410  79.373  54.974  1.00  0.00           C  
ATOM   1291  H5R  OL    38      36.364  79.805  55.282  1.00  0.00           H  
ATOM   1292  H5S  OL    38      35.791  78.358  54.843  1.00  0.00           H  
ATOM   1293  C16  OL    38      34.968  79.883  53.552  1.00  0.00           C  
ATOM   1294  H6R  OL    38      34.024  79.431  53.241  1.00  0.00           H  
ATOM   1295  H6S  OL    38      34.674  80.916  53.748  1.00  0.00           H  
ATOM   1296  C17  OL    38      36.153  79.845  52.570  1.00  0.00           C  
ATOM   1297  H7R  OL    38      36.639  80.823  52.561  1.00  0.00           H  
ATOM   1298  H7S  OL    38      36.906  79.079  52.767  1.00  0.00           H  
ATOM   1299  C18  OL    38      35.513  79.658  51.170  1.00  0.00           C  
ATOM   1300  H8R  OL    38      35.033  78.679  51.219  1.00  0.00           H  
ATOM   1301  H8S  OL    38      34.756  80.426  50.993  1.00  0.00           H  
ATOM   1302  C19  OL    38      36.546  79.685  50.024  1.00  0.00           C  
ATOM   1303  H9R  OL    38      37.398  79.040  50.227  1.00  0.00           H  
ATOM   1304 C110  OL    38      36.567  80.361  48.907  1.00  0.00           C  
ATOM   1305 H10R  OL    38      37.438  80.324  48.257  1.00  0.00           H  
ATOM   1306 C111  OL    38      35.411  81.296  48.565  1.00  0.00           C  
ATOM   1307 H11R  OL    38      35.057  81.686  49.522  1.00  0.00           H  
ATOM   1308 H11S  OL    38      35.812  82.115  47.965  1.00  0.00           H  
ATOM   1309 C112  OL    38      34.288  80.463  47.911  1.00  0.00           C  
ATOM   1310 H12R  OL    38      34.659  79.900  47.052  1.00  0.00           H  
ATOM   1311 H12S  OL    38      33.724  79.866  48.632  1.00  0.00           H  
ATOM   1312 C113  OL    38      33.217  81.475  47.433  1.00  0.00           C  
ATOM   1313 H13R  OL    38      32.782  82.002  48.284  1.00  0.00           H  
ATOM   1314 H13S  OL    38      33.712  82.271  46.873  1.00  0.00           H  
ATOM   1315 C114  OL    38      32.112  80.767  46.652  1.00  0.00           C  
ATOM   1316 H14R  OL    38      32.566  80.383  45.736  1.00  0.00           H  
ATOM   1317 H14S  OL    38      31.789  79.880  47.201  1.00  0.00           H  
ATOM   1318 C115  OL    38      30.876  81.577  46.361  1.00  0.00           C  
ATOM   1319 H15R  OL    38      30.154  81.480  47.175  1.00  0.00           H  
ATOM   1320 H15S  OL    38      31.175  82.617  46.215  1.00  0.00           H  
ATOM   1321 C116  OL    38      30.244  81.160  45.031  1.00  0.00           C  
ATOM   1322 H16R  OL    38      30.125  80.077  44.959  1.00  0.00           H  
ATOM   1323 H16S  OL    38      29.256  81.620  44.962  1.00  0.00           H  
ATOM   1324 C117  OL    38      31.000  81.589  43.789  1.00  0.00           C  
ATOM   1325 H17R  OL    38      31.144  82.671  43.757  1.00  0.00           H  
ATOM   1326 H17S  OL    38      31.956  81.063  43.822  1.00  0.00           H  
ATOM   1327 C118  OL    38      30.233  81.014  42.567  1.00  0.00           C  
ATOM   1328 H18R  OL    38      29.279  81.540  42.491  1.00  0.00           H  
ATOM   1329 H18S  OL    38      30.069  79.956  42.780  1.00  0.00           H  
ATOM   1330 H18T  OL    38      30.827  81.164  41.662  1.00  0.00           H  
TER    1331       OL    38 
ATOM   1331  C1  CHL    39      12.868   7.349  54.238  1.00  0.00           C  
ATOM   1332  H11 CHL    39      11.796   7.360  54.033  1.00  0.00           H  
ATOM   1333  H12 CHL    39      13.241   8.071  53.508  1.00  0.00           H  
ATOM   1334  C2  CHL    39      12.777   7.932  55.673  1.00  0.00           C  
ATOM   1335  H21 CHL    39      13.755   8.312  55.974  1.00  0.00           H  
ATOM   1336  H22 CHL    39      12.064   8.747  55.530  1.00  0.00           H  
ATOM   1337  C3  CHL    39      12.269   6.875  56.644  1.00  0.00           C  
ATOM   1338  H31 CHL    39      11.280   6.567  56.295  1.00  0.00           H  
ATOM   1339  C4  CHL    39      13.141   5.713  56.557  1.00  0.00           C  
ATOM   1340  H41 CHL    39      14.174   5.977  56.795  1.00  0.00           H  
ATOM   1341  H42 CHL    39      12.758   5.088  57.367  1.00  0.00           H  
ATOM   1342  C5  CHL    39      13.103   5.053  55.241  1.00  0.00           C  
ATOM   1343  C6  CHL    39      12.775   3.742  55.068  1.00  0.00           C  
ATOM   1344  H61 CHL    39      12.473   3.157  55.933  1.00  0.00           H  
ATOM   1345  C7  CHL    39      12.774   2.927  53.802  1.00  0.00           C  
ATOM   1346  H71 CHL    39      13.442   2.078  53.968  1.00  0.00           H  
ATOM   1347  H72 CHL    39      11.776   2.505  53.667  1.00  0.00           H  
ATOM   1348  C8  CHL    39      13.298   3.758  52.653  1.00  0.00           C  
ATOM   1349  H81 CHL    39      14.382   3.648  52.723  1.00  0.00           H  
ATOM   1350  C9  CHL    39      12.823   5.262  52.802  1.00  0.00           C  
ATOM   1351  H91 CHL    39      11.740   5.234  52.940  1.00  0.00           H  
ATOM   1352  C10 CHL    39      13.506   5.928  54.029  1.00  0.00           C  
ATOM   1353  C11 CHL    39      12.949   6.136  51.502  1.00  0.00           C  
ATOM   1354 H111 CHL    39      12.316   7.015  51.638  1.00  0.00           H  
ATOM   1355 H112 CHL    39      13.963   6.381  51.180  1.00  0.00           H  
ATOM   1356  C12 CHL    39      12.289   5.358  50.326  1.00  0.00           C  
ATOM   1357 H121 CHL    39      11.201   5.440  50.372  1.00  0.00           H  
ATOM   1358 H122 CHL    39      12.390   6.021  49.464  1.00  0.00           H  
ATOM   1359  C13 CHL    39      12.977   3.984  50.113  1.00  0.00           C  
ATOM   1360  C14 CHL    39      12.701   3.167  51.397  1.00  0.00           C  
ATOM   1361 H141 CHL    39      11.623   3.253  51.548  1.00  0.00           H  
ATOM   1362  C15 CHL    39      13.013   1.705  51.092  1.00  0.00           C  
ATOM   1363 H151 CHL    39      14.084   1.542  51.234  1.00  0.00           H  
ATOM   1364 H152 CHL    39      12.354   1.074  51.692  1.00  0.00           H  
ATOM   1365  C16 CHL    39      12.585   1.549  49.652  1.00  0.00           C  
ATOM   1366 H161 CHL    39      13.433   1.026  49.206  1.00  0.00           H  
ATOM   1367 H162 CHL    39      11.678   0.961  49.499  1.00  0.00           H  
ATOM   1368  C17 CHL    39      12.362   3.004  49.088  1.00  0.00           C  
ATOM   1369 H171 CHL    39      11.284   3.165  49.152  1.00  0.00           H  
ATOM   1370  C18 CHL    39      14.486   4.249  49.860  1.00  0.00           C  
ATOM   1371 H181 CHL    39      15.026   3.308  49.731  1.00  0.00           H  
ATOM   1372 H182 CHL    39      14.990   4.590  50.767  1.00  0.00           H  
ATOM   1373 H183 CHL    39      14.617   4.859  48.964  1.00  0.00           H  
ATOM   1374  C19 CHL    39      15.093   6.012  53.999  1.00  0.00           C  
ATOM   1375 H191 CHL    39      15.481   6.612  54.824  1.00  0.00           H  
ATOM   1376 H192 CHL    39      15.471   6.393  53.048  1.00  0.00           H  
ATOM   1377 H193 CHL    39      15.508   5.011  54.139  1.00  0.00           H  
ATOM   1378  C20 CHL    39      12.774   3.177  47.590  1.00  0.00           C  
ATOM   1379 H201 CHL    39      13.860   3.085  47.660  1.00  0.00           H  
ATOM   1380  C21 CHL    39      12.235   4.476  46.962  1.00  0.00           C  
ATOM   1381 H211 CHL    39      13.075   5.173  46.921  1.00  0.00           H  
ATOM   1382 H212 CHL    39      11.423   4.988  47.483  1.00  0.00           H  
ATOM   1383 H213 CHL    39      12.044   4.271  45.906  1.00  0.00           H  
ATOM   1384  C22 CHL    39      12.241   2.054  46.776  1.00  0.00           C  
ATOM   1385 H221 CHL    39      12.758   2.200  45.826  1.00  0.00           H  
ATOM   1386 H222 CHL    39      12.659   1.094  47.088  1.00  0.00           H  
ATOM   1387  C23 CHL    39      10.639   2.073  46.554  1.00  0.00           C  
ATOM   1388 H231 CHL    39      10.133   2.008  47.519  1.00  0.00           H  
ATOM   1389 H232 CHL    39      10.305   2.949  45.994  1.00  0.00           H  
ATOM   1390  C24 CHL    39      10.251   0.794  45.841  1.00  0.00           C  
ATOM   1391 H241 CHL    39      10.522  -0.071  46.451  1.00  0.00           H  
ATOM   1392 H242 CHL    39      10.706   0.750  44.850  1.00  0.00           H  
ATOM   1393  C25 CHL    39       8.749   0.683  45.679  1.00  0.00           C  
ATOM   1394 H251 CHL    39       8.225   1.001  46.583  1.00  0.00           H  
ATOM   1395  C26 CHL    39       8.248   1.532  44.475  1.00  0.00           C  
ATOM   1396 H261 CHL    39       8.339   2.611  44.619  1.00  0.00           H  
ATOM   1397 H262 CHL    39       7.165   1.398  44.435  1.00  0.00           H  
ATOM   1398 H263 CHL    39       8.796   1.207  43.588  1.00  0.00           H  
ATOM   1399  C27 CHL    39       8.377  -0.795  45.221  1.00  0.00           C  
ATOM   1400 H271 CHL    39       8.909  -0.982  44.285  1.00  0.00           H  
ATOM   1401 H272 CHL    39       7.336  -0.932  44.923  1.00  0.00           H  
ATOM   1402 H273 CHL    39       8.543  -1.483  46.053  1.00  0.00           H  
ATOM   1403  O1  CHL    39      12.272   7.309  58.042  1.00  0.00           O  
ATOM   1404  HO1 CHL    39      12.204   6.480  58.548  1.00  0.00           H  
TER    1405      CHL    39 
ATOM   1405 C116  PA    40      11.107  17.012  44.493  1.00  0.00           C  
ATOM   1406 H16R  PA    40      12.009  16.970  43.879  1.00  0.00           H  
ATOM   1407 H16S  PA    40      10.318  17.600  44.020  1.00  0.00           H  
ATOM   1408 H16T  PA    40      10.728  15.996  44.621  1.00  0.00           H  
ATOM   1409 C115  PA    40      11.459  17.572  45.937  1.00  0.00           C  
ATOM   1410 H15R  PA    40      12.065  16.828  46.459  1.00  0.00           H  
ATOM   1411 H15S  PA    40      10.487  17.576  46.436  1.00  0.00           H  
ATOM   1412 C114  PA    40      12.107  18.945  46.019  1.00  0.00           C  
ATOM   1413 H14R  PA    40      11.353  19.716  45.846  1.00  0.00           H  
ATOM   1414 H14S  PA    40      12.830  19.039  45.206  1.00  0.00           H  
ATOM   1415 C113  PA    40      12.841  19.069  47.402  1.00  0.00           C  
ATOM   1416 H13R  PA    40      13.428  19.983  47.516  1.00  0.00           H  
ATOM   1417 H13S  PA    40      13.479  18.184  47.433  1.00  0.00           H  
ATOM   1418 C112  PA    40      11.816  19.045  48.588  1.00  0.00           C  
ATOM   1419 H12R  PA    40      11.005  18.323  48.480  1.00  0.00           H  
ATOM   1420 H12S  PA    40      11.317  20.010  48.483  1.00  0.00           H  
ATOM   1421 C111  PA    40      12.650  18.828  49.948  1.00  0.00           C  
ATOM   1422 H11R  PA    40      13.376  19.644  49.933  1.00  0.00           H  
ATOM   1423 H11S  PA    40      13.226  17.900  49.954  1.00  0.00           H  
ATOM   1424 C110  PA    40      11.721  18.936  51.242  1.00  0.00           C  
ATOM   1425 H10R  PA    40      10.848  18.285  51.154  1.00  0.00           H  
ATOM   1426 H10S  PA    40      11.232  19.898  51.406  1.00  0.00           H  
ATOM   1427  C19  PA    40      12.488  18.464  52.529  1.00  0.00           C  
ATOM   1428  H9R  PA    40      13.487  18.889  52.417  1.00  0.00           H  
ATOM   1429  H9S  PA    40      12.494  17.378  52.650  1.00  0.00           H  
ATOM   1430  C18  PA    40      12.034  19.001  53.875  1.00  0.00           C  
ATOM   1431  H8R  PA    40      11.948  20.088  53.813  1.00  0.00           H  
ATOM   1432  H8S  PA    40      12.781  18.763  54.634  1.00  0.00           H  
ATOM   1433  C17  PA    40      10.675  18.431  54.385  1.00  0.00           C  
ATOM   1434  H7R  PA    40      10.592  17.351  54.249  1.00  0.00           H  
ATOM   1435  H7S  PA    40       9.829  18.746  53.770  1.00  0.00           H  
ATOM   1436  C16  PA    40      10.346  18.912  55.795  1.00  0.00           C  
ATOM   1437  H6R  PA    40      10.157  19.988  55.791  1.00  0.00           H  
ATOM   1438  H6S  PA    40      11.185  18.583  56.411  1.00  0.00           H  
ATOM   1439  C15  PA    40       9.245  18.040  56.456  1.00  0.00           C  
ATOM   1440  H5R  PA    40       9.385  16.960  56.534  1.00  0.00           H  
ATOM   1441  H5S  PA    40       8.388  18.213  55.802  1.00  0.00           H  
ATOM   1442  C14  PA    40       8.847  18.650  57.770  1.00  0.00           C  
ATOM   1443  H4R  PA    40       8.026  18.024  58.126  1.00  0.00           H  
ATOM   1444  H4S  PA    40       8.567  19.700  57.667  1.00  0.00           H  
ATOM   1445  C13  PA    40      10.015  18.531  58.776  1.00  0.00           C  
ATOM   1446  H3R  PA    40      10.746  19.301  58.522  1.00  0.00           H  
ATOM   1447  H3S  PA    40      10.542  17.612  58.512  1.00  0.00           H  
ATOM   1448  C12  PA    40       9.486  18.367  60.206  1.00  0.00           C  
ATOM   1449  H2R  PA    40       9.075  17.366  60.350  1.00  0.00           H  
ATOM   1450  H2S  PA    40       8.768  19.146  60.471  1.00  0.00           H  
ATOM   1451  C11  PE    41      10.572  18.669  61.239  1.00  0.00           C  
ATOM   1452  O12  PE    41      10.942  17.813  62.044  1.00  0.00           O  
ATOM   1453  O11  PE    41      11.017  19.906  61.114  1.00  0.00           O  
ATOM   1454  C1   PE    41      11.976  20.512  61.995  1.00  0.00           C  
ATOM   1455  HR   PE    41      11.792  20.192  63.024  1.00  0.00           H  
ATOM   1456  HS   PE    41      11.752  21.582  62.002  1.00  0.00           H  
ATOM   1457  C2   PE    41      13.421  20.341  61.434  1.00  0.00           C  
ATOM   1458  HX   PE    41      13.581  19.262  61.513  1.00  0.00           H  
ATOM   1459  C3   PE    41      14.480  21.109  62.279  1.00  0.00           C  
ATOM   1460  HA   PE    41      14.160  22.147  62.396  1.00  0.00           H  
ATOM   1461  HB   PE    41      15.479  21.075  61.837  1.00  0.00           H  
ATOM   1462  O31  PE    41      14.583  20.488  63.590  1.00  0.00           O  
ATOM   1463  P31  PE    41      14.085  21.243  64.868  1.00  0.00           P  
ATOM   1464  O32  PE    41      15.170  22.267  65.136  1.00  0.00           O  
ATOM   1465  C31  PE    41      16.391  21.730  65.681  1.00  0.00           C  
ATOM   1466  H1A  PE    41      16.570  20.716  65.315  1.00  0.00           H  
ATOM   1467  H1B  PE    41      16.268  21.832  66.762  1.00  0.00           H  
ATOM   1468  C32  PE    41      17.588  22.586  65.306  1.00  0.00           C  
ATOM   1469  H2A  PE    41      18.376  22.350  66.022  1.00  0.00           H  
ATOM   1470  H2B  PE    41      17.680  22.386  64.238  1.00  0.00           H  
ATOM   1471  N31  PE    41      17.338  24.028  65.517  1.00  0.00           N  
ATOM   1472 HN1A  PE    41      18.135  24.640  65.278  1.00  0.00           H  
ATOM   1473 HN1B  PE    41      16.647  24.325  64.809  1.00  0.00           H  
ATOM   1474 HN1C  PE    41      16.931  24.340  66.414  1.00  0.00           H  
ATOM   1475  O33  PE    41      12.837  21.923  64.554  1.00  0.00           O  
ATOM   1476  O34  PE    41      13.935  20.365  66.025  1.00  0.00           O  
ATOM   1477  O21  PE    41      13.269  20.791  60.050  1.00  0.00           O  
ATOM   1478  C21  PE    41      14.209  20.423  59.158  1.00  0.00           C  
ATOM   1479  O22  PE    41      15.250  19.753  59.318  1.00  0.00           O  
ATOM   1480  C12  OL    42      13.857  21.124  57.887  1.00  0.00           C  
ATOM   1481  H2R  OL    42      13.689  20.453  57.042  1.00  0.00           H  
ATOM   1482  H2S  OL    42      12.948  21.678  58.131  1.00  0.00           H  
ATOM   1483  C13  OL    42      14.901  22.210  57.476  1.00  0.00           C  
ATOM   1484  H3R  OL    42      15.112  22.886  58.308  1.00  0.00           H  
ATOM   1485  H3S  OL    42      15.781  21.636  57.179  1.00  0.00           H  
ATOM   1486  C14  OL    42      14.382  23.168  56.393  1.00  0.00           C  
ATOM   1487  H4R  OL    42      13.631  23.825  56.836  1.00  0.00           H  
ATOM   1488  H4S  OL    42      15.236  23.826  56.216  1.00  0.00           H  
ATOM   1489  C15  OL    42      13.945  22.547  55.064  1.00  0.00           C  
ATOM   1490  H5R  OL    42      14.754  21.927  54.673  1.00  0.00           H  
ATOM   1491  H5S  OL    42      13.045  21.934  55.142  1.00  0.00           H  
ATOM   1492  C16  OL    42      13.681  23.653  54.016  1.00  0.00           C  
ATOM   1493  H6R  OL    42      13.310  24.581  54.455  1.00  0.00           H  
ATOM   1494  H6S  OL    42      14.601  23.931  53.498  1.00  0.00           H  
ATOM   1495  C17  OL    42      12.549  23.234  53.102  1.00  0.00           C  
ATOM   1496  H7R  OL    42      12.842  22.352  52.530  1.00  0.00           H  
ATOM   1497  H7S  OL    42      11.573  23.048  53.555  1.00  0.00           H  
ATOM   1498  C18  OL    42      12.372  24.316  52.018  1.00  0.00           C  
ATOM   1499  H8R  OL    42      12.129  25.261  52.509  1.00  0.00           H  
ATOM   1500  H8S  OL    42      13.279  24.600  51.479  1.00  0.00           H  
ATOM   1501  C19  OL    42      11.172  23.907  51.069  1.00  0.00           C  
ATOM   1502  H9R  OL    42      10.213  24.189  51.494  1.00  0.00           H  
ATOM   1503 C110  OL    42      11.263  23.354  49.806  1.00  0.00           C  
ATOM   1504 H10R  OL    42      10.431  23.147  49.137  1.00  0.00           H  
ATOM   1505 C111  OL    42      12.474  23.183  48.946  1.00  0.00           C  
ATOM   1506 H11R  OL    42      13.397  23.504  49.434  1.00  0.00           H  
ATOM   1507 H11S  OL    42      12.661  22.130  48.726  1.00  0.00           H  
ATOM   1508 C112  OL    42      12.352  23.930  47.623  1.00  0.00           C  
ATOM   1509 H12R  OL    42      11.397  23.677  47.157  1.00  0.00           H  
ATOM   1510 H12S  OL    42      12.473  25.011  47.718  1.00  0.00           H  
ATOM   1511 C113  OL    42      13.548  23.589  46.721  1.00  0.00           C  
ATOM   1512 H13R  OL    42      14.440  24.095  47.096  1.00  0.00           H  
ATOM   1513 H13S  OL    42      13.796  22.527  46.659  1.00  0.00           H  
ATOM   1514 C114  OL    42      13.414  24.113  45.320  1.00  0.00           C  
ATOM   1515 H14R  OL    42      12.440  23.826  44.920  1.00  0.00           H  
ATOM   1516 H14S  OL    42      13.291  25.189  45.463  1.00  0.00           H  
ATOM   1517 C115  OL    42      14.507  23.763  44.308  1.00  0.00           C  
ATOM   1518 H15R  OL    42      15.518  24.020  44.632  1.00  0.00           H  
ATOM   1519 H15S  OL    42      14.402  22.701  44.077  1.00  0.00           H  
ATOM   1520 C116  OL    42      14.331  24.336  42.858  1.00  0.00           C  
ATOM   1521 H16R  OL    42      13.433  23.969  42.358  1.00  0.00           H  
ATOM   1522 H16S  OL    42      14.010  25.371  42.992  1.00  0.00           H  
ATOM   1523 C117  OL    42      15.488  24.136  41.873  1.00  0.00           C  
ATOM   1524 H17R  OL    42      16.444  24.440  42.304  1.00  0.00           H  
ATOM   1525 H17S  OL    42      15.572  23.075  41.627  1.00  0.00           H  
ATOM   1526 C118  OL    42      15.100  24.909  40.596  1.00  0.00           C  
ATOM   1527 H18R  OL    42      14.946  25.968  40.815  1.00  0.00           H  
ATOM   1528 H18S  OL    42      14.166  24.645  40.095  1.00  0.00           H  
ATOM   1529 H18T  OL    42      15.914  24.850  39.871  1.00  0.00           H  
TER    1530       OL    42 
ATOM   1530  C1  CHL    43      14.704  27.329  56.950  1.00  0.00           C  
ATOM   1531  H11 CHL    43      14.845  26.265  56.752  1.00  0.00           H  
ATOM   1532  H12 CHL    43      13.730  27.525  56.497  1.00  0.00           H  
ATOM   1533  C2  CHL    43      14.692  27.590  58.455  1.00  0.00           C  
ATOM   1534  H21 CHL    43      14.553  28.619  58.792  1.00  0.00           H  
ATOM   1535  H22 CHL    43      13.830  27.031  58.826  1.00  0.00           H  
ATOM   1536  C3  CHL    43      15.931  27.098  59.057  1.00  0.00           C  
ATOM   1537  H31 CHL    43      16.004  26.043  58.782  1.00  0.00           H  
ATOM   1538  C4  CHL    43      17.183  27.596  58.373  1.00  0.00           C  
ATOM   1539  H41 CHL    43      17.379  28.604  58.744  1.00  0.00           H  
ATOM   1540  H42 CHL    43      18.017  26.993  58.740  1.00  0.00           H  
ATOM   1541  C5  CHL    43      17.174  27.673  56.887  1.00  0.00           C  
ATOM   1542  C6  CHL    43      18.323  27.417  56.253  1.00  0.00           C  
ATOM   1543  H61 CHL    43      19.175  27.207  56.894  1.00  0.00           H  
ATOM   1544  C7  CHL    43      18.496  27.438  54.749  1.00  0.00           C  
ATOM   1545  H71 CHL    43      19.370  28.019  54.448  1.00  0.00           H  
ATOM   1546  H72 CHL    43      18.851  26.447  54.460  1.00  0.00           H  
ATOM   1547  C8  CHL    43      17.235  27.955  53.977  1.00  0.00           C  
ATOM   1548  H81 CHL    43      17.311  29.043  54.010  1.00  0.00           H  
ATOM   1549  C9  CHL    43      15.924  27.485  54.760  1.00  0.00           C  
ATOM   1550  H91 CHL    43      16.009  26.398  54.700  1.00  0.00           H  
ATOM   1551  C10 CHL    43      15.862  28.030  56.211  1.00  0.00           C  
ATOM   1552  C11 CHL    43      14.709  27.940  53.850  1.00  0.00           C  
ATOM   1553 H111 CHL    43      13.728  27.886  54.325  1.00  0.00           H  
ATOM   1554 H112 CHL    43      14.875  29.012  53.726  1.00  0.00           H  
ATOM   1555  C12 CHL    43      14.804  27.292  52.397  1.00  0.00           C  
ATOM   1556 H121 CHL    43      14.762  26.201  52.429  1.00  0.00           H  
ATOM   1557 H122 CHL    43      13.918  27.575  51.827  1.00  0.00           H  
ATOM   1558  C13 CHL    43      16.116  27.766  51.637  1.00  0.00           C  
ATOM   1559  C14 CHL    43      17.263  27.307  52.587  1.00  0.00           C  
ATOM   1560 H141 CHL    43      17.176  26.221  52.654  1.00  0.00           H  
ATOM   1561  C15 CHL    43      18.599  27.473  51.775  1.00  0.00           C  
ATOM   1562 H151 CHL    43      19.020  28.460  51.973  1.00  0.00           H  
ATOM   1563 H152 CHL    43      19.299  26.699  52.097  1.00  0.00           H  
ATOM   1564  C16 CHL    43      18.112  27.302  50.281  1.00  0.00           C  
ATOM   1565 H161 CHL    43      18.238  28.265  49.782  1.00  0.00           H  
ATOM   1566 H162 CHL    43      18.745  26.605  49.728  1.00  0.00           H  
ATOM   1567  C17 CHL    43      16.573  27.020  50.358  1.00  0.00           C  
ATOM   1568 H171 CHL    43      16.416  25.963  50.584  1.00  0.00           H  
ATOM   1569  C18 CHL    43      16.101  29.298  51.394  1.00  0.00           C  
ATOM   1570 H181 CHL    43      16.897  29.666  50.743  1.00  0.00           H  
ATOM   1571 H182 CHL    43      16.090  29.957  52.265  1.00  0.00           H  
ATOM   1572 H183 CHL    43      15.134  29.488  50.925  1.00  0.00           H  
ATOM   1573  C19 CHL    43      15.509  29.542  56.300  1.00  0.00           C  
ATOM   1574 H191 CHL    43      16.240  30.219  55.855  1.00  0.00           H  
ATOM   1575 H192 CHL    43      15.469  29.843  57.349  1.00  0.00           H  
ATOM   1576 H193 CHL    43      14.547  29.719  55.814  1.00  0.00           H  
ATOM   1577  C20 CHL    43      15.845  27.264  49.045  1.00  0.00           C  
ATOM   1578 H201 CHL    43      15.708  28.340  48.919  1.00  0.00           H  
ATOM   1579  C21 CHL    43      14.446  26.609  49.067  1.00  0.00           C  
ATOM   1580 H211 CHL    43      13.864  27.390  49.561  1.00  0.00           H  
ATOM   1581 H212 CHL    43      14.303  25.577  49.395  1.00  0.00           H  
ATOM   1582 H213 CHL    43      14.073  26.611  48.041  1.00  0.00           H  
ATOM   1583  C22 CHL    43      16.574  26.681  47.814  1.00  0.00           C  
ATOM   1584 H221 CHL    43      17.634  26.839  47.601  1.00  0.00           H  
ATOM   1585 H222 CHL    43      16.649  25.627  48.089  1.00  0.00           H  
ATOM   1586  C23 CHL    43      15.832  26.936  46.445  1.00  0.00           C  
ATOM   1587 H231 CHL    43      16.396  26.489  45.623  1.00  0.00           H  
ATOM   1588 H232 CHL    43      14.939  26.310  46.505  1.00  0.00           H  
ATOM   1589  C24 CHL    43      15.456  28.443  46.237  1.00  0.00           C  
ATOM   1590 H241 CHL    43      14.549  28.589  46.827  1.00  0.00           H  
ATOM   1591 H242 CHL    43      16.099  29.186  46.714  1.00  0.00           H  
ATOM   1592  C25 CHL    43      15.229  28.918  44.858  1.00  0.00           C  
ATOM   1593 H251 CHL    43      16.166  29.072  44.319  1.00  0.00           H  
ATOM   1594  C26 CHL    43      14.366  28.024  44.009  1.00  0.00           C  
ATOM   1595 H261 CHL    43      14.082  28.547  43.094  1.00  0.00           H  
ATOM   1596 H262 CHL    43      13.447  27.808  44.557  1.00  0.00           H  
ATOM   1597 H263 CHL    43      14.928  27.093  43.901  1.00  0.00           H  
ATOM   1598  C27 CHL    43      14.642  30.306  44.863  1.00  0.00           C  
ATOM   1599 H271 CHL    43      15.017  30.726  45.798  1.00  0.00           H  
ATOM   1600 H272 CHL    43      13.550  30.294  44.840  1.00  0.00           H  
ATOM   1601 H273 CHL    43      15.057  30.877  44.030  1.00  0.00           H  
ATOM   1602  O1  CHL    43      15.997  27.472  60.461  1.00  0.00           O  
ATOM   1603  HO1 CHL    43      16.784  26.973  60.744  1.00  0.00           H  
TER    1604      CHL    43 
ATOM   1604  C1  CHL    44      55.200  19.094  52.232  1.00  0.00           C  
ATOM   1605  H11 CHL    44      56.208  18.672  52.241  1.00  0.00           H  
ATOM   1606  H12 CHL    44      54.530  18.243  52.099  1.00  0.00           H  
ATOM   1607  C2  CHL    44      54.871  19.572  53.670  1.00  0.00           C  
ATOM   1608  H21 CHL    44      53.816  19.796  53.842  1.00  0.00           H  
ATOM   1609  H22 CHL    44      54.978  18.669  54.275  1.00  0.00           H  
ATOM   1610  C3  CHL    44      55.702  20.780  54.144  1.00  0.00           C  
ATOM   1611  H31 CHL    44      56.733  20.456  54.310  1.00  0.00           H  
ATOM   1612  C4  CHL    44      55.627  21.956  53.153  1.00  0.00           C  
ATOM   1613  H41 CHL    44      54.705  22.541  53.180  1.00  0.00           H  
ATOM   1614  H42 CHL    44      56.322  22.737  53.467  1.00  0.00           H  
ATOM   1615  C5  CHL    44      55.933  21.479  51.745  1.00  0.00           C  
ATOM   1616  C6  CHL    44      56.880  22.150  51.148  1.00  0.00           C  
ATOM   1617  H61 CHL    44      57.302  22.997  51.681  1.00  0.00           H  
ATOM   1618  C7  CHL    44      57.392  21.863  49.735  1.00  0.00           C  
ATOM   1619  H71 CHL    44      57.418  22.777  49.138  1.00  0.00           H  
ATOM   1620  H72 CHL    44      58.376  21.390  49.739  1.00  0.00           H  
ATOM   1621  C8  CHL    44      56.480  20.852  48.955  1.00  0.00           C  
ATOM   1622  H81 CHL    44      55.593  21.331  48.535  1.00  0.00           H  
ATOM   1623  C9  CHL    44      56.022  19.717  49.908  1.00  0.00           C  
ATOM   1624  H91 CHL    44      56.871  19.144  50.288  1.00  0.00           H  
ATOM   1625  C10 CHL    44      55.197  20.255  51.175  1.00  0.00           C  
ATOM   1626  C11 CHL    44      55.346  18.552  49.172  1.00  0.00           C  
ATOM   1627 H111 CHL    44      55.252  17.689  49.835  1.00  0.00           H  
ATOM   1628 H112 CHL    44      54.308  18.812  48.953  1.00  0.00           H  
ATOM   1629  C12 CHL    44      56.025  18.081  47.857  1.00  0.00           C  
ATOM   1630 H121 CHL    44      56.889  17.491  48.168  1.00  0.00           H  
ATOM   1631 H122 CHL    44      55.350  17.399  47.335  1.00  0.00           H  
ATOM   1632  C13 CHL    44      56.509  19.189  46.950  1.00  0.00           C  
ATOM   1633  C14 CHL    44      57.321  20.203  47.834  1.00  0.00           C  
ATOM   1634 H141 CHL    44      58.143  19.607  48.237  1.00  0.00           H  
ATOM   1635  C15 CHL    44      58.015  21.109  46.777  1.00  0.00           C  
ATOM   1636 H151 CHL    44      57.512  21.953  46.301  1.00  0.00           H  
ATOM   1637 H152 CHL    44      58.982  21.391  47.199  1.00  0.00           H  
ATOM   1638  C16 CHL    44      58.208  20.196  45.595  1.00  0.00           C  
ATOM   1639 H161 CHL    44      57.719  20.720  44.771  1.00  0.00           H  
ATOM   1640 H162 CHL    44      59.239  20.040  45.272  1.00  0.00           H  
ATOM   1641  C17 CHL    44      57.572  18.810  45.920  1.00  0.00           C  
ATOM   1642 H171 CHL    44      58.393  18.275  46.403  1.00  0.00           H  
ATOM   1643  C18 CHL    44      55.248  19.870  46.282  1.00  0.00           C  
ATOM   1644 H181 CHL    44      54.673  19.220  45.619  1.00  0.00           H  
ATOM   1645 H182 CHL    44      55.530  20.646  45.567  1.00  0.00           H  
ATOM   1646 H183 CHL    44      54.516  20.134  47.048  1.00  0.00           H  
ATOM   1647  C19 CHL    44      53.770  20.642  50.867  1.00  0.00           C  
ATOM   1648 H191 CHL    44      53.361  21.139  51.749  1.00  0.00           H  
ATOM   1649 H192 CHL    44      53.098  19.804  50.672  1.00  0.00           H  
ATOM   1650 H193 CHL    44      53.711  21.327  50.019  1.00  0.00           H  
ATOM   1651  C20 CHL    44      57.094  18.027  44.670  1.00  0.00           C  
ATOM   1652 H201 CHL    44      56.305  18.671  44.276  1.00  0.00           H  
ATOM   1653  C21 CHL    44      56.661  16.631  45.007  1.00  0.00           C  
ATOM   1654 H211 CHL    44      55.706  16.587  45.535  1.00  0.00           H  
ATOM   1655 H212 CHL    44      57.399  16.137  45.642  1.00  0.00           H  
ATOM   1656 H213 CHL    44      56.444  16.025  44.125  1.00  0.00           H  
ATOM   1657  C22 CHL    44      58.154  17.885  43.578  1.00  0.00           C  
ATOM   1658 H221 CHL    44      57.712  17.307  42.763  1.00  0.00           H  
ATOM   1659 H222 CHL    44      58.438  18.853  43.159  1.00  0.00           H  
ATOM   1660  C23 CHL    44      59.472  17.173  43.991  1.00  0.00           C  
ATOM   1661 H231 CHL    44      60.002  17.781  44.727  1.00  0.00           H  
ATOM   1662 H232 CHL    44      59.194  16.281  44.557  1.00  0.00           H  
ATOM   1663  C24 CHL    44      60.424  16.963  42.828  1.00  0.00           C  
ATOM   1664 H241 CHL    44      61.391  16.566  43.146  1.00  0.00           H  
ATOM   1665 H242 CHL    44      59.986  16.172  42.215  1.00  0.00           H  
ATOM   1666  C25 CHL    44      60.709  18.216  41.889  1.00  0.00           C  
ATOM   1667 H251 CHL    44      59.855  18.531  41.287  1.00  0.00           H  
ATOM   1668  C26 CHL    44      61.264  19.514  42.602  1.00  0.00           C  
ATOM   1669 H261 CHL    44      60.653  19.907  43.418  1.00  0.00           H  
ATOM   1670 H262 CHL    44      61.353  20.317  41.867  1.00  0.00           H  
ATOM   1671 H263 CHL    44      62.196  19.212  43.084  1.00  0.00           H  
ATOM   1672  C27 CHL    44      61.842  17.845  40.962  1.00  0.00           C  
ATOM   1673 H271 CHL    44      62.741  17.669  41.556  1.00  0.00           H  
ATOM   1674 H272 CHL    44      62.084  18.767  40.430  1.00  0.00           H  
ATOM   1675 H273 CHL    44      61.581  17.047  40.263  1.00  0.00           H  
ATOM   1676  O1  CHL    44      55.326  21.160  55.481  1.00  0.00           O  
ATOM   1677  HO1 CHL    44      55.577  20.452  56.101  1.00  0.00           H  
TER    1678      CHL    44 
ATOM   1678 C116  PA    45      10.793  25.909  42.780  1.00  0.00           C  
ATOM   1679 H16R  PA    45      11.376  26.268  43.630  1.00  0.00           H  
ATOM   1680 H16S  PA    45      10.358  26.796  42.316  1.00  0.00           H  
ATOM   1681 H16T  PA    45      11.504  25.417  42.112  1.00  0.00           H  
ATOM   1682 C115  PA    45       9.776  24.905  43.272  1.00  0.00           C  
ATOM   1683 H15R  PA    45      10.265  24.038  43.722  1.00  0.00           H  
ATOM   1684 H15S  PA    45       9.106  24.559  42.483  1.00  0.00           H  
ATOM   1685 C114  PA    45       8.804  25.522  44.370  1.00  0.00           C  
ATOM   1686 H14R  PA    45       7.840  25.012  44.302  1.00  0.00           H  
ATOM   1687 H14S  PA    45       8.633  26.577  44.144  1.00  0.00           H  
ATOM   1688 C113  PA    45       9.352  25.471  45.781  1.00  0.00           C  
ATOM   1689 H13R  PA    45      10.432  25.544  45.923  1.00  0.00           H  
ATOM   1690 H13S  PA    45       9.036  24.465  46.067  1.00  0.00           H  
ATOM   1691 C112  PA    45       8.822  26.471  46.752  1.00  0.00           C  
ATOM   1692 H12R  PA    45       7.750  26.269  46.790  1.00  0.00           H  
ATOM   1693 H12S  PA    45       9.054  27.479  46.400  1.00  0.00           H  
ATOM   1694 C111  PA    45       9.440  26.342  48.145  1.00  0.00           C  
ATOM   1695 H11R  PA    45      10.477  26.659  48.010  1.00  0.00           H  
ATOM   1696 H11S  PA    45       9.490  25.285  48.414  1.00  0.00           H  
ATOM   1697 C110  PA    45       8.676  27.183  49.207  1.00  0.00           C  
ATOM   1698 H10R  PA    45       7.606  27.009  49.333  1.00  0.00           H  
ATOM   1699 H10S  PA    45       8.727  28.244  48.950  1.00  0.00           H  
ATOM   1700  C19  PA    45       9.264  26.977  50.602  1.00  0.00           C  
ATOM   1701  H9R  PA    45      10.334  27.189  50.551  1.00  0.00           H  
ATOM   1702  H9S  PA    45       9.069  25.969  50.975  1.00  0.00           H  
ATOM   1703  C18  PA    45       8.805  28.093  51.640  1.00  0.00           C  
ATOM   1704  H8R  PA    45       8.982  29.079  51.206  1.00  0.00           H  
ATOM   1705  H8S  PA    45       9.440  28.034  52.527  1.00  0.00           H  
ATOM   1706  C17  PA    45       7.264  28.027  51.933  1.00  0.00           C  
ATOM   1707  H7R  PA    45       6.754  28.552  51.123  1.00  0.00           H  
ATOM   1708  H7S  PA    45       7.176  28.635  52.836  1.00  0.00           H  
ATOM   1709  C16  PA    45       6.517  26.716  52.309  1.00  0.00           C  
ATOM   1710  H6R  PA    45       6.614  26.018  51.474  1.00  0.00           H  
ATOM   1711  H6S  PA    45       5.441  26.900  52.333  1.00  0.00           H  
ATOM   1712  C15  PA    45       6.776  26.145  53.733  1.00  0.00           C  
ATOM   1713  H5R  PA    45       5.963  25.417  53.778  1.00  0.00           H  
ATOM   1714  H5S  PA    45       6.532  26.838  54.541  1.00  0.00           H  
ATOM   1715  C14  PA    45       8.173  25.560  53.951  1.00  0.00           C  
ATOM   1716  H4R  PA    45       8.877  26.329  53.625  1.00  0.00           H  
ATOM   1717  H4S  PA    45       8.441  24.724  53.302  1.00  0.00           H  
ATOM   1718  C13  PA    45       8.360  25.173  55.424  1.00  0.00           C  
ATOM   1719  H3R  PA    45       7.499  24.617  55.801  1.00  0.00           H  
ATOM   1720  H3S  PA    45       8.365  26.169  55.872  1.00  0.00           H  
ATOM   1721  C12  PA    45       9.691  24.466  55.702  1.00  0.00           C  
ATOM   1722  H2R  PA    45      10.601  25.008  55.439  1.00  0.00           H  
ATOM   1723  H2S  PA    45       9.711  23.494  55.206  1.00  0.00           H  
ATOM   1724  C11  PC    46       9.750  24.286  57.160  1.00  0.00           C  
ATOM   1725  O12  PC    46      10.025  25.185  57.960  1.00  0.00           O  
ATOM   1726  O11  PC    46       9.426  22.994  57.467  1.00  0.00           O  
ATOM   1727  C1   PC    46       9.612  22.637  58.884  1.00  0.00           C  
ATOM   1728  HR   PC    46      10.276  23.350  59.379  1.00  0.00           H  
ATOM   1729  HS   PC    46      10.143  21.682  58.911  1.00  0.00           H  
ATOM   1730  C2   PC    46       8.306  22.680  59.719  1.00  0.00           C  
ATOM   1731  HX   PC    46       7.824  23.659  59.773  1.00  0.00           H  
ATOM   1732  C3   PC    46       8.750  22.309  61.161  1.00  0.00           C  
ATOM   1733  HA   PC    46       9.027  21.253  61.108  1.00  0.00           H  
ATOM   1734  HB   PC    46       7.938  22.428  61.883  1.00  0.00           H  
ATOM   1735  O31  PC    46       9.780  23.113  61.632  1.00  0.00           O  
ATOM   1736  P31  PC    46       9.673  24.591  62.061  1.00  0.00           P  
ATOM   1737  O32  PC    46       8.782  24.626  63.354  1.00  0.00           O  
ATOM   1738  C31  PC    46       9.334  24.007  64.580  1.00  0.00           C  
ATOM   1739  H1A  PC    46      10.043  24.721  65.008  1.00  0.00           H  
ATOM   1740  H1B  PC    46       9.927  23.153  64.241  1.00  0.00           H  
ATOM   1741  C32  PC    46       8.219  23.645  65.588  1.00  0.00           C  
ATOM   1742  H2A  PC    46       8.533  22.862  66.279  1.00  0.00           H  
ATOM   1743  H2B  PC    46       7.379  23.284  64.992  1.00  0.00           H  
ATOM   1744  N31  PC    46       7.599  24.777  66.389  1.00  0.00           N  
ATOM   1745  C33  PC    46       6.971  25.812  65.571  1.00  0.00           C  
ATOM   1746  H3A  PC    46       6.462  26.559  66.182  1.00  0.00           H  
ATOM   1747  H3B  PC    46       6.134  25.456  64.970  1.00  0.00           H  
ATOM   1748  H3C  PC    46       7.842  26.230  65.063  1.00  0.00           H  
ATOM   1749  C34  PC    46       6.463  24.325  67.229  1.00  0.00           C  
ATOM   1750  H4A  PC    46       6.893  23.825  68.098  1.00  0.00           H  
ATOM   1751  H4B  PC    46       5.873  23.708  66.549  1.00  0.00           H  
ATOM   1752  H4C  PC    46       5.882  25.161  67.622  1.00  0.00           H  
ATOM   1753  C35  PC    46       8.592  25.374  67.400  1.00  0.00           C  
ATOM   1754  H5A  PC    46       8.029  25.882  68.184  1.00  0.00           H  
ATOM   1755  H5B  PC    46       9.281  26.020  66.853  1.00  0.00           H  
ATOM   1756  H5C  PC    46       9.168  24.589  67.892  1.00  0.00           H  
ATOM   1757  O33  PC    46      11.033  25.108  62.376  1.00  0.00           O  
ATOM   1758  O34  PC    46       8.866  25.325  61.089  1.00  0.00           O  
ATOM   1759  O21  PC    46       7.475  21.616  59.301  1.00  0.00           O  
ATOM   1760  C21  PC    46       6.354  21.921  58.622  1.00  0.00           C  
ATOM   1761  O22  PC    46       6.042  23.063  58.333  1.00  0.00           O  
ATOM   1762  C12  OL    47       5.502  20.678  58.313  1.00  0.00           C  
ATOM   1763  H2R  OL    47       6.070  19.786  58.586  1.00  0.00           H  
ATOM   1764  H2S  OL    47       4.661  20.600  59.006  1.00  0.00           H  
ATOM   1765  C13  OL    47       5.129  20.513  56.807  1.00  0.00           C  
ATOM   1766  H3R  OL    47       4.798  19.474  56.760  1.00  0.00           H  
ATOM   1767  H3S  OL    47       4.291  21.183  56.607  1.00  0.00           H  
ATOM   1768  C14  OL    47       6.258  20.839  55.780  1.00  0.00           C  
ATOM   1769  H4R  OL    47       6.708  21.766  56.143  1.00  0.00           H  
ATOM   1770  H4S  OL    47       7.046  20.120  56.012  1.00  0.00           H  
ATOM   1771  C15  OL    47       5.812  21.012  54.281  1.00  0.00           C  
ATOM   1772  H5R  OL    47       5.397  20.075  53.904  1.00  0.00           H  
ATOM   1773  H5S  OL    47       4.990  21.729  54.228  1.00  0.00           H  
ATOM   1774  C16  OL    47       6.989  21.467  53.419  1.00  0.00           C  
ATOM   1775  H6R  OL    47       7.583  22.193  53.978  1.00  0.00           H  
ATOM   1776  H6S  OL    47       7.540  20.525  53.466  1.00  0.00           H  
ATOM   1777  C17  OL    47       6.668  22.012  52.045  1.00  0.00           C  
ATOM   1778  H7R  OL    47       6.036  22.902  52.073  1.00  0.00           H  
ATOM   1779  H7S  OL    47       7.645  22.191  51.590  1.00  0.00           H  
ATOM   1780  C18  OL    47       5.994  20.997  51.104  1.00  0.00           C  
ATOM   1781  H8R  OL    47       5.063  20.590  51.504  1.00  0.00           H  
ATOM   1782  H8S  OL    47       5.777  21.453  50.135  1.00  0.00           H  
ATOM   1783  C19  OL    47       6.851  19.779  50.755  1.00  0.00           C  
ATOM   1784  H9R  OL    47       6.741  19.018  51.523  1.00  0.00           H  
ATOM   1785 C110  OL    47       7.757  19.677  49.802  1.00  0.00           C  
ATOM   1786 H10R  OL    47       8.397  18.806  49.690  1.00  0.00           H  
ATOM   1787 C111  OL    47       8.077  20.785  48.779  1.00  0.00           C  
ATOM   1788 H11R  OL    47       7.322  21.572  48.839  1.00  0.00           H  
ATOM   1789 H11S  OL    47       9.020  21.292  48.996  1.00  0.00           H  
ATOM   1790 C112  OL    47       8.090  20.176  47.322  1.00  0.00           C  
ATOM   1791 H12R  OL    47       8.854  19.395  47.311  1.00  0.00           H  
ATOM   1792 H12S  OL    47       7.102  19.757  47.122  1.00  0.00           H  
ATOM   1793 C113  OL    47       8.475  21.115  46.231  1.00  0.00           C  
ATOM   1794 H13R  OL    47       7.774  21.950  46.284  1.00  0.00           H  
ATOM   1795 H13S  OL    47       9.415  21.640  46.415  1.00  0.00           H  
ATOM   1796 C114  OL    47       8.524  20.482  44.788  1.00  0.00           C  
ATOM   1797 H14R  OL    47       8.982  19.493  44.734  1.00  0.00           H  
ATOM   1798 H14S  OL    47       7.515  20.403  44.378  1.00  0.00           H  
ATOM   1799 C115  OL    47       9.186  21.388  43.766  1.00  0.00           C  
ATOM   1800 H15R  OL    47       8.621  22.318  43.670  1.00  0.00           H  
ATOM   1801 H15S  OL    47      10.161  21.561  44.226  1.00  0.00           H  
ATOM   1802 C116  OL    47       9.288  20.886  42.326  1.00  0.00           C  
ATOM   1803 H16R  OL    47       9.608  19.845  42.245  1.00  0.00           H  
ATOM   1804 H16S  OL    47       8.259  20.863  41.963  1.00  0.00           H  
ATOM   1805 C117  OL    47      10.129  21.708  41.318  1.00  0.00           C  
ATOM   1806 H17R  OL    47       9.499  22.051  40.494  1.00  0.00           H  
ATOM   1807 H17S  OL    47      10.573  22.596  41.773  1.00  0.00           H  
ATOM   1808 C118  OL    47      11.366  20.898  40.846  1.00  0.00           C  
ATOM   1809 H18R  OL    47      11.240  19.842  40.596  1.00  0.00           H  
ATOM   1810 H18S  OL    47      12.120  20.966  41.634  1.00  0.00           H  
ATOM   1811 H18T  OL    47      11.869  21.324  39.975  1.00  0.00           H  
TER    1812       OL    47 
ATOM   1812  C1  CHL    48      79.830  71.431  55.680  1.00  0.00           C  
ATOM   1813  H11 CHL    48      79.622  72.501  55.737  1.00  0.00           H  
ATOM   1814  H12 CHL    48      80.778  71.162  55.210  1.00  0.00           H  
ATOM   1815  C2  CHL    48      79.868  71.079  57.159  1.00  0.00           C  
ATOM   1816  H21 CHL    48      80.004  70.017  57.375  1.00  0.00           H  
ATOM   1817  H22 CHL    48      80.640  71.640  57.691  1.00  0.00           H  
ATOM   1818  C3  CHL    48      78.524  71.378  57.879  1.00  0.00           C  
ATOM   1819  H31 CHL    48      78.323  72.448  57.786  1.00  0.00           H  
ATOM   1820  C4  CHL    48      77.425  70.604  57.208  1.00  0.00           C  
ATOM   1821  H41 CHL    48      77.590  69.532  57.331  1.00  0.00           H  
ATOM   1822  H42 CHL    48      76.452  70.747  57.682  1.00  0.00           H  
ATOM   1823  C5  CHL    48      77.386  71.020  55.765  1.00  0.00           C  
ATOM   1824  C6  CHL    48      76.323  71.630  55.304  1.00  0.00           C  
ATOM   1825  H61 CHL    48      75.465  71.823  55.944  1.00  0.00           H  
ATOM   1826  C7  CHL    48      76.268  72.217  53.920  1.00  0.00           C  
ATOM   1827  H71 CHL    48      75.253  72.163  53.519  1.00  0.00           H  
ATOM   1828  H72 CHL    48      76.379  73.301  53.992  1.00  0.00           H  
ATOM   1829  C8  CHL    48      77.200  71.544  52.903  1.00  0.00           C  
ATOM   1830  H81 CHL    48      76.705  70.630  52.569  1.00  0.00           H  
ATOM   1831  C9  CHL    48      78.587  71.492  53.533  1.00  0.00           C  
ATOM   1832  H91 CHL    48      78.904  72.528  53.665  1.00  0.00           H  
ATOM   1833  C10 CHL    48      78.607  70.772  54.922  1.00  0.00           C  
ATOM   1834  C11 CHL    48      79.527  70.864  52.390  1.00  0.00           C  
ATOM   1835 H111 CHL    48      80.561  70.812  52.738  1.00  0.00           H  
ATOM   1836 H112 CHL    48      79.264  69.820  52.210  1.00  0.00           H  
ATOM   1837  C12 CHL    48      79.580  71.681  51.085  1.00  0.00           C  
ATOM   1838 H121 CHL    48      80.031  72.634  51.373  1.00  0.00           H  
ATOM   1839 H122 CHL    48      80.294  71.289  50.358  1.00  0.00           H  
ATOM   1840  C13 CHL    48      78.203  71.928  50.382  1.00  0.00           C  
ATOM   1841  C14 CHL    48      77.246  72.395  51.581  1.00  0.00           C  
ATOM   1842 H141 CHL    48      77.745  73.342  51.795  1.00  0.00           H  
ATOM   1843  C15 CHL    48      75.963  72.923  50.901  1.00  0.00           C  
ATOM   1844 H151 CHL    48      75.240  72.105  50.879  1.00  0.00           H  
ATOM   1845 H152 CHL    48      75.679  73.771  51.527  1.00  0.00           H  
ATOM   1846  C16 CHL    48      76.445  73.532  49.629  1.00  0.00           C  
ATOM   1847 H161 CHL    48      75.864  73.065  48.831  1.00  0.00           H  
ATOM   1848 H162 CHL    48      76.289  74.613  49.616  1.00  0.00           H  
ATOM   1849  C17 CHL    48      77.978  73.183  49.458  1.00  0.00           C  
ATOM   1850 H171 CHL    48      78.567  73.983  49.913  1.00  0.00           H  
ATOM   1851  C18 CHL    48      77.723  70.587  49.786  1.00  0.00           C  
ATOM   1852 H181 CHL    48      77.489  69.911  50.611  1.00  0.00           H  
ATOM   1853 H182 CHL    48      78.441  70.208  49.055  1.00  0.00           H  
ATOM   1854 H183 CHL    48      76.814  70.800  49.219  1.00  0.00           H  
ATOM   1855  C19 CHL    48      78.731  69.190  54.797  1.00  0.00           C  
ATOM   1856 H191 CHL    48      79.461  68.939  54.025  1.00  0.00           H  
ATOM   1857 H192 CHL    48      77.772  68.762  54.497  1.00  0.00           H  
ATOM   1858 H193 CHL    48      79.009  68.792  55.775  1.00  0.00           H  
ATOM   1859  C20 CHL    48      78.422  73.033  47.950  1.00  0.00           C  
ATOM   1860 H201 CHL    48      78.235  72.001  47.646  1.00  0.00           H  
ATOM   1861  C21 CHL    48      79.970  73.197  47.954  1.00  0.00           C  
ATOM   1862 H211 CHL    48      80.424  72.447  48.604  1.00  0.00           H  
ATOM   1863 H212 CHL    48      80.293  74.205  48.221  1.00  0.00           H  
ATOM   1864 H213 CHL    48      80.367  72.963  46.964  1.00  0.00           H  
ATOM   1865  C22 CHL    48      77.749  73.954  46.839  1.00  0.00           C  
ATOM   1866 H221 CHL    48      76.727  74.142  47.175  1.00  0.00           H  
ATOM   1867 H222 CHL    48      78.233  74.933  46.864  1.00  0.00           H  
ATOM   1868  C23 CHL    48      77.868  73.306  45.440  1.00  0.00           C  
ATOM   1869 H231 CHL    48      78.888  73.424  45.068  1.00  0.00           H  
ATOM   1870 H232 CHL    48      77.569  72.256  45.464  1.00  0.00           H  
ATOM   1871  C24 CHL    48      76.985  74.016  44.433  1.00  0.00           C  
ATOM   1872 H241 CHL    48      75.942  73.925  44.743  1.00  0.00           H  
ATOM   1873 H242 CHL    48      77.238  75.077  44.388  1.00  0.00           H  
ATOM   1874  C25 CHL    48      77.068  73.470  42.967  1.00  0.00           C  
ATOM   1875 H251 CHL    48      78.071  73.627  42.566  1.00  0.00           H  
ATOM   1876  C26 CHL    48      76.149  74.208  42.032  1.00  0.00           C  
ATOM   1877 H261 CHL    48      75.135  74.067  42.410  1.00  0.00           H  
ATOM   1878 H262 CHL    48      76.280  73.795  41.029  1.00  0.00           H  
ATOM   1879 H263 CHL    48      76.419  75.261  41.927  1.00  0.00           H  
ATOM   1880  C27 CHL    48      76.731  71.980  42.833  1.00  0.00           C  
ATOM   1881 H271 CHL    48      76.583  71.700  41.788  1.00  0.00           H  
ATOM   1882 H272 CHL    48      75.755  71.869  43.308  1.00  0.00           H  
ATOM   1883 H273 CHL    48      77.491  71.296  43.216  1.00  0.00           H  
ATOM   1884  O1  CHL    48      78.678  71.107  59.233  1.00  0.00           O  
ATOM   1885  HO1 CHL    48      79.375  71.731  59.503  1.00  0.00           H  
TER    1886      CHL    48 
ATOM   1886 C116  PA    49      70.924  19.462  44.348  1.00  0.00           C  
ATOM   1887 H16R  PA    49      71.720  19.966  43.797  1.00  0.00           H  
ATOM   1888 H16S  PA    49      71.051  18.378  44.341  1.00  0.00           H  
ATOM   1889 H16T  PA    49      70.951  19.906  45.346  1.00  0.00           H  
ATOM   1890 C115  PA    49      69.617  19.730  43.566  1.00  0.00           C  
ATOM   1891 H15R  PA    49      68.889  18.970  43.858  1.00  0.00           H  
ATOM   1892 H15S  PA    49      69.589  19.616  42.481  1.00  0.00           H  
ATOM   1893 C114  PA    49      68.943  20.976  44.051  1.00  0.00           C  
ATOM   1894 H14R  PA    49      68.300  21.293  43.227  1.00  0.00           H  
ATOM   1895 H14S  PA    49      69.621  21.826  44.156  1.00  0.00           H  
ATOM   1896 C113  PA    49      68.147  20.836  45.333  1.00  0.00           C  
ATOM   1897 H13R  PA    49      67.926  21.868  45.612  1.00  0.00           H  
ATOM   1898 H13S  PA    49      68.738  20.353  46.114  1.00  0.00           H  
ATOM   1899 C112  PA    49      66.718  20.035  45.159  1.00  0.00           C  
ATOM   1900 H12R  PA    49      66.930  19.198  44.492  1.00  0.00           H  
ATOM   1901 H12S  PA    49      66.080  20.783  44.684  1.00  0.00           H  
ATOM   1902 C111  PA    49      66.124  19.576  46.472  1.00  0.00           C  
ATOM   1903 H11R  PA    49      66.731  18.978  47.156  1.00  0.00           H  
ATOM   1904 H11S  PA    49      65.272  18.962  46.176  1.00  0.00           H  
ATOM   1905 C110  PA    49      65.620  20.838  47.242  1.00  0.00           C  
ATOM   1906 H10R  PA    49      64.826  21.319  46.668  1.00  0.00           H  
ATOM   1907 H10S  PA    49      66.406  21.596  47.240  1.00  0.00           H  
ATOM   1908  C19  PA    49      65.092  20.494  48.640  1.00  0.00           C  
ATOM   1909  H9R  PA    49      65.799  19.896  49.220  1.00  0.00           H  
ATOM   1910  H9S  PA    49      64.184  19.890  48.597  1.00  0.00           H  
ATOM   1911  C18  PA    49      64.797  21.832  49.403  1.00  0.00           C  
ATOM   1912  H8R  PA    49      64.081  22.470  48.883  1.00  0.00           H  
ATOM   1913  H8S  PA    49      65.758  22.342  49.308  1.00  0.00           H  
ATOM   1914  C17  PA    49      64.193  21.761  50.842  1.00  0.00           C  
ATOM   1915  H7R  PA    49      63.408  21.007  50.928  1.00  0.00           H  
ATOM   1916  H7S  PA    49      63.766  22.765  50.907  1.00  0.00           H  
ATOM   1917  C16  PA    49      65.318  21.412  51.838  1.00  0.00           C  
ATOM   1918  H6R  PA    49      66.258  21.967  51.804  1.00  0.00           H  
ATOM   1919  H6S  PA    49      65.700  20.407  51.647  1.00  0.00           H  
ATOM   1920  C15  PA    49      64.898  21.256  53.288  1.00  0.00           C  
ATOM   1921  H5R  PA    49      64.083  20.530  53.245  1.00  0.00           H  
ATOM   1922  H5S  PA    49      64.382  22.180  53.558  1.00  0.00           H  
ATOM   1923  C14  PA    49      65.987  20.764  54.279  1.00  0.00           C  
ATOM   1924  H4R  PA    49      66.888  21.359  54.110  1.00  0.00           H  
ATOM   1925  H4S  PA    49      66.321  19.762  54.002  1.00  0.00           H  
ATOM   1926  C13  PA    49      65.485  20.783  55.726  1.00  0.00           C  
ATOM   1927  H3R  PA    49      64.527  20.286  55.890  1.00  0.00           H  
ATOM   1928  H3S  PA    49      65.253  21.780  56.105  1.00  0.00           H  
ATOM   1929  C12  PA    49      66.541  20.231  56.709  1.00  0.00           C  
ATOM   1930  H2R  PA    49      66.928  19.416  56.093  1.00  0.00           H  
ATOM   1931  H2S  PA    49      67.283  20.975  57.005  1.00  0.00           H  
ATOM   1932  C11  PC    50      65.868  19.811  57.982  1.00  0.00           C  
ATOM   1933  O12  PC    50      66.146  20.308  59.061  1.00  0.00           O  
ATOM   1934  O11  PC    50      64.986  18.866  57.776  1.00  0.00           O  
ATOM   1935  C1   PC    50      64.178  18.429  58.893  1.00  0.00           C  
ATOM   1936  HR   PC    50      64.795  18.179  59.759  1.00  0.00           H  
ATOM   1937  HS   PC    50      63.688  17.522  58.530  1.00  0.00           H  
ATOM   1938  C2   PC    50      63.189  19.557  59.434  1.00  0.00           C  
ATOM   1939  HX   PC    50      63.730  20.445  59.770  1.00  0.00           H  
ATOM   1940  C3   PC    50      62.294  19.022  60.531  1.00  0.00           C  
ATOM   1941  HA   PC    50      61.517  18.413  60.064  1.00  0.00           H  
ATOM   1942  HB   PC    50      61.994  19.950  61.024  1.00  0.00           H  
ATOM   1943  O31  PC    50      62.986  18.222  61.533  1.00  0.00           O  
ATOM   1944  P31  PC    50      63.168  18.634  62.973  1.00  0.00           P  
ATOM   1945  O32  PC    50      64.009  19.940  62.776  1.00  0.00           O  
ATOM   1946  C31  PC    50      65.427  20.000  62.480  1.00  0.00           C  
ATOM   1947  H1A  PC    50      65.764  19.220  61.792  1.00  0.00           H  
ATOM   1948  H1B  PC    50      66.115  19.921  63.326  1.00  0.00           H  
ATOM   1949  C32  PC    50      65.591  21.401  61.930  1.00  0.00           C  
ATOM   1950  H2A  PC    50      64.993  22.113  62.501  1.00  0.00           H  
ATOM   1951  H2B  PC    50      65.110  21.454  60.952  1.00  0.00           H  
ATOM   1952  N31  PC    50      66.923  21.976  61.812  1.00  0.00           N  
ATOM   1953  C33  PC    50      67.389  22.266  63.146  1.00  0.00           C  
ATOM   1954  H3A  PC    50      67.612  21.395  63.763  1.00  0.00           H  
ATOM   1955  H3B  PC    50      66.710  22.932  63.679  1.00  0.00           H  
ATOM   1956  H3C  PC    50      68.278  22.893  63.067  1.00  0.00           H  
ATOM   1957  C34  PC    50      68.005  21.149  61.157  1.00  0.00           C  
ATOM   1958  H4A  PC    50      68.902  21.756  61.287  1.00  0.00           H  
ATOM   1959  H4B  PC    50      67.876  21.007  60.083  1.00  0.00           H  
ATOM   1960  H4C  PC    50      68.231  20.222  61.686  1.00  0.00           H  
ATOM   1961  C35  PC    50      66.857  23.311  61.183  1.00  0.00           C  
ATOM   1962  H5A  PC    50      67.873  23.685  61.051  1.00  0.00           H  
ATOM   1963  H5B  PC    50      66.200  23.925  61.800  1.00  0.00           H  
ATOM   1964  H5C  PC    50      66.302  23.207  60.250  1.00  0.00           H  
ATOM   1965  O33  PC    50      61.895  18.914  63.649  1.00  0.00           O  
ATOM   1966  O34  PC    50      63.983  17.588  63.558  1.00  0.00           O  
ATOM   1967  O21  PC    50      62.429  19.983  58.289  1.00  0.00           O  
ATOM   1968  C21  PC    50      62.602  21.172  57.749  1.00  0.00           C  
ATOM   1969  O22  PC    50      63.536  21.905  58.061  1.00  0.00           O  
ATOM   1970  C12  OL    51      61.537  21.567  56.785  1.00  0.00           C  
ATOM   1971  H2R  OL    51      61.849  21.164  55.819  1.00  0.00           H  
ATOM   1972  H2S  OL    51      60.623  21.038  57.063  1.00  0.00           H  
ATOM   1973  C13  OL    51      61.250  23.127  56.656  1.00  0.00           C  
ATOM   1974  H3R  OL    51      60.967  23.517  57.635  1.00  0.00           H  
ATOM   1975  H3S  OL    51      62.150  23.684  56.386  1.00  0.00           H  
ATOM   1976  C14  OL    51      60.177  23.564  55.598  1.00  0.00           C  
ATOM   1977  H4R  OL    51      59.321  22.919  55.808  1.00  0.00           H  
ATOM   1978  H4S  OL    51      60.015  24.635  55.733  1.00  0.00           H  
ATOM   1979  C15  OL    51      60.705  23.591  54.161  1.00  0.00           C  
ATOM   1980  H5R  OL    51      61.396  24.433  54.090  1.00  0.00           H  
ATOM   1981  H5S  OL    51      61.298  22.696  53.961  1.00  0.00           H  
ATOM   1982  C16  OL    51      59.642  23.723  53.083  1.00  0.00           C  
ATOM   1983  H6R  OL    51      59.036  22.815  53.034  1.00  0.00           H  
ATOM   1984  H6S  OL    51      59.069  24.643  53.213  1.00  0.00           H  
ATOM   1985  C17  OL    51      60.214  23.858  51.660  1.00  0.00           C  
ATOM   1986  H7R  OL    51      60.406  22.873  51.230  1.00  0.00           H  
ATOM   1987  H7S  OL    51      59.468  24.276  50.982  1.00  0.00           H  
ATOM   1988  C18  OL    51      61.410  24.707  51.433  1.00  0.00           C  
ATOM   1989  H8R  OL    51      62.205  24.390  52.112  1.00  0.00           H  
ATOM   1990  H8S  OL    51      61.765  24.555  50.411  1.00  0.00           H  
ATOM   1991  C19  OL    51      61.147  26.157  51.631  1.00  0.00           C  
ATOM   1992  H9R  OL    51      61.249  26.542  52.642  1.00  0.00           H  
ATOM   1993 C110  OL    51      60.616  26.906  50.670  1.00  0.00           C  
ATOM   1994 H10R  OL    51      60.373  27.928  50.951  1.00  0.00           H  
ATOM   1995 C111  OL    51      60.135  26.568  49.194  1.00  0.00           C  
ATOM   1996 H11R  OL    51      60.209  25.495  49.004  1.00  0.00           H  
ATOM   1997 H11S  OL    51      59.076  26.822  49.111  1.00  0.00           H  
ATOM   1998 C112  OL    51      60.788  27.404  48.110  1.00  0.00           C  
ATOM   1999 H12R  OL    51      60.586  28.462  48.290  1.00  0.00           H  
ATOM   2000 H12S  OL    51      61.865  27.231  48.172  1.00  0.00           H  
ATOM   2001 C113  OL    51      60.300  27.091  46.676  1.00  0.00           C  
ATOM   2002 H13R  OL    51      59.235  27.327  46.620  1.00  0.00           H  
ATOM   2003 H13S  OL    51      60.729  27.700  45.878  1.00  0.00           H  
ATOM   2004 C114  OL    51      60.476  25.618  46.317  1.00  0.00           C  
ATOM   2005 H14R  OL    51      61.532  25.369  46.447  1.00  0.00           H  
ATOM   2006 H14S  OL    51      59.869  25.077  47.045  1.00  0.00           H  
ATOM   2007 C115  OL    51      60.199  25.185  44.840  1.00  0.00           C  
ATOM   2008 H15R  OL    51      60.145  24.097  44.768  1.00  0.00           H  
ATOM   2009 H15S  OL    51      59.251  25.567  44.455  1.00  0.00           H  
ATOM   2010 C116  OL    51      61.358  25.579  44.015  1.00  0.00           C  
ATOM   2011 H16R  OL    51      61.752  26.568  44.261  1.00  0.00           H  
ATOM   2012 H16S  OL    51      62.095  24.854  44.366  1.00  0.00           H  
ATOM   2013 C117  OL    51      61.180  25.524  42.477  1.00  0.00           C  
ATOM   2014 H17R  OL    51      60.584  24.681  42.121  1.00  0.00           H  
ATOM   2015 H17S  OL    51      60.651  26.432  42.178  1.00  0.00           H  
ATOM   2016 C118  OL    51      62.577  25.549  41.773  1.00  0.00           C  
ATOM   2017 H18R  OL    51      62.468  25.596  40.687  1.00  0.00           H  
ATOM   2018 H18S  OL    51      63.027  24.614  42.114  1.00  0.00           H  
ATOM   2019 H18T  OL    51      63.215  26.409  41.989  1.00  0.00           H  
TER    2020       OL    51 
ATOM   2020 C116  PA    52      49.950  33.190  45.265  1.00  0.00           C  
ATOM   2021 H16R  PA    52      50.997  33.488  45.361  1.00  0.00           H  
ATOM   2022 H16S  PA    52      49.320  34.060  45.463  1.00  0.00           H  
ATOM   2023 H16T  PA    52      49.815  32.802  44.254  1.00  0.00           H  
ATOM   2024 C115  PA    52      49.719  32.121  46.319  1.00  0.00           C  
ATOM   2025 H15R  PA    52      49.933  31.241  45.709  1.00  0.00           H  
ATOM   2026 H15S  PA    52      48.671  32.051  46.617  1.00  0.00           H  
ATOM   2027 C114  PA    52      50.588  32.225  47.547  1.00  0.00           C  
ATOM   2028 H14R  PA    52      50.364  33.233  47.902  1.00  0.00           H  
ATOM   2029 H14S  PA    52      51.643  32.106  47.292  1.00  0.00           H  
ATOM   2030 C113  PA    52      50.411  31.107  48.544  1.00  0.00           C  
ATOM   2031 H13R  PA    52      50.978  31.363  49.442  1.00  0.00           H  
ATOM   2032 H13S  PA    52      51.001  30.319  48.071  1.00  0.00           H  
ATOM   2033 C112  PA    52      49.100  30.544  48.898  1.00  0.00           C  
ATOM   2034 H12R  PA    52      48.611  30.254  47.966  1.00  0.00           H  
ATOM   2035 H12S  PA    52      48.439  31.292  49.343  1.00  0.00           H  
ATOM   2036 C111  PA    52      49.153  29.365  49.905  1.00  0.00           C  
ATOM   2037 H11R  PA    52      49.734  29.478  50.823  1.00  0.00           H  
ATOM   2038 H11S  PA    52      49.658  28.515  49.443  1.00  0.00           H  
ATOM   2039 C110  PA    52      47.811  28.788  50.471  1.00  0.00           C  
ATOM   2040 H10R  PA    52      47.132  28.500  49.666  1.00  0.00           H  
ATOM   2041 H10S  PA    52      47.382  29.417  51.254  1.00  0.00           H  
ATOM   2042  C19  PA    52      48.200  27.509  51.209  1.00  0.00           C  
ATOM   2043  H9R  PA    52      48.928  27.688  52.003  1.00  0.00           H  
ATOM   2044  H9S  PA    52      48.567  26.833  50.434  1.00  0.00           H  
ATOM   2045  C18  PA    52      47.007  26.779  51.801  1.00  0.00           C  
ATOM   2046  H8R  PA    52      46.300  26.424  51.049  1.00  0.00           H  
ATOM   2047  H8S  PA    52      46.455  27.409  52.502  1.00  0.00           H  
ATOM   2048  C17  PA    52      47.450  25.573  52.577  1.00  0.00           C  
ATOM   2049  H7R  PA    52      47.996  25.881  53.470  1.00  0.00           H  
ATOM   2050  H7S  PA    52      48.111  25.085  51.858  1.00  0.00           H  
ATOM   2051  C16  PA    52      46.302  24.631  52.855  1.00  0.00           C  
ATOM   2052  H6R  PA    52      46.348  23.705  52.278  1.00  0.00           H  
ATOM   2053  H6S  PA    52      45.411  25.190  52.561  1.00  0.00           H  
ATOM   2054  C15  PA    52      46.388  24.102  54.365  1.00  0.00           C  
ATOM   2055  H5R  PA    52      47.452  23.982  54.576  1.00  0.00           H  
ATOM   2056  H5S  PA    52      45.962  23.105  54.495  1.00  0.00           H  
ATOM   2057  C14  PA    52      45.942  25.011  55.460  1.00  0.00           C  
ATOM   2058  H4R  PA    52      44.880  25.260  55.411  1.00  0.00           H  
ATOM   2059  H4S  PA    52      46.486  25.948  55.324  1.00  0.00           H  
ATOM   2060  C13  PA    52      46.237  24.451  56.838  1.00  0.00           C  
ATOM   2061  H3R  PA    52      46.009  25.173  57.625  1.00  0.00           H  
ATOM   2062  H3S  PA    52      47.311  24.253  56.862  1.00  0.00           H  
ATOM   2063  C12  PA    52      45.454  23.144  57.117  1.00  0.00           C  
ATOM   2064  H2R  PA    52      45.763  22.343  56.442  1.00  0.00           H  
ATOM   2065  H2S  PA    52      44.396  23.258  56.869  1.00  0.00           H  
ATOM   2066  C11  PE    53      45.428  22.673  58.550  1.00  0.00           C  
ATOM   2067  O12  PE    53      45.058  23.432  59.433  1.00  0.00           O  
ATOM   2068  O11  PE    53      45.827  21.384  58.704  1.00  0.00           O  
ATOM   2069  C1   PE    53      45.645  20.573  59.982  1.00  0.00           C  
ATOM   2070  HR   PE    53      46.282  20.910  60.803  1.00  0.00           H  
ATOM   2071  HS   PE    53      45.966  19.547  59.787  1.00  0.00           H  
ATOM   2072  C2   PE    53      44.150  20.578  60.511  1.00  0.00           C  
ATOM   2073  HX   PE    53      43.903  21.601  60.804  1.00  0.00           H  
ATOM   2074  C3   PE    53      43.910  19.788  61.809  1.00  0.00           C  
ATOM   2075  HA   PE    53      44.321  20.338  62.661  1.00  0.00           H  
ATOM   2076  HB   PE    53      44.403  18.817  61.717  1.00  0.00           H  
ATOM   2077  O31  PE    53      42.488  19.449  62.052  1.00  0.00           O  
ATOM   2078  P31  PE    53      41.522  20.409  62.784  1.00  0.00           P  
ATOM   2079  O32  PE    53      40.862  21.315  61.628  1.00  0.00           O  
ATOM   2080  C31  PE    53      39.869  20.834  60.758  1.00  0.00           C  
ATOM   2081  H1A  PE    53      39.928  19.760  60.564  1.00  0.00           H  
ATOM   2082  H1B  PE    53      40.022  21.323  59.792  1.00  0.00           H  
ATOM   2083  C32  PE    53      38.465  21.300  61.253  1.00  0.00           C  
ATOM   2084  H2A  PE    53      38.436  22.311  61.662  1.00  0.00           H  
ATOM   2085  H2B  PE    53      37.919  21.269  60.309  1.00  0.00           H  
ATOM   2086  N31  PE    53      37.816  20.362  62.231  1.00  0.00           N  
ATOM   2087 HN1A  PE    53      37.812  19.347  62.036  1.00  0.00           H  
ATOM   2088 HN1B  PE    53      38.248  20.508  63.158  1.00  0.00           H  
ATOM   2089 HN1C  PE    53      36.832  20.669  62.298  1.00  0.00           H  
ATOM   2090  O33  PE    53      40.433  19.595  63.337  1.00  0.00           O  
ATOM   2091  O34  PE    53      42.276  21.318  63.670  1.00  0.00           O  
ATOM   2092  O21  PE    53      43.271  20.186  59.371  1.00  0.00           O  
ATOM   2093  C21  PE    53      42.882  18.895  59.101  1.00  0.00           C  
ATOM   2094  O22  PE    53      43.395  17.931  59.664  1.00  0.00           O  
ATOM   2095  C12  OL    54      42.013  18.736  57.899  1.00  0.00           C  
ATOM   2096  H2R  OL    54      41.198  18.039  58.107  1.00  0.00           H  
ATOM   2097  H2S  OL    54      41.476  19.663  57.683  1.00  0.00           H  
ATOM   2098  C13  OL    54      42.833  18.184  56.724  1.00  0.00           C  
ATOM   2099  H3R  OL    54      43.344  17.234  56.896  1.00  0.00           H  
ATOM   2100  H3S  OL    54      42.223  17.948  55.849  1.00  0.00           H  
ATOM   2101  C14  OL    54      43.916  19.227  56.270  1.00  0.00           C  
ATOM   2102  H4R  OL    54      43.423  20.201  56.249  1.00  0.00           H  
ATOM   2103  H4S  OL    54      44.652  19.383  57.062  1.00  0.00           H  
ATOM   2104  C15  OL    54      44.674  18.959  54.971  1.00  0.00           C  
ATOM   2105  H5R  OL    54      45.204  19.875  54.701  1.00  0.00           H  
ATOM   2106  H5S  OL    54      45.530  18.320  55.197  1.00  0.00           H  
ATOM   2107  C16  OL    54      43.863  18.527  53.731  1.00  0.00           C  
ATOM   2108  H6R  OL    54      43.495  17.502  53.809  1.00  0.00           H  
ATOM   2109  H6S  OL    54      43.025  19.222  53.652  1.00  0.00           H  
ATOM   2110  C17  OL    54      44.756  18.664  52.475  1.00  0.00           C  
ATOM   2111  H7R  OL    54      45.130  19.671  52.277  1.00  0.00           H  
ATOM   2112  H7S  OL    54      45.543  17.918  52.605  1.00  0.00           H  
ATOM   2113  C18  OL    54      44.049  18.261  51.162  1.00  0.00           C  
ATOM   2114  H8R  OL    54      43.100  18.792  51.061  1.00  0.00           H  
ATOM   2115  H8S  OL    54      44.612  18.744  50.360  1.00  0.00           H  
ATOM   2116  C19  OL    54      43.864  16.806  50.923  1.00  0.00           C  
ATOM   2117  H9R  OL    54      43.163  16.335  51.606  1.00  0.00           H  
ATOM   2118 C110  OL    54      44.418  16.070  49.965  1.00  0.00           C  
ATOM   2119 H10R  OL    54      44.251  15.000  50.064  1.00  0.00           H  
ATOM   2120 C111  OL    54      45.364  16.602  48.832  1.00  0.00           C  
ATOM   2121 H11R  OL    54      45.088  17.619  48.546  1.00  0.00           H  
ATOM   2122 H11S  OL    54      46.390  16.739  49.180  1.00  0.00           H  
ATOM   2123 C112  OL    54      45.423  15.740  47.556  1.00  0.00           C  
ATOM   2124 H12R  OL    54      45.931  14.783  47.689  1.00  0.00           H  
ATOM   2125 H12S  OL    54      44.423  15.454  47.222  1.00  0.00           H  
ATOM   2126 C113  OL    54      46.291  16.413  46.471  1.00  0.00           C  
ATOM   2127 H13R  OL    54      45.805  17.360  46.226  1.00  0.00           H  
ATOM   2128 H13S  OL    54      47.294  16.629  46.844  1.00  0.00           H  
ATOM   2129 C114  OL    54      46.428  15.653  45.159  1.00  0.00           C  
ATOM   2130 H14R  OL    54      47.438  15.867  44.803  1.00  0.00           H  
ATOM   2131 H14S  OL    54      46.358  14.583  45.366  1.00  0.00           H  
ATOM   2132 C115  OL    54      45.370  16.042  44.142  1.00  0.00           C  
ATOM   2133 H15R  OL    54      44.402  15.612  44.410  1.00  0.00           H  
ATOM   2134 H15S  OL    54      45.291  17.129  44.220  1.00  0.00           H  
ATOM   2135 C116  OL    54      45.804  15.545  42.732  1.00  0.00           C  
ATOM   2136 H16R  OL    54      46.760  15.991  42.448  1.00  0.00           H  
ATOM   2137 H16S  OL    54      45.997  14.472  42.675  1.00  0.00           H  
ATOM   2138 C117  OL    54      44.857  15.903  41.529  1.00  0.00           C  
ATOM   2139 H17R  OL    54      44.876  16.978  41.333  1.00  0.00           H  
ATOM   2140 H17S  OL    54      45.265  15.458  40.619  1.00  0.00           H  
ATOM   2141 C118  OL    54      43.366  15.394  41.724  1.00  0.00           C  
ATOM   2142 H18R  OL    54      42.881  15.312  40.749  1.00  0.00           H  
ATOM   2143 H18S  OL    54      42.772  16.082  42.330  1.00  0.00           H  
ATOM   2144 H18T  OL    54      43.306  14.360  42.070  1.00  0.00           H  
TER    2145       OL    54 
ATOM   2145 C116  PA    55      16.412  65.277  43.540  1.00  0.00           C  
ATOM   2146 H16R  PA    55      17.142  64.926  42.807  1.00  0.00           H  
ATOM   2147 H16S  PA    55      15.455  64.771  43.394  1.00  0.00           H  
ATOM   2148 H16T  PA    55      16.699  65.021  44.562  1.00  0.00           H  
ATOM   2149 C115  PA    55      16.215  66.778  43.336  1.00  0.00           C  
ATOM   2150 H15R  PA    55      15.787  66.827  42.333  1.00  0.00           H  
ATOM   2151 H15S  PA    55      17.187  67.274  43.374  1.00  0.00           H  
ATOM   2152 C114  PA    55      15.243  67.487  44.204  1.00  0.00           C  
ATOM   2153 H14R  PA    55      14.423  67.615  43.494  1.00  0.00           H  
ATOM   2154 H14S  PA    55      15.589  68.492  44.458  1.00  0.00           H  
ATOM   2155 C113  PA    55      14.831  66.945  45.562  1.00  0.00           C  
ATOM   2156 H13R  PA    55      15.643  66.773  46.272  1.00  0.00           H  
ATOM   2157 H13S  PA    55      14.332  65.979  45.459  1.00  0.00           H  
ATOM   2158 C112  PA    55      13.977  68.072  46.191  1.00  0.00           C  
ATOM   2159 H12R  PA    55      13.313  68.558  45.474  1.00  0.00           H  
ATOM   2160 H12S  PA    55      14.692  68.853  46.459  1.00  0.00           H  
ATOM   2161 C111  PA    55      13.209  67.630  47.430  1.00  0.00           C  
ATOM   2162 H11R  PA    55      12.484  66.917  47.033  1.00  0.00           H  
ATOM   2163 H11S  PA    55      12.764  68.550  47.815  1.00  0.00           H  
ATOM   2164 C110  PA    55      14.030  66.847  48.514  1.00  0.00           C  
ATOM   2165 H10R  PA    55      14.853  67.446  48.909  1.00  0.00           H  
ATOM   2166 H10S  PA    55      14.358  65.913  48.051  1.00  0.00           H  
ATOM   2167  C19  PA    55      13.132  66.387  49.667  1.00  0.00           C  
ATOM   2168  H9R  PA    55      12.262  65.904  49.220  1.00  0.00           H  
ATOM   2169  H9S  PA    55      12.714  67.238  50.209  1.00  0.00           H  
ATOM   2170  C18  PA    55      13.862  65.581  50.775  1.00  0.00           C  
ATOM   2171  H8R  PA    55      14.641  66.254  51.139  1.00  0.00           H  
ATOM   2172  H8S  PA    55      14.282  64.709  50.268  1.00  0.00           H  
ATOM   2173  C17  PA    55      12.928  65.202  51.973  1.00  0.00           C  
ATOM   2174  H7R  PA    55      12.137  64.545  51.606  1.00  0.00           H  
ATOM   2175  H7S  PA    55      12.488  66.141  52.315  1.00  0.00           H  
ATOM   2176  C16  PA    55      13.649  64.382  53.074  1.00  0.00           C  
ATOM   2177  H6R  PA    55      14.545  64.969  53.284  1.00  0.00           H  
ATOM   2178  H6S  PA    55      13.900  63.354  52.801  1.00  0.00           H  
ATOM   2179  C15  PA    55      12.904  64.335  54.438  1.00  0.00           C  
ATOM   2180  H5R  PA    55      11.941  63.861  54.236  1.00  0.00           H  
ATOM   2181  H5S  PA    55      12.780  65.392  54.684  1.00  0.00           H  
ATOM   2182  C14  PA    55      13.466  63.424  55.540  1.00  0.00           C  
ATOM   2183  H4R  PA    55      14.377  63.911  55.895  1.00  0.00           H  
ATOM   2184  H4S  PA    55      13.728  62.420  55.201  1.00  0.00           H  
ATOM   2185  C13  PA    55      12.527  63.196  56.699  1.00  0.00           C  
ATOM   2186  H3R  PA    55      11.552  62.984  56.254  1.00  0.00           H  
ATOM   2187  H3S  PA    55      12.499  64.172  57.188  1.00  0.00           H  
ATOM   2188  C12  PA    55      12.974  62.019  57.639  1.00  0.00           C  
ATOM   2189  H2R  PA    55      12.770  61.049  57.181  1.00  0.00           H  
ATOM   2190  H2S  PA    55      14.042  62.121  57.845  1.00  0.00           H  
ATOM   2191  C11  PE    56      12.257  62.073  58.983  1.00  0.00           C  
ATOM   2192  O12  PE    56      11.696  63.075  59.393  1.00  0.00           O  
ATOM   2193  O11  PE    56      12.370  60.919  59.655  1.00  0.00           O  
ATOM   2194  C1   PE    56      11.365  60.821  60.721  1.00  0.00           C  
ATOM   2195  HR   PE    56      10.497  61.368  60.344  1.00  0.00           H  
ATOM   2196  HS   PE    56      11.730  61.344  61.608  1.00  0.00           H  
ATOM   2197  C2   PE    56      11.005  59.377  61.133  1.00  0.00           C  
ATOM   2198  HX   PE    56      10.154  59.416  61.817  1.00  0.00           H  
ATOM   2199  C3   PE    56      12.173  58.596  61.681  1.00  0.00           C  
ATOM   2200  HA   PE    56      12.963  58.423  60.945  1.00  0.00           H  
ATOM   2201  HB   PE    56      11.807  57.633  62.045  1.00  0.00           H  
ATOM   2202  O31  PE    56      12.810  59.220  62.873  1.00  0.00           O  
ATOM   2203  P31  PE    56      11.941  59.391  64.295  1.00  0.00           P  
ATOM   2204  O32  PE    56      11.002  60.613  64.057  1.00  0.00           O  
ATOM   2205  C31  PE    56      11.266  61.898  64.645  1.00  0.00           C  
ATOM   2206  H1A  PE    56      12.027  62.514  64.159  1.00  0.00           H  
ATOM   2207  H1B  PE    56      11.751  61.871  65.624  1.00  0.00           H  
ATOM   2208  C32  PE    56       9.997  62.689  64.692  1.00  0.00           C  
ATOM   2209  H2A  PE    56       9.265  62.121  65.268  1.00  0.00           H  
ATOM   2210  H2B  PE    56      10.221  63.620  65.215  1.00  0.00           H  
ATOM   2211  N31  PE    56       9.338  63.093  63.417  1.00  0.00           N  
ATOM   2212 HN1A  PE    56       8.995  62.237  62.950  1.00  0.00           H  
ATOM   2213 HN1B  PE    56       8.451  63.617  63.498  1.00  0.00           H  
ATOM   2214 HN1C  PE    56      10.000  63.620  62.826  1.00  0.00           H  
ATOM   2215  O33  PE    56      11.110  58.190  64.452  1.00  0.00           O  
ATOM   2216  O34  PE    56      12.901  59.626  65.356  1.00  0.00           O  
ATOM   2217  O21  PE    56      10.480  58.601  60.044  1.00  0.00           O  
ATOM   2218  C21  PE    56       9.267  58.020  60.146  1.00  0.00           C  
ATOM   2219  O22  PE    56       8.536  57.978  61.102  1.00  0.00           O  
ATOM   2220  C12  OL    57       8.916  57.502  58.778  1.00  0.00           C  
ATOM   2221  H2R  OL    57       9.853  57.171  58.326  1.00  0.00           H  
ATOM   2222  H2S  OL    57       8.259  56.650  58.970  1.00  0.00           H  
ATOM   2223  C13  OL    57       8.028  58.526  58.015  1.00  0.00           C  
ATOM   2224  H3R  OL    57       7.380  58.055  57.273  1.00  0.00           H  
ATOM   2225  H3S  OL    57       7.411  58.949  58.810  1.00  0.00           H  
ATOM   2226  C14  OL    57       8.669  59.808  57.399  1.00  0.00           C  
ATOM   2227  H4R  OL    57       9.247  60.413  58.101  1.00  0.00           H  
ATOM   2228  H4S  OL    57       9.389  59.534  56.624  1.00  0.00           H  
ATOM   2229  C15  OL    57       7.592  60.691  56.703  1.00  0.00           C  
ATOM   2230  H5R  OL    57       6.957  60.039  56.100  1.00  0.00           H  
ATOM   2231  H5S  OL    57       6.969  61.196  57.445  1.00  0.00           H  
ATOM   2232  C16  OL    57       8.035  61.765  55.702  1.00  0.00           C  
ATOM   2233  H6R  OL    57       7.143  62.292  55.360  1.00  0.00           H  
ATOM   2234  H6S  OL    57       8.737  62.497  56.108  1.00  0.00           H  
ATOM   2235  C17  OL    57       8.961  61.293  54.495  1.00  0.00           C  
ATOM   2236  H7R  OL    57       9.845  60.977  55.052  1.00  0.00           H  
ATOM   2237  H7S  OL    57       8.566  60.529  53.823  1.00  0.00           H  
ATOM   2238  C18  OL    57       9.382  62.504  53.556  1.00  0.00           C  
ATOM   2239  H8R  OL    57       9.760  63.318  54.179  1.00  0.00           H  
ATOM   2240  H8S  OL    57      10.153  62.157  52.865  1.00  0.00           H  
ATOM   2241  C19  OL    57       8.268  63.022  52.690  1.00  0.00           C  
ATOM   2242  H9R  OL    57       7.309  63.057  53.202  1.00  0.00           H  
ATOM   2243 C110  OL    57       8.346  63.275  51.350  1.00  0.00           C  
ATOM   2244 H10R  OL    57       7.496  63.647  50.784  1.00  0.00           H  
ATOM   2245 C111  OL    57       9.616  63.222  50.498  1.00  0.00           C  
ATOM   2246 H11R  OL    57      10.194  64.123  50.712  1.00  0.00           H  
ATOM   2247 H11S  OL    57      10.207  62.330  50.713  1.00  0.00           H  
ATOM   2248 C112  OL    57       9.324  63.114  48.994  1.00  0.00           C  
ATOM   2249 H12R  OL    57       8.685  63.943  48.683  1.00  0.00           H  
ATOM   2250 H12S  OL    57      10.218  63.260  48.383  1.00  0.00           H  
ATOM   2251 C113  OL    57       8.663  61.689  48.709  1.00  0.00           C  
ATOM   2252 H13R  OL    57       9.068  60.800  49.197  1.00  0.00           H  
ATOM   2253 H13S  OL    57       7.613  61.742  49.004  1.00  0.00           H  
ATOM   2254 C114  OL    57       8.742  61.254  47.238  1.00  0.00           C  
ATOM   2255 H14R  OL    57       9.783  61.030  46.999  1.00  0.00           H  
ATOM   2256 H14S  OL    57       8.219  60.297  47.180  1.00  0.00           H  
ATOM   2257 C115  OL    57       8.198  62.143  46.145  1.00  0.00           C  
ATOM   2258 H15R  OL    57       7.211  62.505  46.439  1.00  0.00           H  
ATOM   2259 H15S  OL    57       8.756  63.078  46.071  1.00  0.00           H  
ATOM   2260 C116  OL    57       8.159  61.477  44.743  1.00  0.00           C  
ATOM   2261 H16R  OL    57       8.113  62.221  43.945  1.00  0.00           H  
ATOM   2262 H16S  OL    57       9.082  60.956  44.482  1.00  0.00           H  
ATOM   2263 C117  OL    57       6.935  60.544  44.585  1.00  0.00           C  
ATOM   2264 H17R  OL    57       7.148  59.910  43.722  1.00  0.00           H  
ATOM   2265 H17S  OL    57       6.833  59.955  45.499  1.00  0.00           H  
ATOM   2266 C118  OL    57       5.735  61.386  44.238  1.00  0.00           C  
ATOM   2267 H18R  OL    57       5.921  62.023  43.371  1.00  0.00           H  
ATOM   2268 H18S  OL    57       5.477  62.036  45.077  1.00  0.00           H  
ATOM   2269 H18T  OL    57       4.910  60.696  44.049  1.00  0.00           H  
TER    2270       OL    57 
ATOM   2270 C116  PA    58      53.826  63.919  45.644  1.00  0.00           C  
ATOM   2271 H16R  PA    58      53.229  64.752  45.266  1.00  0.00           H  
ATOM   2272 H16S  PA    58      53.640  63.025  45.045  1.00  0.00           H  
ATOM   2273 H16T  PA    58      54.894  64.074  45.480  1.00  0.00           H  
ATOM   2274 C115  PA    58      53.583  63.720  47.139  1.00  0.00           C  
ATOM   2275 H15R  PA    58      54.385  63.041  47.436  1.00  0.00           H  
ATOM   2276 H15S  PA    58      52.668  63.214  47.453  1.00  0.00           H  
ATOM   2277 C114  PA    58      53.870  65.067  47.845  1.00  0.00           C  
ATOM   2278 H14R  PA    58      53.285  65.907  47.465  1.00  0.00           H  
ATOM   2279 H14S  PA    58      54.938  65.292  47.821  1.00  0.00           H  
ATOM   2280 C113  PA    58      53.545  65.131  49.319  1.00  0.00           C  
ATOM   2281 H13R  PA    58      54.096  64.359  49.859  1.00  0.00           H  
ATOM   2282 H13S  PA    58      52.470  64.968  49.413  1.00  0.00           H  
ATOM   2283 C112  PA    58      53.845  66.556  49.917  1.00  0.00           C  
ATOM   2284 H12R  PA    58      53.378  66.845  50.862  1.00  0.00           H  
ATOM   2285 H12S  PA    58      53.398  67.265  49.217  1.00  0.00           H  
ATOM   2286 C111  PA    58      55.388  66.856  50.053  1.00  0.00           C  
ATOM   2287 H11R  PA    58      55.556  67.850  50.474  1.00  0.00           H  
ATOM   2288 H11S  PA    58      55.882  66.809  49.080  1.00  0.00           H  
ATOM   2289 C110  PA    58      56.148  65.968  51.011  1.00  0.00           C  
ATOM   2290 H10R  PA    58      57.172  66.333  51.116  1.00  0.00           H  
ATOM   2291 H10S  PA    58      56.204  64.976  50.559  1.00  0.00           H  
ATOM   2292  C19  PA    58      55.619  65.917  52.505  1.00  0.00           C  
ATOM   2293  H9R  PA    58      54.532  65.816  52.499  1.00  0.00           H  
ATOM   2294  H9S  PA    58      55.941  66.778  53.094  1.00  0.00           H  
ATOM   2295  C18  PA    58      56.265  64.723  53.284  1.00  0.00           C  
ATOM   2296  H8R  PA    58      55.898  63.832  52.769  1.00  0.00           H  
ATOM   2297  H8S  PA    58      55.750  64.757  54.246  1.00  0.00           H  
ATOM   2298  C17  PA    58      57.796  64.586  53.307  1.00  0.00           C  
ATOM   2299  H7R  PA    58      58.322  65.539  53.387  1.00  0.00           H  
ATOM   2300  H7S  PA    58      58.068  64.174  52.333  1.00  0.00           H  
ATOM   2301  C16  PA    58      58.241  63.594  54.349  1.00  0.00           C  
ATOM   2302  H6R  PA    58      59.308  63.432  54.184  1.00  0.00           H  
ATOM   2303  H6S  PA    58      57.787  62.622  54.145  1.00  0.00           H  
ATOM   2304  C15  PA    58      58.080  64.058  55.769  1.00  0.00           C  
ATOM   2305  H5R  PA    58      57.089  64.503  55.886  1.00  0.00           H  
ATOM   2306  H5S  PA    58      58.799  64.877  55.837  1.00  0.00           H  
ATOM   2307  C14  PA    58      58.504  62.982  56.799  1.00  0.00           C  
ATOM   2308  H4R  PA    58      59.462  62.609  56.429  1.00  0.00           H  
ATOM   2309  H4S  PA    58      57.737  62.212  56.897  1.00  0.00           H  
ATOM   2310  C13  PA    58      58.766  63.617  58.162  1.00  0.00           C  
ATOM   2311  H3R  PA    58      57.815  64.097  58.401  1.00  0.00           H  
ATOM   2312  H3S  PA    58      59.504  64.422  58.178  1.00  0.00           H  
ATOM   2313  C12  PA    58      59.097  62.509  59.171  1.00  0.00           C  
ATOM   2314  H2R  PA    58      60.002  61.914  59.028  1.00  0.00           H  
ATOM   2315  H2S  PA    58      58.296  61.768  59.132  1.00  0.00           H  
ATOM   2316  C11  PE    59      59.198  63.120  60.540  1.00  0.00           C  
ATOM   2317  O12  PE    59      59.273  64.337  60.786  1.00  0.00           O  
ATOM   2318  O11  PE    59      59.147  62.207  61.450  1.00  0.00           O  
ATOM   2319  C1   PE    59      59.090  62.561  62.842  1.00  0.00           C  
ATOM   2320  HR   PE    59      58.100  62.391  63.272  1.00  0.00           H  
ATOM   2321  HS   PE    59      59.288  63.605  63.097  1.00  0.00           H  
ATOM   2322  C2   PE    59      60.128  61.703  63.620  1.00  0.00           C  
ATOM   2323  HX   PE    59      59.876  60.674  63.353  1.00  0.00           H  
ATOM   2324  C3   PE    59      60.006  61.844  65.215  1.00  0.00           C  
ATOM   2325  HA   PE    59      60.705  62.588  65.604  1.00  0.00           H  
ATOM   2326  HB   PE    59      60.372  60.931  65.692  1.00  0.00           H  
ATOM   2327  O31  PE    59      58.685  61.973  65.763  1.00  0.00           O  
ATOM   2328  P31  PE    59      58.308  62.081  67.277  1.00  0.00           P  
ATOM   2329  O32  PE    59      58.924  60.691  67.980  1.00  0.00           O  
ATOM   2330  C31  PE    59      60.253  60.627  68.441  1.00  0.00           C  
ATOM   2331  H1A  PE    59      61.015  61.199  67.906  1.00  0.00           H  
ATOM   2332  H1B  PE    59      60.507  59.564  68.431  1.00  0.00           H  
ATOM   2333  C32  PE    59      60.209  61.139  69.866  1.00  0.00           C  
ATOM   2334  H2A  PE    59      61.119  60.952  70.439  1.00  0.00           H  
ATOM   2335  H2B  PE    59      59.931  62.187  69.987  1.00  0.00           H  
ATOM   2336  N31  PE    59      59.202  60.365  70.736  1.00  0.00           N  
ATOM   2337 HN1A  PE    59      58.720  61.062  71.326  1.00  0.00           H  
ATOM   2338 HN1B  PE    59      58.482  59.893  70.166  1.00  0.00           H  
ATOM   2339 HN1C  PE    59      59.591  59.622  71.338  1.00  0.00           H  
ATOM   2340  O33  PE    59      59.028  63.205  67.923  1.00  0.00           O  
ATOM   2341  O34  PE    59      56.838  61.966  67.363  1.00  0.00           O  
ATOM   2342  O21  PE    59      61.458  61.994  63.090  1.00  0.00           O  
ATOM   2343  C21  PE    59      62.173  60.961  62.581  1.00  0.00           C  
ATOM   2344  O22  PE    59      61.853  59.804  62.520  1.00  0.00           O  
ATOM   2345  C12  OL    60      63.452  61.555  62.066  1.00  0.00           C  
ATOM   2346  H2R  OL    60      63.301  62.636  62.022  1.00  0.00           H  
ATOM   2347  H2S  OL    60      64.256  61.271  62.748  1.00  0.00           H  
ATOM   2348  C13  OL    60      63.779  60.999  60.692  1.00  0.00           C  
ATOM   2349  H3R  OL    60      64.807  61.223  60.398  1.00  0.00           H  
ATOM   2350  H3S  OL    60      63.778  59.914  60.814  1.00  0.00           H  
ATOM   2351  C14  OL    60      62.800  61.349  59.551  1.00  0.00           C  
ATOM   2352  H4R  OL    60      61.783  61.289  59.945  1.00  0.00           H  
ATOM   2353  H4S  OL    60      63.046  62.393  59.344  1.00  0.00           H  
ATOM   2354  C15  OL    60      62.810  60.348  58.350  1.00  0.00           C  
ATOM   2355  H5R  OL    60      62.549  59.408  58.842  1.00  0.00           H  
ATOM   2356  H5S  OL    60      61.952  60.560  57.709  1.00  0.00           H  
ATOM   2357  C16  OL    60      64.002  60.333  57.317  1.00  0.00           C  
ATOM   2358  H6R  OL    60      63.673  59.870  56.384  1.00  0.00           H  
ATOM   2359  H6S  OL    60      64.056  61.375  56.996  1.00  0.00           H  
ATOM   2360  C17  OL    60      65.304  59.701  57.773  1.00  0.00           C  
ATOM   2361  H7R  OL    60      65.789  60.361  58.496  1.00  0.00           H  
ATOM   2362  H7S  OL    60      65.197  58.755  58.309  1.00  0.00           H  
ATOM   2363  C18  OL    60      66.353  59.581  56.670  1.00  0.00           C  
ATOM   2364  H8R  OL    60      65.981  59.024  55.807  1.00  0.00           H  
ATOM   2365  H8S  OL    60      66.450  60.590  56.263  1.00  0.00           H  
ATOM   2366  C19  OL    60      67.604  58.999  57.155  1.00  0.00           C  
ATOM   2367  H9R  OL    60      67.501  58.132  57.801  1.00  0.00           H  
ATOM   2368 C110  OL    60      68.814  59.409  56.794  1.00  0.00           C  
ATOM   2369 H10R  OL    60      69.678  58.899  57.212  1.00  0.00           H  
ATOM   2370 C111  OL    60      69.100  60.568  55.933  1.00  0.00           C  
ATOM   2371 H11R  OL    60      68.408  60.569  55.089  1.00  0.00           H  
ATOM   2372 H11S  OL    60      68.911  61.421  56.588  1.00  0.00           H  
ATOM   2373 C112  OL    60      70.493  60.593  55.320  1.00  0.00           C  
ATOM   2374 H12R  OL    60      70.561  61.588  54.876  1.00  0.00           H  
ATOM   2375 H12S  OL    60      71.318  60.646  56.033  1.00  0.00           H  
ATOM   2376 C113  OL    60      70.849  59.595  54.239  1.00  0.00           C  
ATOM   2377 H13R  OL    60      71.852  59.848  53.891  1.00  0.00           H  
ATOM   2378 H13S  OL    60      71.034  58.640  54.736  1.00  0.00           H  
ATOM   2379 C114  OL    60      69.976  59.369  52.991  1.00  0.00           C  
ATOM   2380 H14R  OL    60      70.358  58.588  52.331  1.00  0.00           H  
ATOM   2381 H14S  OL    60      68.997  59.037  53.342  1.00  0.00           H  
ATOM   2382 C115  OL    60      69.866  60.621  52.149  1.00  0.00           C  
ATOM   2383 H15R  OL    60      69.545  61.433  52.804  1.00  0.00           H  
ATOM   2384 H15S  OL    60      70.902  60.837  51.880  1.00  0.00           H  
ATOM   2385 C116  OL    60      68.979  60.583  50.904  1.00  0.00           C  
ATOM   2386 H16R  OL    60      69.042  59.553  50.547  1.00  0.00           H  
ATOM   2387 H16S  OL    60      67.970  60.820  51.247  1.00  0.00           H  
ATOM   2388 C117  OL    60      69.392  61.599  49.812  1.00  0.00           C  
ATOM   2389 H17R  OL    60      69.194  62.585  50.237  1.00  0.00           H  
ATOM   2390 H17S  OL    60      70.448  61.577  49.535  1.00  0.00           H  
ATOM   2391 C118  OL    60      68.599  61.378  48.567  1.00  0.00           C  
ATOM   2392 H18R  OL    60      67.963  62.223  48.295  1.00  0.00           H  
ATOM   2393 H18S  OL    60      67.903  60.547  48.697  1.00  0.00           H  
ATOM   2394 H18T  OL    60      69.308  61.065  47.797  1.00  0.00           H  
TER    2395       OL    60 
ATOM   2395  C1  CHL    61      36.616  46.921  55.919  1.00  0.00           C  
ATOM   2396  H11 CHL    61      35.534  46.939  55.771  1.00  0.00           H  
ATOM   2397  H12 CHL    61      37.107  47.719  55.358  1.00  0.00           H  
ATOM   2398  C2  CHL    61      36.941  47.188  57.404  1.00  0.00           C  
ATOM   2399  H21 CHL    61      38.015  47.205  57.600  1.00  0.00           H  
ATOM   2400  H22 CHL    61      36.407  48.069  57.766  1.00  0.00           H  
ATOM   2401  C3  CHL    61      36.395  46.106  58.321  1.00  0.00           C  
ATOM   2402  H31 CHL    61      35.312  46.049  58.180  1.00  0.00           H  
ATOM   2403  C4  CHL    61      37.015  44.743  57.880  1.00  0.00           C  
ATOM   2404  H41 CHL    61      38.064  44.838  58.172  1.00  0.00           H  
ATOM   2405  H42 CHL    61      36.652  43.958  58.546  1.00  0.00           H  
ATOM   2406  C5  CHL    61      36.802  44.445  56.407  1.00  0.00           C  
ATOM   2407  C6  CHL    61      36.311  43.251  56.089  1.00  0.00           C  
ATOM   2408  H61 CHL    61      36.141  42.480  56.836  1.00  0.00           H  
ATOM   2409  C7  CHL    61      36.013  42.831  54.652  1.00  0.00           C  
ATOM   2410  H71 CHL    61      36.127  41.792  54.336  1.00  0.00           H  
ATOM   2411  H72 CHL    61      34.988  43.191  54.542  1.00  0.00           H  
ATOM   2412  C8  CHL    61      36.923  43.616  53.618  1.00  0.00           C  
ATOM   2413  H81 CHL    61      37.951  43.258  53.700  1.00  0.00           H  
ATOM   2414  C9  CHL    61      36.809  45.154  53.883  1.00  0.00           C  
ATOM   2415  H91 CHL    61      35.768  45.421  53.687  1.00  0.00           H  
ATOM   2416  C10 CHL    61      37.183  45.495  55.423  1.00  0.00           C  
ATOM   2417  C11 CHL    61      37.461  45.970  52.706  1.00  0.00           C  
ATOM   2418 H111 CHL    61      37.287  47.031  52.902  1.00  0.00           H  
ATOM   2419 H112 CHL    61      38.541  45.892  52.845  1.00  0.00           H  
ATOM   2420  C12 CHL    61      37.015  45.620  51.304  1.00  0.00           C  
ATOM   2421 H121 CHL    61      36.034  46.011  51.023  1.00  0.00           H  
ATOM   2422 H122 CHL    61      37.738  46.088  50.633  1.00  0.00           H  
ATOM   2423  C13 CHL    61      37.139  44.056  51.090  1.00  0.00           C  
ATOM   2424  C14 CHL    61      36.368  43.352  52.188  1.00  0.00           C  
ATOM   2425 H141 CHL    61      35.366  43.777  52.279  1.00  0.00           H  
ATOM   2426  C15 CHL    61      36.078  41.936  51.755  1.00  0.00           C  
ATOM   2427 H151 CHL    61      36.794  41.172  52.065  1.00  0.00           H  
ATOM   2428 H152 CHL    61      35.165  41.521  52.186  1.00  0.00           H  
ATOM   2429  C16 CHL    61      35.927  42.007  50.219  1.00  0.00           C  
ATOM   2430 H161 CHL    61      36.624  41.269  49.816  1.00  0.00           H  
ATOM   2431 H162 CHL    61      34.885  41.810  49.958  1.00  0.00           H  
ATOM   2432  C17 CHL    61      36.378  43.533  49.797  1.00  0.00           C  
ATOM   2433 H171 CHL    61      35.448  44.088  49.663  1.00  0.00           H  
ATOM   2434  C18 CHL    61      38.643  43.564  51.061  1.00  0.00           C  
ATOM   2435 H181 CHL    61      39.271  43.855  51.906  1.00  0.00           H  
ATOM   2436 H182 CHL    61      39.035  44.020  50.149  1.00  0.00           H  
ATOM   2437 H183 CHL    61      38.808  42.489  50.965  1.00  0.00           H  
ATOM   2438  C19 CHL    61      38.725  45.556  55.469  1.00  0.00           C  
ATOM   2439 H191 CHL    61      39.194  46.373  54.917  1.00  0.00           H  
ATOM   2440 H192 CHL    61      39.220  44.620  55.204  1.00  0.00           H  
ATOM   2441 H193 CHL    61      39.122  45.615  56.485  1.00  0.00           H  
ATOM   2442  C20 CHL    61      37.069  43.562  48.346  1.00  0.00           C  
ATOM   2443 H201 CHL    61      38.041  43.067  48.398  1.00  0.00           H  
ATOM   2444  C21 CHL    61      37.233  45.062  47.945  1.00  0.00           C  
ATOM   2445 H211 CHL    61      38.099  45.436  48.495  1.00  0.00           H  
ATOM   2446 H212 CHL    61      36.330  45.652  48.119  1.00  0.00           H  
ATOM   2447 H213 CHL    61      37.419  45.204  46.878  1.00  0.00           H  
ATOM   2448  C22 CHL    61      36.306  42.658  47.247  1.00  0.00           C  
ATOM   2449 H221 CHL    61      36.026  41.679  47.639  1.00  0.00           H  
ATOM   2450 H222 CHL    61      35.424  43.153  46.837  1.00  0.00           H  
ATOM   2451  C23 CHL    61      37.273  42.415  45.974  1.00  0.00           C  
ATOM   2452 H231 CHL    61      37.753  43.307  45.566  1.00  0.00           H  
ATOM   2453 H232 CHL    61      38.077  41.804  46.391  1.00  0.00           H  
ATOM   2454  C24 CHL    61      36.522  41.589  44.955  1.00  0.00           C  
ATOM   2455 H241 CHL    61      36.659  40.535  45.206  1.00  0.00           H  
ATOM   2456 H242 CHL    61      35.435  41.663  44.878  1.00  0.00           H  
ATOM   2457  C25 CHL    61      37.225  41.614  43.563  1.00  0.00           C  
ATOM   2458 H251 CHL    61      38.284  41.378  43.683  1.00  0.00           H  
ATOM   2459  C26 CHL    61      37.093  42.970  42.841  1.00  0.00           C  
ATOM   2460 H261 CHL    61      37.641  43.043  41.900  1.00  0.00           H  
ATOM   2461 H262 CHL    61      37.340  43.759  43.555  1.00  0.00           H  
ATOM   2462 H263 CHL    61      36.047  43.196  42.624  1.00  0.00           H  
ATOM   2463  C27 CHL    61      36.645  40.565  42.594  1.00  0.00           C  
ATOM   2464 H271 CHL    61      37.071  40.689  41.596  1.00  0.00           H  
ATOM   2465 H272 CHL    61      35.559  40.636  42.498  1.00  0.00           H  
ATOM   2466 H273 CHL    61      36.754  39.597  43.087  1.00  0.00           H  
ATOM   2467  O1  CHL    61      36.657  46.362  59.651  1.00  0.00           O  
ATOM   2468  HO1 CHL    61      36.341  47.270  59.811  1.00  0.00           H  
TER    2469      CHL    61 
ATOM   2469 C116  PA    62      19.830  71.341  46.936  1.00  0.00           C  
ATOM   2470 H16R  PA    62      18.983  70.898  47.464  1.00  0.00           H  
ATOM   2471 H16S  PA    62      20.779  70.859  47.178  1.00  0.00           H  
ATOM   2472 H16T  PA    62      19.622  71.192  45.875  1.00  0.00           H  
ATOM   2473 C115  PA    62      19.967  72.864  47.216  1.00  0.00           C  
ATOM   2474 H15R  PA    62      19.143  73.379  46.718  1.00  0.00           H  
ATOM   2475 H15S  PA    62      20.884  73.135  46.689  1.00  0.00           H  
ATOM   2476 C114  PA    62      20.050  73.127  48.741  1.00  0.00           C  
ATOM   2477 H14R  PA    62      20.925  72.611  49.142  1.00  0.00           H  
ATOM   2478 H14S  PA    62      19.189  72.719  49.275  1.00  0.00           H  
ATOM   2479 C113  PA    62      20.145  74.657  48.918  1.00  0.00           C  
ATOM   2480 H13R  PA    62      19.406  75.209  48.334  1.00  0.00           H  
ATOM   2481 H13S  PA    62      21.097  74.896  48.438  1.00  0.00           H  
ATOM   2482 C112  PA    62      20.028  75.066  50.360  1.00  0.00           C  
ATOM   2483 H12R  PA    62      19.076  74.638  50.682  1.00  0.00           H  
ATOM   2484 H12S  PA    62      20.017  76.153  50.455  1.00  0.00           H  
ATOM   2485 C111  PA    62      21.192  74.521  51.270  1.00  0.00           C  
ATOM   2486 H11R  PA    62      21.990  74.194  50.600  1.00  0.00           H  
ATOM   2487 H11S  PA    62      20.940  73.543  51.684  1.00  0.00           H  
ATOM   2488 C110  PA    62      21.856  75.457  52.293  1.00  0.00           C  
ATOM   2489 H10R  PA    62      21.091  76.078  52.766  1.00  0.00           H  
ATOM   2490 H10S  PA    62      22.514  76.129  51.739  1.00  0.00           H  
ATOM   2491  C19  PA    62      22.497  74.624  53.457  1.00  0.00           C  
ATOM   2492  H9R  PA    62      23.004  75.350  54.096  1.00  0.00           H  
ATOM   2493  H9S  PA    62      23.308  74.005  53.068  1.00  0.00           H  
ATOM   2494  C18  PA    62      21.593  73.846  54.419  1.00  0.00           C  
ATOM   2495  H8R  PA    62      20.927  74.506  54.978  1.00  0.00           H  
ATOM   2496  H8S  PA    62      20.896  73.254  53.822  1.00  0.00           H  
ATOM   2497  C17  PA    62      22.249  72.874  55.433  1.00  0.00           C  
ATOM   2498  H7R  PA    62      23.011  73.358  56.048  1.00  0.00           H  
ATOM   2499  H7S  PA    62      22.794  72.147  54.829  1.00  0.00           H  
ATOM   2500  C16  PA    62      21.340  71.983  56.310  1.00  0.00           C  
ATOM   2501  H6R  PA    62      21.986  71.133  56.540  1.00  0.00           H  
ATOM   2502  H6S  PA    62      20.569  71.594  55.642  1.00  0.00           H  
ATOM   2503  C15  PA    62      20.770  72.656  57.566  1.00  0.00           C  
ATOM   2504  H5R  PA    62      20.093  71.985  58.100  1.00  0.00           H  
ATOM   2505  H5S  PA    62      20.050  73.420  57.266  1.00  0.00           H  
ATOM   2506  C14  PA    62      21.810  73.172  58.532  1.00  0.00           C  
ATOM   2507  H4R  PA    62      21.350  73.779  59.315  1.00  0.00           H  
ATOM   2508  H4S  PA    62      22.527  73.899  58.144  1.00  0.00           H  
ATOM   2509  C13  PA    62      22.632  72.087  59.302  1.00  0.00           C  
ATOM   2510  H3R  PA    62      23.436  72.581  59.852  1.00  0.00           H  
ATOM   2511  H3S  PA    62      23.041  71.441  58.522  1.00  0.00           H  
ATOM   2512  C12  PA    62      21.765  71.271  60.265  1.00  0.00           C  
ATOM   2513  H2R  PA    62      21.257  70.506  59.674  1.00  0.00           H  
ATOM   2514  H2S  PA    62      21.037  71.882  60.801  1.00  0.00           H  
ATOM   2515  C11  PE    63      22.673  70.745  61.333  1.00  0.00           C  
ATOM   2516  O12  PE    63      22.606  71.183  62.484  1.00  0.00           O  
ATOM   2517  O11  PE    63      23.506  69.732  60.916  1.00  0.00           O  
ATOM   2518  C1   PE    63      24.464  69.259  61.875  1.00  0.00           C  
ATOM   2519  HR   PE    63      24.740  68.277  61.484  1.00  0.00           H  
ATOM   2520  HS   PE    63      24.026  69.185  62.874  1.00  0.00           H  
ATOM   2521  C2   PE    63      25.793  70.142  61.885  1.00  0.00           C  
ATOM   2522  HX   PE    63      26.537  69.471  62.324  1.00  0.00           H  
ATOM   2523  C3   PE    63      25.795  71.425  62.720  1.00  0.00           C  
ATOM   2524  HA   PE    63      24.857  71.959  62.551  1.00  0.00           H  
ATOM   2525  HB   PE    63      26.629  72.107  62.532  1.00  0.00           H  
ATOM   2526  O31  PE    63      25.801  71.149  64.169  1.00  0.00           O  
ATOM   2527  P31  PE    63      27.047  70.709  65.081  1.00  0.00           P  
ATOM   2528  O32  PE    63      27.756  72.186  65.350  1.00  0.00           O  
ATOM   2529  C31  PE    63      27.231  72.873  66.576  1.00  0.00           C  
ATOM   2530  H1A  PE    63      27.706  72.465  67.472  1.00  0.00           H  
ATOM   2531  H1B  PE    63      26.149  72.765  66.470  1.00  0.00           H  
ATOM   2532  C32  PE    63      27.578  74.386  66.579  1.00  0.00           C  
ATOM   2533  H2A  PE    63      27.169  74.874  65.694  1.00  0.00           H  
ATOM   2534  H2B  PE    63      27.227  74.847  67.503  1.00  0.00           H  
ATOM   2535  N31  PE    63      29.040  74.559  66.614  1.00  0.00           N  
ATOM   2536 HN1A  PE    63      29.315  75.508  66.916  1.00  0.00           H  
ATOM   2537 HN1B  PE    63      29.536  74.004  67.330  1.00  0.00           H  
ATOM   2538 HN1C  PE    63      29.478  74.341  65.704  1.00  0.00           H  
ATOM   2539  O33  PE    63      26.447  70.096  66.330  1.00  0.00           O  
ATOM   2540  O34  PE    63      27.935  69.884  64.268  1.00  0.00           O  
ATOM   2541  O21  PE    63      26.096  70.504  60.524  1.00  0.00           O  
ATOM   2542  C21  PE    63      26.533  69.580  59.599  1.00  0.00           C  
ATOM   2543  O22  PE    63      26.971  68.459  59.903  1.00  0.00           O  
ATOM   2544  C12  OL    64      26.493  70.275  58.317  1.00  0.00           C  
ATOM   2545  H2R  OL    64      25.431  70.294  58.064  1.00  0.00           H  
ATOM   2546  H2S  OL    64      26.863  71.298  58.417  1.00  0.00           H  
ATOM   2547  C13  OL    64      27.444  69.513  57.362  1.00  0.00           C  
ATOM   2548  H3R  OL    64      28.407  69.378  57.859  1.00  0.00           H  
ATOM   2549  H3S  OL    64      26.960  68.568  57.110  1.00  0.00           H  
ATOM   2550  C14  OL    64      27.748  70.125  55.955  1.00  0.00           C  
ATOM   2551  H4R  OL    64      28.488  70.894  56.186  1.00  0.00           H  
ATOM   2552  H4S  OL    64      28.005  69.431  55.152  1.00  0.00           H  
ATOM   2553  C15  OL    64      26.448  70.816  55.497  1.00  0.00           C  
ATOM   2554  H5R  OL    64      25.653  70.068  55.486  1.00  0.00           H  
ATOM   2555  H5S  OL    64      26.084  71.621  56.139  1.00  0.00           H  
ATOM   2556  C16  OL    64      26.582  71.355  54.060  1.00  0.00           C  
ATOM   2557  H6R  OL    64      26.795  70.614  53.286  1.00  0.00           H  
ATOM   2558  H6S  OL    64      25.595  71.686  53.733  1.00  0.00           H  
ATOM   2559  C17  OL    64      27.521  72.564  53.912  1.00  0.00           C  
ATOM   2560  H7R  OL    64      27.289  73.322  54.664  1.00  0.00           H  
ATOM   2561  H7S  OL    64      28.554  72.278  54.122  1.00  0.00           H  
ATOM   2562  C18  OL    64      27.417  73.267  52.539  1.00  0.00           C  
ATOM   2563  H8R  OL    64      27.808  72.709  51.686  1.00  0.00           H  
ATOM   2564  H8S  OL    64      26.373  73.446  52.274  1.00  0.00           H  
ATOM   2565  C19  OL    64      28.016  74.646  52.860  1.00  0.00           C  
ATOM   2566  H9R  OL    64      29.086  74.635  53.051  1.00  0.00           H  
ATOM   2567 C110  OL    64      27.477  75.828  53.100  1.00  0.00           C  
ATOM   2568 H10R  OL    64      28.137  76.649  53.370  1.00  0.00           H  
ATOM   2569 C111  OL    64      25.990  76.069  53.285  1.00  0.00           C  
ATOM   2570 H11R  OL    64      25.810  76.587  52.341  1.00  0.00           H  
ATOM   2571 H11S  OL    64      25.415  75.144  53.220  1.00  0.00           H  
ATOM   2572 C112  OL    64      25.746  76.917  54.526  1.00  0.00           C  
ATOM   2573 H12R  OL    64      26.020  77.968  54.411  1.00  0.00           H  
ATOM   2574 H12S  OL    64      24.674  76.969  54.730  1.00  0.00           H  
ATOM   2575 C113  OL    64      26.301  76.438  55.939  1.00  0.00           C  
ATOM   2576 H13R  OL    64      27.305  76.019  55.854  1.00  0.00           H  
ATOM   2577 H13S  OL    64      26.206  77.331  56.560  1.00  0.00           H  
ATOM   2578 C114  OL    64      25.319  75.377  56.560  1.00  0.00           C  
ATOM   2579 H14R  OL    64      24.419  75.991  56.632  1.00  0.00           H  
ATOM   2580 H14S  OL    64      25.029  74.554  55.904  1.00  0.00           H  
ATOM   2581 C115  OL    64      25.741  74.773  57.958  1.00  0.00           C  
ATOM   2582 H15R  OL    64      24.874  74.187  58.270  1.00  0.00           H  
ATOM   2583 H15S  OL    64      26.602  74.144  57.723  1.00  0.00           H  
ATOM   2584 C116  OL    64      26.048  75.821  59.070  1.00  0.00           C  
ATOM   2585 H16R  OL    64      26.489  75.295  59.919  1.00  0.00           H  
ATOM   2586 H16S  OL    64      26.846  76.436  58.648  1.00  0.00           H  
ATOM   2587 C117  OL    64      24.870  76.764  59.440  1.00  0.00           C  
ATOM   2588 H17R  OL    64      24.470  77.137  58.495  1.00  0.00           H  
ATOM   2589 H17S  OL    64      24.010  76.202  59.812  1.00  0.00           H  
ATOM   2590 C118  OL    64      25.091  77.936  60.414  1.00  0.00           C  
ATOM   2591 H18R  OL    64      25.762  78.685  59.989  1.00  0.00           H  
ATOM   2592 H18S  OL    64      25.572  77.516  61.299  1.00  0.00           H  
ATOM   2593 H18T  OL    64      24.260  78.608  60.639  1.00  0.00           H  
TER    2594       OL    64 
ATOM   2594 C116  PA    65      72.475  72.490  43.895  1.00  0.00           C  
ATOM   2595 H16R  PA    65      71.728  72.354  43.109  1.00  0.00           H  
ATOM   2596 H16S  PA    65      73.461  72.655  43.456  1.00  0.00           H  
ATOM   2597 H16T  PA    65      72.306  73.319  44.585  1.00  0.00           H  
ATOM   2598 C115  PA    65      72.462  71.167  44.667  1.00  0.00           C  
ATOM   2599 H15R  PA    65      72.389  70.344  43.953  1.00  0.00           H  
ATOM   2600 H15S  PA    65      71.504  71.091  45.186  1.00  0.00           H  
ATOM   2601 C114  PA    65      73.660  70.786  45.534  1.00  0.00           C  
ATOM   2602 H14R  PA    65      74.004  71.630  46.135  1.00  0.00           H  
ATOM   2603 H14S  PA    65      74.527  70.523  44.924  1.00  0.00           H  
ATOM   2604 C113  PA    65      73.240  69.654  46.512  1.00  0.00           C  
ATOM   2605 H13R  PA    65      73.059  68.692  46.027  1.00  0.00           H  
ATOM   2606 H13S  PA    65      72.267  69.802  46.984  1.00  0.00           H  
ATOM   2607 C112  PA    65      74.254  69.459  47.704  1.00  0.00           C  
ATOM   2608 H12R  PA    65      74.153  70.250  48.450  1.00  0.00           H  
ATOM   2609 H12S  PA    65      75.274  69.625  47.350  1.00  0.00           H  
ATOM   2610 C111  PA    65      74.061  68.038  48.383  1.00  0.00           C  
ATOM   2611 H11R  PA    65      74.371  67.277  47.664  1.00  0.00           H  
ATOM   2612 H11S  PA    65      72.986  67.876  48.486  1.00  0.00           H  
ATOM   2613 C110  PA    65      74.998  67.744  49.628  1.00  0.00           C  
ATOM   2614 H10R  PA    65      76.032  67.885  49.306  1.00  0.00           H  
ATOM   2615 H10S  PA    65      74.923  66.699  49.934  1.00  0.00           H  
ATOM   2616  C19  PA    65      74.582  68.691  50.754  1.00  0.00           C  
ATOM   2617  H9R  PA    65      74.163  69.612  50.345  1.00  0.00           H  
ATOM   2618  H9S  PA    65      75.543  69.013  51.161  1.00  0.00           H  
ATOM   2619  C18  PA    65      73.524  68.033  51.719  1.00  0.00           C  
ATOM   2620  H8R  PA    65      73.492  66.949  51.587  1.00  0.00           H  
ATOM   2621  H8S  PA    65      72.573  68.509  51.473  1.00  0.00           H  
ATOM   2622  C17  PA    65      73.937  68.346  53.170  1.00  0.00           C  
ATOM   2623  H7R  PA    65      72.948  68.249  53.623  1.00  0.00           H  
ATOM   2624  H7S  PA    65      74.246  69.378  53.348  1.00  0.00           H  
ATOM   2625  C16  PA    65      75.010  67.350  53.723  1.00  0.00           C  
ATOM   2626  H6R  PA    65      75.949  67.527  53.194  1.00  0.00           H  
ATOM   2627  H6S  PA    65      74.736  66.300  53.601  1.00  0.00           H  
ATOM   2628  C15  PA    65      75.092  67.543  55.211  1.00  0.00           C  
ATOM   2629  H5R  PA    65      74.162  67.344  55.748  1.00  0.00           H  
ATOM   2630  H5S  PA    65      75.492  68.488  55.584  1.00  0.00           H  
ATOM   2631  C14  PA    65      76.115  66.519  55.688  1.00  0.00           C  
ATOM   2632  H4R  PA    65      77.015  66.668  55.086  1.00  0.00           H  
ATOM   2633  H4S  PA    65      75.724  65.515  55.511  1.00  0.00           H  
ATOM   2634  C13  PA    65      76.429  66.480  57.198  1.00  0.00           C  
ATOM   2635  H3R  PA    65      76.403  67.495  57.598  1.00  0.00           H  
ATOM   2636  H3S  PA    65      77.394  66.024  57.431  1.00  0.00           H  
ATOM   2637  C12  PA    65      75.255  65.781  57.903  1.00  0.00           C  
ATOM   2638  H2R  PA    65      75.340  64.709  57.716  1.00  0.00           H  
ATOM   2639  H2S  PA    65      74.289  66.079  57.490  1.00  0.00           H  
ATOM   2640  C11  PC    66      75.227  66.157  59.348  1.00  0.00           C  
ATOM   2641  O12  PC    66      75.977  65.582  60.103  1.00  0.00           O  
ATOM   2642  O11  PC    66      74.218  66.968  59.764  1.00  0.00           O  
ATOM   2643  C1   PC    66      73.881  67.197  61.153  1.00  0.00           C  
ATOM   2644  HR   PC    66      73.358  68.123  61.408  1.00  0.00           H  
ATOM   2645  HS   PC    66      74.830  67.232  61.694  1.00  0.00           H  
ATOM   2646  C2   PC    66      72.845  66.049  61.665  1.00  0.00           C  
ATOM   2647  HX   PC    66      72.741  66.242  62.736  1.00  0.00           H  
ATOM   2648  C3   PC    66      73.252  64.542  61.518  1.00  0.00           C  
ATOM   2649  HA   PC    66      74.331  64.487  61.352  1.00  0.00           H  
ATOM   2650  HB   PC    66      72.728  64.033  60.705  1.00  0.00           H  
ATOM   2651  O31  PC    66      72.838  63.713  62.600  1.00  0.00           O  
ATOM   2652  P31  PC    66      73.962  63.108  63.621  1.00  0.00           P  
ATOM   2653  O32  PC    66      74.408  64.358  64.481  1.00  0.00           O  
ATOM   2654  C31  PC    66      73.612  64.898  65.549  1.00  0.00           C  
ATOM   2655  H1A  PC    66      72.592  64.504  65.548  1.00  0.00           H  
ATOM   2656  H1B  PC    66      73.348  65.914  65.246  1.00  0.00           H  
ATOM   2657  C32  PC    66      74.416  64.826  66.895  1.00  0.00           C  
ATOM   2658  H2A  PC    66      75.337  65.412  66.869  1.00  0.00           H  
ATOM   2659  H2B  PC    66      74.706  63.803  67.138  1.00  0.00           H  
ATOM   2660  N31  PC    66      73.783  65.377  68.082  1.00  0.00           N  
ATOM   2661  C33  PC    66      73.699  66.814  67.932  1.00  0.00           C  
ATOM   2662  H3A  PC    66      74.729  67.171  67.909  1.00  0.00           H  
ATOM   2663  H3B  PC    66      73.275  67.239  68.843  1.00  0.00           H  
ATOM   2664  H3C  PC    66      73.101  67.197  67.104  1.00  0.00           H  
ATOM   2665  C34  PC    66      72.397  64.912  68.251  1.00  0.00           C  
ATOM   2666  H4A  PC    66      71.802  65.152  67.369  1.00  0.00           H  
ATOM   2667  H4B  PC    66      71.952  65.556  69.011  1.00  0.00           H  
ATOM   2668  H4C  PC    66      72.320  63.839  68.429  1.00  0.00           H  
ATOM   2669  C35  PC    66      74.638  65.032  69.273  1.00  0.00           C  
ATOM   2670  H5A  PC    66      73.982  65.225  70.124  1.00  0.00           H  
ATOM   2671  H5B  PC    66      75.507  65.691  69.291  1.00  0.00           H  
ATOM   2672  H5C  PC    66      74.998  64.008  69.166  1.00  0.00           H  
ATOM   2673  O33  PC    66      73.172  62.198  64.503  1.00  0.00           O  
ATOM   2674  O34  PC    66      75.164  62.589  62.888  1.00  0.00           O  
ATOM   2675  O21  PC    66      71.559  66.331  61.008  1.00  0.00           O  
ATOM   2676  C21  PC    66      70.494  66.848  61.633  1.00  0.00           C  
ATOM   2677  O22  PC    66      70.599  67.302  62.752  1.00  0.00           O  
ATOM   2678  C12  OL    67      69.158  66.516  61.001  1.00  0.00           C  
ATOM   2679  H2R  OL    67      69.222  65.795  60.183  1.00  0.00           H  
ATOM   2680  H2S  OL    67      68.531  66.199  61.837  1.00  0.00           H  
ATOM   2681  C13  OL    67      68.717  67.767  60.235  1.00  0.00           C  
ATOM   2682  H3R  OL    67      68.385  68.502  60.972  1.00  0.00           H  
ATOM   2683  H3S  OL    67      69.499  68.100  59.549  1.00  0.00           H  
ATOM   2684  C14  OL    67      67.468  67.439  59.421  1.00  0.00           C  
ATOM   2685  H4R  OL    67      67.589  66.421  59.045  1.00  0.00           H  
ATOM   2686  H4S  OL    67      66.536  67.539  59.981  1.00  0.00           H  
ATOM   2687  C15  OL    67      67.426  68.318  58.191  1.00  0.00           C  
ATOM   2688  H5R  OL    67      67.092  69.340  58.379  1.00  0.00           H  
ATOM   2689  H5S  OL    67      68.430  68.439  57.781  1.00  0.00           H  
ATOM   2690  C16  OL    67      66.614  67.749  56.964  1.00  0.00           C  
ATOM   2691  H6R  OL    67      66.815  66.681  56.855  1.00  0.00           H  
ATOM   2692  H6S  OL    67      65.561  67.844  57.234  1.00  0.00           H  
ATOM   2693  C17  OL    67      66.845  68.525  55.679  1.00  0.00           C  
ATOM   2694  H7R  OL    67      66.561  69.527  56.006  1.00  0.00           H  
ATOM   2695  H7S  OL    67      67.917  68.585  55.479  1.00  0.00           H  
ATOM   2696  C18  OL    67      66.039  67.770  54.549  1.00  0.00           C  
ATOM   2697  H8R  OL    67      66.445  66.790  54.290  1.00  0.00           H  
ATOM   2698  H8S  OL    67      64.989  67.699  54.843  1.00  0.00           H  
ATOM   2699  C19  OL    67      66.113  68.690  53.412  1.00  0.00           C  
ATOM   2700  H9R  OL    67      65.942  69.707  53.756  1.00  0.00           H  
ATOM   2701 C110  OL    67      66.499  68.438  52.184  1.00  0.00           C  
ATOM   2702 H10R  OL    67      66.539  69.213  51.424  1.00  0.00           H  
ATOM   2703 C111  OL    67      66.986  67.206  51.538  1.00  0.00           C  
ATOM   2704 H11R  OL    67      67.272  66.470  52.293  1.00  0.00           H  
ATOM   2705 H11S  OL    67      66.152  66.757  50.995  1.00  0.00           H  
ATOM   2706 C112  OL    67      68.196  67.483  50.605  1.00  0.00           C  
ATOM   2707 H12R  OL    67      68.146  68.353  49.948  1.00  0.00           H  
ATOM   2708 H12S  OL    67      69.002  67.690  51.312  1.00  0.00           H  
ATOM   2709 C113  OL    67      68.573  66.305  49.706  1.00  0.00           C  
ATOM   2710 H13R  OL    67      68.716  65.408  50.313  1.00  0.00           H  
ATOM   2711 H13S  OL    67      67.674  66.113  49.116  1.00  0.00           H  
ATOM   2712 C114  OL    67      69.743  66.532  48.736  1.00  0.00           C  
ATOM   2713 H14R  OL    67      69.513  67.320  48.016  1.00  0.00           H  
ATOM   2714 H14S  OL    67      70.650  66.813  49.276  1.00  0.00           H  
ATOM   2715 C115  OL    67      70.022  65.278  47.886  1.00  0.00           C  
ATOM   2716 H15R  OL    67      69.791  64.361  48.432  1.00  0.00           H  
ATOM   2717 H15S  OL    67      69.221  65.175  47.150  1.00  0.00           H  
ATOM   2718 C116  OL    67      71.444  65.088  47.337  1.00  0.00           C  
ATOM   2719 H16R  OL    67      72.152  65.448  48.086  1.00  0.00           H  
ATOM   2720 H16S  OL    67      71.653  64.021  47.230  1.00  0.00           H  
ATOM   2721 C117  OL    67      71.646  65.811  46.019  1.00  0.00           C  
ATOM   2722 H17R  OL    67      70.771  65.536  45.426  1.00  0.00           H  
ATOM   2723 H17S  OL    67      71.539  66.863  46.293  1.00  0.00           H  
ATOM   2724 C118  OL    67      73.035  65.594  45.417  1.00  0.00           C  
ATOM   2725 H18R  OL    67      73.097  64.794  44.677  1.00  0.00           H  
ATOM   2726 H18S  OL    67      73.716  65.299  46.217  1.00  0.00           H  
ATOM   2727 H18T  OL    67      73.454  66.490  44.953  1.00  0.00           H  
TER    2728       OL    67 
ATOM   2728 C116  PA    68      22.898  48.399  43.592  1.00  0.00           C  
ATOM   2729 H16R  PA    68      22.092  48.784  42.964  1.00  0.00           H  
ATOM   2730 H16S  PA    68      22.551  47.553  44.189  1.00  0.00           H  
ATOM   2731 H16T  PA    68      23.748  48.059  42.995  1.00  0.00           H  
ATOM   2732 C115  PA    68      23.351  49.433  44.624  1.00  0.00           C  
ATOM   2733 H15R  PA    68      23.863  50.262  44.130  1.00  0.00           H  
ATOM   2734 H15S  PA    68      24.170  49.034  45.226  1.00  0.00           H  
ATOM   2735 C114  PA    68      22.273  49.984  45.581  1.00  0.00           C  
ATOM   2736 H14R  PA    68      21.972  49.140  46.205  1.00  0.00           H  
ATOM   2737 H14S  PA    68      21.373  50.274  45.035  1.00  0.00           H  
ATOM   2738 C113  PA    68      22.933  51.040  46.498  1.00  0.00           C  
ATOM   2739 H13R  PA    68      23.255  51.802  45.785  1.00  0.00           H  
ATOM   2740 H13S  PA    68      23.838  50.596  46.918  1.00  0.00           H  
ATOM   2741 C112  PA    68      22.112  51.463  47.648  1.00  0.00           C  
ATOM   2742 H12R  PA    68      21.485  50.628  47.967  1.00  0.00           H  
ATOM   2743 H12S  PA    68      21.442  52.226  47.246  1.00  0.00           H  
ATOM   2744 C111  PA    68      23.062  52.085  48.704  1.00  0.00           C  
ATOM   2745 H11R  PA    68      23.711  52.845  48.263  1.00  0.00           H  
ATOM   2746 H11S  PA    68      23.703  51.264  49.032  1.00  0.00           H  
ATOM   2747 C110  PA    68      22.315  52.486  49.970  1.00  0.00           C  
ATOM   2748 H10R  PA    68      21.811  51.617  50.398  1.00  0.00           H  
ATOM   2749 H10S  PA    68      21.566  53.215  49.653  1.00  0.00           H  
ATOM   2750  C19  PA    68      23.168  53.091  51.099  1.00  0.00           C  
ATOM   2751  H9R  PA    68      23.578  53.993  50.640  1.00  0.00           H  
ATOM   2752  H9S  PA    68      23.957  52.389  51.377  1.00  0.00           H  
ATOM   2753  C18  PA    68      22.355  53.501  52.343  1.00  0.00           C  
ATOM   2754  H8R  PA    68      21.830  52.664  52.807  1.00  0.00           H  
ATOM   2755  H8S  PA    68      21.555  54.169  52.016  1.00  0.00           H  
ATOM   2756  C17  PA    68      23.229  54.222  53.397  1.00  0.00           C  
ATOM   2757  H7R  PA    68      23.861  55.010  52.982  1.00  0.00           H  
ATOM   2758  H7S  PA    68      23.916  53.495  53.835  1.00  0.00           H  
ATOM   2759  C16  PA    68      22.385  54.929  54.513  1.00  0.00           C  
ATOM   2760  H6R  PA    68      21.813  54.179  55.063  1.00  0.00           H  
ATOM   2761  H6S  PA    68      21.602  55.527  54.041  1.00  0.00           H  
ATOM   2762  C15  PA    68      23.149  55.795  55.582  1.00  0.00           C  
ATOM   2763  H5R  PA    68      23.624  56.698  55.192  1.00  0.00           H  
ATOM   2764  H5S  PA    68      23.905  55.216  56.116  1.00  0.00           H  
ATOM   2765  C14  PA    68      22.185  56.453  56.626  1.00  0.00           C  
ATOM   2766  H4R  PA    68      21.580  55.717  57.160  1.00  0.00           H  
ATOM   2767  H4S  PA    68      21.513  57.198  56.196  1.00  0.00           H  
ATOM   2768  C13  PA    68      23.026  57.253  57.613  1.00  0.00           C  
ATOM   2769  H3R  PA    68      22.401  58.081  57.953  1.00  0.00           H  
ATOM   2770  H3S  PA    68      23.817  57.798  57.094  1.00  0.00           H  
ATOM   2771  C12  PA    68      23.632  56.301  58.659  1.00  0.00           C  
ATOM   2772  H2R  PA    68      23.119  55.339  58.610  1.00  0.00           H  
ATOM   2773  H2S  PA    68      23.322  56.737  59.612  1.00  0.00           H  
ATOM   2774  C11  PC    69      25.053  56.191  58.579  1.00  0.00           C  
ATOM   2775  O12  PC    69      25.541  56.113  57.483  1.00  0.00           O  
ATOM   2776  O11  PC    69      25.628  56.313  59.800  1.00  0.00           O  
ATOM   2777  C1   PC    69      27.065  56.149  59.841  1.00  0.00           C  
ATOM   2778  HR   PC    69      27.367  56.584  60.797  1.00  0.00           H  
ATOM   2779  HS   PC    69      27.632  56.628  59.039  1.00  0.00           H  
ATOM   2780  C2   PC    69      27.391  54.618  59.674  1.00  0.00           C  
ATOM   2781  HX   PC    69      26.826  54.197  58.838  1.00  0.00           H  
ATOM   2782  C3   PC    69      27.081  53.885  60.972  1.00  0.00           C  
ATOM   2783  HA   PC    69      27.387  52.841  60.865  1.00  0.00           H  
ATOM   2784  HB   PC    69      26.027  53.913  61.260  1.00  0.00           H  
ATOM   2785  O31  PC    69      27.743  54.541  62.042  1.00  0.00           O  
ATOM   2786  P31  PC    69      27.993  53.833  63.444  1.00  0.00           P  
ATOM   2787  O32  PC    69      27.073  54.633  64.359  1.00  0.00           O  
ATOM   2788  C31  PC    69      25.655  54.594  64.132  1.00  0.00           C  
ATOM   2789  H1A  PC    69      25.215  54.639  65.131  1.00  0.00           H  
ATOM   2790  H1B  PC    69      25.260  53.686  63.669  1.00  0.00           H  
ATOM   2791  C32  PC    69      25.267  55.781  63.302  1.00  0.00           C  
ATOM   2792  H2A  PC    69      25.410  55.665  62.227  1.00  0.00           H  
ATOM   2793  H2B  PC    69      25.899  56.604  63.639  1.00  0.00           H  
ATOM   2794  N31  PC    69      23.867  56.372  63.355  1.00  0.00           N  
ATOM   2795  C33  PC    69      23.977  57.712  62.699  1.00  0.00           C  
ATOM   2796  H3A  PC    69      24.925  58.202  62.929  1.00  0.00           H  
ATOM   2797  H3B  PC    69      23.222  58.376  63.121  1.00  0.00           H  
ATOM   2798  H3C  PC    69      23.899  57.571  61.620  1.00  0.00           H  
ATOM   2799  C34  PC    69      23.001  55.449  62.540  1.00  0.00           C  
ATOM   2800  H4A  PC    69      23.407  55.597  61.538  1.00  0.00           H  
ATOM   2801  H4B  PC    69      21.955  55.749  62.627  1.00  0.00           H  
ATOM   2802  H4C  PC    69      23.242  54.437  62.869  1.00  0.00           H  
ATOM   2803  C35  PC    69      23.445  56.587  64.778  1.00  0.00           C  
ATOM   2804  H5A  PC    69      22.611  57.289  64.818  1.00  0.00           H  
ATOM   2805  H5B  PC    69      24.247  57.119  65.292  1.00  0.00           H  
ATOM   2806  H5C  PC    69      23.143  55.620  65.183  1.00  0.00           H  
ATOM   2807  O33  PC    69      27.515  52.436  63.364  1.00  0.00           O  
ATOM   2808  O34  PC    69      29.417  54.143  63.816  1.00  0.00           O  
ATOM   2809  O21  PC    69      28.768  54.373  59.309  1.00  0.00           O  
ATOM   2810  C21  PC    69      29.144  53.232  58.779  1.00  0.00           C  
ATOM   2811  O22  PC    69      28.311  52.432  58.381  1.00  0.00           O  
ATOM   2812  C12  OL    70      30.663  53.031  58.811  1.00  0.00           C  
ATOM   2813  H2R  OL    70      31.181  53.992  58.836  1.00  0.00           H  
ATOM   2814  H2S  OL    70      30.984  52.548  59.736  1.00  0.00           H  
ATOM   2815  C13  OL    70      31.001  52.368  57.463  1.00  0.00           C  
ATOM   2816  H3R  OL    70      32.041  52.045  57.387  1.00  0.00           H  
ATOM   2817  H3S  OL    70      30.536  51.383  57.400  1.00  0.00           H  
ATOM   2818  C14  OL    70      30.532  53.133  56.222  1.00  0.00           C  
ATOM   2819  H4R  OL    70      29.511  53.519  56.270  1.00  0.00           H  
ATOM   2820  H4S  OL    70      31.115  54.055  56.185  1.00  0.00           H  
ATOM   2821  C15  OL    70      30.809  52.293  54.974  1.00  0.00           C  
ATOM   2822  H5R  OL    70      31.886  52.164  54.850  1.00  0.00           H  
ATOM   2823  H5S  OL    70      30.187  51.396  54.958  1.00  0.00           H  
ATOM   2824  C16  OL    70      30.317  53.025  53.741  1.00  0.00           C  
ATOM   2825  H6R  OL    70      29.250  53.253  53.777  1.00  0.00           H  
ATOM   2826  H6S  OL    70      30.813  53.993  53.839  1.00  0.00           H  
ATOM   2827  C17  OL    70      30.604  52.283  52.432  1.00  0.00           C  
ATOM   2828  H7R  OL    70      31.644  51.954  52.479  1.00  0.00           H  
ATOM   2829  H7S  OL    70      29.904  51.446  52.382  1.00  0.00           H  
ATOM   2830  C18  OL    70      30.282  53.226  51.274  1.00  0.00           C  
ATOM   2831  H8R  OL    70      29.199  53.278  51.147  1.00  0.00           H  
ATOM   2832  H8S  OL    70      30.668  54.230  51.461  1.00  0.00           H  
ATOM   2833  C19  OL    70      30.846  52.710  50.066  1.00  0.00           C  
ATOM   2834  H9R  OL    70      31.535  51.881  50.208  1.00  0.00           H  
ATOM   2835 C110  OL    70      30.435  53.034  48.864  1.00  0.00           C  
ATOM   2836 H10R  OL    70      30.781  52.377  48.070  1.00  0.00           H  
ATOM   2837 C111  OL    70      29.509  54.171  48.456  1.00  0.00           C  
ATOM   2838 H11R  OL    70      28.891  54.537  49.278  1.00  0.00           H  
ATOM   2839 H11S  OL    70      30.141  55.004  48.143  1.00  0.00           H  
ATOM   2840 C112  OL    70      28.650  53.687  47.225  1.00  0.00           C  
ATOM   2841 H12R  OL    70      29.254  53.206  46.454  1.00  0.00           H  
ATOM   2842 H12S  OL    70      27.956  52.893  47.511  1.00  0.00           H  
ATOM   2843 C113  OL    70      27.845  54.842  46.729  1.00  0.00           C  
ATOM   2844 H13R  OL    70      27.092  55.130  47.465  1.00  0.00           H  
ATOM   2845 H13S  OL    70      28.566  55.650  46.587  1.00  0.00           H  
ATOM   2846 C114  OL    70      26.996  54.642  45.467  1.00  0.00           C  
ATOM   2847 H14R  OL    70      27.554  54.162  44.659  1.00  0.00           H  
ATOM   2848 H14S  OL    70      26.202  53.946  45.746  1.00  0.00           H  
ATOM   2849 C115  OL    70      26.399  55.897  45.033  1.00  0.00           C  
ATOM   2850 H15R  OL    70      25.879  56.232  45.933  1.00  0.00           H  
ATOM   2851 H15S  OL    70      27.161  56.617  44.725  1.00  0.00           H  
ATOM   2852 C116  OL    70      25.352  55.744  43.979  1.00  0.00           C  
ATOM   2853 H16R  OL    70      25.710  54.980  43.286  1.00  0.00           H  
ATOM   2854 H16S  OL    70      24.397  55.348  44.333  1.00  0.00           H  
ATOM   2855 C117  OL    70      25.119  57.053  43.198  1.00  0.00           C  
ATOM   2856 H17R  OL    70      26.040  57.382  42.711  1.00  0.00           H  
ATOM   2857 H17S  OL    70      24.358  56.898  42.430  1.00  0.00           H  
ATOM   2858 C118  OL    70      24.680  58.222  44.101  1.00  0.00           C  
ATOM   2859 H18R  OL    70      23.686  57.998  44.492  1.00  0.00           H  
ATOM   2860 H18S  OL    70      24.660  59.184  43.585  1.00  0.00           H  
ATOM   2861 H18T  OL    70      25.177  58.438  45.049  1.00  0.00           H  
TER    2862       OL    70 
ATOM   2862 C116  PA    71      76.980  30.774  41.911  1.00  0.00           C  
ATOM   2863 H16R  PA    71      77.238  31.561  41.199  1.00  0.00           H  
ATOM   2864 H16S  PA    71      77.337  29.817  41.525  1.00  0.00           H  
ATOM   2865 H16T  PA    71      77.380  30.991  42.904  1.00  0.00           H  
ATOM   2866 C115  PA    71      75.387  30.767  41.920  1.00  0.00           C  
ATOM   2867 H15R  PA    71      74.893  30.275  42.760  1.00  0.00           H  
ATOM   2868 H15S  PA    71      75.054  30.296  40.993  1.00  0.00           H  
ATOM   2869 C114  PA    71      74.916  32.215  41.973  1.00  0.00           C  
ATOM   2870 H14R  PA    71      73.829  32.217  42.075  1.00  0.00           H  
ATOM   2871 H14S  PA    71      75.061  32.849  41.095  1.00  0.00           H  
ATOM   2872 C113  PA    71      75.409  32.988  43.170  1.00  0.00           C  
ATOM   2873 H13R  PA    71      74.949  33.978  43.126  1.00  0.00           H  
ATOM   2874 H13S  PA    71      76.493  33.067  43.065  1.00  0.00           H  
ATOM   2875 C112  PA    71      75.030  32.318  44.512  1.00  0.00           C  
ATOM   2876 H12R  PA    71      75.611  31.393  44.506  1.00  0.00           H  
ATOM   2877 H12S  PA    71      73.974  32.040  44.496  1.00  0.00           H  
ATOM   2878 C111  PA    71      75.181  33.226  45.752  1.00  0.00           C  
ATOM   2879 H11R  PA    71      74.613  34.114  45.465  1.00  0.00           H  
ATOM   2880 H11S  PA    71      76.178  33.518  46.088  1.00  0.00           H  
ATOM   2881 C110  PA    71      74.467  32.581  46.985  1.00  0.00           C  
ATOM   2882 H10R  PA    71      75.030  31.672  47.205  1.00  0.00           H  
ATOM   2883 H10S  PA    71      73.463  32.258  46.700  1.00  0.00           H  
ATOM   2884  C19  PA    71      74.344  33.448  48.222  1.00  0.00           C  
ATOM   2885  H9R  PA    71      73.791  32.965  49.030  1.00  0.00           H  
ATOM   2886  H9S  PA    71      73.763  34.344  47.993  1.00  0.00           H  
ATOM   2887  C18  PA    71      75.675  33.680  48.986  1.00  0.00           C  
ATOM   2888  H8R  PA    71      76.356  34.336  48.441  1.00  0.00           H  
ATOM   2889  H8S  PA    71      76.175  32.709  48.963  1.00  0.00           H  
ATOM   2890  C17  PA    71      75.448  34.188  50.444  1.00  0.00           C  
ATOM   2891  H7R  PA    71      74.730  35.010  50.430  1.00  0.00           H  
ATOM   2892  H7S  PA    71      76.384  34.644  50.774  1.00  0.00           H  
ATOM   2893  C16  PA    71      74.971  33.200  51.533  1.00  0.00           C  
ATOM   2894  H6R  PA    71      75.567  32.285  51.530  1.00  0.00           H  
ATOM   2895  H6S  PA    71      74.031  32.702  51.288  1.00  0.00           H  
ATOM   2896  C15  PA    71      74.786  33.798  52.944  1.00  0.00           C  
ATOM   2897  H5R  PA    71      74.115  34.640  52.762  1.00  0.00           H  
ATOM   2898  H5S  PA    71      75.736  34.154  53.348  1.00  0.00           H  
ATOM   2899  C14  PA    71      73.921  32.874  53.828  1.00  0.00           C  
ATOM   2900  H4R  PA    71      74.167  31.817  53.709  1.00  0.00           H  
ATOM   2901  H4S  PA    71      72.899  33.004  53.465  1.00  0.00           H  
ATOM   2902  C13  PA    71      73.914  33.166  55.348  1.00  0.00           C  
ATOM   2903  H3R  PA    71      73.036  32.748  55.845  1.00  0.00           H  
ATOM   2904  H3S  PA    71      73.854  34.248  55.482  1.00  0.00           H  
ATOM   2905  C12  PA    71      75.068  32.657  56.111  1.00  0.00           C  
ATOM   2906  H2R  PA    71      75.897  33.368  56.127  1.00  0.00           H  
ATOM   2907  H2S  PA    71      75.471  31.819  55.538  1.00  0.00           H  
ATOM   2908  C11  PS    72      74.813  32.281  57.538  1.00  0.00           C  
ATOM   2909  O12  PS    72      74.294  32.927  58.433  1.00  0.00           O  
ATOM   2910  O11  PS    72      75.312  31.056  57.709  1.00  0.00           O  
ATOM   2911  C1   PS    72      75.368  30.466  58.980  1.00  0.00           C  
ATOM   2912  HR   PS    72      75.511  31.280  59.694  1.00  0.00           H  
ATOM   2913  HS   PS    72      76.244  29.814  59.037  1.00  0.00           H  
ATOM   2914  C2   PS    72      74.013  29.745  59.371  1.00  0.00           C  
ATOM   2915  HX   PS    72      73.164  30.434  59.375  1.00  0.00           H  
ATOM   2916  C3   PS    72      74.069  29.165  60.790  1.00  0.00           C  
ATOM   2917  HA   PS    72      73.520  28.222  60.840  1.00  0.00           H  
ATOM   2918  HB   PS    72      73.652  29.886  61.499  1.00  0.00           H  
ATOM   2919  O31  PS    72      75.456  28.952  61.190  1.00  0.00           O  
ATOM   2920  P31  PS    72      76.137  29.853  62.368  1.00  0.00           P  
ATOM   2921  O32  PS    72      75.833  29.090  63.698  1.00  0.00           O  
ATOM   2922  C31  PS    72      74.609  29.231  64.501  1.00  0.00           C  
ATOM   2923  H1A  PS    72      74.495  28.367  65.162  1.00  0.00           H  
ATOM   2924  H1B  PS    72      73.777  29.179  63.795  1.00  0.00           H  
ATOM   2925  C32  PS    72      74.620  30.508  65.269  1.00  0.00           C  
ATOM   2926  H2A  PS    72      74.318  31.295  64.576  1.00  0.00           H  
ATOM   2927  N31  PS    72      75.917  30.912  65.829  1.00  0.00           N  
ATOM   2928 HN1A  PS    72      75.773  31.648  66.539  1.00  0.00           H  
ATOM   2929 HN1B  PS    72      76.305  30.152  66.410  1.00  0.00           H  
ATOM   2930 HN1C  PS    72      76.629  31.343  65.217  1.00  0.00           H  
ATOM   2931  C33  PS    72      73.486  30.398  66.338  1.00  0.00           C  
ATOM   2932  O33  PS    72      77.561  29.653  62.156  1.00  0.00           O  
ATOM   2933  O34  PS    72      75.478  31.146  62.428  1.00  0.00           O  
ATOM   2934  O21  PS    72      73.820  28.670  58.559  1.00  0.00           O  
ATOM   2935  C21  PS    72      73.040  28.944  57.461  1.00  0.00           C  
ATOM   2936  O22  PS    72      72.452  29.961  57.256  1.00  0.00           O  
ATOM   2937  O35  PS    72      73.690  30.920  67.411  1.00  0.00           O  
ATOM   2938  O36  PS    72      72.592  29.669  66.208  1.00  0.00           O  
ATOM   2939  C12  OL    73      72.952  27.760  56.507  1.00  0.00           C  
ATOM   2940  H2R  OL    73      73.904  27.773  55.972  1.00  0.00           H  
ATOM   2941  H2S  OL    73      73.034  26.834  57.081  1.00  0.00           H  
ATOM   2942  C13  OL    73      71.630  27.608  55.639  1.00  0.00           C  
ATOM   2943  H3R  OL    73      71.588  26.580  55.272  1.00  0.00           H  
ATOM   2944  H3S  OL    73      70.730  27.664  56.253  1.00  0.00           H  
ATOM   2945  C14  OL    73      71.415  28.609  54.493  1.00  0.00           C  
ATOM   2946  H4R  OL    73      70.360  28.462  54.252  1.00  0.00           H  
ATOM   2947  H4S  OL    73      71.584  29.647  54.787  1.00  0.00           H  
ATOM   2948  C15  OL    73      72.476  28.345  53.393  1.00  0.00           C  
ATOM   2949  H5R  OL    73      73.443  28.534  53.864  1.00  0.00           H  
ATOM   2950  H5S  OL    73      72.420  27.283  53.148  1.00  0.00           H  
ATOM   2951  C16  OL    73      72.205  29.293  52.235  1.00  0.00           C  
ATOM   2952  H6R  OL    73      71.154  29.229  51.943  1.00  0.00           H  
ATOM   2953  H6S  OL    73      72.325  30.299  52.642  1.00  0.00           H  
ATOM   2954  C17  OL    73      73.180  29.134  51.043  1.00  0.00           C  
ATOM   2955  H7R  OL    73      74.203  29.148  51.424  1.00  0.00           H  
ATOM   2956  H7S  OL    73      73.002  28.155  50.592  1.00  0.00           H  
ATOM   2957  C18  OL    73      72.853  30.121  49.877  1.00  0.00           C  
ATOM   2958  H8R  OL    73      72.579  31.090  50.301  1.00  0.00           H  
ATOM   2959  H8S  OL    73      73.693  30.164  49.180  1.00  0.00           H  
ATOM   2960  C19  OL    73      71.604  29.588  49.238  1.00  0.00           C  
ATOM   2961  H9R  OL    73      70.733  29.534  49.886  1.00  0.00           H  
ATOM   2962 C110  OL    73      71.412  29.178  47.991  1.00  0.00           C  
ATOM   2963 H10R  OL    73      70.395  28.951  47.680  1.00  0.00           H  
ATOM   2964 C111  OL    73      72.443  29.121  46.843  1.00  0.00           C  
ATOM   2965 H11R  OL    73      72.129  29.801  46.050  1.00  0.00           H  
ATOM   2966 H11S  OL    73      73.427  29.444  47.190  1.00  0.00           H  
ATOM   2967 C112  OL    73      72.612  27.735  46.257  1.00  0.00           C  
ATOM   2968 H12R  OL    73      72.863  27.078  47.093  1.00  0.00           H  
ATOM   2969 H12S  OL    73      71.697  27.393  45.770  1.00  0.00           H  
ATOM   2970 C113  OL    73      73.649  27.839  45.164  1.00  0.00           C  
ATOM   2971 H13R  OL    73      73.600  28.823  44.694  1.00  0.00           H  
ATOM   2972 H13S  OL    73      74.561  27.648  45.735  1.00  0.00           H  
ATOM   2973 C114  OL    73      73.500  26.823  44.043  1.00  0.00           C  
ATOM   2974 H14R  OL    73      73.322  25.807  44.401  1.00  0.00           H  
ATOM   2975 H14S  OL    73      72.536  26.993  43.560  1.00  0.00           H  
ATOM   2976 C115  OL    73      74.626  26.602  43.027  1.00  0.00           C  
ATOM   2977 H15R  OL    73      74.896  27.591  42.652  1.00  0.00           H  
ATOM   2978 H15S  OL    73      75.557  26.147  43.372  1.00  0.00           H  
ATOM   2979 C116  OL    73      74.272  25.769  41.808  1.00  0.00           C  
ATOM   2980 H16R  OL    73      73.511  26.457  41.434  1.00  0.00           H  
ATOM   2981 H16S  OL    73      75.199  25.683  41.239  1.00  0.00           H  
ATOM   2982 C117  OL    73      73.732  24.355  42.005  1.00  0.00           C  
ATOM   2983 H17R  OL    73      73.074  24.291  42.874  1.00  0.00           H  
ATOM   2984 H17S  OL    73      73.300  23.990  41.071  1.00  0.00           H  
ATOM   2985 C118  OL    73      74.771  23.260  42.263  1.00  0.00           C  
ATOM   2986 H18R  OL    73      75.522  23.389  41.481  1.00  0.00           H  
ATOM   2987 H18S  OL    73      74.335  22.264  42.160  1.00  0.00           H  
ATOM   2988 H18T  OL    73      75.137  23.524  43.257  1.00  0.00           H  
TER    2989       OL    73 
ATOM   2989 C116  PA    74      43.041  36.494  43.900  1.00  0.00           C  
ATOM   2990 H16R  PA    74      42.398  36.565  43.020  1.00  0.00           H  
ATOM   2991 H16S  PA    74      42.505  37.094  44.638  1.00  0.00           H  
ATOM   2992 H16T  PA    74      43.092  35.451  44.220  1.00  0.00           H  
ATOM   2993 C115  PA    74      44.411  37.092  43.713  1.00  0.00           C  
ATOM   2994 H15R  PA    74      44.314  38.099  43.303  1.00  0.00           H  
ATOM   2995 H15S  PA    74      45.081  36.507  43.079  1.00  0.00           H  
ATOM   2996 C114  PA    74      45.111  37.275  45.082  1.00  0.00           C  
ATOM   2997 H14R  PA    74      44.405  37.731  45.779  1.00  0.00           H  
ATOM   2998 H14S  PA    74      46.097  37.727  44.960  1.00  0.00           H  
ATOM   2999 C113  PA    74      45.525  35.873  45.653  1.00  0.00           C  
ATOM   3000 H13R  PA    74      45.672  35.209  44.798  1.00  0.00           H  
ATOM   3001 H13S  PA    74      44.636  35.522  46.181  1.00  0.00           H  
ATOM   3002 C112  PA    74      46.763  35.902  46.560  1.00  0.00           C  
ATOM   3003 H12R  PA    74      46.821  36.622  47.379  1.00  0.00           H  
ATOM   3004 H12S  PA    74      47.646  35.983  45.923  1.00  0.00           H  
ATOM   3005 C111  PA    74      46.895  34.482  47.168  1.00  0.00           C  
ATOM   3006 H11R  PA    74      47.372  33.845  46.421  1.00  0.00           H  
ATOM   3007 H11S  PA    74      45.931  34.006  47.362  1.00  0.00           H  
ATOM   3008 C110  PA    74      47.803  34.332  48.382  1.00  0.00           C  
ATOM   3009 H10R  PA    74      48.745  34.833  48.152  1.00  0.00           H  
ATOM   3010 H10S  PA    74      47.870  33.248  48.499  1.00  0.00           H  
ATOM   3011  C19  PA    74      47.188  34.808  49.742  1.00  0.00           C  
ATOM   3012  H9R  PA    74      46.346  34.115  49.798  1.00  0.00           H  
ATOM   3013  H9S  PA    74      46.967  35.877  49.749  1.00  0.00           H  
ATOM   3014  C18  PA    74      48.242  34.480  50.897  1.00  0.00           C  
ATOM   3015  H8R  PA    74      49.198  34.938  50.640  1.00  0.00           H  
ATOM   3016  H8S  PA    74      48.494  33.420  50.814  1.00  0.00           H  
ATOM   3017  C17  PA    74      47.874  34.906  52.354  1.00  0.00           C  
ATOM   3018  H7R  PA    74      47.711  35.985  52.327  1.00  0.00           H  
ATOM   3019  H7S  PA    74      48.603  34.695  53.140  1.00  0.00           H  
ATOM   3020  C16  PA    74      46.422  34.442  52.852  1.00  0.00           C  
ATOM   3021  H6R  PA    74      45.733  34.722  52.053  1.00  0.00           H  
ATOM   3022  H6S  PA    74      46.130  34.921  53.789  1.00  0.00           H  
ATOM   3023  C15  PA    74      46.479  32.943  53.034  1.00  0.00           C  
ATOM   3024  H5R  PA    74      47.219  32.678  53.792  1.00  0.00           H  
ATOM   3025  H5S  PA    74      46.831  32.596  52.060  1.00  0.00           H  
ATOM   3026  C14  PA    74      45.160  32.185  53.143  1.00  0.00           C  
ATOM   3027  H4R  PA    74      45.371  31.117  53.223  1.00  0.00           H  
ATOM   3028  H4S  PA    74      44.586  32.375  52.234  1.00  0.00           H  
ATOM   3029  C13  PA    74      44.265  32.497  54.349  1.00  0.00           C  
ATOM   3030  H3R  PA    74      43.398  31.840  54.447  1.00  0.00           H  
ATOM   3031  H3S  PA    74      43.898  33.521  54.261  1.00  0.00           H  
ATOM   3032  C12  PA    74      45.160  32.348  55.641  1.00  0.00           C  
ATOM   3033  H2R  PA    74      45.781  31.461  55.498  1.00  0.00           H  
ATOM   3034  H2S  PA    74      45.757  33.262  55.648  1.00  0.00           H  
ATOM   3035  C11  PC    75      44.334  32.262  56.891  1.00  0.00           C  
ATOM   3036  O12  PC    75      44.050  33.223  57.585  1.00  0.00           O  
ATOM   3037  O11  PC    75      43.915  30.984  57.156  1.00  0.00           O  
ATOM   3038  C1   PC    75      43.063  30.695  58.326  1.00  0.00           C  
ATOM   3039  HR   PC    75      43.533  31.277  59.123  1.00  0.00           H  
ATOM   3040  HS   PC    75      43.288  29.673  58.640  1.00  0.00           H  
ATOM   3041  C2   PC    75      41.554  31.045  58.154  1.00  0.00           C  
ATOM   3042  HX   PC    75      41.509  32.093  57.848  1.00  0.00           H  
ATOM   3043  C3   PC    75      40.851  30.586  59.448  1.00  0.00           C  
ATOM   3044  HA   PC    75      40.734  29.499  59.449  1.00  0.00           H  
ATOM   3045  HB   PC    75      39.839  30.996  59.489  1.00  0.00           H  
ATOM   3046  O31  PC    75      41.459  31.075  60.654  1.00  0.00           O  
ATOM   3047  P31  PC    75      40.839  31.053  62.151  1.00  0.00           P  
ATOM   3048  O32  PC    75      40.212  32.499  62.226  1.00  0.00           O  
ATOM   3049  C31  PC    75      38.859  32.844  61.876  1.00  0.00           C  
ATOM   3050  H1A  PC    75      38.137  32.212  62.399  1.00  0.00           H  
ATOM   3051  H1B  PC    75      38.877  32.864  60.783  1.00  0.00           H  
ATOM   3052  C32  PC    75      38.757  34.242  62.482  1.00  0.00           C  
ATOM   3053  H2A  PC    75      39.515  34.859  61.996  1.00  0.00           H  
ATOM   3054  H2B  PC    75      39.109  34.068  63.500  1.00  0.00           H  
ATOM   3055  N31  PC    75      37.508  35.058  62.437  1.00  0.00           N  
ATOM   3056  C33  PC    75      36.266  34.310  62.778  1.00  0.00           C  
ATOM   3057  H3A  PC    75      35.413  34.986  62.695  1.00  0.00           H  
ATOM   3058  H3B  PC    75      36.313  34.039  63.834  1.00  0.00           H  
ATOM   3059  H3C  PC    75      36.096  33.471  62.103  1.00  0.00           H  
ATOM   3060  C34  PC    75      37.616  36.288  63.463  1.00  0.00           C  
ATOM   3061  H4A  PC    75      37.467  36.044  64.516  1.00  0.00           H  
ATOM   3062  H4B  PC    75      36.831  36.941  63.078  1.00  0.00           H  
ATOM   3063  H4C  PC    75      38.584  36.786  63.393  1.00  0.00           H  
ATOM   3064  C35  PC    75      37.289  35.531  61.053  1.00  0.00           C  
ATOM   3065  H5A  PC    75      38.119  36.108  60.641  1.00  0.00           H  
ATOM   3066  H5B  PC    75      36.476  36.258  61.025  1.00  0.00           H  
ATOM   3067  H5C  PC    75      37.106  34.723  60.344  1.00  0.00           H  
ATOM   3068  O33  PC    75      39.748  30.083  62.309  1.00  0.00           O  
ATOM   3069  O34  PC    75      41.926  30.922  63.082  1.00  0.00           O  
ATOM   3070  O21  PC    75      41.128  30.261  56.999  1.00  0.00           O  
ATOM   3071  C21  PC    75      40.048  30.696  56.370  1.00  0.00           C  
ATOM   3072  O22  PC    75      39.424  31.693  56.684  1.00  0.00           O  
ATOM   3073  C12  OL    76      39.904  29.934  55.063  1.00  0.00           C  
ATOM   3074  H2R  OL    76      40.442  30.484  54.288  1.00  0.00           H  
ATOM   3075  H2S  OL    76      40.349  28.941  55.160  1.00  0.00           H  
ATOM   3076  C13  OL    76      38.443  29.856  54.659  1.00  0.00           C  
ATOM   3077  H3R  OL    76      37.728  29.453  55.379  1.00  0.00           H  
ATOM   3078  H3S  OL    76      38.163  30.878  54.396  1.00  0.00           H  
ATOM   3079  C14  OL    76      38.239  28.992  53.337  1.00  0.00           C  
ATOM   3080  H4R  OL    76      37.228  29.206  52.983  1.00  0.00           H  
ATOM   3081  H4S  OL    76      38.951  29.340  52.587  1.00  0.00           H  
ATOM   3082  C15  OL    76      38.394  27.473  53.591  1.00  0.00           C  
ATOM   3083  H5R  OL    76      38.225  27.109  52.575  1.00  0.00           H  
ATOM   3084  H5S  OL    76      39.429  27.288  53.887  1.00  0.00           H  
ATOM   3085  C16  OL    76      37.368  26.820  54.658  1.00  0.00           C  
ATOM   3086  H6R  OL    76      37.899  25.975  55.100  1.00  0.00           H  
ATOM   3087  H6S  OL    76      37.173  27.522  55.471  1.00  0.00           H  
ATOM   3088  C17  OL    76      36.021  26.387  53.980  1.00  0.00           C  
ATOM   3089  H7R  OL    76      35.204  26.081  54.636  1.00  0.00           H  
ATOM   3090  H7S  OL    76      35.763  27.233  53.340  1.00  0.00           H  
ATOM   3091  C18  OL    76      36.171  25.324  52.932  1.00  0.00           C  
ATOM   3092  H8R  OL    76      36.819  25.729  52.153  1.00  0.00           H  
ATOM   3093  H8S  OL    76      36.734  24.518  53.409  1.00  0.00           H  
ATOM   3094  C19  OL    76      34.874  24.943  52.305  1.00  0.00           C  
ATOM   3095  H9R  OL    76      33.984  24.801  52.913  1.00  0.00           H  
ATOM   3096 C110  OL    76      34.709  24.822  50.975  1.00  0.00           C  
ATOM   3097 H10R  OL    76      33.738  24.641  50.520  1.00  0.00           H  
ATOM   3098 C111  OL    76      35.697  24.928  49.876  1.00  0.00           C  
ATOM   3099 H11R  OL    76      36.667  25.303  50.208  1.00  0.00           H  
ATOM   3100 H11S  OL    76      35.722  23.934  49.425  1.00  0.00           H  
ATOM   3101 C112  OL    76      35.118  25.953  48.917  1.00  0.00           C  
ATOM   3102 H12R  OL    76      34.423  25.458  48.236  1.00  0.00           H  
ATOM   3103 H12S  OL    76      34.540  26.625  49.555  1.00  0.00           H  
ATOM   3104 C113  OL    76      36.160  26.689  48.107  1.00  0.00           C  
ATOM   3105 H13R  OL    76      35.755  27.572  47.608  1.00  0.00           H  
ATOM   3106 H13S  OL    76      37.001  27.071  48.690  1.00  0.00           H  
ATOM   3107 C114  OL    76      36.691  25.872  46.949  1.00  0.00           C  
ATOM   3108 H14R  OL    76      37.578  26.338  46.515  1.00  0.00           H  
ATOM   3109 H14S  OL    76      37.055  24.993  47.484  1.00  0.00           H  
ATOM   3110 C115  OL    76      35.676  25.471  45.859  1.00  0.00           C  
ATOM   3111 H15R  OL    76      34.886  24.912  46.363  1.00  0.00           H  
ATOM   3112 H15S  OL    76      35.297  26.431  45.502  1.00  0.00           H  
ATOM   3113 C116  OL    76      36.194  24.591  44.716  1.00  0.00           C  
ATOM   3114 H16R  OL    76      36.483  23.641  45.170  1.00  0.00           H  
ATOM   3115 H16S  OL    76      35.305  24.366  44.124  1.00  0.00           H  
ATOM   3116 C117  OL    76      37.369  25.155  43.919  1.00  0.00           C  
ATOM   3117 H17R  OL    76      38.164  25.431  44.615  1.00  0.00           H  
ATOM   3118 H17S  OL    76      37.804  24.332  43.348  1.00  0.00           H  
ATOM   3119 C118  OL    76      36.930  26.310  42.987  1.00  0.00           C  
ATOM   3120 H18R  OL    76      36.570  27.053  43.702  1.00  0.00           H  
ATOM   3121 H18S  OL    76      36.154  26.049  42.264  1.00  0.00           H  
ATOM   3122 H18T  OL    76      37.818  26.800  42.583  1.00  0.00           H  
TER    3123       OL    76 
ATOM   3123  C1  CHL    77      26.610  65.982  55.440  1.00  0.00           C  
ATOM   3124  H11 CHL    77      27.112  66.951  55.480  1.00  0.00           H  
ATOM   3125  H12 CHL    77      27.118  65.542  54.578  1.00  0.00           H  
ATOM   3126  C2  CHL    77      26.731  65.154  56.703  1.00  0.00           C  
ATOM   3127  H21 CHL    77      26.340  64.134  56.704  1.00  0.00           H  
ATOM   3128  H22 CHL    77      27.803  65.097  56.903  1.00  0.00           H  
ATOM   3129  C3  CHL    77      26.092  65.870  57.898  1.00  0.00           C  
ATOM   3130  H31 CHL    77      26.646  66.773  58.166  1.00  0.00           H  
ATOM   3131  C4  CHL    77      24.606  66.271  57.680  1.00  0.00           C  
ATOM   3132  H41 CHL    77      24.040  65.338  57.736  1.00  0.00           H  
ATOM   3133  H42 CHL    77      24.209  66.863  58.507  1.00  0.00           H  
ATOM   3134  C5  CHL    77      24.498  67.064  56.328  1.00  0.00           C  
ATOM   3135  C6  CHL    77      23.723  68.097  56.318  1.00  0.00           C  
ATOM   3136  H61 CHL    77      23.380  68.533  57.252  1.00  0.00           H  
ATOM   3137  C7  CHL    77      23.229  68.780  55.037  1.00  0.00           C  
ATOM   3138  H71 CHL    77      22.139  68.778  55.103  1.00  0.00           H  
ATOM   3139  H72 CHL    77      23.536  69.817  54.891  1.00  0.00           H  
ATOM   3140  C8  CHL    77      23.602  68.085  53.760  1.00  0.00           C  
ATOM   3141  H81 CHL    77      22.916  67.240  53.671  1.00  0.00           H  
ATOM   3142  C9  CHL    77      25.064  67.486  53.856  1.00  0.00           C  
ATOM   3143  H91 CHL    77      25.737  68.265  54.221  1.00  0.00           H  
ATOM   3144  C10 CHL    77      25.130  66.421  55.086  1.00  0.00           C  
ATOM   3145  C11 CHL    77      25.642  66.948  52.509  1.00  0.00           C  
ATOM   3146 H111 CHL    77      26.693  66.653  52.527  1.00  0.00           H  
ATOM   3147 H112 CHL    77      25.121  66.043  52.191  1.00  0.00           H  
ATOM   3148  C12 CHL    77      25.474  68.016  51.401  1.00  0.00           C  
ATOM   3149 H121 CHL    77      26.047  68.919  51.623  1.00  0.00           H  
ATOM   3150 H122 CHL    77      25.905  67.688  50.453  1.00  0.00           H  
ATOM   3151  C13 CHL    77      23.999  68.468  51.186  1.00  0.00           C  
ATOM   3152  C14 CHL    77      23.463  69.037  52.507  1.00  0.00           C  
ATOM   3153 H141 CHL    77      24.091  69.915  52.668  1.00  0.00           H  
ATOM   3154  C15 CHL    77      22.082  69.622  52.117  1.00  0.00           C  
ATOM   3155 H151 CHL    77      21.326  68.834  52.119  1.00  0.00           H  
ATOM   3156 H152 CHL    77      21.740  70.392  52.811  1.00  0.00           H  
ATOM   3157  C16 CHL    77      22.324  70.272  50.682  1.00  0.00           C  
ATOM   3158 H161 CHL    77      21.627  69.780  49.999  1.00  0.00           H  
ATOM   3159 H162 CHL    77      22.147  71.348  50.632  1.00  0.00           H  
ATOM   3160  C17 CHL    77      23.771  69.750  50.236  1.00  0.00           C  
ATOM   3161 H171 CHL    77      24.488  70.527  50.510  1.00  0.00           H  
ATOM   3162  C18 CHL    77      23.194  67.197  50.780  1.00  0.00           C  
ATOM   3163 H181 CHL    77      23.185  66.507  51.627  1.00  0.00           H  
ATOM   3164 H182 CHL    77      23.476  66.697  49.851  1.00  0.00           H  
ATOM   3165 H183 CHL    77      22.135  67.394  50.602  1.00  0.00           H  
ATOM   3166  C19 CHL    77      24.391  65.085  54.744  1.00  0.00           C  
ATOM   3167 H191 CHL    77      24.392  64.438  55.624  1.00  0.00           H  
ATOM   3168 H192 CHL    77      24.738  64.488  53.897  1.00  0.00           H  
ATOM   3169 H193 CHL    77      23.381  65.396  54.469  1.00  0.00           H  
ATOM   3170  C20 CHL    77      23.833  69.618  48.687  1.00  0.00           C  
ATOM   3171 H201 CHL    77      23.072  68.869  48.457  1.00  0.00           H  
ATOM   3172  C21 CHL    77      25.181  69.118  48.158  1.00  0.00           C  
ATOM   3173 H211 CHL    77      25.997  69.687  48.607  1.00  0.00           H  
ATOM   3174 H212 CHL    77      25.183  69.306  47.082  1.00  0.00           H  
ATOM   3175 H213 CHL    77      25.168  68.055  48.409  1.00  0.00           H  
ATOM   3176  C22 CHL    77      23.482  70.885  47.954  1.00  0.00           C  
ATOM   3177 H221 CHL    77      23.324  70.717  46.887  1.00  0.00           H  
ATOM   3178 H222 CHL    77      22.579  71.375  48.326  1.00  0.00           H  
ATOM   3179  C23 CHL    77      24.689  71.842  48.068  1.00  0.00           C  
ATOM   3180 H231 CHL    77      24.914  72.019  49.122  1.00  0.00           H  
ATOM   3181 H232 CHL    77      25.517  71.394  47.516  1.00  0.00           H  
ATOM   3182  C24 CHL    77      24.402  73.161  47.323  1.00  0.00           C  
ATOM   3183 H241 CHL    77      24.499  72.956  46.254  1.00  0.00           H  
ATOM   3184 H242 CHL    77      23.384  73.446  47.600  1.00  0.00           H  
ATOM   3185  C25 CHL    77      25.440  74.271  47.736  1.00  0.00           C  
ATOM   3186 H251 CHL    77      26.407  73.986  47.317  1.00  0.00           H  
ATOM   3187  C26 CHL    77      24.989  75.521  46.893  1.00  0.00           C  
ATOM   3188 H261 CHL    77      25.239  76.328  47.585  1.00  0.00           H  
ATOM   3189 H262 CHL    77      23.912  75.505  46.712  1.00  0.00           H  
ATOM   3190 H263 CHL    77      25.629  75.759  46.041  1.00  0.00           H  
ATOM   3191  C27 CHL    77      25.706  74.560  49.239  1.00  0.00           C  
ATOM   3192 H271 CHL    77      26.265  73.694  49.601  1.00  0.00           H  
ATOM   3193 H272 CHL    77      24.801  74.560  49.850  1.00  0.00           H  
ATOM   3194 H273 CHL    77      26.528  75.272  49.339  1.00  0.00           H  
ATOM   3195  O1  CHL    77      26.145  65.049  59.004  1.00  0.00           O  
ATOM   3196  HO1 CHL    77      27.051  64.982  59.355  1.00  0.00           H  
TER    3197      CHL    77 
ATOM   3197 C116  PA    78      25.845  23.085  41.438  1.00  0.00           C  
ATOM   3198 H16R  PA    78      26.016  23.253  40.372  1.00  0.00           H  
ATOM   3199 H16S  PA    78      24.911  22.530  41.552  1.00  0.00           H  
ATOM   3200 H16T  PA    78      26.695  22.533  41.842  1.00  0.00           H  
ATOM   3201 C115  PA    78      25.679  24.354  42.332  1.00  0.00           C  
ATOM   3202 H15R  PA    78      24.714  24.788  42.062  1.00  0.00           H  
ATOM   3203 H15S  PA    78      26.424  25.116  42.096  1.00  0.00           H  
ATOM   3204 C114  PA    78      25.759  24.034  43.806  1.00  0.00           C  
ATOM   3205 H14R  PA    78      26.794  23.763  44.023  1.00  0.00           H  
ATOM   3206 H14S  PA    78      25.080  23.222  44.072  1.00  0.00           H  
ATOM   3207 C113  PA    78      25.301  25.245  44.612  1.00  0.00           C  
ATOM   3208 H13R  PA    78      24.243  25.381  44.376  1.00  0.00           H  
ATOM   3209 H13S  PA    78      25.827  26.168  44.359  1.00  0.00           H  
ATOM   3210 C112  PA    78      25.402  25.111  46.138  1.00  0.00           C  
ATOM   3211 H12R  PA    78      26.413  25.039  46.544  1.00  0.00           H  
ATOM   3212 H12S  PA    78      25.082  24.089  46.348  1.00  0.00           H  
ATOM   3213 C111  PA    78      24.577  26.161  47.005  1.00  0.00           C  
ATOM   3214 H11R  PA    78      23.515  26.167  46.752  1.00  0.00           H  
ATOM   3215 H11S  PA    78      25.020  27.157  46.943  1.00  0.00           H  
ATOM   3216 C110  PA    78      24.642  25.795  48.533  1.00  0.00           C  
ATOM   3217 H10R  PA    78      25.689  25.766  48.840  1.00  0.00           H  
ATOM   3218 H10S  PA    78      24.375  24.746  48.675  1.00  0.00           H  
ATOM   3219  C19  PA    78      23.604  26.590  49.386  1.00  0.00           C  
ATOM   3220  H9R  PA    78      22.586  26.297  49.122  1.00  0.00           H  
ATOM   3221  H9S  PA    78      23.734  27.674  49.352  1.00  0.00           H  
ATOM   3222  C18  PA    78      23.948  26.335  50.870  1.00  0.00           C  
ATOM   3223  H8R  PA    78      24.993  26.193  51.152  1.00  0.00           H  
ATOM   3224  H8S  PA    78      23.522  25.364  51.131  1.00  0.00           H  
ATOM   3225  C17  PA    78      23.274  27.389  51.739  1.00  0.00           C  
ATOM   3226  H7R  PA    78      22.203  27.468  51.545  1.00  0.00           H  
ATOM   3227  H7S  PA    78      23.814  28.329  51.612  1.00  0.00           H  
ATOM   3228  C16  PA    78      23.410  27.063  53.244  1.00  0.00           C  
ATOM   3229  H6R  PA    78      24.410  27.332  53.590  1.00  0.00           H  
ATOM   3230  H6S  PA    78      23.393  25.982  53.402  1.00  0.00           H  
ATOM   3231  C15  PA    78      22.320  27.636  54.144  1.00  0.00           C  
ATOM   3232  H5R  PA    78      21.340  27.233  53.882  1.00  0.00           H  
ATOM   3233  H5S  PA    78      22.374  28.726  54.144  1.00  0.00           H  
ATOM   3234  C14  PA    78      22.586  27.294  55.563  1.00  0.00           C  
ATOM   3235  H4R  PA    78      22.780  26.235  55.741  1.00  0.00           H  
ATOM   3236  H4S  PA    78      21.676  27.500  56.130  1.00  0.00           H  
ATOM   3237  C13  PA    78      23.797  28.018  56.212  1.00  0.00           C  
ATOM   3238  H3R  PA    78      23.619  29.095  56.181  1.00  0.00           H  
ATOM   3239  H3S  PA    78      24.675  27.874  55.579  1.00  0.00           H  
ATOM   3240  C12  PA    78      24.088  27.518  57.611  1.00  0.00           C  
ATOM   3241  H2R  PA    78      25.042  27.944  57.931  1.00  0.00           H  
ATOM   3242  H2S  PA    78      24.225  26.447  57.775  1.00  0.00           H  
ATOM   3243  C11  PE    79      22.931  27.853  58.579  1.00  0.00           C  
ATOM   3244  O12  PE    79      21.795  27.525  58.382  1.00  0.00           O  
ATOM   3245  O11  PE    79      23.258  28.427  59.682  1.00  0.00           O  
ATOM   3246  C1   PE    79      22.256  28.920  60.600  1.00  0.00           C  
ATOM   3247  HR   PE    79      22.736  28.954  61.582  1.00  0.00           H  
ATOM   3248  HS   PE    79      21.324  28.352  60.659  1.00  0.00           H  
ATOM   3249  C2   PE    79      21.835  30.432  60.201  1.00  0.00           C  
ATOM   3250  HX   PE    79      22.633  31.016  59.736  1.00  0.00           H  
ATOM   3251  C3   PE    79      21.350  31.268  61.365  1.00  0.00           C  
ATOM   3252  HA   PE    79      20.802  32.125  60.965  1.00  0.00           H  
ATOM   3253  HB   PE    79      22.312  31.591  61.770  1.00  0.00           H  
ATOM   3254  O31  PE    79      20.519  30.458  62.192  1.00  0.00           O  
ATOM   3255  P31  PE    79      19.470  31.145  63.192  1.00  0.00           P  
ATOM   3256  O32  PE    79      18.250  31.565  62.241  1.00  0.00           O  
ATOM   3257  C31  PE    79      17.528  30.560  61.543  1.00  0.00           C  
ATOM   3258  H1A  PE    79      18.177  29.710  61.321  1.00  0.00           H  
ATOM   3259  H1B  PE    79      17.182  30.853  60.548  1.00  0.00           H  
ATOM   3260  C32  PE    79      16.266  30.028  62.282  1.00  0.00           C  
ATOM   3261  H2A  PE    79      15.848  29.321  61.563  1.00  0.00           H  
ATOM   3262  H2B  PE    79      16.625  29.566  63.203  1.00  0.00           H  
ATOM   3263  N31  PE    79      15.041  30.931  62.607  1.00  0.00           N  
ATOM   3264 HN1A  PE    79      14.348  30.425  63.183  1.00  0.00           H  
ATOM   3265 HN1B  PE    79      15.366  31.683  63.236  1.00  0.00           H  
ATOM   3266 HN1C  PE    79      14.594  31.332  61.767  1.00  0.00           H  
ATOM   3267  O33  PE    79      19.019  30.157  64.195  1.00  0.00           O  
ATOM   3268  O34  PE    79      20.133  32.371  63.645  1.00  0.00           O  
ATOM   3269  O21  PE    79      20.842  30.401  59.102  1.00  0.00           O  
ATOM   3270  C21  PE    79      20.911  31.319  58.088  1.00  0.00           C  
ATOM   3271  O22  PE    79      21.765  32.231  58.197  1.00  0.00           O  
ATOM   3272  C12  OL    80      19.956  31.136  56.944  1.00  0.00           C  
ATOM   3273  H2R  OL    80      19.728  30.070  56.896  1.00  0.00           H  
ATOM   3274  H2S  OL    80      19.009  31.610  57.209  1.00  0.00           H  
ATOM   3275  C13  OL    80      20.393  31.565  55.529  1.00  0.00           C  
ATOM   3276  H3R  OL    80      21.222  30.944  55.182  1.00  0.00           H  
ATOM   3277  H3S  OL    80      19.505  31.279  54.962  1.00  0.00           H  
ATOM   3278  C14  OL    80      20.587  33.095  55.331  1.00  0.00           C  
ATOM   3279  H4R  OL    80      19.610  33.580  55.382  1.00  0.00           H  
ATOM   3280  H4S  OL    80      21.288  33.544  56.038  1.00  0.00           H  
ATOM   3281  C15  OL    80      20.978  33.360  53.972  1.00  0.00           C  
ATOM   3282  H5R  OL    80      20.252  32.883  53.311  1.00  0.00           H  
ATOM   3283  H5S  OL    80      20.967  34.447  53.866  1.00  0.00           H  
ATOM   3284  C16  OL    80      22.415  32.888  53.659  1.00  0.00           C  
ATOM   3285  H6R  OL    80      23.138  33.528  54.168  1.00  0.00           H  
ATOM   3286  H6S  OL    80      22.547  31.836  53.918  1.00  0.00           H  
ATOM   3287  C17  OL    80      22.731  33.017  52.158  1.00  0.00           C  
ATOM   3288  H7R  OL    80      22.192  33.922  51.868  1.00  0.00           H  
ATOM   3289  H7S  OL    80      23.791  33.141  51.926  1.00  0.00           H  
ATOM   3290  C18  OL    80      22.158  31.867  51.289  1.00  0.00           C  
ATOM   3291  H8R  OL    80      22.812  31.029  51.539  1.00  0.00           H  
ATOM   3292  H8S  OL    80      21.122  31.606  51.514  1.00  0.00           H  
ATOM   3293  C19  OL    80      22.169  32.338  49.918  1.00  0.00           C  
ATOM   3294  H9R  OL    80      22.074  33.420  49.894  1.00  0.00           H  
ATOM   3295 C110  OL    80      22.501  31.594  48.884  1.00  0.00           C  
ATOM   3296 H10R  OL    80      22.647  32.097  47.931  1.00  0.00           H  
ATOM   3297 C111  OL    80      22.556  30.111  48.862  1.00  0.00           C  
ATOM   3298 H11R  OL    80      23.561  29.798  48.572  1.00  0.00           H  
ATOM   3299 H11S  OL    80      22.297  29.735  49.854  1.00  0.00           H  
ATOM   3300 C112  OL    80      21.744  29.484  47.710  1.00  0.00           C  
ATOM   3301 H12R  OL    80      22.200  29.719  46.746  1.00  0.00           H  
ATOM   3302 H12S  OL    80      21.675  28.397  47.794  1.00  0.00           H  
ATOM   3303 C113  OL    80      20.250  29.932  47.777  1.00  0.00           C  
ATOM   3304 H13R  OL    80      19.836  29.877  48.786  1.00  0.00           H  
ATOM   3305 H13S  OL    80      20.156  30.984  47.500  1.00  0.00           H  
ATOM   3306 C114  OL    80      19.383  29.056  46.858  1.00  0.00           C  
ATOM   3307 H14R  OL    80      19.275  28.133  47.432  1.00  0.00           H  
ATOM   3308 H14S  OL    80      18.347  29.398  46.820  1.00  0.00           H  
ATOM   3309 C115  OL    80      20.038  28.689  45.552  1.00  0.00           C  
ATOM   3310 H15R  OL    80      21.044  28.277  45.657  1.00  0.00           H  
ATOM   3311 H15S  OL    80      19.399  27.862  45.235  1.00  0.00           H  
ATOM   3312 C116  OL    80      20.064  29.760  44.459  1.00  0.00           C  
ATOM   3313 H16R  OL    80      19.073  30.184  44.283  1.00  0.00           H  
ATOM   3314 H16S  OL    80      20.664  30.607  44.800  1.00  0.00           H  
ATOM   3315 C117  OL    80      20.805  29.274  43.185  1.00  0.00           C  
ATOM   3316 H17R  OL    80      20.751  30.072  42.441  1.00  0.00           H  
ATOM   3317 H17S  OL    80      21.884  29.128  43.265  1.00  0.00           H  
ATOM   3318 C118  OL    80      20.147  27.967  42.579  1.00  0.00           C  
ATOM   3319 H18R  OL    80      19.057  28.033  42.611  1.00  0.00           H  
ATOM   3320 H18S  OL    80      20.635  27.189  43.170  1.00  0.00           H  
ATOM   3321 H18T  OL    80      20.484  27.752  41.563  1.00  0.00           H  
TER    3322       OL    80 
ATOM   3322 C116  PA    81      49.788  42.389  40.482  1.00  0.00           C  
ATOM   3323 H16R  PA    81      50.824  42.578  40.192  1.00  0.00           H  
ATOM   3324 H16S  PA    81      49.282  43.356  40.436  1.00  0.00           H  
ATOM   3325 H16T  PA    81      49.422  41.605  39.816  1.00  0.00           H  
ATOM   3326 C115  PA    81      49.715  41.656  41.829  1.00  0.00           C  
ATOM   3327 H15R  PA    81      50.195  40.675  41.790  1.00  0.00           H  
ATOM   3328 H15S  PA    81      48.656  41.512  42.052  1.00  0.00           H  
ATOM   3329 C114  PA    81      50.260  42.425  43.043  1.00  0.00           C  
ATOM   3330 H14R  PA    81      50.067  41.820  43.931  1.00  0.00           H  
ATOM   3331 H14S  PA    81      49.738  43.380  43.128  1.00  0.00           H  
ATOM   3332 C113  PA    81      51.762  42.741  42.943  1.00  0.00           C  
ATOM   3333 H13R  PA    81      51.930  43.406  42.093  1.00  0.00           H  
ATOM   3334 H13S  PA    81      52.429  41.887  42.810  1.00  0.00           H  
ATOM   3335 C112  PA    81      52.349  43.491  44.189  1.00  0.00           C  
ATOM   3336 H12R  PA    81      53.421  43.309  44.289  1.00  0.00           H  
ATOM   3337 H12S  PA    81      51.941  43.010  45.080  1.00  0.00           H  
ATOM   3338 C111  PA    81      52.233  45.015  44.147  1.00  0.00           C  
ATOM   3339 H11R  PA    81      51.185  45.321  44.170  1.00  0.00           H  
ATOM   3340 H11S  PA    81      52.758  45.214  43.211  1.00  0.00           H  
ATOM   3341 C110  PA    81      52.954  45.766  45.286  1.00  0.00           C  
ATOM   3342 H10R  PA    81      52.319  46.645  45.419  1.00  0.00           H  
ATOM   3343 H10S  PA    81      53.955  46.045  44.951  1.00  0.00           H  
ATOM   3344  C19  PA    81      52.817  45.039  46.647  1.00  0.00           C  
ATOM   3345  H9R  PA    81      53.659  44.353  46.760  1.00  0.00           H  
ATOM   3346  H9S  PA    81      51.907  44.437  46.611  1.00  0.00           H  
ATOM   3347  C18  PA    81      52.820  46.106  47.738  1.00  0.00           C  
ATOM   3348  H8R  PA    81      51.906  46.703  47.780  1.00  0.00           H  
ATOM   3349  H8S  PA    81      53.663  46.788  47.613  1.00  0.00           H  
ATOM   3350  C17  PA    81      53.023  45.499  49.145  1.00  0.00           C  
ATOM   3351  H7R  PA    81      53.772  44.708  49.065  1.00  0.00           H  
ATOM   3352  H7S  PA    81      52.101  44.938  49.308  1.00  0.00           H  
ATOM   3353  C16  PA    81      53.236  46.382  50.269  1.00  0.00           C  
ATOM   3354  H6R  PA    81      52.583  47.251  50.165  1.00  0.00           H  
ATOM   3355  H6S  PA    81      54.254  46.756  50.141  1.00  0.00           H  
ATOM   3356  C15  PA    81      53.207  45.673  51.700  1.00  0.00           C  
ATOM   3357  H5R  PA    81      53.935  44.859  51.721  1.00  0.00           H  
ATOM   3358  H5S  PA    81      52.235  45.203  51.865  1.00  0.00           H  
ATOM   3359  C14  PA    81      53.455  46.667  52.829  1.00  0.00           C  
ATOM   3360  H4R  PA    81      52.761  47.459  52.540  1.00  0.00           H  
ATOM   3361  H4S  PA    81      54.490  47.016  52.808  1.00  0.00           H  
ATOM   3362  C13  PA    81      52.964  46.318  54.197  1.00  0.00           C  
ATOM   3363  H3R  PA    81      53.552  45.446  54.489  1.00  0.00           H  
ATOM   3364  H3S  PA    81      51.916  46.012  54.228  1.00  0.00           H  
ATOM   3365  C12  PA    81      53.096  47.496  55.296  1.00  0.00           C  
ATOM   3366  H2R  PA    81      52.631  48.407  54.914  1.00  0.00           H  
ATOM   3367  H2S  PA    81      54.154  47.727  55.440  1.00  0.00           H  
ATOM   3368  C11  PS    82      52.357  47.109  56.587  1.00  0.00           C  
ATOM   3369  O12  PS    82      52.873  46.469  57.499  1.00  0.00           O  
ATOM   3370  O11  PS    82      51.079  47.409  56.435  1.00  0.00           O  
ATOM   3371  C1   PS    82      50.090  46.920  57.381  1.00  0.00           C  
ATOM   3372  HR   PS    82      49.155  47.485  57.329  1.00  0.00           H  
ATOM   3373  HS   PS    82      50.446  47.081  58.402  1.00  0.00           H  
ATOM   3374  C2   PS    82      49.687  45.423  57.147  1.00  0.00           C  
ATOM   3375  HX   PS    82      48.769  45.190  57.692  1.00  0.00           H  
ATOM   3376  C3   PS    82      50.699  44.358  57.720  1.00  0.00           C  
ATOM   3377  HA   PS    82      51.555  44.278  57.046  1.00  0.00           H  
ATOM   3378  HB   PS    82      50.153  43.412  57.703  1.00  0.00           H  
ATOM   3379  O31  PS    82      51.094  44.629  59.064  1.00  0.00           O  
ATOM   3380  P31  PS    82      50.177  44.541  60.411  1.00  0.00           P  
ATOM   3381  O32  PS    82      50.227  43.000  60.733  1.00  0.00           O  
ATOM   3382  C31  PS    82      51.284  42.499  61.561  1.00  0.00           C  
ATOM   3383  H1A  PS    82      51.305  43.013  62.525  1.00  0.00           H  
ATOM   3384  H1B  PS    82      52.193  42.644  60.970  1.00  0.00           H  
ATOM   3385  C32  PS    82      50.999  41.014  61.680  1.00  0.00           C  
ATOM   3386  H2A  PS    82      51.164  40.458  60.756  1.00  0.00           H  
ATOM   3387  N31  PS    82      49.586  40.719  62.235  1.00  0.00           N  
ATOM   3388 HN1A  PS    82      48.911  41.055  61.529  1.00  0.00           H  
ATOM   3389 HN1B  PS    82      49.379  39.726  62.431  1.00  0.00           H  
ATOM   3390 HN1C  PS    82      49.352  41.284  63.067  1.00  0.00           H  
ATOM   3391  C33  PS    82      52.134  40.523  62.562  1.00  0.00           C  
ATOM   3392  O33  PS    82      50.931  45.371  61.427  1.00  0.00           O  
ATOM   3393  O34  PS    82      48.824  44.962  60.125  1.00  0.00           O  
ATOM   3394  O21  PS    82      49.550  45.093  55.767  1.00  0.00           O  
ATOM   3395  C21  PS    82      48.616  45.597  54.957  1.00  0.00           C  
ATOM   3396  O22  PS    82      47.730  46.361  55.314  1.00  0.00           O  
ATOM   3397  O35  PS    82      51.917  40.505  63.795  1.00  0.00           O  
ATOM   3398  O36  PS    82      53.129  40.007  62.104  1.00  0.00           O  
ATOM   3399  C12  OL    83      48.866  45.218  53.503  1.00  0.00           C  
ATOM   3400  H2R  OL    83      49.913  44.927  53.396  1.00  0.00           H  
ATOM   3401  H2S  OL    83      48.277  44.328  53.276  1.00  0.00           H  
ATOM   3402  C13  OL    83      48.574  46.358  52.510  1.00  0.00           C  
ATOM   3403  H3R  OL    83      47.523  46.651  52.560  1.00  0.00           H  
ATOM   3404  H3S  OL    83      49.223  47.175  52.832  1.00  0.00           H  
ATOM   3405  C14  OL    83      49.041  46.024  51.051  1.00  0.00           C  
ATOM   3406  H4R  OL    83      49.154  46.938  50.465  1.00  0.00           H  
ATOM   3407  H4S  OL    83      50.037  45.582  51.120  1.00  0.00           H  
ATOM   3408  C15  OL    83      48.062  45.004  50.419  1.00  0.00           C  
ATOM   3409  H5R  OL    83      47.878  44.194  51.128  1.00  0.00           H  
ATOM   3410  H5S  OL    83      47.084  45.488  50.370  1.00  0.00           H  
ATOM   3411  C16  OL    83      48.576  44.417  49.091  1.00  0.00           C  
ATOM   3412  H6R  OL    83      49.640  44.223  49.243  1.00  0.00           H  
ATOM   3413  H6S  OL    83      47.991  43.554  48.766  1.00  0.00           H  
ATOM   3414  C17  OL    83      48.513  45.556  48.083  1.00  0.00           C  
ATOM   3415  H7R  OL    83      47.539  46.046  48.009  1.00  0.00           H  
ATOM   3416  H7S  OL    83      49.231  46.282  48.470  1.00  0.00           H  
ATOM   3417  C18  OL    83      48.999  45.029  46.710  1.00  0.00           C  
ATOM   3418  H8R  OL    83      49.924  44.509  46.965  1.00  0.00           H  
ATOM   3419  H8S  OL    83      48.357  44.302  46.209  1.00  0.00           H  
ATOM   3420  C19  OL    83      49.369  46.262  45.875  1.00  0.00           C  
ATOM   3421  H9R  OL    83      50.293  46.753  46.171  1.00  0.00           H  
ATOM   3422 C110  OL    83      48.678  46.816  44.902  1.00  0.00           C  
ATOM   3423 H10R  OL    83      49.018  47.687  44.348  1.00  0.00           H  
ATOM   3424 C111  OL    83      47.502  46.168  44.256  1.00  0.00           C  
ATOM   3425 H11R  OL    83      47.527  45.076  44.282  1.00  0.00           H  
ATOM   3426 H11S  OL    83      46.595  46.478  44.779  1.00  0.00           H  
ATOM   3427 C112  OL    83      47.347  46.730  42.800  1.00  0.00           C  
ATOM   3428 H12R  OL    83      46.371  46.381  42.454  1.00  0.00           H  
ATOM   3429 H12S  OL    83      47.231  47.816  42.799  1.00  0.00           H  
ATOM   3430 C113  OL    83      48.551  46.289  41.933  1.00  0.00           C  
ATOM   3431 H13R  OL    83      49.531  46.470  42.381  1.00  0.00           H  
ATOM   3432 H13S  OL    83      48.441  45.215  42.095  1.00  0.00           H  
ATOM   3433 C114  OL    83      48.502  46.676  40.444  1.00  0.00           C  
ATOM   3434 H14R  OL    83      47.643  46.299  39.886  1.00  0.00           H  
ATOM   3435 H14S  OL    83      48.324  47.753  40.430  1.00  0.00           H  
ATOM   3436 C115  OL    83      49.724  46.281  39.671  1.00  0.00           C  
ATOM   3437 H15R  OL    83      49.791  45.193  39.727  1.00  0.00           H  
ATOM   3438 H15S  OL    83      49.706  46.478  38.597  1.00  0.00           H  
ATOM   3439 C116  OL    83      51.052  46.912  40.138  1.00  0.00           C  
ATOM   3440 H16R  OL    83      51.129  47.937  39.768  1.00  0.00           H  
ATOM   3441 H16S  OL    83      51.124  46.930  41.227  1.00  0.00           H  
ATOM   3442 C117  OL    83      52.316  46.209  39.598  1.00  0.00           C  
ATOM   3443 H17R  OL    83      53.037  46.273  40.415  1.00  0.00           H  
ATOM   3444 H17S  OL    83      52.128  45.152  39.396  1.00  0.00           H  
ATOM   3445 C118  OL    83      52.742  46.983  38.313  1.00  0.00           C  
ATOM   3446 H18R  OL    83      53.608  46.456  37.907  1.00  0.00           H  
ATOM   3447 H18S  OL    83      53.104  47.987  38.547  1.00  0.00           H  
ATOM   3448 H18T  OL    83      51.917  47.015  37.598  1.00  0.00           H  
TER    3449       OL    83 
ATOM   3449 C116  PA    84      23.897   6.306  47.884  1.00  0.00           C  
ATOM   3450 H16R  PA    84      24.570   6.002  47.080  1.00  0.00           H  
ATOM   3451 H16S  PA    84      24.551   6.615  48.702  1.00  0.00           H  
ATOM   3452 H16T  PA    84      23.254   7.132  47.572  1.00  0.00           H  
ATOM   3453 C115  PA    84      23.165   5.020  48.345  1.00  0.00           C  
ATOM   3454 H15R  PA    84      23.988   4.329  48.538  1.00  0.00           H  
ATOM   3455 H15S  PA    84      22.491   4.792  47.517  1.00  0.00           H  
ATOM   3456 C114  PA    84      22.372   5.238  49.697  1.00  0.00           C  
ATOM   3457 H14R  PA    84      21.854   4.305  49.927  1.00  0.00           H  
ATOM   3458 H14S  PA    84      21.640   6.030  49.527  1.00  0.00           H  
ATOM   3459 C113  PA    84      23.340   5.567  50.793  1.00  0.00           C  
ATOM   3460 H13R  PA    84      23.543   6.634  50.682  1.00  0.00           H  
ATOM   3461 H13S  PA    84      24.297   5.043  50.788  1.00  0.00           H  
ATOM   3462 C112  PA    84      22.700   5.355  52.141  1.00  0.00           C  
ATOM   3463 H12R  PA    84      22.436   4.305  52.282  1.00  0.00           H  
ATOM   3464 H12S  PA    84      21.778   5.919  52.294  1.00  0.00           H  
ATOM   3465 C111  PA    84      23.606   5.800  53.290  1.00  0.00           C  
ATOM   3466 H11R  PA    84      24.006   6.796  53.089  1.00  0.00           H  
ATOM   3467 H11S  PA    84      24.562   5.279  53.198  1.00  0.00           H  
ATOM   3468 C110  PA    84      22.971   5.531  54.637  1.00  0.00           C  
ATOM   3469 H10R  PA    84      22.303   4.669  54.581  1.00  0.00           H  
ATOM   3470 H10S  PA    84      22.334   6.382  54.887  1.00  0.00           H  
ATOM   3471  C19  PA    84      24.021   5.292  55.742  1.00  0.00           C  
ATOM   3472  H9R  PA    84      24.295   6.323  55.977  1.00  0.00           H  
ATOM   3473  H9S  PA    84      24.902   4.759  55.377  1.00  0.00           H  
ATOM   3474  C18  PA    84      23.410   4.477  56.943  1.00  0.00           C  
ATOM   3475  H8R  PA    84      23.444   3.445  56.586  1.00  0.00           H  
ATOM   3476  H8S  PA    84      22.424   4.889  57.166  1.00  0.00           H  
ATOM   3477  C17  PA    84      24.340   4.651  58.139  1.00  0.00           C  
ATOM   3478  H7R  PA    84      24.317   5.687  58.484  1.00  0.00           H  
ATOM   3479  H7S  PA    84      25.386   4.532  57.847  1.00  0.00           H  
ATOM   3480  C16  PA    84      23.893   3.845  59.349  1.00  0.00           C  
ATOM   3481  H6R  PA    84      23.809   2.790  59.079  1.00  0.00           H  
ATOM   3482  H6S  PA    84      22.992   4.234  59.827  1.00  0.00           H  
ATOM   3483  C15  PA    84      24.874   4.033  60.449  1.00  0.00           C  
ATOM   3484  H5R  PA    84      25.251   5.057  60.484  1.00  0.00           H  
ATOM   3485  H5S  PA    84      25.826   3.594  60.142  1.00  0.00           H  
ATOM   3486  C14  PA    84      24.437   3.606  61.843  1.00  0.00           C  
ATOM   3487  H4R  PA    84      24.130   2.558  61.846  1.00  0.00           H  
ATOM   3488  H4S  PA    84      23.582   4.210  62.156  1.00  0.00           H  
ATOM   3489  C13  PA    84      25.503   3.770  62.914  1.00  0.00           C  
ATOM   3490  H3R  PA    84      25.059   3.734  63.911  1.00  0.00           H  
ATOM   3491  H3S  PA    84      25.935   4.770  62.832  1.00  0.00           H  
ATOM   3492  C12  PA    84      26.462   2.627  62.844  1.00  0.00           C  
ATOM   3493  H2R  PA    84      27.287   2.949  62.204  1.00  0.00           H  
ATOM   3494  H2S  PA    84      26.010   1.772  62.336  1.00  0.00           H  
ATOM   3495  C11  PE    85      27.063   2.273  64.210  1.00  0.00           C  
ATOM   3496  O12  PE    85      26.334   2.098  65.177  1.00  0.00           O  
ATOM   3497  O11  PE    85      28.347   2.099  64.157  1.00  0.00           O  
ATOM   3498  C1   PE    85      29.036   1.648  65.288  1.00  0.00           C  
ATOM   3499  HR   PE    85      28.442   1.820  66.189  1.00  0.00           H  
ATOM   3500  HS   PE    85      29.943   2.258  65.291  1.00  0.00           H  
ATOM   3501  C2   PE    85      29.306   0.138  65.193  1.00  0.00           C  
ATOM   3502  HX   PE    85      28.481  -0.411  65.656  1.00  0.00           H  
ATOM   3503  C3   PE    85      30.626  -0.203  65.859  1.00  0.00           C  
ATOM   3504  HA   PE    85      31.415   0.360  65.352  1.00  0.00           H  
ATOM   3505  HB   PE    85      30.895  -1.259  65.778  1.00  0.00           H  
ATOM   3506  O31  PE    85      30.591   0.205  67.279  1.00  0.00           O  
ATOM   3507  P31  PE    85      30.148  -0.789  68.399  1.00  0.00           P  
ATOM   3508  O32  PE    85      29.496   0.138  69.464  1.00  0.00           O  
ATOM   3509  C31  PE    85      28.275   0.986  69.166  1.00  0.00           C  
ATOM   3510  H1A  PE    85      27.762   0.558  68.302  1.00  0.00           H  
ATOM   3511  H1B  PE    85      28.604   1.998  68.917  1.00  0.00           H  
ATOM   3512  C32  PE    85      27.293   1.190  70.355  1.00  0.00           C  
ATOM   3513  H2A  PE    85      26.605   1.909  69.908  1.00  0.00           H  
ATOM   3514  H2B  PE    85      26.803   0.300  70.751  1.00  0.00           H  
ATOM   3515  N31  PE    85      27.969   1.830  71.512  1.00  0.00           N  
ATOM   3516 HN1A  PE    85      28.636   2.561  71.216  1.00  0.00           H  
ATOM   3517 HN1B  PE    85      27.399   2.464  72.096  1.00  0.00           H  
ATOM   3518 HN1C  PE    85      28.523   1.205  72.120  1.00  0.00           H  
ATOM   3519  O33  PE    85      29.139  -1.737  67.784  1.00  0.00           O  
ATOM   3520  O34  PE    85      31.359  -1.390  69.016  1.00  0.00           O  
ATOM   3521  O21  PE    85      29.581  -0.343  63.750  1.00  0.00           O  
ATOM   3522  C21  PE    85      28.553  -0.441  62.901  1.00  0.00           C  
ATOM   3523  O22  PE    85      27.378  -0.548  63.266  1.00  0.00           O  
ATOM   3524  C12  OL    86      28.912  -0.706  61.464  1.00  0.00           C  
ATOM   3525  H2R  OL    86      29.511  -1.612  61.356  1.00  0.00           H  
ATOM   3526  H2S  OL    86      28.012  -0.713  60.846  1.00  0.00           H  
ATOM   3527  C13  OL    86      29.757   0.500  61.165  1.00  0.00           C  
ATOM   3528  H3R  OL    86      29.285   1.413  61.535  1.00  0.00           H  
ATOM   3529  H3S  OL    86      30.754   0.515  61.611  1.00  0.00           H  
ATOM   3530  C14  OL    86      30.067   0.695  59.695  1.00  0.00           C  
ATOM   3531  H4R  OL    86      30.833   1.473  59.727  1.00  0.00           H  
ATOM   3532  H4S  OL    86      30.457  -0.228  59.262  1.00  0.00           H  
ATOM   3533  C15  OL    86      28.784   1.174  58.917  1.00  0.00           C  
ATOM   3534  H5R  OL    86      28.095   0.334  58.804  1.00  0.00           H  
ATOM   3535  H5S  OL    86      28.298   1.981  59.470  1.00  0.00           H  
ATOM   3536  C16  OL    86      29.235   1.609  57.440  1.00  0.00           C  
ATOM   3537  H6R  OL    86      30.076   2.293  57.568  1.00  0.00           H  
ATOM   3538  H6S  OL    86      29.767   0.797  56.939  1.00  0.00           H  
ATOM   3539  C17  OL    86      28.116   2.089  56.497  1.00  0.00           C  
ATOM   3540  H7R  OL    86      27.482   1.224  56.290  1.00  0.00           H  
ATOM   3541  H7S  OL    86      27.569   2.886  57.004  1.00  0.00           H  
ATOM   3542  C18  OL    86      28.627   2.635  55.135  1.00  0.00           C  
ATOM   3543  H8R  OL    86      27.720   3.081  54.721  1.00  0.00           H  
ATOM   3544  H8S  OL    86      29.393   3.373  55.384  1.00  0.00           H  
ATOM   3545  C19  OL    86      29.233   1.564  54.265  1.00  0.00           C  
ATOM   3546  H9R  OL    86      28.694   0.624  54.172  1.00  0.00           H  
ATOM   3547 C110  OL    86      30.236   1.785  53.407  1.00  0.00           C  
ATOM   3548 H10R  OL    86      30.406   0.884  52.824  1.00  0.00           H  
ATOM   3549 C111  OL    86      30.923   3.108  53.200  1.00  0.00           C  
ATOM   3550 H11R  OL    86      30.259   3.891  53.572  1.00  0.00           H  
ATOM   3551 H11S  OL    86      31.845   3.165  53.782  1.00  0.00           H  
ATOM   3552 C112  OL    86      31.352   3.197  51.671  1.00  0.00           C  
ATOM   3553 H12R  OL    86      32.142   2.461  51.509  1.00  0.00           H  
ATOM   3554 H12S  OL    86      30.555   2.996  50.953  1.00  0.00           H  
ATOM   3555 C113  OL    86      31.986   4.621  51.376  1.00  0.00           C  
ATOM   3556 H13R  OL    86      32.003   4.749  50.291  1.00  0.00           H  
ATOM   3557 H13S  OL    86      31.373   5.379  51.868  1.00  0.00           H  
ATOM   3558 C114  OL    86      33.363   4.793  52.000  1.00  0.00           C  
ATOM   3559 H14R  OL    86      33.259   4.435  53.027  1.00  0.00           H  
ATOM   3560 H14S  OL    86      34.018   4.059  51.527  1.00  0.00           H  
ATOM   3561 C115  OL    86      33.974   6.180  51.928  1.00  0.00           C  
ATOM   3562 H15R  OL    86      34.892   6.184  52.520  1.00  0.00           H  
ATOM   3563 H15S  OL    86      34.165   6.455  50.889  1.00  0.00           H  
ATOM   3564 C116  OL    86      33.105   7.354  52.624  1.00  0.00           C  
ATOM   3565 H16R  OL    86      33.767   8.217  52.527  1.00  0.00           H  
ATOM   3566 H16S  OL    86      32.188   7.624  52.095  1.00  0.00           H  
ATOM   3567 C117  OL    86      32.857   7.241  54.199  1.00  0.00           C  
ATOM   3568 H17R  OL    86      32.294   6.325  54.387  1.00  0.00           H  
ATOM   3569 H17S  OL    86      33.822   7.213  54.711  1.00  0.00           H  
ATOM   3570 C118  OL    86      32.140   8.551  54.645  1.00  0.00           C  
ATOM   3571 H18R  OL    86      32.800   9.398  54.841  1.00  0.00           H  
ATOM   3572 H18S  OL    86      31.605   8.285  55.559  1.00  0.00           H  
ATOM   3573 H18T  OL    86      31.393   8.837  53.901  1.00  0.00           H  
TER    3574       OL    86 
ATOM   3574 C116  PA    87      52.115  53.758  43.770  1.00  0.00           C  
ATOM   3575 H16R  PA    87      51.947  53.670  44.845  1.00  0.00           H  
ATOM   3576 H16S  PA    87      51.372  53.107  43.306  1.00  0.00           H  
ATOM   3577 H16T  PA    87      51.890  54.808  43.569  1.00  0.00           H  
ATOM   3578 C115  PA    87      53.546  53.466  43.469  1.00  0.00           C  
ATOM   3579 H15R  PA    87      53.774  53.532  42.403  1.00  0.00           H  
ATOM   3580 H15S  PA    87      53.761  52.434  43.754  1.00  0.00           H  
ATOM   3581 C114  PA    87      54.560  54.316  44.108  1.00  0.00           C  
ATOM   3582 H14R  PA    87      54.402  55.326  43.726  1.00  0.00           H  
ATOM   3583 H14S  PA    87      55.579  54.009  43.861  1.00  0.00           H  
ATOM   3584 C113  PA    87      54.474  54.426  45.662  1.00  0.00           C  
ATOM   3585 H13R  PA    87      54.333  53.447  46.125  1.00  0.00           H  
ATOM   3586 H13S  PA    87      53.604  54.986  46.010  1.00  0.00           H  
ATOM   3587 C112  PA    87      55.848  54.989  46.192  1.00  0.00           C  
ATOM   3588 H12R  PA    87      56.001  56.067  46.104  1.00  0.00           H  
ATOM   3589 H12S  PA    87      56.606  54.410  45.660  1.00  0.00           H  
ATOM   3590 C111  PA    87      56.021  54.804  47.686  1.00  0.00           C  
ATOM   3591 H11R  PA    87      56.000  53.736  47.916  1.00  0.00           H  
ATOM   3592 H11S  PA    87      55.214  55.257  48.266  1.00  0.00           H  
ATOM   3593 C110  PA    87      57.428  55.149  48.213  1.00  0.00           C  
ATOM   3594 H10R  PA    87      57.727  56.189  48.064  1.00  0.00           H  
ATOM   3595 H10S  PA    87      58.172  54.608  47.626  1.00  0.00           H  
ATOM   3596  C19  PA    87      57.741  54.891  49.696  1.00  0.00           C  
ATOM   3597  H9R  PA    87      58.718  55.364  49.815  1.00  0.00           H  
ATOM   3598  H9S  PA    87      57.979  53.838  49.860  1.00  0.00           H  
ATOM   3599  C18  PA    87      56.609  55.373  50.590  1.00  0.00           C  
ATOM   3600  H8R  PA    87      55.678  54.877  50.307  1.00  0.00           H  
ATOM   3601  H8S  PA    87      56.559  56.464  50.609  1.00  0.00           H  
ATOM   3602  C17  PA    87      56.726  55.018  52.060  1.00  0.00           C  
ATOM   3603  H7R  PA    87      57.718  55.251  52.452  1.00  0.00           H  
ATOM   3604  H7S  PA    87      56.847  53.940  52.188  1.00  0.00           H  
ATOM   3605  C16  PA    87      55.651  55.620  53.058  1.00  0.00           C  
ATOM   3606  H6R  PA    87      54.663  55.305  52.716  1.00  0.00           H  
ATOM   3607  H6S  PA    87      55.753  56.707  53.027  1.00  0.00           H  
ATOM   3608  C15  PA    87      55.954  55.309  54.559  1.00  0.00           C  
ATOM   3609  H5R  PA    87      56.884  55.785  54.875  1.00  0.00           H  
ATOM   3610  H5S  PA    87      55.959  54.219  54.625  1.00  0.00           H  
ATOM   3611  C14  PA    87      54.884  55.858  55.432  1.00  0.00           C  
ATOM   3612  H4R  PA    87      53.835  55.782  55.139  1.00  0.00           H  
ATOM   3613  H4S  PA    87      55.027  56.938  55.502  1.00  0.00           H  
ATOM   3614  C13  PA    87      54.969  55.318  56.928  1.00  0.00           C  
ATOM   3615  H3R  PA    87      55.925  55.457  57.437  1.00  0.00           H  
ATOM   3616  H3S  PA    87      54.893  54.230  56.862  1.00  0.00           H  
ATOM   3617  C12  PA    87      53.802  55.904  57.828  1.00  0.00           C  
ATOM   3618  H2R  PA    87      52.932  55.507  57.300  1.00  0.00           H  
ATOM   3619  H2S  PA    87      53.884  56.991  57.884  1.00  0.00           H  
ATOM   3620  C11  PE    88      53.716  55.312  59.282  1.00  0.00           C  
ATOM   3621  O12  PE    88      54.683  55.106  59.994  1.00  0.00           O  
ATOM   3622  O11  PE    88      52.435  55.191  59.697  1.00  0.00           O  
ATOM   3623  C1   PE    88      52.087  54.893  61.067  1.00  0.00           C  
ATOM   3624  HR   PE    88      52.856  54.342  61.614  1.00  0.00           H  
ATOM   3625  HS   PE    88      51.150  54.331  61.036  1.00  0.00           H  
ATOM   3626  C2   PE    88      51.755  56.180  61.841  1.00  0.00           C  
ATOM   3627  HX   PE    88      52.553  56.927  61.835  1.00  0.00           H  
ATOM   3628  C3   PE    88      51.498  55.906  63.351  1.00  0.00           C  
ATOM   3629  HA   PE    88      50.888  56.675  63.831  1.00  0.00           H  
ATOM   3630  HB   PE    88      52.479  55.752  63.808  1.00  0.00           H  
ATOM   3631  O31  PE    88      50.905  54.610  63.587  1.00  0.00           O  
ATOM   3632  P31  PE    88      50.105  54.412  65.005  1.00  0.00           P  
ATOM   3633  O32  PE    88      49.063  55.568  64.983  1.00  0.00           O  
ATOM   3634  C31  PE    88      47.924  55.617  64.077  1.00  0.00           C  
ATOM   3635  H1A  PE    88      47.041  55.375  64.674  1.00  0.00           H  
ATOM   3636  H1B  PE    88      47.967  54.822  63.328  1.00  0.00           H  
ATOM   3637  C32  PE    88      47.824  57.064  63.475  1.00  0.00           C  
ATOM   3638  H2A  PE    88      48.635  57.375  62.815  1.00  0.00           H  
ATOM   3639  H2B  PE    88      46.936  57.202  62.856  1.00  0.00           H  
ATOM   3640  N31  PE    88      47.807  58.181  64.489  1.00  0.00           N  
ATOM   3641 HN1A  PE    88      47.977  59.092  64.032  1.00  0.00           H  
ATOM   3642 HN1B  PE    88      46.887  58.286  64.946  1.00  0.00           H  
ATOM   3643 HN1C  PE    88      48.529  58.097  65.224  1.00  0.00           H  
ATOM   3644  O33  PE    88      49.283  53.231  64.929  1.00  0.00           O  
ATOM   3645  O34  PE    88      50.970  54.738  66.170  1.00  0.00           O  
ATOM   3646  O21  PE    88      50.517  56.734  61.236  1.00  0.00           O  
ATOM   3647  C21  PE    88      50.582  57.708  60.362  1.00  0.00           C  
ATOM   3648  O22  PE    88      51.638  58.206  59.954  1.00  0.00           O  
ATOM   3649  C12  OL    89      49.244  58.006  59.811  1.00  0.00           C  
ATOM   3650  H2R  OL    89      48.525  57.959  60.633  1.00  0.00           H  
ATOM   3651  H2S  OL    89      49.127  59.059  59.547  1.00  0.00           H  
ATOM   3652  C13  OL    89      48.910  56.922  58.714  1.00  0.00           C  
ATOM   3653  H3R  OL    89      49.448  55.993  58.915  1.00  0.00           H  
ATOM   3654  H3S  OL    89      47.839  56.712  58.745  1.00  0.00           H  
ATOM   3655  C14  OL    89      49.307  57.519  57.365  1.00  0.00           C  
ATOM   3656  H4R  OL    89      48.600  57.001  56.714  1.00  0.00           H  
ATOM   3657  H4S  OL    89      49.190  58.604  57.413  1.00  0.00           H  
ATOM   3658  C15  OL    89      50.707  57.247  56.955  1.00  0.00           C  
ATOM   3659  H5R  OL    89      51.519  57.612  57.587  1.00  0.00           H  
ATOM   3660  H5S  OL    89      50.854  56.169  56.866  1.00  0.00           H  
ATOM   3661  C16  OL    89      50.922  57.686  55.485  1.00  0.00           C  
ATOM   3662  H6R  OL    89      50.574  58.712  55.348  1.00  0.00           H  
ATOM   3663  H6S  OL    89      52.013  57.727  55.460  1.00  0.00           H  
ATOM   3664  C17  OL    89      50.476  56.723  54.355  1.00  0.00           C  
ATOM   3665  H7R  OL    89      50.476  55.713  54.770  1.00  0.00           H  
ATOM   3666  H7S  OL    89      49.443  57.019  54.161  1.00  0.00           H  
ATOM   3667  C18  OL    89      51.373  56.723  53.143  1.00  0.00           C  
ATOM   3668  H8R  OL    89      52.367  56.550  53.560  1.00  0.00           H  
ATOM   3669  H8S  OL    89      50.967  55.974  52.460  1.00  0.00           H  
ATOM   3670  C19  OL    89      51.277  58.128  52.572  1.00  0.00           C  
ATOM   3671  H9R  OL    89      51.187  58.984  53.236  1.00  0.00           H  
ATOM   3672 C110  OL    89      51.018  58.348  51.281  1.00  0.00           C  
ATOM   3673 H10R  OL    89      50.867  59.360  50.913  1.00  0.00           H  
ATOM   3674 C111  OL    89      51.264  57.302  50.209  1.00  0.00           C  
ATOM   3675 H11R  OL    89      52.212  57.502  49.704  1.00  0.00           H  
ATOM   3676 H11S  OL    89      51.428  56.273  50.536  1.00  0.00           H  
ATOM   3677 C112  OL    89      50.077  57.389  49.213  1.00  0.00           C  
ATOM   3678 H12R  OL    89      49.186  57.120  49.784  1.00  0.00           H  
ATOM   3679 H12S  OL    89      50.120  58.344  48.685  1.00  0.00           H  
ATOM   3680 C113  OL    89      50.373  56.277  48.088  1.00  0.00           C  
ATOM   3681 H13R  OL    89      50.267  55.274  48.506  1.00  0.00           H  
ATOM   3682 H13S  OL    89      49.507  56.334  47.425  1.00  0.00           H  
ATOM   3683 C114  OL    89      51.660  56.437  47.227  1.00  0.00           C  
ATOM   3684 H14R  OL    89      52.495  56.408  47.930  1.00  0.00           H  
ATOM   3685 H14S  OL    89      51.699  55.603  46.523  1.00  0.00           H  
ATOM   3686 C115  OL    89      51.812  57.778  46.541  1.00  0.00           C  
ATOM   3687 H15R  OL    89      50.992  58.109  45.900  1.00  0.00           H  
ATOM   3688 H15S  OL    89      52.101  58.594  47.207  1.00  0.00           H  
ATOM   3689 C116  OL    89      53.052  57.714  45.575  1.00  0.00           C  
ATOM   3690 H16R  OL    89      53.935  57.847  46.204  1.00  0.00           H  
ATOM   3691 H16S  OL    89      53.055  56.747  45.068  1.00  0.00           H  
ATOM   3692 C117  OL    89      53.096  58.723  44.417  1.00  0.00           C  
ATOM   3693 H17R  OL    89      52.130  58.643  43.914  1.00  0.00           H  
ATOM   3694 H17S  OL    89      53.263  59.767  44.691  1.00  0.00           H  
ATOM   3695 C118  OL    89      54.194  58.262  43.422  1.00  0.00           C  
ATOM   3696 H18R  OL    89      55.157  58.166  43.928  1.00  0.00           H  
ATOM   3697 H18S  OL    89      54.442  58.803  42.507  1.00  0.00           H  
ATOM   3698 H18T  OL    89      53.940  57.296  42.981  1.00  0.00           H  
TER    3699       OL    89 
ATOM   3699 C116  PA    90      79.597  81.854  45.923  1.00  0.00           C  
ATOM   3700 H16R  PA    90      80.151  82.795  45.937  1.00  0.00           H  
ATOM   3701 H16S  PA    90      78.539  82.071  46.081  1.00  0.00           H  
ATOM   3702 H16T  PA    90      79.756  81.290  45.001  1.00  0.00           H  
ATOM   3703 C115  PA    90      80.095  81.024  47.129  1.00  0.00           C  
ATOM   3704 H15R  PA    90      81.126  80.721  46.932  1.00  0.00           H  
ATOM   3705 H15S  PA    90      79.503  80.112  47.231  1.00  0.00           H  
ATOM   3706 C114  PA    90      79.937  81.714  48.424  1.00  0.00           C  
ATOM   3707 H14R  PA    90      78.880  81.962  48.536  1.00  0.00           H  
ATOM   3708 H14S  PA    90      80.631  82.554  48.499  1.00  0.00           H  
ATOM   3709 C113  PA    90      80.400  80.818  49.602  1.00  0.00           C  
ATOM   3710 H13R  PA    90      81.480  80.687  49.506  1.00  0.00           H  
ATOM   3711 H13S  PA    90      79.999  79.808  49.490  1.00  0.00           H  
ATOM   3712 C112  PA    90      79.892  81.526  50.884  1.00  0.00           C  
ATOM   3713 H12R  PA    90      78.907  81.146  51.166  1.00  0.00           H  
ATOM   3714 H12S  PA    90      79.904  82.605  50.717  1.00  0.00           H  
ATOM   3715 C111  PA    90      80.749  81.419  52.166  1.00  0.00           C  
ATOM   3716 H11R  PA    90      81.685  81.947  51.972  1.00  0.00           H  
ATOM   3717 H11S  PA    90      81.016  80.379  52.361  1.00  0.00           H  
ATOM   3718 C110  PA    90      79.966  82.006  53.362  1.00  0.00           C  
ATOM   3719 H10R  PA    90      78.991  81.513  53.383  1.00  0.00           H  
ATOM   3720 H10S  PA    90      79.725  83.060  53.214  1.00  0.00           H  
ATOM   3721  C19  PA    90      80.711  81.806  54.627  1.00  0.00           C  
ATOM   3722  H9R  PA    90      81.699  82.272  54.626  1.00  0.00           H  
ATOM   3723  H9S  PA    90      80.847  80.732  54.776  1.00  0.00           H  
ATOM   3724  C18  PA    90      80.029  82.454  55.808  1.00  0.00           C  
ATOM   3725  H8R  PA    90      78.996  82.101  55.793  1.00  0.00           H  
ATOM   3726  H8S  PA    90      80.032  83.535  55.651  1.00  0.00           H  
ATOM   3727  C17  PA    90      80.826  82.044  57.098  1.00  0.00           C  
ATOM   3728  H7R  PA    90      81.836  82.459  57.113  1.00  0.00           H  
ATOM   3729  H7S  PA    90      81.016  80.968  57.093  1.00  0.00           H  
ATOM   3730  C16  PA    90      80.053  82.509  58.399  1.00  0.00           C  
ATOM   3731  H6R  PA    90      78.999  82.225  58.441  1.00  0.00           H  
ATOM   3732  H6S  PA    90      79.974  83.598  58.374  1.00  0.00           H  
ATOM   3733  C15  PA    90      80.650  82.003  59.746  1.00  0.00           C  
ATOM   3734  H5R  PA    90      81.546  82.607  59.903  1.00  0.00           H  
ATOM   3735  H5S  PA    90      80.876  80.934  59.742  1.00  0.00           H  
ATOM   3736  C14  PA    90      79.657  82.175  60.908  1.00  0.00           C  
ATOM   3737  H4R  PA    90      79.007  82.967  60.530  1.00  0.00           H  
ATOM   3738  H4S  PA    90      80.180  82.451  61.826  1.00  0.00           H  
ATOM   3739  C13  PA    90      78.871  80.906  61.074  1.00  0.00           C  
ATOM   3740  H3R  PA    90      78.435  80.464  60.176  1.00  0.00           H  
ATOM   3741  H3S  PA    90      77.998  81.260  61.627  1.00  0.00           H  
ATOM   3742  C12  PA    90      79.556  79.848  61.990  1.00  0.00           C  
ATOM   3743  H2R  PA    90      80.290  79.418  61.305  1.00  0.00           H  
ATOM   3744  H2S  PA    90      80.077  80.372  62.794  1.00  0.00           H  
ATOM   3745  C11  PS    91      78.567  78.932  62.626  1.00  0.00           C  
ATOM   3746  O12  PS    91      78.029  79.210  63.646  1.00  0.00           O  
ATOM   3747  O11  PS    91      78.311  77.722  61.974  1.00  0.00           O  
ATOM   3748  C1   PS    91      77.204  76.854  62.475  1.00  0.00           C  
ATOM   3749  HR   PS    91      76.276  77.407  62.313  1.00  0.00           H  
ATOM   3750  HS   PS    91      77.295  76.627  63.540  1.00  0.00           H  
ATOM   3751  C2   PS    91      77.265  75.513  61.618  1.00  0.00           C  
ATOM   3752  HX   PS    91      76.482  74.829  61.955  1.00  0.00           H  
ATOM   3753  C3   PS    91      78.677  74.902  61.774  1.00  0.00           C  
ATOM   3754  HA   PS    91      79.390  75.638  61.393  1.00  0.00           H  
ATOM   3755  HB   PS    91      78.551  74.014  61.150  1.00  0.00           H  
ATOM   3756  O31  PS    91      79.087  74.669  63.176  1.00  0.00           O  
ATOM   3757  P31  PS    91      80.445  73.979  63.524  1.00  0.00           P  
ATOM   3758  O32  PS    91      80.271  72.465  62.897  1.00  0.00           O  
ATOM   3759  C31  PS    91      79.324  71.556  63.523  1.00  0.00           C  
ATOM   3760  H1A  PS    91      79.024  70.712  62.897  1.00  0.00           H  
ATOM   3761  H1B  PS    91      78.379  72.086  63.665  1.00  0.00           H  
ATOM   3762  C32  PS    91      79.820  70.977  64.828  1.00  0.00           C  
ATOM   3763  H2A  PS    91      79.891  71.846  65.485  1.00  0.00           H  
ATOM   3764  N31  PS    91      81.174  70.335  64.625  1.00  0.00           N  
ATOM   3765 HN1A  PS    91      81.831  70.953  64.121  1.00  0.00           H  
ATOM   3766 HN1B  PS    91      81.699  70.127  65.490  1.00  0.00           H  
ATOM   3767 HN1C  PS    91      81.094  69.426  64.140  1.00  0.00           H  
ATOM   3768  C33  PS    91      78.738  70.177  65.394  1.00  0.00           C  
ATOM   3769  O33  PS    91      81.456  74.635  62.662  1.00  0.00           O  
ATOM   3770  O34  PS    91      80.697  73.923  64.957  1.00  0.00           O  
ATOM   3771  O21  PS    91      76.924  75.808  60.257  1.00  0.00           O  
ATOM   3772  C21  PS    91      76.398  74.867  59.463  1.00  0.00           C  
ATOM   3773  O22  PS    91      76.193  73.766  59.836  1.00  0.00           O  
ATOM   3774  O35  PS    91      78.808  68.979  65.564  1.00  0.00           O  
ATOM   3775  O36  PS    91      77.743  70.764  65.752  1.00  0.00           O  
ATOM   3776  C12  OL    92      76.172  75.475  58.083  1.00  0.00           C  
ATOM   3777  H2R  OL    92      75.751  76.469  58.251  1.00  0.00           H  
ATOM   3778  H2S  OL    92      77.096  75.671  57.534  1.00  0.00           H  
ATOM   3779  C13  OL    92      75.142  74.592  57.321  1.00  0.00           C  
ATOM   3780  H3R  OL    92      75.553  73.580  57.309  1.00  0.00           H  
ATOM   3781  H3S  OL    92      74.301  74.669  58.014  1.00  0.00           H  
ATOM   3782  C14  OL    92      74.862  75.094  55.924  1.00  0.00           C  
ATOM   3783  H4R  OL    92      75.844  75.140  55.448  1.00  0.00           H  
ATOM   3784  H4S  OL    92      74.247  74.329  55.445  1.00  0.00           H  
ATOM   3785  C15  OL    92      74.100  76.494  55.897  1.00  0.00           C  
ATOM   3786  H5R  OL    92      73.180  76.409  56.478  1.00  0.00           H  
ATOM   3787  H5S  OL    92      74.781  77.205  56.372  1.00  0.00           H  
ATOM   3788  C16  OL    92      73.938  77.021  54.468  1.00  0.00           C  
ATOM   3789  H6R  OL    92      73.564  78.045  54.406  1.00  0.00           H  
ATOM   3790  H6S  OL    92      74.842  76.907  53.866  1.00  0.00           H  
ATOM   3791  C17  OL    92      72.884  76.324  53.620  1.00  0.00           C  
ATOM   3792  H7R  OL    92      73.247  75.294  53.615  1.00  0.00           H  
ATOM   3793  H7S  OL    92      71.879  76.399  54.042  1.00  0.00           H  
ATOM   3794  C18  OL    92      72.847  76.892  52.202  1.00  0.00           C  
ATOM   3795  H8R  OL    92      72.851  77.983  52.174  1.00  0.00           H  
ATOM   3796  H8S  OL    92      73.828  76.634  51.797  1.00  0.00           H  
ATOM   3797  C19  OL    92      71.723  76.316  51.403  1.00  0.00           C  
ATOM   3798  H9R  OL    92      70.769  76.669  51.786  1.00  0.00           H  
ATOM   3799 C110  OL    92      71.807  75.320  50.492  1.00  0.00           C  
ATOM   3800 H10R  OL    92      70.925  74.931  49.988  1.00  0.00           H  
ATOM   3801 C111  OL    92      73.077  74.785  49.952  1.00  0.00           C  
ATOM   3802 H11R  OL    92      73.818  75.581  49.860  1.00  0.00           H  
ATOM   3803 H11S  OL    92      73.347  74.026  50.690  1.00  0.00           H  
ATOM   3804 C112  OL    92      72.829  74.280  48.518  1.00  0.00           C  
ATOM   3805 H12R  OL    92      73.743  73.717  48.315  1.00  0.00           H  
ATOM   3806 H12S  OL    92      71.951  73.630  48.509  1.00  0.00           H  
ATOM   3807 C113  OL    92      72.701  75.350  47.389  1.00  0.00           C  
ATOM   3808 H13R  OL    92      73.564  76.015  47.469  1.00  0.00           H  
ATOM   3809 H13S  OL    92      72.908  74.760  46.494  1.00  0.00           H  
ATOM   3810 C114  OL    92      71.361  76.214  47.294  1.00  0.00           C  
ATOM   3811 H14R  OL    92      70.602  75.466  47.054  1.00  0.00           H  
ATOM   3812 H14S  OL    92      71.156  76.612  48.290  1.00  0.00           H  
ATOM   3813 C115  OL    92      71.390  77.249  46.204  1.00  0.00           C  
ATOM   3814 H15R  OL    92      72.129  78.026  46.412  1.00  0.00           H  
ATOM   3815 H15S  OL    92      71.651  76.707  45.293  1.00  0.00           H  
ATOM   3816 C116  OL    92      70.057  78.052  46.055  1.00  0.00           C  
ATOM   3817 H16R  OL    92      69.243  77.358  45.836  1.00  0.00           H  
ATOM   3818 H16S  OL    92      69.928  78.566  47.010  1.00  0.00           H  
ATOM   3819 C117  OL    92      70.071  79.114  44.899  1.00  0.00           C  
ATOM   3820 H17R  OL    92      70.188  78.635  43.924  1.00  0.00           H  
ATOM   3821 H17S  OL    92      69.067  79.537  44.970  1.00  0.00           H  
ATOM   3822 C118  OL    92      71.059  80.302  44.887  1.00  0.00           C  
ATOM   3823 H18R  OL    92      71.108  80.777  43.905  1.00  0.00           H  
ATOM   3824 H18S  OL    92      72.098  80.014  45.062  1.00  0.00           H  
ATOM   3825 H18T  OL    92      70.778  81.003  45.675  1.00  0.00           H  
TER    3826       OL    92 
ATOM   3826 C116  PA    93      34.287  29.036  44.107  1.00  0.00           C  
ATOM   3827 H16R  PA    93      34.736  29.024  43.112  1.00  0.00           H  
ATOM   3828 H16S  PA    93      33.266  29.393  43.961  1.00  0.00           H  
ATOM   3829 H16T  PA    93      34.225  28.038  44.546  1.00  0.00           H  
ATOM   3830 C115  PA    93      35.077  29.970  45.025  1.00  0.00           C  
ATOM   3831 H15R  PA    93      36.131  29.712  44.909  1.00  0.00           H  
ATOM   3832 H15S  PA    93      34.787  29.869  46.074  1.00  0.00           H  
ATOM   3833 C114  PA    93      34.818  31.411  44.551  1.00  0.00           C  
ATOM   3834 H14R  PA    93      33.746  31.590  44.443  1.00  0.00           H  
ATOM   3835 H14S  PA    93      35.225  31.639  43.564  1.00  0.00           H  
ATOM   3836 C113  PA    93      35.539  32.405  45.547  1.00  0.00           C  
ATOM   3837 H13R  PA    93      36.605  32.174  45.600  1.00  0.00           H  
ATOM   3838 H13S  PA    93      35.168  32.188  46.551  1.00  0.00           H  
ATOM   3839 C112  PA    93      35.464  33.905  45.230  1.00  0.00           C  
ATOM   3840 H12R  PA    93      34.434  34.266  45.218  1.00  0.00           H  
ATOM   3841 H12S  PA    93      35.922  34.038  44.248  1.00  0.00           H  
ATOM   3842 C111  PA    93      36.267  34.705  46.158  1.00  0.00           C  
ATOM   3843 H11R  PA    93      36.352  35.673  45.659  1.00  0.00           H  
ATOM   3844 H11S  PA    93      37.300  34.352  46.204  1.00  0.00           H  
ATOM   3845 C110  PA    93      35.639  34.897  47.498  1.00  0.00           C  
ATOM   3846 H10R  PA    93      35.318  33.930  47.891  1.00  0.00           H  
ATOM   3847 H10S  PA    93      34.763  35.532  47.350  1.00  0.00           H  
ATOM   3848  C19  PA    93      36.664  35.551  48.481  1.00  0.00           C  
ATOM   3849  H9R  PA    93      36.752  36.578  48.119  1.00  0.00           H  
ATOM   3850  H9S  PA    93      37.677  35.144  48.466  1.00  0.00           H  
ATOM   3851  C18  PA    93      36.173  35.694  49.872  1.00  0.00           C  
ATOM   3852  H8R  PA    93      36.421  34.738  50.340  1.00  0.00           H  
ATOM   3853  H8S  PA    93      35.082  35.742  49.848  1.00  0.00           H  
ATOM   3854  C17  PA    93      36.891  36.778  50.660  1.00  0.00           C  
ATOM   3855  H7R  PA    93      36.730  37.787  50.273  1.00  0.00           H  
ATOM   3856  H7S  PA    93      37.961  36.574  50.586  1.00  0.00           H  
ATOM   3857  C16  PA    93      36.421  36.787  52.159  1.00  0.00           C  
ATOM   3858  H6R  PA    93      36.670  35.803  52.561  1.00  0.00           H  
ATOM   3859  H6S  PA    93      35.348  36.985  52.192  1.00  0.00           H  
ATOM   3860  C15  PA    93      37.174  37.862  52.834  1.00  0.00           C  
ATOM   3861  H5R  PA    93      36.768  38.844  52.582  1.00  0.00           H  
ATOM   3862  H5S  PA    93      38.207  37.807  52.484  1.00  0.00           H  
ATOM   3863  C14  PA    93      37.240  37.594  54.421  1.00  0.00           C  
ATOM   3864  H4R  PA    93      38.040  38.229  54.807  1.00  0.00           H  
ATOM   3865  H4S  PA    93      37.481  36.575  54.731  1.00  0.00           H  
ATOM   3866  C13  PA    93      36.068  38.063  55.281  1.00  0.00           C  
ATOM   3867  H3R  PA    93      35.121  37.592  55.009  1.00  0.00           H  
ATOM   3868  H3S  PA    93      35.807  39.115  55.145  1.00  0.00           H  
ATOM   3869  C12  PA    93      36.099  37.892  56.809  1.00  0.00           C  
ATOM   3870  H2R  PA    93      36.895  38.500  57.242  1.00  0.00           H  
ATOM   3871  H2S  PA    93      36.221  36.829  57.031  1.00  0.00           H  
ATOM   3872  C11  PS    94      34.815  38.304  57.440  1.00  0.00           C  
ATOM   3873  O12  PS    94      34.820  39.524  57.818  1.00  0.00           O  
ATOM   3874  O11  PS    94      33.958  37.411  57.793  1.00  0.00           O  
ATOM   3875  C1   PS    94      32.874  37.740  58.786  1.00  0.00           C  
ATOM   3876  HR   PS    94      32.382  38.690  58.565  1.00  0.00           H  
ATOM   3877  HS   PS    94      33.531  37.853  59.652  1.00  0.00           H  
ATOM   3878  C2   PS    94      31.836  36.671  59.098  1.00  0.00           C  
ATOM   3879  HX   PS    94      31.304  36.984  60.000  1.00  0.00           H  
ATOM   3880  C3   PS    94      32.492  35.254  59.270  1.00  0.00           C  
ATOM   3881  HA   PS    94      33.338  35.053  58.608  1.00  0.00           H  
ATOM   3882  HB   PS    94      31.778  34.426  59.271  1.00  0.00           H  
ATOM   3883  O31  PS    94      33.234  35.281  60.539  1.00  0.00           O  
ATOM   3884  P31  PS    94      32.547  34.634  61.830  1.00  0.00           P  
ATOM   3885  O32  PS    94      31.143  35.335  61.912  1.00  0.00           O  
ATOM   3886  C31  PS    94      30.759  36.299  62.820  1.00  0.00           C  
ATOM   3887  H1A  PS    94      31.135  37.294  62.569  1.00  0.00           H  
ATOM   3888  H1B  PS    94      31.206  35.984  63.766  1.00  0.00           H  
ATOM   3889  C32  PS    94      29.261  36.510  62.904  1.00  0.00           C  
ATOM   3890  H2A  PS    94      29.026  35.445  62.929  1.00  0.00           H  
ATOM   3891  N31  PS    94      28.593  37.067  61.673  1.00  0.00           N  
ATOM   3892 HN1A  PS    94      27.571  37.001  61.805  1.00  0.00           H  
ATOM   3893 HN1B  PS    94      28.828  38.066  61.557  1.00  0.00           H  
ATOM   3894 HN1C  PS    94      28.809  36.554  60.803  1.00  0.00           H  
ATOM   3895  C33  PS    94      29.004  37.176  64.248  1.00  0.00           C  
ATOM   3896  O33  PS    94      32.289  33.212  61.523  1.00  0.00           O  
ATOM   3897  O34  PS    94      33.304  34.944  63.053  1.00  0.00           O  
ATOM   3898  O21  PS    94      30.998  36.638  57.946  1.00  0.00           O  
ATOM   3899  C21  PS    94      29.705  36.605  58.092  1.00  0.00           C  
ATOM   3900  O22  PS    94      29.133  36.299  59.125  1.00  0.00           O  
ATOM   3901  O35  PS    94      29.255  38.376  64.295  1.00  0.00           O  
ATOM   3902  O36  PS    94      28.353  36.581  65.072  1.00  0.00           O  
ATOM   3903  C12  OL    95      29.028  36.993  56.851  1.00  0.00           C  
ATOM   3904  H2R  OL    95      28.440  37.904  56.977  1.00  0.00           H  
ATOM   3905  H2S  OL    95      29.796  37.139  56.089  1.00  0.00           H  
ATOM   3906  C13  OL    95      28.128  35.798  56.379  1.00  0.00           C  
ATOM   3907  H3R  OL    95      28.834  35.013  56.098  1.00  0.00           H  
ATOM   3908  H3S  OL    95      27.439  35.343  57.093  1.00  0.00           H  
ATOM   3909  C14  OL    95      27.291  36.283  55.223  1.00  0.00           C  
ATOM   3910  H4R  OL    95      26.701  37.170  55.464  1.00  0.00           H  
ATOM   3911  H4S  OL    95      27.937  36.513  54.373  1.00  0.00           H  
ATOM   3912  C15  OL    95      26.296  35.182  54.730  1.00  0.00           C  
ATOM   3913  H5R  OL    95      26.908  34.335  54.414  1.00  0.00           H  
ATOM   3914  H5S  OL    95      25.702  34.828  55.574  1.00  0.00           H  
ATOM   3915  C16  OL    95      25.374  35.658  53.598  1.00  0.00           C  
ATOM   3916  H6R  OL    95      24.730  34.823  53.314  1.00  0.00           H  
ATOM   3917  H6S  OL    95      24.659  36.433  53.882  1.00  0.00           H  
ATOM   3918  C17  OL    95      26.130  35.941  52.213  1.00  0.00           C  
ATOM   3919  H7R  OL    95      26.541  36.935  52.403  1.00  0.00           H  
ATOM   3920  H7S  OL    95      27.031  35.346  52.050  1.00  0.00           H  
ATOM   3921  C18  OL    95      25.225  35.989  51.008  1.00  0.00           C  
ATOM   3922  H8R  OL    95      24.760  35.010  50.871  1.00  0.00           H  
ATOM   3923  H8S  OL    95      24.357  36.629  51.185  1.00  0.00           H  
ATOM   3924  C19  OL    95      25.936  36.412  49.719  1.00  0.00           C  
ATOM   3925  H9R  OL    95      26.570  37.270  49.930  1.00  0.00           H  
ATOM   3926 C110  OL    95      25.820  35.898  48.487  1.00  0.00           C  
ATOM   3927 H10R  OL    95      26.425  36.452  47.774  1.00  0.00           H  
ATOM   3928 C111  OL    95      25.012  34.848  47.902  1.00  0.00           C  
ATOM   3929 H11R  OL    95      24.018  34.688  48.326  1.00  0.00           H  
ATOM   3930 H11S  OL    95      24.853  35.208  46.883  1.00  0.00           H  
ATOM   3931 C112  OL    95      25.853  33.592  47.620  1.00  0.00           C  
ATOM   3932 H12R  OL    95      26.873  33.898  47.379  1.00  0.00           H  
ATOM   3933 H12S  OL    95      25.961  33.077  48.577  1.00  0.00           H  
ATOM   3934 C113  OL    95      25.343  32.649  46.536  1.00  0.00           C  
ATOM   3935 H13R  OL    95      24.379  32.185  46.754  1.00  0.00           H  
ATOM   3936 H13S  OL    95      25.151  33.229  45.631  1.00  0.00           H  
ATOM   3937 C114  OL    95      26.331  31.548  46.131  1.00  0.00           C  
ATOM   3938 H14R  OL    95      27.084  32.054  45.522  1.00  0.00           H  
ATOM   3939 H14S  OL    95      26.827  31.216  47.046  1.00  0.00           H  
ATOM   3940 C115  OL    95      25.588  30.519  45.238  1.00  0.00           C  
ATOM   3941 H15R  OL    95      25.202  29.728  45.884  1.00  0.00           H  
ATOM   3942 H15S  OL    95      24.732  30.957  44.721  1.00  0.00           H  
ATOM   3943 C116  OL    95      26.573  29.759  44.286  1.00  0.00           C  
ATOM   3944 H16R  OL    95      26.056  28.878  43.901  1.00  0.00           H  
ATOM   3945 H16S  OL    95      26.779  30.420  43.441  1.00  0.00           H  
ATOM   3946 C117  OL    95      27.893  29.268  44.988  1.00  0.00           C  
ATOM   3947 H17R  OL    95      28.502  30.120  45.297  1.00  0.00           H  
ATOM   3948 H17S  OL    95      27.728  28.663  45.882  1.00  0.00           H  
ATOM   3949 C118  OL    95      28.747  28.374  44.023  1.00  0.00           C  
ATOM   3950 H18R  OL    95      29.719  28.200  44.489  1.00  0.00           H  
ATOM   3951 H18S  OL    95      28.919  28.728  43.004  1.00  0.00           H  
ATOM   3952 H18T  OL    95      28.222  27.417  43.983  1.00  0.00           H  
TER    3953       OL    95 
ATOM   3953 C116  PA    96       5.727  24.646  46.364  1.00  0.00           C  
ATOM   3954 H16R  PA    96       5.934  25.536  45.765  1.00  0.00           H  
ATOM   3955 H16S  PA    96       4.923  24.123  45.844  1.00  0.00           H  
ATOM   3956 H16T  PA    96       6.611  24.007  46.420  1.00  0.00           H  
ATOM   3957 C115  PA    96       5.258  24.922  47.750  1.00  0.00           C  
ATOM   3958 H15R  PA    96       6.130  25.241  48.326  1.00  0.00           H  
ATOM   3959 H15S  PA    96       4.872  24.056  48.291  1.00  0.00           H  
ATOM   3960 C114  PA    96       4.198  26.069  47.840  1.00  0.00           C  
ATOM   3961 H14R  PA    96       3.216  25.740  48.186  1.00  0.00           H  
ATOM   3962 H14S  PA    96       4.055  26.539  46.864  1.00  0.00           H  
ATOM   3963 C113  PA    96       4.785  27.233  48.722  1.00  0.00           C  
ATOM   3964 H13R  PA    96       5.793  27.416  48.344  1.00  0.00           H  
ATOM   3965 H13S  PA    96       4.957  26.979  49.770  1.00  0.00           H  
ATOM   3966 C112  PA    96       4.022  28.600  48.680  1.00  0.00           C  
ATOM   3967 H12R  PA    96       3.017  28.533  49.102  1.00  0.00           H  
ATOM   3968 H12S  PA    96       3.859  28.743  47.610  1.00  0.00           H  
ATOM   3969 C111  PA    96       4.736  29.802  49.340  1.00  0.00           C  
ATOM   3970 H11R  PA    96       4.626  30.655  48.667  1.00  0.00           H  
ATOM   3971 H11S  PA    96       5.786  29.507  49.378  1.00  0.00           H  
ATOM   3972 C110  PA    96       4.203  30.119  50.737  1.00  0.00           C  
ATOM   3973 H10R  PA    96       4.351  29.239  51.365  1.00  0.00           H  
ATOM   3974 H10S  PA    96       3.157  30.433  50.715  1.00  0.00           H  
ATOM   3975  C19  PA    96       4.930  31.276  51.504  1.00  0.00           C  
ATOM   3976  H9R  PA    96       5.008  32.187  50.908  1.00  0.00           H  
ATOM   3977  H9S  PA    96       6.005  31.171  51.668  1.00  0.00           H  
ATOM   3978  C18  PA    96       4.292  31.477  52.893  1.00  0.00           C  
ATOM   3979  H8R  PA    96       4.513  30.623  53.537  1.00  0.00           H  
ATOM   3980  H8S  PA    96       3.228  31.696  52.777  1.00  0.00           H  
ATOM   3981  C17  PA    96       4.925  32.628  53.662  1.00  0.00           C  
ATOM   3982  H7R  PA    96       5.162  33.321  52.852  1.00  0.00           H  
ATOM   3983  H7S  PA    96       5.772  32.315  54.276  1.00  0.00           H  
ATOM   3984  C16  PA    96       3.803  33.234  54.533  1.00  0.00           C  
ATOM   3985  H6R  PA    96       3.340  32.431  55.110  1.00  0.00           H  
ATOM   3986  H6S  PA    96       3.066  33.687  53.866  1.00  0.00           H  
ATOM   3987  C15  PA    96       4.300  34.189  55.555  1.00  0.00           C  
ATOM   3988  H5R  PA    96       5.104  34.751  55.075  1.00  0.00           H  
ATOM   3989  H5S  PA    96       4.577  33.711  56.498  1.00  0.00           H  
ATOM   3990  C14  PA    96       3.375  35.407  55.774  1.00  0.00           C  
ATOM   3991  H4R  PA    96       2.389  34.990  55.991  1.00  0.00           H  
ATOM   3992  H4S  PA    96       3.400  36.022  54.872  1.00  0.00           H  
ATOM   3993  C13  PA    96       3.784  36.266  56.904  1.00  0.00           C  
ATOM   3994  H3R  PA    96       4.092  35.587  57.702  1.00  0.00           H  
ATOM   3995  H3S  PA    96       2.888  36.805  57.217  1.00  0.00           H  
ATOM   3996  C12  PA    96       4.923  37.226  56.488  1.00  0.00           C  
ATOM   3997  H2R  PA    96       4.799  37.790  55.560  1.00  0.00           H  
ATOM   3998  H2S  PA    96       5.844  36.717  56.193  1.00  0.00           H  
ATOM   3999  C11  PE    97       4.932  38.397  57.430  1.00  0.00           C  
ATOM   4000  O12  PE    97       4.277  38.503  58.497  1.00  0.00           O  
ATOM   4001  O11  PE    97       5.827  39.339  57.000  1.00  0.00           O  
ATOM   4002  C1   PE    97       6.143  40.360  57.980  1.00  0.00           C  
ATOM   4003  HR   PE    97       5.245  40.706  58.499  1.00  0.00           H  
ATOM   4004  HS   PE    97       6.359  41.295  57.457  1.00  0.00           H  
ATOM   4005  C2   PE    97       7.247  39.946  58.957  1.00  0.00           C  
ATOM   4006  HX   PE    97       6.909  39.068  59.512  1.00  0.00           H  
ATOM   4007  C3   PE    97       7.443  41.133  59.958  1.00  0.00           C  
ATOM   4008  HA   PE    97       6.502  41.327  60.479  1.00  0.00           H  
ATOM   4009  HB   PE    97       7.594  42.065  59.407  1.00  0.00           H  
ATOM   4010  O31  PE    97       8.520  40.843  60.910  1.00  0.00           O  
ATOM   4011  P31  PE    97       8.204  39.946  62.134  1.00  0.00           P  
ATOM   4012  O32  PE    97       7.653  41.160  63.062  1.00  0.00           O  
ATOM   4013  C31  PE    97       8.534  42.317  63.244  1.00  0.00           C  
ATOM   4014  H1A  PE    97       7.859  43.159  63.419  1.00  0.00           H  
ATOM   4015  H1B  PE    97       9.023  42.572  62.300  1.00  0.00           H  
ATOM   4016  C32  PE    97       9.557  42.049  64.312  1.00  0.00           C  
ATOM   4017  H2A  PE    97      10.250  41.240  64.078  1.00  0.00           H  
ATOM   4018  H2B  PE    97      10.200  42.902  64.532  1.00  0.00           H  
ATOM   4019  N31  PE    97       8.872  41.703  65.617  1.00  0.00           N  
ATOM   4020 HN1A  PE    97       9.588  41.642  66.359  1.00  0.00           H  
ATOM   4021 HN1B  PE    97       8.141  42.328  65.995  1.00  0.00           H  
ATOM   4022 HN1C  PE    97       8.442  40.766  65.675  1.00  0.00           H  
ATOM   4023  O33  PE    97       7.141  38.900  61.981  1.00  0.00           O  
ATOM   4024  O34  PE    97       9.484  39.433  62.626  1.00  0.00           O  
ATOM   4025  O21  PE    97       8.457  39.868  58.065  1.00  0.00           O  
ATOM   4026  C21  PE    97       9.092  38.709  57.823  1.00  0.00           C  
ATOM   4027  O22  PE    97       8.620  37.603  58.056  1.00  0.00           O  
ATOM   4028  C12  OL    98      10.451  38.837  57.177  1.00  0.00           C  
ATOM   4029  H2R  OL    98      10.671  39.881  56.945  1.00  0.00           H  
ATOM   4030  H2S  OL    98      11.192  38.542  57.922  1.00  0.00           H  
ATOM   4031  C13  OL    98      10.550  38.068  55.846  1.00  0.00           C  
ATOM   4032  H3R  OL    98      10.787  37.021  56.044  1.00  0.00           H  
ATOM   4033  H3S  OL    98       9.662  38.166  55.218  1.00  0.00           H  
ATOM   4034  C14  OL    98      11.740  38.600  55.056  1.00  0.00           C  
ATOM   4035  H4R  OL    98      11.581  39.621  54.703  1.00  0.00           H  
ATOM   4036  H4S  OL    98      12.567  38.672  55.766  1.00  0.00           H  
ATOM   4037  C15  OL    98      12.055  37.730  53.798  1.00  0.00           C  
ATOM   4038  H5R  OL    98      13.016  38.082  53.417  1.00  0.00           H  
ATOM   4039  H5S  OL    98      12.280  36.748  54.217  1.00  0.00           H  
ATOM   4040  C16  OL    98      10.916  37.653  52.784  1.00  0.00           C  
ATOM   4041  H6R  OL    98      10.035  37.229  53.271  1.00  0.00           H  
ATOM   4042  H6S  OL    98      10.672  38.693  52.554  1.00  0.00           H  
ATOM   4043  C17  OL    98      11.237  37.003  51.441  1.00  0.00           C  
ATOM   4044  H7R  OL    98      12.305  37.197  51.328  1.00  0.00           H  
ATOM   4045  H7S  OL    98      11.137  35.919  51.356  1.00  0.00           H  
ATOM   4046  C18  OL    98      10.619  37.516  50.156  1.00  0.00           C  
ATOM   4047  H8R  OL    98      10.807  36.846  49.314  1.00  0.00           H  
ATOM   4048  H8S  OL    98       9.543  37.681  50.243  1.00  0.00           H  
ATOM   4049  C19  OL    98      11.302  38.806  49.738  1.00  0.00           C  
ATOM   4050  H9R  OL    98      12.385  38.739  49.675  1.00  0.00           H  
ATOM   4051 C110  OL    98      10.670  40.015  49.526  1.00  0.00           C  
ATOM   4052 H10R  OL    98      11.201  40.915  49.227  1.00  0.00           H  
ATOM   4053 C111  OL    98       9.207  40.251  49.528  1.00  0.00           C  
ATOM   4054 H11R  OL    98       8.578  39.360  49.570  1.00  0.00           H  
ATOM   4055 H11S  OL    98       8.960  40.827  50.422  1.00  0.00           H  
ATOM   4056 C112  OL    98       8.812  40.888  48.241  1.00  0.00           C  
ATOM   4057 H12R  OL    98       7.726  40.914  48.350  1.00  0.00           H  
ATOM   4058 H12S  OL    98       9.219  41.899  48.178  1.00  0.00           H  
ATOM   4059 C113  OL    98       9.148  40.099  46.924  1.00  0.00           C  
ATOM   4060 H13R  OL    98       9.861  40.552  46.233  1.00  0.00           H  
ATOM   4061 H13S  OL    98       9.596  39.152  47.233  1.00  0.00           H  
ATOM   4062 C114  OL    98       7.934  39.676  46.111  1.00  0.00           C  
ATOM   4063 H14R  OL    98       7.255  39.258  46.857  1.00  0.00           H  
ATOM   4064 H14S  OL    98       7.382  40.590  45.882  1.00  0.00           H  
ATOM   4065 C115  OL    98       8.094  38.945  44.760  1.00  0.00           C  
ATOM   4066 H15R  OL    98       7.247  39.205  44.121  1.00  0.00           H  
ATOM   4067 H15S  OL    98       8.974  39.370  44.273  1.00  0.00           H  
ATOM   4068 C116  OL    98       8.263  37.412  44.904  1.00  0.00           C  
ATOM   4069 H16R  OL    98       9.229  37.193  45.365  1.00  0.00           H  
ATOM   4070 H16S  OL    98       7.416  37.123  45.529  1.00  0.00           H  
ATOM   4071 C117  OL    98       8.394  36.554  43.558  1.00  0.00           C  
ATOM   4072 H17R  OL    98       8.971  37.154  42.852  1.00  0.00           H  
ATOM   4073 H17S  OL    98       9.000  35.688  43.832  1.00  0.00           H  
ATOM   4074 C118  OL    98       6.985  36.046  43.095  1.00  0.00           C  
ATOM   4075 H18R  OL    98       6.558  35.350  43.821  1.00  0.00           H  
ATOM   4076 H18S  OL    98       7.114  35.467  42.178  1.00  0.00           H  
ATOM   4077 H18T  OL    98       6.327  36.914  43.015  1.00  0.00           H  
TER    4078       OL    98 
ATOM   4078 C116  PA    99       2.558  39.328  42.032  1.00  0.00           C  
ATOM   4079 H16R  PA    99       1.971  38.460  42.338  1.00  0.00           H  
ATOM   4080 H16S  PA    99       3.344  38.975  41.361  1.00  0.00           H  
ATOM   4081 H16T  PA    99       2.068  40.179  41.554  1.00  0.00           H  
ATOM   4082 C115  PA    99       3.305  39.922  43.259  1.00  0.00           C  
ATOM   4083 H15R  PA    99       2.519  40.403  43.845  1.00  0.00           H  
ATOM   4084 H15S  PA    99       3.955  40.711  42.876  1.00  0.00           H  
ATOM   4085 C114  PA    99       4.138  38.998  44.161  1.00  0.00           C  
ATOM   4086 H14R  PA    99       5.096  39.071  43.642  1.00  0.00           H  
ATOM   4087 H14S  PA    99       3.842  38.015  43.789  1.00  0.00           H  
ATOM   4088 C113  PA    99       4.067  39.248  45.671  1.00  0.00           C  
ATOM   4089 H13R  PA    99       4.811  39.989  45.971  1.00  0.00           H  
ATOM   4090 H13S  PA    99       4.200  38.243  46.076  1.00  0.00           H  
ATOM   4091 C112  PA    99       2.772  39.734  46.234  1.00  0.00           C  
ATOM   4092 H12R  PA    99       2.049  39.149  45.662  1.00  0.00           H  
ATOM   4093 H12S  PA    99       2.637  40.817  46.208  1.00  0.00           H  
ATOM   4094 C111  PA    99       2.673  39.365  47.836  1.00  0.00           C  
ATOM   4095 H11R  PA    99       3.028  38.348  48.013  1.00  0.00           H  
ATOM   4096 H11S  PA    99       1.647  39.426  48.204  1.00  0.00           H  
ATOM   4097 C110  PA    99       3.439  40.291  48.741  1.00  0.00           C  
ATOM   4098 H10R  PA    99       3.566  41.220  48.182  1.00  0.00           H  
ATOM   4099 H10S  PA    99       4.433  39.894  48.956  1.00  0.00           H  
ATOM   4100  C19  PA    99       2.638  40.584  50.092  1.00  0.00           C  
ATOM   4101  H9R  PA    99       2.559  39.635  50.627  1.00  0.00           H  
ATOM   4102  H9S  PA    99       1.581  40.766  49.889  1.00  0.00           H  
ATOM   4103  C18  PA    99       3.137  41.687  51.022  1.00  0.00           C  
ATOM   4104  H8R  PA    99       2.885  42.595  50.470  1.00  0.00           H  
ATOM   4105  H8S  PA    99       4.229  41.704  51.030  1.00  0.00           H  
ATOM   4106  C17  PA    99       2.517  41.590  52.418  1.00  0.00           C  
ATOM   4107  H7R  PA    99       1.432  41.705  52.405  1.00  0.00           H  
ATOM   4108  H7S  PA    99       2.999  42.422  52.937  1.00  0.00           H  
ATOM   4109  C16  PA    99       2.814  40.348  53.353  1.00  0.00           C  
ATOM   4110  H6R  PA    99       3.433  40.718  54.174  1.00  0.00           H  
ATOM   4111  H6S  PA    99       3.446  39.631  52.825  1.00  0.00           H  
ATOM   4112  C15  PA    99       1.521  39.698  53.866  1.00  0.00           C  
ATOM   4113  H5R  PA    99       1.632  38.690  54.271  1.00  0.00           H  
ATOM   4114  H5S  PA    99       0.840  39.577  53.021  1.00  0.00           H  
ATOM   4115  C14  PA    99       0.793  40.489  54.989  1.00  0.00           C  
ATOM   4116  H4R  PA    99      -0.237  40.127  54.961  1.00  0.00           H  
ATOM   4117  H4S  PA    99       0.667  41.496  54.587  1.00  0.00           H  
ATOM   4118  C13  PA    99       1.488  40.424  56.361  1.00  0.00           C  
ATOM   4119  H3R  PA    99       2.265  39.678  56.179  1.00  0.00           H  
ATOM   4120  H3S  PA    99       0.772  39.925  57.018  1.00  0.00           H  
ATOM   4121  C12  PA    99       1.820  41.792  56.977  1.00  0.00           C  
ATOM   4122  H2R  PA    99       1.007  42.512  56.857  1.00  0.00           H  
ATOM   4123  H2S  PA    99       2.683  42.135  56.404  1.00  0.00           H  
ATOM   4124  C11  PE   100       2.269  41.791  58.427  1.00  0.00           C  
ATOM   4125  O12  PE   100       2.483  40.801  59.105  1.00  0.00           O  
ATOM   4126  O11  PE   100       2.324  43.077  58.864  1.00  0.00           O  
ATOM   4127  C1   PE   100       2.489  43.303  60.291  1.00  0.00           C  
ATOM   4128  HR   PE   100       2.006  42.497  60.849  1.00  0.00           H  
ATOM   4129  HS   PE   100       1.914  44.203  60.524  1.00  0.00           H  
ATOM   4130  C2   PE   100       3.990  43.483  60.573  1.00  0.00           C  
ATOM   4131  HX   PE   100       4.509  42.582  60.236  1.00  0.00           H  
ATOM   4132  C3   PE   100       4.255  43.492  62.112  1.00  0.00           C  
ATOM   4133  HA   PE   100       3.682  44.327  62.524  1.00  0.00           H  
ATOM   4134  HB   PE   100       5.313  43.681  62.314  1.00  0.00           H  
ATOM   4135  O31  PE   100       3.783  42.208  62.663  1.00  0.00           O  
ATOM   4136  P31  PE   100       3.698  42.138  64.292  1.00  0.00           P  
ATOM   4137  O32  PE   100       2.228  42.466  64.731  1.00  0.00           O  
ATOM   4138  C31  PE   100       1.049  41.773  64.314  1.00  0.00           C  
ATOM   4139  H1A  PE   100       0.930  40.861  64.905  1.00  0.00           H  
ATOM   4140  H1B  PE   100       1.178  41.561  63.250  1.00  0.00           H  
ATOM   4141  C32  PE   100      -0.199  42.673  64.626  1.00  0.00           C  
ATOM   4142  H2A  PE   100      -1.088  42.044  64.560  1.00  0.00           H  
ATOM   4143  H2B  PE   100      -0.021  43.034  65.640  1.00  0.00           H  
ATOM   4144  N31  PE   100      -0.464  43.920  63.795  1.00  0.00           N  
ATOM   4145 HN1A  PE   100      -1.202  44.521  64.196  1.00  0.00           H  
ATOM   4146 HN1B  PE   100       0.367  44.532  63.854  1.00  0.00           H  
ATOM   4147 HN1C  PE   100      -0.626  43.793  62.783  1.00  0.00           H  
ATOM   4148  O33  PE   100       3.962  40.779  64.718  1.00  0.00           O  
ATOM   4149  O34  PE   100       4.400  43.230  64.942  1.00  0.00           O  
ATOM   4150  O21  PE   100       4.597  44.666  60.026  1.00  0.00           O  
ATOM   4151  C21  PE   100       5.374  44.584  58.932  1.00  0.00           C  
ATOM   4152  O22  PE   100       5.679  43.599  58.341  1.00  0.00           O  
ATOM   4153  C12  OL   101       5.607  45.990  58.350  1.00  0.00           C  
ATOM   4154  H2R  OL   101       5.474  46.711  59.160  1.00  0.00           H  
ATOM   4155  H2S  OL   101       6.627  46.027  57.962  1.00  0.00           H  
ATOM   4156  C13  OL   101       4.517  46.420  57.332  1.00  0.00           C  
ATOM   4157  H3R  OL   101       3.550  46.739  57.729  1.00  0.00           H  
ATOM   4158  H3S  OL   101       4.928  47.282  56.803  1.00  0.00           H  
ATOM   4159  C14  OL   101       4.181  45.399  56.225  1.00  0.00           C  
ATOM   4160  H4R  OL   101       4.074  44.372  56.580  1.00  0.00           H  
ATOM   4161  H4S  OL   101       3.221  45.753  55.842  1.00  0.00           H  
ATOM   4162  C15  OL   101       5.326  45.386  55.092  1.00  0.00           C  
ATOM   4163  H5R  OL   101       5.854  46.342  55.071  1.00  0.00           H  
ATOM   4164  H5S  OL   101       6.092  44.629  55.269  1.00  0.00           H  
ATOM   4165  C16  OL   101       4.683  45.046  53.706  1.00  0.00           C  
ATOM   4166  H6R  OL   101       4.593  43.958  53.720  1.00  0.00           H  
ATOM   4167  H6S  OL   101       3.684  45.486  53.694  1.00  0.00           H  
ATOM   4168  C17  OL   101       5.448  45.435  52.451  1.00  0.00           C  
ATOM   4169  H7R  OL   101       6.398  44.961  52.706  1.00  0.00           H  
ATOM   4170  H7S  OL   101       5.060  44.923  51.567  1.00  0.00           H  
ATOM   4171  C18  OL   101       5.652  46.963  52.160  1.00  0.00           C  
ATOM   4172  H8R  OL   101       4.710  47.438  51.877  1.00  0.00           H  
ATOM   4173  H8S  OL   101       5.955  47.504  53.058  1.00  0.00           H  
ATOM   4174  C19  OL   101       6.626  47.206  51.027  1.00  0.00           C  
ATOM   4175  H9R  OL   101       7.093  46.311  50.624  1.00  0.00           H  
ATOM   4176 C110  OL   101       7.028  48.357  50.500  1.00  0.00           C  
ATOM   4177 H10R  OL   101       7.757  48.286  49.697  1.00  0.00           H  
ATOM   4178 C111  OL   101       6.536  49.756  50.736  1.00  0.00           C  
ATOM   4179 H11R  OL   101       6.053  50.005  49.788  1.00  0.00           H  
ATOM   4180 H11S  OL   101       5.829  49.719  51.568  1.00  0.00           H  
ATOM   4181 C112  OL   101       7.713  50.692  50.915  1.00  0.00           C  
ATOM   4182 H12R  OL   101       8.378  50.611  50.052  1.00  0.00           H  
ATOM   4183 H12S  OL   101       7.398  51.730  51.044  1.00  0.00           H  
ATOM   4184 C113  OL   101       8.556  50.419  52.121  1.00  0.00           C  
ATOM   4185 H13R  OL   101       8.004  50.395  53.063  1.00  0.00           H  
ATOM   4186 H13S  OL   101       8.938  49.398  52.061  1.00  0.00           H  
ATOM   4187 C114  OL   101       9.747  51.315  52.407  1.00  0.00           C  
ATOM   4188 H14R  OL   101       9.658  52.359  52.715  1.00  0.00           H  
ATOM   4189 H14S  OL   101      10.289  50.882  53.251  1.00  0.00           H  
ATOM   4190 C115  OL   101      10.601  51.303  51.159  1.00  0.00           C  
ATOM   4191 H15R  OL   101      10.689  50.278  50.794  1.00  0.00           H  
ATOM   4192 H15S  OL   101      10.034  51.847  50.401  1.00  0.00           H  
ATOM   4193 C116  OL   101      11.964  51.853  51.374  1.00  0.00           C  
ATOM   4194 H16R  OL   101      11.907  52.944  51.389  1.00  0.00           H  
ATOM   4195 H16S  OL   101      12.401  51.632  52.350  1.00  0.00           H  
ATOM   4196 C117  OL   101      12.929  51.518  50.298  1.00  0.00           C  
ATOM   4197 H17R  OL   101      13.948  51.602  50.682  1.00  0.00           H  
ATOM   4198 H17S  OL   101      12.915  50.461  50.022  1.00  0.00           H  
ATOM   4199 C118  OL   101      12.712  52.319  48.984  1.00  0.00           C  
ATOM   4200 H18R  OL   101      12.185  51.643  48.308  1.00  0.00           H  
ATOM   4201 H18S  OL   101      13.753  52.526  48.724  1.00  0.00           H  
ATOM   4202 H18T  OL   101      12.160  53.239  49.187  1.00  0.00           H  
TER    4203       OL   101 
ATOM   4203  C1  CHL   102      46.313  74.519  60.019  1.00  0.00           C  
ATOM   4204  H11 CHL   102      45.675  73.635  59.959  1.00  0.00           H  
ATOM   4205  H12 CHL   102      45.980  75.291  59.322  1.00  0.00           H  
ATOM   4206  C2  CHL   102      46.446  74.824  61.549  1.00  0.00           C  
ATOM   4207  H21 CHL   102      47.041  75.739  61.590  1.00  0.00           H  
ATOM   4208  H22 CHL   102      45.482  75.169  61.929  1.00  0.00           H  
ATOM   4209  C3  CHL   102      47.059  73.673  62.382  1.00  0.00           C  
ATOM   4210  H31 CHL   102      46.322  72.867  62.352  1.00  0.00           H  
ATOM   4211  C4  CHL   102      48.415  73.261  61.781  1.00  0.00           C  
ATOM   4212  H41 CHL   102      49.131  74.047  62.030  1.00  0.00           H  
ATOM   4213  H42 CHL   102      48.705  72.291  62.188  1.00  0.00           H  
ATOM   4214  C5  CHL   102      48.319  73.017  60.264  1.00  0.00           C  
ATOM   4215  C6  CHL   102      48.816  71.856  59.848  1.00  0.00           C  
ATOM   4216  H61 CHL   102      49.120  71.168  60.633  1.00  0.00           H  
ATOM   4217  C7  CHL   102      49.033  71.525  58.384  1.00  0.00           C  
ATOM   4218  H71 CHL   102      50.048  71.173  58.187  1.00  0.00           H  
ATOM   4219  H72 CHL   102      48.463  70.612  58.197  1.00  0.00           H  
ATOM   4220  C8  CHL   102      48.619  72.744  57.462  1.00  0.00           C  
ATOM   4221  H81 CHL   102      49.549  73.315  57.473  1.00  0.00           H  
ATOM   4222  C9  CHL   102      47.396  73.624  57.971  1.00  0.00           C  
ATOM   4223  H91 CHL   102      46.605  72.875  58.047  1.00  0.00           H  
ATOM   4224  C10 CHL   102      47.689  74.126  59.374  1.00  0.00           C  
ATOM   4225  C11 CHL   102      46.857  74.738  56.941  1.00  0.00           C  
ATOM   4226 H111 CHL   102      45.836  74.867  57.306  1.00  0.00           H  
ATOM   4227 H112 CHL   102      47.441  75.658  57.022  1.00  0.00           H  
ATOM   4228  C12 CHL   102      46.849  74.244  55.454  1.00  0.00           C  
ATOM   4229 H121 CHL   102      46.061  73.507  55.285  1.00  0.00           H  
ATOM   4230 H122 CHL   102      46.635  75.045  54.743  1.00  0.00           H  
ATOM   4231  C13 CHL   102      48.171  73.513  55.072  1.00  0.00           C  
ATOM   4232  C14 CHL   102      48.340  72.308  56.002  1.00  0.00           C  
ATOM   4233 H141 CHL   102      47.386  71.780  55.936  1.00  0.00           H  
ATOM   4234  C15 CHL   102      49.479  71.484  55.370  1.00  0.00           C  
ATOM   4235 H151 CHL   102      50.497  71.847  55.526  1.00  0.00           H  
ATOM   4236 H152 CHL   102      49.448  70.470  55.774  1.00  0.00           H  
ATOM   4237  C16 CHL   102      49.108  71.528  53.864  1.00  0.00           C  
ATOM   4238 H161 CHL   102      49.989  71.693  53.239  1.00  0.00           H  
ATOM   4239 H162 CHL   102      48.541  70.660  53.520  1.00  0.00           H  
ATOM   4240  C17 CHL   102      48.193  72.768  53.666  1.00  0.00           C  
ATOM   4241 H171 CHL   102      47.201  72.327  53.549  1.00  0.00           H  
ATOM   4242  C18 CHL   102      49.325  74.589  55.145  1.00  0.00           C  
ATOM   4243 H181 CHL   102      49.093  75.429  54.486  1.00  0.00           H  
ATOM   4244 H182 CHL   102      50.154  74.103  54.628  1.00  0.00           H  
ATOM   4245 H183 CHL   102      49.445  74.923  56.178  1.00  0.00           H  
ATOM   4246  C19 CHL   102      48.651  75.430  59.405  1.00  0.00           C  
ATOM   4247 H191 CHL   102      49.672  75.210  59.086  1.00  0.00           H  
ATOM   4248 H192 CHL   102      48.811  75.744  60.438  1.00  0.00           H  
ATOM   4249 H193 CHL   102      48.300  76.325  58.886  1.00  0.00           H  
ATOM   4250  C20 CHL   102      48.528  73.598  52.431  1.00  0.00           C  
ATOM   4251 H201 CHL   102      49.537  74.012  52.475  1.00  0.00           H  
ATOM   4252  C21 CHL   102      47.630  74.787  52.257  1.00  0.00           C  
ATOM   4253 H211 CHL   102      47.760  75.220  51.262  1.00  0.00           H  
ATOM   4254 H212 CHL   102      47.808  75.610  52.952  1.00  0.00           H  
ATOM   4255 H213 CHL   102      46.590  74.454  52.254  1.00  0.00           H  
ATOM   4256  C22 CHL   102      48.596  72.768  51.146  1.00  0.00           C  
ATOM   4257 H221 CHL   102      49.368  72.042  51.408  1.00  0.00           H  
ATOM   4258 H222 CHL   102      47.652  72.229  51.246  1.00  0.00           H  
ATOM   4259  C23 CHL   102      48.962  73.409  49.790  1.00  0.00           C  
ATOM   4260 H231 CHL   102      48.075  73.985  49.516  1.00  0.00           H  
ATOM   4261 H232 CHL   102      49.829  74.071  49.839  1.00  0.00           H  
ATOM   4262  C24 CHL   102      49.231  72.352  48.667  1.00  0.00           C  
ATOM   4263 H241 CHL   102      48.407  71.635  48.666  1.00  0.00           H  
ATOM   4264 H242 CHL   102      50.170  71.840  48.889  1.00  0.00           H  
ATOM   4265  C25 CHL   102      49.261  72.924  47.251  1.00  0.00           C  
ATOM   4266 H251 CHL   102      49.241  72.185  46.448  1.00  0.00           H  
ATOM   4267  C26 CHL   102      50.438  73.792  46.996  1.00  0.00           C  
ATOM   4268 H261 CHL   102      50.506  74.077  45.945  1.00  0.00           H  
ATOM   4269 H262 CHL   102      51.309  73.183  47.246  1.00  0.00           H  
ATOM   4270 H263 CHL   102      50.472  74.672  47.642  1.00  0.00           H  
ATOM   4271  C27 CHL   102      48.032  73.720  46.890  1.00  0.00           C  
ATOM   4272 H271 CHL   102      47.179  73.116  47.206  1.00  0.00           H  
ATOM   4273 H272 CHL   102      47.993  73.841  45.806  1.00  0.00           H  
ATOM   4274 H273 CHL   102      47.931  74.712  47.335  1.00  0.00           H  
ATOM   4275  O1  CHL   102      47.196  74.148  63.682  1.00  0.00           O  
ATOM   4276  HO1 CHL   102      47.789  74.895  63.483  1.00  0.00           H  
TER    4277      CHL   102 
ATOM   4277 C116  PA   103      16.793   3.946  45.931  1.00  0.00           C  
ATOM   4278 H16R  PA   103      15.816   4.433  45.953  1.00  0.00           H  
ATOM   4279 H16S  PA   103      16.730   2.927  45.543  1.00  0.00           H  
ATOM   4280 H16T  PA   103      17.444   4.508  45.258  1.00  0.00           H  
ATOM   4281 C115  PA   103      17.373   3.938  47.348  1.00  0.00           C  
ATOM   4282 H15R  PA   103      18.376   3.508  47.309  1.00  0.00           H  
ATOM   4283 H15S  PA   103      16.810   3.364  48.086  1.00  0.00           H  
ATOM   4284 C114  PA   103      17.361   5.409  47.869  1.00  0.00           C  
ATOM   4285 H14R  PA   103      16.341   5.604  48.206  1.00  0.00           H  
ATOM   4286 H14S  PA   103      17.630   6.093  47.061  1.00  0.00           H  
ATOM   4287 C113  PA   103      18.373   5.650  49.028  1.00  0.00           C  
ATOM   4288 H13R  PA   103      19.382   5.439  48.669  1.00  0.00           H  
ATOM   4289 H13S  PA   103      18.192   4.886  49.786  1.00  0.00           H  
ATOM   4290 C112  PA   103      18.205   7.046  49.729  1.00  0.00           C  
ATOM   4291 H12R  PA   103      17.132   7.088  49.926  1.00  0.00           H  
ATOM   4292 H12S  PA   103      18.502   7.913  49.135  1.00  0.00           H  
ATOM   4293 C111  PA   103      18.913   7.163  51.100  1.00  0.00           C  
ATOM   4294 H11R  PA   103      18.481   8.081  51.503  1.00  0.00           H  
ATOM   4295 H11S  PA   103      19.974   7.312  50.893  1.00  0.00           H  
ATOM   4296 C110  PA   103      18.740   5.944  52.022  1.00  0.00           C  
ATOM   4297 H10R  PA   103      19.411   5.179  51.625  1.00  0.00           H  
ATOM   4298 H10S  PA   103      17.691   5.645  52.075  1.00  0.00           H  
ATOM   4299  C19  PA   103      19.295   6.324  53.431  1.00  0.00           C  
ATOM   4300  H9R  PA   103      18.730   7.065  54.000  1.00  0.00           H  
ATOM   4301  H9S  PA   103      20.327   6.677  53.375  1.00  0.00           H  
ATOM   4302  C18  PA   103      19.220   5.059  54.293  1.00  0.00           C  
ATOM   4303  H8R  PA   103      19.913   4.266  54.004  1.00  0.00           H  
ATOM   4304  H8S  PA   103      18.205   4.665  54.218  1.00  0.00           H  
ATOM   4305  C17  PA   103      19.509   5.415  55.765  1.00  0.00           C  
ATOM   4306  H7R  PA   103      19.013   6.338  56.070  1.00  0.00           H  
ATOM   4307  H7S  PA   103      20.575   5.636  55.852  1.00  0.00           H  
ATOM   4308  C16  PA   103      19.206   4.215  56.700  1.00  0.00           C  
ATOM   4309  H6R  PA   103      19.749   3.374  56.263  1.00  0.00           H  
ATOM   4310  H6S  PA   103      18.127   4.051  56.705  1.00  0.00           H  
ATOM   4311  C15  PA   103      19.756   4.310  58.191  1.00  0.00           C  
ATOM   4312  H5R  PA   103      20.829   4.506  58.232  1.00  0.00           H  
ATOM   4313  H5S  PA   103      19.671   3.340  58.685  1.00  0.00           H  
ATOM   4314  C14  PA   103      19.108   5.347  59.155  1.00  0.00           C  
ATOM   4315  H4R  PA   103      18.992   6.287  58.610  1.00  0.00           H  
ATOM   4316  H4S  PA   103      19.808   5.598  59.954  1.00  0.00           H  
ATOM   4317  C13  PA   103      17.771   4.891  59.761  1.00  0.00           C  
ATOM   4318  H3R  PA   103      17.121   4.435  59.011  1.00  0.00           H  
ATOM   4319  H3S  PA   103      17.240   5.738  60.202  1.00  0.00           H  
ATOM   4320  C12  PA   103      17.677   3.762  60.742  1.00  0.00           C  
ATOM   4321  H2R  PA   103      18.264   4.017  61.627  1.00  0.00           H  
ATOM   4322  H2S  PA   103      17.984   2.812  60.300  1.00  0.00           H  
ATOM   4323  C11  PC   104      16.217   3.683  61.171  1.00  0.00           C  
ATOM   4324  O12  PC   104      15.418   3.024  60.588  1.00  0.00           O  
ATOM   4325  O11  PC   104      16.029   4.330  62.361  1.00  0.00           O  
ATOM   4326  C1   PC   104      14.797   3.932  63.116  1.00  0.00           C  
ATOM   4327  HR   PC   104      14.024   3.722  62.372  1.00  0.00           H  
ATOM   4328  HS   PC   104      14.448   4.801  63.680  1.00  0.00           H  
ATOM   4329  C2   PC   104      15.018   2.741  64.150  1.00  0.00           C  
ATOM   4330  HX   PC   104      14.092   2.483  64.670  1.00  0.00           H  
ATOM   4331  C3   PC   104      15.960   3.212  65.206  1.00  0.00           C  
ATOM   4332  HA   PC   104      16.901   3.384  64.676  1.00  0.00           H  
ATOM   4333  HB   PC   104      16.033   2.475  66.010  1.00  0.00           H  
ATOM   4334  O31  PC   104      15.446   4.409  65.777  1.00  0.00           O  
ATOM   4335  P31  PC   104      14.337   4.352  66.888  1.00  0.00           P  
ATOM   4336  O32  PC   104      15.165   4.330  68.254  1.00  0.00           O  
ATOM   4337  C31  PC   104      16.269   5.166  68.439  1.00  0.00           C  
ATOM   4338  H1A  PC   104      16.794   5.217  67.482  1.00  0.00           H  
ATOM   4339  H1B  PC   104      16.966   4.676  69.124  1.00  0.00           H  
ATOM   4340  C32  PC   104      15.779   6.620  68.909  1.00  0.00           C  
ATOM   4341  H2A  PC   104      15.089   6.953  68.132  1.00  0.00           H  
ATOM   4342  H2B  PC   104      16.639   7.285  69.006  1.00  0.00           H  
ATOM   4343  N31  PC   104      14.993   6.628  70.180  1.00  0.00           N  
ATOM   4344  C33  PC   104      15.706   5.826  71.219  1.00  0.00           C  
ATOM   4345  H3A  PC   104      15.077   5.657  72.095  1.00  0.00           H  
ATOM   4346  H3B  PC   104      16.670   6.280  71.454  1.00  0.00           H  
ATOM   4347  H3C  PC   104      15.802   4.842  70.759  1.00  0.00           H  
ATOM   4348  C34  PC   104      14.929   8.073  70.726  1.00  0.00           C  
ATOM   4349  H4A  PC   104      16.001   8.279  70.736  1.00  0.00           H  
ATOM   4350  H4B  PC   104      14.573   8.135  71.755  1.00  0.00           H  
ATOM   4351  H4C  PC   104      14.343   8.667  70.023  1.00  0.00           H  
ATOM   4352  C35  PC   104      13.623   6.185  70.076  1.00  0.00           C  
ATOM   4353  H5A  PC   104      13.638   5.119  69.845  1.00  0.00           H  
ATOM   4354  H5B  PC   104      13.154   6.697  69.234  1.00  0.00           H  
ATOM   4355  H5C  PC   104      13.092   6.310  71.021  1.00  0.00           H  
ATOM   4356  O33  PC   104      13.625   5.613  66.766  1.00  0.00           O  
ATOM   4357  O34  PC   104      13.712   3.058  66.955  1.00  0.00           O  
ATOM   4358  O21  PC   104      15.591   1.498  63.592  1.00  0.00           O  
ATOM   4359  C21  PC   104      14.797   0.925  62.660  1.00  0.00           C  
ATOM   4360  O22  PC   104      13.698   1.296  62.392  1.00  0.00           O  
ATOM   4361  C12  OL   105      15.475  -0.142  61.912  1.00  0.00           C  
ATOM   4362  H2R  OL   105      16.230   0.245  61.225  1.00  0.00           H  
ATOM   4363  H2S  OL   105      15.831  -0.870  62.645  1.00  0.00           H  
ATOM   4364  C13  OL   105      14.599  -1.055  61.049  1.00  0.00           C  
ATOM   4365  H3R  OL   105      14.595  -2.089  61.399  1.00  0.00           H  
ATOM   4366  H3S  OL   105      13.580  -0.709  61.231  1.00  0.00           H  
ATOM   4367  C14  OL   105      15.070  -1.186  59.566  1.00  0.00           C  
ATOM   4368  H4R  OL   105      16.061  -1.625  59.431  1.00  0.00           H  
ATOM   4369  H4S  OL   105      14.463  -1.831  58.926  1.00  0.00           H  
ATOM   4370  C15  OL   105      15.123   0.142  58.808  1.00  0.00           C  
ATOM   4371  H5R  OL   105      14.126   0.588  58.811  1.00  0.00           H  
ATOM   4372  H5S  OL   105      15.858   0.743  59.347  1.00  0.00           H  
ATOM   4373  C16  OL   105      15.599  -0.090  57.296  1.00  0.00           C  
ATOM   4374  H6R  OL   105      16.614  -0.492  57.326  1.00  0.00           H  
ATOM   4375  H6S  OL   105      14.875  -0.837  56.964  1.00  0.00           H  
ATOM   4376  C17  OL   105      15.544   1.137  56.423  1.00  0.00           C  
ATOM   4377  H7R  OL   105      14.557   1.599  56.491  1.00  0.00           H  
ATOM   4378  H7S  OL   105      16.270   1.854  56.812  1.00  0.00           H  
ATOM   4379  C18  OL   105      16.114   0.754  54.988  1.00  0.00           C  
ATOM   4380  H8R  OL   105      17.143   0.394  55.060  1.00  0.00           H  
ATOM   4381  H8S  OL   105      15.397   0.019  54.615  1.00  0.00           H  
ATOM   4382  C19  OL   105      16.098   1.926  54.052  1.00  0.00           C  
ATOM   4383  H9R  OL   105      15.518   2.794  54.353  1.00  0.00           H  
ATOM   4384 C110  OL   105      16.782   2.057  52.933  1.00  0.00           C  
ATOM   4385 H10R  OL   105      16.661   3.001  52.406  1.00  0.00           H  
ATOM   4386 C111  OL   105      17.932   1.174  52.430  1.00  0.00           C  
ATOM   4387 H11R  OL   105      18.688   0.983  53.194  1.00  0.00           H  
ATOM   4388 H11S  OL   105      17.441   0.230  52.183  1.00  0.00           H  
ATOM   4389 C112  OL   105      18.451   1.576  51.026  1.00  0.00           C  
ATOM   4390 H12R  OL   105      17.633   1.545  50.304  1.00  0.00           H  
ATOM   4391 H12S  OL   105      18.746   2.624  51.114  1.00  0.00           H  
ATOM   4392 C113  OL   105      19.473   0.638  50.314  1.00  0.00           C  
ATOM   4393 H13R  OL   105      20.397   0.432  50.857  1.00  0.00           H  
ATOM   4394 H13S  OL   105      19.000  -0.286  49.974  1.00  0.00           H  
ATOM   4395 C114  OL   105      19.931   1.217  48.962  1.00  0.00           C  
ATOM   4396 H14R  OL   105      19.097   1.157  48.260  1.00  0.00           H  
ATOM   4397 H14S  OL   105      20.310   2.233  49.098  1.00  0.00           H  
ATOM   4398 C115  OL   105      21.118   0.332  48.432  1.00  0.00           C  
ATOM   4399 H15R  OL   105      21.924   0.478  49.155  1.00  0.00           H  
ATOM   4400 H15S  OL   105      20.878  -0.728  48.542  1.00  0.00           H  
ATOM   4401 C116  OL   105      21.664   0.705  47.060  1.00  0.00           C  
ATOM   4402 H16R  OL   105      22.525   0.110  46.749  1.00  0.00           H  
ATOM   4403 H16S  OL   105      20.889   0.432  46.341  1.00  0.00           H  
ATOM   4404 C117  OL   105      21.905   2.228  46.843  1.00  0.00           C  
ATOM   4405 H17R  OL   105      20.957   2.770  46.869  1.00  0.00           H  
ATOM   4406 H17S  OL   105      22.528   2.576  47.670  1.00  0.00           H  
ATOM   4407 C118  OL   105      22.756   2.621  45.628  1.00  0.00           C  
ATOM   4408 H18R  OL   105      23.801   2.323  45.742  1.00  0.00           H  
ATOM   4409 H18S  OL   105      22.720   3.711  45.579  1.00  0.00           H  
ATOM   4410 H18T  OL   105      22.353   2.184  44.712  1.00  0.00           H  
TER    4411       OL   105 
ATOM   4411  C1  CHL   106      72.730  52.550  57.056  1.00  0.00           C  
ATOM   4412  H11 CHL   106      72.047  52.381  56.221  1.00  0.00           H  
ATOM   4413  H12 CHL   106      72.450  53.508  57.500  1.00  0.00           H  
ATOM   4414  C2  CHL   106      72.473  51.444  58.143  1.00  0.00           C  
ATOM   4415  H21 CHL   106      73.045  51.690  59.040  1.00  0.00           H  
ATOM   4416  H22 CHL   106      71.396  51.342  58.288  1.00  0.00           H  
ATOM   4417  C3  CHL   106      72.864  50.064  57.536  1.00  0.00           C  
ATOM   4418  H31 CHL   106      72.240  49.830  56.669  1.00  0.00           H  
ATOM   4419  C4  CHL   106      74.397  50.035  57.127  1.00  0.00           C  
ATOM   4420  H41 CHL   106      75.012  50.200  58.014  1.00  0.00           H  
ATOM   4421  H42 CHL   106      74.665  49.014  56.846  1.00  0.00           H  
ATOM   4422  C5  CHL   106      74.699  51.191  56.132  1.00  0.00           C  
ATOM   4423  C6  CHL   106      75.401  50.972  55.041  1.00  0.00           C  
ATOM   4424  H61 CHL   106      75.594  49.929  54.804  1.00  0.00           H  
ATOM   4425  C7  CHL   106      75.785  51.932  53.970  1.00  0.00           C  
ATOM   4426  H71 CHL   106      76.781  51.804  53.541  1.00  0.00           H  
ATOM   4427  H72 CHL   106      75.051  51.847  53.165  1.00  0.00           H  
ATOM   4428  C8  CHL   106      75.620  53.350  54.460  1.00  0.00           C  
ATOM   4429  H81 CHL   106      76.586  53.532  54.934  1.00  0.00           H  
ATOM   4430  C9  CHL   106      74.303  53.604  55.318  1.00  0.00           C  
ATOM   4431  H91 CHL   106      73.512  53.275  54.640  1.00  0.00           H  
ATOM   4432  C10 CHL   106      74.242  52.572  56.573  1.00  0.00           C  
ATOM   4433  C11 CHL   106      74.105  55.079  55.655  1.00  0.00           C  
ATOM   4434 H111 CHL   106      73.201  55.237  56.248  1.00  0.00           H  
ATOM   4435 H112 CHL   106      74.997  55.438  56.172  1.00  0.00           H  
ATOM   4436  C12 CHL   106      74.136  56.003  54.428  1.00  0.00           C  
ATOM   4437 H121 CHL   106      73.208  56.026  53.853  1.00  0.00           H  
ATOM   4438 H122 CHL   106      74.279  57.010  54.827  1.00  0.00           H  
ATOM   4439  C13 CHL   106      75.408  55.835  53.554  1.00  0.00           C  
ATOM   4440  C14 CHL   106      75.478  54.332  53.229  1.00  0.00           C  
ATOM   4441 H141 CHL   106      74.470  54.153  52.849  1.00  0.00           H  
ATOM   4442  C15 CHL   106      76.450  54.172  52.068  1.00  0.00           C  
ATOM   4443 H151 CHL   106      77.445  53.888  52.417  1.00  0.00           H  
ATOM   4444 H152 CHL   106      76.131  53.340  51.436  1.00  0.00           H  
ATOM   4445  C16 CHL   106      76.316  55.541  51.283  1.00  0.00           C  
ATOM   4446 H161 CHL   106      77.254  56.097  51.215  1.00  0.00           H  
ATOM   4447 H162 CHL   106      75.971  55.376  50.261  1.00  0.00           H  
ATOM   4448  C17 CHL   106      75.305  56.423  52.126  1.00  0.00           C  
ATOM   4449 H171 CHL   106      74.316  56.110  51.787  1.00  0.00           H  
ATOM   4450  C18 CHL   106      76.651  56.365  54.262  1.00  0.00           C  
ATOM   4451 H181 CHL   106      77.486  56.501  53.572  1.00  0.00           H  
ATOM   4452 H182 CHL   106      77.019  55.645  54.996  1.00  0.00           H  
ATOM   4453 H183 CHL   106      76.434  57.201  54.931  1.00  0.00           H  
ATOM   4454  C19 CHL   106      75.113  53.157  57.704  1.00  0.00           C  
ATOM   4455 H191 CHL   106      74.715  54.067  58.159  1.00  0.00           H  
ATOM   4456 H192 CHL   106      76.140  53.318  57.371  1.00  0.00           H  
ATOM   4457 H193 CHL   106      75.113  52.447  58.533  1.00  0.00           H  
ATOM   4458  C20 CHL   106      75.528  57.967  51.935  1.00  0.00           C  
ATOM   4459 H201 CHL   106      76.533  58.195  52.296  1.00  0.00           H  
ATOM   4460  C21 CHL   106      74.629  58.885  52.773  1.00  0.00           C  
ATOM   4461 H211 CHL   106      75.004  58.932  53.797  1.00  0.00           H  
ATOM   4462 H212 CHL   106      73.611  58.543  52.577  1.00  0.00           H  
ATOM   4463 H213 CHL   106      74.544  59.886  52.346  1.00  0.00           H  
ATOM   4464  C22 CHL   106      75.453  58.355  50.436  1.00  0.00           C  
ATOM   4465 H221 CHL   106      75.640  59.427  50.353  1.00  0.00           H  
ATOM   4466 H222 CHL   106      76.232  57.890  49.828  1.00  0.00           H  
ATOM   4467  C23 CHL   106      74.110  58.090  49.778  1.00  0.00           C  
ATOM   4468 H231 CHL   106      73.734  57.065  49.754  1.00  0.00           H  
ATOM   4469 H232 CHL   106      73.441  58.772  50.307  1.00  0.00           H  
ATOM   4470  C24 CHL   106      74.207  58.559  48.325  1.00  0.00           C  
ATOM   4471 H241 CHL   106      74.605  59.575  48.367  1.00  0.00           H  
ATOM   4472 H242 CHL   106      74.974  57.899  47.915  1.00  0.00           H  
ATOM   4473  C25 CHL   106      72.954  58.318  47.515  1.00  0.00           C  
ATOM   4474 H251 CHL   106      73.024  57.248  47.306  1.00  0.00           H  
ATOM   4475  C26 CHL   106      73.153  59.111  46.240  1.00  0.00           C  
ATOM   4476 H261 CHL   106      73.387  60.153  46.468  1.00  0.00           H  
ATOM   4477 H262 CHL   106      72.204  59.082  45.700  1.00  0.00           H  
ATOM   4478 H263 CHL   106      73.961  58.623  45.691  1.00  0.00           H  
ATOM   4479  C27 CHL   106      71.667  58.748  48.258  1.00  0.00           C  
ATOM   4480 H271 CHL   106      71.293  57.888  48.817  1.00  0.00           H  
ATOM   4481 H272 CHL   106      70.888  59.109  47.583  1.00  0.00           H  
ATOM   4482 H273 CHL   106      71.955  59.579  48.905  1.00  0.00           H  
ATOM   4483  O1  CHL   106      72.658  49.005  58.440  1.00  0.00           O  
ATOM   4484  HO1 CHL   106      71.952  48.463  58.044  1.00  0.00           H  
TER    4485      CHL   106 
ATOM   4485 C116  PA   107      74.777   4.080  45.232  1.00  0.00           C  
ATOM   4486 H16R  PA   107      75.052   5.136  45.259  1.00  0.00           H  
ATOM   4487 H16S  PA   107      74.443   3.866  44.215  1.00  0.00           H  
ATOM   4488 H16T  PA   107      75.697   3.554  45.498  1.00  0.00           H  
ATOM   4489 C115  PA   107      73.601   3.935  46.218  1.00  0.00           C  
ATOM   4490 H15R  PA   107      73.306   2.889  46.324  1.00  0.00           H  
ATOM   4491 H15S  PA   107      72.798   4.560  45.823  1.00  0.00           H  
ATOM   4492 C114  PA   107      74.018   4.562  47.572  1.00  0.00           C  
ATOM   4493 H14R  PA   107      74.388   5.553  47.301  1.00  0.00           H  
ATOM   4494 H14S  PA   107      74.888   4.019  47.946  1.00  0.00           H  
ATOM   4495 C113  PA   107      72.813   4.522  48.495  1.00  0.00           C  
ATOM   4496 H13R  PA   107      71.831   4.694  48.049  1.00  0.00           H  
ATOM   4497 H13S  PA   107      72.945   5.292  49.257  1.00  0.00           H  
ATOM   4498 C112  PA   107      72.696   3.156  49.262  1.00  0.00           C  
ATOM   4499 H12R  PA   107      72.767   2.347  48.532  1.00  0.00           H  
ATOM   4500 H12S  PA   107      71.651   3.222  49.571  1.00  0.00           H  
ATOM   4501 C111  PA   107      73.686   3.129  50.408  1.00  0.00           C  
ATOM   4502 H11R  PA   107      73.471   3.962  51.080  1.00  0.00           H  
ATOM   4503 H11S  PA   107      74.699   3.299  50.038  1.00  0.00           H  
ATOM   4504 C110  PA   107      73.579   1.878  51.223  1.00  0.00           C  
ATOM   4505 H10R  PA   107      73.758   0.896  50.779  1.00  0.00           H  
ATOM   4506 H10S  PA   107      72.595   1.799  51.688  1.00  0.00           H  
ATOM   4507  C19  PA   107      74.647   1.910  52.355  1.00  0.00           C  
ATOM   4508  H9R  PA   107      75.653   2.132  51.991  1.00  0.00           H  
ATOM   4509  H9S  PA   107      74.684   0.850  52.615  1.00  0.00           H  
ATOM   4510  C18  PA   107      74.289   2.635  53.676  1.00  0.00           C  
ATOM   4511  H8R  PA   107      73.383   2.140  54.030  1.00  0.00           H  
ATOM   4512  H8S  PA   107      74.101   3.660  53.348  1.00  0.00           H  
ATOM   4513  C17  PA   107      75.366   2.601  54.734  1.00  0.00           C  
ATOM   4514  H7R  PA   107      74.890   3.066  55.600  1.00  0.00           H  
ATOM   4515  H7S  PA   107      76.241   3.166  54.406  1.00  0.00           H  
ATOM   4516  C16  PA   107      75.770   1.230  55.244  1.00  0.00           C  
ATOM   4517  H6R  PA   107      76.174   0.555  54.487  1.00  0.00           H  
ATOM   4518  H6S  PA   107      74.872   0.894  55.767  1.00  0.00           H  
ATOM   4519  C15  PA   107      76.957   1.326  56.279  1.00  0.00           C  
ATOM   4520  H5R  PA   107      77.843   1.697  55.759  1.00  0.00           H  
ATOM   4521  H5S  PA   107      77.192   0.306  56.589  1.00  0.00           H  
ATOM   4522  C14  PA   107      76.665   2.205  57.534  1.00  0.00           C  
ATOM   4523  H4R  PA   107      76.605   3.230  57.163  1.00  0.00           H  
ATOM   4524  H4S  PA   107      77.565   2.111  58.146  1.00  0.00           H  
ATOM   4525  C13  PA   107      75.392   2.045  58.326  1.00  0.00           C  
ATOM   4526  H3R  PA   107      74.535   2.175  57.662  1.00  0.00           H  
ATOM   4527  H3S  PA   107      75.359   2.728  59.177  1.00  0.00           H  
ATOM   4528  C12  PA   107      75.267   0.661  59.040  1.00  0.00           C  
ATOM   4529  H2R  PA   107      76.185   0.530  59.616  1.00  0.00           H  
ATOM   4530  H2S  PA   107      75.227  -0.095  58.252  1.00  0.00           H  
ATOM   4531  C11  PS   108      74.057   0.539  59.878  1.00  0.00           C  
ATOM   4532  O12  PS   108      72.960   0.957  59.468  1.00  0.00           O  
ATOM   4533  O11  PS   108      74.271  -0.268  60.956  1.00  0.00           O  
ATOM   4534  C1   PS   108      73.053  -0.720  61.670  1.00  0.00           C  
ATOM   4535  HR   PS   108      72.214  -0.027  61.565  1.00  0.00           H  
ATOM   4536  HS   PS   108      73.342  -0.741  62.724  1.00  0.00           H  
ATOM   4537  C2   PS   108      72.550  -2.136  61.296  1.00  0.00           C  
ATOM   4538  HX   PS   108      71.726  -2.379  61.972  1.00  0.00           H  
ATOM   4539  C3   PS   108      73.717  -3.176  61.372  1.00  0.00           C  
ATOM   4540  HA   PS   108      74.533  -2.804  60.748  1.00  0.00           H  
ATOM   4541  HB   PS   108      73.456  -4.143  60.936  1.00  0.00           H  
ATOM   4542  O31  PS   108      74.231  -3.144  62.763  1.00  0.00           O  
ATOM   4543  P31  PS   108      73.783  -4.308  63.760  1.00  0.00           P  
ATOM   4544  O32  PS   108      72.201  -4.159  63.884  1.00  0.00           O  
ATOM   4545  C31  PS   108      71.538  -3.432  64.968  1.00  0.00           C  
ATOM   4546  H1A  PS   108      71.738  -2.361  64.884  1.00  0.00           H  
ATOM   4547  H1B  PS   108      71.978  -3.826  65.888  1.00  0.00           H  
ATOM   4548  C32  PS   108      70.047  -3.833  64.902  1.00  0.00           C  
ATOM   4549  H2A  PS   108      70.015  -4.924  64.880  1.00  0.00           H  
ATOM   4550  N31  PS   108      69.345  -3.235  63.687  1.00  0.00           N  
ATOM   4551 HN1A  PS   108      69.924  -3.259  62.832  1.00  0.00           H  
ATOM   4552 HN1B  PS   108      68.445  -3.732  63.581  1.00  0.00           H  
ATOM   4553 HN1C  PS   108      69.098  -2.260  63.924  1.00  0.00           H  
ATOM   4554  C33  PS   108      69.560  -3.403  66.197  1.00  0.00           C  
ATOM   4555  O33  PS   108      74.054  -5.583  63.159  1.00  0.00           O  
ATOM   4556  O34  PS   108      74.364  -4.092  65.074  1.00  0.00           O  
ATOM   4557  O21  PS   108      72.096  -2.195  59.916  1.00  0.00           O  
ATOM   4558  C21  PS   108      70.959  -1.574  59.567  1.00  0.00           C  
ATOM   4559  O22  PS   108      70.338  -0.955  60.385  1.00  0.00           O  
ATOM   4560  O35  PS   108      69.415  -2.254  66.572  1.00  0.00           O  
ATOM   4561  O36  PS   108      69.112  -4.329  66.853  1.00  0.00           O  
ATOM   4562  C12  OL   109      70.343  -1.731  58.189  1.00  0.00           C  
ATOM   4563  H2R  OL   109      70.784  -2.596  57.690  1.00  0.00           H  
ATOM   4564  H2S  OL   109      69.297  -1.993  58.357  1.00  0.00           H  
ATOM   4565  C13  OL   109      70.705  -0.532  57.268  1.00  0.00           C  
ATOM   4566  H3R  OL   109      70.354   0.370  57.773  1.00  0.00           H  
ATOM   4567  H3S  OL   109      71.787  -0.414  57.182  1.00  0.00           H  
ATOM   4568  C14  OL   109      70.012  -0.593  55.897  1.00  0.00           C  
ATOM   4569  H4R  OL   109      70.340  -1.530  55.442  1.00  0.00           H  
ATOM   4570  H4S  OL   109      68.925  -0.539  55.994  1.00  0.00           H  
ATOM   4571  C15  OL   109      70.313   0.568  54.963  1.00  0.00           C  
ATOM   4572  H5R  OL   109      69.926   1.433  55.507  1.00  0.00           H  
ATOM   4573  H5S  OL   109      71.388   0.690  54.817  1.00  0.00           H  
ATOM   4574  C16  OL   109      69.689   0.538  53.517  1.00  0.00           C  
ATOM   4575  H6R  OL   109      70.384   0.112  52.791  1.00  0.00           H  
ATOM   4576  H6S  OL   109      68.750  -0.020  53.522  1.00  0.00           H  
ATOM   4577  C17  OL   109      69.432   1.959  53.079  1.00  0.00           C  
ATOM   4578  H7R  OL   109      68.648   2.433  53.673  1.00  0.00           H  
ATOM   4579  H7S  OL   109      70.316   2.589  53.197  1.00  0.00           H  
ATOM   4580  C18  OL   109      69.192   1.880  51.563  1.00  0.00           C  
ATOM   4581  H8R  OL   109      69.997   1.270  51.149  1.00  0.00           H  
ATOM   4582  H8S  OL   109      68.279   1.319  51.353  1.00  0.00           H  
ATOM   4583  C19  OL   109      69.274   3.206  50.869  1.00  0.00           C  
ATOM   4584  H9R  OL   109      70.173   3.761  51.123  1.00  0.00           H  
ATOM   4585 C110  OL   109      68.361   3.711  50.089  1.00  0.00           C  
ATOM   4586 H10R  OL   109      68.534   4.641  49.553  1.00  0.00           H  
ATOM   4587 C111  OL   109      67.169   2.851  49.672  1.00  0.00           C  
ATOM   4588 H11R  OL   109      67.434   1.805  49.506  1.00  0.00           H  
ATOM   4589 H11S  OL   109      66.545   2.891  50.567  1.00  0.00           H  
ATOM   4590 C112  OL   109      66.589   3.350  48.387  1.00  0.00           C  
ATOM   4591 H12R  OL   109      66.478   4.433  48.467  1.00  0.00           H  
ATOM   4592 H12S  OL   109      67.168   3.023  47.520  1.00  0.00           H  
ATOM   4593 C113  OL   109      65.131   2.885  48.134  1.00  0.00           C  
ATOM   4594 H13R  OL   109      65.139   1.799  48.244  1.00  0.00           H  
ATOM   4595 H13S  OL   109      64.531   3.274  48.959  1.00  0.00           H  
ATOM   4596 C114  OL   109      64.597   3.211  46.641  1.00  0.00           C  
ATOM   4597 H14R  OL   109      65.058   4.138  46.296  1.00  0.00           H  
ATOM   4598 H14S  OL   109      64.976   2.427  45.982  1.00  0.00           H  
ATOM   4599 C115  OL   109      63.108   3.115  46.556  1.00  0.00           C  
ATOM   4600 H15R  OL   109      62.689   2.107  46.534  1.00  0.00           H  
ATOM   4601 H15S  OL   109      62.749   3.610  47.461  1.00  0.00           H  
ATOM   4602 C116  OL   109      62.639   3.764  45.239  1.00  0.00           C  
ATOM   4603 H16R  OL   109      62.817   4.835  45.353  1.00  0.00           H  
ATOM   4604 H16S  OL   109      63.310   3.448  44.437  1.00  0.00           H  
ATOM   4605 C117  OL   109      61.187   3.364  45.084  1.00  0.00           C  
ATOM   4606 H17R  OL   109      60.920   3.848  44.142  1.00  0.00           H  
ATOM   4607 H17S  OL   109      61.034   2.287  44.992  1.00  0.00           H  
ATOM   4608 C118  OL   109      60.243   3.888  46.213  1.00  0.00           C  
ATOM   4609 H18R  OL   109      60.539   4.877  46.570  1.00  0.00           H  
ATOM   4610 H18S  OL   109      60.381   3.219  47.065  1.00  0.00           H  
ATOM   4611 H18T  OL   109      59.213   3.957  45.856  1.00  0.00           H  
TER    4612       OL   109 
ATOM   4612  C1  CHL   110      32.386  39.436  53.697  1.00  0.00           C  
ATOM   4613  H11 CHL   110      32.824  40.408  53.461  1.00  0.00           H  
ATOM   4614  H12 CHL   110      33.182  38.712  53.512  1.00  0.00           H  
ATOM   4615  C2  CHL   110      32.012  39.359  55.147  1.00  0.00           C  
ATOM   4616  H21 CHL   110      31.521  38.390  55.260  1.00  0.00           H  
ATOM   4617  H22 CHL   110      32.865  39.417  55.827  1.00  0.00           H  
ATOM   4618  C3  CHL   110      30.956  40.438  55.456  1.00  0.00           C  
ATOM   4619  H31 CHL   110      31.402  41.421  55.285  1.00  0.00           H  
ATOM   4620  C4  CHL   110      29.694  40.196  54.599  1.00  0.00           C  
ATOM   4621  H41 CHL   110      29.301  39.257  54.994  1.00  0.00           H  
ATOM   4622  H42 CHL   110      28.955  40.988  54.735  1.00  0.00           H  
ATOM   4623  C5  CHL   110      30.017  40.075  53.036  1.00  0.00           C  
ATOM   4624  C6  CHL   110      29.233  40.671  52.158  1.00  0.00           C  
ATOM   4625  H61 CHL   110      28.318  41.036  52.616  1.00  0.00           H  
ATOM   4626  C7  CHL   110      29.435  40.638  50.699  1.00  0.00           C  
ATOM   4627  H71 CHL   110      28.489  40.369  50.224  1.00  0.00           H  
ATOM   4628  H72 CHL   110      29.640  41.683  50.459  1.00  0.00           H  
ATOM   4629  C8  CHL   110      30.507  39.602  50.170  1.00  0.00           C  
ATOM   4630  H81 CHL   110      29.914  38.685  50.160  1.00  0.00           H  
ATOM   4631  C9  CHL   110      31.740  39.582  51.202  1.00  0.00           C  
ATOM   4632  H91 CHL   110      32.161  40.586  51.281  1.00  0.00           H  
ATOM   4633  C10 CHL   110      31.247  39.189  52.678  1.00  0.00           C  
ATOM   4634  C11 CHL   110      32.901  38.641  50.604  1.00  0.00           C  
ATOM   4635 H111 CHL   110      33.783  38.742  51.239  1.00  0.00           H  
ATOM   4636 H112 CHL   110      32.658  37.582  50.713  1.00  0.00           H  
ATOM   4637  C12 CHL   110      33.267  39.072  49.131  1.00  0.00           C  
ATOM   4638 H121 CHL   110      33.585  40.114  49.211  1.00  0.00           H  
ATOM   4639 H122 CHL   110      34.062  38.398  48.806  1.00  0.00           H  
ATOM   4640  C13 CHL   110      32.078  38.945  48.105  1.00  0.00           C  
ATOM   4641  C14 CHL   110      31.027  39.938  48.743  1.00  0.00           C  
ATOM   4642 H141 CHL   110      31.503  40.920  48.789  1.00  0.00           H  
ATOM   4643  C15 CHL   110      29.914  40.167  47.679  1.00  0.00           C  
ATOM   4644 H151 CHL   110      29.214  39.330  47.625  1.00  0.00           H  
ATOM   4645 H152 CHL   110      29.411  41.131  47.774  1.00  0.00           H  
ATOM   4646  C16 CHL   110      30.769  40.046  46.372  1.00  0.00           C  
ATOM   4647 H161 CHL   110      30.320  39.305  45.706  1.00  0.00           H  
ATOM   4648 H162 CHL   110      30.788  41.025  45.889  1.00  0.00           H  
ATOM   4649  C17 CHL   110      32.272  39.575  46.688  1.00  0.00           C  
ATOM   4650 H171 CHL   110      32.985  40.401  46.715  1.00  0.00           H  
ATOM   4651  C18 CHL   110      31.520  37.487  48.041  1.00  0.00           C  
ATOM   4652 H181 CHL   110      30.578  37.609  47.502  1.00  0.00           H  
ATOM   4653 H182 CHL   110      31.328  37.148  49.061  1.00  0.00           H  
ATOM   4654 H183 CHL   110      32.187  36.809  47.505  1.00  0.00           H  
ATOM   4655  C19 CHL   110      30.898  37.684  52.760  1.00  0.00           C  
ATOM   4656 H191 CHL   110      30.391  37.404  51.835  1.00  0.00           H  
ATOM   4657 H192 CHL   110      30.297  37.438  53.638  1.00  0.00           H  
ATOM   4658 H193 CHL   110      31.754  37.017  52.886  1.00  0.00           H  
ATOM   4659  C20 CHL   110      32.882  38.725  45.603  1.00  0.00           C  
ATOM   4660 H201 CHL   110      32.282  37.821  45.488  1.00  0.00           H  
ATOM   4661  C21 CHL   110      34.395  38.321  45.995  1.00  0.00           C  
ATOM   4662 H211 CHL   110      34.421  37.508  46.723  1.00  0.00           H  
ATOM   4663 H212 CHL   110      34.898  39.154  46.490  1.00  0.00           H  
ATOM   4664 H213 CHL   110      35.032  37.968  45.181  1.00  0.00           H  
ATOM   4665  C22 CHL   110      32.886  39.470  44.172  1.00  0.00           C  
ATOM   4666 H221 CHL   110      31.894  39.852  43.922  1.00  0.00           H  
ATOM   4667 H222 CHL   110      33.515  40.363  44.192  1.00  0.00           H  
ATOM   4668  C23 CHL   110      33.361  38.627  42.954  1.00  0.00           C  
ATOM   4669 H231 CHL   110      33.372  39.318  42.108  1.00  0.00           H  
ATOM   4670 H232 CHL   110      34.426  38.398  43.028  1.00  0.00           H  
ATOM   4671  C24 CHL   110      32.641  37.275  42.560  1.00  0.00           C  
ATOM   4672 H241 CHL   110      32.571  36.704  43.488  1.00  0.00           H  
ATOM   4673 H242 CHL   110      31.594  37.506  42.357  1.00  0.00           H  
ATOM   4674  C25 CHL   110      33.199  36.329  41.489  1.00  0.00           C  
ATOM   4675 H251 CHL   110      32.532  35.468  41.569  1.00  0.00           H  
ATOM   4676  C26 CHL   110      34.645  35.894  41.652  1.00  0.00           C  
ATOM   4677 H261 CHL   110      34.772  35.560  42.684  1.00  0.00           H  
ATOM   4678 H262 CHL   110      35.310  36.747  41.508  1.00  0.00           H  
ATOM   4679 H263 CHL   110      34.955  35.110  40.958  1.00  0.00           H  
ATOM   4680  C27 CHL   110      32.989  37.000  40.136  1.00  0.00           C  
ATOM   4681 H271 CHL   110      32.058  37.564  40.054  1.00  0.00           H  
ATOM   4682 H272 CHL   110      33.042  36.356  39.255  1.00  0.00           H  
ATOM   4683 H273 CHL   110      33.856  37.664  40.126  1.00  0.00           H  
ATOM   4684  O1  CHL   110      30.565  40.395  56.788  1.00  0.00           O  
ATOM   4685  HO1 CHL   110      31.370  40.655  57.272  1.00  0.00           H  
TER    4686      CHL   110 
ATOM   4686 C116  PA   111      56.265  50.374  39.872  1.00  0.00           C  
ATOM   4687 H16R  PA   111      55.615  49.888  40.603  1.00  0.00           H  
ATOM   4688 H16S  PA   111      56.166  49.778  38.962  1.00  0.00           H  
ATOM   4689 H16T  PA   111      55.865  51.372  39.684  1.00  0.00           H  
ATOM   4690 C115  PA   111      57.740  50.446  40.345  1.00  0.00           C  
ATOM   4691 H15R  PA   111      58.359  50.991  39.629  1.00  0.00           H  
ATOM   4692 H15S  PA   111      58.021  49.395  40.446  1.00  0.00           H  
ATOM   4693 C114  PA   111      57.989  51.274  41.598  1.00  0.00           C  
ATOM   4694 H14R  PA   111      57.462  52.221  41.461  1.00  0.00           H  
ATOM   4695 H14S  PA   111      59.049  51.494  41.745  1.00  0.00           H  
ATOM   4696 C113  PA   111      57.371  50.606  42.899  1.00  0.00           C  
ATOM   4697 H13R  PA   111      57.966  49.698  43.022  1.00  0.00           H  
ATOM   4698 H13S  PA   111      56.338  50.255  42.849  1.00  0.00           H  
ATOM   4699 C112  PA   111      57.449  51.337  44.257  1.00  0.00           C  
ATOM   4700 H12R  PA   111      57.120  52.372  44.146  1.00  0.00           H  
ATOM   4701 H12S  PA   111      58.499  51.321  44.557  1.00  0.00           H  
ATOM   4702 C111  PA   111      56.591  50.760  45.371  1.00  0.00           C  
ATOM   4703 H11R  PA   111      55.544  50.739  45.060  1.00  0.00           H  
ATOM   4704 H11S  PA   111      56.662  51.416  46.241  1.00  0.00           H  
ATOM   4705 C110  PA   111      56.956  49.285  45.672  1.00  0.00           C  
ATOM   4706 H10R  PA   111      58.030  49.322  45.865  1.00  0.00           H  
ATOM   4707 H10S  PA   111      56.672  48.697  44.796  1.00  0.00           H  
ATOM   4708  C19  PA   111      56.148  48.732  46.929  1.00  0.00           C  
ATOM   4709  H9R  PA   111      56.483  47.699  47.039  1.00  0.00           H  
ATOM   4710  H9S  PA   111      55.064  48.692  46.803  1.00  0.00           H  
ATOM   4711  C18  PA   111      56.476  49.557  48.228  1.00  0.00           C  
ATOM   4712  H8R  PA   111      56.091  50.564  48.056  1.00  0.00           H  
ATOM   4713  H8S  PA   111      57.553  49.550  48.406  1.00  0.00           H  
ATOM   4714  C17  PA   111      55.771  49.116  49.484  1.00  0.00           C  
ATOM   4715  H7R  PA   111      56.200  48.152  49.766  1.00  0.00           H  
ATOM   4716  H7S  PA   111      54.725  48.830  49.353  1.00  0.00           H  
ATOM   4717  C16  PA   111      55.967  50.102  50.682  1.00  0.00           C  
ATOM   4718  H6R  PA   111      55.203  50.827  50.393  1.00  0.00           H  
ATOM   4719  H6S  PA   111      56.955  50.551  50.559  1.00  0.00           H  
ATOM   4720  C15  PA   111      55.764  49.598  52.070  1.00  0.00           C  
ATOM   4721  H5R  PA   111      56.137  48.609  52.345  1.00  0.00           H  
ATOM   4722  H5S  PA   111      54.722  49.273  52.105  1.00  0.00           H  
ATOM   4723  C14  PA   111      56.080  50.703  53.196  1.00  0.00           C  
ATOM   4724  H4R  PA   111      55.652  51.658  52.885  1.00  0.00           H  
ATOM   4725  H4S  PA   111      57.135  50.917  53.376  1.00  0.00           H  
ATOM   4726  C13  PA   111      55.417  50.122  54.496  1.00  0.00           C  
ATOM   4727  H3R  PA   111      55.854  49.205  54.896  1.00  0.00           H  
ATOM   4728  H3S  PA   111      54.352  50.056  54.264  1.00  0.00           H  
ATOM   4729  C12  PA   111      55.416  51.069  55.730  1.00  0.00           C  
ATOM   4730  H2R  PA   111      56.485  51.240  55.868  1.00  0.00           H  
ATOM   4731  H2S  PA   111      54.862  51.952  55.405  1.00  0.00           H  
ATOM   4732  C11  PE   112      54.891  50.601  57.043  1.00  0.00           C  
ATOM   4733  O12  PE   112      54.704  49.426  57.308  1.00  0.00           O  
ATOM   4734  O11  PE   112      54.657  51.603  57.918  1.00  0.00           O  
ATOM   4735  C1   PE   112      54.158  51.287  59.319  1.00  0.00           C  
ATOM   4736  HR   PE   112      53.566  50.368  59.303  1.00  0.00           H  
ATOM   4737  HS   PE   112      53.509  52.112  59.622  1.00  0.00           H  
ATOM   4738  C2   PE   112      55.319  51.096  60.299  1.00  0.00           C  
ATOM   4739  HX   PE   112      55.924  50.191  60.193  1.00  0.00           H  
ATOM   4740  C3   PE   112      54.846  51.168  61.660  1.00  0.00           C  
ATOM   4741  HA   PE   112      54.614  52.200  61.936  1.00  0.00           H  
ATOM   4742  HB   PE   112      55.659  50.739  62.251  1.00  0.00           H  
ATOM   4743  O31  PE   112      53.756  50.218  61.802  1.00  0.00           O  
ATOM   4744  P31  PE   112      53.580  49.373  63.165  1.00  0.00           P  
ATOM   4745  O32  PE   112      53.207  50.590  64.104  1.00  0.00           O  
ATOM   4746  C31  PE   112      51.902  51.196  64.002  1.00  0.00           C  
ATOM   4747  H1A  PE   112      51.493  51.196  62.989  1.00  0.00           H  
ATOM   4748  H1B  PE   112      52.043  52.245  64.275  1.00  0.00           H  
ATOM   4749  C32  PE   112      50.962  50.498  64.938  1.00  0.00           C  
ATOM   4750  H2A  PE   112      49.950  50.905  64.946  1.00  0.00           H  
ATOM   4751  H2B  PE   112      50.894  49.416  64.822  1.00  0.00           H  
ATOM   4752  N31  PE   112      51.513  50.719  66.332  1.00  0.00           N  
ATOM   4753 HN1A  PE   112      50.917  50.320  67.074  1.00  0.00           H  
ATOM   4754 HN1B  PE   112      52.491  50.403  66.441  1.00  0.00           H  
ATOM   4755 HN1C  PE   112      51.607  51.738  66.474  1.00  0.00           H  
ATOM   4756  O33  PE   112      52.470  48.403  62.973  1.00  0.00           O  
ATOM   4757  O34  PE   112      54.858  48.871  63.738  1.00  0.00           O  
ATOM   4758  O21  PE   112      56.245  52.153  60.156  1.00  0.00           O  
ATOM   4759  C21  PE   112      57.362  51.917  59.408  1.00  0.00           C  
ATOM   4760  O22  PE   112      57.641  50.870  58.825  1.00  0.00           O  
ATOM   4761  C12  OL   113      58.338  53.014  59.502  1.00  0.00           C  
ATOM   4762  H2R  OL   113      57.889  54.006  59.428  1.00  0.00           H  
ATOM   4763  H2S  OL   113      58.746  53.012  60.515  1.00  0.00           H  
ATOM   4764  C13  OL   113      59.476  53.129  58.398  1.00  0.00           C  
ATOM   4765  H3R  OL   113      60.117  53.993  58.581  1.00  0.00           H  
ATOM   4766  H3S  OL   113      60.120  52.258  58.543  1.00  0.00           H  
ATOM   4767  C14  OL   113      58.905  53.102  56.960  1.00  0.00           C  
ATOM   4768  H4R  OL   113      58.436  52.143  56.729  1.00  0.00           H  
ATOM   4769  H4S  OL   113      57.988  53.693  56.909  1.00  0.00           H  
ATOM   4770  C15  OL   113      59.832  53.452  55.751  1.00  0.00           C  
ATOM   4771  H5R  OL   113      60.269  54.452  55.779  1.00  0.00           H  
ATOM   4772  H5S  OL   113      60.711  52.819  55.891  1.00  0.00           H  
ATOM   4773  C16  OL   113      59.362  53.384  54.255  1.00  0.00           C  
ATOM   4774  H6R  OL   113      58.343  53.757  54.134  1.00  0.00           H  
ATOM   4775  H6S  OL   113      60.059  54.024  53.710  1.00  0.00           H  
ATOM   4776  C17  OL   113      59.485  51.930  53.566  1.00  0.00           C  
ATOM   4777  H7R  OL   113      58.951  51.207  54.185  1.00  0.00           H  
ATOM   4778  H7S  OL   113      59.038  51.935  52.570  1.00  0.00           H  
ATOM   4779  C18  OL   113      60.951  51.469  53.533  1.00  0.00           C  
ATOM   4780  H8R  OL   113      61.515  52.295  53.095  1.00  0.00           H  
ATOM   4781  H8S  OL   113      61.169  51.445  54.603  1.00  0.00           H  
ATOM   4782  C19  OL   113      61.162  50.080  52.858  1.00  0.00           C  
ATOM   4783  H9R  OL   113      61.066  49.227  53.525  1.00  0.00           H  
ATOM   4784 C110  OL   113      61.486  49.877  51.618  1.00  0.00           C  
ATOM   4785 H10R  OL   113      61.608  48.898  51.162  1.00  0.00           H  
ATOM   4786 C111  OL   113      61.506  50.962  50.522  1.00  0.00           C  
ATOM   4787 H11R  OL   113      61.234  51.966  50.856  1.00  0.00           H  
ATOM   4788 H11S  OL   113      62.545  50.954  50.189  1.00  0.00           H  
ATOM   4789 C112  OL   113      60.699  50.530  49.332  1.00  0.00           C  
ATOM   4790 H12R  OL   113      60.763  49.449  49.188  1.00  0.00           H  
ATOM   4791 H12S  OL   113      59.679  50.795  49.620  1.00  0.00           H  
ATOM   4792 C113  OL   113      61.147  51.140  48.006  1.00  0.00           C  
ATOM   4793 H13R  OL   113      61.029  52.225  47.976  1.00  0.00           H  
ATOM   4794 H13S  OL   113      62.211  50.900  47.952  1.00  0.00           H  
ATOM   4795 C114  OL   113      60.427  50.629  46.753  1.00  0.00           C  
ATOM   4796 H14R  OL   113      60.515  49.541  46.783  1.00  0.00           H  
ATOM   4797 H14S  OL   113      59.394  50.962  46.630  1.00  0.00           H  
ATOM   4798 C115  OL   113      61.182  51.171  45.519  1.00  0.00           C  
ATOM   4799 H15R  OL   113      60.449  50.897  44.757  1.00  0.00           H  
ATOM   4800 H15S  OL   113      61.203  52.252  45.367  1.00  0.00           H  
ATOM   4801 C116  OL   113      62.631  50.610  45.296  1.00  0.00           C  
ATOM   4802 H16R  OL   113      63.240  51.110  46.054  1.00  0.00           H  
ATOM   4803 H16S  OL   113      62.487  49.546  45.493  1.00  0.00           H  
ATOM   4804 C117  OL   113      63.312  50.779  43.931  1.00  0.00           C  
ATOM   4805 H17R  OL   113      63.306  51.840  43.673  1.00  0.00           H  
ATOM   4806 H17S  OL   113      64.348  50.489  44.119  1.00  0.00           H  
ATOM   4807 C118  OL   113      62.614  49.953  42.803  1.00  0.00           C  
ATOM   4808 H18R  OL   113      62.602  48.869  42.932  1.00  0.00           H  
ATOM   4809 H18S  OL   113      63.155  50.040  41.858  1.00  0.00           H  
ATOM   4810 H18T  OL   113      61.582  50.295  42.703  1.00  0.00           H  
TER    4811       OL   113 
ATOM   4811 C116  PA   114      16.780  39.109  44.257  1.00  0.00           C  
ATOM   4812 H16R  PA   114      17.575  39.137  43.510  1.00  0.00           H  
ATOM   4813 H16S  PA   114      16.206  40.031  44.140  1.00  0.00           H  
ATOM   4814 H16T  PA   114      16.060  38.315  44.046  1.00  0.00           H  
ATOM   4815 C115  PA   114      17.371  39.097  45.688  1.00  0.00           C  
ATOM   4816 H15R  PA   114      17.775  40.033  46.078  1.00  0.00           H  
ATOM   4817 H15S  PA   114      18.190  38.376  45.736  1.00  0.00           H  
ATOM   4818 C114  PA   114      16.255  38.699  46.698  1.00  0.00           C  
ATOM   4819 H14R  PA   114      15.668  37.949  46.164  1.00  0.00           H  
ATOM   4820 H14S  PA   114      15.588  39.540  46.902  1.00  0.00           H  
ATOM   4821 C113  PA   114      16.714  38.036  48.007  1.00  0.00           C  
ATOM   4822 H13R  PA   114      17.295  37.155  47.728  1.00  0.00           H  
ATOM   4823 H13S  PA   114      15.794  37.675  48.473  1.00  0.00           H  
ATOM   4824 C112  PA   114      17.538  39.049  48.914  1.00  0.00           C  
ATOM   4825 H12R  PA   114      18.324  39.514  48.315  1.00  0.00           H  
ATOM   4826 H12S  PA   114      18.130  38.473  49.629  1.00  0.00           H  
ATOM   4827 C111  PA   114      16.664  40.159  49.544  1.00  0.00           C  
ATOM   4828 H11R  PA   114      16.429  40.855  48.735  1.00  0.00           H  
ATOM   4829 H11S  PA   114      17.315  40.679  50.250  1.00  0.00           H  
ATOM   4830 C110  PA   114      15.266  39.733  50.194  1.00  0.00           C  
ATOM   4831 H10R  PA   114      14.742  39.163  49.423  1.00  0.00           H  
ATOM   4832 H10S  PA   114      14.573  40.556  50.381  1.00  0.00           H  
ATOM   4833  C19  PA   114      15.393  38.860  51.486  1.00  0.00           C  
ATOM   4834  H9R  PA   114      16.016  38.038  51.127  1.00  0.00           H  
ATOM   4835  H9S  PA   114      14.472  38.379  51.822  1.00  0.00           H  
ATOM   4836  C18  PA   114      16.196  39.484  52.670  1.00  0.00           C  
ATOM   4837  H8R  PA   114      15.692  40.367  53.070  1.00  0.00           H  
ATOM   4838  H8S  PA   114      17.139  39.820  52.234  1.00  0.00           H  
ATOM   4839  C17  PA   114      16.560  38.475  53.788  1.00  0.00           C  
ATOM   4840  H7R  PA   114      17.221  37.744  53.318  1.00  0.00           H  
ATOM   4841  H7S  PA   114      15.716  37.930  54.214  1.00  0.00           H  
ATOM   4842  C16  PA   114      17.288  39.201  54.966  1.00  0.00           C  
ATOM   4843  H6R  PA   114      16.580  39.884  55.442  1.00  0.00           H  
ATOM   4844  H6S  PA   114      18.106  39.714  54.456  1.00  0.00           H  
ATOM   4845  C15  PA   114      17.881  38.270  56.003  1.00  0.00           C  
ATOM   4846  H5R  PA   114      18.608  38.860  56.564  1.00  0.00           H  
ATOM   4847  H5S  PA   114      18.499  37.553  55.457  1.00  0.00           H  
ATOM   4848  C14  PA   114      16.851  37.655  56.979  1.00  0.00           C  
ATOM   4849  H4R  PA   114      17.369  36.840  57.490  1.00  0.00           H  
ATOM   4850  H4S  PA   114      16.024  37.265  56.383  1.00  0.00           H  
ATOM   4851  C13  PA   114      16.255  38.616  57.995  1.00  0.00           C  
ATOM   4852  H3R  PA   114      15.991  39.599  57.600  1.00  0.00           H  
ATOM   4853  H3S  PA   114      17.024  38.737  58.761  1.00  0.00           H  
ATOM   4854  C12  PA   114      14.940  38.081  58.701  1.00  0.00           C  
ATOM   4855  H2R  PA   114      15.116  37.141  59.229  1.00  0.00           H  
ATOM   4856  H2S  PA   114      14.236  37.859  57.896  1.00  0.00           H  
ATOM   4857  C11  PE   115      14.350  39.127  59.630  1.00  0.00           C  
ATOM   4858  O12  PE   115      14.917  39.619  60.570  1.00  0.00           O  
ATOM   4859  O11  PE   115      13.005  39.419  59.304  1.00  0.00           O  
ATOM   4860  C1   PE   115      12.271  40.508  59.952  1.00  0.00           C  
ATOM   4861  HR   PE   115      12.273  40.318  61.028  1.00  0.00           H  
ATOM   4862  HS   PE   115      11.244  40.355  59.612  1.00  0.00           H  
ATOM   4863  C2   PE   115      12.769  41.979  59.569  1.00  0.00           C  
ATOM   4864  HX   PE   115      13.773  42.275  59.882  1.00  0.00           H  
ATOM   4865  C3   PE   115      11.880  43.011  60.188  1.00  0.00           C  
ATOM   4866  HA   PE   115      10.875  42.943  59.765  1.00  0.00           H  
ATOM   4867  HB   PE   115      12.021  44.084  60.038  1.00  0.00           H  
ATOM   4868  O31  PE   115      11.854  42.898  61.581  1.00  0.00           O  
ATOM   4869  P31  PE   115      13.027  43.429  62.507  1.00  0.00           P  
ATOM   4870  O32  PE   115      12.404  44.479  63.432  1.00  0.00           O  
ATOM   4871  C31  PE   115      11.854  45.685  63.030  1.00  0.00           C  
ATOM   4872  H1A  PE   115      10.785  45.610  63.246  1.00  0.00           H  
ATOM   4873  H1B  PE   115      11.958  45.789  61.947  1.00  0.00           H  
ATOM   4874  C32  PE   115      12.530  46.856  63.753  1.00  0.00           C  
ATOM   4875  H2A  PE   115      13.535  46.943  63.338  1.00  0.00           H  
ATOM   4876  H2B  PE   115      12.028  47.803  63.549  1.00  0.00           H  
ATOM   4877  N31  PE   115      12.503  46.604  65.224  1.00  0.00           N  
ATOM   4878 HN1A  PE   115      13.081  45.822  65.573  1.00  0.00           H  
ATOM   4879 HN1B  PE   115      12.786  47.404  65.812  1.00  0.00           H  
ATOM   4880 HN1C  PE   115      11.564  46.381  65.593  1.00  0.00           H  
ATOM   4881  O33  PE   115      13.520  42.284  63.280  1.00  0.00           O  
ATOM   4882  O34  PE   115      14.085  44.030  61.634  1.00  0.00           O  
ATOM   4883  O21  PE   115      12.644  42.094  58.153  1.00  0.00           O  
ATOM   4884  C21  PE   115      13.696  41.902  57.386  1.00  0.00           C  
ATOM   4885  O22  PE   115      14.804  41.515  57.742  1.00  0.00           O  
ATOM   4886  C12  OL   116      13.325  42.152  55.917  1.00  0.00           C  
ATOM   4887  H2R  OL   116      14.052  41.620  55.300  1.00  0.00           H  
ATOM   4888  H2S  OL   116      12.308  41.805  55.724  1.00  0.00           H  
ATOM   4889  C13  OL   116      13.299  43.713  55.507  1.00  0.00           C  
ATOM   4890  H3R  OL   116      12.960  43.749  54.470  1.00  0.00           H  
ATOM   4891  H3S  OL   116      12.564  44.349  56.004  1.00  0.00           H  
ATOM   4892  C14  OL   116      14.718  44.388  55.626  1.00  0.00           C  
ATOM   4893  H4R  OL   116      14.607  45.430  55.317  1.00  0.00           H  
ATOM   4894  H4S  OL   116      15.150  44.394  56.629  1.00  0.00           H  
ATOM   4895  C15  OL   116      15.810  43.815  54.718  1.00  0.00           C  
ATOM   4896  H5R  OL   116      16.667  44.441  54.972  1.00  0.00           H  
ATOM   4897  H5S  OL   116      16.119  42.790  54.932  1.00  0.00           H  
ATOM   4898  C16  OL   116      15.515  43.831  53.155  1.00  0.00           C  
ATOM   4899  H6R  OL   116      15.031  42.882  52.917  1.00  0.00           H  
ATOM   4900  H6S  OL   116      14.901  44.699  52.903  1.00  0.00           H  
ATOM   4901  C17  OL   116      16.761  43.837  52.304  1.00  0.00           C  
ATOM   4902  H7R  OL   116      17.173  44.848  52.316  1.00  0.00           H  
ATOM   4903  H7S  OL   116      17.522  43.206  52.767  1.00  0.00           H  
ATOM   4904  C18  OL   116      16.398  43.583  50.798  1.00  0.00           C  
ATOM   4905  H8R  OL   116      16.058  42.546  50.763  1.00  0.00           H  
ATOM   4906  H8S  OL   116      15.619  44.284  50.492  1.00  0.00           H  
ATOM   4907  C19  OL   116      17.677  43.701  49.933  1.00  0.00           C  
ATOM   4908  H9R  OL   116      18.613  43.722  50.487  1.00  0.00           H  
ATOM   4909 C110  OL   116      17.683  43.790  48.584  1.00  0.00           C  
ATOM   4910 H10R  OL   116      18.599  43.968  48.026  1.00  0.00           H  
ATOM   4911 C111  OL   116      16.425  43.952  47.755  1.00  0.00           C  
ATOM   4912 H11R  OL   116      15.764  43.111  47.972  1.00  0.00           H  
ATOM   4913 H11S  OL   116      15.956  44.907  48.001  1.00  0.00           H  
ATOM   4914 C112  OL   116      16.667  43.893  46.181  1.00  0.00           C  
ATOM   4915 H12R  OL   116      15.762  44.023  45.584  1.00  0.00           H  
ATOM   4916 H12S  OL   116      17.310  44.744  45.946  1.00  0.00           H  
ATOM   4917 C113  OL   116      17.394  42.689  45.565  1.00  0.00           C
[truncated: 5,058,729 more chars]
