# Supplementary material for: Molecules in the Serotonin-Melatonin Synthesis Pathway Have Distinct Interactions with Lipid Membranes
Source: J Phys Chem B. 2025 Feb 28;129(10):2687–700. doi: 10.1021/acs.jpcb.4c08750 (PMC11912468; doi:10.1021/acs.jpcb.4c08750)
Supplement: Supplementary file 2 — jp4c08750_si_002.zip [file jp4c08750_si_002.zip › PDB/20_5-HTP_initial.pdb]

CRYST1   78.500   78.500   97.800  90.00  90.00  90.00               1
ATOM      1  N1  UNL     1      67.206  -0.026   3.805  1.00  0.00           N  
ATOM      2  H3  UNL     1      67.973  -0.190   4.456  1.00  0.00           H  
ATOM      3  C1  UNL     1      65.108   0.261   3.093  1.00  0.00           C  
ATOM      4  C2  UNL     1      63.621   0.456   3.077  1.00  0.00           C  
ATOM      5  H4  UNL     1      63.200  -0.057   3.940  1.00  0.00           H  
ATOM      6  H5  UNL     1      63.218  -0.008   2.172  1.00  0.00           H  
ATOM      7  C3  UNL     1      66.018   0.212   1.953  1.00  0.00           C  
ATOM      8  CA  UNL     1      63.164   1.920   3.100  1.00  0.00           C  
ATOM      9  HA  UNL     1      63.565   2.378   4.000  1.00  0.00           H  
ATOM     10  N   UNL     1      61.674   1.977   3.188  1.00  0.00           N  
ATOM     11  H1  UNL     1      61.433   2.923   3.491  1.00  0.00           H  
ATOM     12  H2  UNL     1      61.377   1.410   3.974  1.00  0.00           H  
ATOM     13  C4  UNL     1      67.346   0.024   2.443  1.00  0.00           C  
ATOM     14  C5  UNL     1      65.886   0.087   4.186  1.00  0.00           C  
ATOM     15  H6  UNL     1      65.539   0.052   5.209  1.00  0.00           H  
ATOM     16  C6  UNL     1      65.849   0.292   0.552  1.00  0.00           C  
ATOM     17  H7  UNL     1      64.858   0.443   0.136  1.00  0.00           H  
ATOM     18  C7  UNL     1      68.456  -0.071   1.600  1.00  0.00           C  
ATOM     19  H8  UNL     1      69.444  -0.235   2.020  1.00  0.00           H  
ATOM     20  C8  UNL     1      66.956   0.193  -0.306  1.00  0.00           C  
ATOM     21  O1  UNL     1      66.747   0.283  -1.641  1.00  0.00           O  
ATOM     22  H9  UNL     1      65.803   0.464  -1.816  1.00  0.00           H  
ATOM     23  C9  UNL     1      68.254   0.018   0.208  1.00  0.00           C  
ATOM     24  H10 UNL     1      69.097  -0.056  -0.470  1.00  0.00           H  
ATOM     25  C   UNL     1      63.779   2.697   1.900  1.00  0.00           C  
ATOM     26  OXT UNL     1      63.509   2.496   0.725  1.00  0.00           O  
ATOM     27  O   UNL     1      64.641   3.692   2.201  1.00  0.00           O  
ATOM     28  H   UNL     1      65.025   3.915   1.347  1.00  0.00           H  
TER      29      UNL     1 
ATOM     29  N1  UNL     2      47.207  -0.052  93.626  1.00  0.00           N  
ATOM     30  H3  UNL     2      47.969  -0.236  94.287  1.00  0.00           H  
ATOM     31  C1  UNL     2      45.126   0.273  92.897  1.00  0.00           C  
ATOM     32  C2  UNL     2      43.642   0.464  92.876  1.00  0.00           C  
ATOM     33  H4  UNL     2      43.213  -0.058  93.730  1.00  0.00           H  
ATOM     34  H5  UNL     2      43.250   0.009  91.967  1.00  0.00           H  
ATOM     35  C3  UNL     2      46.042   0.200  91.759  1.00  0.00           C  
ATOM     36  CA  UNL     2      43.142   1.906  92.874  1.00  0.00           C  
ATOM     37  HA  UNL     2      43.519   2.395  93.764  1.00  0.00           H  
ATOM     38  N   UNL     2      41.663   1.859  92.961  1.00  0.00           N  
ATOM     39  H1  UNL     2      41.294   2.808  92.913  1.00  0.00           H  
ATOM     40  H2  UNL     2      41.379   1.482  93.858  1.00  0.00           H  
ATOM     41  C4  UNL     2      47.362  -0.004  92.262  1.00  0.00           C  
ATOM     42  C5  UNL     2      45.886   0.086  94.001  1.00  0.00           C  
ATOM     43  H6  UNL     2      45.517   0.035  95.024  1.00  0.00           H  
ATOM     44  C6  UNL     2      45.889   0.277  90.356  1.00  0.00           C  
ATOM     45  H7  UNL     2      44.901   0.423  89.945  1.00  0.00           H  
ATOM     46  C7  UNL     2      48.480  -0.106  91.424  1.00  0.00           C  
ATOM     47  H8  UNL     2      49.469  -0.247  91.842  1.00  0.00           H  
ATOM     48  C8  UNL     2      47.003   0.169  89.510  1.00  0.00           C  
ATOM     49  O1  UNL     2      46.854   0.276  88.173  1.00  0.00           O  
ATOM     50  H9  UNL     2      45.938   0.427  87.919  1.00  0.00           H  
ATOM     51  C9  UNL     2      48.291  -0.023  90.032  1.00  0.00           C  
ATOM     52  H10 UNL     2      49.137  -0.091  89.357  1.00  0.00           H  
ATOM     53  C   UNL     2      43.719   2.699  91.670  1.00  0.00           C  
ATOM     54  OXT UNL     2      43.451   2.505  90.490  1.00  0.00           O  
ATOM     55  O   UNL     2      44.572   3.693  91.997  1.00  0.00           O  
ATOM     56  H   UNL     2      45.023   3.887  91.147  1.00  0.00           H  
TER      57      UNL     2 
ATOM     57  N1  UNL     3      27.230   0.006  13.809  1.00  0.00           N  
ATOM     58  H3  UNL     3      27.971  -0.178  14.482  1.00  0.00           H  
ATOM     59  C1  UNL     3      25.132   0.315  13.072  1.00  0.00           C  
ATOM     60  C2  UNL     3      23.643   0.465  13.048  1.00  0.00           C  
ATOM     61  H4  UNL     3      23.241  -0.058  13.907  1.00  0.00           H  
ATOM     62  H5  UNL     3      23.266  -0.023  12.144  1.00  0.00           H  
ATOM     63  C3  UNL     3      26.051   0.240  11.945  1.00  0.00           C  
ATOM     64  CA  UNL     3      23.104   1.900  13.075  1.00  0.00           C  
ATOM     65  HA  UNL     3      23.447   2.355  14.004  1.00  0.00           H  
ATOM     66  N   UNL     3      21.605   1.835  13.112  1.00  0.00           N  
ATOM     67  H1  UNL     3      21.277   2.805  13.216  1.00  0.00           H  
ATOM     68  H2  UNL     3      21.376   1.357  13.985  1.00  0.00           H  
ATOM     69  C4  UNL     3      27.374   0.028  12.443  1.00  0.00           C  
ATOM     70  C5  UNL     3      25.901   0.151  14.167  1.00  0.00           C  
ATOM     71  H6  UNL     3      25.518   0.090  15.177  1.00  0.00           H  
ATOM     72  C6  UNL     3      25.880   0.299  10.546  1.00  0.00           C  
ATOM     73  H7  UNL     3      24.880   0.423  10.143  1.00  0.00           H  
ATOM     74  C7  UNL     3      28.476  -0.117  11.591  1.00  0.00           C  
ATOM     75  H8  UNL     3      29.464  -0.288  12.004  1.00  0.00           H  
ATOM     76  C8  UNL     3      26.974   0.148   9.689  1.00  0.00           C  
ATOM     77  O1  UNL     3      26.770   0.201   8.358  1.00  0.00           O  
ATOM     78  H9  UNL     3      25.934   0.658   8.145  1.00  0.00           H  
ATOM     79  C9  UNL     3      28.265  -0.060  10.199  1.00  0.00           C  
ATOM     80  H10 UNL     3      29.095  -0.183   9.513  1.00  0.00           H  
ATOM     81  C   UNL     3      23.725   2.745  11.916  1.00  0.00           C  
ATOM     82  OXT UNL     3      23.367   2.720  10.741  1.00  0.00           O  
ATOM     83  O   UNL     3      24.733   3.571  12.271  1.00  0.00           O  
ATOM     84  H   UNL     3      25.016   3.998  11.453  1.00  0.00           H  
TER      85      UNL     3 
ATOM     85  N1  UNL     4       7.208  -0.087  93.627  1.00  0.00           N  
ATOM     86  H3  UNL     4       7.950  -0.246  94.311  1.00  0.00           H  
ATOM     87  C1  UNL     4       5.118   0.226  92.903  1.00  0.00           C  
ATOM     88  C2  UNL     4       3.633   0.386  92.875  1.00  0.00           C  
ATOM     89  H4  UNL     4       3.215  -0.157  93.715  1.00  0.00           H  
ATOM     90  H5  UNL     4       3.244  -0.067  91.959  1.00  0.00           H  
ATOM     91  C3  UNL     4       6.029   0.213  91.765  1.00  0.00           C  
ATOM     92  CA  UNL     4       3.135   1.825  92.914  1.00  0.00           C  
ATOM     93  HA  UNL     4       3.546   2.286  93.807  1.00  0.00           H  
ATOM     94  N   UNL     4       1.655   1.805  93.043  1.00  0.00           N  
ATOM     95  H1  UNL     4       1.283   2.752  92.920  1.00  0.00           H  
ATOM     96  H2  UNL     4       1.375   1.476  93.952  1.00  0.00           H  
ATOM     97  C4  UNL     4       7.356   0.009  92.260  1.00  0.00           C  
ATOM     98  C5  UNL     4       5.886   0.057  94.004  1.00  0.00           C  
ATOM     99  H6  UNL     4       5.533   0.027  95.032  1.00  0.00           H  
ATOM    100  C6  UNL     4       5.855   0.361  90.369  1.00  0.00           C  
ATOM    101  H7  UNL     4       4.859   0.516  89.963  1.00  0.00           H  
ATOM    102  C7  UNL     4       8.462  -0.085  91.410  1.00  0.00           C  
ATOM    103  H8  UNL     4       9.447  -0.260  91.805  1.00  0.00           H  
ATOM    104  C8  UNL     4       6.968   0.287  89.521  1.00  0.00           C  
ATOM    105  O1  UNL     4       6.785   0.523  88.204  1.00  0.00           O  
ATOM    106  H9  UNL     4       5.916   0.236  87.912  1.00  0.00           H  
ATOM    107  C9  UNL     4       8.259   0.045  90.024  1.00  0.00           C  
ATOM    108  H10 UNL     4       9.096  -0.061  89.346  1.00  0.00           H  
ATOM    109  C   UNL     4       3.672   2.624  91.691  1.00  0.00           C  
ATOM    110  OXT UNL     4       3.261   2.534  90.538  1.00  0.00           O  
ATOM    111  O   UNL     4       4.638   3.535  91.963  1.00  0.00           O  
ATOM    112  H   UNL     4       4.741   4.037  91.126  1.00  0.00           H  
TER     113      UNL     4 
ATOM    113  N1  UNL     5      57.191  58.355  13.845  1.00  0.00           N  
ATOM    114  H3  UNL     5      57.946  58.182  14.509  1.00  0.00           H  
ATOM    115  C1  UNL     5      55.109  58.748  13.105  1.00  0.00           C  
ATOM    116  C2  UNL     5      53.618  58.969  13.071  1.00  0.00           C  
ATOM    117  H4  UNL     5      53.175  58.463  13.928  1.00  0.00           H  
ATOM    118  H5  UNL     5      53.223  58.501  12.171  1.00  0.00           H  
ATOM    119  C3  UNL     5      56.039  58.684  11.984  1.00  0.00           C  
ATOM    120  CA  UNL     5      53.124  60.420  13.063  1.00  0.00           C  
ATOM    121  HA  UNL     5      53.534  60.884  13.955  1.00  0.00           H  
ATOM    122  N   UNL     5      51.626  60.436  13.209  1.00  0.00           N  
ATOM    123  H1  UNL     5      51.427  61.363  13.578  1.00  0.00           H  
ATOM    124  H2  UNL     5      51.427  59.853  14.021  1.00  0.00           H  
ATOM    125  C4  UNL     5      57.359  58.449  12.483  1.00  0.00           C  
ATOM    126  C5  UNL     5      55.863  58.515  14.205  1.00  0.00           C  
ATOM    127  H6  UNL     5      55.489  58.492  15.231  1.00  0.00           H  
ATOM    128  C6  UNL     5      55.881  58.787  10.593  1.00  0.00           C  
ATOM    129  H7  UNL     5      54.892  58.936  10.206  1.00  0.00           H  
ATOM    130  C7  UNL     5      58.474  58.340  11.640  1.00  0.00           C  
ATOM    131  H8  UNL     5      59.454  58.163  12.058  1.00  0.00           H  
ATOM    132  C8  UNL     5      56.981  58.659   9.739  1.00  0.00           C  
ATOM    133  O1  UNL     5      56.773  58.773   8.409  1.00  0.00           O  
ATOM    134  H9  UNL     5      55.835  58.962   8.240  1.00  0.00           H  
ATOM    135  C9  UNL     5      58.274  58.445  10.248  1.00  0.00           C  
ATOM    136  H10 UNL     5      59.105  58.367   9.566  1.00  0.00           H  
ATOM    137  C   UNL     5      53.722  61.213  11.858  1.00  0.00           C  
ATOM    138  OXT UNL     5      53.390  61.068  10.680  1.00  0.00           O  
ATOM    139  O   UNL     5      54.649  62.131  12.200  1.00  0.00           O  
ATOM    140  H   UNL     5      55.030  62.470  11.375  1.00  0.00           H  
TER     141      UNL     5 
ATOM    141  N1  UNL     6      37.219  58.423  93.602  1.00  0.00           N  
ATOM    142  H3  UNL     6      38.007  58.399  94.241  1.00  0.00           H  
ATOM    143  C1  UNL     6      35.142  58.789  92.908  1.00  0.00           C  
ATOM    144  C2  UNL     6      33.659  58.971  92.900  1.00  0.00           C  
ATOM    145  H4  UNL     6      33.236  58.459  93.747  1.00  0.00           H  
ATOM    146  H5  UNL     6      33.260  58.477  92.020  1.00  0.00           H  
ATOM    147  C3  UNL     6      36.042  58.711  91.757  1.00  0.00           C  
ATOM    148  CA  UNL     6      33.173  60.414  92.906  1.00  0.00           C  
ATOM    149  HA  UNL     6      33.525  60.887  93.820  1.00  0.00           H  
ATOM    150  N   UNL     6      31.685  60.390  92.878  1.00  0.00           N  
ATOM    151  H1  UNL     6      31.344  61.327  93.056  1.00  0.00           H  
ATOM    152  H2  UNL     6      31.388  59.957  93.728  1.00  0.00           H  
ATOM    153  C4  UNL     6      37.359  58.481  92.241  1.00  0.00           C  
ATOM    154  C5  UNL     6      35.923  58.651  93.999  1.00  0.00           C  
ATOM    155  H6  UNL     6      35.587  58.715  95.022  1.00  0.00           H  
ATOM    156  C6  UNL     6      35.885  58.829  90.355  1.00  0.00           C  
ATOM    157  H7  UNL     6      34.909  59.016  89.937  1.00  0.00           H  
ATOM    158  C7  UNL     6      38.466  58.362  91.400  1.00  0.00           C  
ATOM    159  H8  UNL     6      39.449  58.177  91.817  1.00  0.00           H  
ATOM    160  C8  UNL     6      36.990  58.743  89.501  1.00  0.00           C  
ATOM    161  O1  UNL     6      36.818  58.806  88.160  1.00  0.00           O  
ATOM    162  H9  UNL     6      35.917  59.118  87.937  1.00  0.00           H  
ATOM    163  C9  UNL     6      38.275  58.503  90.013  1.00  0.00           C  
ATOM    164  H10 UNL     6      39.125  58.444  89.338  1.00  0.00           H  
ATOM    165  C   UNL     6      33.787  61.193  91.713  1.00  0.00           C  
ATOM    166  OXT UNL     6      33.405  61.061  90.551  1.00  0.00           O  
ATOM    167  O   UNL     6      34.748  62.096  92.016  1.00  0.00           O  
ATOM    168  H   UNL     6      34.730  62.729  91.280  1.00  0.00           H  
TER     169      UNL     6 
ATOM    169  N1  UNL     7      17.199  58.452  13.851  1.00  0.00           N  
ATOM    170  H3  UNL     7      17.958  58.353  14.532  1.00  0.00           H  
ATOM    171  C1  UNL     7      15.112  58.736  13.118  1.00  0.00           C  
ATOM    172  C2  UNL     7      13.627  58.897  13.104  1.00  0.00           C  
ATOM    173  H4  UNL     7      13.210  58.380  13.963  1.00  0.00           H  
ATOM    174  H5  UNL     7      13.251  58.418  12.205  1.00  0.00           H  
ATOM    175  C3  UNL     7      16.030  58.708  11.985  1.00  0.00           C  
ATOM    176  CA  UNL     7      13.103  60.331  13.099  1.00  0.00           C  
ATOM    177  HA  UNL     7      13.439  60.814  14.010  1.00  0.00           H  
ATOM    178  N   UNL     7      11.614  60.285  13.122  1.00  0.00           N  
ATOM    179  H1  UNL     7      11.313  61.267  13.094  1.00  0.00           H  
ATOM    180  H2  UNL     7      11.357  59.999  14.073  1.00  0.00           H  
ATOM    181  C4  UNL     7      17.358  58.541  12.491  1.00  0.00           C  
ATOM    182  C5  UNL     7      15.875  58.543  14.215  1.00  0.00           C  
ATOM    183  H6  UNL     7      15.506  58.468  15.232  1.00  0.00           H  
ATOM    184  C6  UNL     7      15.870  58.806  10.583  1.00  0.00           C  
ATOM    185  H7  UNL     7      14.876  58.944  10.173  1.00  0.00           H  
ATOM    186  C7  UNL     7      18.482  58.484  11.658  1.00  0.00           C  
ATOM    187  H8  UNL     7      19.472  58.365  12.082  1.00  0.00           H  
ATOM    188  C8  UNL     7      16.990  58.759   9.739  1.00  0.00           C  
ATOM    189  O1  UNL     7      16.813  58.884   8.400  1.00  0.00           O  
ATOM    190  H9  UNL     7      15.860  58.902   8.176  1.00  0.00           H  
ATOM    191  C9  UNL     7      18.285  58.598  10.271  1.00  0.00           C  
ATOM    192  H10 UNL     7      19.140  58.565   9.619  1.00  0.00           H  
ATOM    193  C   UNL     7      13.720  61.135  11.927  1.00  0.00           C  
ATOM    194  OXT UNL     7      13.410  60.982  10.749  1.00  0.00           O  
ATOM    195  O   UNL     7      14.631  62.062  12.285  1.00  0.00           O  
ATOM    196  H   UNL     7      15.063  62.324  11.452  1.00  0.00           H  
TER     197      UNL     7 
ATOM    197  N1  UNL     8      75.727  58.456  93.629  1.00  0.00           N  
ATOM    198  H3  UNL     8      76.505  58.352  94.282  1.00  0.00           H  
ATOM    199  C1  UNL     8      73.630  58.773  92.915  1.00  0.00           C  
ATOM    200  C2  UNL     8      72.142  58.940  92.895  1.00  0.00           C  
ATOM    201  H4  UNL     8      71.716  58.389  93.726  1.00  0.00           H  
ATOM    202  H5  UNL     8      71.757  58.484  91.975  1.00  0.00           H  
ATOM    203  C3  UNL     8      74.539  58.728  91.776  1.00  0.00           C  
ATOM    204  CA  UNL     8      71.637  60.387  92.949  1.00  0.00           C  
ATOM    205  HA  UNL     8      72.056  60.867  93.834  1.00  0.00           H  
ATOM    206  N   UNL     8      70.150  60.344  93.092  1.00  0.00           N  
ATOM    207  H1  UNL     8      69.799  61.299  93.005  1.00  0.00           H  
ATOM    208  H2  UNL     8      69.922  60.045  94.032  1.00  0.00           H  
ATOM    209  C4  UNL     8      75.863  58.515  92.266  1.00  0.00           C  
ATOM    210  C5  UNL     8      74.408  58.605  94.009  1.00  0.00           C  
ATOM    211  H6  UNL     8      74.061  58.575  95.035  1.00  0.00           H  
ATOM    212  C6  UNL     8      74.370  58.820  90.378  1.00  0.00           C  
ATOM    213  H7  UNL     8      73.375  58.935  89.969  1.00  0.00           H  
ATOM    214  C7  UNL     8      76.968  58.423  91.421  1.00  0.00           C  
ATOM    215  H8  UNL     8      77.947  58.253  91.831  1.00  0.00           H  
ATOM    216  C8  UNL     8      75.474  58.701  89.526  1.00  0.00           C  
ATOM    217  O1  UNL     8      75.286  58.803  88.195  1.00  0.00           O  
ATOM    218  H9  UNL     8      74.349  58.865  87.940  1.00  0.00           H  
ATOM    219  C9  UNL     8      76.769  58.516  90.032  1.00  0.00           C  
ATOM    220  H10 UNL     8      77.607  58.428  89.351  1.00  0.00           H  
ATOM    221  C   UNL     8      72.159  61.173  91.709  1.00  0.00           C  
ATOM    222  OXT UNL     8      71.742  61.011  90.566  1.00  0.00           O  
ATOM    223  O   UNL     8      73.167  62.051  91.930  1.00  0.00           O  
ATOM    224  H   UNL     8      73.343  62.445  91.065  1.00  0.00           H  
TER     225      UNL     8 
ATOM    225  N1  UNL     9      67.203  38.443  13.809  1.00  0.00           N  
ATOM    226  H3  UNL     9      67.963  38.259  14.469  1.00  0.00           H  
ATOM    227  C1  UNL     9      65.115  38.777  13.084  1.00  0.00           C  
ATOM    228  C2  UNL     9      63.628  38.951  13.074  1.00  0.00           C  
ATOM    229  H4  UNL     9      63.220  38.435  13.936  1.00  0.00           H  
ATOM    230  H5  UNL     9      63.225  38.470  12.179  1.00  0.00           H  
ATOM    231  C3  UNL     9      66.027  38.715  11.945  1.00  0.00           C  
ATOM    232  CA  UNL     9      63.137  40.397  13.103  1.00  0.00           C  
ATOM    233  HA  UNL     9      63.508  40.856  14.016  1.00  0.00           H  
ATOM    234  N   UNL     9      61.646  40.405  13.134  1.00  0.00           N  
ATOM    235  H1  UNL     9      61.340  41.368  13.238  1.00  0.00           H  
ATOM    236  H2  UNL     9      61.323  39.919  13.980  1.00  0.00           H  
ATOM    237  C4  UNL     9      67.351  38.507  12.443  1.00  0.00           C  
ATOM    238  C5  UNL     9      65.883  38.610  14.182  1.00  0.00           C  
ATOM    239  H6  UNL     9      65.509  38.588  15.200  1.00  0.00           H  
ATOM    240  C6  UNL     9      65.860  38.806  10.544  1.00  0.00           C  
ATOM    241  H7  UNL     9      64.865  38.924  10.134  1.00  0.00           H  
ATOM    242  C7  UNL     9      68.465  38.400  11.601  1.00  0.00           C  
ATOM    243  H8  UNL     9      69.452  38.260  12.019  1.00  0.00           H  
ATOM    244  C8  UNL     9      66.975  38.708   9.698  1.00  0.00           C  
ATOM    245  O1  UNL     9      66.807  38.794   8.360  1.00  0.00           O  
ATOM    246  H9  UNL     9      65.888  38.863   8.107  1.00  0.00           H  
ATOM    247  C9  UNL     9      68.269  38.529  10.214  1.00  0.00           C  
ATOM    248  H10 UNL     9      69.106  38.477   9.528  1.00  0.00           H  
ATOM    249  C   UNL     9      63.753  41.184  11.920  1.00  0.00           C  
ATOM    250  OXT UNL     9      63.434  41.018  10.744  1.00  0.00           O  
ATOM    251  O   UNL     9      64.676  42.113  12.251  1.00  0.00           O  
ATOM    252  H   UNL     9      65.071  42.429  11.427  1.00  0.00           H  
TER     253      UNL     9 
ATOM    253  N1  UNL    10      47.222  38.467  93.637  1.00  0.00           N  
ATOM    254  H3  UNL    10      47.992  38.370  94.308  1.00  0.00           H  
ATOM    255  C1  UNL    10      45.127  38.765  92.911  1.00  0.00           C  
ATOM    256  C2  UNL    10      43.635  38.934  92.902  1.00  0.00           C  
ATOM    257  H4  UNL    10      43.214  38.402  93.750  1.00  0.00           H  
ATOM    258  H5  UNL    10      43.251  38.447  92.007  1.00  0.00           H  
ATOM    259  C3  UNL    10      46.044  38.698  91.773  1.00  0.00           C  
ATOM    260  CA  UNL    10      43.118  40.378  92.921  1.00  0.00           C  
ATOM    261  HA  UNL    10      43.487  40.848  93.829  1.00  0.00           H  
ATOM    262  N   UNL    10      41.631  40.379  92.964  1.00  0.00           N  
ATOM    263  H1  UNL    10      41.320  41.353  92.984  1.00  0.00           H  
ATOM    264  H2  UNL    10      41.286  39.914  93.795  1.00  0.00           H  
ATOM    265  C4  UNL    10      47.373  38.526  92.274  1.00  0.00           C  
ATOM    266  C5  UNL    10      45.901  38.608  94.010  1.00  0.00           C  
ATOM    267  H6  UNL    10      45.552  38.610  95.039  1.00  0.00           H  
ATOM    268  C6  UNL    10      45.887  38.757  90.367  1.00  0.00           C  
ATOM    269  H7  UNL    10      44.900  38.911  89.945  1.00  0.00           H  
ATOM    270  C7  UNL    10      48.490  38.391  91.434  1.00  0.00           C  
ATOM    271  H8  UNL    10      49.476  38.236  91.863  1.00  0.00           H  
ATOM    272  C8  UNL    10      47.005  38.661  89.523  1.00  0.00           C  
ATOM    273  O1  UNL    10      46.859  38.844  88.191  1.00  0.00           O  
ATOM    274  H9  UNL    10      45.949  39.100  87.985  1.00  0.00           H  
ATOM    275  C9  UNL    10      48.290  38.444  90.042  1.00  0.00           C  
ATOM    276  H10 UNL    10      49.125  38.353  89.359  1.00  0.00           H  
ATOM    277  C   UNL    10      43.694  41.164  91.719  1.00  0.00           C  
ATOM    278  OXT UNL    10      43.451  40.906  90.542  1.00  0.00           O  
ATOM    279  O   UNL    10      44.519  42.176  92.041  1.00  0.00           O  
ATOM    280  H   UNL    10      44.899  42.498  91.220  1.00  0.00           H  
TER     281      UNL    10 
ATOM    281  N1  UNL    11      27.213  38.483  13.843  1.00  0.00           N  
ATOM    282  H3  UNL    11      27.950  38.259  14.504  1.00  0.00           H  
ATOM    283  C1  UNL    11      25.120  38.782  13.102  1.00  0.00           C  
ATOM    284  C2  UNL    11      23.629  38.934  13.079  1.00  0.00           C  
ATOM    285  H4  UNL    11      23.211  38.418  13.943  1.00  0.00           H  
ATOM    286  H5  UNL    11      23.249  38.453  12.178  1.00  0.00           H  
ATOM    287  C3  UNL    11      26.046  38.729  11.975  1.00  0.00           C  
ATOM    288  CA  UNL    11      23.131  40.378  13.080  1.00  0.00           C  
ATOM    289  HA  UNL    11      23.499  40.853  13.984  1.00  0.00           H  
ATOM    290  N   UNL    11      21.645  40.382  13.100  1.00  0.00           N  
ATOM    291  H1  UNL    11      21.297  41.311  13.322  1.00  0.00           H  
ATOM    292  H2  UNL    11      21.293  39.749  13.821  1.00  0.00           H  
ATOM    293  C4  UNL    11      27.369  38.540  12.480  1.00  0.00           C  
ATOM    294  C5  UNL    11      25.885  38.608  14.202  1.00  0.00           C  
ATOM    295  H6  UNL    11      25.505  38.528  15.212  1.00  0.00           H  
ATOM    296  C6  UNL    11      25.903  38.834  10.574  1.00  0.00           C  
ATOM    297  H7  UNL    11      24.924  38.984  10.152  1.00  0.00           H  
ATOM    298  C7  UNL    11      28.487  38.429  11.644  1.00  0.00           C  
ATOM    299  H8  UNL    11      29.474  38.267  12.059  1.00  0.00           H  
ATOM    300  C8  UNL    11      27.014  38.731   9.730  1.00  0.00           C  
ATOM    301  O1  UNL    11      26.838  38.889   8.394  1.00  0.00           O  
ATOM    302  H9  UNL    11      25.888  38.815   8.192  1.00  0.00           H  
ATOM    303  C9  UNL    11      28.297  38.525  10.254  1.00  0.00           C  
ATOM    304  H10 UNL    11      29.134  38.403   9.586  1.00  0.00           H  
ATOM    305  C   UNL    11      23.716  41.165  11.877  1.00  0.00           C  
ATOM    306  OXT UNL    11      23.410  40.972  10.703  1.00  0.00           O  
ATOM    307  O   UNL    11      24.506  42.212  12.182  1.00  0.00           O  
ATOM    308  H   UNL    11      24.853  42.532  11.341  1.00  0.00           H  
TER     309      UNL    11 
ATOM    309  N1  UNL    12       7.213  38.417  93.592  1.00  0.00           N  
ATOM    310  H3  UNL    12       7.980  38.360  94.255  1.00  0.00           H  
ATOM    311  C1  UNL    12       5.116  38.692  92.873  1.00  0.00           C  
ATOM    312  C2  UNL    12       3.636  38.889  92.888  1.00  0.00           C  
ATOM    313  H4  UNL    12       3.222  38.360  93.738  1.00  0.00           H  
ATOM    314  H5  UNL    12       3.214  38.446  91.987  1.00  0.00           H  
ATOM    315  C3  UNL    12       6.027  38.685  91.733  1.00  0.00           C  
ATOM    316  CA  UNL    12       3.182  40.342  92.955  1.00  0.00           C  
ATOM    317  HA  UNL    12       3.570  40.774  93.871  1.00  0.00           H  
ATOM    318  N   UNL    12       1.690  40.356  93.007  1.00  0.00           N  
ATOM    319  H1  UNL    12       1.380  41.326  93.134  1.00  0.00           H  
ATOM    320  H2  UNL    12       1.380  39.891  93.859  1.00  0.00           H  
ATOM    321  C4  UNL    12       7.356  38.504  92.228  1.00  0.00           C  
ATOM    322  C5  UNL    12       5.889  38.504  93.961  1.00  0.00           C  
ATOM    323  H6  UNL    12       5.515  38.481  94.969  1.00  0.00           H  
ATOM    324  C6  UNL    12       5.868  38.795  90.330  1.00  0.00           C  
ATOM    325  H7  UNL    12       4.879  38.931  89.906  1.00  0.00           H  
ATOM    326  C7  UNL    12       8.468  38.423  91.384  1.00  0.00           C  
ATOM    327  H8  UNL    12       9.450  38.240  91.798  1.00  0.00           H  
ATOM    328  C8  UNL    12       6.980  38.709  89.478  1.00  0.00           C  
ATOM    329  O1  UNL    12       6.818  38.882  88.147  1.00  0.00           O  
ATOM    330  H9  UNL    12       5.878  38.918  87.925  1.00  0.00           H  
ATOM    331  C9  UNL    12       8.273  38.528  89.996  1.00  0.00           C  
ATOM    332  H10 UNL    12       9.122  38.480  89.327  1.00  0.00           H  
ATOM    333  C   UNL    12       3.784  41.108  91.748  1.00  0.00           C  
ATOM    334  OXT UNL    12       3.448  40.901  90.595  1.00  0.00           O  
ATOM    335  O   UNL    12       4.730  42.040  91.983  1.00  0.00           O  
ATOM    336  H   UNL    12       4.816  42.475  91.125  1.00  0.00           H  
TER     337      UNL    12 
ATOM    337  N1  UNL    13      57.244  18.516  13.795  1.00  0.00           N  
ATOM    338  H3  UNL    13      58.005  18.307  14.452  1.00  0.00           H  
ATOM    339  C1  UNL    13      55.146  18.791  13.061  1.00  0.00           C  
ATOM    340  C2  UNL    13      53.658  18.906  13.038  1.00  0.00           C  
ATOM    341  H4  UNL    13      53.270  18.409  13.920  1.00  0.00           H  
ATOM    342  H5  UNL    13      53.275  18.416  12.133  1.00  0.00           H  
ATOM    343  C3  UNL    13      56.060  18.738  11.929  1.00  0.00           C  
ATOM    344  CA  UNL    13      53.111  20.326  13.044  1.00  0.00           C  
ATOM    345  HA  UNL    13      53.427  20.794  13.970  1.00  0.00           H  
ATOM    346  N   UNL    13      51.617  20.217  13.058  1.00  0.00           N  
ATOM    347  H1  UNL    13      51.290  21.185  13.110  1.00  0.00           H  
ATOM    348  H2  UNL    13      51.381  19.720  13.918  1.00  0.00           H  
ATOM    349  C4  UNL    13      57.382  18.543  12.429  1.00  0.00           C  
ATOM    350  C5  UNL    13      55.912  18.642  14.165  1.00  0.00           C  
ATOM    351  H6  UNL    13      55.526  18.553  15.177  1.00  0.00           H  
ATOM    352  C6  UNL    13      55.898  18.810  10.527  1.00  0.00           C  
ATOM    353  H7  UNL    13      54.899  18.937  10.109  1.00  0.00           H  
ATOM    354  C7  UNL    13      58.494  18.449  11.594  1.00  0.00           C  
ATOM    355  H8  UNL    13      59.475  18.341  12.020  1.00  0.00           H  
ATOM    356  C8  UNL    13      57.010  18.668   9.688  1.00  0.00           C  
ATOM    357  O1  UNL    13      56.826  18.689   8.354  1.00  0.00           O  
ATOM    358  H9  UNL    13      55.976  19.086   8.120  1.00  0.00           H  
ATOM    359  C9  UNL    13      58.304  18.508  10.205  1.00  0.00           C  
ATOM    360  H10 UNL    13      59.151  18.432   9.528  1.00  0.00           H  
ATOM    361  C   UNL    13      53.739  21.194  11.916  1.00  0.00           C  
ATOM    362  OXT UNL    13      53.425  21.148  10.739  1.00  0.00           O  
ATOM    363  O   UNL    13      54.697  22.065  12.294  1.00  0.00           O  
ATOM    364  H   UNL    13      54.975  22.447  11.454  1.00  0.00           H  
TER     365      UNL    13 
ATOM    365  N1  UNL    14      37.201  18.442  93.591  1.00  0.00           N  
ATOM    366  H3  UNL    14      37.969  18.386  94.253  1.00  0.00           H  
ATOM    367  C1  UNL    14      35.110  18.736  92.862  1.00  0.00           C  
ATOM    368  C2  UNL    14      33.633  18.912  92.861  1.00  0.00           C  
ATOM    369  H4  UNL    14      33.225  18.405  93.728  1.00  0.00           H  
ATOM    370  H5  UNL    14      33.224  18.430  91.966  1.00  0.00           H  
ATOM    371  C3  UNL    14      36.021  18.664  91.725  1.00  0.00           C  
ATOM    372  CA  UNL    14      33.143  20.360  92.877  1.00  0.00           C  
ATOM    373  HA  UNL    14      33.521  20.816  93.786  1.00  0.00           H  
ATOM    374  N   UNL    14      31.642  20.343  92.933  1.00  0.00           N  
ATOM    375  H1  UNL    14      31.330  21.314  92.988  1.00  0.00           H  
ATOM    376  H2  UNL    14      31.374  19.916  93.813  1.00  0.00           H  
ATOM    377  C4  UNL    14      37.347  18.476  92.230  1.00  0.00           C  
ATOM    378  C5  UNL    14      35.881  18.592  93.958  1.00  0.00           C  
ATOM    379  H6  UNL    14      35.514  18.583  94.975  1.00  0.00           H  
ATOM    380  C6  UNL    14      35.871  18.764  90.319  1.00  0.00           C  
ATOM    381  H7  UNL    14      34.881  18.911  89.894  1.00  0.00           H  
ATOM    382  C7  UNL    14      38.466  18.404  91.397  1.00  0.00           C  
ATOM    383  H8  UNL    14      39.450  18.279  91.829  1.00  0.00           H  
ATOM    384  C8  UNL    14      36.992  18.675  89.474  1.00  0.00           C  
ATOM    385  O1  UNL    14      36.828  18.773  88.136  1.00  0.00           O  
ATOM    386  H9  UNL    14      35.889  18.839  87.892  1.00  0.00           H  
ATOM    387  C9  UNL    14      38.283  18.503  90.005  1.00  0.00           C  
ATOM    388  H10 UNL    14      39.137  18.440  89.339  1.00  0.00           H  
ATOM    389  C   UNL    14      33.738  21.158  91.684  1.00  0.00           C  
ATOM    390  OXT UNL    14      33.415  20.972  90.527  1.00  0.00           O  
ATOM    391  O   UNL    14      34.614  22.130  91.981  1.00  0.00           O  
ATOM    392  H   UNL    14      34.817  22.578  91.145  1.00  0.00           H  
TER     393      UNL    14 
ATOM    393  N1  UNL    15      17.217  18.446  13.769  1.00  0.00           N  
ATOM    394  H3  UNL    15      17.954  18.289  14.443  1.00  0.00           H  
ATOM    395  C1  UNL    15      15.121  18.740  13.045  1.00  0.00           C  
ATOM    396  C2  UNL    15      13.651  18.914  13.034  1.00  0.00           C  
ATOM    397  H4  UNL    15      13.220  18.414  13.865  1.00  0.00           H  
ATOM    398  H5  UNL    15      13.226  18.417  12.145  1.00  0.00           H  
ATOM    399  C3  UNL    15      16.045  18.660  11.927  1.00  0.00           C  
ATOM    400  CA  UNL    15      13.126  20.361  13.058  1.00  0.00           C  
ATOM    401  HA  UNL    15      13.494  20.832  13.958  1.00  0.00           H  
ATOM    402  N   UNL    15      11.628  20.325  13.170  1.00  0.00           N  
ATOM    403  H1  UNL    15      11.285  21.281  13.151  1.00  0.00           H  
ATOM    404  H2  UNL    15      11.398  19.997  14.104  1.00  0.00           H  
ATOM    405  C4  UNL    15      17.374  18.458  12.423  1.00  0.00           C  
ATOM    406  C5  UNL    15      15.898  18.584  14.121  1.00  0.00           C  
ATOM    407  H6  UNL    15      15.555  18.587  15.130  1.00  0.00           H  
ATOM    408  C6  UNL    15      15.919  18.770  10.526  1.00  0.00           C  
ATOM    409  H7  UNL    15      14.940  18.922  10.088  1.00  0.00           H  
ATOM    410  C7  UNL    15      18.501  18.355  11.600  1.00  0.00           C  
ATOM    411  H8  UNL    15      19.495  18.209  12.018  1.00  0.00           H  
ATOM    412  C8  UNL    15      17.029  18.652   9.683  1.00  0.00           C  
ATOM    413  O1  UNL    15      16.866  18.765   8.355  1.00  0.00           O  
ATOM    414  H9  UNL    15      15.915  18.795   8.113  1.00  0.00           H  
ATOM    415  C9  UNL    15      18.308  18.432  10.208  1.00  0.00           C  
ATOM    416  H10 UNL    15      19.147  18.311   9.526  1.00  0.00           H  
ATOM    417  C   UNL    15      13.662  21.161  11.822  1.00  0.00           C  
ATOM    418  OXT UNL    15      13.422  20.920  10.651  1.00  0.00           O  
ATOM    419  O   UNL    15      14.396  22.217  12.125  1.00  0.00           O  
ATOM    420  H   UNL    15      14.801  22.570  11.327  1.00  0.00           H  
TER     421      UNL    15 
ATOM    421  N1  UNL    16      75.747  18.423  93.614  1.00  0.00           N  
ATOM    422  H3  UNL    16      76.523  18.181  94.224  1.00  0.00           H  
ATOM    423  C1  UNL    16      73.650  18.750  92.912  1.00  0.00           C  
ATOM    424  C2  UNL    16      72.160  18.913  92.874  1.00  0.00           C  
ATOM    425  H4  UNL    16      71.719  18.366  93.703  1.00  0.00           H  
ATOM    426  H5  UNL    16      71.786  18.434  91.968  1.00  0.00           H  
ATOM    427  C3  UNL    16      74.555  18.725  91.766  1.00  0.00           C  
ATOM    428  CA  UNL    16      71.648  20.357  92.881  1.00  0.00           C  
ATOM    429  HA  UNL    16      72.017  20.834  93.788  1.00  0.00           H  
ATOM    430  N   UNL    16      70.155  20.311  92.943  1.00  0.00           N  
ATOM    431  H1  UNL    16      69.805  21.268  93.010  1.00  0.00           H  
ATOM    432  H2  UNL    16      69.889  19.881  93.827  1.00  0.00           H  
ATOM    433  C4  UNL    16      75.883  18.529  92.255  1.00  0.00           C  
ATOM    434  C5  UNL    16      74.427  18.529  94.005  1.00  0.00           C  
ATOM    435  H6  UNL    16      74.091  18.413  95.031  1.00  0.00           H  
ATOM    436  C6  UNL    16      74.376  18.783  90.364  1.00  0.00           C  
ATOM    437  H7  UNL    16      73.380  18.887  89.953  1.00  0.00           H  
ATOM    438  C7  UNL    16      76.990  18.424  91.410  1.00  0.00           C  
ATOM    439  H8  UNL    16      77.982  18.285  91.825  1.00  0.00           H  
ATOM    440  C8  UNL    16      75.486  18.676  89.505  1.00  0.00           C  
ATOM    441  O1  UNL    16      75.299  18.730  88.161  1.00  0.00           O  
ATOM    442  H9  UNL    16      74.419  19.107  87.973  1.00  0.00           H  
ATOM    443  C9  UNL    16      76.781  18.506  90.023  1.00  0.00           C  
ATOM    444  H10 UNL    16      77.617  18.443  89.350  1.00  0.00           H  
ATOM    445  C   UNL    16      72.246  21.169  91.693  1.00  0.00           C  
ATOM    446  OXT UNL    16      71.877  21.092  90.523  1.00  0.00           O  
ATOM    447  O   UNL    16      73.202  22.057  92.023  1.00  0.00           O  
ATOM    448  H   UNL    16      73.459  22.494  91.209  1.00  0.00           H  
TER     449      UNL    16 
ATOM    449  N1  UNL    17      72.694   7.454  15.828  1.00  0.00           N  
ATOM    450  H3  UNL    17      73.469   7.292  16.467  1.00  0.00           H  
ATOM    451  C1  UNL    17      70.618   7.806  15.098  1.00  0.00           C  
ATOM    452  C2  UNL    17      69.135   7.946  15.010  1.00  0.00           C  
ATOM    453  H4  UNL    17      68.673   7.407  15.840  1.00  0.00           H  
ATOM    454  H5  UNL    17      68.804   7.427  14.122  1.00  0.00           H  
ATOM    455  C3  UNL    17      71.536   7.706  13.964  1.00  0.00           C  
ATOM    456  CA  UNL    17      68.582   9.373  14.909  1.00  0.00           C  
ATOM    457  HA  UNL    17      68.945   9.956  15.731  1.00  0.00           H  
ATOM    458  N   UNL    17      67.122   9.317  15.083  1.00  0.00           N  
ATOM    459  H1  UNL    17      66.739  10.251  14.934  1.00  0.00           H  
ATOM    460  H2  UNL    17      66.849   9.013  16.015  1.00  0.00           H  
ATOM    461  C4  UNL    17      72.850   7.485  14.472  1.00  0.00           C  
ATOM    462  C5  UNL    17      71.394   7.613  16.197  1.00  0.00           C  
ATOM    463  H6  UNL    17      71.050   7.458  17.218  1.00  0.00           H  
ATOM    464  C6  UNL    17      71.386   7.782  12.564  1.00  0.00           C  
ATOM    465  H7  UNL    17      70.402   7.917  12.135  1.00  0.00           H  
ATOM    466  C7  UNL    17      73.978   7.411  13.635  1.00  0.00           C  
ATOM    467  H8  UNL    17      74.954   7.227  14.055  1.00  0.00           H  
ATOM    468  C8  UNL    17      72.508   7.719  11.737  1.00  0.00           C  
ATOM    469  O1  UNL    17      72.365   7.718  10.382  1.00  0.00           O  
ATOM    470  H9  UNL    17      71.434   7.880  10.110  1.00  0.00           H  
ATOM    471  C9  UNL    17      73.799   7.567  12.257  1.00  0.00           C  
ATOM    472  H10 UNL    17      74.631   7.479  11.577  1.00  0.00           H  
ATOM    473  C   UNL    17      69.127  10.139  13.683  1.00  0.00           C  
ATOM    474  OXT UNL    17      68.740   9.984  12.531  1.00  0.00           O  
ATOM    475  O   UNL    17      70.099  11.020  13.995  1.00  0.00           O  
ATOM    476  H   UNL    17      70.446  11.388  13.166  1.00  0.00           H  
TER     477      UNL    17 
ATOM    477  N1  UNL    18      57.215  68.481   5.836  1.00  0.00           N  
ATOM    478  H3  UNL    18      57.970  68.390   6.526  1.00  0.00           H  
ATOM    479  C1  UNL    18      55.123  68.776   5.086  1.00  0.00           C  
ATOM    480  C2  UNL    18      53.634  68.954   5.054  1.00  0.00           C  
ATOM    481  H4  UNL    18      53.215  68.469   5.933  1.00  0.00           H  
ATOM    482  H5  UNL    18      53.245  68.458   4.160  1.00  0.00           H  
ATOM    483  C3  UNL    18      56.048  68.720   3.958  1.00  0.00           C  
ATOM    484  CA  UNL    18      53.126  70.397   5.041  1.00  0.00           C  
ATOM    485  HA  UNL    18      53.500  70.864   5.945  1.00  0.00           H  
ATOM    486  N   UNL    18      51.632  70.373   5.113  1.00  0.00           N  
ATOM    487  H1  UNL    18      51.282  71.326   5.180  1.00  0.00           H  
ATOM    488  H2  UNL    18      51.361  69.880   5.972  1.00  0.00           H  
ATOM    489  C4  UNL    18      57.375  68.545   4.469  1.00  0.00           C  
ATOM    490  C5  UNL    18      55.881  68.565   6.185  1.00  0.00           C  
ATOM    491  H6  UNL    18      55.499  68.468   7.192  1.00  0.00           H  
ATOM    492  C6  UNL    18      55.887  68.781   2.553  1.00  0.00           C  
ATOM    493  H7  UNL    18      54.896  68.919   2.132  1.00  0.00           H  
ATOM    494  C7  UNL    18      58.499  68.464   3.635  1.00  0.00           C  
ATOM    495  H8  UNL    18      59.495  68.386   4.063  1.00  0.00           H  
ATOM    496  C8  UNL    18      56.998  68.611   1.711  1.00  0.00           C  
ATOM    497  O1  UNL    18      56.835  68.655   0.368  1.00  0.00           O  
ATOM    498  H9  UNL    18      55.938  68.899   0.120  1.00  0.00           H  
ATOM    499  C9  UNL    18      58.292  68.450   2.240  1.00  0.00           C  
ATOM    500  H10 UNL    18      59.132  68.354   1.558  1.00  0.00           H  
ATOM    501  C   UNL    18      53.734  71.206   3.855  1.00  0.00           C  
ATOM    502  OXT UNL    18      53.448  71.059   2.679  1.00  0.00           O  
ATOM    503  O   UNL    18      54.675  72.119   4.181  1.00  0.00           O  
ATOM    504  H   UNL    18      54.818  72.667   3.385  1.00  0.00           H  
TER     505      UNL    18 
ATOM    505  N1  UNL    19       5.484  64.075  58.438  1.00  0.00           N  
ATOM    506  H3  UNL    19       5.063  64.589  57.663  1.00  0.00           H  
ATOM    507  C1  UNL    19       6.716  63.698  60.278  1.00  0.00           C  
ATOM    508  C2  UNL    19       7.694  63.891  61.410  1.00  0.00           C  
ATOM    509  H4  UNL    19       8.646  64.223  60.998  1.00  0.00           H  
ATOM    510  H5  UNL    19       7.898  62.921  61.873  1.00  0.00           H  
ATOM    511  C3  UNL    19       5.814  62.575  60.039  1.00  0.00           C  
ATOM    512  CA  UNL    19       7.277  64.892  62.504  1.00  0.00           C  
ATOM    513  HA  UNL    19       8.133  65.025  63.165  1.00  0.00           H  
ATOM    514  N   UNL    19       6.135  64.324  63.302  1.00  0.00           N  
ATOM    515  H1  UNL    19       6.456  63.427  63.685  1.00  0.00           H  
ATOM    516  H2  UNL    19       6.024  64.861  64.166  1.00  0.00           H  
ATOM    517  C4  UNL    19       5.057  62.839  58.856  1.00  0.00           C  
ATOM    518  C5  UNL    19       6.465  64.577  59.275  1.00  0.00           C  
ATOM    519  H6  UNL    19       6.950  65.538  59.157  1.00  0.00           H  
ATOM    520  C6  UNL    19       5.525  61.385  60.735  1.00  0.00           C  
ATOM    521  H7  UNL    19       6.082  61.158  61.632  1.00  0.00           H  
ATOM    522  C7  UNL    19       4.074  61.966  58.382  1.00  0.00           C  
ATOM    523  H8  UNL    19       3.520  62.202  57.486  1.00  0.00           H  
ATOM    524  C8  UNL    19       4.498  60.534  60.306  1.00  0.00           C  
ATOM    525  O1  UNL    19       4.182  59.461  61.071  1.00  0.00           O  
ATOM    526  H9  UNL    19       4.694  59.475  61.916  1.00  0.00           H  
ATOM    527  C9  UNL    19       3.784  60.808  59.125  1.00  0.00           C  
ATOM    528  H10 UNL    19       2.995  60.146  58.798  1.00  0.00           H  
ATOM    529  C   UNL    19       6.970  66.296  61.902  1.00  0.00           C  
ATOM    530  OXT UNL    19       7.777  67.075  61.390  1.00  0.00           O  
ATOM    531  O   UNL    19       5.658  66.616  62.012  1.00  0.00           O  
ATOM    532  H   UNL    19       5.286  65.853  62.492  1.00  0.00           H  
TER     533      UNL    19 
ATOM    533  N1  UNL    20      17.543  73.441  24.900  1.00  0.00           N  
ATOM    534  H3  UNL    20      17.075  74.353  24.888  1.00  0.00           H  
ATOM    535  C1  UNL    20      18.416  71.543  24.108  1.00  0.00           C  
ATOM    536  C2  UNL    20      18.816  70.424  23.185  1.00  0.00           C  
ATOM    537  H4  UNL    20      18.023  70.262  22.458  1.00  0.00           H  
ATOM    538  H5  UNL    20      18.899  69.517  23.785  1.00  0.00           H  
ATOM    539  C3  UNL    20      18.585  71.608  25.557  1.00  0.00           C  
ATOM    540  CA  UNL    20      20.119  70.597  22.407  1.00  0.00           C  
ATOM    541  HA  UNL    20      19.939  71.390  21.681  1.00  0.00           H  
ATOM    542  N   UNL    20      20.351  69.321  21.650  1.00  0.00           N  
ATOM    543  H1  UNL    20      20.629  68.617  22.332  1.00  0.00           H  
ATOM    544  H2  UNL    20      21.207  69.453  21.102  1.00  0.00           H  
ATOM    545  C4  UNL    20      18.010  72.821  26.037  1.00  0.00           C  
ATOM    546  C5  UNL    20      17.769  72.680  23.766  1.00  0.00           C  
ATOM    547  H6  UNL    20      17.449  72.940  22.761  1.00  0.00           H  
ATOM    548  C6  UNL    20      19.147  70.733  26.511  1.00  0.00           C  
ATOM    549  H7  UNL    20      19.555  69.798  26.172  1.00  0.00           H  
ATOM    550  C7  UNL    20      17.981  73.147  27.403  1.00  0.00           C  
ATOM    551  H8  UNL    20      17.500  74.056  27.735  1.00  0.00           H  
ATOM    552  C8  UNL    20      19.149  71.050  27.874  1.00  0.00           C  
ATOM    553  O1  UNL    20      19.715  70.195  28.766  1.00  0.00           O  
ATOM    554  H9  UNL    20      20.408  69.626  28.388  1.00  0.00           H  
ATOM    555  C9  UNL    20      18.559  72.245  28.323  1.00  0.00           C  
ATOM    556  H10 UNL    20      18.549  72.451  29.381  1.00  0.00           H  
ATOM    557  C   UNL    20      21.268  71.097  23.351  1.00  0.00           C  
ATOM    558  OXT UNL    20      21.548  70.584  24.435  1.00  0.00           O  
ATOM    559  O   UNL    20      21.976  72.171  22.916  1.00  0.00           O  
ATOM    560  H   UNL    20      21.835  72.326  21.963  1.00  0.00           H  
TER     561      UNL    20 
ATOM    561 C116  PA    21      41.482  36.048  44.560  1.00  0.00           C  
ATOM    562 H16R  PA    21      40.701  35.375  44.198  1.00  0.00           H  
ATOM    563 H16S  PA    21      41.947  35.599  45.440  1.00  0.00           H  
ATOM    564 H16T  PA    21      42.244  36.145  43.786  1.00  0.00           H  
ATOM    565 C115  PA    21      40.927  37.436  44.919  1.00  0.00           C  
ATOM    566 H15R  PA    21      41.699  38.169  44.691  1.00  0.00           H  
ATOM    567 H15S  PA    21      40.757  37.474  45.993  1.00  0.00           H  
ATOM    568 C114  PA    21      39.627  37.801  44.173  1.00  0.00           C  
ATOM    569 H14R  PA    21      38.859  37.063  44.410  1.00  0.00           H  
ATOM    570 H14S  PA    21      39.811  37.742  43.098  1.00  0.00           H  
ATOM    571 C113  PA    21      39.112  39.223  44.493  1.00  0.00           C  
ATOM    572 H13R  PA    21      38.403  39.533  43.723  1.00  0.00           H  
ATOM    573 H13S  PA    21      39.956  39.909  44.442  1.00  0.00           H  
ATOM    574 C112  PA    21      38.425  39.384  45.862  1.00  0.00           C  
ATOM    575 H12R  PA    21      39.134  39.127  46.649  1.00  0.00           H  
ATOM    576 H12S  PA    21      37.585  38.688  45.935  1.00  0.00           H  
ATOM    577 C111  PA    21      37.919  40.828  46.080  1.00  0.00           C  
ATOM    578 H11R  PA    21      37.282  41.126  45.242  1.00  0.00           H  
ATOM    579 H11S  PA    21      38.769  41.511  46.085  1.00  0.00           H  
ATOM    580 C110  PA    21      37.123  40.977  47.391  1.00  0.00           C  
ATOM    581 H10R  PA    21      36.411  40.150  47.460  1.00  0.00           H  
ATOM    582 H10S  PA    21      36.538  41.898  47.372  1.00  0.00           H  
ATOM    583  C19  PA    21      37.999  41.005  48.657  1.00  0.00           C  
ATOM    584  H9R  PA    21      38.572  41.933  48.675  1.00  0.00           H  
ATOM    585  H9S  PA    21      38.707  40.174  48.639  1.00  0.00           H  
ATOM    586  C18  PA    21      37.114  40.951  49.914  1.00  0.00           C  
ATOM    587  H8R  PA    21      36.085  40.768  49.604  1.00  0.00           H  
ATOM    588  H8S  PA    21      37.120  41.930  50.397  1.00  0.00           H  
ATOM    589  C17  PA    21      37.486  39.870  50.944  1.00  0.00           C  
ATOM    590  H7R  PA    21      37.431  38.884  50.480  1.00  0.00           H  
ATOM    591  H7S  PA    21      36.727  39.906  51.726  1.00  0.00           H  
ATOM    592  C16  PA    21      38.874  40.034  51.588  1.00  0.00           C  
ATOM    593  H6R  PA    21      38.992  41.056  51.954  1.00  0.00           H  
ATOM    594  H6S  PA    21      39.639  39.875  50.827  1.00  0.00           H  
ATOM    595  C15  PA    21      39.102  39.042  52.752  1.00  0.00           C  
ATOM    596  H5R  PA    21      39.209  38.031  52.347  1.00  0.00           H  
ATOM    597  H5S  PA    21      38.229  39.027  53.408  1.00  0.00           H  
ATOM    598  C14  PA    21      40.340  39.452  53.582  1.00  0.00           C  
ATOM    599  H4R  PA    21      40.138  40.423  54.041  1.00  0.00           H  
ATOM    600  H4S  PA    21      41.184  39.583  52.904  1.00  0.00           H  
ATOM    601  C13  PA    21      40.744  38.454  54.689  1.00  0.00           C  
ATOM    602  H3R  PA    21      41.063  37.523  54.214  1.00  0.00           H  
ATOM    603  H3S  PA    21      39.880  38.228  55.317  1.00  0.00           H  
ATOM    604  C12  PA    21      41.882  38.979  55.597  1.00  0.00           C  
ATOM    605  H2R  PA    21      41.550  39.860  56.150  1.00  0.00           H  
ATOM    606  H2S  PA    21      42.724  39.306  54.992  1.00  0.00           H  
ATOM    607  C11  PE    22      42.384  37.929  56.570  1.00  0.00           C  
ATOM    608  O12  PE    22      41.941  36.794  56.669  1.00  0.00           O  
ATOM    609  O11  PE    22      43.432  38.368  57.292  1.00  0.00           O  
ATOM    610  C1   PE    22      44.035  37.402  58.202  1.00  0.00           C  
ATOM    611  HR   PE    22      44.538  36.633  57.608  1.00  0.00           H  
ATOM    612  HS   PE    22      43.242  36.933  58.791  1.00  0.00           H  
ATOM    613  C2   PE    22      45.050  38.049  59.178  1.00  0.00           C  
ATOM    614  HX   PE    22      45.386  37.278  59.873  1.00  0.00           H  
ATOM    615  C3   PE    22      44.427  39.230  59.954  1.00  0.00           C  
ATOM    616  HA   PE    22      43.497  38.937  60.453  1.00  0.00           H  
ATOM    617  HB   PE    22      44.186  40.006  59.224  1.00  0.00           H  
ATOM    618  O31  PE    22      45.375  39.781  60.924  1.00  0.00           O  
ATOM    619  P31  PE    22      45.621  39.056  62.324  1.00  0.00           P  
ATOM    620  O32  PE    22      46.608  37.867  61.968  1.00  0.00           O  
ATOM    621  C31  PE    22      47.982  37.845  62.421  1.00  0.00           C  
ATOM    622  H1A  PE    22      48.006  37.828  63.515  1.00  0.00           H  
ATOM    623  H1B  PE    22      48.520  38.727  62.070  1.00  0.00           H  
ATOM    624  C32  PE    22      48.634  36.568  61.883  1.00  0.00           C  
ATOM    625  H2A  PE    22      48.565  36.546  60.793  1.00  0.00           H  
ATOM    626  H2B  PE    22      49.686  36.520  62.176  1.00  0.00           H  
ATOM    627  N31  PE    22      47.965  35.331  62.408  1.00  0.00           N  
ATOM    628 HN1A  PE    22      48.546  34.475  62.298  1.00  0.00           H  
ATOM    629 HN1B  PE    22      47.776  35.382  63.427  1.00  0.00           H  
ATOM    630 HN1C  PE    22      47.054  35.149  61.946  1.00  0.00           H  
ATOM    631  O33  PE    22      46.338  39.972  63.238  1.00  0.00           O  
ATOM    632  O34  PE    22      44.365  38.426  62.801  1.00  0.00           O  
ATOM    633  O21  PE    22      46.192  38.591  58.471  1.00  0.00           O  
ATOM    634  C21  PE    22      47.243  37.791  58.255  1.00  0.00           C  
ATOM    635  O22  PE    22      47.290  36.615  58.576  1.00  0.00           O  
ATOM    636  C12  OL    23      48.340  38.507  57.515  1.00  0.00           C  
ATOM    637  H2R  OL    23      48.147  39.581  57.479  1.00  0.00           H  
ATOM    638  H2S  OL    23      49.256  38.379  58.096  1.00  0.00           H  
ATOM    639  C13  OL    23      48.559  37.970  56.080  1.00  0.00           C  
ATOM    640  H3R  OL    23      49.120  38.728  55.530  1.00  0.00           H  
ATOM    641  H3S  OL    23      49.210  37.097  56.152  1.00  0.00           H  
ATOM    642  C14  OL    23      47.334  37.550  55.226  1.00  0.00           C  
ATOM    643  H4R  OL    23      47.738  37.165  54.287  1.00  0.00           H  
ATOM    644  H4S  OL    23      46.818  36.718  55.709  1.00  0.00           H  
ATOM    645  C15  OL    23      46.301  38.654  54.905  1.00  0.00           C  
ATOM    646  H5R  OL    23      45.950  39.100  55.838  1.00  0.00           H  
ATOM    647  H5S  OL    23      46.767  39.460  54.340  1.00  0.00           H  
ATOM    648  C16  OL    23      45.059  38.164  54.125  1.00  0.00           C  
ATOM    649  H6R  OL    23      44.487  37.508  54.785  1.00  0.00           H  
ATOM    650  H6S  OL    23      44.453  39.044  53.909  1.00  0.00           H  
ATOM    651  C17  OL    23      45.275  37.409  52.793  1.00  0.00           C  
ATOM    652  H7R  OL    23      46.061  37.892  52.215  1.00  0.00           H  
ATOM    653  H7S  OL    23      45.591  36.386  53.007  1.00  0.00           H  
ATOM    654  C18  OL    23      43.977  37.387  51.950  1.00  0.00           C  
ATOM    655  H8R  OL    23      43.137  37.164  52.612  1.00  0.00           H  
ATOM    656  H8S  OL    23      43.816  38.390  51.548  1.00  0.00           H  
ATOM    657  C19  OL    23      44.004  36.354  50.834  1.00  0.00           C  
ATOM    658  H9R  OL    23      44.632  35.482  51.014  1.00  0.00           H  
ATOM    659 C110  OL    23      43.308  36.426  49.701  1.00  0.00           C  
ATOM    660 H10R  OL    23      43.384  35.625  48.967  1.00  0.00           H  
ATOM    661 C111  OL    23      42.432  37.583  49.269  1.00  0.00           C  
ATOM    662 H11R  OL    23      42.883  38.520  49.592  1.00  0.00           H  
ATOM    663 H11S  OL    23      42.399  37.626  48.176  1.00  0.00           H  
ATOM    664 C112  OL    23      40.998  37.512  49.832  1.00  0.00           C  
ATOM    665 H12R  OL    23      41.025  37.791  50.885  1.00  0.00           H  
ATOM    666 H12S  OL    23      40.406  38.275  49.319  1.00  0.00           H  
ATOM    667 C113  OL    23      40.291  36.141  49.715  1.00  0.00           C  
ATOM    668 H13R  OL    23      40.829  35.402  50.312  1.00  0.00           H  
ATOM    669 H13S  OL    23      39.286  36.236  50.135  1.00  0.00           H  
ATOM    670 C114  OL    23      40.189  35.668  48.255  1.00  0.00           C  
ATOM    671 H14R  OL    23      39.972  36.557  47.669  1.00  0.00           H  
ATOM    672 H14S  OL    23      41.150  35.268  47.920  1.00  0.00           H  
ATOM    673 C115  OL    23      39.064  34.662  47.942  1.00  0.00           C  
ATOM    674 H15R  OL    23      39.325  33.651  48.261  1.00  0.00           H  
ATOM    675 H15S  OL    23      38.163  34.962  48.482  1.00  0.00           H  
ATOM    676 C116  OL    23      38.769  34.688  46.429  1.00  0.00           C  
ATOM    677 H16R  OL    23      38.603  35.725  46.134  1.00  0.00           H  
ATOM    678 H16S  OL    23      39.629  34.325  45.863  1.00  0.00           H  
ATOM    679 C117  OL    23      37.525  33.888  46.031  1.00  0.00           C  
ATOM    680 H17R  OL    23      37.713  32.822  46.177  1.00  0.00           H  
ATOM    681 H17S  OL    23      36.693  34.176  46.676  1.00  0.00           H  
ATOM    682 C118  OL    23      37.141  34.185  44.572  1.00  0.00           C  
ATOM    683 H18R  OL    23      37.932  33.884  43.887  1.00  0.00           H  
ATOM    684 H18S  OL    23      36.971  35.255  44.443  1.00  0.00           H  
ATOM    685 H18T  OL    23      36.228  33.656  44.298  1.00  0.00           H  
TER     686       OL    23 
ATOM    686 C116  PA    24      49.932  53.887  42.144  1.00  0.00           C  
ATOM    687 H16R  PA    24      49.636  53.373  41.225  1.00  0.00           H  
ATOM    688 H16S  PA    24      51.005  54.077  42.088  1.00  0.00           H  
ATOM    689 H16T  PA    24      49.429  54.853  42.188  1.00  0.00           H  
ATOM    690 C115  PA    24      49.568  53.025  43.371  1.00  0.00           C  
ATOM    691 H15R  PA    24      50.126  52.093  43.329  1.00  0.00           H  
ATOM    692 H15S  PA    24      48.510  52.772  43.324  1.00  0.00           H  
ATOM    693 C114  PA    24      49.830  53.681  44.733  1.00  0.00           C  
ATOM    694 H14R  PA    24      49.194  54.564  44.814  1.00  0.00           H  
ATOM    695 H14S  PA    24      50.868  54.018  44.779  1.00  0.00           H  
ATOM    696 C113  PA    24      49.549  52.719  45.915  1.00  0.00           C  
ATOM    697 H13R  PA    24      50.169  53.018  46.762  1.00  0.00           H  
ATOM    698 H13S  PA    24      49.843  51.701  45.650  1.00  0.00           H  
ATOM    699 C112  PA    24      48.064  52.723  46.338  1.00  0.00           C  
ATOM    700 H12R  PA    24      47.464  52.449  45.469  1.00  0.00           H  
ATOM    701 H12S  PA    24      47.787  53.744  46.603  1.00  0.00           H  
ATOM    702 C111  PA    24      47.670  51.783  47.505  1.00  0.00           C  
ATOM    703 H11R  PA    24      47.737  50.749  47.166  1.00  0.00           H  
ATOM    704 H11S  PA    24      46.616  51.963  47.730  1.00  0.00           H  
ATOM    705 C110  PA    24      48.468  51.922  48.822  1.00  0.00           C  
ATOM    706 H10R  PA    24      49.508  51.634  48.663  1.00  0.00           H  
ATOM    707 H10S  PA    24      48.063  51.223  49.559  1.00  0.00           H  
ATOM    708  C19  PA    24      48.406  53.331  49.430  1.00  0.00           C  
ATOM    709  H9R  PA    24      47.374  53.532  49.726  1.00  0.00           H  
ATOM    710  H9S  PA    24      48.696  54.076  48.687  1.00  0.00           H  
ATOM    711  C18  PA    24      49.319  53.477  50.657  1.00  0.00           C  
ATOM    712  H8R  PA    24      50.347  53.236  50.378  1.00  0.00           H  
ATOM    713  H8S  PA    24      49.009  52.772  51.430  1.00  0.00           H  
ATOM    714  C17  PA    24      49.252  54.911  51.200  1.00  0.00           C  
ATOM    715  H7R  PA    24      48.211  55.229  51.256  1.00  0.00           H  
ATOM    716  H7S  PA    24      49.760  55.578  50.498  1.00  0.00           H  
ATOM    717  C16  PA    24      49.876  55.091  52.590  1.00  0.00           C  
ATOM    718  H6R  PA    24      50.949  54.907  52.518  1.00  0.00           H  
ATOM    719  H6S  PA    24      49.460  54.373  53.299  1.00  0.00           H  
ATOM    720  C15  PA    24      49.601  56.514  53.106  1.00  0.00           C  
ATOM    721  H5R  PA    24      48.628  56.545  53.604  1.00  0.00           H  
ATOM    722  H5S  PA    24      49.549  57.192  52.252  1.00  0.00           H  
ATOM    723  C14  PA    24      50.719  56.998  54.038  1.00  0.00           C  
ATOM    724  H4R  PA    24      51.642  57.000  53.455  1.00  0.00           H  
ATOM    725  H4S  PA    24      50.846  56.298  54.868  1.00  0.00           H  
ATOM    726  C13  PA    24      50.499  58.423  54.578  1.00  0.00           C  
ATOM    727  H3R  PA    24      50.298  59.089  53.735  1.00  0.00           H  
ATOM    728  H3S  PA    24      51.427  58.768  55.036  1.00  0.00           H  
ATOM    729  C12  PA    24      49.361  58.549  55.611  1.00  0.00           C  
ATOM    730  H2R  PA    24      48.433  58.145  55.204  1.00  0.00           H  
ATOM    731  H2S  PA    24      49.199  59.602  55.816  1.00  0.00           H  
ATOM    732  C11  PC    25      49.695  57.885  56.922  1.00  0.00           C  
ATOM    733  O12  PC    25      50.646  58.197  57.617  1.00  0.00           O  
ATOM    734  O11  PC    25      48.842  56.898  57.242  1.00  0.00           O  
ATOM    735  C1   PC    25      49.084  56.128  58.461  1.00  0.00           C  
ATOM    736  HR   PC    25      50.095  55.709  58.428  1.00  0.00           H  
ATOM    737  HS   PC    25      48.382  55.292  58.480  1.00  0.00           H  
ATOM    738  C2   PC    25      48.869  56.980  59.748  1.00  0.00           C  
ATOM    739  HX   PC    25      49.696  57.690  59.853  1.00  0.00           H  
ATOM    740  C3   PC    25      48.842  56.075  60.997  1.00  0.00           C  
ATOM    741  HA   PC    25      48.306  55.142  60.796  1.00  0.00           H  
ATOM    742  HB   PC    25      48.339  56.606  61.807  1.00  0.00           H  
ATOM    743  O31  PC    25      50.214  55.801  61.385  1.00  0.00           O  
ATOM    744  P31  PC    25      50.663  55.531  62.891  1.00  0.00           P  
ATOM    745  O32  PC    25      50.965  56.965  63.515  1.00  0.00           O  
ATOM    746  C31  PC    25      52.164  57.680  63.143  1.00  0.00           C  
ATOM    747  H1A  PC    25      52.142  57.868  62.067  1.00  0.00           H  
ATOM    748  H1B  PC    25      53.017  57.040  63.371  1.00  0.00           H  
ATOM    749  C32  PC    25      52.359  59.005  63.921  1.00  0.00           C  
ATOM    750  H2A  PC    25      53.129  59.585  63.411  1.00  0.00           H  
ATOM    751  H2B  PC    25      52.722  58.788  64.927  1.00  0.00           H  
ATOM    752  N31  PC    25      51.192  59.942  64.086  1.00  0.00           N  
ATOM    753  C33  PC    25      51.661  61.250  64.611  1.00  0.00           C  
ATOM    754  H3A  PC    25      52.148  61.099  65.574  1.00  0.00           H  
ATOM    755  H3B  PC    25      50.792  61.903  64.718  1.00  0.00           H  
ATOM    756  H3C  PC    25      52.358  61.684  63.891  1.00  0.00           H  
ATOM    757  C34  PC    25      50.547  60.265  62.777  1.00  0.00           C  
ATOM    758  H4A  PC    25      50.209  59.345  62.301  1.00  0.00           H  
ATOM    759  H4B  PC    25      51.298  60.764  62.161  1.00  0.00           H  
ATOM    760  H4C  PC    25      49.709  60.946  62.942  1.00  0.00           H  
ATOM    761  C35  PC    25      50.255  59.353  65.090  1.00  0.00           C  
ATOM    762  H5A  PC    25      50.861  58.956  65.912  1.00  0.00           H  
ATOM    763  H5B  PC    25      49.694  58.550  64.612  1.00  0.00           H  
ATOM    764  H5C  PC    25      49.577  60.122  65.459  1.00  0.00           H  
ATOM    765  O33  PC    25      49.535  54.925  63.630  1.00  0.00           O  
ATOM    766  O34  PC    25      51.949  54.801  62.783  1.00  0.00           O  
ATOM    767  O21  PC    25      47.613  57.711  59.632  1.00  0.00           O  
ATOM    768  C21  PC    25      47.375  58.760  60.446  1.00  0.00           C  
ATOM    769  O22  PC    25      48.092  59.067  61.382  1.00  0.00           O  
ATOM    770  C12  OL    26      46.146  59.547  60.068  1.00  0.00           C  
ATOM    771  H2R  OL    26      45.545  58.978  59.358  1.00  0.00           H  
ATOM    772  H2S  OL    26      45.538  59.710  60.958  1.00  0.00           H  
ATOM    773  C13  OL    26      46.506  60.917  59.470  1.00  0.00           C  
ATOM    774  H3R  OL    26      45.592  61.503  59.361  1.00  0.00           H  
ATOM    775  H3S  OL    26      47.154  61.467  60.157  1.00  0.00           H  
ATOM    776  C14  OL    26      47.186  60.832  58.097  1.00  0.00           C  
ATOM    777  H4R  OL    26      48.172  60.373  58.196  1.00  0.00           H  
ATOM    778  H4S  OL    26      46.588  60.213  57.424  1.00  0.00           H  
ATOM    779  C15  OL    26      47.347  62.253  57.540  1.00  0.00           C  
ATOM    780  H5R  OL    26      46.389  62.774  57.581  1.00  0.00           H  
ATOM    781  H5S  OL    26      48.034  62.784  58.193  1.00  0.00           H  
ATOM    782  C16  OL    26      47.882  62.315  56.107  1.00  0.00           C  
ATOM    783  H6R  OL    26      48.413  63.258  55.953  1.00  0.00           H  
ATOM    784  H6S  OL    26      48.605  61.517  55.962  1.00  0.00           H  
ATOM    785  C17  OL    26      46.726  62.211  55.099  1.00  0.00           C  
ATOM    786  H7R  OL    26      46.078  61.378  55.379  1.00  0.00           H  
ATOM    787  H7S  OL    26      46.119  63.113  55.184  1.00  0.00           H  
ATOM    788  C18  OL    26      47.204  62.040  53.644  1.00  0.00           C  
ATOM    789  H8R  OL    26      46.457  62.426  52.951  1.00  0.00           H  
ATOM    790  H8S  OL    26      48.092  62.646  53.492  1.00  0.00           H  
ATOM    791  C19  OL    26      47.563  60.593  53.382  1.00  0.00           C  
ATOM    792  H9R  OL    26      48.135  60.120  54.169  1.00  0.00           H  
ATOM    793 C110  OL    26      47.258  59.872  52.313  1.00  0.00           C  
ATOM    794 H10R  OL    26      47.596  58.838  52.256  1.00  0.00           H  
ATOM    795 C111  OL    26      46.412  60.324  51.151  1.00  0.00           C  
ATOM    796 H11R  OL    26      45.629  59.577  51.019  1.00  0.00           H  
ATOM    797 H11S  OL    26      45.925  61.279  51.339  1.00  0.00           H  
ATOM    798 C112  OL    26      47.246  60.426  49.865  1.00  0.00           C  
ATOM    799 H12R  OL    26      47.964  61.246  49.946  1.00  0.00           H  
ATOM    800 H12S  OL    26      47.824  59.507  49.779  1.00  0.00           H  
ATOM    801 C113  OL    26      46.356  60.656  48.624  1.00  0.00           C  
ATOM    802 H13R  OL    26      45.464  60.027  48.691  1.00  0.00           H  
ATOM    803 H13S  OL    26      46.018  61.694  48.632  1.00  0.00           H  
ATOM    804 C114  OL    26      47.076  60.352  47.295  1.00  0.00           C  
ATOM    805 H14R  OL    26      46.427  60.623  46.460  1.00  0.00           H  
ATOM    806 H14S  OL    26      47.977  60.966  47.219  1.00  0.00           H  
ATOM    807 C115  OL    26      47.437  58.856  47.176  1.00  0.00           C  
ATOM    808 H15R  OL    26      48.058  58.565  48.020  1.00  0.00           H  
ATOM    809 H15S  OL    26      46.520  58.265  47.226  1.00  0.00           H  
ATOM    810 C116  OL    26      48.205  58.516  45.887  1.00  0.00           C  
ATOM    811 H16R  OL    26      47.556  58.716  45.031  1.00  0.00           H  
ATOM    812 H16S  OL    26      49.065  59.182  45.798  1.00  0.00           H  
ATOM    813 C117  OL    26      48.660  57.042  45.804  1.00  0.00           C  
ATOM    814 H17R  OL    26      47.767  56.427  45.755  1.00  0.00           H  
ATOM    815 H17S  OL    26      49.199  56.905  44.865  1.00  0.00           H  
ATOM    816 C118  OL    26      49.522  56.485  46.957  1.00  0.00           C  
ATOM    817 H18R  OL    26      50.462  57.031  47.048  1.00  0.00           H  
ATOM    818 H18S  OL    26      49.773  55.441  46.768  1.00  0.00           H  
ATOM    819 H18T  OL    26      48.979  56.507  47.903  1.00  0.00           H  
TER     820       OL    26 
ATOM    820 C116  PA    27       9.525  74.036  43.552  1.00  0.00           C  
ATOM    821 H16R  PA    27       9.037  73.863  42.591  1.00  0.00           H  
ATOM    822 H16S  PA    27       9.477  73.118  44.140  1.00  0.00           H  
ATOM    823 H16T  PA    27      10.570  74.281  43.357  1.00  0.00           H  
ATOM    824 C115  PA    27       8.815  75.165  44.309  1.00  0.00           C  
ATOM    825 H15R  PA    27       7.792  74.843  44.515  1.00  0.00           H  
ATOM    826 H15S  PA    27       8.761  76.054  43.676  1.00  0.00           H  
ATOM    827 C114  PA    27       9.482  75.541  45.643  1.00  0.00           C  
ATOM    828 H14R  PA    27       9.566  74.654  46.272  1.00  0.00           H  
ATOM    829 H14S  PA    27       8.811  76.230  46.157  1.00  0.00           H  
ATOM    830 C113  PA    27      10.880  76.179  45.503  1.00  0.00           C  
ATOM    831 H13R  PA    27      10.920  76.806  44.609  1.00  0.00           H  
ATOM    832 H13S  PA    27      11.615  75.382  45.373  1.00  0.00           H  
ATOM    833 C112  PA    27      11.248  77.001  46.756  1.00  0.00           C  
ATOM    834 H12R  PA    27      11.248  76.320  47.607  1.00  0.00           H  
ATOM    835 H12S  PA    27      10.478  77.751  46.945  1.00  0.00           H  
ATOM    836 C111  PA    27      12.617  77.706  46.647  1.00  0.00           C  
ATOM    837 H11R  PA    27      12.584  78.448  45.847  1.00  0.00           H  
ATOM    838 H11S  PA    27      13.372  76.969  46.366  1.00  0.00           H  
ATOM    839 C110  PA    27      13.064  78.414  47.944  1.00  0.00           C  
ATOM    840 H10R  PA    27      12.387  79.239  48.172  1.00  0.00           H  
ATOM    841 H10S  PA    27      14.066  78.822  47.791  1.00  0.00           H  
ATOM    842  C19  PA    27      13.075  77.468  49.151  1.00  0.00           C  
ATOM    843  H9R  PA    27      13.531  76.532  48.848  1.00  0.00           H  
ATOM    844  H9S  PA    27      12.045  77.243  49.433  1.00  0.00           H  
ATOM    845  C18  PA    27      13.833  77.994  50.381  1.00  0.00           C  
ATOM    846  H8R  PA    27      13.602  79.051  50.535  1.00  0.00           H  
ATOM    847  H8S  PA    27      14.906  77.900  50.197  1.00  0.00           H  
ATOM    848  C17  PA    27      13.392  77.184  51.619  1.00  0.00           C  
ATOM    849  H7R  PA    27      13.362  76.127  51.344  1.00  0.00           H  
ATOM    850  H7S  PA    27      12.367  77.476  51.850  1.00  0.00           H  
ATOM    851  C16  PA    27      14.249  77.314  52.900  1.00  0.00           C  
ATOM    852  H6R  PA    27      14.523  78.357  53.076  1.00  0.00           H  
ATOM    853  H6S  PA    27      15.176  76.760  52.735  1.00  0.00           H  
ATOM    854  C15  PA    27      13.488  76.753  54.140  1.00  0.00           C  
ATOM    855  H5R  PA    27      12.853  75.928  53.810  1.00  0.00           H  
ATOM    856  H5S  PA    27      12.832  77.536  54.529  1.00  0.00           H  
ATOM    857  C14  PA    27      14.365  76.227  55.303  1.00  0.00           C  
ATOM    858  H4R  PA    27      14.902  77.058  55.767  1.00  0.00           H  
ATOM    859  H4S  PA    27      15.116  75.559  54.879  1.00  0.00           H  
ATOM    860  C13  PA    27      13.588  75.441  56.400  1.00  0.00           C  
ATOM    861  H3R  PA    27      12.966  74.682  55.926  1.00  0.00           H  
ATOM    862  H3S  PA    27      12.923  76.107  56.953  1.00  0.00           H  
ATOM    863  C12  PA    27      14.574  74.767  57.385  1.00  0.00           C  
ATOM    864  H2R  PA    27      15.197  75.555  57.812  1.00  0.00           H  
ATOM    865  H2S  PA    27      15.229  74.094  56.829  1.00  0.00           H  
ATOM    866  C11  PS    28      13.937  73.981  58.522  1.00  0.00           C  
ATOM    867  O12  PS    28      13.666  74.458  59.611  1.00  0.00           O  
ATOM    868  O11  PS    28      13.694  72.687  58.236  1.00  0.00           O  
ATOM    869  C1   PS    28      13.179  71.843  59.320  1.00  0.00           C  
ATOM    870  HR   PS    28      13.748  72.020  60.237  1.00  0.00           H  
ATOM    871  HS   PS    28      13.325  70.803  59.016  1.00  0.00           H  
ATOM    872  C2   PS    28      11.652  72.078  59.537  1.00  0.00           C  
ATOM    873  HX   PS    28      11.463  73.139  59.705  1.00  0.00           H  
ATOM    874  C3   PS    28      11.028  71.303  60.730  1.00  0.00           C  
ATOM    875  HA   PS    28      11.308  70.254  60.670  1.00  0.00           H  
ATOM    876  HB   PS    28       9.937  71.355  60.670  1.00  0.00           H  
ATOM    877  O31  PS    28      11.446  71.794  62.034  1.00  0.00           O  
ATOM    878  P31  PS    28      10.657  72.938  62.825  1.00  0.00           P  
ATOM    879  O32  PS    28      11.714  74.119  62.836  1.00  0.00           O  
ATOM    880  C31  PS    28      12.789  74.114  63.800  1.00  0.00           C  
ATOM    881  H1A  PS    28      13.308  73.151  63.749  1.00  0.00           H  
ATOM    882  H1B  PS    28      12.375  74.250  64.805  1.00  0.00           H  
ATOM    883  C32  PS    28      13.752  75.265  63.469  1.00  0.00           C  
ATOM    884  H2A  PS    28      13.157  76.161  63.358  1.00  0.00           H  
ATOM    885  N31  PS    28      14.485  75.077  62.159  1.00  0.00           N  
ATOM    886 HN1A  PS    28      14.991  75.934  61.862  1.00  0.00           H  
ATOM    887 HN1B  PS    28      15.211  74.336  62.234  1.00  0.00           H  
ATOM    888 HN1C  PS    28      13.872  74.773  61.379  1.00  0.00           H  
ATOM    889  C33  PS    28      14.660  75.529  64.652  1.00  0.00           C  
ATOM    890  O33  PS    28       9.483  73.390  62.035  1.00  0.00           O  
ATOM    891  O34  PS    28      10.434  72.487  64.218  1.00  0.00           O  
ATOM    892  O21  PS    28      10.987  71.606  58.333  1.00  0.00           O  
ATOM    893  C21  PS    28      10.778  72.502  57.357  1.00  0.00           C  
ATOM    894  O22  PS    28      10.716  73.699  57.556  1.00  0.00           O  
ATOM    895  O35  PS    28      14.770  76.669  65.072  1.00  0.00           O  
ATOM    896  O36  PS    28      15.314  74.601  65.085  1.00  0.00           O  
ATOM    897  C12  OL    29      10.621  71.845  56.007  1.00  0.00           C  
ATOM    898  H2R  OL    29      11.350  71.039  55.918  1.00  0.00           H  
ATOM    899  H2S  OL    29       9.628  71.404  55.945  1.00  0.00           H  
ATOM    900  C13  OL    29      10.843  72.814  54.838  1.00  0.00           C  
ATOM    901  H3R  OL    29      10.192  73.684  54.944  1.00  0.00           H  
ATOM    902  H3S  OL    29      11.872  73.169  54.878  1.00  0.00           H  
ATOM    903  C14  OL    29      10.557  72.121  53.494  1.00  0.00           C  
ATOM    904  H4R  OL    29      11.138  71.199  53.412  1.00  0.00           H  
ATOM    905  H4S  OL    29       9.503  71.846  53.465  1.00  0.00           H  
ATOM    906  C15  OL    29      10.896  73.008  52.289  1.00  0.00           C  
ATOM    907  H5R  OL    29      10.605  74.042  52.484  1.00  0.00           H  
ATOM    908  H5S  OL    29      11.982  72.994  52.163  1.00  0.00           H  
ATOM    909  C16  OL    29      10.230  72.531  50.984  1.00  0.00           C  
ATOM    910  H6R  OL    29      10.208  71.439  50.951  1.00  0.00           H  
ATOM    911  H6S  OL    29       9.191  72.871  50.940  1.00  0.00           H  
ATOM    912  C17  OL    29      11.040  73.095  49.798  1.00  0.00           C  
ATOM    913  H7R  OL    29      11.015  74.185  49.845  1.00  0.00           H  
ATOM    914  H7S  OL    29      12.083  72.794  49.928  1.00  0.00           H  
ATOM    915  C18  OL    29      10.609  72.617  48.401  1.00  0.00           C  
ATOM    916  H8R  OL    29       9.542  72.801  48.255  1.00  0.00           H  
ATOM    917  H8S  OL    29      11.151  73.196  47.651  1.00  0.00           H  
ATOM    918  C19  OL    29      10.903  71.139  48.278  1.00  0.00           C  
ATOM    919  H9R  OL    29      10.636  70.551  49.152  1.00  0.00           H  
ATOM    920 C110  OL    29      11.500  70.521  47.267  1.00  0.00           C  
ATOM    921 H10R  OL    29      11.639  69.447  47.340  1.00  0.00           H  
ATOM    922 C111  OL    29      11.988  71.144  45.978  1.00  0.00           C  
ATOM    923 H11R  OL    29      11.782  70.462  45.147  1.00  0.00           H  
ATOM    924 H11S  OL    29      11.458  72.071  45.756  1.00  0.00           H  
ATOM    925 C112  OL    29      13.502  71.433  46.034  1.00  0.00           C  
ATOM    926 H12R  OL    29      13.722  72.127  46.851  1.00  0.00           H  
ATOM    927 H12S  OL    29      14.036  70.501  46.241  1.00  0.00           H  
ATOM    928 C113  OL    29      13.989  72.003  44.687  1.00  0.00           C  
ATOM    929 H13R  OL    29      14.881  71.465  44.363  1.00  0.00           H  
ATOM    930 H13S  OL    29      13.223  71.802  43.937  1.00  0.00           H  
ATOM    931 C114  OL    29      14.294  73.512  44.682  1.00  0.00           C  
ATOM    932 H14R  OL    29      13.547  74.061  45.260  1.00  0.00           H  
ATOM    933 H14S  OL    29      15.261  73.674  45.167  1.00  0.00           H  
ATOM    934 C115  OL    29      14.307  74.054  43.236  1.00  0.00           C  
ATOM    935 H15R  OL    29      15.148  73.640  42.675  1.00  0.00           H  
ATOM    936 H15S  OL    29      13.396  73.724  42.732  1.00  0.00           H  
ATOM    937 C116  OL    29      14.323  75.587  43.154  1.00  0.00           C  
ATOM    938 H16R  OL    29      14.368  75.866  42.100  1.00  0.00           H  
ATOM    939 H16S  OL    29      13.370  75.958  43.541  1.00  0.00           H  
ATOM    940 C117  OL    29      15.472  76.263  43.928  1.00  0.00           C  
ATOM    941 H17R  OL    29      15.192  77.304  44.094  1.00  0.00           H  
ATOM    942 H17S  OL    29      15.562  75.804  44.912  1.00  0.00           H  
ATOM    943 C118  OL    29      16.839  76.215  43.213  1.00  0.00           C  
ATOM    944 H18R  OL    29      17.585  76.794  43.764  1.00  0.00           H  
ATOM    945 H18S  OL    29      16.762  76.643  42.214  1.00  0.00           H  
ATOM    946 H18T  OL    29      17.197  75.190  43.106  1.00  0.00           H  
TER     947       OL    29 
ATOM    947 C116  PA    30      23.571  39.459  51.107  1.00  0.00           C  
ATOM    948 H16R  PA    30      22.948  40.316  51.374  1.00  0.00           H  
ATOM    949 H16S  PA    30      24.612  39.727  51.254  1.00  0.00           H  
ATOM    950 H16T  PA    30      23.332  38.627  51.773  1.00  0.00           H  
ATOM    951 C115  PA    30      23.347  39.066  49.640  1.00  0.00           C  
ATOM    952 H15R  PA    30      24.242  38.563  49.266  1.00  0.00           H  
ATOM    953 H15S  PA    30      23.217  39.971  49.041  1.00  0.00           H  
ATOM    954 C114  PA    30      22.130  38.135  49.467  1.00  0.00           C  
ATOM    955 H14R  PA    30      22.356  37.174  49.933  1.00  0.00           H  
ATOM    956 H14S  PA    30      21.976  37.942  48.404  1.00  0.00           H  
ATOM    957 C113  PA    30      20.844  38.719  50.095  1.00  0.00           C  
ATOM    958 H13R  PA    30      20.613  39.681  49.632  1.00  0.00           H  
ATOM    959 H13S  PA    30      21.030  38.901  51.153  1.00  0.00           H  
ATOM    960 C112  PA    30      19.607  37.807  50.002  1.00  0.00           C  
ATOM    961 H12R  PA    30      19.779  36.916  50.612  1.00  0.00           H  
ATOM    962 H12S  PA    30      19.468  37.475  48.971  1.00  0.00           H  
ATOM    963 C111  PA    30      18.319  38.516  50.476  1.00  0.00           C  
ATOM    964 H11R  PA    30      17.499  37.795  50.454  1.00  0.00           H  
ATOM    965 H11S  PA    30      18.059  39.311  49.772  1.00  0.00           H  
ATOM    966 C110  PA    30      18.408  39.125  51.890  1.00  0.00           C  
ATOM    967 H10R  PA    30      17.453  39.607  52.107  1.00  0.00           H  
ATOM    968 H10S  PA    30      19.175  39.904  51.921  1.00  0.00           H  
ATOM    969  C19  PA    30      18.669  38.074  52.985  1.00  0.00           C  
ATOM    970  H9R  PA    30      19.620  37.559  52.835  1.00  0.00           H  
ATOM    971  H9S  PA    30      17.889  37.317  52.918  1.00  0.00           H  
ATOM    972  C18  PA    30      18.635  38.692  54.391  1.00  0.00           C  
ATOM    973  H8R  PA    30      18.603  37.885  55.125  1.00  0.00           H  
ATOM    974  H8S  PA    30      17.708  39.260  54.495  1.00  0.00           H  
ATOM    975  C17  PA    30      19.807  39.645  54.702  1.00  0.00           C  
ATOM    976  H7R  PA    30      19.697  39.998  55.731  1.00  0.00           H  
ATOM    977  H7S  PA    30      19.737  40.520  54.055  1.00  0.00           H  
ATOM    978  C16  PA    30      21.212  39.042  54.548  1.00  0.00           C  
ATOM    979  H6R  PA    30      21.401  38.765  53.509  1.00  0.00           H  
ATOM    980  H6S  PA    30      21.288  38.145  55.161  1.00  0.00           H  
ATOM    981  C15  PA    30      22.273  40.067  54.975  1.00  0.00           C  
ATOM    982  H5R  PA    30      21.948  40.596  55.873  1.00  0.00           H  
ATOM    983  H5S  PA    30      22.363  40.822  54.193  1.00  0.00           H  
ATOM    984  C14  PA    30      23.652  39.438  55.213  1.00  0.00           C  
ATOM    985  H4R  PA    30      24.365  40.240  55.419  1.00  0.00           H  
ATOM    986  H4S  PA    30      23.971  38.950  54.288  1.00  0.00           H  
ATOM    987  C13  PA    30      23.706  38.410  56.363  1.00  0.00           C  
ATOM    988  H3R  PA    30      24.741  38.361  56.701  1.00  0.00           H  
ATOM    989  H3S  PA    30      23.452  37.421  55.977  1.00  0.00           H  
ATOM    990  C12  PA    30      22.813  38.714  57.587  1.00  0.00           C  
ATOM    991  H2R  PA    30      21.768  38.493  57.357  1.00  0.00           H  
ATOM    992  H2S  PA    30      22.887  39.769  57.857  1.00  0.00           H  
ATOM    993  C11  PE    31      23.234  37.885  58.775  1.00  0.00           C  
ATOM    994  O12  PE    31      23.919  38.323  59.681  1.00  0.00           O  
ATOM    995  O11  PE    31      22.805  36.612  58.708  1.00  0.00           O  
ATOM    996  C1   PE    31      23.112  35.702  59.812  1.00  0.00           C  
ATOM    997  HR   PE    31      24.159  35.818  60.113  1.00  0.00           H  
ATOM    998  HS   PE    31      22.974  34.678  59.458  1.00  0.00           H  
ATOM    999  C2   PE    31      22.194  35.965  61.037  1.00  0.00           C  
ATOM   1000  HX   PE    31      22.537  36.906  61.464  1.00  0.00           H  
ATOM   1001  C3   PE    31      22.295  34.850  62.103  1.00  0.00           C  
ATOM   1002  HA   PE    31      21.996  33.885  61.685  1.00  0.00           H  
ATOM   1003  HB   PE    31      21.621  35.073  62.936  1.00  0.00           H  
ATOM   1004  O31  PE    31      23.661  34.759  62.578  1.00  0.00           O  
ATOM   1005  P31  PE    31      24.148  35.531  63.880  1.00  0.00           P  
ATOM   1006  O32  PE    31      24.084  37.075  63.463  1.00  0.00           O  
ATOM   1007  C31  PE    31      25.105  37.715  62.650  1.00  0.00           C  
ATOM   1008  H1A  PE    31      24.691  38.613  62.184  1.00  0.00           H  
ATOM   1009  H1B  PE    31      25.443  37.041  61.855  1.00  0.00           H  
ATOM   1010  C32  PE    31      26.285  38.153  63.528  1.00  0.00           C  
ATOM   1011  H2A  PE    31      26.819  37.279  63.908  1.00  0.00           H  
ATOM   1012  H2B  PE    31      26.983  38.738  62.929  1.00  0.00           H  
ATOM   1013  N31  PE    31      25.918  39.015  64.707  1.00  0.00           N  
ATOM   1014 HN1A  PE    31      24.908  39.253  64.750  1.00  0.00           H  
ATOM   1015 HN1B  PE    31      26.152  38.541  65.608  1.00  0.00           H  
ATOM   1016 HN1C  PE    31      26.415  39.923  64.669  1.00  0.00           H  
ATOM   1017  O33  PE    31      23.125  35.316  64.943  1.00  0.00           O  
ATOM   1018  O34  PE    31      25.555  35.147  64.118  1.00  0.00           O  
ATOM   1019  O21  PE    31      20.803  36.085  60.633  1.00  0.00           O  
ATOM   1020  C21  PE    31      20.048  36.976  61.303  1.00  0.00           C  
ATOM   1021  O22  PE    31      20.431  37.587  62.287  1.00  0.00           O  
ATOM   1022  C12  OL    32      18.708  37.210  60.659  1.00  0.00           C  
ATOM   1023  H2R  OL    32      18.428  36.352  60.044  1.00  0.00           H  
ATOM   1024  H2S  OL    32      17.950  37.318  61.436  1.00  0.00           H  
ATOM   1025  C13  OL    32      18.769  38.505  59.828  1.00  0.00           C  
ATOM   1026  H3R  OL    32      18.984  39.342  60.499  1.00  0.00           H  
ATOM   1027  H3S  OL    32      19.597  38.445  59.115  1.00  0.00           H  
ATOM   1028  C14  OL    32      17.457  38.809  59.080  1.00  0.00           C  
ATOM   1029  H4R  OL    32      17.332  38.098  58.259  1.00  0.00           H  
ATOM   1030  H4S  OL    32      16.616  38.688  59.767  1.00  0.00           H  
ATOM   1031  C15  OL    32      17.480  40.248  58.527  1.00  0.00           C  
ATOM   1032  H5R  OL    32      17.723  40.934  59.342  1.00  0.00           H  
ATOM   1033  H5S  OL    32      18.294  40.328  57.804  1.00  0.00           H  
ATOM   1034  C16  OL    32      16.163  40.722  57.872  1.00  0.00           C  
ATOM   1035  H6R  OL    32      15.909  40.076  57.030  1.00  0.00           H  
ATOM   1036  H6S  OL    32      15.354  40.664  58.603  1.00  0.00           H  
ATOM   1037  C17  OL    32      16.318  42.170  57.362  1.00  0.00           C  
ATOM   1038  H7R  OL    32      16.838  42.747  58.130  1.00  0.00           H  
ATOM   1039  H7S  OL    32      16.969  42.149  56.485  1.00  0.00           H  
ATOM   1040  C18  OL    32      15.017  42.928  57.008  1.00  0.00           C  
ATOM   1041  H8R  OL    32      14.441  43.077  57.923  1.00  0.00           H  
ATOM   1042  H8S  OL    32      15.292  43.922  56.654  1.00  0.00           H  
ATOM   1043  C19  OL    32      14.158  42.193  55.992  1.00  0.00           C  
ATOM   1044  H9R  OL    32      13.703  41.282  56.370  1.00  0.00           H  
ATOM   1045 C110  OL    32      13.915  42.551  54.732  1.00  0.00           C  
ATOM   1046 H10R  OL    32      13.268  41.915  54.133  1.00  0.00           H  
ATOM   1047 C111  OL    32      14.354  43.839  54.056  1.00  0.00           C  
ATOM   1048 H11R  OL    32      13.497  44.305  53.576  1.00  0.00           H  
ATOM   1049 H11S  OL    32      14.702  44.552  54.801  1.00  0.00           H  
ATOM   1050 C112  OL    32      15.462  43.654  52.999  1.00  0.00           C  
ATOM   1051 H12R  OL    32      15.763  44.644  52.642  1.00  0.00           H  
ATOM   1052 H12S  OL    32      16.329  43.225  53.501  1.00  0.00           H  
ATOM   1053 C113  OL    32      15.111  42.779  51.770  1.00  0.00           C  
ATOM   1054 H13R  OL    32      15.870  41.999  51.677  1.00  0.00           H  
ATOM   1055 H13S  OL    32      14.158  42.270  51.927  1.00  0.00           H  
ATOM   1056 C114  OL    32      15.057  43.607  50.462  1.00  0.00           C  
ATOM   1057 H14R  OL    32      14.281  44.369  50.566  1.00  0.00           H  
ATOM   1058 H14S  OL    32      16.003  44.142  50.340  1.00  0.00           H  
ATOM   1059 C115  OL    32      14.775  42.799  49.173  1.00  0.00           C  
ATOM   1060 H15R  OL    32      13.826  42.265  49.271  1.00  0.00           H  
ATOM   1061 H15S  OL    32      14.664  43.496  48.339  1.00  0.00           H  
ATOM   1062 C116  OL    32      15.881  41.792  48.805  1.00  0.00           C  
ATOM   1063 H16R  OL    32      16.854  42.290  48.825  1.00  0.00           H  
ATOM   1064 H16S  OL    32      15.906  40.990  49.545  1.00  0.00           H  
ATOM   1065 C117  OL    32      15.627  41.192  47.409  1.00  0.00           C  
ATOM   1066 H17R  OL    32      14.596  40.848  47.374  1.00  0.00           H  
ATOM   1067 H17S  OL    32      15.739  41.962  46.640  1.00  0.00           H  
ATOM   1068 C118  OL    32      16.549  40.009  47.080  1.00  0.00           C  
ATOM   1069 H18R  OL    32      16.479  39.755  46.021  1.00  0.00           H  
ATOM   1070 H18S  OL    32      16.261  39.134  47.667  1.00  0.00           H  
ATOM   1071 H18T  OL    32      17.585  40.265  47.309  1.00  0.00           H  
TER    1072       OL    32 
ATOM   1072 C116  PA    33      34.604  20.645  46.291  1.00  0.00           C  
ATOM   1073 H16R  PA    33      35.373  19.987  46.699  1.00  0.00           H  
ATOM   1074 H16S  PA    33      35.104  21.459  45.763  1.00  0.00           H  
ATOM   1075 H16T  PA    33      34.024  20.080  45.559  1.00  0.00           H  
ATOM   1076 C115  PA    33      33.676  21.198  47.392  1.00  0.00           C  
ATOM   1077 H15R  PA    33      33.153  20.381  47.893  1.00  0.00           H  
ATOM   1078 H15S  PA    33      32.900  21.807  46.924  1.00  0.00           H  
ATOM   1079 C114  PA    33      34.415  22.037  48.450  1.00  0.00           C  
ATOM   1080 H14R  PA    33      33.666  22.556  49.054  1.00  0.00           H  
ATOM   1081 H14S  PA    33      35.005  22.809  47.950  1.00  0.00           H  
ATOM   1082 C113  PA    33      35.350  21.203  49.358  1.00  0.00           C  
ATOM   1083 H13R  PA    33      36.250  20.945  48.799  1.00  0.00           H  
ATOM   1084 H13S  PA    33      34.881  20.264  49.639  1.00  0.00           H  
ATOM   1085 C112  PA    33      35.730  21.958  50.646  1.00  0.00           C  
ATOM   1086 H12R  PA    33      34.857  21.980  51.305  1.00  0.00           H  
ATOM   1087 H12S  PA    33      35.961  22.992  50.386  1.00  0.00           H  
ATOM   1088 C111  PA    33      36.939  21.364  51.406  1.00  0.00           C  
ATOM   1089 H11R  PA    33      37.786  21.244  50.726  1.00  0.00           H  
ATOM   1090 H11S  PA    33      36.697  20.369  51.787  1.00  0.00           H  
ATOM   1091 C110  PA    33      37.328  22.287  52.581  1.00  0.00           C  
ATOM   1092 H10R  PA    33      36.505  22.273  53.298  1.00  0.00           H  
ATOM   1093 H10S  PA    33      37.436  23.305  52.203  1.00  0.00           H  
ATOM   1094  C19  PA    33      38.646  21.916  53.290  1.00  0.00           C  
ATOM   1095  H9R  PA    33      39.480  22.308  52.704  1.00  0.00           H  
ATOM   1096  H9S  PA    33      38.743  20.830  53.303  1.00  0.00           H  
ATOM   1097  C18  PA    33      38.775  22.454  54.734  1.00  0.00           C  
ATOM   1098  H8R  PA    33      39.693  22.060  55.167  1.00  0.00           H  
ATOM   1099  H8S  PA    33      37.947  22.079  55.338  1.00  0.00           H  
ATOM   1100  C17  PA    33      38.839  23.989  54.828  1.00  0.00           C  
ATOM   1101  H7R  PA    33      37.928  24.431  54.426  1.00  0.00           H  
ATOM   1102  H7S  PA    33      39.668  24.343  54.213  1.00  0.00           H  
ATOM   1103  C16  PA    33      39.001  24.494  56.273  1.00  0.00           C  
ATOM   1104  H6R  PA    33      39.940  24.139  56.706  1.00  0.00           H  
ATOM   1105  H6S  PA    33      38.188  24.097  56.884  1.00  0.00           H  
ATOM   1106  C15  PA    33      38.960  26.030  56.303  1.00  0.00           C  
ATOM   1107  H5R  PA    33      38.137  26.386  55.679  1.00  0.00           H  
ATOM   1108  H5S  PA    33      39.877  26.425  55.862  1.00  0.00           H  
ATOM   1109  C14  PA    33      38.740  26.601  57.713  1.00  0.00           C  
ATOM   1110  H4R  PA    33      37.755  26.299  58.071  1.00  0.00           H  
ATOM   1111  H4S  PA    33      38.695  27.679  57.617  1.00  0.00           H  
ATOM   1112  C13  PA    33      39.803  26.230  58.768  1.00  0.00           C  
ATOM   1113  H3R  PA    33      39.716  25.169  59.014  1.00  0.00           H  
ATOM   1114  H3S  PA    33      39.590  26.797  59.677  1.00  0.00           H  
ATOM   1115  C12  PA    33      41.249  26.532  58.328  1.00  0.00           C  
ATOM   1116  H2R  PA    33      41.551  25.818  57.558  1.00  0.00           H  
ATOM   1117  H2S  PA    33      41.321  27.532  57.907  1.00  0.00           H  
ATOM   1118  C11  PE    34      42.199  26.439  59.490  1.00  0.00           C  
ATOM   1119  O12  PE    34      42.387  27.335  60.295  1.00  0.00           O  
ATOM   1120  O11  PE    34      42.762  25.226  59.529  1.00  0.00           O  
ATOM   1121  C1   PE    34      43.494  24.783  60.698  1.00  0.00           C  
ATOM   1122  HR   PE    34      43.084  25.236  61.603  1.00  0.00           H  
ATOM   1123  HS   PE    34      44.549  25.049  60.605  1.00  0.00           H  
ATOM   1124  C2   PE    34      43.304  23.253  60.811  1.00  0.00           C  
ATOM   1125  HX   PE    34      42.309  23.024  61.195  1.00  0.00           H  
ATOM   1126  C3   PE    34      44.332  22.632  61.764  1.00  0.00           C  
ATOM   1127  HA   PE    34      45.344  22.880  61.440  1.00  0.00           H  
ATOM   1128  HB   PE    34      44.204  21.546  61.709  1.00  0.00           H  
ATOM   1129  O31  PE    34      44.125  23.085  63.131  1.00  0.00           O  
ATOM   1130  P31  PE    34      44.029  22.027  64.315  1.00  0.00           P  
ATOM   1131  O32  PE    34      42.549  21.471  64.191  1.00  0.00           O  
ATOM   1132  C31  PE    34      41.460  22.235  64.756  1.00  0.00           C  
ATOM   1133  H1A  PE    34      41.381  23.185  64.223  1.00  0.00           H  
ATOM   1134  H1B  PE    34      41.668  22.439  65.810  1.00  0.00           H  
ATOM   1135  C32  PE    34      40.147  21.449  64.652  1.00  0.00           C  
ATOM   1136  H2A  PE    34      40.193  20.535  65.249  1.00  0.00           H  
ATOM   1137  H2B  PE    34      39.328  22.067  65.028  1.00  0.00           H  
ATOM   1138  N31  PE    34      39.780  21.041  63.257  1.00  0.00           N  
ATOM   1139 HN1A  PE    34      39.444  21.847  62.691  1.00  0.00           H  
ATOM   1140 HN1B  PE    34      40.598  20.619  62.770  1.00  0.00           H  
ATOM   1141 HN1C  PE    34      39.026  20.325  63.292  1.00  0.00           H  
ATOM   1142  O33  PE    34      44.978  20.926  64.020  1.00  0.00           O  
ATOM   1143  O34  PE    34      44.146  22.721  65.615  1.00  0.00           O  
ATOM   1144  O21  PE    34      43.519  22.602  59.532  1.00  0.00           O  
ATOM   1145  C21  PE    34      42.480  22.334  58.721  1.00  0.00           C  
ATOM   1146  O22  PE    34      41.310  22.635  58.938  1.00  0.00           O  
ATOM   1147  C12  OL    35      42.968  21.567  57.512  1.00  0.00           C  
ATOM   1148  H2R  OL    35      43.400  22.262  56.790  1.00  0.00           H  
ATOM   1149  H2S  OL    35      43.774  20.919  57.843  1.00  0.00           H  
ATOM   1150  C13  OL    35      41.899  20.669  56.865  1.00  0.00           C  
ATOM   1151  H3R  OL    35      41.481  20.003  57.624  1.00  0.00           H  
ATOM   1152  H3S  OL    35      41.089  21.299  56.500  1.00  0.00           H  
ATOM   1153  C14  OL    35      42.470  19.830  55.699  1.00  0.00           C  
ATOM   1154  H4R  OL    35      43.168  20.440  55.123  1.00  0.00           H  
ATOM   1155  H4S  OL    35      43.054  18.992  56.089  1.00  0.00           H  
ATOM   1156  C15  OL    35      41.371  19.310  54.749  1.00  0.00           C  
ATOM   1157  H5R  OL    35      40.714  20.136  54.479  1.00  0.00           H  
ATOM   1158  H5S  OL    35      41.842  18.957  53.831  1.00  0.00           H  
ATOM   1159  C16  OL    35      40.505  18.192  55.351  1.00  0.00           C  
ATOM   1160  H6R  OL    35      41.140  17.338  55.594  1.00  0.00           H  
ATOM   1161  H6S  OL    35      40.080  18.564  56.285  1.00  0.00           H  
ATOM   1162  C17  OL    35      39.356  17.731  54.429  1.00  0.00           C  
ATOM   1163  H7R  OL    35      38.568  17.282  55.038  1.00  0.00           H  
ATOM   1164  H7S  OL    35      38.912  18.592  53.924  1.00  0.00           H  
ATOM   1165  C18  OL    35      39.790  16.695  53.380  1.00  0.00           C  
ATOM   1166  H8R  OL    35      40.415  17.157  52.611  1.00  0.00           H  
ATOM   1167  H8S  OL    35      40.387  15.917  53.856  1.00  0.00           H  
ATOM   1168  C19  OL    35      38.563  16.048  52.783  1.00  0.00           C  
ATOM   1169  H9R  OL    35      38.187  15.189  53.333  1.00  0.00           H  
ATOM   1170 C110  OL    35      37.944  16.428  51.675  1.00  0.00           C  
ATOM   1171 H10R  OL    35      37.081  15.870  51.320  1.00  0.00           H  
ATOM   1172 C111  OL    35      38.272  17.652  50.862  1.00  0.00           C  
ATOM   1173 H11R  OL    35      37.335  18.152  50.614  1.00  0.00           H  
ATOM   1174 H11S  OL    35      38.887  18.369  51.410  1.00  0.00           H  
ATOM   1175 C112  OL    35      38.951  17.251  49.551  1.00  0.00           C  
ATOM   1176 H12R  OL    35      39.956  16.859  49.727  1.00  0.00           H  
ATOM   1177 H12S  OL    35      38.369  16.451  49.092  1.00  0.00           H  
ATOM   1178 C113  OL    35      39.001  18.459  48.610  1.00  0.00           C  
ATOM   1179 H13R  OL    35      38.087  19.044  48.742  1.00  0.00           H  
ATOM   1180 H13S  OL    35      39.838  19.113  48.867  1.00  0.00           H  
ATOM   1181 C114  OL    35      39.076  17.999  47.148  1.00  0.00           C  
ATOM   1182 H14R  OL    35      40.055  17.565  46.931  1.00  0.00           H  
ATOM   1183 H14S  OL    35      38.327  17.222  46.988  1.00  0.00           H  
ATOM   1184 C115  OL    35      38.733  19.146  46.192  1.00  0.00           C  
ATOM   1185 H15R  OL    35      38.447  18.731  45.229  1.00  0.00           H  
ATOM   1186 H15S  OL    35      37.851  19.654  46.585  1.00  0.00           H  
ATOM   1187 C116  OL    35      39.877  20.150  45.986  1.00  0.00           C  
ATOM   1188 H16R  OL    35      40.172  20.574  46.949  1.00  0.00           H  
ATOM   1189 H16S  OL    35      40.742  19.621  45.577  1.00  0.00           H  
ATOM   1190 C117  OL    35      39.467  21.277  45.017  1.00  0.00           C  
ATOM   1191 H17R  OL    35      40.251  22.036  44.998  1.00  0.00           H  
ATOM   1192 H17S  OL    35      39.397  20.870  44.005  1.00  0.00           H  
ATOM   1193 C118  OL    35      38.127  21.944  45.390  1.00  0.00           C  
ATOM   1194 H18R  OL    35      38.003  22.867  44.824  1.00  0.00           H  
ATOM   1195 H18S  OL    35      38.087  22.182  46.456  1.00  0.00           H  
ATOM   1196 H18T  OL    35      37.284  21.289  45.157  1.00  0.00           H  
TER    1197       OL    35 
ATOM   1197 C116  PA    36      53.617  69.836  51.853  1.00  0.00           C  
ATOM   1198 H16R  PA    36      53.859  70.772  51.347  1.00  0.00           H  
ATOM   1199 H16S  PA    36      53.991  69.880  52.877  1.00  0.00           H  
ATOM   1200 H16T  PA    36      52.532  69.713  51.871  1.00  0.00           H  
ATOM   1201 C115  PA    36      54.287  68.684  51.100  1.00  0.00           C  
ATOM   1202 H15R  PA    36      54.025  67.721  51.549  1.00  0.00           H  
ATOM   1203 H15S  PA    36      55.365  68.814  51.203  1.00  0.00           H  
ATOM   1204 C114  PA    36      53.916  68.735  49.605  1.00  0.00           C  
ATOM   1205 H14R  PA    36      54.834  68.671  49.021  1.00  0.00           H  
ATOM   1206 H14S  PA    36      53.459  69.700  49.375  1.00  0.00           H  
ATOM   1207 C113  PA    36      52.975  67.607  49.154  1.00  0.00           C  
ATOM   1208 H13R  PA    36      52.179  67.479  49.892  1.00  0.00           H  
ATOM   1209 H13S  PA    36      53.551  66.681  49.121  1.00  0.00           H  
ATOM   1210 C112  PA    36      52.393  67.865  47.749  1.00  0.00           C  
ATOM   1211 H12R  PA    36      52.092  66.913  47.305  1.00  0.00           H  
ATOM   1212 H12S  PA    36      53.173  68.291  47.117  1.00  0.00           H  
ATOM   1213 C111  PA    36      51.180  68.809  47.758  1.00  0.00           C  
ATOM   1214 H11R  PA    36      50.993  69.190  46.752  1.00  0.00           H  
ATOM   1215 H11S  PA    36      51.398  69.675  48.385  1.00  0.00           H  
ATOM   1216 C110  PA    36      49.930  68.069  48.270  1.00  0.00           C  
ATOM   1217 H10R  PA    36      50.133  67.649  49.257  1.00  0.00           H  
ATOM   1218 H10S  PA    36      49.687  67.234  47.609  1.00  0.00           H  
ATOM   1219  C19  PA    36      48.712  68.983  48.394  1.00  0.00           C  
ATOM   1220  H9R  PA    36      47.844  68.354  48.597  1.00  0.00           H  
ATOM   1221  H9S  PA    36      48.528  69.508  47.453  1.00  0.00           H  
ATOM   1222  C18  PA    36      48.904  69.989  49.542  1.00  0.00           C  
ATOM   1223  H8R  PA    36      49.601  70.775  49.246  1.00  0.00           H  
ATOM   1224  H8S  PA    36      49.342  69.480  50.404  1.00  0.00           H  
ATOM   1225  C17  PA    36      47.564  70.613  49.946  1.00  0.00           C  
ATOM   1226  H7R  PA    36      46.820  69.819  50.055  1.00  0.00           H  
ATOM   1227  H7S  PA    36      47.234  71.275  49.143  1.00  0.00           H  
ATOM   1228  C16  PA    36      47.660  71.389  51.272  1.00  0.00           C  
ATOM   1229  H6R  PA    36      48.163  72.343  51.101  1.00  0.00           H  
ATOM   1230  H6S  PA    36      48.287  70.827  51.968  1.00  0.00           H  
ATOM   1231  C15  PA    36      46.277  71.611  51.921  1.00  0.00           C  
ATOM   1232  H5R  PA    36      46.424  72.019  52.923  1.00  0.00           H  
ATOM   1233  H5S  PA    36      45.793  70.637  52.042  1.00  0.00           H  
ATOM   1234  C14  PA    36      45.365  72.536  51.085  1.00  0.00           C  
ATOM   1235  H4R  PA    36      45.195  72.069  50.116  1.00  0.00           H  
ATOM   1236  H4S  PA    36      45.870  73.485  50.896  1.00  0.00           H  
ATOM   1237  C13  PA    36      43.979  72.802  51.699  1.00  0.00           C  
ATOM   1238  H3R  PA    36      43.731  72.023  52.423  1.00  0.00           H  
ATOM   1239  H3S  PA    36      43.236  72.751  50.899  1.00  0.00           H  
ATOM   1240  C12  PA    36      43.834  74.191  52.342  1.00  0.00           C  
ATOM   1241  H2R  PA    36      43.914  74.952  51.566  1.00  0.00           H  
ATOM   1242  H2S  PA    36      44.619  74.375  53.078  1.00  0.00           H  
ATOM   1243  C11  PC    37      42.491  74.336  53.002  1.00  0.00           C  
ATOM   1244  O12  PC    37      41.544  73.601  52.813  1.00  0.00           O  
ATOM   1245  O11  PC    37      42.430  75.405  53.806  1.00  0.00           O  
ATOM   1246  C1   PC    37      41.171  75.626  54.482  1.00  0.00           C  
ATOM   1247  HR   PC    37      40.970  74.786  55.153  1.00  0.00           H  
ATOM   1248  HS   PC    37      40.373  75.692  53.740  1.00  0.00           H  
ATOM   1249  C2   PC    37      41.269  76.944  55.261  1.00  0.00           C  
ATOM   1250  HX   PC    37      42.234  76.941  55.773  1.00  0.00           H  
ATOM   1251  C3   PC    37      40.118  77.086  56.277  1.00  0.00           C  
ATOM   1252  HA   PC    37      39.165  76.955  55.760  1.00  0.00           H  
ATOM   1253  HB   PC    37      40.134  78.082  56.729  1.00  0.00           H  
ATOM   1254  O31  PC    37      40.244  76.075  57.317  1.00  0.00           O  
ATOM   1255  P31  PC    37      41.356  76.177  58.461  1.00  0.00           P  
ATOM   1256  O32  PC    37      42.672  75.655  57.735  1.00  0.00           O  
ATOM   1257  C31  PC    37      42.894  74.272  57.398  1.00  0.00           C  
ATOM   1258  H1A  PC    37      43.598  74.234  56.560  1.00  0.00           H  
ATOM   1259  H1B  PC    37      41.956  73.803  57.080  1.00  0.00           H  
ATOM   1260  C32  PC    37      43.480  73.528  58.615  1.00  0.00           C  
ATOM   1261  H2A  PC    37      43.645  72.486  58.337  1.00  0.00           H  
ATOM   1262  H2B  PC    37      42.745  73.552  59.418  1.00  0.00           H  
ATOM   1263  N31  PC    37      44.780  74.004  59.204  1.00  0.00           N  
ATOM   1264  C33  PC    37      44.616  75.311  59.886  1.00  0.00           C  
ATOM   1265  H3A  PC    37      43.728  75.250  60.514  1.00  0.00           H  
ATOM   1266  H3B  PC    37      44.502  76.083  59.126  1.00  0.00           H  
ATOM   1267  H3C  PC    37      45.501  75.500  60.498  1.00  0.00           H  
ATOM   1268  C34  PC    37      45.236  73.043  60.250  1.00  0.00           C  
ATOM   1269  H4A  PC    37      45.647  72.156  59.772  1.00  0.00           H  
ATOM   1270  H4B  PC    37      44.392  72.785  60.894  1.00  0.00           H  
ATOM   1271  H4C  PC    37      46.013  73.532  60.845  1.00  0.00           H  
ATOM   1272  C35  PC    37      45.818  74.139  58.145  1.00  0.00           C  
ATOM   1273  H5A  PC    37      46.795  73.963  58.594  1.00  0.00           H  
ATOM   1274  H5B  PC    37      45.758  75.153  57.747  1.00  0.00           H  
ATOM   1275  H5C  PC    37      45.608  73.405  57.367  1.00  0.00           H  
ATOM   1276  O33  PC    37      41.606  77.609  58.765  1.00  0.00           O  
ATOM   1277  O34  PC    37      40.976  75.279  59.577  1.00  0.00           O  
ATOM   1278  O21  PC    37      41.235  78.037  54.305  1.00  0.00           O  
ATOM   1279  C21  PC    37      41.992  79.118  54.574  1.00  0.00           C  
ATOM   1280  O22  PC    37      42.548  79.282  55.642  1.00  0.00           O  
ATOM   1281  C12  OL    38      42.139  80.102  53.437  1.00  0.00           C  
ATOM   1282  H2R  OL    38      41.382  80.877  53.538  1.00  0.00           H  
ATOM   1283  H2S  OL    38      43.113  80.580  53.548  1.00  0.00           H  
ATOM   1284  C13  OL    38      42.036  79.458  52.043  1.00  0.00           C  
ATOM   1285  H3R  OL    38      42.599  78.522  52.031  1.00  0.00           H  
ATOM   1286  H3S  OL    38      40.990  79.219  51.830  1.00  0.00           H  
ATOM   1287  C14  OL    38      42.571  80.363  50.923  1.00  0.00           C  
ATOM   1288  H4R  OL    38      41.958  81.264  50.851  1.00  0.00           H  
ATOM   1289  H4S  OL    38      43.592  80.682  51.144  1.00  0.00           H  
ATOM   1290  C15  OL    38      42.547  79.571  49.605  1.00  0.00           C  
ATOM   1291  H5R  OL    38      43.208  78.711  49.713  1.00  0.00           H  
ATOM   1292  H5S  OL    38      41.538  79.184  49.441  1.00  0.00           H  
ATOM   1293  C16  OL    38      43.001  80.391  48.388  1.00  0.00           C  
ATOM   1294  H6R  OL    38      42.459  81.338  48.369  1.00  0.00           H  
ATOM   1295  H6S  OL    38      44.062  80.631  48.491  1.00  0.00           H  
ATOM   1296  C17  OL    38      42.772  79.628  47.065  1.00  0.00           C  
ATOM   1297  H7R  OL    38      43.216  78.632  47.129  1.00  0.00           H  
ATOM   1298  H7S  OL    38      41.700  79.481  46.905  1.00  0.00           H  
ATOM   1299  C18  OL    38      43.381  80.359  45.855  1.00  0.00           C  
ATOM   1300  H8R  OL    38      44.448  80.505  46.042  1.00  0.00           H  
ATOM   1301  H8S  OL    38      43.287  79.720  44.977  1.00  0.00           H  
ATOM   1302  C19  OL    38      42.723  81.709  45.651  1.00  0.00           C  
ATOM   1303  H9R  OL    38      42.653  82.322  46.547  1.00  0.00           H  
ATOM   1304 C110  OL    38      42.206  82.190  44.527  1.00  0.00           C  
ATOM   1305 H10R  OL    38      41.725  83.163  44.566  1.00  0.00           H  
ATOM   1306 C111  OL    38      42.279  81.581  43.143  1.00  0.00           C  
ATOM   1307 H11R  OL    38      42.812  80.631  43.157  1.00  0.00           H  
ATOM   1308 H11S  OL    38      41.274  81.379  42.764  1.00  0.00           H  
ATOM   1309 C112  OL    38      42.986  82.561  42.187  1.00  0.00           C  
ATOM   1310 H12R  OL    38      44.036  82.623  42.483  1.00  0.00           H  
ATOM   1311 H12S  OL    38      42.958  82.151  41.175  1.00  0.00           H  
ATOM   1312 C113  OL    38      42.406  83.997  42.193  1.00  0.00           C  
ATOM   1313 H13R  OL    38      42.604  84.462  43.161  1.00  0.00           H  
ATOM   1314 H13S  OL    38      42.929  84.595  41.444  1.00  0.00           H  
ATOM   1315 C114  OL    38      40.896  84.101  41.917  1.00  0.00           C  
ATOM   1316 H14R  OL    38      40.701  83.743  40.905  1.00  0.00           H  
ATOM   1317 H14S  OL    38      40.332  83.477  42.615  1.00  0.00           H  
ATOM   1318 C115  OL    38      40.445  85.568  42.081  1.00  0.00           C  
ATOM   1319 H15R  OL    38      40.499  85.847  43.135  1.00  0.00           H  
ATOM   1320 H15S  OL    38      41.143  86.223  41.555  1.00  0.00           H  
ATOM   1321 C116  OL    38      39.031  85.853  41.550  1.00  0.00           C  
ATOM   1322 H16R  OL    38      38.326  85.092  41.895  1.00  0.00           H  
ATOM   1323 H16S  OL    38      38.710  86.819  41.936  1.00  0.00           H  
ATOM   1324 C117  OL    38      39.040  85.943  40.018  1.00  0.00           C  
ATOM   1325 H17R  OL    38      39.584  86.848  39.743  1.00  0.00           H  
ATOM   1326 H17S  OL    38      39.570  85.085  39.603  1.00  0.00           H  
ATOM   1327 C118  OL    38      37.657  85.992  39.366  1.00  0.00           C  
ATOM   1328 H18R  OL    38      37.303  87.023  39.285  1.00  0.00           H  
ATOM   1329 H18S  OL    38      36.932  85.406  39.929  1.00  0.00           H  
ATOM   1330 H18T  OL    38      37.736  85.558  38.368  1.00  0.00           H  
TER    1331       OL    38 
ATOM   1331  C1  CHL    39      41.375   8.719  53.003  1.00  0.00           C  
ATOM   1332  H11 CHL    39      40.701   9.521  53.313  1.00  0.00           H  
ATOM   1333  H12 CHL    39      42.117   9.173  52.345  1.00  0.00           H  
ATOM   1334  C2  CHL    39      42.099   8.168  54.261  1.00  0.00           C  
ATOM   1335  H21 CHL    39      42.827   7.406  53.980  1.00  0.00           H  
ATOM   1336  H22 CHL    39      42.655   8.973  54.743  1.00  0.00           H  
ATOM   1337  C3  CHL    39      41.075   7.583  55.250  1.00  0.00           C  
ATOM   1338  H31 CHL    39      40.431   8.400  55.582  1.00  0.00           H  
ATOM   1339  C4  CHL    39      40.243   6.478  54.588  1.00  0.00           C  
ATOM   1340  H41 CHL    39      40.871   5.590  54.489  1.00  0.00           H  
ATOM   1341  H42 CHL    39      39.437   6.226  55.281  1.00  0.00           H  
ATOM   1342  C5  CHL    39      39.654   6.870  53.235  1.00  0.00           C  
ATOM   1343  C6  CHL    39      38.379   6.584  52.999  1.00  0.00           C  
ATOM   1344  H61 CHL    39      37.802   6.054  53.756  1.00  0.00           H  
ATOM   1345  C7  CHL    39      37.628   6.992  51.749  1.00  0.00           C  
ATOM   1346  H71 CHL    39      36.915   6.217  51.460  1.00  0.00           H  
ATOM   1347  H72 CHL    39      37.033   7.868  52.010  1.00  0.00           H  
ATOM   1348  C8  CHL    39      38.588   7.327  50.578  1.00  0.00           C  
ATOM   1349  H81 CHL    39      39.050   6.395  50.258  1.00  0.00           H  
ATOM   1350  C9  CHL    39      39.676   8.312  51.110  1.00  0.00           C  
ATOM   1351  H91 CHL    39      39.107   9.123  51.573  1.00  0.00           H  
ATOM   1352  C10 CHL    39      40.553   7.630  52.241  1.00  0.00           C  
ATOM   1353  C11 CHL    39      40.519   9.005  49.986  1.00  0.00           C  
ATOM   1354 H111 CHL    39      40.964   9.912  50.402  1.00  0.00           H  
ATOM   1355 H112 CHL    39      41.349   8.368  49.686  1.00  0.00           H  
ATOM   1356  C12 CHL    39      39.746   9.401  48.695  1.00  0.00           C  
ATOM   1357 H121 CHL    39      39.160  10.303  48.887  1.00  0.00           H  
ATOM   1358 H122 CHL    39      40.490   9.653  47.940  1.00  0.00           H  
ATOM   1359  C13 CHL    39      38.804   8.280  48.179  1.00  0.00           C  
ATOM   1360  C14 CHL    39      37.854   7.946  49.358  1.00  0.00           C  
ATOM   1361 H141 CHL    39      37.383   8.877  49.694  1.00  0.00           H  
ATOM   1362  C15 CHL    39      36.731   7.112  48.730  1.00  0.00           C  
ATOM   1363 H151 CHL    39      37.020   6.058  48.694  1.00  0.00           H  
ATOM   1364 H152 CHL    39      35.808   7.198  49.307  1.00  0.00           H  
ATOM   1365  C16 CHL    39      36.593   7.689  47.299  1.00  0.00           C  
ATOM   1366 H161 CHL    39      36.637   6.868  46.580  1.00  0.00           H  
ATOM   1367 H162 CHL    39      35.640   8.207  47.178  1.00  0.00           H  
ATOM   1368  C17 CHL    39      37.765   8.692  47.079  1.00  0.00           C  
ATOM   1369 H171 CHL    39      37.398   9.691  47.339  1.00  0.00           H  
ATOM   1370  C18 CHL    39      39.652   7.053  47.707  1.00  0.00           C  
ATOM   1371 H181 CHL    39      39.014   6.232  47.370  1.00  0.00           H  
ATOM   1372 H182 CHL    39      40.313   6.670  48.483  1.00  0.00           H  
ATOM   1373 H183 CHL    39      40.298   7.336  46.876  1.00  0.00           H  
ATOM   1374  C19 CHL    39      41.559   6.611  51.632  1.00  0.00           C  
ATOM   1375 H191 CHL    39      41.098   6.035  50.834  1.00  0.00           H  
ATOM   1376 H192 CHL    39      41.912   5.899  52.379  1.00  0.00           H  
ATOM   1377 H193 CHL    39      42.439   7.113  51.225  1.00  0.00           H  
ATOM   1378  C20 CHL    39      38.266   8.734  45.592  1.00  0.00           C  
ATOM   1379 H201 CHL    39      38.791   7.804  45.376  1.00  0.00           H  
ATOM   1380  C21 CHL    39      39.293   9.858  45.359  1.00  0.00           C  
ATOM   1381 H211 CHL    39      38.945  10.803  45.779  1.00  0.00           H  
ATOM   1382 H212 CHL    39      39.467  10.000  44.290  1.00  0.00           H  
ATOM   1383 H213 CHL    39      40.249   9.598  45.812  1.00  0.00           H  
ATOM   1384  C22 CHL    39      37.158   8.810  44.499  1.00  0.00           C  
ATOM   1385 H221 CHL    39      37.666   8.977  43.553  1.00  0.00           H  
ATOM   1386 H222 CHL    39      36.670   7.834  44.416  1.00  0.00           H  
ATOM   1387  C23 CHL    39      36.079   9.911  44.571  1.00  0.00           C  
ATOM   1388 H231 CHL    39      35.324   9.627  45.305  1.00  0.00           H  
ATOM   1389 H232 CHL    39      36.542  10.840  44.908  1.00  0.00           H  
ATOM   1390  C24 CHL    39      35.441  10.142  43.170  1.00  0.00           C  
ATOM   1391 H241 CHL    39      35.430   9.198  42.621  1.00  0.00           H  
ATOM   1392 H242 CHL    39      36.090  10.809  42.598  1.00  0.00           H  
ATOM   1393  C25 CHL    39      34.005  10.698  43.115  1.00  0.00           C  
ATOM   1394 H251 CHL    39      33.304   9.925  43.439  1.00  0.00           H  
ATOM   1395  C26 CHL    39      33.787  11.951  43.963  1.00  0.00           C  
ATOM   1396 H261 CHL    39      32.797  12.368  43.767  1.00  0.00           H  
ATOM   1397 H262 CHL    39      34.526  12.713  43.717  1.00  0.00           H  
ATOM   1398 H263 CHL    39      33.847  11.712  45.024  1.00  0.00           H  
ATOM   1399  C27 CHL    39      33.681  11.078  41.670  1.00  0.00           C  
ATOM   1400 H271 CHL    39      33.721  10.205  41.016  1.00  0.00           H  
ATOM   1401 H272 CHL    39      34.396  11.819  41.307  1.00  0.00           H  
ATOM   1402 H273 CHL    39      32.680  11.506  41.607  1.00  0.00           H  
ATOM   1403  O1  CHL    39      41.705   6.965  56.368  1.00  0.00           O  
ATOM   1404  HO1 CHL    39      40.958   6.552  56.886  1.00  0.00           H  
TER    1405      CHL    39 
ATOM   1405 C116  PA    40      21.168  78.513  43.768  1.00  0.00           C  
ATOM   1406 H16R  PA    40      22.125  78.633  44.280  1.00  0.00           H  
ATOM   1407 H16S  PA    40      20.446  78.043  44.441  1.00  0.00           H  
ATOM   1408 H16T  PA    40      20.805  79.512  43.523  1.00  0.00           H  
ATOM   1409 C115  PA    40      21.347  77.677  42.488  1.00  0.00           C  
ATOM   1410 H15R  PA    40      22.035  78.206  41.832  1.00  0.00           H  
ATOM   1411 H15S  PA    40      20.394  77.632  41.960  1.00  0.00           H  
ATOM   1412 C114  PA    40      21.853  76.231  42.712  1.00  0.00           C  
ATOM   1413 H14R  PA    40      22.165  75.830  41.745  1.00  0.00           H  
ATOM   1414 H14S  PA    40      21.024  75.610  43.056  1.00  0.00           H  
ATOM   1415 C113  PA    40      23.009  76.067  43.723  1.00  0.00           C  
ATOM   1416 H13R  PA    40      23.125  75.009  43.959  1.00  0.00           H  
ATOM   1417 H13S  PA    40      22.730  76.561  44.655  1.00  0.00           H  
ATOM   1418 C112  PA    40      24.360  76.611  43.215  1.00  0.00           C  
ATOM   1419 H12R  PA    40      24.241  77.673  43.015  1.00  0.00           H  
ATOM   1420 H12S  PA    40      24.609  76.139  42.262  1.00  0.00           H  
ATOM   1421 C111  PA    40      25.550  76.421  44.185  1.00  0.00           C  
ATOM   1422 H11R  PA    40      26.360  77.087  43.877  1.00  0.00           H  
ATOM   1423 H11S  PA    40      25.934  75.401  44.114  1.00  0.00           H  
ATOM   1424 C110  PA    40      25.183  76.704  45.654  1.00  0.00           C  
ATOM   1425 H10R  PA    40      24.504  75.916  45.987  1.00  0.00           H  
ATOM   1426 H10S  PA    40      24.659  77.658  45.729  1.00  0.00           H  
ATOM   1427  C19  PA    40      26.399  76.747  46.593  1.00  0.00           C  
ATOM   1428  H9R  PA    40      27.084  77.521  46.238  1.00  0.00           H  
ATOM   1429  H9S  PA    40      26.914  75.787  46.531  1.00  0.00           H  
ATOM   1430  C18  PA    40      25.977  77.044  48.052  1.00  0.00           C  
ATOM   1431  H8R  PA    40      25.213  76.325  48.356  1.00  0.00           H  
ATOM   1432  H8S  PA    40      25.512  78.034  48.082  1.00  0.00           H  
ATOM   1433  C17  PA    40      27.142  77.006  49.070  1.00  0.00           C  
ATOM   1434  H7R  PA    40      27.879  77.762  48.792  1.00  0.00           H  
ATOM   1435  H7S  PA    40      27.639  76.035  49.021  1.00  0.00           H  
ATOM   1436  C16  PA    40      26.666  77.224  50.526  1.00  0.00           C  
ATOM   1437  H6R  PA    40      26.098  76.341  50.830  1.00  0.00           H  
ATOM   1438  H6S  PA    40      25.982  78.073  50.545  1.00  0.00           H  
ATOM   1439  C15  PA    40      27.797  77.500  51.549  1.00  0.00           C  
ATOM   1440  H5R  PA    40      28.278  78.447  51.291  1.00  0.00           H  
ATOM   1441  H5S  PA    40      28.568  76.730  51.489  1.00  0.00           H  
ATOM   1442  C14  PA    40      27.315  77.589  53.017  1.00  0.00           C  
ATOM   1443  H4R  PA    40      26.380  78.150  53.058  1.00  0.00           H  
ATOM   1444  H4S  PA    40      28.038  78.175  53.592  1.00  0.00           H  
ATOM   1445  C13  PA    40      27.128  76.208  53.698  1.00  0.00           C  
ATOM   1446  H3R  PA    40      27.869  75.503  53.318  1.00  0.00           H  
ATOM   1447  H3S  PA    40      26.151  75.798  53.441  1.00  0.00           H  
ATOM   1448  C12  PA    40      27.279  76.298  55.231  1.00  0.00           C  
ATOM   1449  H2R  PA    40      26.646  77.088  55.637  1.00  0.00           H  
ATOM   1450  H2S  PA    40      28.312  76.573  55.446  1.00  0.00           H  
ATOM   1451  C11  PE    41      26.953  75.022  55.976  1.00  0.00           C  
ATOM   1452  O12  PE    41      26.471  74.017  55.482  1.00  0.00           O  
ATOM   1453  O11  PE    41      27.232  75.152  57.288  1.00  0.00           O  
ATOM   1454  C1   PE    41      27.210  73.949  58.113  1.00  0.00           C  
ATOM   1455  HR   PE    41      26.409  73.273  57.797  1.00  0.00           H  
ATOM   1456  HS   PE    41      26.981  74.273  59.133  1.00  0.00           H  
ATOM   1457  C2   PE    41      28.595  73.227  58.109  1.00  0.00           C  
ATOM   1458  HX   PE    41      28.529  72.315  58.709  1.00  0.00           H  
ATOM   1459  C3   PE    41      29.709  74.103  58.734  1.00  0.00           C  
ATOM   1460  HA   PE    41      29.703  75.103  58.289  1.00  0.00           H  
ATOM   1461  HB   PE    41      30.687  73.652  58.548  1.00  0.00           H  
ATOM   1462  O31  PE    41      29.499  74.254  60.161  1.00  0.00           O  
ATOM   1463  P31  PE    41      30.070  73.236  61.237  1.00  0.00           P  
ATOM   1464  O32  PE    41      31.611  73.599  61.367  1.00  0.00           O  
ATOM   1465  C31  PE    41      32.073  74.600  62.295  1.00  0.00           C  
ATOM   1466  H1A  PE    41      31.283  75.334  62.484  1.00  0.00           H  
ATOM   1467  H1B  PE    41      32.917  75.128  61.845  1.00  0.00           H  
ATOM   1468  C32  PE    41      32.488  73.889  63.604  1.00  0.00           C  
ATOM   1469  H2A  PE    41      32.764  74.629  64.360  1.00  0.00           H  
ATOM   1470  H2B  PE    41      31.661  73.296  63.997  1.00  0.00           H  
ATOM   1471  N31  PE    41      33.662  72.956  63.466  1.00  0.00           N  
ATOM   1472 HN1A  PE    41      34.522  73.522  63.298  1.00  0.00           H  
ATOM   1473 HN1B  PE    41      33.857  72.442  64.347  1.00  0.00           H  
ATOM   1474 HN1C  PE    41      33.560  72.266  62.699  1.00  0.00           H  
ATOM   1475  O33  PE    41      29.384  73.549  62.518  1.00  0.00           O  
ATOM   1476  O34  PE    41      30.012  71.843  60.725  1.00  0.00           O  
ATOM   1477  O21  PE    41      29.031  72.877  56.760  1.00  0.00           O  
ATOM   1478  C21  PE    41      28.656  71.683  56.261  1.00  0.00           C  
ATOM   1479  O22  PE    41      27.865  70.932  56.801  1.00  0.00           O  
ATOM   1480  C12  OL    42      29.384  71.293  54.994  1.00  0.00           C  
ATOM   1481  H2R  OL    42      30.451  71.286  55.221  1.00  0.00           H  
ATOM   1482  H2S  OL    42      29.088  70.278  54.722  1.00  0.00           H  
ATOM   1483  C13  OL    42      29.110  72.244  53.812  1.00  0.00           C  
ATOM   1484  H3R  OL    42      28.034  72.376  53.687  1.00  0.00           H  
ATOM   1485  H3S  OL    42      29.545  73.215  54.054  1.00  0.00           H  
ATOM   1486  C14  OL    42      29.691  71.742  52.473  1.00  0.00           C  
ATOM   1487  H4R  OL    42      30.729  71.440  52.627  1.00  0.00           H  
ATOM   1488  H4S  OL    42      29.135  70.860  52.146  1.00  0.00           H  
ATOM   1489  C15  OL    42      29.634  72.833  51.379  1.00  0.00           C  
ATOM   1490  H5R  OL    42      28.630  73.260  51.344  1.00  0.00           H  
ATOM   1491  H5S  OL    42      30.312  73.640  51.666  1.00  0.00           H  
ATOM   1492  C16  OL    42      30.055  72.359  49.971  1.00  0.00           C  
ATOM   1493  H6R  OL    42      30.345  73.237  49.395  1.00  0.00           H  
ATOM   1494  H6S  OL    42      30.942  71.737  50.072  1.00  0.00           H  
ATOM   1495  C17  OL    42      28.965  71.598  49.182  1.00  0.00           C  
ATOM   1496  H7R  OL    42      28.643  70.732  49.762  1.00  0.00           H  
ATOM   1497  H7S  OL    42      28.097  72.246  49.074  1.00  0.00           H  
ATOM   1498  C18  OL    42      29.394  71.123  47.774  1.00  0.00           C  
ATOM   1499  H8R  OL    42      30.266  70.475  47.877  1.00  0.00           H  
ATOM   1500  H8S  OL    42      28.588  70.519  47.358  1.00  0.00           H  
ATOM   1501  C19  OL    42      29.754  72.264  46.840  1.00  0.00           C  
ATOM   1502  H9R  OL    42      30.496  72.950  47.241  1.00  0.00           H  
ATOM   1503 C110  OL    42      29.292  72.477  45.609  1.00  0.00           C  
ATOM   1504 H10R  OL    42      29.683  73.329  45.056  1.00  0.00           H  
ATOM   1505 C111  OL    42      28.315  71.607  44.836  1.00  0.00           C  
ATOM   1506 H11R  OL    42      28.215  70.624  45.295  1.00  0.00           H  
ATOM   1507 H11S  OL    42      27.336  72.087  44.823  1.00  0.00           H  
ATOM   1508 C112  OL    42      28.782  71.421  43.383  1.00  0.00           C  
ATOM   1509 H12R  OL    42      28.720  72.377  42.861  1.00  0.00           H  
ATOM   1510 H12S  OL    42      29.830  71.128  43.422  1.00  0.00           H  
ATOM   1511 C113  OL    42      27.972  70.365  42.596  1.00  0.00           C  
ATOM   1512 H13R  OL    42      27.903  69.456  43.196  1.00  0.00           H  
ATOM   1513 H13S  OL    42      26.950  70.724  42.451  1.00  0.00           H  
ATOM   1514 C114  OL    42      28.588  69.988  41.228  1.00  0.00           C  
ATOM   1515 H14R  OL    42      27.901  69.307  40.722  1.00  0.00           H  
ATOM   1516 H14S  OL    42      28.684  70.877  40.597  1.00  0.00           H  
ATOM   1517 C115  OL    42      29.963  69.302  41.385  1.00  0.00           C  
ATOM   1518 H15R  OL    42      30.669  70.033  41.778  1.00  0.00           H  
ATOM   1519 H15S  OL    42      29.884  68.499  42.122  1.00  0.00           H  
ATOM   1520 C116  OL    42      30.554  68.736  40.080  1.00  0.00           C  
ATOM   1521 H16R  OL    42      29.800  68.138  39.568  1.00  0.00           H  
ATOM   1522 H16S  OL    42      30.820  69.565  39.422  1.00  0.00           H  
ATOM   1523 C117  OL    42      31.804  67.867  40.338  1.00  0.00           C  
ATOM   1524 H17R  OL    42      31.507  66.978  40.900  1.00  0.00           H  
ATOM   1525 H17S  OL    42      32.211  67.514  39.388  1.00  0.00           H  
ATOM   1526 C118  OL    42      32.898  68.623  41.117  1.00  0.00           C  
ATOM   1527 H18R  OL    42      33.171  69.550  40.608  1.00  0.00           H  
ATOM   1528 H18S  OL    42      33.796  68.014  41.220  1.00  0.00           H  
ATOM   1529 H18T  OL    42      32.548  68.866  42.121  1.00  0.00           H  
TER    1530       OL    42 
ATOM   1530  C1  CHL    43      29.658  35.071  55.126  1.00  0.00           C  
ATOM   1531  H11 CHL    43      30.094  36.035  54.858  1.00  0.00           H  
ATOM   1532  H12 CHL    43      30.373  34.299  54.838  1.00  0.00           H  
ATOM   1533  C2  CHL    43      29.491  35.007  56.673  1.00  0.00           C  
ATOM   1534  H21 CHL    43      29.165  34.010  56.972  1.00  0.00           H  
ATOM   1535  H22 CHL    43      30.459  35.163  57.155  1.00  0.00           H  
ATOM   1536  C3  CHL    43      28.463  36.021  57.210  1.00  0.00           C  
ATOM   1537  H31 CHL    43      28.830  37.033  57.117  1.00  0.00           H  
ATOM   1538  C4  CHL    43      27.134  35.865  56.455  1.00  0.00           C  
ATOM   1539  H41 CHL    43      26.720  34.918  56.799  1.00  0.00           H  
ATOM   1540  H42 CHL    43      26.434  36.637  56.783  1.00  0.00           H  
ATOM   1541  C5  CHL    43      27.268  35.831  54.922  1.00  0.00           C  
ATOM   1542  C6  CHL    43      26.453  36.565  54.168  1.00  0.00           C  
ATOM   1543  H61 CHL    43      25.732  37.228  54.645  1.00  0.00           H  
ATOM   1544  C7  CHL    43      26.392  36.519  52.649  1.00  0.00           C  
ATOM   1545  H71 CHL    43      25.349  36.415  52.347  1.00  0.00           H  
ATOM   1546  H72 CHL    43      26.716  37.481  52.245  1.00  0.00           H  
ATOM   1547  C8  CHL    43      27.201  35.347  52.027  1.00  0.00           C  
ATOM   1548  H81 CHL    43      26.606  34.443  52.157  1.00  0.00           H  
ATOM   1549  C9  CHL    43      28.564  35.196  52.782  1.00  0.00           C  
ATOM   1550  H91 CHL    43      29.046  36.177  52.722  1.00  0.00           H  
ATOM   1551  C10 CHL    43      28.330  34.884  54.326  1.00  0.00           C  
ATOM   1552  C11 CHL    43      29.528  34.204  52.030  1.00  0.00           C  
ATOM   1553 H111 CHL    43      30.523  34.224  52.484  1.00  0.00           H  
ATOM   1554 H112 CHL    43      29.165  33.185  52.143  1.00  0.00           H  
ATOM   1555  C12 CHL    43      29.661  34.479  50.496  1.00  0.00           C  
ATOM   1556 H121 CHL    43      30.160  35.442  50.357  1.00  0.00           H  
ATOM   1557 H122 CHL    43      30.293  33.714  50.042  1.00  0.00           H  
ATOM   1558  C13 CHL    43      28.280  34.490  49.776  1.00  0.00           C  
ATOM   1559  C14 CHL    43      27.441  35.571  50.503  1.00  0.00           C  
ATOM   1560 H141 CHL    43      28.025  36.489  50.454  1.00  0.00           H  
ATOM   1561  C15 CHL    43      26.220  35.796  49.594  1.00  0.00           C  
ATOM   1562 H151 CHL    43      25.452  35.042  49.777  1.00  0.00           H  
ATOM   1563 H152 CHL    43      25.791  36.793  49.713  1.00  0.00           H  
ATOM   1564  C16 CHL    43      26.775  35.600  48.171  1.00  0.00           C  
ATOM   1565 H161 CHL    43      26.147  34.875  47.648  1.00  0.00           H  
ATOM   1566 H162 CHL    43      26.726  36.530  47.598  1.00  0.00           H  
ATOM   1567  C17 CHL    43      28.236  35.060  48.310  1.00  0.00           C  
ATOM   1568 H171 CHL    43      28.919  35.912  48.278  1.00  0.00           H  
ATOM   1569  C18 CHL    43      27.642  33.067  49.838  1.00  0.00           C  
ATOM   1570 H181 CHL    43      26.761  32.989  49.198  1.00  0.00           H  
ATOM   1571 H182 CHL    43      27.332  32.802  50.846  1.00  0.00           H  
ATOM   1572 H183 CHL    43      28.363  32.314  49.516  1.00  0.00           H  
ATOM   1573  C19 CHL    43      27.840  33.426  54.527  1.00  0.00           C  
ATOM   1574 H191 CHL    43      28.570  32.707  54.158  1.00  0.00           H  
ATOM   1575 H192 CHL    43      26.882  33.265  54.030  1.00  0.00           H  
ATOM   1576 H193 CHL    43      27.693  33.191  55.580  1.00  0.00           H  
ATOM   1577  C20 CHL    43      28.582  34.124  47.099  1.00  0.00           C  
ATOM   1578 H201 CHL    43      27.915  33.261  47.133  1.00  0.00           H  
ATOM   1579  C21 CHL    43      30.022  33.578  47.152  1.00  0.00           C  
ATOM   1580 H211 CHL    43      30.095  32.778  47.889  1.00  0.00           H  
ATOM   1581 H212 CHL    43      30.738  34.359  47.410  1.00  0.00           H  
ATOM   1582 H213 CHL    43      30.309  33.167  46.181  1.00  0.00           H  
ATOM   1583  C22 CHL    43      28.338  34.843  45.735  1.00  0.00           C  
ATOM   1584 H221 CHL    43      27.446  35.469  45.772  1.00  0.00           H  
ATOM   1585 H222 CHL    43      29.166  35.515  45.496  1.00  0.00           H  
ATOM   1586  C23 CHL    43      28.121  33.873  44.562  1.00  0.00           C  
ATOM   1587 H231 CHL    43      29.049  33.360  44.309  1.00  0.00           H  
ATOM   1588 H232 CHL    43      27.385  33.122  44.851  1.00  0.00           H  
ATOM   1589  C24 CHL    43      27.575  34.645  43.354  1.00  0.00           C  
ATOM   1590 H241 CHL    43      26.592  35.030  43.624  1.00  0.00           H  
ATOM   1591 H242 CHL    43      28.207  35.514  43.154  1.00  0.00           H  
ATOM   1592  C25 CHL    43      27.420  33.808  42.082  1.00  0.00           C  
ATOM   1593 H251 CHL    43      26.869  32.893  42.301  1.00  0.00           H  
ATOM   1594  C26 CHL    43      26.627  34.648  41.089  1.00  0.00           C  
ATOM   1595 H261 CHL    43      26.612  34.189  40.101  1.00  0.00           H  
ATOM   1596 H262 CHL    43      27.080  35.639  41.019  1.00  0.00           H  
ATOM   1597 H263 CHL    43      25.599  34.757  41.436  1.00  0.00           H  
ATOM   1598  C27 CHL    43      28.771  33.452  41.465  1.00  0.00           C  
ATOM   1599 H271 CHL    43      29.286  34.357  41.147  1.00  0.00           H  
ATOM   1600 H272 CHL    43      28.619  32.818  40.590  1.00  0.00           H  
ATOM   1601 H273 CHL    43      29.401  32.926  42.183  1.00  0.00           H  
ATOM   1602  O1  CHL    43      28.232  35.769  58.592  1.00  0.00           O  
ATOM   1603  HO1 CHL    43      27.933  36.652  58.965  1.00  0.00           H  
TER    1604      CHL    43 
ATOM   1604  C1  CHL    44      53.427  22.684  57.768  1.00  0.00           C  
ATOM   1605  H11 CHL    44      52.643  23.403  58.003  1.00  0.00           H  
ATOM   1606  H12 CHL    44      54.223  23.255  57.286  1.00  0.00           H  
ATOM   1607  C2  CHL    44      53.943  22.128  59.120  1.00  0.00           C  
ATOM   1608  H21 CHL    44      54.884  21.602  58.976  1.00  0.00           H  
ATOM   1609  H22 CHL    44      54.157  22.958  59.795  1.00  0.00           H  
ATOM   1610  C3  CHL    44      52.910  21.196  59.783  1.00  0.00           C  
ATOM   1611  H31 CHL    44      51.997  21.754  60.008  1.00  0.00           H  
ATOM   1612  C4  CHL    44      52.541  20.047  58.841  1.00  0.00           C  
ATOM   1613  H41 CHL    44      53.396  19.392  58.660  1.00  0.00           H  
ATOM   1614  H42 CHL    44      51.781  19.444  59.331  1.00  0.00           H  
ATOM   1615  C5  CHL    44      51.982  20.593  57.542  1.00  0.00           C  
ATOM   1616  C6  CHL    44      50.783  20.180  57.146  1.00  0.00           C  
ATOM   1617  H61 CHL    44      50.247  19.430  57.727  1.00  0.00           H  
ATOM   1618  C7  CHL    44      50.066  20.667  55.919  1.00  0.00           C  
ATOM   1619  H71 CHL    44      49.662  19.810  55.378  1.00  0.00           H  
ATOM   1620  H72 CHL    44      49.205  21.263  56.229  1.00  0.00           H  
ATOM   1621  C8  CHL    44      50.975  21.456  54.962  1.00  0.00           C  
ATOM   1622  H81 CHL    44      51.522  20.707  54.392  1.00  0.00           H  
ATOM   1623  C9  CHL    44      51.978  22.383  55.712  1.00  0.00           C  
ATOM   1624  H91 CHL    44      51.350  23.084  56.270  1.00  0.00           H  
ATOM   1625  C10 CHL    44      52.843  21.618  56.787  1.00  0.00           C  
ATOM   1626  C11 CHL    44      52.802  23.257  54.703  1.00  0.00           C  
ATOM   1627 H111 CHL    44      53.406  23.984  55.249  1.00  0.00           H  
ATOM   1628 H112 CHL    44      53.483  22.622  54.139  1.00  0.00           H  
ATOM   1629  C12 CHL    44      51.922  24.039  53.685  1.00  0.00           C  
ATOM   1630 H121 CHL    44      51.379  24.810  54.227  1.00  0.00           H  
ATOM   1631 H122 CHL    44      52.561  24.568  52.975  1.00  0.00           H  
ATOM   1632  C13 CHL    44      50.911  23.111  52.956  1.00  0.00           C  
ATOM   1633  C14 CHL    44      50.112  22.366  54.052  1.00  0.00           C  
ATOM   1634 H141 CHL    44      49.710  23.135  54.715  1.00  0.00           H  
ATOM   1635  C15 CHL    44      48.868  21.779  53.372  1.00  0.00           C  
ATOM   1636 H151 CHL    44      49.082  20.828  52.884  1.00  0.00           H  
ATOM   1637 H152 CHL    44      48.029  21.638  54.061  1.00  0.00           H  
ATOM   1638  C16 CHL    44      48.535  22.862  52.337  1.00  0.00           C  
ATOM   1639 H161 CHL    44      48.299  22.389  51.381  1.00  0.00           H  
ATOM   1640 H162 CHL    44      47.662  23.415  52.679  1.00  0.00           H  
ATOM   1641  C17 CHL    44      49.744  23.847  52.230  1.00  0.00           C  
ATOM   1642 H171 CHL    44      49.499  24.726  52.827  1.00  0.00           H  
ATOM   1643  C18 CHL    44      51.674  22.142  52.006  1.00  0.00           C  
ATOM   1644 H181 CHL    44      50.989  21.634  51.331  1.00  0.00           H  
ATOM   1645 H182 CHL    44      52.235  21.389  52.550  1.00  0.00           H  
ATOM   1646 H183 CHL    44      52.406  22.682  51.412  1.00  0.00           H  
ATOM   1647  C19 CHL    44      54.018  20.838  56.153  1.00  0.00           C  
ATOM   1648 H191 CHL    44      54.721  21.518  55.679  1.00  0.00           H  
ATOM   1649 H192 CHL    44      53.655  20.126  55.413  1.00  0.00           H  
ATOM   1650 H193 CHL    44      54.584  20.269  56.893  1.00  0.00           H  
ATOM   1651  C20 CHL    44      49.955  24.315  50.757  1.00  0.00           C  
ATOM   1652 H201 CHL    44      50.113  23.413  50.172  1.00  0.00           H  
ATOM   1653  C21 CHL    44      51.195  25.209  50.523  1.00  0.00           C  
ATOM   1654 H211 CHL    44      52.115  24.672  50.745  1.00  0.00           H  
ATOM   1655 H212 CHL    44      51.167  26.126  51.116  1.00  0.00           H  
ATOM   1656 H213 CHL    44      51.252  25.494  49.471  1.00  0.00           H  
ATOM   1657  C22 CHL    44      48.681  25.044  50.231  1.00  0.00           C  
ATOM   1658 H221 CHL    44      47.773  24.574  50.611  1.00  0.00           H  
ATOM   1659 H222 CHL    44      48.672  26.062  50.625  1.00  0.00           H  
ATOM   1660  C23 CHL    44      48.553  25.119  48.696  1.00  0.00           C  
ATOM   1661 H231 CHL    44      47.626  25.646  48.459  1.00  0.00           H  
ATOM   1662 H232 CHL    44      49.366  25.721  48.289  1.00  0.00           H  
ATOM   1663  C24 CHL    44      48.544  23.743  47.997  1.00  0.00           C  
ATOM   1664 H241 CHL    44      49.442  23.183  48.255  1.00  0.00           H  
ATOM   1665 H242 CHL    44      47.694  23.152  48.347  1.00  0.00           H  
ATOM   1666  C25 CHL    44      48.518  23.873  46.468  1.00  0.00           C  
ATOM   1667 H251 CHL    44      49.368  24.483  46.157  1.00  0.00           H  
ATOM   1668  C26 CHL    44      48.654  22.485  45.845  1.00  0.00           C  
ATOM   1669 H261 CHL    44      47.837  21.844  46.177  1.00  0.00           H  
ATOM   1670 H262 CHL    44      49.601  22.037  46.151  1.00  0.00           H  
ATOM   1671 H263 CHL    44      48.635  22.540  44.756  1.00  0.00           H  
ATOM   1672  C27 CHL    44      47.239  24.532  45.958  1.00  0.00           C  
ATOM   1673 H271 CHL    44      46.365  24.091  46.425  1.00  0.00           H  
ATOM   1674 H272 CHL    44      47.157  24.415  44.877  1.00  0.00           H  
ATOM   1675 H273 CHL    44      47.246  25.593  46.188  1.00  0.00           H  
ATOM   1676  O1  CHL    44      53.444  20.661  60.988  1.00  0.00           O  
ATOM   1677  HO1 CHL    44      52.762  19.994  61.288  1.00  0.00           H  
TER    1678      CHL    44 
ATOM   1678 C116  PA    45      15.889  61.812  43.571  1.00  0.00           C  
ATOM   1679 H16R  PA    45      15.056  62.145  44.194  1.00  0.00           H  
ATOM   1680 H16S  PA    45      15.916  60.724  43.616  1.00  0.00           H  
ATOM   1681 H16T  PA    45      15.704  62.104  42.535  1.00  0.00           H  
ATOM   1682 C115  PA    45      17.229  62.395  44.051  1.00  0.00           C  
ATOM   1683 H15R  PA    45      18.029  61.947  43.459  1.00  0.00           H  
ATOM   1684 H15S  PA    45      17.390  62.096  45.089  1.00  0.00           H  
ATOM   1685 C114  PA    45      17.322  63.934  43.941  1.00  0.00           C  
ATOM   1686 H14R  PA    45      17.232  64.229  42.893  1.00  0.00           H  
ATOM   1687 H14S  PA    45      18.310  64.256  44.276  1.00  0.00           H  
ATOM   1688 C113  PA    45      16.229  64.651  44.760  1.00  0.00           C  
ATOM   1689 H13R  PA    45      16.246  64.296  45.789  1.00  0.00           H  
ATOM   1690 H13S  PA    45      15.258  64.388  44.341  1.00  0.00           H  
ATOM   1691 C112  PA    45      16.336  66.186  44.775  1.00  0.00           C  
ATOM   1692 H12R  PA    45      15.328  66.593  44.844  1.00  0.00           H  
ATOM   1693 H12S  PA    45      16.749  66.542  43.830  1.00  0.00           H  
ATOM   1694 C111  PA    45      17.160  66.717  45.963  1.00  0.00           C  
ATOM   1695 H11R  PA    45      18.107  66.181  46.027  1.00  0.00           H  
ATOM   1696 H11S  PA    45      16.611  66.519  46.886  1.00  0.00           H  
ATOM   1697 C110  PA    45      17.455  68.225  45.845  1.00  0.00           C  
ATOM   1698 H10R  PA    45      16.520  68.791  45.877  1.00  0.00           H  
ATOM   1699 H10S  PA    45      17.903  68.399  44.866  1.00  0.00           H  
ATOM   1700  C19  PA    45      18.432  68.742  46.925  1.00  0.00           C  
ATOM   1701  H9R  PA    45      18.472  69.834  46.885  1.00  0.00           H  
ATOM   1702  H9S  PA    45      19.428  68.371  46.683  1.00  0.00           H  
ATOM   1703  C18  PA    45      18.055  68.270  48.344  1.00  0.00           C  
ATOM   1704  H8R  PA    45      18.100  67.179  48.360  1.00  0.00           H  
ATOM   1705  H8S  PA    45      17.020  68.558  48.543  1.00  0.00           H  
ATOM   1706  C17  PA    45      18.943  68.788  49.494  1.00  0.00           C  
ATOM   1707  H7R  PA    45      18.755  69.853  49.651  1.00  0.00           H  
ATOM   1708  H7S  PA    45      19.998  68.670  49.249  1.00  0.00           H  
ATOM   1709  C16  PA    45      18.624  67.987  50.774  1.00  0.00           C  
ATOM   1710  H6R  PA    45      18.792  66.927  50.571  1.00  0.00           H  
ATOM   1711  H6S  PA    45      17.559  68.088  50.986  1.00  0.00           H  
ATOM   1712  C15  PA    45      19.438  68.394  52.022  1.00  0.00           C  
ATOM   1713  H5R  PA    45      19.428  69.478  52.134  1.00  0.00           H  
ATOM   1714  H5S  PA    45      20.476  68.087  51.894  1.00  0.00           H  
ATOM   1715  C14  PA    45      18.877  67.772  53.314  1.00  0.00           C  
ATOM   1716  H4R  PA    45      18.665  66.714  53.151  1.00  0.00           H  
ATOM   1717  H4S  PA    45      17.932  68.270  53.544  1.00  0.00           H  
ATOM   1718  C13  PA    45      19.826  67.934  54.519  1.00  0.00           C  
ATOM   1719  H3R  PA    45      19.899  68.996  54.763  1.00  0.00           H  
ATOM   1720  H3S  PA    45      20.832  67.582  54.279  1.00  0.00           H  
ATOM   1721  C12  PA    45      19.355  67.157  55.756  1.00  0.00           C  
ATOM   1722  H2R  PA    45      19.564  66.096  55.624  1.00  0.00           H  
ATOM   1723  H2S  PA    45      18.283  67.275  55.915  1.00  0.00           H  
ATOM   1724  C11  PC    46      20.083  67.651  56.971  1.00  0.00           C  
ATOM   1725  O12  PC    46      21.163  67.220  57.322  1.00  0.00           O  
ATOM   1726  O11  PC    46      19.413  68.636  57.595  1.00  0.00           O  
ATOM   1727  C1   PC    46      19.922  69.188  58.849  1.00  0.00           C  
ATOM   1728  HR   PC    46      20.011  68.391  59.591  1.00  0.00           H  
ATOM   1729  HS   PC    46      19.197  69.914  59.227  1.00  0.00           H  
ATOM   1730  C2   PC    46      21.311  69.855  58.668  1.00  0.00           C  
ATOM   1731  HX   PC    46      22.034  69.053  58.547  1.00  0.00           H  
ATOM   1732  C3   PC    46      21.741  70.692  59.895  1.00  0.00           C  
ATOM   1733  HA   PC    46      21.036  71.514  60.045  1.00  0.00           H  
ATOM   1734  HB   PC    46      22.739  71.114  59.739  1.00  0.00           H  
ATOM   1735  O31  PC    46      21.745  69.842  61.079  1.00  0.00           O  
ATOM   1736  P31  PC    46      22.947  68.841  61.418  1.00  0.00           P  
ATOM   1737  O32  PC    46      23.946  69.684  62.308  1.00  0.00           O  
ATOM   1738  C31  PC    46      23.691  69.941  63.702  1.00  0.00           C  
ATOM   1739  H1A  PC    46      23.756  69.015  64.280  1.00  0.00           H  
ATOM   1740  H1B  PC    46      22.700  70.381  63.811  1.00  0.00           H  
ATOM   1741  C32  PC    46      24.781  70.933  64.138  1.00  0.00           C  
ATOM   1742  H2A  PC    46      24.743  71.796  63.474  1.00  0.00           H  
ATOM   1743  H2B  PC    46      25.761  70.467  64.023  1.00  0.00           H  
ATOM   1744  N31  PC    46      24.727  71.501  65.530  1.00  0.00           N  
ATOM   1745  C33  PC    46      24.800  70.479  66.618  1.00  0.00           C  
ATOM   1746  H3A  PC    46      25.547  69.724  66.370  1.00  0.00           H  
ATOM   1747  H3B  PC    46      23.817  70.028  66.768  1.00  0.00           H  
ATOM   1748  H3C  PC    46      25.098  71.009  67.525  1.00  0.00           H  
ATOM   1749  C34  PC    46      25.891  72.411  65.678  1.00  0.00           C  
ATOM   1750  H4A  PC    46      25.779  72.983  66.600  1.00  0.00           H  
ATOM   1751  H4B  PC    46      25.917  73.086  64.820  1.00  0.00           H  
ATOM   1752  H4C  PC    46      26.797  71.801  65.695  1.00  0.00           H  
ATOM   1753  C35  PC    46      23.484  72.296  65.715  1.00  0.00           C  
ATOM   1754  H5A  PC    46      22.633  71.644  65.521  1.00  0.00           H  
ATOM   1755  H5B  PC    46      23.481  73.130  65.012  1.00  0.00           H  
ATOM   1756  H5C  PC    46      23.450  72.666  66.741  1.00  0.00           H  
ATOM   1757  O33  PC    46      22.410  67.717  62.219  1.00  0.00           O  
ATOM   1758  O34  PC    46      23.654  68.500  60.161  1.00  0.00           O  
ATOM   1759  O21  PC    46      21.405  70.609  57.440  1.00  0.00           O  
ATOM   1760  C21  PC    46      20.534  71.576  57.123  1.00  0.00           C  
ATOM   1761  O22  PC    46      19.662  72.011  57.857  1.00  0.00           O  
ATOM   1762  C12  OL    47      20.753  71.987  55.693  1.00  0.00           C  
ATOM   1763  H2R  OL    47      21.726  72.475  55.617  1.00  0.00           H  
ATOM   1764  H2S  OL    47      20.807  71.076  55.096  1.00  0.00           H  
ATOM   1765  C13  OL    47      19.649  72.906  55.147  1.00  0.00           C  
ATOM   1766  H3R  OL    47      18.702  72.363  55.128  1.00  0.00           H  
ATOM   1767  H3S  OL    47      19.527  73.750  55.828  1.00  0.00           H  
ATOM   1768  C14  OL    47      20.007  73.416  53.737  1.00  0.00           C  
ATOM   1769  H4R  OL    47      19.357  74.249  53.464  1.00  0.00           H  
ATOM   1770  H4S  OL    47      21.027  73.805  53.769  1.00  0.00           H  
ATOM   1771  C15  OL    47      19.882  72.325  52.652  1.00  0.00           C  
ATOM   1772  H5R  OL    47      20.388  71.412  52.963  1.00  0.00           H  
ATOM   1773  H5S  OL    47      18.828  72.061  52.540  1.00  0.00           H  
ATOM   1774  C16  OL    47      20.439  72.777  51.286  1.00  0.00           C  
ATOM   1775  H6R  OL    47      20.242  72.000  50.546  1.00  0.00           H  
ATOM   1776  H6S  OL    47      19.886  73.659  50.963  1.00  0.00           H  
ATOM   1777  C17  OL    47      21.946  73.118  51.266  1.00  0.00           C  
ATOM   1778  H7R  OL    47      22.207  73.436  50.255  1.00  0.00           H  
ATOM   1779  H7S  OL    47      22.138  73.977  51.911  1.00  0.00           H  
ATOM   1780  C18  OL    47      22.853  71.933  51.662  1.00  0.00           C  
ATOM   1781  H8R  OL    47      22.472  71.453  52.564  1.00  0.00           H  
ATOM   1782  H8S  OL    47      22.825  71.175  50.876  1.00  0.00           H  
ATOM   1783  C19  OL    47      24.278  72.361  51.948  1.00  0.00           C  
ATOM   1784  H9R  OL    47      24.485  72.563  52.999  1.00  0.00           H  
ATOM   1785 C110  OL    47      25.271  72.441  51.068  1.00  0.00           C  
ATOM   1786 H10R  OL    47      26.262  72.734  51.411  1.00  0.00           H  
ATOM   1787 C111  OL    47      25.184  72.122  49.592  1.00  0.00           C  
ATOM   1788 H11R  OL    47      25.947  71.385  49.335  1.00  0.00           H  
ATOM   1789 H11S  OL    47      24.215  71.695  49.335  1.00  0.00           H  
ATOM   1790 C112  OL    47      25.447  73.372  48.740  1.00  0.00           C  
ATOM   1791 H12R  OL    47      24.607  74.064  48.842  1.00  0.00           H  
ATOM   1792 H12S  OL    47      26.336  73.878  49.122  1.00  0.00           H  
ATOM   1793 C113  OL    47      25.661  73.014  47.256  1.00  0.00           C  
ATOM   1794 H13R  OL    47      25.951  73.911  46.712  1.00  0.00           H  
ATOM   1795 H13S  OL    47      26.486  72.304  47.168  1.00  0.00           H  
ATOM   1796 C114  OL    47      24.400  72.426  46.599  1.00  0.00           C  
ATOM   1797 H14R  OL    47      24.062  71.550  47.151  1.00  0.00           H  
ATOM   1798 H14S  OL    47      23.614  73.182  46.658  1.00  0.00           H  
ATOM   1799 C115  OL    47      24.608  72.023  45.127  1.00  0.00           C  
ATOM   1800 H15R  OL    47      24.974  72.896  44.583  1.00  0.00           H  
ATOM   1801 H15S  OL    47      25.352  71.228  45.060  1.00  0.00           H  
ATOM   1802 C116  OL    47      23.300  71.505  44.499  1.00  0.00           C  
ATOM   1803 H16R  OL    47      23.035  70.560  44.979  1.00  0.00           H  
ATOM   1804 H16S  OL    47      22.512  72.215  44.740  1.00  0.00           H  
ATOM   1805 C117  OL    47      23.303  71.318  42.966  1.00  0.00           C  
ATOM   1806 H17R  OL    47      24.061  70.598  42.650  1.00  0.00           H  
ATOM   1807 H17S  OL    47      22.330  70.924  42.665  1.00  0.00           H  
ATOM   1808 C118  OL    47      23.504  72.644  42.222  1.00  0.00           C  
ATOM   1809 H18R  OL    47      23.363  72.509  41.148  1.00  0.00           H  
ATOM   1810 H18S  OL    47      24.503  73.045  42.396  1.00  0.00           H  
ATOM   1811 H18T  OL    47      22.771  73.368  42.575  1.00  0.00           H  
TER    1812       OL    47 
ATOM   1812  C1  CHL    48      23.846  66.392  53.404  1.00  0.00           C  
ATOM   1813  H11 CHL    48      24.306  65.468  53.058  1.00  0.00           H  
ATOM   1814  H12 CHL    48      22.770  66.297  53.264  1.00  0.00           H  
ATOM   1815  C2  CHL    48      24.147  66.547  54.911  1.00  0.00           C  
ATOM   1816  H21 CHL    48      23.634  67.428  55.298  1.00  0.00           H  
ATOM   1817  H22 CHL    48      23.761  65.687  55.458  1.00  0.00           H  
ATOM   1818  C3  CHL    48      25.658  66.650  55.175  1.00  0.00           C  
ATOM   1819  H31 CHL    48      26.136  65.699  54.925  1.00  0.00           H  
ATOM   1820  C4  CHL    48      26.302  67.769  54.339  1.00  0.00           C  
ATOM   1821  H41 CHL    48      26.047  68.736  54.777  1.00  0.00           H  
ATOM   1822  H42 CHL    48      27.384  67.651  54.427  1.00  0.00           H  
ATOM   1823  C5  CHL    48      25.883  67.774  52.869  1.00  0.00           C  
ATOM   1824  C6  CHL    48      26.795  68.045  51.946  1.00  0.00           C  
ATOM   1825  H61 CHL    48      27.811  68.261  52.264  1.00  0.00           H  
ATOM   1826  C7  CHL    48      26.536  68.137  50.459  1.00  0.00           C  
ATOM   1827  H71 CHL    48      26.957  69.077  50.093  1.00  0.00           H  
ATOM   1828  H72 CHL    48      27.086  67.330  49.978  1.00  0.00           H  
ATOM   1829  C8  CHL    48      25.046  68.072  50.056  1.00  0.00           C  
ATOM   1830  H81 CHL    48      24.664  69.089  50.127  1.00  0.00           H  
ATOM   1831  C9  CHL    48      24.227  67.159  51.021  1.00  0.00           C  
ATOM   1832  H91 CHL    48      24.653  66.159  50.905  1.00  0.00           H  
ATOM   1833  C10 CHL    48      24.402  67.552  52.539  1.00  0.00           C  
ATOM   1834  C11 CHL    48      22.739  67.043  50.552  1.00  0.00           C  
ATOM   1835 H111 CHL    48      22.192  66.332  51.173  1.00  0.00           H  
ATOM   1836 H112 CHL    48      22.233  68.005  50.642  1.00  0.00           H  
ATOM   1837  C12 CHL    48      22.624  66.573  49.083  1.00  0.00           C  
ATOM   1838 H121 CHL    48      23.019  65.557  49.003  1.00  0.00           H  
ATOM   1839 H122 CHL    48      21.567  66.539  48.829  1.00  0.00           H  
ATOM   1840  C13 CHL    48      23.404  67.510  48.122  1.00  0.00           C  
ATOM   1841  C14 CHL    48      24.873  67.524  48.604  1.00  0.00           C  
ATOM   1842 H141 CHL    48      25.215  66.482  48.622  1.00  0.00           H  
ATOM   1843  C15 CHL    48      25.650  68.192  47.454  1.00  0.00           C  
ATOM   1844 H151 CHL    48      25.575  69.280  47.519  1.00  0.00           H  
ATOM   1845 H152 CHL    48      26.705  67.907  47.435  1.00  0.00           H  
ATOM   1846  C16 CHL    48      24.922  67.693  46.189  1.00  0.00           C  
ATOM   1847 H161 CHL    48      24.752  68.539  45.520  1.00  0.00           H  
ATOM   1848 H162 CHL    48      25.539  66.956  45.665  1.00  0.00           H  
ATOM   1849  C17 CHL    48      23.604  67.004  46.659  1.00  0.00           C  
ATOM   1850 H171 CHL    48      23.845  65.942  46.702  1.00  0.00           H  
ATOM   1851  C18 CHL    48      22.761  68.932  48.127  1.00  0.00           C  
ATOM   1852 H181 CHL    48      21.687  68.866  47.972  1.00  0.00           H  
ATOM   1853 H182 CHL    48      23.169  69.557  47.334  1.00  0.00           H  
ATOM   1854 H183 CHL    48      22.910  69.455  49.068  1.00  0.00           H  
ATOM   1855  C19 CHL    48      23.669  68.869  52.893  1.00  0.00           C  
ATOM   1856 H191 CHL    48      23.800  69.138  53.943  1.00  0.00           H  
ATOM   1857 H192 CHL    48      22.599  68.825  52.691  1.00  0.00           H  
ATOM   1858 H193 CHL    48      24.118  69.676  52.323  1.00  0.00           H  
ATOM   1859  C20 CHL    48      22.387  67.142  45.691  1.00  0.00           C  
ATOM   1860 H201 CHL    48      21.941  68.135  45.789  1.00  0.00           H  
ATOM   1861  C21 CHL    48      21.338  66.059  46.021  1.00  0.00           C  
ATOM   1862 H211 CHL    48      20.813  66.268  46.948  1.00  0.00           H  
ATOM   1863 H212 CHL    48      21.837  65.091  46.105  1.00  0.00           H  
ATOM   1864 H213 CHL    48      20.576  65.983  45.246  1.00  0.00           H  
ATOM   1865  C22 CHL    48      22.797  66.970  44.208  1.00  0.00           C  
ATOM   1866 H221 CHL    48      23.587  67.679  43.959  1.00  0.00           H  
ATOM   1867 H222 CHL    48      23.206  65.968  44.062  1.00  0.00           H  
ATOM   1868  C23 CHL    48      21.619  67.203  43.237  1.00  0.00           C  
ATOM   1869 H231 CHL    48      20.983  66.317  43.202  1.00  0.00           H  
ATOM   1870 H232 CHL    48      21.008  68.023  43.619  1.00  0.00           H  
ATOM   1871  C24 CHL    48      22.063  67.553  41.810  1.00  0.00           C  
ATOM   1872 H241 CHL    48      22.861  68.296  41.871  1.00  0.00           H  
ATOM   1873 H242 CHL    48      22.468  66.662  41.327  1.00  0.00           H  
ATOM   1874  C25 CHL    48      20.889  68.107  40.981  1.00  0.00           C  
ATOM   1875 H251 CHL    48      20.327  68.806  41.602  1.00  0.00           H  
ATOM   1876  C26 CHL    48      19.964  66.992  40.485  1.00  0.00           C  
ATOM   1877 H261 CHL    48      19.224  67.399  39.794  1.00  0.00           H  
ATOM   1878 H262 CHL    48      19.430  66.519  41.307  1.00  0.00           H  
ATOM   1879 H263 CHL    48      20.544  66.232  39.959  1.00  0.00           H  
ATOM   1880  C27 CHL    48      21.355  68.869  39.746  1.00  0.00           C  
ATOM   1881 H271 CHL    48      21.728  68.180  38.987  1.00  0.00           H  
ATOM   1882 H272 CHL    48      22.140  69.577  40.014  1.00  0.00           H  
ATOM   1883 H273 CHL    48      20.513  69.424  39.327  1.00  0.00           H  
ATOM   1884  O1  CHL    48      25.864  66.936  56.555  1.00  0.00           O  
ATOM   1885  HO1 CHL    48      25.189  66.382  57.046  1.00  0.00           H  
TER    1886      CHL    48 
ATOM   1886 C116  PA    49      44.804  15.060  43.925  1.00  0.00           C  
ATOM   1887 H16R  PA    49      45.037  14.011  43.730  1.00  0.00           H  
ATOM   1888 H16S  PA    49      45.721  15.649  43.874  1.00  0.00           H  
ATOM   1889 H16T  PA    49      44.125  15.409  43.144  1.00  0.00           H  
ATOM   1890 C115  PA    49      44.148  15.225  45.303  1.00  0.00           C  
ATOM   1891 H15R  PA    49      43.186  14.710  45.293  1.00  0.00           H  
ATOM   1892 H15S  PA    49      43.952  16.285  45.481  1.00  0.00           H  
ATOM   1893 C114  PA    49      45.014  14.677  46.452  1.00  0.00           C  
ATOM   1894 H14R  PA    49      45.887  15.322  46.579  1.00  0.00           H  
ATOM   1895 H14S  PA    49      45.369  13.674  46.197  1.00  0.00           H  
ATOM   1896 C113  PA    49      44.237  14.599  47.780  1.00  0.00           C  
ATOM   1897 H13R  PA    49      43.418  13.889  47.650  1.00  0.00           H  
ATOM   1898 H13S  PA    49      43.792  15.571  48.007  1.00  0.00           H  
ATOM   1899 C112  PA    49      45.135  14.124  48.944  1.00  0.00           C  
ATOM   1900 H12R  PA    49      45.992  14.791  49.065  1.00  0.00           H  
ATOM   1901 H12S  PA    49      45.534  13.147  48.675  1.00  0.00           H  
ATOM   1902 C111  PA    49      44.419  13.999  50.302  1.00  0.00           C  
ATOM   1903 H11R  PA    49      45.056  13.439  50.990  1.00  0.00           H  
ATOM   1904 H11S  PA    49      43.493  13.432  50.189  1.00  0.00           H  
ATOM   1905 C110  PA    49      44.133  15.358  50.955  1.00  0.00           C  
ATOM   1906 H10R  PA    49      43.461  15.944  50.323  1.00  0.00           H  
ATOM   1907 H10S  PA    49      45.077  15.896  51.056  1.00  0.00           H  
ATOM   1908  C19  PA    49      43.505  15.165  52.345  1.00  0.00           C  
ATOM   1909  H9R  PA    49      44.085  14.430  52.904  1.00  0.00           H  
ATOM   1910  H9S  PA    49      42.507  14.744  52.225  1.00  0.00           H  
ATOM   1911  C18  PA    49      43.389  16.464  53.161  1.00  0.00           C  
ATOM   1912  H8R  PA    49      42.820  16.248  54.068  1.00  0.00           H  
ATOM   1913  H8S  PA    49      42.814  17.194  52.590  1.00  0.00           H  
ATOM   1914  C17  PA    49      44.717  17.111  53.592  1.00  0.00           C  
ATOM   1915  H7R  PA    49      44.447  18.051  54.068  1.00  0.00           H  
ATOM   1916  H7S  PA    49      45.334  17.363  52.726  1.00  0.00           H  
ATOM   1917  C16  PA    49      45.500  16.224  54.584  1.00  0.00           C  
ATOM   1918  H6R  PA    49      45.960  15.395  54.039  1.00  0.00           H  
ATOM   1919  H6S  PA    49      44.798  15.783  55.296  1.00  0.00           H  
ATOM   1920  C15  PA    49      46.572  16.974  55.402  1.00  0.00           C  
ATOM   1921  H5R  PA    49      47.373  17.307  54.740  1.00  0.00           H  
ATOM   1922  H5S  PA    49      47.011  16.267  56.109  1.00  0.00           H  
ATOM   1923  C14  PA    49      46.012  18.188  56.178  1.00  0.00           C  
ATOM   1924  H4R  PA    49      45.120  17.885  56.730  1.00  0.00           H  
ATOM   1925  H4S  PA    49      45.715  18.966  55.472  1.00  0.00           H  
ATOM   1926  C13  PA    49      47.021  18.791  57.172  1.00  0.00           C  
ATOM   1927  H3R  PA    49      47.987  18.914  56.680  1.00  0.00           H  
ATOM   1928  H3S  PA    49      47.160  18.096  58.002  1.00  0.00           H  
ATOM   1929  C12  PA    49      46.535  20.145  57.732  1.00  0.00           C  
ATOM   1930  H2R  PA    49      46.289  20.828  56.915  1.00  0.00           H  
ATOM   1931  H2S  PA    49      45.627  19.996  58.314  1.00  0.00           H  
ATOM   1932  C11  PC    50      47.565  20.802  58.617  1.00  0.00           C  
ATOM   1933  O12  PC    50      48.316  20.200  59.369  1.00  0.00           O  
ATOM   1934  O11  PC    50      47.594  22.134  58.453  1.00  0.00           O  
ATOM   1935  C1   PC    50      48.682  22.869  59.080  1.00  0.00           C  
ATOM   1936  HR   PC    50      49.636  22.469  58.725  1.00  0.00           H  
ATOM   1937  HS   PC    50      48.639  22.742  60.167  1.00  0.00           H  
ATOM   1938  C2   PC    50      48.601  24.374  58.729  1.00  0.00           C  
ATOM   1939  HX   PC    50      49.486  24.851  59.159  1.00  0.00           H  
ATOM   1940  C3   PC    50      47.318  25.031  59.287  1.00  0.00           C  
ATOM   1941  HA   PC    50      46.485  24.728  58.642  1.00  0.00           H  
ATOM   1942  HB   PC    50      47.411  26.120  59.258  1.00  0.00           H  
ATOM   1943  O31  PC    50      47.032  24.575  60.639  1.00  0.00           O  
ATOM   1944  P31  PC    50      47.628  25.261  61.952  1.00  0.00           P  
ATOM   1945  O32  PC    50      46.541  26.376  62.313  1.00  0.00           O  
ATOM   1946  C31  PC    50      46.911  27.753  62.531  1.00  0.00           C  
ATOM   1947  H1A  PC    50      47.541  28.095  61.703  1.00  0.00           H  
ATOM   1948  H1B  PC    50      47.477  27.817  63.465  1.00  0.00           H  
ATOM   1949  C32  PC    50      45.650  28.649  62.601  1.00  0.00           C  
ATOM   1950  H2A  PC    50      45.078  28.553  61.675  1.00  0.00           H  
ATOM   1951  H2B  PC    50      45.958  29.692  62.681  1.00  0.00           H  
ATOM   1952  N31  PC    50      44.664  28.436  63.723  1.00  0.00           N  
ATOM   1953  C33  PC    50      45.286  28.264  65.077  1.00  0.00           C  
ATOM   1954  H3A  PC    50      46.089  28.989  65.226  1.00  0.00           H  
ATOM   1955  H3B  PC    50      45.669  27.245  65.143  1.00  0.00           H  
ATOM   1956  H3C  PC    50      44.505  28.400  65.827  1.00  0.00           H  
ATOM   1957  C34  PC    50      43.732  29.596  63.761  1.00  0.00           C  
ATOM   1958  H4A  PC    50      43.392  29.797  62.743  1.00  0.00           H  
ATOM   1959  H4B  PC    50      44.238  30.471  64.174  1.00  0.00           H  
ATOM   1960  H4C  PC    50      42.870  29.323  64.371  1.00  0.00           H  
ATOM   1961  C35  PC    50      43.842  27.233  63.452  1.00  0.00           C  
ATOM   1962  H5A  PC    50      43.106  27.147  64.252  1.00  0.00           H  
ATOM   1963  H5B  PC    50      44.504  26.367  63.443  1.00  0.00           H  
ATOM   1964  H5C  PC    50      43.352  27.359  62.485  1.00  0.00           H  
ATOM   1965  O33  PC    50      47.620  24.244  63.032  1.00  0.00           O  
ATOM   1966  O34  PC    50      48.928  25.901  61.624  1.00  0.00           O  
ATOM   1967  O21  PC    50      48.550  24.541  57.280  1.00  0.00           O  
ATOM   1968  C21  PC    50      49.287  25.513  56.714  1.00  0.00           C  
ATOM   1969  O22  PC    50      50.215  26.070  57.270  1.00  0.00           O  
ATOM   1970  C12  OL    51      48.866  25.826  55.299  1.00  0.00           C  
ATOM   1971  H2R  OL    51      49.769  26.079  54.751  1.00  0.00           H  
ATOM   1972  H2S  OL    51      48.406  24.943  54.852  1.00  0.00           H  
ATOM   1973  C13  OL    51      47.890  27.012  55.206  1.00  0.00           C  
ATOM   1974  H3R  OL    51      46.949  26.723  55.672  1.00  0.00           H  
ATOM   1975  H3S  OL    51      48.285  27.850  55.781  1.00  0.00           H  
ATOM   1976  C14  OL    51      47.602  27.478  53.758  1.00  0.00           C  
ATOM   1977  H4R  OL    51      47.175  26.651  53.184  1.00  0.00           H  
ATOM   1978  H4S  OL    51      46.832  28.251  53.788  1.00  0.00           H  
ATOM   1979  C15  OL    51      48.836  28.046  53.017  1.00  0.00           C  
ATOM   1980  H5R  OL    51      49.380  28.719  53.684  1.00  0.00           H  
ATOM   1981  H5S  OL    51      49.504  27.223  52.755  1.00  0.00           H  
ATOM   1982  C16  OL    51      48.431  28.813  51.739  1.00  0.00           C  
ATOM   1983  H6R  OL    51      47.837  28.144  51.116  1.00  0.00           H  
ATOM   1984  H6S  OL    51      47.781  29.642  52.031  1.00  0.00           H  
ATOM   1985  C17  OL    51      49.599  29.362  50.884  1.00  0.00           C  
ATOM   1986  H7R  OL    51      50.215  30.006  51.505  1.00  0.00           H  
ATOM   1987  H7S  OL    51      50.227  28.539  50.536  1.00  0.00           H  
ATOM   1988  C18  OL    51      49.088  30.180  49.676  1.00  0.00           C  
ATOM   1989  H8R  OL    51      48.236  29.669  49.225  1.00  0.00           H  
ATOM   1990  H8S  OL    51      48.709  31.126  50.064  1.00  0.00           H  
ATOM   1991  C19  OL    51      50.152  30.459  48.622  1.00  0.00           C  
ATOM   1992  H9R  OL    51      50.927  31.172  48.902  1.00  0.00           H  
ATOM   1993 C110  OL    51      50.132  29.979  47.379  1.00  0.00           C  
ATOM   1994 H10R  OL    51      50.907  30.273  46.672  1.00  0.00           H  
ATOM   1995 C111  OL    51      49.208  28.884  46.887  1.00  0.00           C  
ATOM   1996 H11R  OL    51      49.744  28.275  46.158  1.00  0.00           H  
ATOM   1997 H11S  OL    51      48.961  28.216  47.715  1.00  0.00           H  
ATOM   1998 C112  OL    51      47.911  29.416  46.237  1.00  0.00           C  
ATOM   1999 H12R  OL    51      47.415  30.132  46.897  1.00  0.00           H  
ATOM   2000 H12S  OL    51      48.139  29.927  45.299  1.00  0.00           H  
ATOM   2001 C113  OL    51      46.947  28.256  45.946  1.00  0.00           C  
ATOM   2002 H13R  OL    51      47.403  27.600  45.202  1.00  0.00           H  
ATOM   2003 H13S  OL    51      46.816  27.676  46.862  1.00  0.00           H  
ATOM   2004 C114  OL    51      45.580  28.730  45.419  1.00  0.00           C  
ATOM   2005 H14R  OL    51      45.135  29.438  46.120  1.00  0.00           H  
ATOM   2006 H14S  OL    51      45.744  29.255  44.477  1.00  0.00           H  
ATOM   2007 C115  OL    51      44.596  27.572  45.176  1.00  0.00           C  
ATOM   2008 H15R  OL    51      43.757  27.946  44.586  1.00  0.00           H  
ATOM   2009 H15S  OL    51      45.086  26.797  44.582  1.00  0.00           H  
ATOM   2010 C116  OL    51      44.069  26.958  46.488  1.00  0.00           C  
ATOM   2011 H16R  OL    51      44.915  26.636  47.100  1.00  0.00           H  
ATOM   2012 H16S  OL    51      43.541  27.722  47.062  1.00  0.00           H  
ATOM   2013 C117  OL    51      43.148  25.745  46.239  1.00  0.00           C  
ATOM   2014 H17R  OL    51      43.754  24.953  45.795  1.00  0.00           H  
ATOM   2015 H17S  OL    51      42.783  25.364  47.195  1.00  0.00           H  
ATOM   2016 C118  OL    51      41.936  26.030  45.322  1.00  0.00           C  
ATOM   2017 H18R  OL    51      41.316  26.841  45.710  1.00  0.00           H  
ATOM   2018 H18S  OL    51      41.319  25.136  45.212  1.00  0.00           H  
ATOM   2019 H18T  OL    51      42.269  26.310  44.324  1.00  0.00           H  
TER    2020       OL    51 
ATOM   2020 C116  PA    52      20.600  25.994  54.519  1.00  0.00           C  
ATOM   2021 H16R  PA    52      19.600  26.384  54.337  1.00  0.00           H  
ATOM   2022 H16S  PA    52      21.176  26.123  53.603  1.00  0.00           H  
ATOM   2023 H16T  PA    52      21.063  26.584  55.312  1.00  0.00           H  
ATOM   2024 C115  PA    52      20.516  24.505  54.880  1.00  0.00           C  
ATOM   2025 H15R  PA    52      19.962  24.398  55.814  1.00  0.00           H  
ATOM   2026 H15S  PA    52      21.523  24.107  55.028  1.00  0.00           H  
ATOM   2027 C114  PA    52      19.798  23.757  53.740  1.00  0.00           C  
ATOM   2028 H14R  PA    52      20.327  23.950  52.805  1.00  0.00           H  
ATOM   2029 H14S  PA    52      18.799  24.183  53.621  1.00  0.00           H  
ATOM   2030 C113  PA    52      19.628  22.237  53.918  1.00  0.00           C  
ATOM   2031 H13R  PA    52      19.074  21.878  53.050  1.00  0.00           H  
ATOM   2032 H13S  PA    52      19.006  22.049  54.796  1.00  0.00           H  
ATOM   2033 C112  PA    52      20.925  21.410  54.018  1.00  0.00           C  
ATOM   2034 H12R  PA    52      20.657  20.354  53.939  1.00  0.00           H  
ATOM   2035 H12S  PA    52      21.397  21.548  54.994  1.00  0.00           H  
ATOM   2036 C111  PA    52      21.948  21.731  52.918  1.00  0.00           C  
ATOM   2037 H11R  PA    52      22.255  22.776  52.981  1.00  0.00           H  
ATOM   2038 H11S  PA    52      21.501  21.569  51.935  1.00  0.00           H  
ATOM   2039 C110  PA    52      23.194  20.853  53.056  1.00  0.00           C  
ATOM   2040 H10R  PA    52      22.908  19.801  52.985  1.00  0.00           H  
ATOM   2041 H10S  PA    52      23.637  21.000  54.042  1.00  0.00           H  
ATOM   2042  C19  PA    52      24.201  21.218  51.956  1.00  0.00           C  
ATOM   2043  H9R  PA    52      24.379  22.295  51.973  1.00  0.00           H  
ATOM   2044  H9S  PA    52      23.759  20.975  50.987  1.00  0.00           H  
ATOM   2045  C18  PA    52      25.535  20.471  52.087  1.00  0.00           C  
ATOM   2046  H8R  PA    52      25.914  20.561  53.107  1.00  0.00           H  
ATOM   2047  H8S  PA    52      26.265  20.929  51.418  1.00  0.00           H  
ATOM   2048  C17  PA    52      25.338  18.994  51.712  1.00  0.00           C  
ATOM   2049  H7R  PA    52      24.869  18.969  50.731  1.00  0.00           H  
ATOM   2050  H7S  PA    52      24.642  18.529  52.413  1.00  0.00           H  
ATOM   2051  C16  PA    52      26.622  18.153  51.658  1.00  0.00           C  
ATOM   2052  H6R  PA    52      27.338  18.603  50.970  1.00  0.00           H  
ATOM   2053  H6S  PA    52      26.351  17.176  51.252  1.00  0.00           H  
ATOM   2054  C15  PA    52      27.281  17.996  53.039  1.00  0.00           C  
ATOM   2055  H5R  PA    52      26.559  17.527  53.710  1.00  0.00           H  
ATOM   2056  H5S  PA    52      27.533  18.981  53.434  1.00  0.00           H  
ATOM   2057  C14  PA    52      28.569  17.158  53.005  1.00  0.00           C  
ATOM   2058  H4R  PA    52      29.248  17.592  52.266  1.00  0.00           H  
ATOM   2059  H4S  PA    52      28.315  16.148  52.683  1.00  0.00           H  
ATOM   2060  C13  PA    52      29.301  17.106  54.362  1.00  0.00           C  
ATOM   2061  H3R  PA    52      29.624  18.118  54.615  1.00  0.00           H  
ATOM   2062  H3S  PA    52      30.201  16.495  54.261  1.00  0.00           H  
ATOM   2063  C12  PA    52      28.428  16.561  55.515  1.00  0.00           C  
ATOM   2064  H2R  PA    52      28.159  15.518  55.348  1.00  0.00           H  
ATOM   2065  H2S  PA    52      27.503  17.133  55.545  1.00  0.00           H  
ATOM   2066  C11  PE    53      29.080  16.717  56.870  1.00  0.00           C  
ATOM   2067  O12  PE    53      30.278  16.880  57.042  1.00  0.00           O  
ATOM   2068  O11  PE    53      28.184  16.718  57.873  1.00  0.00           O  
ATOM   2069  C1   PE    53      28.619  17.248  59.154  1.00  0.00           C  
ATOM   2070  HR   PE    53      29.587  16.827  59.439  1.00  0.00           H  
ATOM   2071  HS   PE    53      27.870  16.968  59.899  1.00  0.00           H  
ATOM   2072  C2   PE    53      28.683  18.795  59.087  1.00  0.00           C  
ATOM   2073  HX   PE    53      29.300  19.098  58.236  1.00  0.00           H  
ATOM   2074  C3   PE    53      29.309  19.420  60.355  1.00  0.00           C  
ATOM   2075  HA   PE    53      28.951  20.441  60.468  1.00  0.00           H  
ATOM   2076  HB   PE    53      30.395  19.430  60.267  1.00  0.00           H  
ATOM   2077  O31  PE    53      28.963  18.725  61.571  1.00  0.00           O  
ATOM   2078  P31  PE    53      29.530  19.250  62.959  1.00  0.00           P  
ATOM   2079  O32  PE    53      28.884  20.693  63.135  1.00  0.00           O  
ATOM   2080  C31  PE    53      27.490  20.871  63.458  1.00  0.00           C  
ATOM   2081  H1A  PE    53      27.183  20.140  64.216  1.00  0.00           H  
ATOM   2082  H1B  PE    53      26.890  20.729  62.555  1.00  0.00           H  
ATOM   2083  C32  PE    53      27.309  22.290  64.031  1.00  0.00           C  
ATOM   2084  H2A  PE    53      26.268  22.442  64.319  1.00  0.00           H  
ATOM   2085  H2B  PE    53      27.945  22.394  64.912  1.00  0.00           H  
ATOM   2086  N31  PE    53      27.651  23.425  63.099  1.00  0.00           N  
ATOM   2087 HN1A  PE    53      27.106  23.372  62.217  1.00  0.00           H  
ATOM   2088 HN1B  PE    53      27.461  24.359  63.527  1.00  0.00           H  
ATOM   2089 HN1C  PE    53      28.656  23.438  62.833  1.00  0.00           H  
ATOM   2090  O33  PE    53      29.005  18.367  64.027  1.00  0.00           O  
ATOM   2091  O34  PE    53      30.991  19.449  62.845  1.00  0.00           O  
ATOM   2092  O21  PE    53      27.337  19.332  58.953  1.00  0.00           O  
ATOM   2093  C21  PE    53      26.868  19.624  57.723  1.00  0.00           C  
ATOM   2094  O22  PE    53      27.427  19.360  56.676  1.00  0.00           O  
ATOM   2095  C12  OL    54      25.542  20.329  57.830  1.00  0.00           C  
ATOM   2096  H2R  OL    54      24.764  19.596  58.044  1.00  0.00           H  
ATOM   2097  H2S  OL    54      25.587  20.990  58.694  1.00  0.00           H  
ATOM   2098  C13  OL    54      25.149  21.161  56.596  1.00  0.00           C  
ATOM   2099  H3R  OL    54      25.107  20.541  55.697  1.00  0.00           H  
ATOM   2100  H3S  OL    54      24.128  21.507  56.768  1.00  0.00           H  
ATOM   2101  C14  OL    54      26.057  22.384  56.340  1.00  0.00           C  
ATOM   2102  H4R  OL    54      26.339  22.858  57.284  1.00  0.00           H  
ATOM   2103  H4S  OL    54      26.972  22.067  55.835  1.00  0.00           H  
ATOM   2104  C15  OL    54      25.305  23.412  55.485  1.00  0.00           C  
ATOM   2105  H5R  OL    54      24.907  22.909  54.603  1.00  0.00           H  
ATOM   2106  H5S  OL    54      24.455  23.774  56.066  1.00  0.00           H  
ATOM   2107  C16  OL    54      26.144  24.623  55.046  1.00  0.00           C  
ATOM   2108  H6R  OL    54      26.649  25.056  55.913  1.00  0.00           H  
ATOM   2109  H6S  OL    54      26.911  24.306  54.335  1.00  0.00           H  
ATOM   2110  C17  OL    54      25.242  25.698  54.412  1.00  0.00           C  
ATOM   2111  H7R  OL    54      24.546  26.050  55.177  1.00  0.00           H  
ATOM   2112  H7S  OL    54      25.857  26.546  54.111  1.00  0.00           H  
ATOM   2113  C18  OL    54      24.415  25.195  53.213  1.00  0.00           C  
ATOM   2114  H8R  OL    54      25.073  24.713  52.489  1.00  0.00           H  
ATOM   2115  H8S  OL    54      23.713  24.441  53.570  1.00  0.00           H  
ATOM   2116  C19  OL    54      23.614  26.308  52.568  1.00  0.00           C  
ATOM   2117  H9R  OL    54      23.574  27.240  53.128  1.00  0.00           H  
ATOM   2118 C110  OL    54      22.965  26.204  51.412  1.00  0.00           C  
ATOM   2119 H10R  OL    54      22.373  27.042  51.050  1.00  0.00           H  
ATOM   2120 C111  OL    54      22.891  24.949  50.568  1.00  0.00           C  
ATOM   2121 H11R  OL    54      23.580  25.021  49.725  1.00  0.00           H  
ATOM   2122 H11S  OL    54      23.193  24.080  51.154  1.00  0.00           H  
ATOM   2123 C112  OL    54      21.464  24.740  50.028  1.00  0.00           C  
ATOM   2124 H12R  OL    54      21.304  23.675  49.846  1.00  0.00           H  
ATOM   2125 H12S  OL    54      20.735  25.053  50.778  1.00  0.00           H  
ATOM   2126 C113  OL    54      21.165  25.520  48.739  1.00  0.00           C  
ATOM   2127 H13R  OL    54      20.091  25.718  48.705  1.00  0.00           H  
ATOM   2128 H13S  OL    54      21.661  26.493  48.767  1.00  0.00           H  
ATOM   2129 C114  OL    54      21.584  24.745  47.473  1.00  0.00           C  
ATOM   2130 H14R  OL    54      22.659  24.860  47.334  1.00  0.00           H  
ATOM   2131 H14S  OL    54      21.373  23.679  47.590  1.00  0.00           H  
ATOM   2132 C115  OL    54      20.825  25.272  46.246  1.00  0.00           C  
ATOM   2133 H15R  OL    54      19.758  25.134  46.433  1.00  0.00           H  
ATOM   2134 H15S  OL    54      21.021  26.341  46.161  1.00  0.00           H  
ATOM   2135 C116  OL    54      21.178  24.587  44.912  1.00  0.00           C  
ATOM   2136 H16R  OL    54      22.242  24.715  44.707  1.00  0.00           H  
ATOM   2137 H16S  OL    54      20.986  23.514  44.992  1.00  0.00           H  
ATOM   2138 C117  OL    54      20.355  25.182  43.748  1.00  0.00           C  
ATOM   2139 H17R  OL    54      19.291  24.991  43.912  1.00  0.00           H  
ATOM   2140 H17S  OL    54      20.486  26.266  43.727  1.00  0.00           H  
ATOM   2141 C118  OL    54      20.763  24.623  42.374  1.00  0.00           C  
ATOM   2142 H18R  OL    54      20.051  24.944  41.610  1.00  0.00           H  
ATOM   2143 H18S  OL    54      20.799  23.533  42.385  1.00  0.00           H  
ATOM   2144 H18T  OL    54      21.751  24.989  42.094  1.00  0.00           H  
TER    2145       OL    54 
ATOM   2145 C116  PA    55      33.085  65.606  44.382  1.00  0.00           C  
ATOM   2146 H16R  PA    55      32.325  66.337  44.667  1.00  0.00           H  
ATOM   2147 H16S  PA    55      33.127  65.567  43.291  1.00  0.00           H  
ATOM   2148 H16T  PA    55      34.051  65.935  44.766  1.00  0.00           H  
ATOM   2149 C115  PA    55      32.733  64.230  44.962  1.00  0.00           C  
ATOM   2150 H15R  PA    55      32.523  64.342  46.028  1.00  0.00           H  
ATOM   2151 H15S  PA    55      33.586  63.554  44.862  1.00  0.00           H  
ATOM   2152 C114  PA    55      31.502  63.631  44.263  1.00  0.00           C  
ATOM   2153 H14R  PA    55      31.753  63.410  43.223  1.00  0.00           H  
ATOM   2154 H14S  PA    55      30.707  64.378  44.261  1.00  0.00           H  
ATOM   2155 C113  PA    55      31.021  62.346  44.965  1.00  0.00           C  
ATOM   2156 H13R  PA    55      30.806  62.566  46.013  1.00  0.00           H  
ATOM   2157 H13S  PA    55      31.844  61.629  44.949  1.00  0.00           H  
ATOM   2158 C112  PA    55      29.776  61.690  44.326  1.00  0.00           C  
ATOM   2159 H12R  PA    55      29.533  60.796  44.904  1.00  0.00           H  
ATOM   2160 H12S  PA    55      30.030  61.337  43.324  1.00  0.00           H  
ATOM   2161 C111  PA    55      28.516  62.591  44.272  1.00  0.00           C  
ATOM   2162 H11R  PA    55      27.707  62.043  43.781  1.00  0.00           H  
ATOM   2163 H11S  PA    55      28.713  63.467  43.652  1.00  0.00           H  
ATOM   2164 C110  PA    55      28.045  63.049  45.671  1.00  0.00           C  
ATOM   2165 H10R  PA    55      28.623  63.927  45.973  1.00  0.00           H  
ATOM   2166 H10S  PA    55      28.258  62.255  46.387  1.00  0.00           H  
ATOM   2167  C19  PA    55      26.538  63.395  45.717  1.00  0.00           C  
ATOM   2168  H9R  PA    55      25.956  62.562  45.314  1.00  0.00           H  
ATOM   2169  H9S  PA    55      26.368  64.242  45.051  1.00  0.00           H  
ATOM   2170  C18  PA    55      25.989  63.771  47.114  1.00  0.00           C  
ATOM   2171  H8R  PA    55      24.986  64.177  46.979  1.00  0.00           H  
ATOM   2172  H8S  PA    55      26.607  64.563  47.543  1.00  0.00           H  
ATOM   2173  C17  PA    55      25.863  62.595  48.108  1.00  0.00           C  
ATOM   2174  H7R  PA    55      26.816  62.073  48.175  1.00  0.00           H  
ATOM   2175  H7S  PA    55      25.120  61.891  47.723  1.00  0.00           H  
ATOM   2176  C16  PA    55      25.449  63.033  49.530  1.00  0.00           C  
ATOM   2177  H6R  PA    55      24.667  63.792  49.459  1.00  0.00           H  
ATOM   2178  H6S  PA    55      26.308  63.500  50.012  1.00  0.00           H  
ATOM   2179  C15  PA    55      24.925  61.867  50.403  1.00  0.00           C  
ATOM   2180  H5R  PA    55      25.689  61.101  50.547  1.00  0.00           H  
ATOM   2181  H5S  PA    55      24.091  61.389  49.882  1.00  0.00           H  
ATOM   2182  C14  PA    55      24.385  62.338  51.763  1.00  0.00           C  
ATOM   2183  H4R  PA    55      23.906  61.491  52.260  1.00  0.00           H  
ATOM   2184  H4S  PA    55      23.603  63.059  51.538  1.00  0.00           H  
ATOM   2185  C13  PA    55      25.368  62.992  52.756  1.00  0.00           C  
ATOM   2186  H3R  PA    55      24.768  63.291  53.619  1.00  0.00           H  
ATOM   2187  H3S  PA    55      25.815  63.899  52.340  1.00  0.00           H  
ATOM   2188  C12  PA    55      26.503  62.077  53.244  1.00  0.00           C  
ATOM   2189  H2R  PA    55      26.160  61.049  53.346  1.00  0.00           H  
ATOM   2190  H2S  PA    55      27.324  62.094  52.525  1.00  0.00           H  
ATOM   2191  C11  PE    56      26.990  62.530  54.594  1.00  0.00           C  
ATOM   2192  O12  PE    56      26.295  62.554  55.595  1.00  0.00           O  
ATOM   2193  O11  PE    56      28.263  62.948  54.561  1.00  0.00           O  
ATOM   2194  C1   PE    56      28.834  63.364  55.825  1.00  0.00           C  
ATOM   2195  HR   PE    56      28.744  62.542  56.538  1.00  0.00           H  
ATOM   2196  HS   PE    56      28.293  64.232  56.215  1.00  0.00           H  
ATOM   2197  C2   PE    56      30.322  63.702  55.621  1.00  0.00           C  
ATOM   2198  HX   PE    56      30.741  62.988  54.905  1.00  0.00           H  
ATOM   2199  C3   PE    56      31.093  63.555  56.952  1.00  0.00           C  
ATOM   2200  HA   PE    56      32.102  63.956  56.849  1.00  0.00           H  
ATOM   2201  HB   PE    56      31.179  62.491  57.158  1.00  0.00           H  
ATOM   2202  O31  PE    56      30.399  64.149  58.080  1.00  0.00           O  
ATOM   2203  P31  PE    56      30.989  65.397  58.864  1.00  0.00           P  
ATOM   2204  O32  PE    56      30.814  66.569  57.800  1.00  0.00           O  
ATOM   2205  C31  PE    56      29.496  67.014  57.389  1.00  0.00           C  
ATOM   2206  H1A  PE    56      28.842  66.146  57.251  1.00  0.00           H  
ATOM   2207  H1B  PE    56      29.579  67.534  56.432  1.00  0.00           H  
ATOM   2208  C32  PE    56      28.924  67.953  58.468  1.00  0.00           C  
ATOM   2209  H2A  PE    56      28.820  67.388  59.395  1.00  0.00           H  
ATOM   2210  H2B  PE    56      29.600  68.795  58.642  1.00  0.00           H  
ATOM   2211  N31  PE    56      27.557  68.511  58.187  1.00  0.00           N  
ATOM   2212 HN1A  PE    56      26.902  67.811  57.782  1.00  0.00           H  
ATOM   2213 HN1B  PE    56      27.097  68.823  59.062  1.00  0.00           H  
ATOM   2214 HN1C  PE    56      27.551  69.338  57.556  1.00  0.00           H  
ATOM   2215  O33  PE    56      30.106  65.671  60.020  1.00  0.00           O  
ATOM   2216  O34  PE    56      32.433  65.171  59.124  1.00  0.00           O  
ATOM   2217  O21  PE    56      30.434  65.042  55.063  1.00  0.00           O  
ATOM   2218  C21  PE    56      31.600  65.388  54.493  1.00  0.00           C  
ATOM   2219  O22  PE    56      32.586  64.670  54.500  1.00  0.00           O  
ATOM   2220  C12  OL    57      31.546  66.771  53.867  1.00  0.00           C  
ATOM   2221  H2R  OL    57      31.277  66.692  52.814  1.00  0.00           H  
ATOM   2222  H2S  OL    57      30.764  67.345  54.367  1.00  0.00           H  
ATOM   2223  C13  OL    57      32.916  67.463  54.009  1.00  0.00           C  
ATOM   2224  H3R  OL    57      33.151  67.463  55.075  1.00  0.00           H  
ATOM   2225  H3S  OL    57      33.655  66.834  53.507  1.00  0.00           H  
ATOM   2226  C14  OL    57      33.098  68.913  53.499  1.00  0.00           C  
ATOM   2227  H4R  OL    57      32.534  69.600  54.133  1.00  0.00           H  
ATOM   2228  H4S  OL    57      34.151  69.157  53.649  1.00  0.00           H  
ATOM   2229  C15  OL    57      32.731  69.199  52.024  1.00  0.00           C  
ATOM   2230  H5R  OL    57      32.941  68.327  51.403  1.00  0.00           H  
ATOM   2231  H5S  OL    57      31.652  69.366  51.982  1.00  0.00           H  
ATOM   2232  C16  OL    57      33.446  70.448  51.434  1.00  0.00           C  
ATOM   2233  H6R  OL    57      32.872  70.831  50.590  1.00  0.00           H  
ATOM   2234  H6S  OL    57      33.429  71.239  52.191  1.00  0.00           H  
ATOM   2235  C17  OL    57      34.912  70.228  50.967  1.00  0.00           C  
ATOM   2236  H7R  OL    57      35.403  71.202  50.914  1.00  0.00           H  
ATOM   2237  H7S  OL    57      35.439  69.653  51.727  1.00  0.00           H  
ATOM   2238  C18  OL    57      35.120  69.524  49.602  1.00  0.00           C  
ATOM   2239  H8R  OL    57      35.978  68.849  49.673  1.00  0.00           H  
ATOM   2240  H8S  OL    57      34.263  68.894  49.369  1.00  0.00           H  
ATOM   2241  C19  OL    57      35.421  70.525  48.502  1.00  0.00           C  
ATOM   2242  H9R  OL    57      36.440  70.910  48.499  1.00  0.00           H  
ATOM   2243 C110  OL    57      34.584  70.924  47.550  1.00  0.00           C  
ATOM   2244 H10R  OL    57      34.924  71.650  46.815  1.00  0.00           H  
ATOM   2245 C111  OL    57      33.160  70.445  47.370  1.00  0.00           C  
ATOM   2246 H11R  OL    57      32.884  69.751  48.162  1.00  0.00           H  
ATOM   2247 H11S  OL    57      32.480  71.297  47.444  1.00  0.00           H  
ATOM   2248 C112  OL    57      32.968  69.746  46.008  1.00  0.00           C  
ATOM   2249 H12R  OL    57      33.916  69.328  45.661  1.00  0.00           H  
ATOM   2250 H12S  OL    57      32.284  68.905  46.128  1.00  0.00           H  
ATOM   2251 C113  OL    57      32.413  70.664  44.909  1.00  0.00           C  
ATOM   2252 H13R  OL    57      32.202  70.059  44.027  1.00  0.00           H  
ATOM   2253 H13S  OL    57      31.460  71.082  45.223  1.00  0.00           H  
ATOM   2254 C114  OL    57      33.368  71.805  44.524  1.00  0.00           C  
ATOM   2255 H14R  OL    57      33.529  72.471  45.373  1.00  0.00           H  
ATOM   2256 H14S  OL    57      34.336  71.386  44.235  1.00  0.00           H  
ATOM   2257 C115  OL    57      32.790  72.636  43.374  1.00  0.00           C  
ATOM   2258 H15R  OL    57      32.570  71.985  42.523  1.00  0.00           H  
ATOM   2259 H15S  OL    57      31.847  73.083  43.694  1.00  0.00           H  
ATOM   2260 C116  OL    57      33.758  73.751  42.952  1.00  0.00           C  
ATOM   2261 H16R  OL    57      33.966  74.395  43.810  1.00  0.00           H  
ATOM   2262 H16S  OL    57      34.703  73.307  42.632  1.00  0.00           H  
ATOM   2263 C117  OL    57      33.165  74.586  41.806  1.00  0.00           C  
ATOM   2264 H17R  OL    57      32.739  73.915  41.058  1.00  0.00           H  
ATOM   2265 H17S  OL    57      32.348  75.198  42.191  1.00  0.00           H  
ATOM   2266 C118  OL    57      34.208  75.480  41.118  1.00  0.00           C  
ATOM   2267 H18R  OL    57      35.144  74.938  40.958  1.00  0.00           H  
ATOM   2268 H18S  OL    57      34.409  76.373  41.712  1.00  0.00           H  
ATOM   2269 H18T  OL    57      33.826  75.792  40.146  1.00  0.00           H  
TER    2270       OL    57 
ATOM   2270 C116  PA    58       8.606  50.087  52.473  1.00  0.00           C  
ATOM   2271 H16R  PA    58       8.036  50.874  52.970  1.00  0.00           H  
ATOM   2272 H16S  PA    58       9.191  49.561  53.226  1.00  0.00           H  
ATOM   2273 H16T  PA    58       7.895  49.387  52.027  1.00  0.00           H  
ATOM   2274 C115  PA    58       9.552  50.677  51.420  1.00  0.00           C  
ATOM   2275 H15R  PA    58       8.987  50.771  50.499  1.00  0.00           H  
ATOM   2276 H15S  PA    58      10.375  49.989  51.222  1.00  0.00           H  
ATOM   2277 C114  PA    58      10.113  52.050  51.834  1.00  0.00           C  
ATOM   2278 H14R  PA    58       9.282  52.748  51.959  1.00  0.00           H  
ATOM   2279 H14S  PA    58      10.735  52.440  51.026  1.00  0.00           H  
ATOM   2280 C113  PA    58      10.941  51.999  53.136  1.00  0.00           C  
ATOM   2281 H13R  PA    58      10.418  51.417  53.898  1.00  0.00           H  
ATOM   2282 H13S  PA    58      11.041  53.013  53.528  1.00  0.00           H  
ATOM   2283 C112  PA    58      12.353  51.429  52.891  1.00  0.00           C  
ATOM   2284 H12R  PA    58      12.848  52.063  52.154  1.00  0.00           H  
ATOM   2285 H12S  PA    58      12.282  50.427  52.463  1.00  0.00           H  
ATOM   2286 C111  PA    58      13.208  51.354  54.171  1.00  0.00           C  
ATOM   2287 H11R  PA    58      12.794  50.583  54.820  1.00  0.00           H  
ATOM   2288 H11S  PA    58      13.140  52.304  54.707  1.00  0.00           H  
ATOM   2289 C110  PA    58      14.694  51.044  53.899  1.00  0.00           C  
ATOM   2290 H10R  PA    58      15.154  51.940  53.476  1.00  0.00           H  
ATOM   2291 H10S  PA    58      14.789  50.257  53.149  1.00  0.00           H  
ATOM   2292  C19  PA    58      15.465  50.670  55.183  1.00  0.00           C  
ATOM   2293  H9R  PA    58      15.063  51.269  55.999  1.00  0.00           H  
ATOM   2294  H9S  PA    58      16.504  50.983  55.063  1.00  0.00           H  
ATOM   2295  C18  PA    58      15.427  49.184  55.616  1.00  0.00           C  
ATOM   2296  H8R  PA    58      14.410  48.905  55.876  1.00  0.00           H  
ATOM   2297  H8S  PA    58      16.029  49.074  56.521  1.00  0.00           H  
ATOM   2298  C17  PA    58      15.920  48.149  54.591  1.00  0.00           C  
ATOM   2299  H7R  PA    58      15.178  48.039  53.801  1.00  0.00           H  
ATOM   2300  H7S  PA    58      15.990  47.180  55.088  1.00  0.00           H  
ATOM   2301  C16  PA    58      17.273  48.488  53.952  1.00  0.00           C  
ATOM   2302  H6R  PA    58      17.160  49.407  53.373  1.00  0.00           H  
ATOM   2303  H6S  PA    58      17.535  47.696  53.248  1.00  0.00           H  
ATOM   2304  C15  PA    58      18.417  48.694  54.961  1.00  0.00           C  
ATOM   2305  H5R  PA    58      18.237  49.615  55.519  1.00  0.00           H  
ATOM   2306  H5S  PA    58      19.336  48.846  54.395  1.00  0.00           H  
ATOM   2307  C14  PA    58      18.647  47.556  55.978  1.00  0.00           C  
ATOM   2308  H4R  PA    58      18.972  46.648  55.462  1.00  0.00           H  
ATOM   2309  H4S  PA    58      17.727  47.314  56.513  1.00  0.00           H  
ATOM   2310  C13  PA    58      19.708  48.003  57.002  1.00  0.00           C  
ATOM   2311  H3R  PA    58      19.411  48.958  57.442  1.00  0.00           H  
ATOM   2312  H3S  PA    58      20.655  48.178  56.486  1.00  0.00           H  
ATOM   2313  C12  PA    58      19.919  46.992  58.140  1.00  0.00           C  
ATOM   2314  H2R  PA    58      20.260  46.043  57.730  1.00  0.00           H  
ATOM   2315  H2S  PA    58      18.980  46.798  58.662  1.00  0.00           H  
ATOM   2316  C11  PE    59      20.957  47.502  59.109  1.00  0.00           C  
ATOM   2317  O12  PE    59      22.141  47.561  58.822  1.00  0.00           O  
ATOM   2318  O11  PE    59      20.458  47.859  60.308  1.00  0.00           O  
ATOM   2319  C1   PE    59      21.393  48.213  61.372  1.00  0.00           C  
ATOM   2320  HR   PE    59      22.352  47.720  61.208  1.00  0.00           H  
ATOM   2321  HS   PE    59      20.994  47.824  62.311  1.00  0.00           H  
ATOM   2322  C2   PE    59      21.628  49.745  61.527  1.00  0.00           C  
ATOM   2323  HX   PE    59      22.403  49.903  62.283  1.00  0.00           H  
ATOM   2324  C3   PE    59      20.370  50.512  61.985  1.00  0.00           C  
ATOM   2325  HA   PE    59      19.665  50.507  61.154  1.00  0.00           H  
ATOM   2326  HB   PE    59      20.649  51.550  62.190  1.00  0.00           H  
ATOM   2327  O31  PE    59      19.702  49.949  63.159  1.00  0.00           O  
ATOM   2328  P31  PE    59      20.348  50.006  64.625  1.00  0.00           P  
ATOM   2329  O32  PE    59      20.963  48.542  64.823  1.00  0.00           O  
ATOM   2330  C31  PE    59      20.136  47.465  65.341  1.00  0.00           C  
ATOM   2331  H1A  PE    59      19.203  47.425  64.767  1.00  0.00           H  
ATOM   2332  H1B  PE    59      19.868  47.671  66.383  1.00  0.00           H  
ATOM   2333  C32  PE    59      20.864  46.105  65.223  1.00  0.00           C  
ATOM   2334  H2A  PE    59      20.224  45.328  65.649  1.00  0.00           H  
ATOM   2335  H2B  PE    59      21.037  45.866  64.169  1.00  0.00           H  
ATOM   2336  N31  PE    59      22.202  45.971  65.918  1.00  0.00           N  
ATOM   2337 HN1A  PE    59      22.524  44.980  65.873  1.00  0.00           H  
ATOM   2338 HN1B  PE    59      22.918  46.577  65.473  1.00  0.00           H  
ATOM   2339 HN1C  PE    59      22.176  46.212  66.931  1.00  0.00           H  
ATOM   2340  O33  PE    59      21.459  50.989  64.611  1.00  0.00           O  
ATOM   2341  O34  PE    59      19.241  50.193  65.590  1.00  0.00           O  
ATOM   2342  O21  PE    59      22.057  50.366  60.275  1.00  0.00           O  
ATOM   2343  C21  PE    59      23.330  50.195  59.876  1.00  0.00           C  
ATOM   2344  O22  PE    59      24.113  49.469  60.470  1.00  0.00           O  
ATOM   2345  C12  OL    60      23.694  50.976  58.618  1.00  0.00           C  
ATOM   2346  H2R  OL    60      23.503  52.037  58.790  1.00  0.00           H  
ATOM   2347  H2S  OL    60      24.765  50.848  58.453  1.00  0.00           H  
ATOM   2348  C13  OL    60      22.900  50.505  57.374  1.00  0.00           C  
ATOM   2349  H3R  OL    60      22.920  49.416  57.368  1.00  0.00           H  
ATOM   2350  H3S  OL    60      21.861  50.815  57.501  1.00  0.00           H  
ATOM   2351  C14  OL    60      23.362  50.965  55.964  1.00  0.00           C  
ATOM   2352  H4R  OL    60      23.012  51.976  55.737  1.00  0.00           H  
ATOM   2353  H4S  OL    60      24.452  50.984  55.900  1.00  0.00           H  
ATOM   2354  C15  OL    60      22.803  49.969  54.918  1.00  0.00           C  
ATOM   2355  H5R  OL    60      23.276  48.998  55.081  1.00  0.00           H  
ATOM   2356  H5S  OL    60      21.735  49.823  55.096  1.00  0.00           H  
ATOM   2357  C16  OL    60      23.016  50.387  53.447  1.00  0.00           C  
ATOM   2358  H6R  OL    60      22.548  51.358  53.275  1.00  0.00           H  
ATOM   2359  H6S  OL    60      24.087  50.502  53.265  1.00  0.00           H  
ATOM   2360  C17  OL    60      22.424  49.377  52.434  1.00  0.00           C  
ATOM   2361  H7R  OL    60      22.793  48.374  52.666  1.00  0.00           H  
ATOM   2362  H7S  OL    60      21.336  49.350  52.532  1.00  0.00           H  
ATOM   2363  C18  OL    60      22.781  49.716  50.971  1.00  0.00           C  
ATOM   2364  H8R  OL    60      23.869  49.810  50.898  1.00  0.00           H  
ATOM   2365  H8S  OL    60      22.489  48.890  50.323  1.00  0.00           H  
ATOM   2366  C19  OL    60      22.134  51.006  50.500  1.00  0.00           C  
ATOM   2367  H9R  OL    60      22.008  51.774  51.261  1.00  0.00           H  
ATOM   2368 C110  OL    60      21.776  51.278  49.248  1.00  0.00           C  
ATOM   2369 H10R  OL    60      21.395  52.269  49.017  1.00  0.00           H  
ATOM   2370 C111  OL    60      21.775  50.294  48.092  1.00  0.00           C  
ATOM   2371 H11R  OL    60      22.737  50.313  47.579  1.00  0.00           H  
ATOM   2372 H11S  OL    60      21.627  49.279  48.460  1.00  0.00           H  
ATOM   2373 C112  OL    60      20.644  50.578  47.079  1.00  0.00           C  
ATOM   2374 H12R  OL    60      20.568  49.711  46.425  1.00  0.00           H  
ATOM   2375 H12S  OL    60      19.691  50.647  47.607  1.00  0.00           H  
ATOM   2376 C113  OL    60      20.814  51.833  46.196  1.00  0.00           C  
ATOM   2377 H13R  OL    60      19.913  51.940  45.586  1.00  0.00           H  
ATOM   2378 H13S  OL    60      20.872  52.718  46.833  1.00  0.00           H  
ATOM   2379 C114  OL    60      22.046  51.776  45.265  1.00  0.00           C  
ATOM   2380 H14R  OL    60      22.930  51.502  45.839  1.00  0.00           H  
ATOM   2381 H14S  OL    60      21.904  51.004  44.508  1.00  0.00           H  
ATOM   2382 C115  OL    60      22.363  53.102  44.556  1.00  0.00           C  
ATOM   2383 H15R  OL    60      22.702  53.818  45.310  1.00  0.00           H  
ATOM   2384 H15S  OL    60      23.203  52.928  43.881  1.00  0.00           H  
ATOM   2385 C116  OL    60      21.179  53.678  43.749  1.00  0.00           C  
ATOM   2386 H16R  OL    60      20.731  52.874  43.162  1.00  0.00           H  
ATOM   2387 H16S  OL    60      20.416  54.035  44.445  1.00  0.00           H  
ATOM   2388 C117  OL    60      21.574  54.820  42.783  1.00  0.00           C  
ATOM   2389 H17R  OL    60      22.148  54.396  41.957  1.00  0.00           H  
ATOM   2390 H17S  OL    60      20.676  55.261  42.340  1.00  0.00           H  
ATOM   2391 C118  OL    60      22.392  55.932  43.468  1.00  0.00           C  
ATOM   2392 H18R  OL    60      22.727  56.681  42.746  1.00  0.00           H  
ATOM   2393 H18S  OL    60      23.273  55.521  43.966  1.00  0.00           H  
ATOM   2394 H18T  OL    60      21.775  56.430  44.217  1.00  0.00           H  
TER    2395       OL    60 
ATOM   2395  C1  CHL    61      32.993  37.605  55.681  1.00  0.00           C  
ATOM   2396  H11 CHL    61      32.020  37.119  55.597  1.00  0.00           H  
ATOM   2397  H12 CHL    61      32.858  38.616  55.307  1.00  0.00           H  
ATOM   2398  C2  CHL    61      33.395  37.686  57.171  1.00  0.00           C  
ATOM   2399  H21 CHL    61      34.301  38.282  57.279  1.00  0.00           H  
ATOM   2400  H22 CHL    61      32.616  38.202  57.733  1.00  0.00           H  
ATOM   2401  C3  CHL    61      33.618  36.293  57.783  1.00  0.00           C  
ATOM   2402  H31 CHL    61      32.659  35.773  57.851  1.00  0.00           H  
ATOM   2403  C4  CHL    61      34.603  35.452  56.951  1.00  0.00           C  
ATOM   2404  H41 CHL    61      35.625  35.786  57.147  1.00  0.00           H  
ATOM   2405  H42 CHL    61      34.540  34.426  57.318  1.00  0.00           H  
ATOM   2406  C5  CHL    61      34.322  35.477  55.449  1.00  0.00           C  
ATOM   2407  C6  CHL    61      34.329  34.330  54.778  1.00  0.00           C  
ATOM   2408  H61 CHL    61      34.566  33.398  55.292  1.00  0.00           H  
ATOM   2409  C7  CHL    61      34.028  34.214  53.305  1.00  0.00           C  
ATOM   2410  H71 CHL    61      34.685  33.472  52.846  1.00  0.00           H  
ATOM   2411  H72 CHL    61      33.013  33.825  53.198  1.00  0.00           H  
ATOM   2412  C8  CHL    61      34.160  35.570  52.573  1.00  0.00           C  
ATOM   2413  H81 CHL    61      35.220  35.821  52.500  1.00  0.00           H  
ATOM   2414  C9  CHL    61      33.394  36.669  53.367  1.00  0.00           C  
ATOM   2415  H91 CHL    61      32.385  36.274  53.510  1.00  0.00           H  
ATOM   2416  C10 CHL    61      34.022  36.845  54.800  1.00  0.00           C  
ATOM   2417  C11 CHL    61      33.200  38.004  52.562  1.00  0.00           C  
ATOM   2418 H111 CHL    61      32.438  38.616  53.050  1.00  0.00           H  
ATOM   2419 H112 CHL    61      34.117  38.594  52.574  1.00  0.00           H  
ATOM   2420  C12 CHL    61      32.772  37.821  51.077  1.00  0.00           C  
ATOM   2421 H121 CHL    61      31.720  37.529  51.032  1.00  0.00           H  
ATOM   2422 H122 CHL    61      32.853  38.794  50.595  1.00  0.00           H  
ATOM   2423  C13 CHL    61      33.650  36.773  50.337  1.00  0.00           C  
ATOM   2424  C14 CHL    61      33.556  35.465  51.161  1.00  0.00           C  
ATOM   2425 H141 CHL    61      32.493  35.237  51.292  1.00  0.00           H  
ATOM   2426  C15 CHL    61      34.106  34.353  50.263  1.00  0.00           C  
ATOM   2427 H151 CHL    61      35.194  34.274  50.329  1.00  0.00           H  
ATOM   2428 H152 CHL    61      33.661  33.385  50.508  1.00  0.00           H  
ATOM   2429  C16 CHL    61      33.706  34.811  48.859  1.00  0.00           C  
ATOM   2430 H161 CHL    61      34.592  34.754  48.219  1.00  0.00           H  
ATOM   2431 H162 CHL    61      32.942  34.149  48.455  1.00  0.00           H  
ATOM   2432  C17 CHL    61      33.142  36.265  48.950  1.00  0.00           C  
ATOM   2433 H171 CHL    61      32.050  36.197  48.983  1.00  0.00           H  
ATOM   2434  C18 CHL    61      35.103  37.313  50.205  1.00  0.00           C  
ATOM   2435 H181 CHL    61      35.536  37.576  51.168  1.00  0.00           H  
ATOM   2436 H182 CHL    61      35.115  38.214  49.591  1.00  0.00           H  
ATOM   2437 H183 CHL    61      35.752  36.576  49.732  1.00  0.00           H  
ATOM   2438  C19 CHL    61      35.342  37.664  54.733  1.00  0.00           C  
ATOM   2439 H191 CHL    61      35.975  37.441  55.592  1.00  0.00           H  
ATOM   2440 H192 CHL    61      35.142  38.737  54.740  1.00  0.00           H  
ATOM   2441 H193 CHL    61      35.923  37.437  53.840  1.00  0.00           H  
ATOM   2442  C20 CHL    61      33.532  37.072  47.670  1.00  0.00           C  
ATOM   2443 H201 CHL    61      34.620  37.139  47.622  1.00  0.00           H  
ATOM   2444  C21 CHL    61      32.984  38.516  47.653  1.00  0.00           C  
ATOM   2445 H211 CHL    61      31.912  38.526  47.450  1.00  0.00           H  
ATOM   2446 H212 CHL    61      33.493  39.096  46.880  1.00  0.00           H  
ATOM   2447 H213 CHL    61      33.165  39.039  48.587  1.00  0.00           H  
ATOM   2448  C22 CHL    61      33.069  36.284  46.419  1.00  0.00           C  
ATOM   2449 H221 CHL    61      33.584  35.323  46.391  1.00  0.00           H  
ATOM   2450 H222 CHL    61      32.004  36.067  46.503  1.00  0.00           H  
ATOM   2451  C23 CHL    61      33.342  36.959  45.070  1.00  0.00           C  
ATOM   2452 H231 CHL    61      32.761  37.880  44.999  1.00  0.00           H  
ATOM   2453 H232 CHL    61      34.399  37.227  45.025  1.00  0.00           H  
ATOM   2454  C24 CHL    61      32.973  36.010  43.908  1.00  0.00           C  
ATOM   2455 H241 CHL    61      33.375  35.016  44.113  1.00  0.00           H  
ATOM   2456 H242 CHL    61      31.887  35.895  43.870  1.00  0.00           H  
ATOM   2457  C25 CHL    61      33.480  36.467  42.531  1.00  0.00           C  
ATOM   2458 H251 CHL    61      33.049  35.816  41.768  1.00  0.00           H  
ATOM   2459  C26 CHL    61      34.996  36.347  42.439  1.00  0.00           C  
ATOM   2460 H261 CHL    61      35.273  35.294  42.489  1.00  0.00           H  
ATOM   2461 H262 CHL    61      35.485  36.885  43.252  1.00  0.00           H  
ATOM   2462 H263 CHL    61      35.344  36.763  41.493  1.00  0.00           H  
ATOM   2463  C27 CHL    61      33.098  37.913  42.231  1.00  0.00           C  
ATOM   2464 H271 CHL    61      33.298  38.147  41.185  1.00  0.00           H  
ATOM   2465 H272 CHL    61      33.681  38.590  42.857  1.00  0.00           H  
ATOM   2466 H273 CHL    61      32.039  38.073  42.424  1.00  0.00           H  
ATOM   2467  O1  CHL    61      34.178  36.460  59.082  1.00  0.00           O  
ATOM   2468  HO1 CHL    61      34.299  35.523  59.417  1.00  0.00           H  
TER    2469      CHL    61 
ATOM   2469 C116  PA    62      50.805  19.521  49.618  1.00  0.00           C  
ATOM   2470 H16R  PA    62      51.540  19.726  48.837  1.00  0.00           H  
ATOM   2471 H16S  PA    62      51.308  19.646  50.574  1.00  0.00           H  
ATOM   2472 H16T  PA    62      49.990  20.245  49.542  1.00  0.00           H  
ATOM   2473 C115  PA    62      50.294  18.080  49.480  1.00  0.00           C  
ATOM   2474 H15R  PA    62      51.152  17.409  49.544  1.00  0.00           H  
ATOM   2475 H15S  PA    62      49.879  17.967  48.479  1.00  0.00           H  
ATOM   2476 C114  PA    62      49.222  17.640  50.502  1.00  0.00           C  
ATOM   2477 H14R  PA    62      48.976  16.598  50.287  1.00  0.00           H  
ATOM   2478 H14S  PA    62      48.315  18.220  50.322  1.00  0.00           H  
ATOM   2479 C113  PA    62      49.588  17.769  52.000  1.00  0.00           C  
ATOM   2480 H13R  PA    62      48.889  17.175  52.597  1.00  0.00           H  
ATOM   2481 H13S  PA    62      49.447  18.803  52.313  1.00  0.00           H  
ATOM   2482 C112  PA    62      51.030  17.353  52.342  1.00  0.00           C  
ATOM   2483 H12R  PA    62      51.728  18.032  51.855  1.00  0.00           H  
ATOM   2484 H12S  PA    62      51.235  16.352  51.960  1.00  0.00           H  
ATOM   2485 C111  PA    62      51.262  17.376  53.862  1.00  0.00           C  
ATOM   2486 H11R  PA    62      50.717  16.533  54.290  1.00  0.00           H  
ATOM   2487 H11S  PA    62      50.842  18.290  54.281  1.00  0.00           H  
ATOM   2488 C110  PA    62      52.753  17.287  54.242  1.00  0.00           C  
ATOM   2489 H10R  PA    62      53.280  18.163  53.854  1.00  0.00           H  
ATOM   2490 H10S  PA    62      53.188  16.416  53.749  1.00  0.00           H  
ATOM   2491  C19  PA    62      53.009  17.186  55.762  1.00  0.00           C  
ATOM   2492  H9R  PA    62      52.827  18.153  56.233  1.00  0.00           H  
ATOM   2493  H9S  PA    62      54.063  16.942  55.908  1.00  0.00           H  
ATOM   2494  C18  PA    62      52.143  16.124  56.469  1.00  0.00           C  
ATOM   2495  H8R  PA    62      51.095  16.428  56.419  1.00  0.00           H  
ATOM   2496  H8S  PA    62      52.227  15.180  55.929  1.00  0.00           H  
ATOM   2497  C17  PA    62      52.511  15.889  57.950  1.00  0.00           C  
ATOM   2498  H7R  PA    62      52.424  16.820  58.516  1.00  0.00           H  
ATOM   2499  H7S  PA    62      53.543  15.544  58.020  1.00  0.00           H  
ATOM   2500  C16  PA    62      51.575  14.847  58.584  1.00  0.00           C  
ATOM   2501  H6R  PA    62      51.789  13.852  58.184  1.00  0.00           H  
ATOM   2502  H6S  PA    62      50.554  15.088  58.278  1.00  0.00           H  
ATOM   2503  C15  PA    62      51.597  14.830  60.130  1.00  0.00           C  
ATOM   2504  H5R  PA    62      50.747  14.228  60.450  1.00  0.00           H  
ATOM   2505  H5S  PA    62      51.412  15.836  60.510  1.00  0.00           H  
ATOM   2506  C14  PA    62      52.852  14.262  60.827  1.00  0.00           C  
ATOM   2507  H4R  PA    62      53.229  13.398  60.278  1.00  0.00           H  
ATOM   2508  H4S  PA    62      52.542  13.901  61.811  1.00  0.00           H  
ATOM   2509  C13  PA    62      53.992  15.270  61.056  1.00  0.00           C  
ATOM   2510  H3R  PA    62      53.588  16.205  61.446  1.00  0.00           H  
ATOM   2511  H3S  PA    62      54.492  15.480  60.109  1.00  0.00           H  
ATOM   2512  C12  PA    62      55.003  14.732  62.084  1.00  0.00           C  
ATOM   2513  H2R  PA    62      55.440  13.803  61.715  1.00  0.00           H  
ATOM   2514  H2S  PA    62      54.492  14.512  63.023  1.00  0.00           H  
ATOM   2515  C11  PE    63      56.096  15.732  62.363  1.00  0.00           C  
ATOM   2516  O12  PE    63      57.060  15.869  61.628  1.00  0.00           O  
ATOM   2517  O11  PE    63      55.907  16.416  63.515  1.00  0.00           O  
ATOM   2518  C1   PE    63      56.823  17.510  63.832  1.00  0.00           C  
ATOM   2519  HR   PE    63      57.810  17.304  63.413  1.00  0.00           H  
ATOM   2520  HS   PE    63      56.928  17.577  64.917  1.00  0.00           H  
ATOM   2521  C2   PE    63      56.304  18.869  63.294  1.00  0.00           C  
ATOM   2522  HX   PE    63      57.070  19.628  63.479  1.00  0.00           H  
ATOM   2523  C3   PE    63      54.971  19.327  63.931  1.00  0.00           C  
ATOM   2524  HA   PE    63      54.213  18.543  63.843  1.00  0.00           H  
ATOM   2525  HB   PE    63      54.630  20.198  63.370  1.00  0.00           H  
ATOM   2526  O31  PE    63      55.125  19.698  65.329  1.00  0.00           O  
ATOM   2527  P31  PE    63      54.914  21.207  65.831  1.00  0.00           P  
ATOM   2528  O32  PE    63      56.279  21.946  65.441  1.00  0.00           O  
ATOM   2529  C31  PE    63      57.234  22.379  66.441  1.00  0.00           C  
ATOM   2530  H1A  PE    63      57.442  21.544  67.115  1.00  0.00           H  
ATOM   2531  H1B  PE    63      56.815  23.210  67.019  1.00  0.00           H  
ATOM   2532  C32  PE    63      58.549  22.819  65.764  1.00  0.00           C  
ATOM   2533  H2A  PE    63      59.143  23.396  66.477  1.00  0.00           H  
ATOM   2534  H2B  PE    63      59.130  21.946  65.465  1.00  0.00           H  
ATOM   2535  N31  PE    63      58.384  23.686  64.540  1.00  0.00           N  
ATOM   2536 HN1A  PE    63      57.671  23.308  63.885  1.00  0.00           H  
ATOM   2537 HN1B  PE    63      58.058  24.637  64.800  1.00  0.00           H  
ATOM   2538 HN1C  PE    63      59.269  23.793  63.998  1.00  0.00           H  
ATOM   2539  O33  PE    63      53.814  21.862  65.077  1.00  0.00           O  
ATOM   2540  O34  PE    63      54.773  21.125  67.302  1.00  0.00           O  
ATOM   2541  O21  PE    63      56.049  18.698  61.879  1.00  0.00           O  
ATOM   2542  C21  PE    63      56.565  19.542  60.981  1.00  0.00           C  
ATOM   2543  O22  PE    63      57.193  20.545  61.277  1.00  0.00           O  
ATOM   2544  C12  OL    64      56.309  19.068  59.574  1.00  0.00           C  
ATOM   2545  H2R  OL    64      55.403  18.460  59.593  1.00  0.00           H  
ATOM   2546  H2S  OL    64      56.142  19.923  58.923  1.00  0.00           H  
ATOM   2547  C13  OL    64      57.461  18.231  58.987  1.00  0.00           C  
ATOM   2548  H3R  OL    64      58.240  18.903  58.616  1.00  0.00           H  
ATOM   2549  H3S  OL    64      57.915  17.611  59.764  1.00  0.00           H  
ATOM   2550  C14  OL    64      56.915  17.346  57.839  1.00  0.00           C  
ATOM   2551  H4R  OL    64      56.140  16.683  58.234  1.00  0.00           H  
ATOM   2552  H4S  OL    64      56.427  17.980  57.095  1.00  0.00           H  
ATOM   2553  C15  OL    64      57.994  16.488  57.149  1.00  0.00           C  
ATOM   2554  H5R  OL    64      58.811  17.135  56.828  1.00  0.00           H  
ATOM   2555  H5S  OL    64      58.410  15.787  57.879  1.00  0.00           H  
ATOM   2556  C16  OL    64      57.451  15.708  55.926  1.00  0.00           C  
ATOM   2557  H6R  OL    64      57.893  14.708  55.903  1.00  0.00           H  
ATOM   2558  H6S  OL    64      56.369  15.587  56.014  1.00  0.00           H  
ATOM   2559  C17  OL    64      57.754  16.404  54.586  1.00  0.00           C  
ATOM   2560  H7R  OL    64      57.281  17.387  54.589  1.00  0.00           H  
ATOM   2561  H7S  OL    64      58.833  16.553  54.506  1.00  0.00           H  
ATOM   2562  C18  OL    64      57.265  15.584  53.373  1.00  0.00           C  
ATOM   2563  H8R  OL    64      57.858  14.667  53.344  1.00  0.00           H  
ATOM   2564  H8S  OL    64      56.219  15.302  53.522  1.00  0.00           H  
ATOM   2565  C19  OL    64      57.460  16.336  52.065  1.00  0.00           C  
ATOM   2566  H9R  OL    64      58.337  16.975  52.037  1.00  0.00           H  
ATOM   2567 C110  OL    64      56.680  16.270  50.986  1.00  0.00           C  
ATOM   2568 H10R  OL    64      56.937  16.853  50.102  1.00  0.00           H  
ATOM   2569 C111  OL    64      55.438  15.409  50.878  1.00  0.00           C  
ATOM   2570 H11R  OL    64      55.745  14.361  50.870  1.00  0.00           H  
ATOM   2571 H11S  OL    64      54.807  15.580  51.750  1.00  0.00           H  
ATOM   2572 C112  OL    64      54.587  15.697  49.624  1.00  0.00           C  
ATOM   2573 H12R  OL    64      54.323  16.757  49.616  1.00  0.00           H  
ATOM   2574 H12S  OL    64      55.188  15.510  48.731  1.00  0.00           H  
ATOM   2575 C113  OL    64      53.277  14.865  49.574  1.00  0.00           C  
ATOM   2576 H13R  OL    64      52.647  15.137  50.424  1.00  0.00           H  
ATOM   2577 H13S  OL    64      52.714  15.138  48.680  1.00  0.00           H  
ATOM   2578 C114  OL    64      53.453  13.333  49.592  1.00  0.00           C  
ATOM   2579 H14R  OL    64      53.922  13.044  50.537  1.00  0.00           H  
ATOM   2580 H14S  OL    64      52.466  12.865  49.579  1.00  0.00           H  
ATOM   2581 C115  OL    64      54.292  12.777  48.423  1.00  0.00           C  
ATOM   2582 H15R  OL    64      55.332  13.065  48.585  1.00  0.00           H  
ATOM   2583 H15S  OL    64      54.271  11.687  48.462  1.00  0.00           H  
ATOM   2584 C116  OL    64      53.877  13.222  47.000  1.00  0.00           C  
ATOM   2585 H16R  OL    64      53.978  14.306  46.902  1.00  0.00           H  
ATOM   2586 H16S  OL    64      54.594  12.783  46.303  1.00  0.00           H  
ATOM   2587 C117  OL    64      52.451  12.824  46.558  1.00  0.00           C  
ATOM   2588 H17R  OL    64      52.327  11.740  46.594  1.00  0.00           H  
ATOM   2589 H17S  OL    64      51.719  13.267  47.235  1.00  0.00           H  
ATOM   2590 C118  OL    64      52.151  13.314  45.130  1.00  0.00           C  
ATOM   2591 H18R  OL    64      52.431  14.364  45.029  1.00  0.00           H  
ATOM   2592 H18S  OL    64      51.087  13.226  44.894  1.00  0.00           H  
ATOM   2593 H18T  OL    64      52.715  12.730  44.397  1.00  0.00           H  
TER    2594       OL    64 
ATOM   2594 C116  PA    65      -0.475  66.720  45.463  1.00  0.00           C  
ATOM   2595 H16R  PA    65       0.559  66.420  45.634  1.00  0.00           H  
ATOM   2596 H16S  PA    65      -0.660  66.666  44.388  1.00  0.00           H  
ATOM   2597 H16T  PA    65      -1.138  66.025  45.982  1.00  0.00           H  
ATOM   2598 C115  PA    65      -0.714  68.146  45.969  1.00  0.00           C  
ATOM   2599 H15R  PA    65       0.173  68.739  45.748  1.00  0.00           H  
ATOM   2600 H15S  PA    65      -0.836  68.132  47.054  1.00  0.00           H  
ATOM   2601 C114  PA    65      -1.943  68.761  45.268  1.00  0.00           C  
ATOM   2602 H14R  PA    65      -2.845  68.239  45.597  1.00  0.00           H  
ATOM   2603 H14S  PA    65      -1.854  68.577  44.197  1.00  0.00           H  
ATOM   2604 C113  PA    65      -2.160  70.271  45.495  1.00  0.00           C  
ATOM   2605 H13R  PA    65      -2.941  70.390  46.243  1.00  0.00           H  
ATOM   2606 H13S  PA    65      -2.552  70.703  44.571  1.00  0.00           H  
ATOM   2607 C112  PA    65      -0.907  71.056  45.944  1.00  0.00           C  
ATOM   2608 H12R  PA    65      -0.122  70.964  45.188  1.00  0.00           H  
ATOM   2609 H12S  PA    65      -0.520  70.611  46.861  1.00  0.00           H  
ATOM   2610 C111  PA    65      -1.173  72.548  46.222  1.00  0.00           C  
ATOM   2611 H11R  PA    65      -1.564  73.017  45.315  1.00  0.00           H  
ATOM   2612 H11S  PA    65      -0.218  73.026  46.441  1.00  0.00           H  
ATOM   2613 C110  PA    65      -2.148  72.843  47.385  1.00  0.00           C  
ATOM   2614 H10R  PA    65      -3.138  72.448  47.142  1.00  0.00           H  
ATOM   2615 H10S  PA    65      -2.265  73.926  47.450  1.00  0.00           H  
ATOM   2616  C19  PA    65      -1.736  72.331  48.787  1.00  0.00           C  
ATOM   2617  H9R  PA    65      -1.854  71.248  48.852  1.00  0.00           H  
ATOM   2618  H9S  PA    65      -2.444  72.762  49.501  1.00  0.00           H  
ATOM   2619  C18  PA    65      -0.306  72.709  49.236  1.00  0.00           C  
ATOM   2620  H8R  PA    65      -0.127  73.757  48.991  1.00  0.00           H  
ATOM   2621  H8S  PA    65       0.431  72.119  48.684  1.00  0.00           H  
ATOM   2622  C17  PA    65      -0.106  72.510  50.756  1.00  0.00           C  
ATOM   2623  H7R  PA    65      -1.061  72.692  51.250  1.00  0.00           H  
ATOM   2624  H7S  PA    65       0.588  73.268  51.126  1.00  0.00           H  
ATOM   2625  C16  PA    65       0.400  71.098  51.135  1.00  0.00           C  
ATOM   2626  H6R  PA    65       1.442  71.005  50.825  1.00  0.00           H  
ATOM   2627  H6S  PA    65      -0.160  70.350  50.570  1.00  0.00           H  
ATOM   2628  C15  PA    65       0.247  70.766  52.637  1.00  0.00           C  
ATOM   2629  H5R  PA    65       0.376  69.689  52.768  1.00  0.00           H  
ATOM   2630  H5S  PA    65      -0.774  71.000  52.947  1.00  0.00           H  
ATOM   2631  C14  PA    65       1.229  71.506  53.564  1.00  0.00           C  
ATOM   2632  H4R  PA    65       1.270  72.556  53.271  1.00  0.00           H  
ATOM   2633  H4S  PA    65       2.233  71.095  53.447  1.00  0.00           H  
ATOM   2634  C13  PA    65       0.839  71.434  55.054  1.00  0.00           C  
ATOM   2635  H3R  PA    65      -0.082  72.003  55.208  1.00  0.00           H  
ATOM   2636  H3S  PA    65       1.633  71.931  55.616  1.00  0.00           H  
ATOM   2637  C12  PA    65       0.640  70.003  55.614  1.00  0.00           C  
ATOM   2638  H2R  PA    65       1.432  69.338  55.267  1.00  0.00           H  
ATOM   2639  H2S  PA    65      -0.307  69.594  55.257  1.00  0.00           H  
ATOM   2640  C11  PC    66       0.632  69.981  57.130  1.00  0.00           C  
ATOM   2641  O12  PC    66       1.061  70.889  57.821  1.00  0.00           O  
ATOM   2642  O11  PC    66       0.102  68.851  57.642  1.00  0.00           O  
ATOM   2643  C1   PC    66       0.120  68.686  59.098  1.00  0.00           C  
ATOM   2644  HR   PC    66      -0.791  68.167  59.398  1.00  0.00           H  
ATOM   2645  HS   PC    66       0.143  69.657  59.605  1.00  0.00           H  
ATOM   2646  C2   PC    66       1.328  67.823  59.535  1.00  0.00           C  
ATOM   2647  HX   PC    66       1.202  66.837  59.079  1.00  0.00           H  
ATOM   2648  C3   PC    66       1.407  67.666  61.083  1.00  0.00           C  
ATOM   2649  HA   PC    66       2.382  67.273  61.385  1.00  0.00           H  
ATOM   2650  HB   PC    66       0.644  66.953  61.408  1.00  0.00           H  
ATOM   2651  O31  PC    66       1.189  68.939  61.749  1.00  0.00           O  
ATOM   2652  P31  PC    66       0.560  69.081  63.208  1.00  0.00           P  
ATOM   2653  O32  PC    66      -0.971  69.385  62.895  1.00  0.00           O  
ATOM   2654  C31  PC    66      -1.385  70.674  62.396  1.00  0.00           C  
ATOM   2655  H1A  PC    66      -2.337  70.558  61.870  1.00  0.00           H  
ATOM   2656  H1B  PC    66      -0.649  71.044  61.672  1.00  0.00           H  
ATOM   2657  C32  PC    66      -1.544  71.654  63.583  1.00  0.00           C  
ATOM   2658  H2A  PC    66      -1.621  72.674  63.203  1.00  0.00           H  
ATOM   2659  H2B  PC    66      -0.657  71.598  64.211  1.00  0.00           H  
ATOM   2660  N31  PC    66      -2.720  71.475  64.510  1.00  0.00           N  
ATOM   2661  C33  PC    66      -3.996  71.389  63.748  1.00  0.00           C  
ATOM   2662  H3A  PC    66      -4.003  70.474  63.158  1.00  0.00           H  
ATOM   2663  H3B  PC    66      -4.051  72.261  63.093  1.00  0.00           H  
ATOM   2664  H3C  PC    66      -4.826  71.390  64.457  1.00  0.00           H  
ATOM   2665  C34  PC    66      -2.572  70.272  65.378  1.00  0.00           C  
ATOM   2666  H4A  PC    66      -2.705  69.371  64.780  1.00  0.00           H  
ATOM   2667  H4B  PC    66      -3.330  70.320  66.164  1.00  0.00           H  
ATOM   2668  H4C  PC    66      -1.573  70.284  65.816  1.00  0.00           H  
ATOM   2669  C35  PC    66      -2.812  72.675  65.386  1.00  0.00           C  
ATOM   2670  H5A  PC    66      -2.860  73.555  64.741  1.00  0.00           H  
ATOM   2671  H5B  PC    66      -1.932  72.731  66.028  1.00  0.00           H  
ATOM   2672  H5C  PC    66      -3.710  72.615  66.001  1.00  0.00           H  
ATOM   2673  O33  PC    66       0.641  67.781  63.926  1.00  0.00           O  
ATOM   2674  O34  PC    66       1.216  70.274  63.811  1.00  0.00           O  
ATOM   2675  O21  PC    66       2.540  68.454  59.022  1.00  0.00           O  
ATOM   2676  C21  PC    66       3.622  67.687  58.778  1.00  0.00           C  
ATOM   2677  O22  PC    66       3.679  66.503  59.052  1.00  0.00           O  
ATOM   2678  C12  OL    67       4.768  68.460  58.164  1.00  0.00           C  
ATOM   2679  H2R  OL    67       4.466  69.501  58.035  1.00  0.00           H  
ATOM   2680  H2S  OL    67       5.586  68.457  58.884  1.00  0.00           H  
ATOM   2681  C13  OL    67       5.286  67.905  56.813  1.00  0.00           C  
ATOM   2682  H3R  OL    67       6.253  68.372  56.615  1.00  0.00           H  
ATOM   2683  H3S  OL    67       5.461  66.829  56.889  1.00  0.00           H  
ATOM   2684  C14  OL    67       4.352  68.216  55.622  1.00  0.00           C  
ATOM   2685  H4R  OL    67       3.396  67.719  55.784  1.00  0.00           H  
ATOM   2686  H4S  OL    67       4.161  69.291  55.601  1.00  0.00           H  
ATOM   2687  C15  OL    67       4.901  67.806  54.236  1.00  0.00           C  
ATOM   2688  H5R  OL    67       5.855  68.304  54.061  1.00  0.00           H  
ATOM   2689  H5S  OL    67       5.083  66.728  54.215  1.00  0.00           H  
ATOM   2690  C16  OL    67       3.901  68.211  53.130  1.00  0.00           C  
ATOM   2691  H6R  OL    67       3.006  67.606  53.231  1.00  0.00           H  
ATOM   2692  H6S  OL    67       3.603  69.246  53.300  1.00  0.00           H  
ATOM   2693  C17  OL    67       4.384  68.120  51.671  1.00  0.00           C  
ATOM   2694  H7R  OL    67       5.110  68.915  51.495  1.00  0.00           H  
ATOM   2695  H7S  OL    67       4.876  67.163  51.479  1.00  0.00           H  
ATOM   2696  C18  OL    67       3.194  68.304  50.706  1.00  0.00           C  
ATOM   2697  H8R  OL    67       2.567  67.411  50.715  1.00  0.00           H  
ATOM   2698  H8S  OL    67       2.577  69.127  51.067  1.00  0.00           H  
ATOM   2699  C19  OL    67       3.666  68.636  49.309  1.00  0.00           C  
ATOM   2700  H9R  OL    67       4.296  69.517  49.236  1.00  0.00           H  
ATOM   2701 C110  OL    67       3.380  67.956  48.207  1.00  0.00           C  
ATOM   2702 H10R  OL    67       3.768  68.307  47.254  1.00  0.00           H  
ATOM   2703 C111  OL    67       2.515  66.718  48.130  1.00  0.00           C  
ATOM   2704 H11R  OL    67       1.623  66.838  48.750  1.00  0.00           H  
ATOM   2705 H11S  OL    67       2.163  66.619  47.104  1.00  0.00           H  
ATOM   2706 C112  OL    67       3.262  65.425  48.532  1.00  0.00           C  
ATOM   2707 H12R  OL    67       3.357  65.391  49.618  1.00  0.00           H  
ATOM   2708 H12S  OL    67       2.652  64.567  48.236  1.00  0.00           H  
ATOM   2709 C113  OL    67       4.666  65.280  47.911  1.00  0.00           C  
ATOM   2710 H13R  OL    67       4.598  65.493  46.842  1.00  0.00           H  
ATOM   2711 H13S  OL    67       5.349  66.008  48.354  1.00  0.00           H  
ATOM   2712 C114  OL    67       5.251  63.867  48.099  1.00  0.00           C  
ATOM   2713 H14R  OL    67       4.613  63.173  47.554  1.00  0.00           H  
ATOM   2714 H14S  OL    67       6.233  63.822  47.624  1.00  0.00           H  
ATOM   2715 C115  OL    67       5.355  63.378  49.561  1.00  0.00           C  
ATOM   2716 H15R  OL    67       4.423  63.578  50.095  1.00  0.00           H  
ATOM   2717 H15S  OL    67       5.472  62.295  49.538  1.00  0.00           H  
ATOM   2718 C116  OL    67       6.554  63.930  50.353  1.00  0.00           C  
ATOM   2719 H16R  OL    67       7.458  63.437  49.990  1.00  0.00           H  
ATOM   2720 H16S  OL    67       6.665  64.999  50.159  1.00  0.00           H  
ATOM   2721 C117  OL    67       6.419  63.672  51.871  1.00  0.00           C  
ATOM   2722 H17R  OL    67       5.666  64.348  52.282  1.00  0.00           H  
ATOM   2723 H17S  OL    67       6.075  62.651  52.050  1.00  0.00           H  
ATOM   2724 C118  OL    67       7.733  63.856  52.646  1.00  0.00           C  
ATOM   2725 H18R  OL    67       8.178  64.832  52.445  1.00  0.00           H  
ATOM   2726 H18S  OL    67       8.446  63.078  52.362  1.00  0.00           H  
ATOM   2727 H18T  OL    67       7.544  63.782  53.719  1.00  0.00           H  
TER    2728       OL    67 
ATOM   2728 C116  PA    68      25.430  10.872  45.623  1.00  0.00           C  
ATOM   2729 H16R  PA    68      24.440  10.943  45.165  1.00  0.00           H  
ATOM   2730 H16S  PA    68      26.056  11.661  45.203  1.00  0.00           H  
ATOM   2731 H16T  PA    68      25.338  11.050  46.696  1.00  0.00           H  
ATOM   2732 C115  PA    68      26.063   9.496  45.344  1.00  0.00           C  
ATOM   2733 H15R  PA    68      27.099   9.502  45.683  1.00  0.00           H  
ATOM   2734 H15S  PA    68      26.087   9.326  44.264  1.00  0.00           H  
ATOM   2735 C114  PA    68      25.332   8.330  46.038  1.00  0.00           C  
ATOM   2736 H14R  PA    68      25.663   7.396  45.577  1.00  0.00           H  
ATOM   2737 H14S  PA    68      24.258   8.397  45.856  1.00  0.00           H  
ATOM   2738 C113  PA    68      25.597   8.267  47.559  1.00  0.00           C  
ATOM   2739 H13R  PA    68      25.152   9.129  48.060  1.00  0.00           H  
ATOM   2740 H13S  PA    68      26.675   8.304  47.740  1.00  0.00           H  
ATOM   2741 C112  PA    68      25.030   6.970  48.165  1.00  0.00           C  
ATOM   2742 H12R  PA    68      25.573   6.126  47.738  1.00  0.00           H  
ATOM   2743 H12S  PA    68      23.981   6.864  47.881  1.00  0.00           H  
ATOM   2744 C111  PA    68      25.165   6.882  49.695  1.00  0.00           C  
ATOM   2745 H11R  PA    68      26.167   7.215  49.974  1.00  0.00           H  
ATOM   2746 H11S  PA    68      25.061   5.834  49.979  1.00  0.00           H  
ATOM   2747 C110  PA    68      24.111   7.697  50.464  1.00  0.00           C  
ATOM   2748 H10R  PA    68      23.126   7.250  50.315  1.00  0.00           H  
ATOM   2749 H10S  PA    68      24.082   8.709  50.061  1.00  0.00           H  
ATOM   2750  C19  PA    68      24.380   7.782  51.975  1.00  0.00           C  
ATOM   2751  H9R  PA    68      23.711   8.536  52.393  1.00  0.00           H  
ATOM   2752  H9S  PA    68      25.403   8.122  52.143  1.00  0.00           H  
ATOM   2753  C18  PA    68      24.148   6.457  52.719  1.00  0.00           C  
ATOM   2754  H8R  PA    68      24.626   5.655  52.157  1.00  0.00           H  
ATOM   2755  H8S  PA    68      23.076   6.252  52.747  1.00  0.00           H  
ATOM   2756  C17  PA    68      24.748   6.442  54.140  1.00  0.00           C  
ATOM   2757  H7R  PA    68      25.831   6.368  54.038  1.00  0.00           H  
ATOM   2758  H7S  PA    68      24.440   5.534  54.663  1.00  0.00           H  
ATOM   2759  C16  PA    68      24.435   7.686  54.998  1.00  0.00           C  
ATOM   2760  H6R  PA    68      23.363   7.799  55.170  1.00  0.00           H  
ATOM   2761  H6S  PA    68      24.768   8.565  54.447  1.00  0.00           H  
ATOM   2762  C15  PA    68      25.185   7.628  56.343  1.00  0.00           C  
ATOM   2763  H5R  PA    68      26.257   7.665  56.143  1.00  0.00           H  
ATOM   2764  H5S  PA    68      24.985   6.676  56.828  1.00  0.00           H  
ATOM   2765  C14  PA    68      24.816   8.753  57.324  1.00  0.00           C  
ATOM   2766  H4R  PA    68      25.414   8.623  58.229  1.00  0.00           H  
ATOM   2767  H4S  PA    68      23.766   8.675  57.615  1.00  0.00           H  
ATOM   2768  C13  PA    68      25.086  10.139  56.724  1.00  0.00           C  
ATOM   2769  H3R  PA    68      24.623  10.214  55.741  1.00  0.00           H  
ATOM   2770  H3S  PA    68      26.161  10.251  56.585  1.00  0.00           H  
ATOM   2771  C12  PA    68      24.531  11.289  57.577  1.00  0.00           C  
ATOM   2772  H2R  PA    68      23.477  11.098  57.777  1.00  0.00           H  
ATOM   2773  H2S  PA    68      24.593  12.226  57.021  1.00  0.00           H  
ATOM   2774  C11  PC    69      25.238  11.449  58.899  1.00  0.00           C  
ATOM   2775  O12  PC    69      26.321  10.960  59.173  1.00  0.00           O  
ATOM   2776  O11  PC    69      24.517  12.202  59.745  1.00  0.00           O  
ATOM   2777  C1   PC    69      25.039  12.488  61.072  1.00  0.00           C  
ATOM   2778  HR   PC    69      25.474  11.588  61.519  1.00  0.00           H  
ATOM   2779  HS   PC    69      24.194  12.789  61.692  1.00  0.00           H  
ATOM   2780  C2   PC    69      26.053  13.663  61.051  1.00  0.00           C  
ATOM   2781  HX   PC    69      27.033  13.340  60.684  1.00  0.00           H  
ATOM   2782  C3   PC    69      26.184  14.277  62.462  1.00  0.00           C  
ATOM   2783  HA   PC    69      25.217  14.721  62.715  1.00  0.00           H  
ATOM   2784  HB   PC    69      26.943  15.063  62.453  1.00  0.00           H  
ATOM   2785  O31  PC    69      26.500  13.309  63.499  1.00  0.00           O  
ATOM   2786  P31  PC    69      28.000  12.940  63.884  1.00  0.00           P  
ATOM   2787  O32  PC    69      28.618  14.277  64.497  1.00  0.00           O  
ATOM   2788  C31  PC    69      28.020  14.965  65.613  1.00  0.00           C  
ATOM   2789  H1A  PC    69      27.670  14.250  66.364  1.00  0.00           H  
ATOM   2790  H1B  PC    69      27.158  15.523  65.232  1.00  0.00           H  
ATOM   2791  C32  PC    69      29.057  15.949  66.215  1.00  0.00           C  
ATOM   2792  H2A  PC    69      28.542  16.625  66.903  1.00  0.00           H  
ATOM   2793  H2B  PC    69      29.474  16.563  65.418  1.00  0.00           H  
ATOM   2794  N31  PC    69      30.225  15.401  67.009  1.00  0.00           N  
ATOM   2795  C33  PC    69      31.152  16.515  67.363  1.00  0.00           C  
ATOM   2796  H3A  PC    69      30.587  17.296  67.874  1.00  0.00           H  
ATOM   2797  H3B  PC    69      31.613  16.900  66.450  1.00  0.00           H  
ATOM   2798  H3C  PC    69      31.920  16.114  68.028  1.00  0.00           H  
ATOM   2799  C34  PC    69      29.712  14.839  68.292  1.00  0.00           C  
ATOM   2800  H4A  PC    69      29.385  13.816  68.121  1.00  0.00           H  
ATOM   2801  H4B  PC    69      28.879  15.459  68.626  1.00  0.00           H  
ATOM   2802  H4C  PC    69      30.513  14.856  69.036  1.00  0.00           H  
ATOM   2803  C35  PC    69      31.037  14.373  66.280  1.00  0.00           C  
ATOM   2804  H5A  PC    69      31.545  14.864  65.447  1.00  0.00           H  
ATOM   2805  H5B  PC    69      30.381  13.583  65.911  1.00  0.00           H  
ATOM   2806  H5C  PC    69      31.766  13.958  66.980  1.00  0.00           H  
ATOM   2807  O33  PC    69      27.966  11.894  64.939  1.00  0.00           O  
ATOM   2808  O34  PC    69      28.752  12.679  62.638  1.00  0.00           O  
ATOM   2809  O21  PC    69      25.523  14.759  60.255  1.00  0.00           O  
ATOM   2810  C21  PC    69      25.832  14.862  58.950  1.00  0.00           C  
ATOM   2811  O22  PC    69      26.591  14.108  58.362  1.00  0.00           O  
ATOM   2812  C12  OL    70      25.125  16.026  58.292  1.00  0.00           C  
ATOM   2813  H2R  OL    70      25.296  16.929  58.882  1.00  0.00           H  
ATOM   2814  H2S  OL    70      25.560  16.181  57.304  1.00  0.00           H  
ATOM   2815  C13  OL    70      23.606  15.787  58.178  1.00  0.00           C  
ATOM   2816  H3R  OL    70      23.420  14.721  58.034  1.00  0.00           H  
ATOM   2817  H3S  OL    70      23.131  16.072  59.118  1.00  0.00           H  
ATOM   2818  C14  OL    70      22.932  16.557  57.029  1.00  0.00           C  
ATOM   2819  H4R  OL    70      23.153  17.624  57.101  1.00  0.00           H  
ATOM   2820  H4S  OL    70      23.352  16.199  56.085  1.00  0.00           H  
ATOM   2821  C15  OL    70      21.400  16.344  57.069  1.00  0.00           C  
ATOM   2822  H5R  OL    70      21.185  15.275  56.998  1.00  0.00           H  
ATOM   2823  H5S  OL    70      20.998  16.679  58.029  1.00  0.00           H  
ATOM   2824  C16  OL    70      20.639  17.083  55.957  1.00  0.00           C  
ATOM   2825  H6R  OL    70      19.590  16.805  56.021  1.00  0.00           H  
ATOM   2826  H6S  OL    70      20.713  18.164  56.113  1.00  0.00           H  
ATOM   2827  C17  OL    70      21.125  16.739  54.544  1.00  0.00           C  
ATOM   2828  H7R  OL    70      20.436  17.181  53.819  1.00  0.00           H  
ATOM   2829  H7S  OL    70      22.100  17.202  54.393  1.00  0.00           H  
ATOM   2830  C18  OL    70      21.249  15.227  54.263  1.00  0.00           C  
ATOM   2831  H8R  OL    70      21.624  15.116  53.247  1.00  0.00           H  
ATOM   2832  H8S  OL    70      21.996  14.764  54.910  1.00  0.00           H  
ATOM   2833  C19  OL    70      19.928  14.504  54.409  1.00  0.00           C  
ATOM   2834  H9R  OL    70      19.659  14.185  55.415  1.00  0.00           H  
ATOM   2835 C110  OL    70      19.119  14.244  53.393  1.00  0.00           C  
ATOM   2836 H10R  OL    70      18.182  13.717  53.557  1.00  0.00           H  
ATOM   2837 C111  OL    70      19.395  14.659  51.971  1.00  0.00           C  
ATOM   2838 H11R  OL    70      19.409  15.750  51.893  1.00  0.00           H  
ATOM   2839 H11S  OL    70      20.374  14.284  51.660  1.00  0.00           H  
ATOM   2840 C112  OL    70      18.315  14.065  51.057  1.00  0.00           C  
ATOM   2841 H12R  OL    70      18.433  12.981  51.042  1.00  0.00           H  
ATOM   2842 H12S  OL    70      17.327  14.279  51.469  1.00  0.00           H  
ATOM   2843 C113  OL    70      18.395  14.606  49.625  1.00  0.00           C  
ATOM   2844 H13R  OL    70      17.848  15.550  49.571  1.00  0.00           H  
ATOM   2845 H13S  OL    70      19.442  14.800  49.383  1.00  0.00           H  
ATOM   2846 C114  OL    70      17.825  13.601  48.608  1.00  0.00           C  
ATOM   2847 H14R  OL    70      18.388  12.668  48.685  1.00  0.00           H  
ATOM   2848 H14S  OL    70      16.792  13.366  48.864  1.00  0.00           H  
ATOM   2849 C115  OL    70      17.867  14.105  47.154  1.00  0.00           C  
ATOM   2850 H15R  OL    70      17.686  13.263  46.482  1.00  0.00           H  
ATOM   2851 H15S  OL    70      17.059  14.822  46.993  1.00  0.00           H  
ATOM   2852 C116  OL    70      19.208  14.760  46.782  1.00  0.00           C  
ATOM   2853 H16R  OL    70      19.295  15.734  47.268  1.00  0.00           H  
ATOM   2854 H16S  OL    70      20.037  14.138  47.132  1.00  0.00           H  
ATOM   2855 C117  OL    70      19.320  14.959  45.269  1.00  0.00           C  
ATOM   2856 H17R  OL    70      19.310  13.982  44.780  1.00  0.00           H  
ATOM   2857 H17S  OL    70      18.460  15.525  44.907  1.00  0.00           H  
ATOM   2858 C118  OL    70      20.612  15.709  44.928  1.00  0.00           C  
ATOM   2859 H18R  OL    70      21.468  15.212  45.389  1.00  0.00           H  
ATOM   2860 H18S  OL    70      20.563  16.732  45.306  1.00  0.00           H  
ATOM   2861 H18T  OL    70      20.756  15.738  43.847  1.00  0.00           H  
TER    2862       OL    70 
ATOM   2862 C116  PA    71      15.424  32.447  43.623  1.00  0.00           C  
ATOM   2863 H16R  PA    71      15.968  31.639  43.135  1.00  0.00           H  
ATOM   2864 H16S  PA    71      14.852  32.958  42.845  1.00  0.00           H  
ATOM   2865 H16T  PA    71      14.733  32.005  44.340  1.00  0.00           H  
ATOM   2866 C115  PA    71      16.370  33.436  44.334  1.00  0.00           C  
ATOM   2867 H15R  PA    71      15.797  34.312  44.638  1.00  0.00           H  
ATOM   2868 H15S  PA    71      17.120  33.777  43.617  1.00  0.00           H  
ATOM   2869 C114  PA    71      17.072  32.868  45.588  1.00  0.00           C  
ATOM   2870 H14R  PA    71      17.477  31.878  45.374  1.00  0.00           H  
ATOM   2871 H14S  PA    71      16.346  32.747  46.393  1.00  0.00           H  
ATOM   2872 C113  PA    71      18.227  33.763  46.076  1.00  0.00           C  
ATOM   2873 H13R  PA    71      18.726  34.213  45.216  1.00  0.00           H  
ATOM   2874 H13S  PA    71      18.957  33.126  46.573  1.00  0.00           H  
ATOM   2875 C112  PA    71      17.821  34.891  47.040  1.00  0.00           C  
ATOM   2876 H12R  PA    71      17.046  35.508  46.579  1.00  0.00           H  
ATOM   2877 H12S  PA    71      18.687  35.543  47.170  1.00  0.00           H  
ATOM   2878 C111  PA    71      17.372  34.391  48.434  1.00  0.00           C  
ATOM   2879 H11R  PA    71      16.542  33.686  48.340  1.00  0.00           H  
ATOM   2880 H11S  PA    71      16.998  35.250  48.992  1.00  0.00           H  
ATOM   2881 C110  PA    71      18.527  33.748  49.241  1.00  0.00           C  
ATOM   2882 H10R  PA    71      19.326  34.483  49.357  1.00  0.00           H  
ATOM   2883 H10S  PA    71      18.945  32.906  48.687  1.00  0.00           H  
ATOM   2884  C19  PA    71      18.139  33.229  50.639  1.00  0.00           C  
ATOM   2885  H9R  PA    71      19.046  32.926  51.162  1.00  0.00           H  
ATOM   2886  H9S  PA    71      17.531  32.333  50.525  1.00  0.00           H  
ATOM   2887  C18  PA    71      17.390  34.249  51.517  1.00  0.00           C  
ATOM   2888  H8R  PA    71      16.365  34.359  51.151  1.00  0.00           H  
ATOM   2889  H8S  PA    71      17.874  35.224  51.432  1.00  0.00           H  
ATOM   2890  C17  PA    71      17.377  33.828  53.002  1.00  0.00           C  
ATOM   2891  H7R  PA    71      18.395  33.896  53.395  1.00  0.00           H  
ATOM   2892  H7S  PA    71      17.085  32.777  53.079  1.00  0.00           H  
ATOM   2893  C16  PA    71      16.421  34.698  53.853  1.00  0.00           C  
ATOM   2894  H6R  PA    71      15.417  34.638  53.425  1.00  0.00           H  
ATOM   2895  H6S  PA    71      16.737  35.740  53.809  1.00  0.00           H  
ATOM   2896  C15  PA    71      16.378  34.246  55.326  1.00  0.00           C  
ATOM   2897  H5R  PA    71      17.393  34.254  55.725  1.00  0.00           H  
ATOM   2898  H5S  PA    71      16.037  33.209  55.350  1.00  0.00           H  
ATOM   2899  C14  PA    71      15.467  35.082  56.258  1.00  0.00           C  
ATOM   2900  H4R  PA    71      14.438  35.057  55.894  1.00  0.00           H  
ATOM   2901  H4S  PA    71      15.786  36.128  56.286  1.00  0.00           H  
ATOM   2902  C13  PA    71      15.510  34.506  57.684  1.00  0.00           C  
ATOM   2903  H3R  PA    71      16.535  34.572  58.053  1.00  0.00           H  
ATOM   2904  H3S  PA    71      15.254  33.443  57.646  1.00  0.00           H  
ATOM   2905  C12  PA    71      14.590  35.228  58.690  1.00  0.00           C  
ATOM   2906  H2R  PA    71      13.539  35.034  58.460  1.00  0.00           H  
ATOM   2907  H2S  PA    71      14.736  36.308  58.645  1.00  0.00           H  
ATOM   2908  C11  PS    72      14.905  34.733  60.080  1.00  0.00           C  
ATOM   2909  O12  PS    72      15.921  35.011  60.698  1.00  0.00           O  
ATOM   2910  O11  PS    72      13.990  33.843  60.506  1.00  0.00           O  
ATOM   2911  C1   PS    72      14.280  33.201  61.777  1.00  0.00           C  
ATOM   2912  HR   PS    72      14.260  33.952  62.569  1.00  0.00           H  
ATOM   2913  HS   PS    72      15.282  32.764  61.723  1.00  0.00           H  
ATOM   2914  C2   PS    72      13.266  32.075  62.087  1.00  0.00           C  
ATOM   2915  HX   PS    72      12.260  32.496  62.128  1.00  0.00           H  
ATOM   2916  C3   PS    72      13.619  31.355  63.409  1.00  0.00           C  
ATOM   2917  HA   PS    72      14.585  30.853  63.291  1.00  0.00           H  
ATOM   2918  HB   PS    72      12.861  30.594  63.613  1.00  0.00           H  
ATOM   2919  O31  PS    72      13.705  32.265  64.548  1.00  0.00           O  
ATOM   2920  P31  PS    72      12.392  32.795  65.292  1.00  0.00           P  
ATOM   2921  O32  PS    72      11.744  31.455  65.816  1.00  0.00           O  
ATOM   2922  C31  PS    72      12.074  30.892  67.104  1.00  0.00           C  
ATOM   2923  H1A  PS    72      11.716  31.564  67.892  1.00  0.00           H  
ATOM   2924  H1B  PS    72      13.155  30.752  67.194  1.00  0.00           H  
ATOM   2925  C32  PS    72      11.356  29.539  67.182  1.00  0.00           C  
ATOM   2926  H2A  PS    72      11.751  28.885  66.405  1.00  0.00           H  
ATOM   2927  N31  PS    72       9.879  29.706  66.863  1.00  0.00           N  
ATOM   2928 HN1A  PS    72       9.325  28.837  66.983  1.00  0.00           H  
ATOM   2929 HN1B  PS    72       9.433  30.452  67.435  1.00  0.00           H  
ATOM   2930 HN1C  PS    72       9.740  30.021  65.881  1.00  0.00           H  
ATOM   2931  C33  PS    72      11.695  28.831  68.488  1.00  0.00           C  
ATOM   2932  O33  PS    72      12.828  33.605  66.452  1.00  0.00           O  
ATOM   2933  O34  PS    72      11.465  33.401  64.315  1.00  0.00           O  
ATOM   2934  O21  PS    72      13.365  31.101  61.023  1.00  0.00           O  
ATOM   2935  C21  PS    72      12.251  30.475  60.620  1.00  0.00           C  
ATOM   2936  O22  PS    72      11.172  30.564  61.184  1.00  0.00           O  
ATOM   2937  O35  PS    72      10.826  28.208  69.050  1.00  0.00           O  
ATOM   2938  O36  PS    72      12.871  28.696  68.811  1.00  0.00           O  
ATOM   2939  C12  OL    73      12.537  29.643  59.403  1.00  0.00           C  
ATOM   2940  H2R  OL    73      13.531  29.214  59.520  1.00  0.00           H  
ATOM   2941  H2S  OL    73      11.835  28.816  59.341  1.00  0.00           H  
ATOM   2942  C13  OL    73      12.501  30.463  58.106  1.00  0.00           C  
ATOM   2943  H3R  OL    73      11.465  30.609  57.803  1.00  0.00           H  
ATOM   2944  H3S  OL    73      12.949  31.448  58.265  1.00  0.00           H  
ATOM   2945  C14  OL    73      13.270  29.726  57.000  1.00  0.00           C  
ATOM   2946  H4R  OL    73      14.269  29.481  57.365  1.00  0.00           H  
ATOM   2947  H4S  OL    73      12.762  28.785  56.776  1.00  0.00           H  
ATOM   2948  C15  OL    73      13.414  30.574  55.731  1.00  0.00           C  
ATOM   2949  H5R  OL    73      12.435  30.684  55.260  1.00  0.00           H  
ATOM   2950  H5S  OL    73      13.771  31.573  55.996  1.00  0.00           H  
ATOM   2951  C16  OL    73      14.419  29.952  54.751  1.00  0.00           C  
ATOM   2952  H6R  OL    73      15.402  29.928  55.221  1.00  0.00           H  
ATOM   2953  H6S  OL    73      14.145  28.922  54.521  1.00  0.00           H  
ATOM   2954  C17  OL    73      14.480  30.780  53.464  1.00  0.00           C  
ATOM   2955  H7R  OL    73      13.491  30.768  53.003  1.00  0.00           H  
ATOM   2956  H7S  OL    73      14.724  31.817  53.712  1.00  0.00           H  
ATOM   2957  C18  OL    73      15.510  30.256  52.458  1.00  0.00           C  
ATOM   2958  H8R  OL    73      16.511  30.357  52.884  1.00  0.00           H  
ATOM   2959  H8S  OL    73      15.330  29.196  52.273  1.00  0.00           H  
ATOM   2960  C19  OL    73      15.389  31.077  51.192  1.00  0.00           C  
ATOM   2961  H9R  OL    73      15.235  32.142  51.356  1.00  0.00           H  
ATOM   2962 C110  OL    73      15.380  30.608  49.950  1.00  0.00           C  
ATOM   2963 H10R  OL    73      15.241  31.304  49.125  1.00  0.00           H  
ATOM   2964 C111  OL    73      15.665  29.175  49.552  1.00  0.00           C  
ATOM   2965 H11R  OL    73      16.421  29.182  48.768  1.00  0.00           H  
ATOM   2966 H11S  OL    73      16.079  28.616  50.392  1.00  0.00           H  
ATOM   2967 C112  OL    73      14.424  28.418  49.049  1.00  0.00           C  
ATOM   2968 H12R  OL    73      14.734  27.399  48.806  1.00  0.00           H  
ATOM   2969 H12S  OL    73      13.701  28.346  49.863  1.00  0.00           H  
ATOM   2970 C113  OL    73      13.725  29.025  47.816  1.00  0.00           C  
ATOM   2971 H13R  OL    73      12.748  28.546  47.729  1.00  0.00           H  
ATOM   2972 H13S  OL    73      13.549  30.093  47.965  1.00  0.00           H  
ATOM   2973 C114  OL    73      14.540  28.790  46.526  1.00  0.00           C  
ATOM   2974 H14R  OL    73      15.472  29.355  46.590  1.00  0.00           H  
ATOM   2975 H14S  OL    73      14.809  27.733  46.472  1.00  0.00           H  
ATOM   2976 C115  OL    73      13.824  29.177  45.215  1.00  0.00           C  
ATOM   2977 H15R  OL    73      13.687  30.258  45.191  1.00  0.00           H  
ATOM   2978 H15S  OL    73      14.484  28.900  44.395  1.00  0.00           H  
ATOM   2979 C116  OL    73      12.457  28.490  45.022  1.00  0.00           C  
ATOM   2980 H16R  OL    73      12.571  27.416  45.180  1.00  0.00           H  
ATOM   2981 H16S  OL    73      11.793  28.872  45.799  1.00  0.00           H  
ATOM   2982 C117  OL    73      11.749  28.735  43.671  1.00  0.00           C  
ATOM   2983 H17R  OL    73      10.762  28.269  43.716  1.00  0.00           H  
ATOM   2984 H17S  OL    73      11.583  29.805  43.551  1.00  0.00           H  
ATOM   2985 C118  OL    73      12.454  28.216  42.406  1.00  0.00           C  
ATOM   2986 H18R  OL    73      11.728  28.180  41.592  1.00  0.00           H  
ATOM   2987 H18S  OL    73      12.869  27.214  42.544  1.00  0.00           H  
ATOM   2988 H18T  OL    73      13.253  28.894  42.102  1.00  0.00           H  
TER    2989       OL    73 
ATOM   2989 C116  PA    74      34.138  26.592  42.313  1.00  0.00           C  
ATOM   2990 H16R  PA    74      34.996  26.058  41.912  1.00  0.00           H  
ATOM   2991 H16S  PA    74      33.977  27.490  41.723  1.00  0.00           H  
ATOM   2992 H16T  PA    74      33.260  25.953  42.227  1.00  0.00           H  
ATOM   2993 C115  PA    74      34.415  26.999  43.761  1.00  0.00           C  
ATOM   2994 H15R  PA    74      34.471  26.108  44.386  1.00  0.00           H  
ATOM   2995 H15S  PA    74      33.585  27.614  44.111  1.00  0.00           H  
ATOM   2996 C114  PA    74      35.720  27.808  43.860  1.00  0.00           C  
ATOM   2997 H14R  PA    74      35.711  28.414  44.766  1.00  0.00           H  
ATOM   2998 H14S  PA    74      35.736  28.508  43.021  1.00  0.00           H  
ATOM   2999 C113  PA    74      36.996  26.933  43.837  1.00  0.00           C  
ATOM   3000 H13R  PA    74      37.860  27.570  43.637  1.00  0.00           H  
ATOM   3001 H13S  PA    74      36.938  26.243  42.994  1.00  0.00           H  
ATOM   3002 C112  PA    74      37.249  26.099  45.119  1.00  0.00           C  
ATOM   3003 H12R  PA    74      38.250  25.670  45.049  1.00  0.00           H  
ATOM   3004 H12S  PA    74      36.551  25.262  45.130  1.00  0.00           H  
ATOM   3005 C111  PA    74      37.117  26.842  46.468  1.00  0.00           C  
ATOM   3006 H11R  PA    74      36.086  27.190  46.562  1.00  0.00           H  
ATOM   3007 H11S  PA    74      37.756  27.729  46.475  1.00  0.00           H  
ATOM   3008 C110  PA    74      37.430  25.958  47.705  1.00  0.00           C  
ATOM   3009 H10R  PA    74      36.653  25.196  47.790  1.00  0.00           H  
ATOM   3010 H10S  PA    74      37.358  26.580  48.600  1.00  0.00           H  
ATOM   3011  C19  PA    74      38.809  25.250  47.682  1.00  0.00           C  
ATOM   3012  H9R  PA    74      39.601  25.993  47.547  1.00  0.00           H  
ATOM   3013  H9S  PA    74      38.838  24.596  46.811  1.00  0.00           H  
ATOM   3014  C18  PA    74      39.118  24.368  48.920  1.00  0.00           C  
ATOM   3015  H8R  PA    74      40.122  23.946  48.816  1.00  0.00           H  
ATOM   3016  H8S  PA    74      38.430  23.522  48.939  1.00  0.00           H  
ATOM   3017  C17  PA    74      39.040  25.089  50.279  1.00  0.00           C  
ATOM   3018  H7R  PA    74      39.341  24.398  51.070  1.00  0.00           H  
ATOM   3019  H7S  PA    74      38.009  25.381  50.490  1.00  0.00           H  
ATOM   3020  C16  PA    74      39.985  26.302  50.309  1.00  0.00           C  
ATOM   3021  H6R  PA    74      39.666  27.041  49.571  1.00  0.00           H  
ATOM   3022  H6S  PA    74      40.980  25.959  50.020  1.00  0.00           H  
ATOM   3023  C15  PA    74      40.088  26.977  51.685  1.00  0.00           C  
ATOM   3024  H5R  PA    74      40.891  27.711  51.628  1.00  0.00           H  
ATOM   3025  H5S  PA    74      40.378  26.230  52.430  1.00  0.00           H  
ATOM   3026  C14  PA    74      38.783  27.681  52.110  1.00  0.00           C  
ATOM   3027  H4R  PA    74      38.017  26.931  52.319  1.00  0.00           H  
ATOM   3028  H4S  PA    74      38.420  28.274  51.269  1.00  0.00           H  
ATOM   3029  C13  PA    74      38.951  28.599  53.344  1.00  0.00           C  
ATOM   3030  H3R  PA    74      39.497  29.504  53.060  1.00  0.00           H  
ATOM   3031  H3S  PA    74      39.543  28.082  54.100  1.00  0.00           H  
ATOM   3032  C12  PA    74      37.586  28.989  53.945  1.00  0.00           C  
ATOM   3033  H2R  PA    74      37.052  29.604  53.227  1.00  0.00           H  
ATOM   3034  H2S  PA    74      36.987  28.093  54.109  1.00  0.00           H  
ATOM   3035  C11  PC    75      37.686  29.735  55.260  1.00  0.00           C  
ATOM   3036  O12  PC    75      38.559  29.536  56.088  1.00  0.00           O  
ATOM   3037  O11  PC    75      36.709  30.653  55.420  1.00  0.00           O  
ATOM   3038  C1   PC    75      36.582  31.357  56.702  1.00  0.00           C  
ATOM   3039  HR   PC    75      36.507  30.634  57.519  1.00  0.00           H  
ATOM   3040  HS   PC    75      35.657  31.943  56.680  1.00  0.00           H  
ATOM   3041  C2   PC    75      37.767  32.325  56.962  1.00  0.00           C  
ATOM   3042  HX   PC    75      38.707  31.785  56.855  1.00  0.00           H  
ATOM   3043  C3   PC    75      37.738  32.887  58.402  1.00  0.00           C  
ATOM   3044  HA   PC    75      38.505  33.657  58.511  1.00  0.00           H  
ATOM   3045  HB   PC    75      37.974  32.075  59.095  1.00  0.00           H  
ATOM   3046  O31  PC    75      36.432  33.422  58.746  1.00  0.00           O  
ATOM   3047  P31  PC    75      35.880  33.402  60.239  1.00  0.00           P  
ATOM   3048  O32  PC    75      36.872  34.328  61.050  1.00  0.00           O  
ATOM   3049  C31  PC    75      37.023  35.714  60.714  1.00  0.00           C  
ATOM   3050  H1A  PC    75      36.167  36.301  61.054  1.00  0.00           H  
ATOM   3051  H1B  PC    75      37.085  35.781  59.624  1.00  0.00           H  
ATOM   3052  C32  PC    75      38.353  36.241  61.287  1.00  0.00           C  
ATOM   3053  H2A  PC    75      38.451  37.294  61.024  1.00  0.00           H  
ATOM   3054  H2B  PC    75      39.159  35.688  60.820  1.00  0.00           H  
ATOM   3055  N31  PC    75      38.648  36.167  62.758  1.00  0.00           N  
ATOM   3056  C33  PC    75      37.510  36.706  63.553  1.00  0.00           C  
ATOM   3057  H3A  PC    75      36.679  36.000  63.495  1.00  0.00           H  
ATOM   3058  H3B  PC    75      37.225  37.672  63.130  1.00  0.00           H  
ATOM   3059  H3C  PC    75      37.844  36.820  64.585  1.00  0.00           H  
ATOM   3060  C34  PC    75      38.956  34.772  63.195  1.00  0.00           C  
ATOM   3061  H4A  PC    75      39.766  34.381  62.574  1.00  0.00           H  
ATOM   3062  H4B  PC    75      38.063  34.162  63.056  1.00  0.00           H  
ATOM   3063  H4C  PC    75      39.267  34.796  64.242  1.00  0.00           H  
ATOM   3064  C35  PC    75      39.867  36.993  63.015  1.00  0.00           C  
ATOM   3065  H5A  PC    75      40.155  36.878  64.060  1.00  0.00           H  
ATOM   3066  H5B  PC    75      39.647  38.040  62.790  1.00  0.00           H  
ATOM   3067  H5C  PC    75      40.669  36.630  62.366  1.00  0.00           H  
ATOM   3068  O33  PC    75      34.525  34.000  60.234  1.00  0.00           O  
ATOM   3069  O34  PC    75      36.008  32.027  60.751  1.00  0.00           O  
ATOM   3070  O21  PC    75      37.693  33.403  55.985  1.00  0.00           O  
ATOM   3071  C21  PC    75      38.809  33.834  55.368  1.00  0.00           C  
ATOM   3072  O22  PC    75      39.935  33.436  55.623  1.00  0.00           O  
ATOM   3073  C12  OL    76      38.509  34.910  54.342  1.00  0.00           C  
ATOM   3074  H2R  OL    76      37.428  34.966  54.186  1.00  0.00           H  
ATOM   3075  H2S  OL    76      38.818  35.865  54.771  1.00  0.00           H  
ATOM   3076  C13  OL    76      39.218  34.736  52.975  1.00  0.00           C  
ATOM   3077  H3R  OL    76      38.900  35.551  52.321  1.00  0.00           H  
ATOM   3078  H3S  OL    76      40.294  34.868  53.107  1.00  0.00           H  
ATOM   3079  C14  OL    76      39.003  33.404  52.226  1.00  0.00           C  
ATOM   3080  H4R  OL    76      39.385  33.537  51.213  1.00  0.00           H  
ATOM   3081  H4S  OL    76      39.603  32.626  52.702  1.00  0.00           H  
ATOM   3082  C15  OL    76      37.551  32.910  52.117  1.00  0.00           C  
ATOM   3083  H5R  OL    76      37.184  32.649  53.112  1.00  0.00           H  
ATOM   3084  H5S  OL    76      36.928  33.713  51.721  1.00  0.00           H  
ATOM   3085  C16  OL    76      37.445  31.670  51.205  1.00  0.00           C  
ATOM   3086  H6R  OL    76      37.726  31.957  50.189  1.00  0.00           H  
ATOM   3087  H6S  OL    76      38.158  30.917  51.546  1.00  0.00           H  
ATOM   3088  C17  OL    76      36.017  31.082  51.188  1.00  0.00           C  
ATOM   3089  H7R  OL    76      35.682  30.984  52.223  1.00  0.00           H  
ATOM   3090  H7S  OL    76      35.359  31.802  50.702  1.00  0.00           H  
ATOM   3091  C18  OL    76      35.849  29.707  50.497  1.00  0.00           C  
ATOM   3092  H8R  OL    76      36.232  28.922  51.150  1.00  0.00           H  
ATOM   3093  H8S  OL    76      34.783  29.499  50.370  1.00  0.00           H  
ATOM   3094  C19  OL    76      36.588  29.607  49.181  1.00  0.00           C  
ATOM   3095  H9R  OL    76      37.626  29.295  49.277  1.00  0.00           H  
ATOM   3096 C110  OL    76      36.086  29.795  47.964  1.00  0.00           C  
ATOM   3097 H10R  OL    76      36.732  29.632  47.104  1.00  0.00           H  
ATOM   3098 C111  OL    76      34.685  30.259  47.618  1.00  0.00           C  
ATOM   3099 H11R  OL    76      34.203  29.475  47.032  1.00  0.00           H  
ATOM   3100 H11S  OL    76      34.082  30.434  48.511  1.00  0.00           H  
ATOM   3101 C112  OL    76      34.749  31.543  46.765  1.00  0.00           C  
ATOM   3102 H12R  OL    76      35.243  32.326  47.346  1.00  0.00           H  
ATOM   3103 H12S  OL    76      35.392  31.348  45.906  1.00  0.00           H  
ATOM   3104 C113  OL    76      33.381  32.079  46.281  1.00  0.00           C  
ATOM   3105 H13R  OL    76      32.761  32.317  47.146  1.00  0.00           H  
ATOM   3106 H13S  OL    76      33.534  33.011  45.735  1.00  0.00           H  
ATOM   3107 C114  OL    76      32.579  31.131  45.376  1.00  0.00           C  
ATOM   3108 H14R  OL    76      32.397  30.192  45.905  1.00  0.00           H  
ATOM   3109 H14S  OL    76      31.600  31.572  45.175  1.00  0.00           H  
ATOM   3110 C115  OL    76      33.265  30.826  44.034  1.00  0.00           C  
ATOM   3111 H15R  OL    76      34.264  30.430  44.221  1.00  0.00           H  
ATOM   3112 H15S  OL    76      32.692  30.016  43.581  1.00  0.00           H  
ATOM   3113 C116  OL    76      33.384  32.014  43.040  1.00  0.00           C  
ATOM   3114 H16R  OL    76      32.407  32.470  42.859  1.00  0.00           H  
ATOM   3115 H16S  OL    76      34.045  32.786  43.437  1.00  0.00           H  
ATOM   3116 C117  OL    76      33.976  31.496  41.719  1.00  0.00           C  
ATOM   3117 H17R  OL    76      34.897  30.963  41.960  1.00  0.00           H  
ATOM   3118 H17S  OL    76      33.268  30.778  41.304  1.00  0.00           H  
ATOM   3119 C118  OL    76      34.310  32.543  40.640  1.00  0.00           C  
ATOM   3120 H18R  OL    76      34.679  32.028  39.749  1.00  0.00           H  
ATOM   3121 H18S  OL    76      35.094  33.225  40.976  1.00  0.00           H  
ATOM   3122 H18T  OL    76      33.428  33.125  40.362  1.00  0.00           H  
TER    3123       OL    76 
ATOM   3123  C1  CHL    77      36.760  45.738  53.877  1.00  0.00           C  
ATOM   3124  H11 CHL    77      37.152  44.726  53.989  1.00  0.00           H  
ATOM   3125  H12 CHL    77      35.834  45.643  53.322  1.00  0.00           H  
ATOM   3126  C2  CHL    77      36.450  46.307  55.285  1.00  0.00           C  
ATOM   3127  H21 CHL    77      35.994  47.293  55.196  1.00  0.00           H  
ATOM   3128  H22 CHL    77      35.721  45.671  55.783  1.00  0.00           H  
ATOM   3129  C3  CHL    77      37.706  46.430  56.166  1.00  0.00           C  
ATOM   3130  H31 CHL    77      38.056  45.429  56.438  1.00  0.00           H  
ATOM   3131  C4  CHL    77      38.818  47.209  55.428  1.00  0.00           C  
ATOM   3132  H41 CHL    77      38.557  48.270  55.434  1.00  0.00           H  
ATOM   3133  H42 CHL    77      39.745  47.132  56.000  1.00  0.00           H  
ATOM   3134  C5  CHL    77      39.032  46.731  53.984  1.00  0.00           C  
ATOM   3135  C6  CHL    77      40.259  46.424  53.584  1.00  0.00           C  
ATOM   3136  H61 CHL    77      41.099  46.557  54.263  1.00  0.00           H  
ATOM   3137  C7  CHL    77      40.595  45.929  52.202  1.00  0.00           C  
ATOM   3138  H71 CHL    77      41.548  46.372  51.911  1.00  0.00           H  
ATOM   3139  H72 CHL    77      40.753  44.849  52.228  1.00  0.00           H  
ATOM   3140  C8  CHL    77      39.498  46.276  51.165  1.00  0.00           C  
ATOM   3141  H81 CHL    77      39.513  47.348  50.992  1.00  0.00           H  
ATOM   3142  C9  CHL    77      38.108  45.848  51.720  1.00  0.00           C  
ATOM   3143  H91 CHL    77      38.220  44.789  51.957  1.00  0.00           H  
ATOM   3144  C10 CHL    77      37.786  46.591  53.083  1.00  0.00           C  
ATOM   3145  C11 CHL    77      36.976  45.873  50.628  1.00  0.00           C  
ATOM   3146 H111 CHL    77      36.113  45.312  50.987  1.00  0.00           H  
ATOM   3147 H112 CHL    77      36.637  46.893  50.434  1.00  0.00           H  
ATOM   3148  C12 CHL    77      37.386  45.207  49.283  1.00  0.00           C  
ATOM   3149 H121 CHL    77      37.498  44.136  49.454  1.00  0.00           H  
ATOM   3150 H122 CHL    77      36.557  45.317  48.583  1.00  0.00           H  
ATOM   3151  C13 CHL    77      38.723  45.782  48.724  1.00  0.00           C  
ATOM   3152  C14 CHL    77      39.776  45.548  49.832  1.00  0.00           C  
ATOM   3153 H141 CHL    77      39.760  44.477  50.060  1.00  0.00           H  
ATOM   3154  C15 CHL    77      41.132  45.839  49.178  1.00  0.00           C  
ATOM   3155 H151 CHL    77      41.346  46.910  49.208  1.00  0.00           H  
ATOM   3156 H152 CHL    77      41.943  45.314  49.682  1.00  0.00           H  
ATOM   3157  C16 CHL    77      40.935  45.366  47.723  1.00  0.00           C  
ATOM   3158 H161 CHL    77      41.207  46.182  47.051  1.00  0.00           H  
ATOM   3159 H162 CHL    77      41.575  44.516  47.485  1.00  0.00           H  
ATOM   3160  C17 CHL    77      39.431  44.990  47.566  1.00  0.00           C  
ATOM   3161 H171 CHL    77      39.344  43.921  47.790  1.00  0.00           H  
ATOM   3162  C18 CHL    77      38.547  47.291  48.362  1.00  0.00           C  
ATOM   3163 H181 CHL    77      37.750  47.427  47.630  1.00  0.00           H  
ATOM   3164 H182 CHL    77      39.462  47.701  47.938  1.00  0.00           H  
ATOM   3165 H183 CHL    77      38.288  47.901  49.228  1.00  0.00           H  
ATOM   3166  C19 CHL    77      37.203  48.007  52.834  1.00  0.00           C  
ATOM   3167 H191 CHL    77      37.198  48.592  53.752  1.00  0.00           H  
ATOM   3168 H192 CHL    77      36.176  47.958  52.478  1.00  0.00           H  
ATOM   3169 H193 CHL    77      37.794  48.562  52.107  1.00  0.00           H  
ATOM   3170  C20 CHL    77      38.935  45.209  46.101  1.00  0.00           C  
ATOM   3171 H201 CHL    77      39.058  46.264  45.849  1.00  0.00           H  
ATOM   3172  C21 CHL    77      37.436  44.873  45.979  1.00  0.00           C  
ATOM   3173 H211 CHL    77      36.847  45.559  46.581  1.00  0.00           H  
ATOM   3174 H212 CHL    77      37.228  43.846  46.292  1.00  0.00           H  
ATOM   3175 H213 CHL    77      37.082  45.010  44.960  1.00  0.00           H  
ATOM   3176  C22 CHL    77      39.778  44.396  45.068  1.00  0.00           C  
ATOM   3177 H221 CHL    77      40.814  44.744  45.091  1.00  0.00           H  
ATOM   3178 H222 CHL    77      39.798  43.344  45.357  1.00  0.00           H  
ATOM   3179  C23 CHL    77      39.248  44.527  43.615  1.00  0.00           C  
ATOM   3180 H231 CHL    77      38.248  44.100  43.555  1.00  0.00           H  
ATOM   3181 H232 CHL    77      39.164  45.591  43.385  1.00  0.00           H  
ATOM   3182  C24 CHL    77      40.106  43.869  42.513  1.00  0.00           C  
ATOM   3183 H241 CHL    77      41.038  44.432  42.437  1.00  0.00           H  
ATOM   3184 H242 CHL    77      40.354  42.845  42.796  1.00  0.00           H  
ATOM   3185  C25 CHL    77      39.424  43.853  41.127  1.00  0.00           C  
ATOM   3186 H251 CHL    77      38.859  44.777  40.988  1.00  0.00           H  
ATOM   3187  C26 CHL    77      40.475  43.785  40.019  1.00  0.00           C  
ATOM   3188 H261 CHL    77      40.002  43.659  39.045  1.00  0.00           H  
ATOM   3189 H262 CHL    77      41.150  42.949  40.188  1.00  0.00           H  
ATOM   3190 H263 CHL    77      41.055  44.709  39.990  1.00  0.00           H  
ATOM   3191  C27 CHL    77      38.468  42.660  40.974  1.00  0.00           C  
ATOM   3192 H271 CHL    77      37.979  42.678  39.997  1.00  0.00           H  
ATOM   3193 H272 CHL    77      37.702  42.697  41.750  1.00  0.00           H  
ATOM   3194 H273 CHL    77      39.004  41.713  41.057  1.00  0.00           H  
ATOM   3195  O1  CHL    77      37.327  47.155  57.338  1.00  0.00           O  
ATOM   3196  HO1 CHL    77      37.719  46.677  58.103  1.00  0.00           H  
TER    3197      CHL    77 
ATOM   3197 C116  PA    78      31.664  45.479  42.038  1.00  0.00           C  
ATOM   3198 H16R  PA    78      31.249  46.099  42.835  1.00  0.00           H  
ATOM   3199 H16S  PA    78      30.996  44.626  41.890  1.00  0.00           H  
ATOM   3200 H16T  PA    78      31.707  46.072  41.124  1.00  0.00           H  
ATOM   3201 C115  PA    78      33.066  44.985  42.424  1.00  0.00           C  
ATOM   3202 H15R  PA    78      33.684  45.835  42.723  1.00  0.00           H  
ATOM   3203 H15S  PA    78      33.528  44.522  41.553  1.00  0.00           H  
ATOM   3204 C114  PA    78      32.952  43.948  43.556  1.00  0.00           C  
ATOM   3205 H14R  PA    78      32.508  43.043  43.137  1.00  0.00           H  
ATOM   3206 H14S  PA    78      32.257  44.329  44.307  1.00  0.00           H  
ATOM   3207 C113  PA    78      34.268  43.544  44.251  1.00  0.00           C  
ATOM   3208 H13R  PA    78      34.751  44.427  44.678  1.00  0.00           H  
ATOM   3209 H13S  PA    78      34.969  43.125  43.525  1.00  0.00           H  
ATOM   3210 C112  PA    78      33.991  42.498  45.358  1.00  0.00           C  
ATOM   3211 H12R  PA    78      34.838  41.812  45.427  1.00  0.00           H  
ATOM   3212 H12S  PA    78      33.121  41.886  45.101  1.00  0.00           H  
ATOM   3213 C111  PA    78      33.782  43.153  46.736  1.00  0.00           C  
ATOM   3214 H11R  PA    78      33.012  43.926  46.683  1.00  0.00           H  
ATOM   3215 H11S  PA    78      34.718  43.633  47.030  1.00  0.00           H  
ATOM   3216 C110  PA    78      33.398  42.146  47.829  1.00  0.00           C  
ATOM   3217 H10R  PA    78      34.057  41.277  47.765  1.00  0.00           H  
ATOM   3218 H10S  PA    78      32.372  41.801  47.671  1.00  0.00           H  
ATOM   3219  C19  PA    78      33.540  42.804  49.216  1.00  0.00           C  
ATOM   3220  H9R  PA    78      32.845  43.643  49.307  1.00  0.00           H  
ATOM   3221  H9S  PA    78      34.553  43.202  49.318  1.00  0.00           H  
ATOM   3222  C18  PA    78      33.296  41.831  50.375  1.00  0.00           C  
ATOM   3223  H8R  PA    78      34.071  41.064  50.367  1.00  0.00           H  
ATOM   3224  H8S  PA    78      32.336  41.336  50.235  1.00  0.00           H  
ATOM   3225  C17  PA    78      33.306  42.574  51.722  1.00  0.00           C  
ATOM   3226  H7R  PA    78      32.375  43.138  51.818  1.00  0.00           H  
ATOM   3227  H7S  PA    78      34.126  43.296  51.737  1.00  0.00           H  
ATOM   3228  C16  PA    78      33.450  41.635  52.932  1.00  0.00           C  
ATOM   3229  H6R  PA    78      34.324  40.992  52.804  1.00  0.00           H  
ATOM   3230  H6S  PA    78      32.574  40.987  52.980  1.00  0.00           H  
ATOM   3231  C15  PA    78      33.582  42.458  54.230  1.00  0.00           C  
ATOM   3232  H5R  PA    78      32.691  43.073  54.334  1.00  0.00           H  
ATOM   3233  H5S  PA    78      34.433  43.140  54.144  1.00  0.00           H  
ATOM   3234  C14  PA    78      33.746  41.631  55.517  1.00  0.00           C  
ATOM   3235  H4R  PA    78      34.797  41.358  55.627  1.00  0.00           H  
ATOM   3236  H4S  PA    78      33.167  40.713  55.443  1.00  0.00           H  
ATOM   3237  C13  PA    78      33.294  42.398  56.774  1.00  0.00           C  
ATOM   3238  H3R  PA    78      33.377  41.748  57.646  1.00  0.00           H  
ATOM   3239  H3S  PA    78      32.245  42.688  56.672  1.00  0.00           H  
ATOM   3240  C12  PA    78      34.145  43.649  57.013  1.00  0.00           C  
ATOM   3241  H2R  PA    78      33.973  44.363  56.211  1.00  0.00           H  
ATOM   3242  H2S  PA    78      35.203  43.372  57.007  1.00  0.00           H  
ATOM   3243  C11  PE    79      33.822  44.335  58.314  1.00  0.00           C  
ATOM   3244  O12  PE    79      32.772  44.209  58.929  1.00  0.00           O  
ATOM   3245  O11  PE    79      34.841  45.117  58.698  1.00  0.00           O  
ATOM   3246  C1   PE    79      34.629  46.016  59.820  1.00  0.00           C  
ATOM   3247  HR   PE    79      35.576  46.113  60.357  1.00  0.00           H  
ATOM   3248  HS   PE    79      33.873  45.618  60.503  1.00  0.00           H  
ATOM   3249  C2   PE    79      34.214  47.407  59.285  1.00  0.00           C  
ATOM   3250  HX   PE    79      35.043  47.747  58.659  1.00  0.00           H  
ATOM   3251  C3   PE    79      33.981  48.446  60.413  1.00  0.00           C  
ATOM   3252  HA   PE    79      33.139  49.092  60.151  1.00  0.00           H  
ATOM   3253  HB   PE    79      34.877  49.067  60.497  1.00  0.00           H  
ATOM   3254  O31  PE    79      33.726  47.812  61.698  1.00  0.00           O  
ATOM   3255  P31  PE    79      33.668  48.664  63.035  1.00  0.00           P  
ATOM   3256  O32  PE    79      35.196  48.990  63.364  1.00  0.00           O  
ATOM   3257  C31  PE    79      36.100  47.954  63.837  1.00  0.00           C  
ATOM   3258  H1A  PE    79      36.422  47.332  62.994  1.00  0.00           H  
ATOM   3259  H1B  PE    79      35.604  47.314  64.565  1.00  0.00           H  
ATOM   3260  C32  PE    79      37.326  48.580  64.519  1.00  0.00           C  
ATOM   3261  H2A  PE    79      37.942  47.782  64.941  1.00  0.00           H  
ATOM   3262  H2B  PE    79      37.913  49.129  63.780  1.00  0.00           H  
ATOM   3263  N31  PE    79      37.040  49.537  65.645  1.00  0.00           N  
ATOM   3264 HN1A  PE    79      37.921  49.966  66.002  1.00  0.00           H  
ATOM   3265 HN1B  PE    79      36.422  50.323  65.352  1.00  0.00           H  
ATOM   3266 HN1C  PE    79      36.609  49.097  66.479  1.00  0.00           H  
ATOM   3267  O33  PE    79      32.957  49.931  62.743  1.00  0.00           O  
ATOM   3268  O34  PE    79      33.140  47.803  64.124  1.00  0.00           O  
ATOM   3269  O21  PE    79      33.026  47.278  58.444  1.00  0.00           O  
ATOM   3270  C21  PE    79      32.882  48.179  57.455  1.00  0.00           C  
ATOM   3271  O22  PE    79      33.569  49.178  57.342  1.00  0.00           O  
ATOM   3272  C12  OL    80      31.883  47.759  56.407  1.00  0.00           C  
ATOM   3273  H2R  OL    80      31.252  46.951  56.780  1.00  0.00           H  
ATOM   3274  H2S  OL    80      31.244  48.607  56.166  1.00  0.00           H  
ATOM   3275  C13  OL    80      32.633  47.282  55.154  1.00  0.00           C  
ATOM   3276  H3R  OL    80      33.202  48.117  54.739  1.00  0.00           H  
ATOM   3277  H3S  OL    80      33.357  46.516  55.442  1.00  0.00           H  
ATOM   3278  C14  OL    80      31.707  46.695  54.074  1.00  0.00           C  
ATOM   3279  H4R  OL    80      30.961  46.058  54.553  1.00  0.00           H  
ATOM   3280  H4S  OL    80      31.166  47.488  53.554  1.00  0.00           H  
ATOM   3281  C15  OL    80      32.522  45.853  53.078  1.00  0.00           C  
ATOM   3282  H5R  OL    80      32.996  45.060  53.654  1.00  0.00           H  
ATOM   3283  H5S  OL    80      31.866  45.357  52.364  1.00  0.00           H  
ATOM   3284  C16  OL    80      33.615  46.650  52.332  1.00  0.00           C  
ATOM   3285  H6R  OL    80      34.219  47.182  53.067  1.00  0.00           H  
ATOM   3286  H6S  OL    80      34.287  45.953  51.839  1.00  0.00           H  
ATOM   3287  C17  OL    80      33.112  47.673  51.297  1.00  0.00           C  
ATOM   3288  H7R  OL    80      32.415  48.353  51.790  1.00  0.00           H  
ATOM   3289  H7S  OL    80      33.961  48.276  50.964  1.00  0.00           H  
ATOM   3290  C18  OL    80      32.425  47.067  50.057  1.00  0.00           C  
ATOM   3291  H8R  OL    80      31.735  46.286  50.380  1.00  0.00           H  
ATOM   3292  H8S  OL    80      31.826  47.845  49.589  1.00  0.00           H  
ATOM   3293  C19  OL    80      33.415  46.469  49.074  1.00  0.00           C  
ATOM   3294  H9R  OL    80      34.059  45.704  49.505  1.00  0.00           H  
ATOM   3295 C110  OL    80      33.527  46.746  47.772  1.00  0.00           C  
ATOM   3296 H10R  OL    80      34.242  46.175  47.184  1.00  0.00           H  
ATOM   3297 C111  OL    80      32.726  47.766  46.973  1.00  0.00           C  
ATOM   3298 H11R  OL    80      32.041  47.237  46.311  1.00  0.00           H  
ATOM   3299 H11S  OL    80      32.107  48.379  47.632  1.00  0.00           H  
ATOM   3300 C112  OL    80      33.579  48.722  46.099  1.00  0.00           C  
ATOM   3301 H12R  OL    80      32.881  49.356  45.546  1.00  0.00           H  
ATOM   3302 H12S  OL    80      34.124  49.393  46.765  1.00  0.00           H  
ATOM   3303 C113  OL    80      34.581  48.124  45.071  1.00  0.00           C  
ATOM   3304 H13R  OL    80      35.248  47.401  45.542  1.00  0.00           H  
ATOM   3305 H13S  OL    80      34.036  47.605  44.277  1.00  0.00           H  
ATOM   3306 C114  OL    80      35.442  49.266  44.480  1.00  0.00           C  
ATOM   3307 H14R  OL    80      34.791  49.943  43.929  1.00  0.00           H  
ATOM   3308 H14S  OL    80      35.863  49.824  45.320  1.00  0.00           H  
ATOM   3309 C115  OL    80      36.622  48.876  43.567  1.00  0.00           C  
ATOM   3310 H15R  OL    80      37.086  49.799  43.213  1.00  0.00           H  
ATOM   3311 H15S  OL    80      37.388  48.383  44.172  1.00  0.00           H  
ATOM   3312 C116  OL    80      36.283  47.974  42.357  1.00  0.00           C  
ATOM   3313 H16R  OL    80      37.225  47.703  41.878  1.00  0.00           H  
ATOM   3314 H16S  OL    80      35.854  47.038  42.725  1.00  0.00           H  
ATOM   3315 C117  OL    80      35.338  48.560  41.277  1.00  0.00           C  
ATOM   3316 H17R  OL    80      35.252  47.821  40.477  1.00  0.00           H  
ATOM   3317 H17S  OL    80      34.334  48.673  41.688  1.00  0.00           H  
ATOM   3318 C118  OL    80      35.767  49.904  40.651  1.00  0.00           C  
ATOM   3319 H18R  OL    80      35.880  50.687  41.405  1.00  0.00           H  
ATOM   3320 H18S  OL    80      35.002  50.231  39.944  1.00  0.00           H  
ATOM   3321 H18T  OL    80      36.706  49.799  40.103  1.00  0.00           H  
TER    3322       OL    80 
ATOM   3322 C116  PA    81      58.068  45.159  43.764  1.00  0.00           C  
ATOM   3323 H16R  PA    81      57.868  45.817  44.610  1.00  0.00           H  
ATOM   3324 H16S  PA    81      57.362  45.398  42.967  1.00  0.00           H  
ATOM   3325 H16T  PA    81      59.084  45.337  43.405  1.00  0.00           H  
ATOM   3326 C115  PA    81      57.936  43.695  44.186  1.00  0.00           C  
ATOM   3327 H15R  PA    81      58.159  43.062  43.328  1.00  0.00           H  
ATOM   3328 H15S  PA    81      56.913  43.479  44.500  1.00  0.00           H  
ATOM   3329 C114  PA    81      58.896  43.344  45.326  1.00  0.00           C  
ATOM   3330 H14R  PA    81      59.917  43.597  45.033  1.00  0.00           H  
ATOM   3331 H14S  PA    81      58.858  42.263  45.464  1.00  0.00           H  
ATOM   3332 C113  PA    81      58.543  44.057  46.648  1.00  0.00           C  
ATOM   3333 H13R  PA    81      57.475  43.929  46.842  1.00  0.00           H  
ATOM   3334 H13S  PA    81      58.741  45.127  46.560  1.00  0.00           H  
ATOM   3335 C112  PA    81      59.370  43.477  47.808  1.00  0.00           C  
ATOM   3336 H12R  PA    81      60.422  43.621  47.569  1.00  0.00           H  
ATOM   3337 H12S  PA    81      59.180  42.404  47.851  1.00  0.00           H  
ATOM   3338 C111  PA    81      59.077  44.086  49.195  1.00  0.00           C  
ATOM   3339 H11R  PA    81      58.001  44.036  49.374  1.00  0.00           H  
ATOM   3340 H11S  PA    81      59.363  45.141  49.191  1.00  0.00           H  
ATOM   3341 C110  PA    81      59.816  43.338  50.334  1.00  0.00           C  
ATOM   3342 H10R  PA    81      60.894  43.388  50.167  1.00  0.00           H  
ATOM   3343 H10S  PA    81      59.544  42.282  50.295  1.00  0.00           H  
ATOM   3344  C19  PA    81      59.498  43.886  51.742  1.00  0.00           C  
ATOM   3345  H9R  PA    81      58.417  43.861  51.908  1.00  0.00           H  
ATOM   3346  H9S  PA    81      59.808  44.932  51.779  1.00  0.00           H  
ATOM   3347  C18  PA    81      60.220  43.113  52.875  1.00  0.00           C  
ATOM   3348  H8R  PA    81      61.297  43.181  52.714  1.00  0.00           H  
ATOM   3349  H8S  PA    81      59.951  42.059  52.837  1.00  0.00           H  
ATOM   3350  C17  PA    81      59.857  43.660  54.271  1.00  0.00           C  
ATOM   3351  H7R  PA    81      58.806  43.432  54.468  1.00  0.00           H  
ATOM   3352  H7S  PA    81      59.939  44.743  54.227  1.00  0.00           H  
ATOM   3353  C16  PA    81      60.710  43.146  55.461  1.00  0.00           C  
ATOM   3354  H6R  PA    81      61.777  43.226  55.236  1.00  0.00           H  
ATOM   3355  H6S  PA    81      60.499  42.091  55.640  1.00  0.00           H  
ATOM   3356  C15  PA    81      60.375  43.980  56.722  1.00  0.00           C  
ATOM   3357  H5R  PA    81      59.291  44.103  56.779  1.00  0.00           H  
ATOM   3358  H5S  PA    81      60.791  44.974  56.578  1.00  0.00           H  
ATOM   3359  C14  PA    81      60.881  43.450  58.083  1.00  0.00           C  
ATOM   3360  H4R  PA    81      61.970  43.497  58.125  1.00  0.00           H  
ATOM   3361  H4S  PA    81      60.600  42.401  58.195  1.00  0.00           H  
ATOM   3362  C13  PA    81      60.318  44.269  59.269  1.00  0.00           C  
ATOM   3363  H3R  PA    81      59.698  45.087  58.896  1.00  0.00           H  
ATOM   3364  H3S  PA    81      61.135  44.730  59.829  1.00  0.00           H  
ATOM   3365  C12  PA    81      59.484  43.429  60.247  1.00  0.00           C  
ATOM   3366  H2R  PA    81      59.986  42.488  60.464  1.00  0.00           H  
ATOM   3367  H2S  PA    81      58.508  43.191  59.819  1.00  0.00           H  
ATOM   3368  C11  PS    82      59.330  44.174  61.543  1.00  0.00           C  
ATOM   3369  O12  PS    82      60.205  44.212  62.389  1.00  0.00           O  
ATOM   3370  O11  PS    82      58.163  44.828  61.637  1.00  0.00           O  
ATOM   3371  C1   PS    82      57.738  45.287  62.949  1.00  0.00           C  
ATOM   3372  HR   PS    82      58.059  44.576  63.712  1.00  0.00           H  
ATOM   3373  HS   PS    82      56.649  45.286  62.923  1.00  0.00           H  
ATOM   3374  C2   PS    82      58.181  46.730  63.327  1.00  0.00           C  
ATOM   3375  HX   PS    82      59.254  46.797  63.501  1.00  0.00           H  
ATOM   3376  C3   PS    82      57.451  47.135  64.639  1.00  0.00           C  
ATOM   3377  HA   PS    82      56.387  47.198  64.409  1.00  0.00           H  
ATOM   3378  HB   PS    82      57.789  48.114  64.992  1.00  0.00           H  
ATOM   3379  O31  PS    82      57.598  46.134  65.700  1.00  0.00           O  
ATOM   3380  P31  PS    82      58.799  46.168  66.763  1.00  0.00           P  
ATOM   3381  O32  PS    82      60.067  45.734  65.901  1.00  0.00           O  
ATOM   3382  C31  PS    82      60.414  44.333  65.752  1.00  0.00           C  
ATOM   3383  H1A  PS    82      59.751  43.850  65.030  1.00  0.00           H  
ATOM   3384  H1B  PS    82      60.301  43.828  66.715  1.00  0.00           H  
ATOM   3385  C32  PS    82      61.885  44.198  65.322  1.00  0.00           C  
ATOM   3386  H2A  PS    82      62.526  44.557  66.128  1.00  0.00           H  
ATOM   3387  N31  PS    82      62.235  45.046  64.117  1.00  0.00           N  
ATOM   3388 HN1A  PS    82      63.259  44.960  63.942  1.00  0.00           H  
ATOM   3389 HN1B  PS    82      61.693  44.711  63.296  1.00  0.00           H  
ATOM   3390 HN1C  PS    82      62.005  46.053  64.257  1.00  0.00           H  
ATOM   3391  C33  PS    82      62.199  42.710  65.173  1.00  0.00           C  
ATOM   3392  O33  PS    82      58.979  47.564  67.225  1.00  0.00           O  
ATOM   3393  O34  PS    82      58.534  45.130  67.785  1.00  0.00           O  
ATOM   3394  O21  PS    82      57.774  47.635  62.254  1.00  0.00           O  
ATOM   3395  C21  PS    82      58.698  47.978  61.329  1.00  0.00           C  
ATOM   3396  O22  PS    82      59.899  47.853  61.487  1.00  0.00           O  
ATOM   3397  O35  PS    82      62.014  42.166  64.093  1.00  0.00           O  
ATOM   3398  O36  PS    82      62.483  42.059  66.168  1.00  0.00           O  
ATOM   3399  C12  OL    83      58.089  48.536  60.063  1.00  0.00           C  
ATOM   3400  H2R  OL    83      57.499  49.414  60.331  1.00  0.00           H  
ATOM   3401  H2S  OL    83      58.878  48.863  59.383  1.00  0.00           H  
ATOM   3402  C13  OL    83      57.196  47.498  59.345  1.00  0.00           C  
ATOM   3403  H3R  OL    83      57.793  46.635  59.043  1.00  0.00           H  
ATOM   3404  H3S  OL    83      56.420  47.153  60.034  1.00  0.00           H  
ATOM   3405  C14  OL    83      56.532  48.089  58.091  1.00  0.00           C  
ATOM   3406  H4R  OL    83      56.166  49.090  58.325  1.00  0.00           H  
ATOM   3407  H4S  OL    83      57.275  48.188  57.296  1.00  0.00           H  
ATOM   3408  C15  OL    83      55.350  47.252  57.575  1.00  0.00           C  
ATOM   3409  H5R  OL    83      54.693  46.998  58.409  1.00  0.00           H  
ATOM   3410  H5S  OL    83      54.760  47.875  56.903  1.00  0.00           H  
ATOM   3411  C16  OL    83      55.782  45.980  56.819  1.00  0.00           C  
ATOM   3412  H6R  OL    83      56.523  46.254  56.063  1.00  0.00           H  
ATOM   3413  H6S  OL    83      56.252  45.271  57.506  1.00  0.00           H  
ATOM   3414  C17  OL    83      54.578  45.341  56.101  1.00  0.00           C  
ATOM   3415  H7R  OL    83      53.710  45.322  56.766  1.00  0.00           H  
ATOM   3416  H7S  OL    83      54.316  45.976  55.251  1.00  0.00           H  
ATOM   3417  C18  OL    83      54.814  43.916  55.576  1.00  0.00           C  
ATOM   3418  H8R  OL    83      55.816  43.810  55.161  1.00  0.00           H  
ATOM   3419  H8S  OL    83      54.736  43.202  56.398  1.00  0.00           H  
ATOM   3420  C19  OL    83      53.740  43.612  54.560  1.00  0.00           C  
ATOM   3421  H9R  OL    83      52.750  43.457  54.987  1.00  0.00           H  
ATOM   3422 C110  OL    83      53.901  43.560  53.240  1.00  0.00           C  
ATOM   3423 H10R  OL    83      53.027  43.341  52.633  1.00  0.00           H  
ATOM   3424 C111  OL    83      55.196  43.761  52.463  1.00  0.00           C  
ATOM   3425 H11R  OL    83      56.024  44.055  53.111  1.00  0.00           H  
ATOM   3426 H11S  OL    83      55.477  42.816  51.997  1.00  0.00           H  
ATOM   3427 C112  OL    83      55.072  44.837  51.365  1.00  0.00           C  
ATOM   3428 H12R  OL    83      54.837  45.782  51.856  1.00  0.00           H  
ATOM   3429 H12S  OL    83      56.051  44.982  50.901  1.00  0.00           H  
ATOM   3430 C113  OL    83      54.036  44.554  50.250  1.00  0.00           C  
ATOM   3431 H13R  OL    83      53.168  44.025  50.646  1.00  0.00           H  
ATOM   3432 H13S  OL    83      53.665  45.507  49.868  1.00  0.00           H  
ATOM   3433 C114  OL    83      54.648  43.790  49.059  1.00  0.00           C  
ATOM   3434 H14R  OL    83      55.428  44.417  48.619  1.00  0.00           H  
ATOM   3435 H14S  OL    83      55.115  42.862  49.397  1.00  0.00           H  
ATOM   3436 C115  OL    83      53.622  43.451  47.967  1.00  0.00           C  
ATOM   3437 H15R  OL    83      53.024  42.596  48.290  1.00  0.00           H  
ATOM   3438 H15S  OL    83      52.950  44.298  47.816  1.00  0.00           H  
ATOM   3439 C116  OL    83      54.328  43.174  46.630  1.00  0.00           C  
ATOM   3440 H16R  OL    83      54.899  44.071  46.382  1.00  0.00           H  
ATOM   3441 H16S  OL    83      55.038  42.347  46.712  1.00  0.00           H  
ATOM   3442 C117  OL    83      53.350  42.870  45.488  1.00  0.00           C  
ATOM   3443 H17R  OL    83      52.893  41.892  45.648  1.00  0.00           H  
ATOM   3444 H17S  OL    83      52.558  43.622  45.471  1.00  0.00           H  
ATOM   3445 C118  OL    83      54.100  42.883  44.154  1.00  0.00           C  
ATOM   3446 H18R  OL    83      53.419  42.706  43.319  1.00  0.00           H  
ATOM   3447 H18S  OL    83      54.873  42.111  44.144  1.00  0.00           H  
ATOM   3448 H18T  OL    83      54.577  43.858  44.031  1.00  0.00           H  
TER    3449       OL    83 
ATOM   3449 C116  PA    84      23.848   7.136  42.885  1.00  0.00           C  
ATOM   3450 H16R  PA    84      23.685   7.721  43.789  1.00  0.00           H  
ATOM   3451 H16S  PA    84      23.760   7.805  42.027  1.00  0.00           H  
ATOM   3452 H16T  PA    84      24.863   6.734  42.924  1.00  0.00           H  
ATOM   3453 C115  PA    84      22.826   5.998  42.748  1.00  0.00           C  
ATOM   3454 H15R  PA    84      22.882   5.605  41.731  1.00  0.00           H  
ATOM   3455 H15S  PA    84      21.823   6.407  42.888  1.00  0.00           H  
ATOM   3456 C114  PA    84      23.071   4.847  43.743  1.00  0.00           C  
ATOM   3457 H14R  PA    84      24.081   4.457  43.592  1.00  0.00           H  
ATOM   3458 H14S  PA    84      22.378   4.033  43.515  1.00  0.00           H  
ATOM   3459 C113  PA    84      22.919   5.298  45.212  1.00  0.00           C  
ATOM   3460 H13R  PA    84      21.890   5.607  45.408  1.00  0.00           H  
ATOM   3461 H13S  PA    84      23.547   6.171  45.386  1.00  0.00           H  
ATOM   3462 C112  PA    84      23.329   4.228  46.237  1.00  0.00           C  
ATOM   3463 H12R  PA    84      23.206   4.658  47.233  1.00  0.00           H  
ATOM   3464 H12S  PA    84      24.388   3.998  46.108  1.00  0.00           H  
ATOM   3465 C111  PA    84      22.515   2.924  46.157  1.00  0.00           C  
ATOM   3466 H11R  PA    84      22.752   2.395  45.229  1.00  0.00           H  
ATOM   3467 H11S  PA    84      21.452   3.171  46.148  1.00  0.00           H  
ATOM   3468 C110  PA    84      22.827   1.990  47.341  1.00  0.00           C  
ATOM   3469 H10R  PA    84      22.759   2.546  48.278  1.00  0.00           H  
ATOM   3470 H10S  PA    84      23.851   1.623  47.241  1.00  0.00           H  
ATOM   3471  C19  PA    84      21.869   0.791  47.397  1.00  0.00           C  
ATOM   3472  H9R  PA    84      21.786   0.367  46.400  1.00  0.00           H  
ATOM   3473  H9S  PA    84      20.869   1.112  47.696  1.00  0.00           H  
ATOM   3474  C18  PA    84      22.343  -0.327  48.333  1.00  0.00           C  
ATOM   3475  H8R  PA    84      23.206  -0.823  47.889  1.00  0.00           H  
ATOM   3476  H8S  PA    84      21.554  -1.077  48.395  1.00  0.00           H  
ATOM   3477  C17  PA    84      22.718   0.128  49.751  1.00  0.00           C  
ATOM   3478  H7R  PA    84      21.936   0.772  50.154  1.00  0.00           H  
ATOM   3479  H7S  PA    84      23.653   0.696  49.735  1.00  0.00           H  
ATOM   3480  C16  PA    84      22.863  -1.111  50.646  1.00  0.00           C  
ATOM   3481  H6R  PA    84      23.630  -1.768  50.233  1.00  0.00           H  
ATOM   3482  H6S  PA    84      21.918  -1.658  50.638  1.00  0.00           H  
ATOM   3483  C15  PA    84      23.232  -0.766  52.091  1.00  0.00           C  
ATOM   3484  H5R  PA    84      22.485  -0.078  52.494  1.00  0.00           H  
ATOM   3485  H5S  PA    84      24.194  -0.249  52.086  1.00  0.00           H  
ATOM   3486  C14  PA    84      23.291  -2.032  52.973  1.00  0.00           C  
ATOM   3487  H4R  PA    84      24.062  -2.707  52.595  1.00  0.00           H  
ATOM   3488  H4S  PA    84      22.336  -2.555  52.901  1.00  0.00           H  
ATOM   3489  C13  PA    84      23.577  -1.679  54.444  1.00  0.00           C  
ATOM   3490  H3R  PA    84      23.083  -0.736  54.668  1.00  0.00           H  
ATOM   3491  H3S  PA    84      24.646  -1.511  54.563  1.00  0.00           H  
ATOM   3492  C12  PA    84      23.109  -2.720  55.482  1.00  0.00           C  
ATOM   3493  H2R  PA    84      23.740  -3.609  55.431  1.00  0.00           H  
ATOM   3494  H2S  PA    84      22.080  -3.030  55.290  1.00  0.00           H  
ATOM   3495  C11  PE    85      23.182  -2.133  56.871  1.00  0.00           C  
ATOM   3496  O12  PE    85      24.199  -2.135  57.542  1.00  0.00           O  
ATOM   3497  O11  PE    85      22.015  -1.592  57.278  1.00  0.00           O  
ATOM   3498  C1   PE    85      21.922  -1.134  58.660  1.00  0.00           C  
ATOM   3499  HR   PE    85      22.438  -1.849  59.306  1.00  0.00           H  
ATOM   3500  HS   PE    85      20.864  -1.102  58.933  1.00  0.00           H  
ATOM   3501  C2   PE    85      22.513   0.282  58.885  1.00  0.00           C  
ATOM   3502  HX   PE    85      23.593   0.276  58.722  1.00  0.00           H  
ATOM   3503  C3   PE    85      22.271   0.766  60.333  1.00  0.00           C  
ATOM   3504  HA   PE    85      21.225   0.620  60.611  1.00  0.00           H  
ATOM   3505  HB   PE    85      22.493   1.833  60.388  1.00  0.00           H  
ATOM   3506  O31  PE    85      23.154   0.085  61.268  1.00  0.00           O  
ATOM   3507  P31  PE    85      22.643  -1.054  62.256  1.00  0.00           P  
ATOM   3508  O32  PE    85      22.009  -0.255  63.481  1.00  0.00           O  
ATOM   3509  C31  PE    85      22.801   0.181  64.612  1.00  0.00           C  
ATOM   3510  H1A  PE    85      23.756   0.577  64.255  1.00  0.00           H  
ATOM   3511  H1B  PE    85      22.990  -0.671  65.275  1.00  0.00           H  
ATOM   3512  C32  PE    85      22.049   1.314  65.342  1.00  0.00           C  
ATOM   3513  H2A  PE    85      22.680   1.767  66.111  1.00  0.00           H  
ATOM   3514  H2B  PE    85      21.798   2.088  64.617  1.00  0.00           H  
ATOM   3515  N31  PE    85      20.761   0.916  66.013  1.00  0.00           N  
ATOM   3516 HN1A  PE    85      20.163   0.322  65.409  1.00  0.00           H  
ATOM   3517 HN1B  PE    85      20.931   0.355  66.872  1.00  0.00           H  
ATOM   3518 HN1C  PE    85      20.188   1.744  66.282  1.00  0.00           H  
ATOM   3519  O33  PE    85      21.549  -1.801  61.592  1.00  0.00           O  
ATOM   3520  O34  PE    85      23.876  -1.761  62.679  1.00  0.00           O  
ATOM   3521  O21  PE    85      21.878   1.243  57.999  1.00  0.00           O  
ATOM   3522  C21  PE    85      22.492   1.485  56.825  1.00  0.00           C  
ATOM   3523  O22  PE    85      23.528   0.958  56.466  1.00  0.00           O  
ATOM   3524  C12  OL    86      21.773   2.509  55.992  1.00  0.00           C  
ATOM   3525  H2R  OL    86      20.767   2.673  56.379  1.00  0.00           H  
ATOM   3526  H2S  OL    86      22.314   3.450  56.081  1.00  0.00           H  
ATOM   3527  C13  OL    86      21.730   2.126  54.505  1.00  0.00           C  
ATOM   3528  H3R  OL    86      22.755   2.072  54.128  1.00  0.00           H  
ATOM   3529  H3S  OL    86      21.269   1.147  54.363  1.00  0.00           H  
ATOM   3530  C14  OL    86      20.946   3.188  53.719  1.00  0.00           C  
ATOM   3531  H4R  OL    86      19.880   2.959  53.787  1.00  0.00           H  
ATOM   3532  H4S  OL    86      21.116   4.167  54.174  1.00  0.00           H  
ATOM   3533  C15  OL    86      21.389   3.271  52.252  1.00  0.00           C  
ATOM   3534  H5R  OL    86      22.459   3.487  52.223  1.00  0.00           H  
ATOM   3535  H5S  OL    86      21.233   2.306  51.769  1.00  0.00           H  
ATOM   3536  C16  OL    86      20.635   4.368  51.476  1.00  0.00           C  
ATOM   3537  H6R  OL    86      19.586   4.078  51.376  1.00  0.00           H  
ATOM   3538  H6S  OL    86      20.663   5.298  52.045  1.00  0.00           H  
ATOM   3539  C17  OL    86      21.243   4.606  50.077  1.00  0.00           C  
ATOM   3540  H7R  OL    86      22.313   4.803  50.184  1.00  0.00           H  
ATOM   3541  H7S  OL    86      21.136   3.688  49.496  1.00  0.00           H  
ATOM   3542  C18  OL    86      20.621   5.779  49.288  1.00  0.00           C  
ATOM   3543  H8R  OL    86      20.997   6.721  49.691  1.00  0.00           H  
ATOM   3544  H8S  OL    86      20.959   5.733  48.250  1.00  0.00           H  
ATOM   3545  C19  OL    86      19.110   5.791  49.378  1.00  0.00           C  
ATOM   3546  H9R  OL    86      18.719   6.099  50.344  1.00  0.00           H  
ATOM   3547 C110  OL    86      18.248   5.512  48.408  1.00  0.00           C  
ATOM   3548 H10R  OL    86      17.185   5.592  48.619  1.00  0.00           H  
ATOM   3549 C111  OL    86      18.582   5.038  47.013  1.00  0.00           C  
ATOM   3550 H11R  OL    86      19.532   4.501  46.989  1.00  0.00           H  
ATOM   3551 H11S  OL    86      17.810   4.333  46.700  1.00  0.00           H  
ATOM   3552 C112  OL    86      18.624   6.230  46.043  1.00  0.00           C  
ATOM   3553 H12R  OL    86      17.758   6.868  46.236  1.00  0.00           H  
ATOM   3554 H12S  OL    86      19.517   6.830  46.241  1.00  0.00           H  
ATOM   3555 C113  OL    86      18.599   5.802  44.563  1.00  0.00           C  
ATOM   3556 H13R  OL    86      19.486   5.217  44.309  1.00  0.00           H  
ATOM   3557 H13S  OL    86      17.721   5.171  44.399  1.00  0.00           H  
ATOM   3558 C114  OL    86      18.518   7.039  43.653  1.00  0.00           C  
ATOM   3559 H14R  OL    86      17.610   7.587  43.914  1.00  0.00           H  
ATOM   3560 H14S  OL    86      19.375   7.682  43.859  1.00  0.00           H  
ATOM   3561 C115  OL    86      18.505   6.709  42.149  1.00  0.00           C  
ATOM   3562 H15R  OL    86      19.523   6.457  41.841  1.00  0.00           H  
ATOM   3563 H15S  OL    86      17.885   5.823  41.990  1.00  0.00           H  
ATOM   3564 C116  OL    86      17.979   7.866  41.264  1.00  0.00           C  
ATOM   3565 H16R  OL    86      17.858   7.511  40.241  1.00  0.00           H  
ATOM   3566 H16S  OL    86      16.985   8.163  41.606  1.00  0.00           H  
ATOM   3567 C117  OL    86      18.898   9.103  41.253  1.00  0.00           C  
ATOM   3568 H17R  OL    86      18.905   9.527  42.257  1.00  0.00           H  
ATOM   3569 H17S  OL    86      19.920   8.805  41.010  1.00  0.00           H  
ATOM   3570 C118  OL    86      18.444  10.187  40.256  1.00  0.00           C  
ATOM   3571 H18R  OL    86      17.394  10.427  40.420  1.00  0.00           H  
ATOM   3572 H18S  OL    86      18.570   9.851  39.223  1.00  0.00           H  
ATOM   3573 H18T  OL    86      19.025  11.103  40.389  1.00  0.00           H  
TER    3574       OL    86 
ATOM   3574 C116  PA    87      54.937  -2.167  45.346  1.00  0.00           C  
ATOM   3575 H16R  PA    87      53.926  -2.302  45.732  1.00  0.00           H  
ATOM   3576 H16S  PA    87      54.903  -2.158  44.253  1.00  0.00           H  
ATOM   3577 H16T  PA    87      55.308  -1.202  45.696  1.00  0.00           H  
ATOM   3578 C115  PA    87      55.829  -3.308  45.858  1.00  0.00           C  
ATOM   3579 H15R  PA    87      55.408  -4.259  45.524  1.00  0.00           H  
ATOM   3580 H15S  PA    87      55.810  -3.320  46.951  1.00  0.00           H  
ATOM   3581 C114  PA    87      57.287  -3.215  45.369  1.00  0.00           C  
ATOM   3582 H14R  PA    87      57.316  -3.390  44.291  1.00  0.00           H  
ATOM   3583 H14S  PA    87      57.840  -4.030  45.834  1.00  0.00           H  
ATOM   3584 C113  PA    87      57.975  -1.865  45.672  1.00  0.00           C  
ATOM   3585 H13R  PA    87      57.886  -1.628  46.734  1.00  0.00           H  
ATOM   3586 H13S  PA    87      57.464  -1.068  45.131  1.00  0.00           H  
ATOM   3587 C112  PA    87      59.457  -1.842  45.246  1.00  0.00           C  
ATOM   3588 H12R  PA    87      59.886  -0.866  45.483  1.00  0.00           H  
ATOM   3589 H12S  PA    87      59.509  -1.954  44.162  1.00  0.00           H  
ATOM   3590 C111  PA    87      60.317  -2.946  45.893  1.00  0.00           C  
ATOM   3591 H11R  PA    87      61.315  -2.926  45.452  1.00  0.00           H  
ATOM   3592 H11S  PA    87      59.899  -3.924  45.650  1.00  0.00           H  
ATOM   3593 C110  PA    87      60.418  -2.835  47.426  1.00  0.00           C  
ATOM   3594 H10R  PA    87      60.400  -3.845  47.840  1.00  0.00           H  
ATOM   3595 H10S  PA    87      59.557  -2.307  47.837  1.00  0.00           H  
ATOM   3596  C19  PA    87      61.704  -2.148  47.905  1.00  0.00           C  
ATOM   3597  H9R  PA    87      61.713  -1.095  47.618  1.00  0.00           H  
ATOM   3598  H9S  PA    87      62.558  -2.630  47.423  1.00  0.00           H  
ATOM   3599  C18  PA    87      61.849  -2.268  49.431  1.00  0.00           C  
ATOM   3600  H8R  PA    87      62.875  -2.023  49.708  1.00  0.00           H  
ATOM   3601  H8S  PA    87      61.673  -3.306  49.722  1.00  0.00           H  
ATOM   3602  C17  PA    87      60.913  -1.353  50.239  1.00  0.00           C  
ATOM   3603  H7R  PA    87      59.865  -1.582  50.028  1.00  0.00           H  
ATOM   3604  H7S  PA    87      61.098  -0.315  49.955  1.00  0.00           H  
ATOM   3605  C16  PA    87      61.183  -1.521  51.743  1.00  0.00           C  
ATOM   3606  H6R  PA    87      60.992  -0.578  52.251  1.00  0.00           H  
ATOM   3607  H6S  PA    87      62.238  -1.756  51.900  1.00  0.00           H  
ATOM   3608  C15  PA    87      60.311  -2.624  52.365  1.00  0.00           C  
ATOM   3609  H5R  PA    87      60.495  -3.561  51.834  1.00  0.00           H  
ATOM   3610  H5S  PA    87      59.258  -2.370  52.223  1.00  0.00           H  
ATOM   3611  C14  PA    87      60.593  -2.829  53.865  1.00  0.00           C  
ATOM   3612  H4R  PA    87      61.651  -3.059  53.999  1.00  0.00           H  
ATOM   3613  H4S  PA    87      60.021  -3.689  54.224  1.00  0.00           H  
ATOM   3614  C13  PA    87      60.245  -1.607  54.731  1.00  0.00           C  
ATOM   3615  H3R  PA    87      59.211  -1.316  54.532  1.00  0.00           H  
ATOM   3616  H3S  PA    87      60.891  -0.765  54.480  1.00  0.00           H  
ATOM   3617  C12  PA    87      60.389  -1.917  56.230  1.00  0.00           C  
ATOM   3618  H2R  PA    87      61.375  -2.335  56.435  1.00  0.00           H  
ATOM   3619  H2S  PA    87      59.650  -2.676  56.479  1.00  0.00           H  
ATOM   3620  C11  PE    88      60.167  -0.712  57.114  1.00  0.00           C  
ATOM   3621  O12  PE    88      60.777  -0.527  58.153  1.00  0.00           O  
ATOM   3622  O11  PE    88      59.217   0.118  56.639  1.00  0.00           O  
ATOM   3623  C1   PE    88      58.845   1.281  57.429  1.00  0.00           C  
ATOM   3624  HR   PE    88      58.827   1.012  58.489  1.00  0.00           H  
ATOM   3625  HS   PE    88      57.831   1.557  57.131  1.00  0.00           H  
ATOM   3626  C2   PE    88      59.791   2.500  57.213  1.00  0.00           C  
ATOM   3627  HX   PE    88      60.731   2.335  57.742  1.00  0.00           H  
ATOM   3628  C3   PE    88      59.149   3.788  57.764  1.00  0.00           C  
ATOM   3629  HA   PE    88      58.222   4.012  57.226  1.00  0.00           H  
ATOM   3630  HB   PE    88      59.847   4.619  57.641  1.00  0.00           H  
ATOM   3631  O31  PE    88      58.905   3.608  59.175  1.00  0.00           O  
ATOM   3632  P31  PE    88      57.470   3.677  59.835  1.00  0.00           P  
ATOM   3633  O32  PE    88      57.289   5.232  60.158  1.00  0.00           O  
ATOM   3634  C31  PE    88      56.481   6.121  59.347  1.00  0.00           C  
ATOM   3635  H1A  PE    88      56.560   5.845  58.290  1.00  0.00           H  
ATOM   3636  H1B  PE    88      56.842   7.149  59.469  1.00  0.00           H  
ATOM   3637  C32  PE    88      55.023   6.019  59.835  1.00  0.00           C  
ATOM   3638  H2A  PE    88      54.416   6.781  59.339  1.00  0.00           H  
ATOM   3639  H2B  PE    88      54.629   5.035  59.571  1.00  0.00           H  
ATOM   3640  N31  PE    88      54.824   6.190  61.325  1.00  0.00           N  
ATOM   3641 HN1A  PE    88      53.846   5.952  61.602  1.00  0.00           H  
ATOM   3642 HN1B  PE    88      55.444   5.561  61.871  1.00  0.00           H  
ATOM   3643 HN1C  PE    88      54.992   7.168  61.626  1.00  0.00           H  
ATOM   3644  O33  PE    88      56.419   3.243  58.880  1.00  0.00           O  
ATOM   3645  O34  PE    88      57.554   2.960  61.133  1.00  0.00           O  
ATOM   3646  O21  PE    88      60.032   2.762  55.809  1.00  0.00           O  
ATOM   3647  C21  PE    88      61.080   2.163  55.212  1.00  0.00           C  
ATOM   3648  O22  PE    88      61.958   1.559  55.800  1.00  0.00           O  
ATOM   3649  C12  OL    89      61.056   2.307  53.707  1.00  0.00           C  
ATOM   3650  H2R  OL    89      61.703   3.136  53.419  1.00  0.00           H  
ATOM   3651  H2S  OL    89      61.483   1.403  53.270  1.00  0.00           H  
ATOM   3652  C13  OL    89      59.633   2.534  53.144  1.00  0.00           C  
ATOM   3653  H3R  OL    89      58.917   1.929  53.708  1.00  0.00           H  
ATOM   3654  H3S  OL    89      59.357   3.583  53.274  1.00  0.00           H  
ATOM   3655  C14  OL    89      59.537   2.136  51.664  1.00  0.00           C  
ATOM   3656  H4R  OL    89      60.302   2.663  51.091  1.00  0.00           H  
ATOM   3657  H4S  OL    89      59.757   1.072  51.595  1.00  0.00           H  
ATOM   3658  C15  OL    89      58.149   2.366  51.036  1.00  0.00           C  
ATOM   3659  H5R  OL    89      57.366   2.107  51.752  1.00  0.00           H  
ATOM   3660  H5S  OL    89      58.021   3.422  50.778  1.00  0.00           H  
ATOM   3661  C16  OL    89      58.004   1.499  49.771  1.00  0.00           C  
ATOM   3662  H6R  OL    89      58.492   0.533  49.917  1.00  0.00           H  
ATOM   3663  H6S  OL    89      56.952   1.287  49.570  1.00  0.00           H  
ATOM   3664  C17  OL    89      58.614   2.215  48.562  1.00  0.00           C  
ATOM   3665  H7R  OL    89      58.000   3.088  48.341  1.00  0.00           H  
ATOM   3666  H7S  OL    89      59.617   2.567  48.810  1.00  0.00           H  
ATOM   3667  C18  OL    89      58.692   1.317  47.322  1.00  0.00           C  
ATOM   3668  H8R  OL    89      59.375   0.487  47.519  1.00  0.00           H  
ATOM   3669  H8S  OL    89      57.707   0.886  47.123  1.00  0.00           H  
ATOM   3670  C19  OL    89      59.140   2.134  46.128  1.00  0.00           C  
ATOM   3671  H9R  OL    89      58.327   2.564  45.544  1.00  0.00           H  
ATOM   3672 C110  OL    89      60.395   2.356  45.746  1.00  0.00           C  
ATOM   3673 H10R  OL    89      60.572   2.955  44.855  1.00  0.00           H  
ATOM   3674 C111  OL    89      61.657   1.920  46.466  1.00  0.00           C  
ATOM   3675 H11R  OL    89      62.033   2.783  47.015  1.00  0.00           H  
ATOM   3676 H11S  OL    89      61.480   1.136  47.203  1.00  0.00           H  
ATOM   3677 C112  OL    89      62.789   1.523  45.497  1.00  0.00           C  
ATOM   3678 H12R  OL    89      62.857   2.297  44.730  1.00  0.00           H  
ATOM   3679 H12S  OL    89      63.725   1.524  46.059  1.00  0.00           H  
ATOM   3680 C113  OL    89      62.636   0.146  44.821  1.00  0.00           C  
ATOM   3681 H13R  OL    89      62.472  -0.603  45.596  1.00  0.00           H  
ATOM   3682 H13S  OL    89      61.751   0.184  44.183  1.00  0.00           H  
ATOM   3683 C114  OL    89      63.873  -0.258  43.977  1.00  0.00           C  
ATOM   3684 H14R  OL    89      63.970   0.453  43.154  1.00  0.00           H  
ATOM   3685 H14S  OL    89      64.783  -0.168  44.573  1.00  0.00           H  
ATOM   3686 C115  OL    89      63.829  -1.685  43.381  1.00  0.00           C  
ATOM   3687 H15R  OL    89      64.735  -1.842  42.790  1.00  0.00           H  
ATOM   3688 H15S  OL    89      63.836  -2.441  44.172  1.00  0.00           H  
ATOM   3689 C116  OL    89      62.592  -1.873  42.484  1.00  0.00           C  
ATOM   3690 H16R  OL    89      61.693  -1.824  43.100  1.00  0.00           H  
ATOM   3691 H16S  OL    89      62.541  -1.045  41.774  1.00  0.00           H  
ATOM   3692 C117  OL    89      62.582  -3.198  41.704  1.00  0.00           C  
ATOM   3693 H17R  OL    89      63.476  -3.249  41.079  1.00  0.00           H  
ATOM   3694 H17S  OL    89      62.617  -4.040  42.399  1.00  0.00           H  
ATOM   3695 C118  OL    89      61.325  -3.300  40.820  1.00  0.00           C  
ATOM   3696 H18R  OL    89      61.391  -2.583  40.001  1.00  0.00           H  
ATOM   3697 H18S  OL    89      60.420  -3.099  41.400  1.00  0.00           H  
ATOM   3698 H18T  OL    89      61.226  -4.293  40.380  1.00  0.00           H  
TER    3699       OL    89 
ATOM   3699 C116  PA    90       5.722  71.646  47.634  1.00  0.00           C  
ATOM   3700 H16R  PA    90       5.175  72.587  47.572  1.00  0.00           H  
ATOM   3701 H16S  PA    90       6.756  71.876  47.899  1.00  0.00           H  
ATOM   3702 H16T  PA    90       5.279  71.065  48.442  1.00  0.00           H  
ATOM   3703 C115  PA    90       5.633  70.861  46.309  1.00  0.00           C  
ATOM   3704 H15R  PA    90       6.015  71.469  45.486  1.00  0.00           H  
ATOM   3705 H15S  PA    90       4.579  70.666  46.099  1.00  0.00           H  
ATOM   3706 C114  PA    90       6.384  69.515  46.357  1.00  0.00           C  
ATOM   3707 H14R  PA    90       6.157  68.936  45.458  1.00  0.00           H  
ATOM   3708 H14S  PA    90       6.001  68.947  47.205  1.00  0.00           H  
ATOM   3709 C113  PA    90       7.916  69.676  46.482  1.00  0.00           C  
ATOM   3710 H13R  PA    90       8.151  70.374  47.285  1.00  0.00           H  
ATOM   3711 H13S  PA    90       8.303  70.125  45.563  1.00  0.00           H  
ATOM   3712 C112  PA    90       8.665  68.343  46.710  1.00  0.00           C  
ATOM   3713 H12R  PA    90       9.735  68.539  46.640  1.00  0.00           H  
ATOM   3714 H12S  PA    90       8.421  67.666  45.890  1.00  0.00           H  
ATOM   3715 C111  PA    90       8.383  67.618  48.046  1.00  0.00           C  
ATOM   3716 H11R  PA    90       8.931  66.675  48.046  1.00  0.00           H  
ATOM   3717 H11S  PA    90       7.323  67.365  48.111  1.00  0.00           H  
ATOM   3718 C110  PA    90       8.826  68.411  49.291  1.00  0.00           C  
ATOM   3719 H10R  PA    90       8.359  69.397  49.299  1.00  0.00           H  
ATOM   3720 H10S  PA    90       9.906  68.556  49.233  1.00  0.00           H  
ATOM   3721  C19  PA    90       8.487  67.684  50.607  1.00  0.00           C  
ATOM   3722  H9R  PA    90       9.018  66.729  50.635  1.00  0.00           H  
ATOM   3723  H9S  PA    90       7.419  67.458  50.624  1.00  0.00           H  
ATOM   3724  C18  PA    90       8.877  68.517  51.847  1.00  0.00           C  
ATOM   3725  H8R  PA    90       8.224  69.390  51.929  1.00  0.00           H  
ATOM   3726  H8S  PA    90       9.899  68.882  51.726  1.00  0.00           H  
ATOM   3727  C17  PA    90       8.825  67.702  53.150  1.00  0.00           C  
ATOM   3728  H7R  PA    90       9.403  66.785  53.014  1.00  0.00           H  
ATOM   3729  H7S  PA    90       7.796  67.415  53.373  1.00  0.00           H  
ATOM   3730  C16  PA    90       9.400  68.491  54.338  1.00  0.00           C  
ATOM   3731  H6R  PA    90       8.698  69.274  54.626  1.00  0.00           H  
ATOM   3732  H6S  PA    90      10.337  68.980  54.058  1.00  0.00           H  
ATOM   3733  C15  PA    90       9.662  67.560  55.529  1.00  0.00           C  
ATOM   3734  H5R  PA    90      10.350  66.766  55.226  1.00  0.00           H  
ATOM   3735  H5S  PA    90       8.727  67.089  55.842  1.00  0.00           H  
ATOM   3736  C14  PA    90      10.270  68.340  56.699  1.00  0.00           C  
ATOM   3737  H4R  PA    90       9.530  69.046  57.081  1.00  0.00           H  
ATOM   3738  H4S  PA    90      11.125  68.919  56.343  1.00  0.00           H  
ATOM   3739  C13  PA    90      10.742  67.390  57.811  1.00  0.00           C  
ATOM   3740  H3R  PA    90      11.490  66.718  57.384  1.00  0.00           H  
ATOM   3741  H3S  PA    90       9.899  66.780  58.141  1.00  0.00           H  
ATOM   3742  C12  PA    90      11.334  68.170  59.004  1.00  0.00           C  
ATOM   3743  H2R  PA    90      11.591  69.176  58.682  1.00  0.00           H  
ATOM   3744  H2S  PA    90      10.589  68.258  59.798  1.00  0.00           H  
ATOM   3745  C11  PS    91      12.612  67.591  59.555  1.00  0.00           C  
ATOM   3746  O12  PS    91      13.468  67.079  58.867  1.00  0.00           O  
ATOM   3747  O11  PS    91      12.727  67.768  60.883  1.00  0.00           O  
ATOM   3748  C1   PS    91      14.035  67.538  61.504  1.00  0.00           C  
ATOM   3749  HR   PS    91      14.612  66.803  60.946  1.00  0.00           H  
ATOM   3750  HS   PS    91      13.881  67.153  62.516  1.00  0.00           H  
ATOM   3751  C2   PS    91      14.848  68.853  61.586  1.00  0.00           C  
ATOM   3752  HX   PS    91      15.815  68.666  62.054  1.00  0.00           H  
ATOM   3753  C3   PS    91      14.093  69.912  62.416  1.00  0.00           C  
ATOM   3754  HA   PS    91      13.029  69.851  62.182  1.00  0.00           H  
ATOM   3755  HB   PS    91      14.434  70.912  62.150  1.00  0.00           H  
ATOM   3756  O31  PS    91      14.268  69.702  63.846  1.00  0.00           O  
ATOM   3757  P31  PS    91      15.616  70.070  64.609  1.00  0.00           P  
ATOM   3758  O32  PS    91      16.465  68.721  64.591  1.00  0.00           O  
ATOM   3759  C31  PS    91      16.146  67.596  65.452  1.00  0.00           C  
ATOM   3760  H1A  PS    91      15.315  67.037  65.011  1.00  0.00           H  
ATOM   3761  H1B  PS    91      15.861  67.967  66.438  1.00  0.00           H  
ATOM   3762  C32  PS    91      17.384  66.684  65.612  1.00  0.00           C  
ATOM   3763  H2A  PS    91      18.174  67.261  66.097  1.00  0.00           H  
ATOM   3764  N31  PS    91      17.918  66.223  64.283  1.00  0.00           N  
ATOM   3765 HN1A  PS    91      18.380  66.993  63.760  1.00  0.00           H  
ATOM   3766 HN1B  PS    91      18.655  65.496  64.385  1.00  0.00           H  
ATOM   3767 HN1C  PS    91      17.185  65.804  63.680  1.00  0.00           H  
ATOM   3768  C33  PS    91      17.150  65.512  66.555  1.00  0.00           C  
ATOM   3769  O33  PS    91      16.373  71.063  63.810  1.00  0.00           O  
ATOM   3770  O34  PS    91      15.274  70.433  66.007  1.00  0.00           O  
ATOM   3771  O21  PS    91      15.065  69.415  60.270  1.00  0.00           O  
ATOM   3772  C21  PS    91      16.115  68.958  59.560  1.00  0.00           C  
ATOM   3773  O22  PS    91      16.867  68.077  59.940  1.00  0.00           O  
ATOM   3774  O35  PS    91      18.120  64.905  66.966  1.00  0.00           O  
ATOM   3775  O36  PS    91      16.033  65.167  66.883  1.00  0.00           O  
ATOM   3776  C12  OL    92      16.267  69.689  58.251  1.00  0.00           C  
ATOM   3777  H2R  OL    92      15.765  70.652  58.341  1.00  0.00           H  
ATOM   3778  H2S  OL    92      17.318  69.891  58.063  1.00  0.00           H  
ATOM   3779  C13  OL    92      15.694  68.885  57.072  1.00  0.00           C  
ATOM   3780  H3R  OL    92      16.286  67.976  56.949  1.00  0.00           H  
ATOM   3781  H3S  OL    92      14.678  68.574  57.313  1.00  0.00           H  
ATOM   3782  C14  OL    92      15.662  69.660  55.736  1.00  0.00           C  
ATOM   3783  H4R  OL    92      16.680  69.929  55.445  1.00  0.00           H  
ATOM   3784  H4S  OL    92      15.277  68.980  54.976  1.00  0.00           H  
ATOM   3785  C15  OL    92      14.782  70.933  55.809  1.00  0.00           C  
ATOM   3786  H5R  OL    92      13.794  70.684  56.201  1.00  0.00           H  
ATOM   3787  H5S  OL    92      15.233  71.618  56.522  1.00  0.00           H  
ATOM   3788  C16  OL    92      14.597  71.732  54.507  1.00  0.00           C  
ATOM   3789  H6R  OL    92      14.092  71.121  53.758  1.00  0.00           H  
ATOM   3790  H6S  OL    92      13.945  72.582  54.713  1.00  0.00           H  
ATOM   3791  C17  OL    92      15.910  72.303  53.949  1.00  0.00           C  
ATOM   3792  H7R  OL    92      16.456  72.790  54.759  1.00  0.00           H  
ATOM   3793  H7S  OL    92      16.535  71.496  53.561  1.00  0.00           H  
ATOM   3794  C18  OL    92      15.635  73.305  52.817  1.00  0.00           C  
ATOM   3795  H8R  OL    92      14.912  74.055  53.147  1.00  0.00           H  
ATOM   3796  H8S  OL    92      16.560  73.828  52.556  1.00  0.00           H  
ATOM   3797  C19  OL    92      15.073  72.557  51.632  1.00  0.00           C  
ATOM   3798  H9R  OL    92      14.510  71.659  51.871  1.00  0.00           H  
ATOM   3799 C110  OL    92      15.313  72.866  50.369  1.00  0.00           C  
ATOM   3800 H10R  OL    92      14.920  72.240  49.571  1.00  0.00           H  
ATOM   3801 C111  OL    92      16.032  74.119  49.946  1.00  0.00           C  
ATOM   3802 H11R  OL    92      15.843  74.931  50.653  1.00  0.00           H  
ATOM   3803 H11S  OL    92      17.102  73.923  49.939  1.00  0.00           H  
ATOM   3804 C112  OL    92      15.589  74.552  48.547  1.00  0.00           C  
ATOM   3805 H12R  OL    92      15.685  73.712  47.858  1.00  0.00           H  
ATOM   3806 H12S  OL    92      14.529  74.802  48.567  1.00  0.00           H  
ATOM   3807 C113  OL    92      16.406  75.758  48.040  1.00  0.00           C  
ATOM   3808 H13R  OL    92      16.065  75.995  47.033  1.00  0.00           H  
ATOM   3809 H13S  OL    92      16.183  76.621  48.669  1.00  0.00           H  
ATOM   3810 C114  OL    92      17.940  75.559  48.024  1.00  0.00           C  
ATOM   3811 H14R  OL    92      18.398  76.381  47.469  1.00  0.00           H  
ATOM   3812 H14S  OL    92      18.313  75.627  49.049  1.00  0.00           H  
ATOM   3813 C115  OL    92      18.364  74.203  47.415  1.00  0.00           C  
ATOM   3814 H15R  OL    92      18.516  73.481  48.221  1.00  0.00           H  
ATOM   3815 H15S  OL    92      17.540  73.835  46.803  1.00  0.00           H  
ATOM   3816 C116  OL    92      19.618  74.225  46.520  1.00  0.00           C  
ATOM   3817 H16R  OL    92      19.453  74.932  45.703  1.00  0.00           H  
ATOM   3818 H16S  OL    92      20.491  74.575  47.075  1.00  0.00           H  
ATOM   3819 C117  OL    92      19.897  72.818  45.944  1.00  0.00           C  
ATOM   3820 H17R  OL    92      18.950  72.335  45.691  1.00  0.00           H  
ATOM   3821 H17S  OL    92      20.455  72.918  45.011  1.00  0.00           H  
ATOM   3822 C118  OL    92      20.675  71.901  46.913  1.00  0.00           C  
ATOM   3823 H18R  OL    92      21.040  71.011  46.396  1.00  0.00           H  
ATOM   3824 H18S  OL    92      20.043  71.580  47.744  1.00  0.00           H  
ATOM   3825 H18T  OL    92      21.539  72.424  47.323  1.00  0.00           H  
TER    3826       OL    92 
ATOM   3826 C116  PA    93      47.612  38.007  44.994  1.00  0.00           C  
ATOM   3827 H16R  PA    93      47.899  38.239  46.022  1.00  0.00           H  
ATOM   3828 H16S  PA    93      47.981  38.814  44.357  1.00  0.00           H  
ATOM   3829 H16T  PA    93      48.113  37.079  44.714  1.00  0.00           H  
ATOM   3830 C115  PA    93      46.080  37.883  44.839  1.00  0.00           C  
ATOM   3831 H15R  PA    93      45.849  37.557  43.824  1.00  0.00           H  
ATOM   3832 H15S  PA    93      45.633  38.874  44.939  1.00  0.00           H  
ATOM   3833 C114  PA    93      45.396  36.892  45.805  1.00  0.00           C  
ATOM   3834 H14R  PA    93      45.655  35.881  45.492  1.00  0.00           H  
ATOM   3835 H14S  PA    93      44.312  36.982  45.704  1.00  0.00           H  
ATOM   3836 C113  PA    93      45.791  37.002  47.289  1.00  0.00           C  
ATOM   3837 H13R  PA    93      46.806  36.621  47.388  1.00  0.00           H  
ATOM   3838 H13S  PA    93      45.148  36.333  47.862  1.00  0.00           H  
ATOM   3839 C112  PA    93      45.737  38.409  47.916  1.00  0.00           C  
ATOM   3840 H12R  PA    93      44.705  38.691  48.126  1.00  0.00           H  
ATOM   3841 H12S  PA    93      46.138  39.148  47.224  1.00  0.00           H  
ATOM   3842 C111  PA    93      46.566  38.461  49.212  1.00  0.00           C  
ATOM   3843 H11R  PA    93      47.624  38.332  48.963  1.00  0.00           H  
ATOM   3844 H11S  PA    93      46.280  37.618  49.844  1.00  0.00           H  
ATOM   3845 C110  PA    93      46.348  39.767  50.002  1.00  0.00           C  
ATOM   3846 H10R  PA    93      45.405  39.668  50.541  1.00  0.00           H  
ATOM   3847 H10S  PA    93      46.218  40.611  49.322  1.00  0.00           H  
ATOM   3848  C19  PA    93      47.497  40.078  50.990  1.00  0.00           C  
ATOM   3849  H9R  PA    93      48.402  40.298  50.421  1.00  0.00           H  
ATOM   3850  H9S  PA    93      47.701  39.189  51.590  1.00  0.00           H  
ATOM   3851  C18  PA    93      47.157  41.259  51.929  1.00  0.00           C  
ATOM   3852  H8R  PA    93      46.215  41.024  52.424  1.00  0.00           H  
ATOM   3853  H8S  PA    93      46.981  42.158  51.333  1.00  0.00           H  
ATOM   3854  C17  PA    93      48.200  41.580  53.027  1.00  0.00           C  
ATOM   3855  H7R  PA    93      49.078  42.051  52.591  1.00  0.00           H  
ATOM   3856  H7S  PA    93      48.549  40.655  53.494  1.00  0.00           H  
ATOM   3857  C16  PA    93      47.591  42.515  54.102  1.00  0.00           C  
ATOM   3858  H6R  PA    93      46.850  41.949  54.671  1.00  0.00           H  
ATOM   3859  H6S  PA    93      47.059  43.335  53.615  1.00  0.00           H  
ATOM   3860  C15  PA    93      48.621  43.113  55.082  1.00  0.00           C  
ATOM   3861  H5R  PA    93      49.257  43.819  54.550  1.00  0.00           H  
ATOM   3862  H5S  PA    93      49.263  42.317  55.465  1.00  0.00           H  
ATOM   3863  C14  PA    93      47.971  43.872  56.258  1.00  0.00           C  
ATOM   3864  H4R  PA    93      47.243  43.228  56.759  1.00  0.00           H  
ATOM   3865  H4S  PA    93      47.436  44.749  55.884  1.00  0.00           H  
ATOM   3866  C13  PA    93      49.032  44.307  57.284  1.00  0.00           C  
ATOM   3867  H3R  PA    93      49.897  44.745  56.777  1.00  0.00           H  
ATOM   3868  H3S  PA    93      49.387  43.415  57.807  1.00  0.00           H  
ATOM   3869  C12  PA    93      48.489  45.312  58.316  1.00  0.00           C  
ATOM   3870  H2R  PA    93      47.533  44.962  58.705  1.00  0.00           H  
ATOM   3871  H2S  PA    93      48.332  46.289  57.856  1.00  0.00           H  
ATOM   3872  C11  PS    94      49.459  45.448  59.457  1.00  0.00           C  
ATOM   3873  O12  PS    94      49.240  45.005  60.569  1.00  0.00           O  
ATOM   3874  O11  PS    94      50.616  46.009  59.073  1.00  0.00           O  
ATOM   3875  C1   PS    94      51.722  46.104  60.020  1.00  0.00           C  
ATOM   3876  HR   PS    94      51.439  46.727  60.871  1.00  0.00           H  
ATOM   3877  HS   PS    94      52.543  46.592  59.486  1.00  0.00           H  
ATOM   3878  C2   PS    94      52.224  44.725  60.541  1.00  0.00           C  
ATOM   3879  HX   PS    94      51.508  44.308  61.252  1.00  0.00           H  
ATOM   3880  C3   PS    94      53.594  44.896  61.234  1.00  0.00           C  
ATOM   3881  HA   PS    94      54.340  44.958  60.437  1.00  0.00           H  
ATOM   3882  HB   PS    94      53.824  44.016  61.836  1.00  0.00           H  
ATOM   3883  O31  PS    94      53.695  46.124  62.027  1.00  0.00           O  
ATOM   3884  P31  PS    94      53.429  46.219  63.601  1.00  0.00           P  
ATOM   3885  O32  PS    94      54.626  45.390  64.261  1.00  0.00           O  
ATOM   3886  C31  PS    94      54.563  43.949  64.468  1.00  0.00           C  
ATOM   3887  H1A  PS    94      55.478  43.492  64.075  1.00  0.00           H  
ATOM   3888  H1B  PS    94      53.706  43.531  63.932  1.00  0.00           H  
ATOM   3889  C32  PS    94      54.473  43.661  65.981  1.00  0.00           C  
ATOM   3890  H2A  PS    94      53.651  44.235  66.410  1.00  0.00           H  
ATOM   3891  N31  PS    94      55.730  44.143  66.670  1.00  0.00           N  
ATOM   3892 HN1A  PS    94      55.992  45.103  66.391  1.00  0.00           H  
ATOM   3893 HN1B  PS    94      55.658  44.118  67.709  1.00  0.00           H  
ATOM   3894 HN1C  PS    94      56.529  43.528  66.404  1.00  0.00           H  
ATOM   3895  C33  PS    94      54.143  42.189  66.242  1.00  0.00           C  
ATOM   3896  O33  PS    94      53.622  47.643  63.976  1.00  0.00           O  
ATOM   3897  O34  PS    94      52.138  45.579  63.958  1.00  0.00           O  
ATOM   3898  O21  PS    94      52.405  43.839  59.398  1.00  0.00           O  
ATOM   3899  C21  PS    94      52.146  42.531  59.536  1.00  0.00           C  
ATOM   3900  O22  PS    94      51.736  42.025  60.564  1.00  0.00           O  
ATOM   3901  O35  PS    94      54.945  41.493  66.841  1.00  0.00           O  
ATOM   3902  O36  PS    94      53.047  41.734  65.974  1.00  0.00           O  
ATOM   3903  C12  OL    95      52.412  41.781  58.250  1.00  0.00           C  
ATOM   3904  H2R  OL    95      52.065  42.398  57.419  1.00  0.00           H  
ATOM   3905  H2S  OL    95      53.491  41.660  58.151  1.00  0.00           H  
ATOM   3906  C13  OL    95      51.712  40.408  58.186  1.00  0.00           C  
ATOM   3907  H3R  OL    95      52.182  39.731  58.901  1.00  0.00           H  
ATOM   3908  H3S  OL    95      50.669  40.523  58.489  1.00  0.00           H  
ATOM   3909  C14  OL    95      51.737  39.769  56.783  1.00  0.00           C  
ATOM   3910  H4R  OL    95      51.138  38.860  56.811  1.00  0.00           H  
ATOM   3911  H4S  OL    95      51.259  40.458  56.084  1.00  0.00           H  
ATOM   3912  C15  OL    95      53.134  39.378  56.270  1.00  0.00           C  
ATOM   3913  H5R  OL    95      53.773  40.261  56.226  1.00  0.00           H  
ATOM   3914  H5S  OL    95      53.571  38.664  56.968  1.00  0.00           H  
ATOM   3915  C16  OL    95      53.089  38.738  54.874  1.00  0.00           C  
ATOM   3916  H6R  OL    95      54.077  38.344  54.627  1.00  0.00           H  
ATOM   3917  H6S  OL    95      52.398  37.891  54.879  1.00  0.00           H  
ATOM   3918  C17  OL    95      52.664  39.764  53.809  1.00  0.00           C  
ATOM   3919  H7R  OL    95      51.582  39.896  53.863  1.00  0.00           H  
ATOM   3920  H7S  OL    95      53.134  40.723  54.038  1.00  0.00           H  
ATOM   3921  C18  OL    95      53.080  39.315  52.400  1.00  0.00           C  
ATOM   3922  H8R  OL    95      54.155  39.150  52.416  1.00  0.00           H  
ATOM   3923  H8S  OL    95      52.636  38.344  52.202  1.00  0.00           H  
ATOM   3924  C19  OL    95      52.759  40.343  51.323  1.00  0.00           C  
ATOM   3925  H9R  OL    95      53.271  41.299  51.435  1.00  0.00           H  
ATOM   3926 C110  OL    95      52.005  40.135  50.245  1.00  0.00           C  
ATOM   3927 H10R  OL    95      51.905  40.924  49.500  1.00  0.00           H  
ATOM   3928 C111  OL    95      51.208  38.875  49.957  1.00  0.00           C  
ATOM   3929 H11R  OL    95      51.336  38.143  50.745  1.00  0.00           H  
ATOM   3930 H11S  OL    95      50.141  39.101  49.934  1.00  0.00           H  
ATOM   3931 C112  OL    95      51.591  38.221  48.621  1.00  0.00           C  
ATOM   3932 H12R  OL    95      52.666  38.306  48.450  1.00  0.00           H  
ATOM   3933 H12S  OL    95      51.350  37.157  48.681  1.00  0.00           H  
ATOM   3934 C113  OL    95      50.804  38.847  47.460  1.00  0.00           C  
ATOM   3935 H13R  OL    95      49.745  38.657  47.653  1.00  0.00           H  
ATOM   3936 H13S  OL    95      50.945  39.931  47.449  1.00  0.00           H  
ATOM   3937 C114  OL    95      51.119  38.259  46.073  1.00  0.00           C  
ATOM   3938 H14R  OL    95      50.865  37.198  46.109  1.00  0.00           H  
ATOM   3939 H14S  OL    95      50.436  38.734  45.369  1.00  0.00           H  
ATOM   3940 C115  OL    95      52.575  38.385  45.557  1.00  0.00           C  
ATOM   3941 H15R  OL    95      53.110  39.147  46.127  1.00  0.00           H  
ATOM   3942 H15S  OL    95      53.086  37.438  45.745  1.00  0.00           H  
ATOM   3943 C116  OL    95      52.702  38.731  44.049  1.00  0.00           C  
ATOM   3944 H16R  OL    95      52.473  39.787  43.902  1.00  0.00           H  
ATOM   3945 H16S  OL    95      53.743  38.613  43.746  1.00  0.00           H  
ATOM   3946 C117  OL    95      51.820  37.890  43.100  1.00  0.00           C  
ATOM   3947 H17R  OL    95      50.766  38.025  43.351  1.00  0.00           H  
ATOM   3948 H17S  OL    95      51.943  38.249  42.075  1.00  0.00           H  
ATOM   3949 C118  OL    95      52.152  36.394  43.149  1.00  0.00           C  
ATOM   3950 H18R  OL    95      53.062  36.182  42.587  1.00  0.00           H  
ATOM   3951 H18S  OL    95      51.335  35.819  42.713  1.00  0.00           H  
ATOM   3952 H18T  OL    95      52.297  36.064  44.177  1.00  0.00           H  
TER    3953       OL    95 
ATOM   3953 C116  PA    96       9.716  13.998  44.364  1.00  0.00           C  
ATOM   3954 H16R  PA    96      10.249  14.409  43.506  1.00  0.00           H  
ATOM   3955 H16S  PA    96      10.402  13.357  44.917  1.00  0.00           H  
ATOM   3956 H16T  PA    96       9.419  14.828  44.999  1.00  0.00           H  
ATOM   3957 C115  PA    96       8.469  13.219  43.921  1.00  0.00           C  
ATOM   3958 H15R  PA    96       8.758  12.532  43.123  1.00  0.00           H  
ATOM   3959 H15S  PA    96       7.765  13.930  43.485  1.00  0.00           H  
ATOM   3960 C114  PA    96       7.744  12.394  45.011  1.00  0.00           C  
ATOM   3961 H14R  PA    96       8.348  11.528  45.281  1.00  0.00           H  
ATOM   3962 H14S  PA    96       6.848  11.994  44.538  1.00  0.00           H  
ATOM   3963 C113  PA    96       7.333  13.129  46.307  1.00  0.00           C  
ATOM   3964 H13R  PA    96       6.440  12.646  46.714  1.00  0.00           H  
ATOM   3965 H13S  PA    96       7.055  14.162  46.094  1.00  0.00           H  
ATOM   3966 C112  PA    96       8.436  13.092  47.384  1.00  0.00           C  
ATOM   3967 H12R  PA    96       9.304  13.655  47.037  1.00  0.00           H  
ATOM   3968 H12S  PA    96       8.740  12.055  47.535  1.00  0.00           H  
ATOM   3969 C111  PA    96       7.962  13.665  48.731  1.00  0.00           C  
ATOM   3970 H11R  PA    96       7.024  13.182  49.011  1.00  0.00           H  
ATOM   3971 H11S  PA    96       7.755  14.726  48.602  1.00  0.00           H  
ATOM   3972 C110  PA    96       8.982  13.481  49.874  1.00  0.00           C  
ATOM   3973 H10R  PA    96       9.817  14.170  49.733  1.00  0.00           H  
ATOM   3974 H10S  PA    96       9.379  12.463  49.848  1.00  0.00           H  
ATOM   3975  C19  PA    96       8.381  13.756  51.263  1.00  0.00           C  
ATOM   3976  H9R  PA    96       7.293  13.663  51.238  1.00  0.00           H  
ATOM   3977  H9S  PA    96       8.613  14.782  51.547  1.00  0.00           H  
ATOM   3978  C18  PA    96       8.927  12.786  52.322  1.00  0.00           C  
ATOM   3979  H8R  PA    96      10.005  12.647  52.202  1.00  0.00           H  
ATOM   3980  H8S  PA    96       8.446  11.816  52.190  1.00  0.00           H  
ATOM   3981  C17  PA    96       8.661  13.266  53.746  1.00  0.00           C  
ATOM   3982  H7R  PA    96       7.586  13.400  53.894  1.00  0.00           H  
ATOM   3983  H7S  PA    96       9.146  14.234  53.889  1.00  0.00           H  
ATOM   3984  C16  PA    96       9.217  12.252  54.757  1.00  0.00           C  
ATOM   3985  H6R  PA    96      10.276  12.076  54.557  1.00  0.00           H  
ATOM   3986  H6S  PA    96       8.699  11.294  54.646  1.00  0.00           H  
ATOM   3987  C15  PA    96       9.046  12.787  56.181  1.00  0.00           C  
ATOM   3988  H5R  PA    96       7.990  12.986  56.362  1.00  0.00           H  
ATOM   3989  H5S  PA    96       9.587  13.730  56.285  1.00  0.00           H  
ATOM   3990  C14  PA    96       9.557  11.810  57.239  1.00  0.00           C  
ATOM   3991  H4R  PA    96      10.600  11.564  57.031  1.00  0.00           H  
ATOM   3992  H4S  PA    96       8.975  10.887  57.187  1.00  0.00           H  
ATOM   3993  C13  PA    96       9.423  12.437  58.633  1.00  0.00           C  
ATOM   3994  H3R  PA    96       8.363  12.499  58.891  1.00  0.00           H  
ATOM   3995  H3S  PA    96       9.808  13.461  58.619  1.00  0.00           H  
ATOM   3996  C12  PA    96      10.168  11.626  59.708  1.00  0.00           C  
ATOM   3997  H2R  PA    96      11.241  11.621  59.522  1.00  0.00           H  
ATOM   3998  H2S  PA    96       9.832  10.589  59.705  1.00  0.00           H  
ATOM   3999  C11  PE    97       9.922  12.246  61.054  1.00  0.00           C  
ATOM   4000  O12  PE    97      10.692  13.026  61.585  1.00  0.00           O  
ATOM   4001  O11  PE    97       8.719  11.912  61.548  1.00  0.00           O  
ATOM   4002  C1   PE    97       8.381  12.404  62.876  1.00  0.00           C  
ATOM   4003  HR   PE    97       8.607  13.469  62.961  1.00  0.00           H  
ATOM   4004  HS   PE    97       8.996  11.864  63.600  1.00  0.00           H  
ATOM   4005  C2   PE    97       6.880  12.165  63.206  1.00  0.00           C  
ATOM   4006  HX   PE    97       6.575  12.788  64.048  1.00  0.00           H  
ATOM   4007  C3   PE    97       6.651  10.701  63.607  1.00  0.00           C  
ATOM   4008  HA   PE    97       7.056  10.058  62.820  1.00  0.00           H  
ATOM   4009  HB   PE    97       5.578  10.521  63.713  1.00  0.00           H  
ATOM   4010  O31  PE    97       7.344  10.405  64.855  1.00  0.00           O  
ATOM   4011  P31  PE    97       6.730  10.764  66.281  1.00  0.00           P  
ATOM   4012  O32  PE    97       7.028  12.323  66.423  1.00  0.00           O  
ATOM   4013  C31  PE    97       8.092  12.857  67.254  1.00  0.00           C  
ATOM   4014  H1A  PE    97       9.074  12.677  66.802  1.00  0.00           H  
ATOM   4015  H1B  PE    97       8.043  12.388  68.240  1.00  0.00           H  
ATOM   4016  C32  PE    97       7.844  14.363  67.441  1.00  0.00           C  
ATOM   4017  H2A  PE    97       8.355  14.724  68.338  1.00  0.00           H  
ATOM   4018  H2B  PE    97       8.202  14.943  66.590  1.00  0.00           H  
ATOM   4019  N31  PE    97       6.385  14.671  67.622  1.00  0.00           N  
ATOM   4020 HN1A  PE    97       5.959  13.987  68.272  1.00  0.00           H  
ATOM   4021 HN1B  PE    97       6.250  15.621  68.019  1.00  0.00           H  
ATOM   4022 HN1C  PE    97       5.855  14.592  66.726  1.00  0.00           H  
ATOM   4023  O33  PE    97       5.257  10.583  66.235  1.00  0.00           O  
ATOM   4024  O34  PE    97       7.489  10.013  67.304  1.00  0.00           O  
ATOM   4025  O21  PE    97       6.008  12.470  62.083  1.00  0.00           O  
ATOM   4026  C21  PE    97       5.806  13.761  61.771  1.00  0.00           C  
ATOM   4027  O22  PE    97       6.339  14.695  62.353  1.00  0.00           O  
ATOM   4028  C12  OL    98       4.894  13.934  60.581  1.00  0.00           C  
ATOM   4029  H2R  OL    98       4.251  13.054  60.503  1.00  0.00           H  
ATOM   4030  H2S  OL    98       4.242  14.794  60.745  1.00  0.00           H  
ATOM   4031  C13  OL    98       5.706  14.113  59.277  1.00  0.00           C  
ATOM   4032  H3R  OL    98       6.441  14.912  59.407  1.00  0.00           H  
ATOM   4033  H3S  OL    98       6.261  13.193  59.085  1.00  0.00           H  
ATOM   4034  C14  OL    98       4.796  14.444  58.074  1.00  0.00           C  
ATOM   4035  H4R  OL    98       4.116  13.604  57.920  1.00  0.00           H  
ATOM   4036  H4S  OL    98       4.186  15.314  58.330  1.00  0.00           H  
ATOM   4037  C15  OL    98       5.527  14.755  56.748  1.00  0.00           C  
ATOM   4038  H5R  OL    98       6.349  15.453  56.928  1.00  0.00           H  
ATOM   4039  H5S  OL    98       5.955  13.842  56.334  1.00  0.00           H  
ATOM   4040  C16  OL    98       4.566  15.361  55.706  1.00  0.00           C  
ATOM   4041  H6R  OL    98       3.736  14.670  55.544  1.00  0.00           H  
ATOM   4042  H6S  OL    98       4.143  16.286  56.107  1.00  0.00           H  
ATOM   4043  C17  OL    98       5.261  15.683  54.364  1.00  0.00           C  
ATOM   4044  H7R  OL    98       6.126  16.317  54.569  1.00  0.00           H  
ATOM   4045  H7S  OL    98       5.629  14.765  53.903  1.00  0.00           H  
ATOM   4046  C18  OL    98       4.322  16.396  53.370  1.00  0.00           C  
ATOM   4047  H8R  OL    98       3.590  15.686  52.985  1.00  0.00           H  
ATOM   4048  H8S  OL    98       3.785  17.165  53.929  1.00  0.00           H  
ATOM   4049  C19  OL    98       5.085  17.078  52.250  1.00  0.00           C  
ATOM   4050  H9R  OL    98       5.871  17.742  52.596  1.00  0.00           H  
ATOM   4051 C110  OL    98       4.871  17.006  50.938  1.00  0.00           C  
ATOM   4052 H10R  OL    98       5.491  17.612  50.285  1.00  0.00           H  
ATOM   4053 C111  OL    98       3.852  16.172  50.190  1.00  0.00           C  
ATOM   4054 H11R  OL    98       3.311  15.494  50.853  1.00  0.00           H  
ATOM   4055 H11S  OL    98       3.109  16.838  49.748  1.00  0.00           H  
ATOM   4056 C112  OL    98       4.527  15.361  49.058  1.00  0.00           C  
ATOM   4057 H12R  OL    98       5.244  14.671  49.507  1.00  0.00           H  
ATOM   4058 H12S  OL    98       3.760  14.748  48.591  1.00  0.00           H  
ATOM   4059 C113  OL    98       5.271  16.176  47.964  1.00  0.00           C  
ATOM   4060 H13R  OL    98       5.979  16.858  48.437  1.00  0.00           H  
ATOM   4061 H13S  OL    98       5.869  15.493  47.367  1.00  0.00           H  
ATOM   4062 C114  OL    98       4.371  16.951  46.983  1.00  0.00           C  
ATOM   4063 H14R  OL    98       3.789  16.251  46.381  1.00  0.00           H  
ATOM   4064 H14S  OL    98       3.667  17.557  47.555  1.00  0.00           H  
ATOM   4065 C115  OL    98       5.144  17.873  46.016  1.00  0.00           C  
ATOM   4066 H15R  OL    98       4.398  18.484  45.511  1.00  0.00           H  
ATOM   4067 H15S  OL    98       5.776  18.553  46.594  1.00  0.00           H  
ATOM   4068 C116  OL    98       5.996  17.182  44.922  1.00  0.00           C  
ATOM   4069 H16R  OL    98       6.856  16.681  45.374  1.00  0.00           H  
ATOM   4070 H16S  OL    98       5.408  16.410  44.421  1.00  0.00           H  
ATOM   4071 C117  OL    98       6.467  18.217  43.874  1.00  0.00           C  
ATOM   4072 H17R  OL    98       5.601  18.738  43.459  1.00  0.00           H  
ATOM   4073 H17S  OL    98       7.088  18.965  44.369  1.00  0.00           H  
ATOM   4074 C118  OL    98       7.251  17.599  42.705  1.00  0.00           C  
ATOM   4075 H18R  OL    98       6.588  17.004  42.074  1.00  0.00           H  
ATOM   4076 H18S  OL    98       8.048  16.963  43.089  1.00  0.00           H  
ATOM   4077 H18T  OL    98       7.703  18.372  42.081  1.00  0.00           H  
TER    4078       OL    98 
ATOM   4078 C116  PA    99      67.913  69.203  44.368  1.00  0.00           C  
ATOM   4079 H16R  PA    99      68.216  68.427  43.662  1.00  0.00           H  
ATOM   4080 H16S  PA    99      67.288  69.928  43.845  1.00  0.00           H  
ATOM   4081 H16T  PA    99      67.311  68.754  45.164  1.00  0.00           H  
ATOM   4082 C115  PA    99      69.149  69.926  44.929  1.00  0.00           C  
ATOM   4083 H15R  PA    99      68.814  70.867  45.361  1.00  0.00           H  
ATOM   4084 H15S  PA    99      69.822  70.164  44.102  1.00  0.00           H  
ATOM   4085 C114  PA    99      69.901  69.127  46.011  1.00  0.00           C  
ATOM   4086 H14R  PA    99      70.249  68.177  45.600  1.00  0.00           H  
ATOM   4087 H14S  PA    99      69.204  68.907  46.817  1.00  0.00           H  
ATOM   4088 C113  PA    99      71.092  69.883  46.627  1.00  0.00           C  
ATOM   4089 H13R  PA    99      70.762  70.864  46.969  1.00  0.00           H  
ATOM   4090 H13S  PA    99      71.858  70.039  45.866  1.00  0.00           H  
ATOM   4091 C112  PA    99      71.704  69.124  47.815  1.00  0.00           C  
ATOM   4092 H12R  PA    99      71.674  68.051  47.611  1.00  0.00           H  
ATOM   4093 H12S  PA    99      71.114  69.303  48.717  1.00  0.00           H  
ATOM   4094 C111  PA    99      73.162  69.532  48.062  1.00  0.00           C  
ATOM   4095 H11R  PA    99      73.242  70.599  48.281  1.00  0.00           H  
ATOM   4096 H11S  PA    99      73.738  69.341  47.154  1.00  0.00           H  
ATOM   4097 C110  PA    99      73.770  68.715  49.202  1.00  0.00           C  
ATOM   4098 H10R  PA    99      74.852  68.837  49.150  1.00  0.00           H  
ATOM   4099 H10S  PA    99      73.549  67.662  49.013  1.00  0.00           H  
ATOM   4100  C19  PA    99      73.273  69.149  50.600  1.00  0.00           C  
ATOM   4101  H9R  PA    99      72.185  69.082  50.656  1.00  0.00           H  
ATOM   4102  H9S  PA    99      73.535  70.195  50.760  1.00  0.00           H  
ATOM   4103  C18  PA    99      73.903  68.303  51.721  1.00  0.00           C  
ATOM   4104  H8R  PA    99      74.953  68.131  51.479  1.00  0.00           H  
ATOM   4105  H8S  PA    99      73.406  67.330  51.750  1.00  0.00           H  
ATOM   4106  C17  PA    99      73.834  68.959  53.117  1.00  0.00           C  
ATOM   4107  H7R  PA    99      72.794  69.166  53.377  1.00  0.00           H  
ATOM   4108  H7S  PA    99      74.357  69.919  53.102  1.00  0.00           H  
ATOM   4109  C16  PA    99      74.471  68.030  54.174  1.00  0.00           C  
ATOM   4110  H6R  PA    99      75.515  67.847  53.912  1.00  0.00           H  
ATOM   4111  H6S  PA    99      73.945  67.072  54.142  1.00  0.00           H  
ATOM   4112  C15  PA    99      74.444  68.584  55.611  1.00  0.00           C  
ATOM   4113  H5R  PA    99      73.417  68.824  55.893  1.00  0.00           H  
ATOM   4114  H5S  PA    99      75.022  69.510  55.642  1.00  0.00           H  
ATOM   4115  C14  PA    99      75.042  67.595  56.633  1.00  0.00           C  
ATOM   4116  H4R  PA    99      76.061  67.336  56.346  1.00  0.00           H  
ATOM   4117  H4S  PA    99      74.459  66.670  56.624  1.00  0.00           H  
ATOM   4118  C13  PA    99      75.061  68.170  58.061  1.00  0.00           C  
ATOM   4119  H3R  PA    99      75.629  69.102  58.091  1.00  0.00           H  
ATOM   4120  H3S  PA    99      75.575  67.467  58.722  1.00  0.00           H  
ATOM   4121  C12  PA    99      73.636  68.440  58.576  1.00  0.00           C  
ATOM   4122  H2R  PA    99      72.954  67.666  58.218  1.00  0.00           H  
ATOM   4123  H2S  PA    99      73.293  69.406  58.203  1.00  0.00           H  
ATOM   4124  C11  PE   100      73.604  68.440  60.078  1.00  0.00           C  
ATOM   4125  O12  PE   100      73.426  69.432  60.770  1.00  0.00           O  
ATOM   4126  O11  PE   100      73.863  67.219  60.571  1.00  0.00           O  
ATOM   4127  C1   PE   100      74.238  67.109  61.965  1.00  0.00           C  
ATOM   4128  HR   PE   100      74.855  67.972  62.238  1.00  0.00           H  
ATOM   4129  HS   PE   100      74.837  66.203  62.077  1.00  0.00           H  
ATOM   4130  C2   PE   100      73.024  67.023  62.921  1.00  0.00           C  
ATOM   4131  HX   PE   100      72.382  67.882  62.721  1.00  0.00           H  
ATOM   4132  C3   PE   100      73.526  67.066  64.384  1.00  0.00           C  
ATOM   4133  HA   PE   100      72.795  66.576  65.032  1.00  0.00           H  
ATOM   4134  HB   PE   100      73.613  68.109  64.692  1.00  0.00           H  
ATOM   4135  O31  PE   100      74.826  66.430  64.521  1.00  0.00           O  
ATOM   4136  P31  PE   100      75.175  65.451  65.718  1.00  0.00           P  
ATOM   4137  O32  PE   100      74.365  64.120  65.370  1.00  0.00           O  
ATOM   4138  C31  PE   100      74.740  63.219  64.295  1.00  0.00           C  
ATOM   4139  H1A  PE   100      75.160  63.763  63.441  1.00  0.00           H  
ATOM   4140  H1B  PE   100      73.824  62.720  63.965  1.00  0.00           H  
ATOM   4141  C32  PE   100      75.718  62.152  64.828  1.00  0.00           C  
ATOM   4142  H2A  PE   100      76.080  61.514  64.014  1.00  0.00           H  
ATOM   4143  H2B  PE   100      76.573  62.638  65.305  1.00  0.00           H  
ATOM   4144  N31  PE   100      75.069  61.239  65.838  1.00  0.00           N  
ATOM   4145 HN1A  PE   100      74.784  61.749  66.697  1.00  0.00           H  
ATOM   4146 HN1B  PE   100      74.202  60.813  65.443  1.00  0.00           H  
ATOM   4147 HN1C  PE   100      75.677  60.441  66.116  1.00  0.00           H  
ATOM   4148  O33  PE   100      76.636  65.187  65.613  1.00  0.00           O  
ATOM   4149  O34  PE   100      74.609  66.036  66.961  1.00  0.00           O  
ATOM   4150  O21  PE   100      72.261  65.802  62.716  1.00  0.00           O  
ATOM   4151  C21  PE   100      70.974  65.797  63.113  1.00  0.00           C  
ATOM   4152  O22  PE   100      70.406  66.778  63.582  1.00  0.00           O  
ATOM   4153  C12  OL   101      70.330  64.445  62.921  1.00  0.00           C  
ATOM   4154  H2R  OL   101      70.281  64.250  61.849  1.00  0.00           H  
ATOM   4155  H2S  OL   101      70.966  63.680  63.372  1.00  0.00           H  
ATOM   4156  C13  OL   101      68.920  64.406  63.544  1.00  0.00           C  
ATOM   4157  H3R  OL   101      68.969  64.840  64.547  1.00  0.00           H  
ATOM   4158  H3S  OL   101      68.261  65.050  62.960  1.00  0.00           H  
ATOM   4159  C14  OL   101      68.265  63.020  63.693  1.00  0.00           C  
ATOM   4160  H4R  OL   101      68.702  62.534  64.565  1.00  0.00           H  
ATOM   4161  H4S  OL   101      67.213  63.190  63.935  1.00  0.00           H  
ATOM   4162  C15  OL   101      68.331  62.018  62.517  1.00  0.00           C  
ATOM   4163  H5R  OL   101      69.305  61.527  62.483  1.00  0.00           H  
ATOM   4164  H5S  OL   101      67.606  61.236  62.751  1.00  0.00           H  
ATOM   4165  C16  OL   101      68.012  62.571  61.115  1.00  0.00           C  
ATOM   4166  H6R  OL   101      67.502  63.537  61.189  1.00  0.00           H  
ATOM   4167  H6S  OL   101      68.949  62.730  60.577  1.00  0.00           H  
ATOM   4168  C17  OL   101      67.121  61.612  60.299  1.00  0.00           C  
ATOM   4169  H7R  OL   101      66.234  61.374  60.890  1.00  0.00           H  
ATOM   4170  H7S  OL   101      66.788  62.137  59.403  1.00  0.00           H  
ATOM   4171  C18  OL   101      67.784  60.294  59.860  1.00  0.00           C  
ATOM   4172  H8R  OL   101      68.713  60.505  59.330  1.00  0.00           H  
ATOM   4173  H8S  OL   101      68.028  59.684  60.731  1.00  0.00           H  
ATOM   4174  C19  OL   101      66.863  59.511  58.949  1.00  0.00           C  
ATOM   4175  H9R  OL   101      65.916  59.988  58.708  1.00  0.00           H  
ATOM   4176 C110  OL   101      67.163  58.325  58.435  1.00  0.00           C  
ATOM   4177 H10R  OL   101      66.459  57.839  57.763  1.00  0.00           H  
ATOM   4178 C111  OL   101      68.463  57.587  58.712  1.00  0.00           C  
ATOM   4179 H11R  OL   101      69.145  57.756  57.879  1.00  0.00           H  
ATOM   4180 H11S  OL   101      68.969  58.002  59.584  1.00  0.00           H  
ATOM   4181 C112  OL   101      68.282  56.066  58.928  1.00  0.00           C  
ATOM   4182 H12R  OL   101      69.255  55.629  59.158  1.00  0.00           H  
ATOM   4183 H12S  OL   101      67.656  55.904  59.807  1.00  0.00           H  
ATOM   4184 C113  OL   101      67.693  55.295  57.727  1.00  0.00           C  
ATOM   4185 H13R  OL   101      67.722  54.221  57.936  1.00  0.00           H  
ATOM   4186 H13S  OL   101      66.647  55.575  57.609  1.00  0.00           H  
ATOM   4187 C114  OL   101      68.421  55.581  56.395  1.00  0.00           C  
ATOM   4188 H14R  OL   101      68.406  56.652  56.199  1.00  0.00           H  
ATOM   4189 H14S  OL   101      69.471  55.287  56.464  1.00  0.00           H  
ATOM   4190 C115  OL   101      67.733  54.884  55.205  1.00  0.00           C  
ATOM   4191 H15R  OL   101      67.871  53.805  55.283  1.00  0.00           H  
ATOM   4192 H15S  OL   101      66.660  55.056  55.276  1.00  0.00           H  
ATOM   4193 C116  OL   101      68.240  55.381  53.831  1.00  0.00           C  
ATOM   4194 H16R  OL   101      68.110  56.462  53.759  1.00  0.00           H  
ATOM   4195 H16S  OL   101      69.312  55.192  53.744  1.00  0.00           H  
ATOM   4196 C117  OL   101      67.505  54.717  52.649  1.00  0.00           C  
ATOM   4197 H17R  OL   101      67.644  53.635  52.695  1.00  0.00           H  
ATOM   4198 H17S  OL   101      66.434  54.910  52.718  1.00  0.00           H  
ATOM   4199 C118  OL   101      67.991  55.233  51.287  1.00  0.00           C  
ATOM   4200 H18R  OL   101      67.607  56.239  51.102  1.00  0.00           H  
ATOM   4201 H18S  OL   101      67.642  54.566  50.494  1.00  0.00           H  
ATOM   4202 H18T  OL   101      69.081  55.263  51.254  1.00  0.00           H  
TER    4203       OL   101 
ATOM   4203  C1  CHL   102      69.548   8.554  57.371  1.00  0.00           C  
ATOM   4204  H11 CHL   102      68.459   8.556  57.460  1.00  0.00           H  
ATOM   4205  H12 CHL   102      69.826   9.442  56.799  1.00  0.00           H  
ATOM   4206  C2  CHL   102      70.156   8.692  58.804  1.00  0.00           C  
ATOM   4207  H21 CHL   102      71.235   8.833  58.726  1.00  0.00           H  
ATOM   4208  H22 CHL   102      69.764   9.580  59.303  1.00  0.00           H  
ATOM   4209  C3  CHL   102      69.879   7.461  59.695  1.00  0.00           C  
ATOM   4210  H31 CHL   102      68.807   7.366  59.870  1.00  0.00           H  
ATOM   4211  C4  CHL   102      70.414   6.210  59.001  1.00  0.00           C  
ATOM   4212  H41 CHL   102      71.504   6.269  58.998  1.00  0.00           H  
ATOM   4213  H42 CHL   102      70.142   5.339  59.605  1.00  0.00           H  
ATOM   4214  C5  CHL   102      69.874   6.065  57.577  1.00  0.00           C  
ATOM   4215  C6  CHL   102      69.314   4.911  57.248  1.00  0.00           C  
ATOM   4216  H61 CHL   102      69.237   4.117  57.987  1.00  0.00           H  
ATOM   4217  C7  CHL   102      68.767   4.590  55.887  1.00  0.00           C  
ATOM   4218  H71 CHL   102      69.081   3.583  55.610  1.00  0.00           H  
ATOM   4219  H72 CHL   102      67.676   4.577  55.944  1.00  0.00           H  
ATOM   4220  C8  CHL   102      69.237   5.572  54.792  1.00  0.00           C  
ATOM   4221  H81 CHL   102      70.279   5.349  54.562  1.00  0.00           H  
ATOM   4222  C9  CHL   102      69.118   7.042  55.290  1.00  0.00           C  
ATOM   4223  H91 CHL   102      68.069   7.188  55.567  1.00  0.00           H  
ATOM   4224  C10 CHL   102      69.992   7.263  56.606  1.00  0.00           C  
ATOM   4225  C11 CHL   102      69.400   8.026  54.092  1.00  0.00           C  
ATOM   4226 H111 CHL   102      69.181   9.047  54.413  1.00  0.00           H  
ATOM   4227 H112 CHL   102      70.459   8.014  53.828  1.00  0.00           H  
ATOM   4228  C12 CHL   102      68.589   7.704  52.781  1.00  0.00           C  
ATOM   4229 H121 CHL   102      67.529   7.880  52.971  1.00  0.00           H  
ATOM   4230 H122 CHL   102      68.897   8.404  52.003  1.00  0.00           H  
ATOM   4231  C13 CHL   102      68.769   6.228  52.295  1.00  0.00           C  
ATOM   4232  C14 CHL   102      68.380   5.367  53.522  1.00  0.00           C  
ATOM   4233 H141 CHL   102      67.361   5.649  53.805  1.00  0.00           H  
ATOM   4234  C15 CHL   102      68.277   3.936  53.001  1.00  0.00           C  
ATOM   4235 H151 CHL   102      69.276   3.503  52.927  1.00  0.00           H  
ATOM   4236 H152 CHL   102      67.660   3.308  53.647  1.00  0.00           H  
ATOM   4237  C16 CHL   102      67.640   4.122  51.615  1.00  0.00           C  
ATOM   4238 H161 CHL   102      68.140   3.458  50.906  1.00  0.00           H  
ATOM   4239 H162 CHL   102      66.584   3.845  51.637  1.00  0.00           H  
ATOM   4240  C17 CHL   102      67.758   5.636  51.238  1.00  0.00           C  
ATOM   4241 H171 CHL   102      66.778   6.085  51.424  1.00  0.00           H  
ATOM   4242  C18 CHL   102      70.230   6.008  51.792  1.00  0.00           C  
ATOM   4243 H181 CHL   102      70.375   4.980  51.459  1.00  0.00           H  
ATOM   4244 H182 CHL   102      70.976   6.231  52.552  1.00  0.00           H  
ATOM   4245 H183 CHL   102      70.433   6.651  50.933  1.00  0.00           H  
ATOM   4246  C19 CHL   102      71.489   7.405  56.237  1.00  0.00           C  
ATOM   4247 H191 CHL   102      71.680   8.313  55.662  1.00  0.00           H  
ATOM   4248 H192 CHL   102      71.825   6.547  55.656  1.00  0.00           H  
ATOM   4249 H193 CHL   102      72.110   7.442  57.129  1.00  0.00           H  
ATOM   4250  C20 CHL   102      68.046   5.803  49.707  1.00  0.00           C  
ATOM   4251 H201 CHL   102      69.032   5.396  49.472  1.00  0.00           H  
ATOM   4252  C21 CHL   102      68.037   7.288  49.286  1.00  0.00           C  
ATOM   4253 H211 CHL   102      67.064   7.747  49.482  1.00  0.00           H  
ATOM   4254 H212 CHL   102      68.260   7.396  48.224  1.00  0.00           H  
ATOM   4255 H213 CHL   102      68.807   7.844  49.815  1.00  0.00           H  
ATOM   4256  C22 CHL   102      67.010   5.003  48.865  1.00  0.00           C  
ATOM   4257 H221 CHL   102      66.970   3.960  49.182  1.00  0.00           H  
ATOM   4258 H222 CHL   102      66.013   5.420  49.032  1.00  0.00           H  
ATOM   4259  C23 CHL   102      67.357   4.964  47.366  1.00  0.00           C  
ATOM   4260 H231 CHL   102      67.528   5.968  46.983  1.00  0.00           H  
ATOM   4261 H232 CHL   102      68.287   4.403  47.256  1.00  0.00           H  
ATOM   4262  C24 CHL   102      66.268   4.315  46.495  1.00  0.00           C  
ATOM   4263 H241 CHL   102      65.314   4.799  46.721  1.00  0.00           H  
ATOM   4264 H242 CHL   102      66.162   3.257  46.739  1.00  0.00           H  
ATOM   4265  C25 CHL   102      66.568   4.470  44.994  1.00  0.00           C  
ATOM   4266 H251 CHL   102      66.631   5.536  44.762  1.00  0.00           H  
ATOM   4267  C26 CHL   102      65.444   3.842  44.177  1.00  0.00           C  
ATOM   4268 H261 CHL   102      65.566   4.086  43.122  1.00  0.00           H  
ATOM   4269 H262 CHL   102      64.475   4.206  44.517  1.00  0.00           H  
ATOM   4270 H263 CHL   102      65.472   2.757  44.284  1.00  0.00           H  
ATOM   4271  C27 CHL   102      67.866   3.791  44.543  1.00  0.00           C  
ATOM   4272 H271 CHL   102      68.695   4.023  45.208  1.00  0.00           H  
ATOM   4273 H272 CHL   102      68.130   4.137  43.543  1.00  0.00           H  
ATOM   4274 H273 CHL   102      67.746   2.706  44.506  1.00  0.00           H  
ATOM   4275  O1  CHL   102      70.556   7.604  60.951  1.00  0.00           O  
ATOM   4276  HO1 CHL   102      70.576   6.700  61.382  1.00  0.00           H  
TER    4277      CHL   102 
ATOM   4277 C116  PA   103      57.812  11.474  52.944  1.00  0.00           C  
ATOM   4278 H16R  PA   103      58.452  12.340  53.123  1.00  0.00           H  
ATOM   4279 H16S  PA   103      58.304  10.601  53.375  1.00  0.00           H  
ATOM   4280 H16T  PA   103      56.860  11.629  53.457  1.00  0.00           H  
ATOM   4281 C115  PA   103      57.566  11.264  51.439  1.00  0.00           C  
ATOM   4282 H15R  PA   103      58.515  11.259  50.901  1.00  0.00           H  
ATOM   4283 H15S  PA   103      56.965  12.090  51.056  1.00  0.00           H  
ATOM   4284 C114  PA   103      56.821   9.948  51.187  1.00  0.00           C  
ATOM   4285 H14R  PA   103      55.872  10.007  51.720  1.00  0.00           H  
ATOM   4286 H14S  PA   103      57.391   9.126  51.620  1.00  0.00           H  
ATOM   4287 C113  PA   103      56.569   9.614  49.703  1.00  0.00           C  
ATOM   4288 H13R  PA   103      57.513   9.434  49.190  1.00  0.00           H  
ATOM   4289 H13S  PA   103      56.078  10.453  49.205  1.00  0.00           H  
ATOM   4290 C112  PA   103      55.687   8.361  49.585  1.00  0.00           C  
ATOM   4291 H12R  PA   103      56.040   7.592  50.281  1.00  0.00           H  
ATOM   4292 H12S  PA   103      55.745   7.952  48.575  1.00  0.00           H  
ATOM   4293 C111  PA   103      54.240   8.754  49.914  1.00  0.00           C  
ATOM   4294 H11R  PA   103      53.904   9.555  49.253  1.00  0.00           H  
ATOM   4295 H11S  PA   103      54.209   9.157  50.921  1.00  0.00           H  
ATOM   4296 C110  PA   103      53.246   7.599  49.846  1.00  0.00           C  
ATOM   4297 H10R  PA   103      53.605   6.750  50.431  1.00  0.00           H  
ATOM   4298 H10S  PA   103      53.138   7.266  48.811  1.00  0.00           H  
ATOM   4299  C19  PA   103      51.902   8.107  50.393  1.00  0.00           C  
ATOM   4300  H9R  PA   103      51.499   8.839  49.690  1.00  0.00           H  
ATOM   4301  H9S  PA   103      52.056   8.624  51.344  1.00  0.00           H  
ATOM   4302  C18  PA   103      50.944   6.932  50.615  1.00  0.00           C  
ATOM   4303  H8R  PA   103      51.291   6.372  51.485  1.00  0.00           H  
ATOM   4304  H8S  PA   103      51.017   6.270  49.753  1.00  0.00           H  
ATOM   4305  C17  PA   103      49.463   7.306  50.797  1.00  0.00           C  
ATOM   4306  H7R  PA   103      48.901   6.374  50.882  1.00  0.00           H  
ATOM   4307  H7S  PA   103      49.110   7.807  49.893  1.00  0.00           H  
ATOM   4308  C16  PA   103      49.142   8.192  52.017  1.00  0.00           C  
ATOM   4309  H6R  PA   103      48.077   8.420  51.997  1.00  0.00           H  
ATOM   4310  H6S  PA   103      49.682   9.138  51.943  1.00  0.00           H  
ATOM   4311  C15  PA   103      49.476   7.541  53.367  1.00  0.00           C  
ATOM   4312  H5R  PA   103      50.551   7.364  53.413  1.00  0.00           H  
ATOM   4313  H5S  PA   103      48.974   6.575  53.439  1.00  0.00           H  
ATOM   4314  C14  PA   103      49.084   8.425  54.567  1.00  0.00           C  
ATOM   4315  H4R  PA   103      48.011   8.631  54.553  1.00  0.00           H  
ATOM   4316  H4S  PA   103      49.592   9.389  54.486  1.00  0.00           H  
ATOM   4317  C13  PA   103      49.465   7.742  55.895  1.00  0.00           C  
ATOM   4318  H3R  PA   103      50.454   7.293  55.796  1.00  0.00           H  
ATOM   4319  H3S  PA   103      48.767   6.932  56.100  1.00  0.00           H  
ATOM   4320  C12  PA   103      49.509   8.734  57.069  1.00  0.00           C  
ATOM   4321  H2R  PA   103      48.536   9.191  57.247  1.00  0.00           H  
ATOM   4322  H2S  PA   103      50.189   9.544  56.798  1.00  0.00           H  
ATOM   4323  C11  PC   104      50.054   8.125  58.342  1.00  0.00           C  
ATOM   4324  O12  PC   104      49.962   6.952  58.682  1.00  0.00           O  
ATOM   4325  O11  PC   104      50.743   9.059  59.015  1.00  0.00           O  
ATOM   4326  C1   PC   104      51.512   8.718  60.198  1.00  0.00           C  
ATOM   4327  HR   PC   104      52.330   8.043  59.932  1.00  0.00           H  
ATOM   4328  HS   PC   104      50.864   8.212  60.920  1.00  0.00           H  
ATOM   4329  C2   PC   104      52.076  10.029  60.817  1.00  0.00           C  
ATOM   4330  HX   PC   104      52.533   9.822  61.787  1.00  0.00           H  
ATOM   4331  C3   PC   104      50.931  11.052  61.023  1.00  0.00           C  
ATOM   4332  HA   PC   104      50.433  11.239  60.068  1.00  0.00           H  
ATOM   4333  HB   PC   104      51.325  11.999  61.394  1.00  0.00           H  
ATOM   4334  O31  PC   104      49.936  10.550  61.950  1.00  0.00           O  
ATOM   4335  P31  PC   104      50.113  10.630  63.524  1.00  0.00           P  
ATOM   4336  O32  PC   104      50.878   9.277  63.880  1.00  0.00           O  
ATOM   4337  C31  PC   104      50.232   7.985  63.919  1.00  0.00           C  
ATOM   4338  H1A  PC   104      50.999   7.204  63.898  1.00  0.00           H  
ATOM   4339  H1B  PC   104      49.598   7.865  63.038  1.00  0.00           H  
ATOM   4340  C32  PC   104      49.398   7.843  65.207  1.00  0.00           C  
ATOM   4341  H2A  PC   104      48.759   6.963  65.124  1.00  0.00           H  
ATOM   4342  H2B  PC   104      48.757   8.718  65.304  1.00  0.00           H  
ATOM   4343  N31  PC   104      50.104   7.704  66.529  1.00  0.00           N  
ATOM   4344  C33  PC   104      50.676   6.333  66.681  1.00  0.00           C  
ATOM   4345  H3A  PC   104      51.035   6.233  67.709  1.00  0.00           H  
ATOM   4346  H3B  PC   104      51.508   6.204  65.983  1.00  0.00           H  
ATOM   4347  H3C  PC   104      49.897   5.601  66.468  1.00  0.00           H  
ATOM   4348  C34  PC   104      51.226   8.672  66.719  1.00  0.00           C  
ATOM   4349  H4A  PC   104      51.950   8.518  65.915  1.00  0.00           H  
ATOM   4350  H4B  PC   104      51.675   8.468  67.692  1.00  0.00           H  
ATOM   4351  H4C  PC   104      50.835   9.688  66.680  1.00  0.00           H  
ATOM   4352  C35  PC   104      49.064   7.936  67.578  1.00  0.00           C  
ATOM   4353  H5A  PC   104      48.608   8.914  67.408  1.00  0.00           H  
ATOM   4354  H5B  PC   104      49.526   7.929  68.563  1.00  0.00           H  
ATOM   4355  H5C  PC   104      48.301   7.158  67.496  1.00  0.00           H  
ATOM   4356  O33  PC   104      51.050  11.735  63.861  1.00  0.00           O  
ATOM   4357  O34  PC   104      48.745  10.657  64.100  1.00  0.00           O  
ATOM   4358  O21  PC   104      53.073  10.658  59.951  1.00  0.00           O  
ATOM   4359  C21  PC   104      54.320  10.142  59.894  1.00  0.00           C  
ATOM   4360  O22  PC   104      54.647   9.119  60.472  1.00  0.00           O  
ATOM   4361  C12  OL   105      55.247  10.962  59.012  1.00  0.00           C  
ATOM   4362  H2R  OL   105      54.685  11.267  58.135  1.00  0.00           H  
ATOM   4363  H2S  OL   105      55.517  11.883  59.531  1.00  0.00           H  
ATOM   4364  C13  OL   105      56.523  10.210  58.553  1.00  0.00           C  
ATOM   4365  H3R  OL   105      56.960   9.680  59.402  1.00  0.00           H  
ATOM   4366  H3S  OL   105      56.256   9.468  57.797  1.00  0.00           H  
ATOM   4367  C14  OL   105      57.592  11.167  57.983  1.00  0.00           C  
ATOM   4368  H4R  OL   105      57.165  11.753  57.165  1.00  0.00           H  
ATOM   4369  H4S  OL   105      57.867  11.869  58.773  1.00  0.00           H  
ATOM   4370  C15  OL   105      58.883  10.487  57.477  1.00  0.00           C  
ATOM   4371  H5R  OL   105      59.603  11.283  57.272  1.00  0.00           H  
ATOM   4372  H5S  OL   105      59.320   9.853  58.252  1.00  0.00           H  
ATOM   4373  C16  OL   105      58.717   9.702  56.161  1.00  0.00           C  
ATOM   4374  H6R  OL   105      57.895  10.134  55.588  1.00  0.00           H  
ATOM   4375  H6S  OL   105      59.619   9.862  55.578  1.00  0.00           H  
ATOM   4376  C17  OL   105      58.556   8.176  56.299  1.00  0.00           C  
ATOM   4377  H7R  OL   105      59.480   7.765  56.715  1.00  0.00           H  
ATOM   4378  H7S  OL   105      57.748   7.939  56.992  1.00  0.00           H  
ATOM   4379  C18  OL   105      58.264   7.497  54.945  1.00  0.00           C  
ATOM   4380  H8R  OL   105      57.373   7.949  54.506  1.00  0.00           H  
ATOM   4381  H8S  OL   105      59.083   7.675  54.247  1.00  0.00           H  
ATOM   4382  C19  OL   105      58.059   6.007  55.125  1.00  0.00           C  
ATOM   4383  H9R  OL   105      58.959   5.399  55.064  1.00  0.00           H  
ATOM   4384 C110  OL   105      56.884   5.417  55.325  1.00  0.00           C  
ATOM   4385 H10R  OL   105      56.833   4.340  55.470  1.00  0.00           H  
ATOM   4386 C111  OL   105      55.558   6.133  55.458  1.00  0.00           C  
ATOM   4387 H11R  OL   105      54.966   5.647  56.231  1.00  0.00           H  
ATOM   4388 H11S  OL   105      55.712   7.161  55.787  1.00  0.00           H  
ATOM   4389 C112  OL   105      54.767   6.102  54.136  1.00  0.00           C  
ATOM   4390 H12R  OL   105      55.326   6.620  53.354  1.00  0.00           H  
ATOM   4391 H12S  OL   105      54.651   5.065  53.818  1.00  0.00           H  
ATOM   4392 C113  OL   105      53.369   6.727  54.257  1.00  0.00           C  
ATOM   4393 H13R  OL   105      52.914   6.741  53.264  1.00  0.00           H  
ATOM   4394 H13S  OL   105      52.753   6.080  54.883  1.00  0.00           H  
ATOM   4395 C114  OL   105      53.361   8.158  54.832  1.00  0.00           C  
ATOM   4396 H14R  OL   105      52.329   8.511  54.873  1.00  0.00           H  
ATOM   4397 H14S  OL   105      53.741   8.140  55.855  1.00  0.00           H  
ATOM   4398 C115  OL   105      54.205   9.127  53.979  1.00  0.00           C  
ATOM   4399 H15R  OL   105      55.266   8.944  54.162  1.00  0.00           H  
ATOM   4400 H15S  OL   105      54.021   8.897  52.934  1.00  0.00           H  
ATOM   4401 C116  OL   105      53.879  10.622  54.169  1.00  0.00           C  
ATOM   4402 H16R  OL   105      54.329  11.176  53.343  1.00  0.00           H  
ATOM   4403 H16S  OL   105      52.799  10.755  54.092  1.00  0.00           H  
ATOM   4404 C117  OL   105      54.368  11.194  55.510  1.00  0.00           C  
ATOM   4405 H17R  OL   105      53.924  10.595  56.306  1.00  0.00           H  
ATOM   4406 H17S  OL   105      55.452  11.073  55.562  1.00  0.00           H  
ATOM   4407 C118  OL   105      54.009  12.680  55.755  1.00  0.00           C  
ATOM   4408 H18R  OL   105      52.949  12.861  55.566  1.00  0.00           H  
ATOM   4409 H18S  OL   105      54.594  13.344  55.115  1.00  0.00           H  
ATOM   4410 H18T  OL   105      54.214  12.956  56.793  1.00  0.00           H  
TER    4411       OL   105 
ATOM   4411  C1  CHL   106      77.149  60.932  54.733  1.00  0.00           C  
ATOM   4412  H11 CHL   106      76.355  61.666  54.897  1.00  0.00           H  
ATOM   4413  H12 CHL   106      77.514  61.084  53.717  1.00  0.00           H  
ATOM   4414  C2  CHL   106      78.290  61.222  55.742  1.00  0.00           C  
ATOM   4415  H21 CHL   106      79.120  60.532  55.585  1.00  0.00           H  
ATOM   4416  H22 CHL   106      78.692  62.216  55.568  1.00  0.00           H  
ATOM   4417  C3  CHL   106      77.776  61.104  57.194  1.00  0.00           C  
ATOM   4418  H31 CHL   106      77.023  61.874  57.388  1.00  0.00           H  
ATOM   4419  C4  CHL   106      77.171  59.709  57.413  1.00  0.00           C  
ATOM   4420  H41 CHL   106      77.989  58.987  57.425  1.00  0.00           H  
ATOM   4421  H42 CHL   106      76.729  59.695  58.411  1.00  0.00           H  
ATOM   4422  C5  CHL   106      76.155  59.280  56.352  1.00  0.00           C  
ATOM   4423  C6  CHL   106      75.013  58.715  56.732  1.00  0.00           C  
ATOM   4424  H61 CHL   106      74.815  58.572  57.796  1.00  0.00           H  
ATOM   4425  C7  CHL   106      73.935  58.217  55.789  1.00  0.00           C  
ATOM   4426  H71 CHL   106      73.639  57.209  56.095  1.00  0.00           H  
ATOM   4427  H72 CHL   106      73.050  58.844  55.916  1.00  0.00           H  
ATOM   4428  C8  CHL   106      74.378  58.189  54.303  1.00  0.00           C  
ATOM   4429  H81 CHL   106      74.985  57.296  54.185  1.00  0.00           H  
ATOM   4430  C9  CHL   106      75.260  59.424  53.959  1.00  0.00           C  
ATOM   4431  H91 CHL   106      74.644  60.300  54.183  1.00  0.00           H  
ATOM   4432  C10 CHL   106      76.536  59.508  54.882  1.00  0.00           C  
ATOM   4433  C11 CHL   106      75.592  59.495  52.431  1.00  0.00           C  
ATOM   4434 H111 CHL   106      76.022  60.473  52.213  1.00  0.00           H  
ATOM   4435 H112 CHL   106      76.344  58.748  52.178  1.00  0.00           H  
ATOM   4436  C12 CHL   106      74.374  59.287  51.489  1.00  0.00           C  
ATOM   4437 H121 CHL   106      73.728  60.165  51.562  1.00  0.00           H  
ATOM   4438 H122 CHL   106      74.733  59.248  50.463  1.00  0.00           H  
ATOM   4439  C13 CHL   106      73.554  58.010  51.833  1.00  0.00           C  
ATOM   4440  C14 CHL   106      73.166  58.166  53.322  1.00  0.00           C  
ATOM   4441 H141 CHL   106      72.685  59.145  53.426  1.00  0.00           H  
ATOM   4442  C15 CHL   106      72.045  57.144  53.550  1.00  0.00           C  
ATOM   4443 H151 CHL   106      72.451  56.165  53.816  1.00  0.00           H  
ATOM   4444 H152 CHL   106      71.375  57.491  54.339  1.00  0.00           H  
ATOM   4445  C16 CHL   106      71.314  57.063  52.191  1.00  0.00           C  
ATOM   4446 H161 CHL   106      71.262  56.013  51.889  1.00  0.00           H  
ATOM   4447 H162 CHL   106      70.289  57.438  52.269  1.00  0.00           H  
ATOM   4448  C17 CHL   106      72.140  57.899  51.163  1.00  0.00           C  
ATOM   4449 H171 CHL   106      71.701  58.901  51.110  1.00  0.00           H  
ATOM   4450  C18 CHL   106      74.385  56.712  51.554  1.00  0.00           C  
ATOM   4451 H181 CHL   106      73.753  55.821  51.579  1.00  0.00           H  
ATOM   4452 H182 CHL   106      75.188  56.551  52.265  1.00  0.00           H  
ATOM   4453 H183 CHL   106      74.864  56.765  50.579  1.00  0.00           H  
ATOM   4454  C19 CHL   106      77.604  58.445  54.486  1.00  0.00           C  
ATOM   4455 H191 CHL   106      77.172  57.446  54.422  1.00  0.00           H  
ATOM   4456 H192 CHL   106      78.403  58.382  55.224  1.00  0.00           H  
ATOM   4457 H193 CHL   106      78.071  58.688  53.531  1.00  0.00           H  
ATOM   4458  C20 CHL   106      72.048  57.273  49.730  1.00  0.00           C  
ATOM   4459 H201 CHL   106      72.318  56.217  49.801  1.00  0.00           H  
ATOM   4460  C21 CHL   106      72.995  57.970  48.726  1.00  0.00           C  
ATOM   4461 H211 CHL   106      72.967  59.053  48.851  1.00  0.00           H  
ATOM   4462 H212 CHL   106      72.710  57.750  47.697  1.00  0.00           H  
ATOM   4463 H213 CHL   106      74.024  57.641  48.849  1.00  0.00           H  
ATOM   4464  C22 CHL   106      70.593  57.352  49.180  1.00  0.00           C  
ATOM   4465 H221 CHL   106      69.887  57.092  49.970  1.00  0.00           H  
ATOM   4466 H222 CHL   106      70.379  58.387  48.910  1.00  0.00           H  
ATOM   4467  C23 CHL   106      70.293  56.458  47.947  1.00  0.00           C  
ATOM   4468 H231 CHL   106      70.982  56.678  47.131  1.00  0.00           H  
ATOM   4469 H232 CHL   106      70.442  55.411  48.226  1.00  0.00           H  
ATOM   4470  C24 CHL   106      68.839  56.643  47.451  1.00  0.00           C  
ATOM   4471 H241 CHL   106      68.181  56.265  48.236  1.00  0.00           H  
ATOM   4472 H242 CHL   106      68.618  57.710  47.370  1.00  0.00           H  
ATOM   4473  C25 CHL   106      68.437  55.962  46.115  1.00  0.00           C  
ATOM   4474 H251 CHL   106      67.347  55.932  46.095  1.00  0.00           H  
ATOM   4475  C26 CHL   106      68.958  54.534  45.952  1.00  0.00           C  
ATOM   4476 H261 CHL   106      68.578  54.111  45.019  1.00  0.00           H  
ATOM   4477 H262 CHL   106      68.634  53.889  46.768  1.00  0.00           H  
ATOM   4478 H263 CHL   106      70.049  54.541  45.902  1.00  0.00           H  
ATOM   4479  C27 CHL   106      68.868  56.702  44.846  1.00  0.00           C  
ATOM   4480 H271 CHL   106      68.435  57.702  44.815  1.00  0.00           H  
ATOM   4481 H272 CHL   106      68.512  56.151  43.970  1.00  0.00           H  
ATOM   4482 H273 CHL   106      69.954  56.771  44.781  1.00  0.00           H  
ATOM   4483  O1  CHL   106      78.847  61.216  58.139  1.00  0.00           O  
ATOM   4484  HO1 CHL   106      79.087  62.177  58.249  1.00  0.00           H  
TER    4485      CHL   106 
ATOM   4485 C116  PA   107      34.718  61.213  42.735  1.00  0.00           C  
ATOM   4486 H16R  PA   107      34.502  61.259  41.665  1.00  0.00           H  
ATOM   4487 H16S  PA   107      35.797  61.313  42.867  1.00  0.00           H  
ATOM   4488 H16T  PA   107      34.228  62.061  43.216  1.00  0.00           H  
ATOM   4489 C115  PA   107      34.224  59.892  43.355  1.00  0.00           C  
ATOM   4490 H15R  PA   107      34.613  59.050  42.778  1.00  0.00           H  
ATOM   4491 H15S  PA   107      33.134  59.845  43.299  1.00  0.00           H  
ATOM   4492 C114  PA   107      34.683  59.760  44.824  1.00  0.00           C  
ATOM   4493 H14R  PA   107      34.274  60.588  45.408  1.00  0.00           H  
ATOM   4494 H14S  PA   107      35.772  59.833  44.855  1.00  0.00           H  
ATOM   4495 C113  PA   107      34.262  58.422  45.463  1.00  0.00           C  
ATOM   4496 H13R  PA   107      34.545  57.617  44.781  1.00  0.00           H  
ATOM   4497 H13S  PA   107      33.174  58.394  45.566  1.00  0.00           H  
ATOM   4498 C112  PA   107      34.944  58.117  46.819  1.00  0.00           C  
ATOM   4499 H12R  PA   107      36.025  58.154  46.669  1.00  0.00           H  
ATOM   4500 H12S  PA   107      34.691  57.091  47.084  1.00  0.00           H  
ATOM   4501 C111  PA   107      34.567  59.029  48.009  1.00  0.00           C  
ATOM   4502 H11R  PA   107      33.480  59.047  48.109  1.00  0.00           H  
ATOM   4503 H11S  PA   107      34.869  60.054  47.780  1.00  0.00           H  
ATOM   4504 C110  PA   107      35.194  58.609  49.373  1.00  0.00           C  
ATOM   4505 H10R  PA   107      34.904  59.354  50.112  1.00  0.00           H  
ATOM   4506 H10S  PA   107      36.285  58.633  49.309  1.00  0.00           H  
ATOM   4507  C19  PA   107      34.733  57.240  49.932  1.00  0.00           C  
ATOM   4508  H9R  PA   107      34.977  56.434  49.236  1.00  0.00           H  
ATOM   4509  H9S  PA   107      33.642  57.258  49.999  1.00  0.00           H  
ATOM   4510  C18  PA   107      35.280  56.884  51.344  1.00  0.00           C  
ATOM   4511  H8R  PA   107      34.784  55.961  51.639  1.00  0.00           H  
ATOM   4512  H8S  PA   107      34.968  57.649  52.058  1.00  0.00           H  
ATOM   4513  C17  PA   107      36.809  56.657  51.480  1.00  0.00           C  
ATOM   4514  H7R  PA   107      37.330  57.618  51.480  1.00  0.00           H  
ATOM   4515  H7S  PA   107      37.145  56.112  50.597  1.00  0.00           H  
ATOM   4516  C16  PA   107      37.237  55.820  52.720  1.00  0.00           C  
ATOM   4517  H6R  PA   107      38.273  55.494  52.589  1.00  0.00           H  
ATOM   4518  H6S  PA   107      36.634  54.909  52.754  1.00  0.00           H  
ATOM   4519  C15  PA   107      37.169  56.534  54.089  1.00  0.00           C  
ATOM   4520  H5R  PA   107      36.261  57.134  54.155  1.00  0.00           H  
ATOM   4521  H5S  PA   107      38.015  57.218  54.168  1.00  0.00           H  
ATOM   4522  C14  PA   107      37.258  55.541  55.272  1.00  0.00           C  
ATOM   4523  H4R  PA   107      38.150  54.920  55.151  1.00  0.00           H  
ATOM   4524  H4S  PA   107      36.410  54.857  55.236  1.00  0.00           H  
ATOM   4525  C13  PA   107      37.272  56.219  56.662  1.00  0.00           C  
ATOM   4526  H3R  PA   107      37.898  57.114  56.650  1.00  0.00           H  
ATOM   4527  H3S  PA   107      37.714  55.531  57.387  1.00  0.00           H  
ATOM   4528  C12  PA   107      35.846  56.572  57.131  1.00  0.00           C  
ATOM   4529  H2R  PA   107      35.258  55.658  57.176  1.00  0.00           H  
ATOM   4530  H2S  PA   107      35.362  57.237  56.412  1.00  0.00           H  
ATOM   4531  C11  PS   108      35.819  57.210  58.500  1.00  0.00           C  
ATOM   4532  O12  PS   108      36.056  56.617  59.537  1.00  0.00           O  
ATOM   4533  O11  PS   108      35.511  58.518  58.427  1.00  0.00           O  
ATOM   4534  C1   PS   108      35.359  59.274  59.663  1.00  0.00           C  
ATOM   4535  HR   PS   108      34.726  58.709  60.350  1.00  0.00           H  
ATOM   4536  HS   PS   108      34.855  60.205  59.399  1.00  0.00           H  
ATOM   4537  C2   PS   108      36.714  59.619  60.349  1.00  0.00           C  
ATOM   4538  HX   PS   108      37.164  58.707  60.740  1.00  0.00           H  
ATOM   4539  C3   PS   108      36.537  60.597  61.537  1.00  0.00           C  
ATOM   4540  HA   PS   108      35.761  61.327  61.295  1.00  0.00           H  
ATOM   4541  HB   PS   108      37.475  61.136  61.696  1.00  0.00           H  
ATOM   4542  O31  PS   108      36.180  59.916  62.775  1.00  0.00           O  
ATOM   4543  P31  PS   108      37.286  59.215  63.697  1.00  0.00           P  
ATOM   4544  O32  PS   108      37.591  57.845  62.964  1.00  0.00           O  
ATOM   4545  C31  PS   108      36.669  56.743  62.977  1.00  0.00           C  
ATOM   4546  H1A  PS   108      36.922  56.083  62.148  1.00  0.00           H  
ATOM   4547  H1B  PS   108      35.645  57.102  62.833  1.00  0.00           H  
ATOM   4548  C32  PS   108      36.841  55.998  64.314  1.00  0.00           C  
ATOM   4549  H2A  PS   108      36.612  56.695  65.119  1.00  0.00           H  
ATOM   4550  N31  PS   108      38.275  55.569  64.555  1.00  0.00           N  
ATOM   4551 HN1A  PS   108      38.527  54.707  64.026  1.00  0.00           H  
ATOM   4552 HN1B  PS   108      38.934  56.312  64.254  1.00  0.00           H  
ATOM   4553 HN1C  PS   108      38.482  55.359  65.553  1.00  0.00           H  
ATOM   4554  C33  PS   108      35.804  54.899  64.440  1.00  0.00           C  
ATOM   4555  O33  PS   108      38.552  59.978  63.620  1.00  0.00           O  
ATOM   4556  O34  PS   108      36.703  58.991  65.036  1.00  0.00           O  
ATOM   4557  O21  PS   108      37.624  60.277  59.420  1.00  0.00           O  
ATOM   4558  C21  PS   108      38.530  59.475  58.827  1.00  0.00           C  
ATOM   4559  O22  PS   108      38.539  58.263  58.905  1.00  0.00           O  
ATOM   4560  O35  PS   108      35.442  54.586  65.555  1.00  0.00           O  
ATOM   4561  O36  PS   108      35.447  54.279  63.451  1.00  0.00           O  
ATOM   4562  C12  OL   109      39.556  60.212  58.015  1.00  0.00           C  
ATOM   4563  H2R  OL   109      39.705  61.214  58.423  1.00  0.00           H  
ATOM   4564  H2S  OL   109      40.499  59.675  58.133  1.00  0.00           H  
ATOM   4565  C13  OL   109      39.152  60.253  56.523  1.00  0.00           C  
ATOM   4566  H3R  OL   109      40.050  60.375  55.915  1.00  0.00           H  
ATOM   4567  H3S  OL   109      38.710  59.293  56.253  1.00  0.00           H  
ATOM   4568  C14  OL   109      38.164  61.392  56.200  1.00  0.00           C  
ATOM   4569  H4R  OL   109      37.239  61.230  56.760  1.00  0.00           H  
ATOM   4570  H4S  OL   109      38.599  62.327  56.558  1.00  0.00           H  
ATOM   4571  C15  OL   109      37.835  61.565  54.697  1.00  0.00           C  
ATOM   4572  H5R  OL   109      37.282  62.499  54.587  1.00  0.00           H  
ATOM   4573  H5S  OL   109      38.755  61.690  54.120  1.00  0.00           H  
ATOM   4574  C16  OL   109      37.047  60.388  54.081  1.00  0.00           C  
ATOM   4575  H6R  OL   109      37.722  59.533  54.020  1.00  0.00           H  
ATOM   4576  H6S  OL   109      36.212  60.099  54.724  1.00  0.00           H  
ATOM   4577  C17  OL   109      36.504  60.662  52.665  1.00  0.00           C  
ATOM   4578  H7R  OL   109      37.336  60.923  52.006  1.00  0.00           H  
ATOM   4579  H7S  OL   109      36.081  59.735  52.270  1.00  0.00           H  
ATOM   4580  C18  OL   109      35.418  61.758  52.588  1.00  0.00           C  
ATOM   4581  H8R  OL   109      34.614  61.544  53.294  1.00  0.00           H  
ATOM   4582  H8S  OL   109      35.850  62.720  52.869  1.00  0.00           H  
ATOM   4583  C19  OL   109      34.903  61.806  51.166  1.00  0.00           C  
ATOM   4584  H9R  OL   109      35.585  61.394  50.429  1.00  0.00           H  
ATOM   4585 C110  OL   109      33.692  62.171  50.765  1.00  0.00           C  
ATOM   4586 H10R  OL   109      33.438  62.068  49.713  1.00  0.00           H  
ATOM   4587 C111  OL   109      32.608  62.768  51.625  1.00  0.00           C  
ATOM   4588 H11R  OL   109      32.364  62.104  52.456  1.00  0.00           H  
ATOM   4589 H11S  OL   109      32.931  63.722  52.045  1.00  0.00           H  
ATOM   4590 C112  OL   109      31.355  63.009  50.773  1.00  0.00           C  
ATOM   4591 H12R  OL   109      31.601  63.701  49.964  1.00  0.00           H  
ATOM   4592 H12S  OL   109      31.041  62.071  50.315  1.00  0.00           H  
ATOM   4593 C113  OL   109      30.239  63.578  51.662  1.00  0.00           C  
ATOM   4594 H13R  OL   109      29.936  62.805  52.373  1.00  0.00           H  
ATOM   4595 H13S  OL   109      30.657  64.397  52.242  1.00  0.00           H  
ATOM   4596 C114  OL   109      28.981  64.079  50.936  1.00  0.00           C  
ATOM   4597 H14R  OL   109      28.439  63.211  50.554  1.00  0.00           H  
ATOM   4598 H14S  OL   109      28.329  64.549  51.678  1.00  0.00           H  
ATOM   4599 C115  OL   109      29.220  65.078  49.780  1.00  0.00           C  
ATOM   4600 H15R  OL   109      29.622  64.541  48.919  1.00  0.00           H  
ATOM   4601 H15S  OL   109      28.243  65.458  49.482  1.00  0.00           H  
ATOM   4602 C116  OL   109      30.134  66.283  50.103  1.00  0.00           C  
ATOM   4603 H16R  OL   109      29.818  66.702  51.061  1.00  0.00           H  
ATOM   4604 H16S  OL   109      31.172  65.964  50.220  1.00  0.00           H  
ATOM   4605 C117  OL   109      30.073  67.413  49.049  1.00  0.00           C  
ATOM   4606 H17R  OL   109      29.034  67.698  48.884  1.00  0.00           H  
ATOM   4607 H17S  OL   109      30.585  68.279  49.473  1.00  0.00           H  
ATOM   4608 C118  OL   109      30.696  67.131  47.669  1.00  0.00           C  
ATOM   4609 H18R  OL   109      30.488  67.981  47.014  1.00  0.00           H  
ATOM   4610 H18S  OL   109      30.288  66.235  47.197  1.00  0.00           H  
ATOM   4611 H18T  OL   109      31.777  67.019  47.750  1.00  0.00           H  
TER    4612       OL   109 
ATOM   4612  C1  CHL   110      29.983  39.453  56.625  1.00  0.00           C  
ATOM   4613  H11 CHL   110      31.013  39.679  56.346  1.00  0.00           H  
ATOM   4614  H12 CHL   110      29.778  38.480  56.194  1.00  0.00           H  
ATOM   4615  C2  CHL   110      29.919  39.410  58.163  1.00  0.00           C  
ATOM   4616  H21 CHL   110      28.899  39.224  58.498  1.00  0.00           H  
ATOM   4617  H22 CHL   110      30.540  38.603  58.559  1.00  0.00           H  
ATOM   4618  C3  CHL   110      30.417  40.761  58.694  1.00  0.00           C  
ATOM   4619  H31 CHL   110      31.438  40.930  58.345  1.00  0.00           H  
ATOM   4620  C4  CHL   110      29.510  41.900  58.211  1.00  0.00           C  
ATOM   4621  H41 CHL   110      28.536  41.792  58.693  1.00  0.00           H  
ATOM   4622  H42 CHL   110      29.946  42.846  58.545  1.00  0.00           H  
ATOM   4623  C5  CHL   110      29.349  41.883  56.692  1.00  0.00           C  
ATOM   4624  C6  CHL   110      29.550  43.004  56.013  1.00  0.00           C  
ATOM   4625  H61 CHL   110      29.780  43.928  56.547  1.00  0.00           H  
ATOM   4626  C7  CHL   110      29.505  43.098  54.508  1.00  0.00           C  
ATOM   4627  H71 CHL   110      29.002  44.023  54.220  1.00  0.00           H  
ATOM   4628  H72 CHL   110      30.536  43.181  54.164  1.00  0.00           H  
ATOM   4629  C8  CHL   110      28.824  41.887  53.821  1.00  0.00           C  
ATOM   4630  H81 CHL   110      27.741  41.985  53.926  1.00  0.00           H  
ATOM   4631  C9  CHL   110      29.310  40.565  54.479  1.00  0.00           C  
ATOM   4632  H91 CHL   110      30.398  40.564  54.366  1.00  0.00           H  
ATOM   4633  C10 CHL   110      29.037  40.530  56.023  1.00  0.00           C  
ATOM   4634  C11 CHL   110      28.771  39.320  53.694  1.00  0.00           C  
ATOM   4635 H111 CHL   110      29.138  38.394  54.136  1.00  0.00           H  
ATOM   4636 H112 CHL   110      27.683  39.273  53.760  1.00  0.00           H  
ATOM   4637  C12 CHL   110      29.171  39.357  52.194  1.00  0.00           C  
ATOM   4638 H121 CHL   110      30.261  39.331  52.118  1.00  0.00           H  
ATOM   4639 H122 CHL   110      28.800  38.470  51.683  1.00  0.00           H  
ATOM   4640  C13 CHL   110      28.641  40.642  51.514  1.00  0.00           C  
ATOM   4641  C14 CHL   110      29.228  41.828  52.323  1.00  0.00           C  
ATOM   4642 H141 CHL   110      30.315  41.695  52.326  1.00  0.00           H  
ATOM   4643  C15 CHL   110      28.986  43.064  51.453  1.00  0.00           C  
ATOM   4644 H151 CHL   110      27.968  43.438  51.591  1.00  0.00           H  
ATOM   4645 H152 CHL   110      29.688  43.869  51.683  1.00  0.00           H  
ATOM   4646  C16 CHL   110      29.185  42.514  50.021  1.00  0.00           C  
ATOM   4647 H161 CHL   110      28.358  42.854  49.395  1.00  0.00           H  
ATOM   4648 H162 CHL   110      30.109  42.909  49.591  1.00  0.00           H  
ATOM   4649  C17 CHL   110      29.223  40.947  50.102  1.00  0.00           C  
ATOM   4650 H171 CHL   110      30.271  40.633  50.106  1.00  0.00           H  
ATOM   4651  C18 CHL   110      27.086  40.633  51.457  1.00  0.00           C  
ATOM   4652 H181 CHL   110      26.736  39.710  51.001  1.00  0.00           H  
ATOM   4653 H182 CHL   110      26.716  41.457  50.852  1.00  0.00           H  
ATOM   4654 H183 CHL   110      26.616  40.708  52.435  1.00  0.00           H  
ATOM   4655  C19 CHL   110      27.559  40.176  56.319  1.00  0.00           C  
ATOM   4656 H191 CHL   110      27.297  40.423  57.347  1.00  0.00           H  
ATOM   4657 H192 CHL   110      27.368  39.112  56.177  1.00  0.00           H  
ATOM   4658 H193 CHL   110      26.879  40.731  55.676  1.00  0.00           H  
ATOM   4659  C20 CHL   110      28.561  40.278  48.848  1.00  0.00           C  
ATOM   4660 H201 CHL   110      27.565  40.696  48.692  1.00  0.00           H  
ATOM   4661  C21 CHL   110      28.412  38.743  48.934  1.00  0.00           C  
ATOM   4662 H211 CHL   110      28.031  38.329  48.001  1.00  0.00           H  
ATOM   4663 H212 CHL   110      27.675  38.452  49.673  1.00  0.00           H  
ATOM   4664 H213 CHL   110      29.367  38.266  49.165  1.00  0.00           H  
ATOM   4665  C22 CHL   110      29.418  40.633  47.617  1.00  0.00           C  
ATOM   4666 H221 CHL   110      29.454  41.720  47.519  1.00  0.00           H  
ATOM   4667 H222 CHL   110      30.447  40.308  47.793  1.00  0.00           H  
ATOM   4668  C23 CHL   110      28.915  40.042  46.286  1.00  0.00           C  
ATOM   4669 H231 CHL   110      28.915  38.951  46.302  1.00  0.00           H  
ATOM   4670 H232 CHL   110      27.892  40.379  46.091  1.00  0.00           H  
ATOM   4671  C24 CHL   110      29.864  40.479  45.170  1.00  0.00           C  
ATOM   4672 H241 CHL   110      30.042  41.552  45.261  1.00  0.00           H  
ATOM   4673 H242 CHL   110      30.817  39.964  45.301  1.00  0.00           H  
ATOM   4674  C25 CHL   110      29.351  40.189  43.763  1.00  0.00           C  
ATOM   4675 H251 CHL   110      28.339  40.576  43.654  1.00  0.00           H  
ATOM   4676  C26 CHL   110      29.357  38.693  43.448  1.00  0.00           C  
ATOM   4677 H261 CHL   110      30.338  38.251  43.627  1.00  0.00           H  
ATOM   4678 H262 CHL   110      29.091  38.553  42.401  1.00  0.00           H  
ATOM   4679 H263 CHL   110      28.629  38.167  44.064  1.00  0.00           H  
ATOM   4680  C27 CHL   110      30.243  40.922  42.769  1.00  0.00           C  
ATOM   4681 H271 CHL   110      29.850  40.801  41.761  1.00  0.00           H  
ATOM   4682 H272 CHL   110      31.262  40.533  42.819  1.00  0.00           H  
ATOM   4683 H273 CHL   110      30.257  41.988  42.998  1.00  0.00           H  
ATOM   4684  O1  CHL   110      30.395  40.731  60.106  1.00  0.00           O  
ATOM   4685  HO1 CHL   110      31.250  41.185  60.351  1.00  0.00           H  
TER    4686      CHL   110 
ATOM   4686 C116  PA   111      63.032  53.223  44.801  1.00  0.00           C  
ATOM   4687 H16R  PA   111      62.468  53.727  44.011  1.00  0.00           H  
ATOM   4688 H16S  PA   111      62.763  52.166  44.777  1.00  0.00           H  
ATOM   4689 H16T  PA   111      64.097  53.315  44.578  1.00  0.00           H  
ATOM   4690 C115  PA   111      62.701  53.835  46.178  1.00  0.00           C  
ATOM   4691 H15R  PA   111      61.636  53.704  46.356  1.00  0.00           H  
ATOM   4692 H15S  PA   111      62.889  54.910  46.138  1.00  0.00           H  
ATOM   4693 C114  PA   111      63.512  53.195  47.333  1.00  0.00           C  
ATOM   4694 H14R  PA   111      64.572  53.388  47.162  1.00  0.00           H  
ATOM   4695 H14S  PA   111      63.385  52.111  47.309  1.00  0.00           H  
ATOM   4696 C113  PA   111      63.157  53.678  48.756  1.00  0.00           C  
ATOM   4697 H13R  PA   111      62.081  53.607  48.911  1.00  0.00           H  
ATOM   4698 H13S  PA   111      63.428  54.730  48.879  1.00  0.00           H  
ATOM   4699 C112  PA   111      63.876  52.817  49.821  1.00  0.00           C  
ATOM   4700 H12R  PA   111      64.954  52.835  49.648  1.00  0.00           H  
ATOM   4701 H12S  PA   111      63.554  51.777  49.715  1.00  0.00           H  
ATOM   4702 C111  PA   111      63.572  53.287  51.256  1.00  0.00           C  
ATOM   4703 H11R  PA   111      62.517  53.095  51.459  1.00  0.00           H  
ATOM   4704 H11S  PA   111      63.736  54.363  51.345  1.00  0.00           H  
ATOM   4705 C110  PA   111      64.410  52.561  52.324  1.00  0.00           C  
ATOM   4706 H10R  PA   111      65.473  52.691  52.112  1.00  0.00           H  
ATOM   4707 H10S  PA   111      64.205  51.491  52.269  1.00  0.00           H  
ATOM   4708  C19  PA   111      64.089  53.086  53.738  1.00  0.00           C  
ATOM   4709  H9R  PA   111      63.010  53.217  53.837  1.00  0.00           H  
ATOM   4710  H9S  PA   111      64.540  54.074  53.861  1.00  0.00           H  
ATOM   4711  C18  PA   111      64.586  52.174  54.875  1.00  0.00           C  
ATOM   4712  H8R  PA   111      65.675  52.110  54.830  1.00  0.00           H  
ATOM   4713  H8S  PA   111      64.198  51.161  54.738  1.00  0.00           H  
ATOM   4714  C17  PA   111      64.133  52.735  56.242  1.00  0.00           C  
ATOM   4715  H7R  PA   111      63.049  52.618  56.327  1.00  0.00           H  
ATOM   4716  H7S  PA   111      64.344  53.804  56.271  1.00  0.00           H  
ATOM   4717  C16  PA   111      64.820  52.064  57.447  1.00  0.00           C  
ATOM   4718  H6R  PA   111      65.905  52.131  57.350  1.00  0.00           H  
ATOM   4719  H6S  PA   111      64.556  51.004  57.442  1.00  0.00           H  
ATOM   4720  C15  PA   111      64.426  52.673  58.808  1.00  0.00           C  
ATOM   4721  H5R  PA   111      63.360  52.891  58.814  1.00  0.00           H  
ATOM   4722  H5S  PA   111      64.929  53.630  58.969  1.00  0.00           H  
ATOM   4723  C14  PA   111      64.771  51.684  59.941  1.00  0.00           C  
ATOM   4724  H4R  PA   111      64.497  50.673  59.630  1.00  0.00           H  
ATOM   4725  H4S  PA   111      64.162  51.902  60.816  1.00  0.00           H  
ATOM   4726  C13  PA   111      66.262  51.699  60.331  1.00  0.00           C  
ATOM   4727  H3R  PA   111      66.870  51.598  59.428  1.00  0.00           H  
ATOM   4728  H3S  PA   111      66.469  50.821  60.945  1.00  0.00           H  
ATOM   4729  C12  PA   111      66.713  52.963  61.097  1.00  0.00           C  
ATOM   4730  H2R  PA   111      67.793  52.918  61.212  1.00  0.00           H  
ATOM   4731  H2S  PA   111      66.486  53.864  60.527  1.00  0.00           H  
ATOM   4732  C11  PE   112      66.120  53.067  62.482  1.00  0.00           C  
ATOM   4733  O12  PE   112      66.738  52.784  63.489  1.00  0.00           O  
ATOM   4734  O11  PE   112      64.837  53.484  62.483  1.00  0.00           O  
ATOM   4735  C1   PE   112      64.089  53.520  63.739  1.00  0.00           C  
ATOM   4736  HR   PE   112      63.562  54.472  63.787  1.00  0.00           H  
ATOM   4737  HS   PE   112      64.765  53.509  64.597  1.00  0.00           H  
ATOM   4738  C2   PE   112      63.078  52.333  63.854  1.00  0.00           C  
ATOM   4739  HX   PE   112      62.547  52.411  64.803  1.00  0.00           H  
ATOM   4740  C3   PE   112      63.827  50.983  63.784  1.00  0.00           C  
ATOM   4741  HA   PE   112      64.357  50.942  62.831  1.00  0.00           H  
ATOM   4742  HB   PE   112      63.130  50.140  63.832  1.00  0.00           H  
ATOM   4743  O31  PE   112      64.830  50.874  64.825  1.00  0.00           O  
ATOM   4744  P31  PE   112      64.548  50.208  66.232  1.00  0.00           P  
ATOM   4745  O32  PE   112      64.166  48.714  65.835  1.00  0.00           O  
ATOM   4746  C31  PE   112      65.040  47.924  64.984  1.00  0.00           C  
ATOM   4747  H1A  PE   112      65.420  48.539  64.163  1.00  0.00           H  
ATOM   4748  H1B  PE   112      64.464  47.106  64.543  1.00  0.00           H  
ATOM   4749  C32  PE   112      66.209  47.347  65.803  1.00  0.00           C  
ATOM   4750  H2A  PE   112      66.984  46.949  65.143  1.00  0.00           H  
ATOM   4751  H2B  PE   112      66.657  48.120  66.433  1.00  0.00           H  
ATOM   4752  N31  PE   112      65.802  46.231  66.715  1.00  0.00           N  
ATOM   4753 HN1A  PE   112      64.967  46.481  67.288  1.00  0.00           H  
ATOM   4754 HN1B  PE   112      65.523  45.390  66.168  1.00  0.00           H  
ATOM   4755 HN1C  PE   112      66.572  45.985  67.369  1.00  0.00           H  
ATOM   4756  O33  PE   112      65.836  50.202  66.962  1.00  0.00           O  
ATOM   4757  O34  PE   112      63.394  50.896  66.849  1.00  0.00           O  
ATOM   4758  O21  PE   112      62.079  52.294  62.789  1.00  0.00           O  
ATOM   4759  C21  PE   112      61.195  53.301  62.656  1.00  0.00           C  
ATOM   4760  O22  PE   112      61.197  54.312  63.332  1.00  0.00           O  
ATOM   4761  C12  OL   113      60.193  53.104  61.545  1.00  0.00           C  
ATOM   4762  H2R  OL   113      59.345  52.514  61.897  1.00  0.00           H  
ATOM   4763  H2S  OL   113      59.823  54.088  61.251  1.00  0.00           H  
ATOM   4764  C13  OL   113      60.786  52.439  60.299  1.00  0.00           C  
ATOM   4765  H3R  OL   113      61.658  53.003  59.974  1.00  0.00           H  
ATOM   4766  H3S  OL   113      61.088  51.410  60.512  1.00  0.00           H  
ATOM   4767  C14  OL   113      59.727  52.435  59.198  1.00  0.00           C  
ATOM   4768  H4R  OL   113      58.921  51.771  59.517  1.00  0.00           H  
ATOM   4769  H4S  OL   113      59.304  53.434  59.078  1.00  0.00           H  
ATOM   4770  C15  OL   113      60.305  51.991  57.853  1.00  0.00           C  
ATOM   4771  H5R  OL   113      61.159  52.630  57.615  1.00  0.00           H  
ATOM   4772  H5S  OL   113      60.666  50.963  57.933  1.00  0.00           H  
ATOM   4773  C16  OL   113      59.264  52.124  56.730  1.00  0.00           C  
ATOM   4774  H6R  OL   113      59.077  53.184  56.548  1.00  0.00           H  
ATOM   4775  H6S  OL   113      59.672  51.698  55.810  1.00  0.00           H  
ATOM   4776  C17  OL   113      57.921  51.445  57.045  1.00  0.00           C  
ATOM   4777  H7R  OL   113      58.074  50.365  57.106  1.00  0.00           H  
ATOM   4778  H7S  OL   113      57.516  51.778  58.003  1.00  0.00           H  
ATOM   4779  C18  OL   113      56.876  51.780  55.978  1.00  0.00           C  
ATOM   4780  H8R  OL   113      56.452  52.762  56.201  1.00  0.00           H  
ATOM   4781  H8S  OL   113      57.367  51.842  55.010  1.00  0.00           H  
ATOM   4782  C19  OL   113      55.793  50.729  55.999  1.00  0.00           C  
ATOM   4783  H9R  OL   113      55.384  50.525  56.987  1.00  0.00           H  
ATOM   4784 C110  OL   113      55.423  49.973  54.971  1.00  0.00           C  
ATOM   4785 H10R  OL   113      54.712  49.168  55.137  1.00  0.00           H  
ATOM   4786 C111  OL   113      55.903  50.100  53.544  1.00  0.00           C  
ATOM   4787 H11R  OL   113      55.039  50.060  52.879  1.00  0.00           H  
ATOM   4788 H11S  OL   113      56.408  51.051  53.374  1.00  0.00           H  
ATOM   4789 C112  OL   113      56.859  48.939  53.235  1.00  0.00           C  
ATOM   4790 H12R  OL   113      57.690  48.983  53.941  1.00  0.00           H  
ATOM   4791 H12S  OL   113      56.337  47.995  53.408  1.00  0.00           H  
ATOM   4792 C113  OL   113      57.432  48.935  51.806  1.00  0.00           C  
ATOM   4793 H13R  OL   113      58.057  49.817  51.651  1.00  0.00           H  
ATOM   4794 H13S  OL   113      58.084  48.066  51.712  1.00  0.00           H  
ATOM   4795 C114  OL   113      56.356  48.877  50.708  1.00  0.00           C  
ATOM   4796 H14R  OL   113      55.574  48.165  50.987  1.00  0.00           H  
ATOM   4797 H14S  OL   113      55.884  49.856  50.618  1.00  0.00           H  
ATOM   4798 C115  OL   113      56.968  48.475  49.353  1.00  0.00           C  
ATOM   4799 H15R  OL   113      57.744  49.191  49.072  1.00  0.00           H  
ATOM   4800 H15S  OL   113      57.448  47.499  49.455  1.00  0.00           H  
ATOM   4801 C116  OL   113      55.911  48.400  48.240  1.00  0.00           C  
ATOM   4802 H16R  OL   113      55.147  47.674  48.525  1.00  0.00           H  
ATOM   4803 H16S  OL   113      55.414  49.366  48.134  1.00  0.00           H  
ATOM   4804 C117  OL   113      56.524  47.971  46.896  1.00  0.00           C  
ATOM   4805 H17R  OL   113      57.318  48.662  46.600  1.00  0.00           H  
ATOM   4806 H17S  OL   113      56.962  46.976  47.003  1.00  0.00           H  
ATOM   4807 C118  OL   113      55.463  47.929  45.794  1.00  0.00           C  
ATOM   4808 H18R  OL   113      55.855  47.398  44.926  1.00  0.00           H  
ATOM   4809 H18S  OL   113      55.210  48.943  45.495  1.00  0.00           H  
ATOM   4810 H18T  OL   113      54.556  47.429  46.142  1.00  0.00           H  
TER    4811       OL   113 
ATOM   4811 C116  PA   114      24.834  26.436  39.801  1.00  0.00           C  
ATOM   4812 H16R  PA   114      24.426  25.480  39.466  1.00  0.00           H  
ATOM   4813 H16S  PA   114      25.689  26.232  40.447  1.00  0.00           H  
ATOM   4814 H16T  PA   114      25.192  26.983  38.926  1.00  0.00           H  
ATOM   4815 C115  PA   114      23.738  27.257  40.509  1.00  0.00           C  
ATOM   4816 H15R  PA   114      23.065  26.589  41.046  1.00  0.00           H  
ATOM   4817 H15S  PA   114      23.128  27.739  39.742  1.00  0.00           H  
ATOM   4818 C114  PA   114      24.259  28.345  41.472  1.00  0.00           C  
ATOM   4819 H14R  PA   114      23.437  29.023  41.703  1.00  0.00           H  
ATOM   4820 H14S  PA   114      25.030  28.936  40.973  1.00  0.00           H  
ATOM   4821 C113  PA   114      24.828  27.837  42.810  1.00  0.00           C  
ATOM   4822 H13R  PA   114      25.103  28.709  43.405  1.00  0.00           H  
ATOM   4823 H13S  PA   114      25.749  27.283  42.624  1.00  0.00           H  
ATOM   4824 C112  PA   114      23.878  26.950  43.640  1.00  0.00           C  
ATOM   4825 H12R  PA   114      23.696  26.022  43.093  1.00  0.00           H  
ATOM   4826 H12S  PA   114      22.912  27.444  43.783  1.00  0.00           H  
ATOM   4827 C111  PA   114      24.517  26.605  45.000  1.00  0.00           C  
ATOM   4828 H11R  PA   114      25.553  26.319  44.816  1.00  0.00           H  
ATOM   4829 H11S  PA   114      24.017  25.744  45.446  1.00  0.00           H  
ATOM   4830 C110  PA   114      24.486  27.764  46.012  1.00  0.00           C  
ATOM   4831 H10R  PA   114      23.474  28.166  46.069  1.00  0.00           H  
ATOM   4832 H10S  PA   114      25.140  28.565  45.660  1.00  0.00           H  
ATOM   4833  C19  PA   114      24.931  27.327  47.423  1.00  0.00           C  
ATOM   4834  H9R  PA   114      26.008  27.139  47.402  1.00  0.00           H  
ATOM   4835  H9S  PA   114      24.447  26.383  47.687  1.00  0.00           H  
ATOM   4836  C18  PA   114      24.589  28.395  48.492  1.00  0.00           C  
ATOM   4837  H8R  PA   114      23.522  28.356  48.733  1.00  0.00           H  
ATOM   4838  H8S  PA   114      24.781  29.390  48.089  1.00  0.00           H  
ATOM   4839  C17  PA   114      25.402  28.208  49.787  1.00  0.00           C  
ATOM   4840  H7R  PA   114      26.458  28.124  49.526  1.00  0.00           H  
ATOM   4841  H7S  PA   114      25.103  27.264  50.240  1.00  0.00           H  
ATOM   4842  C16  PA   114      25.212  29.346  50.814  1.00  0.00           C  
ATOM   4843  H6R  PA   114      24.149  29.433  51.046  1.00  0.00           H  
ATOM   4844  H6S  PA   114      25.538  30.294  50.377  1.00  0.00           H  
ATOM   4845  C15  PA   114      25.978  29.108  52.130  1.00  0.00           C  
ATOM   4846  H5R  PA   114      27.049  29.134  51.930  1.00  0.00           H  
ATOM   4847  H5S  PA   114      25.732  28.118  52.514  1.00  0.00           H  
ATOM   4848  C14  PA   114      25.635  30.174  53.188  1.00  0.00           C  
ATOM   4849  H4R  PA   114      24.565  30.135  53.392  1.00  0.00           H  
ATOM   4850  H4S  PA   114      25.854  31.153  52.752  1.00  0.00           H  
ATOM   4851  C13  PA   114      26.401  30.057  54.524  1.00  0.00           C  
ATOM   4852  H3R  PA   114      26.581  31.064  54.901  1.00  0.00           H  
ATOM   4853  H3S  PA   114      27.379  29.603  54.348  1.00  0.00           H  
ATOM   4854  C12  PA   114      25.650  29.312  55.648  1.00  0.00           C  
ATOM   4855  H2R  PA   114      25.323  28.324  55.323  1.00  0.00           H  
ATOM   4856  H2S  PA   114      24.759  29.876  55.931  1.00  0.00           H  
ATOM   4857  C11  PE   115      26.531  29.206  56.871  1.00  0.00           C  
ATOM   4858  O12  PE   115      26.924  30.186  57.482  1.00  0.00           O  
ATOM   4859  O11  PE   115      26.869  27.941  57.178  1.00  0.00           O  
ATOM   4860  C1   PE   115      27.630  27.696  58.405  1.00  0.00           C  
ATOM   4861  HR   PE   115      26.950  27.756  59.258  1.00  0.00           H  
ATOM   4862  HS   PE   115      28.420  28.443  58.515  1.00  0.00           H  
ATOM   4863  C2   PE   115      28.269  26.285  58.360  1.00  0.00           C  
ATOM   4864  HX   PE   115      27.473  25.590  58.076  1.00  0.00           H  
ATOM   4865  C3   PE   115      28.862  25.817  59.719  1.00  0.00           C  
ATOM   4866  HA   PE   115      29.195  24.782  59.625  1.00  0.00           H  
ATOM   4867  HB   PE   115      28.083  25.821  60.487  1.00  0.00           H  
ATOM   4868  O31  PE   115      29.994  26.616  60.164  1.00  0.00           O  
ATOM   4869  P31  PE   115      29.893  27.534  61.450  1.00  0.00           P  
ATOM   4870  O32  PE   115      30.970  28.662  61.163  1.00  0.00           O  
ATOM   4871  C31  PE   115      30.680  29.811  60.341  1.00  0.00           C  
ATOM   4872  H1A  PE   115      29.906  29.569  59.607  1.00  0.00           H  
ATOM   4873  H1B  PE   115      31.588  30.096  59.806  1.00  0.00           H  
ATOM   4874  C32  PE   115      30.212  30.944  61.271  1.00  0.00           C  
ATOM   4875  H2A  PE   115      30.090  31.872  60.714  1.00  0.00           H  
ATOM   4876  H2B  PE   115      29.248  30.672  61.702  1.00  0.00           H  
ATOM   4877  N31  PE   115      31.144  31.214  62.425  1.00  0.00           N  
ATOM   4878 HN1A  PE   115      31.964  31.795  62.151  1.00  0.00           H  
ATOM   4879 HN1B  PE   115      30.674  31.739  63.192  1.00  0.00           H  
ATOM   4880 HN1C  PE   115      31.516  30.319  62.803  1.00  0.00           H  
ATOM   4881  O33  PE   115      28.528  28.124  61.461  1.00  0.00           O  
ATOM   4882  O34  PE   115      30.359  26.719  62.605  1.00  0.00           O  
ATOM   4883  O21  PE   115      29.307  26.276  57.332  1.00  0.00           O  
ATOM   4884  C21  PE   115      29.591  25.098  56.756  1.00  0.00           C  
ATOM   4885  O22  PE   115      29.115  24.043  57.123  1.00  0.00           O  
ATOM   4886  C12  OL   116      30.498  25.212  55.551  1.00  0.00           C  
ATOM   4887  H2R  OL   116      31.413  25.743  55.814  1.00  0.00           H  
ATOM   4888  H2S  OL   116      30.777  24.210  55.225  1.00  0.00           H  
ATOM   4889  C13  OL   116      29.751  25.939  54.416  1.00  0.00           C  
ATOM   4890  H3R  OL   116      28.697  25.677  54.510  1.00  0.00           H  
ATOM   4891  H3S  OL   116      29.824  27.016  54.569  1.00  0.00           H  
ATOM   4892  C14  OL   116      30.212  25.593  52.982  1.00  0.00           C  
ATOM   4893  H4R  OL   116      31.110  26.163  52.736  1.00  0.00           H  
ATOM   4894  H4S  OL   116      30.472  24.535  52.927  1.00  0.00           H  
ATOM   4895  C15  OL   116      29.095  25.872  51.952  1.00  0.00           C  
ATOM   4896  H5R  OL   116      28.154  25.525  52.378  1.00  0.00           H  
ATOM   4897  H5S  OL   116      28.992  26.945  51.774  1.00  0.00           H  
ATOM   4898  C16  OL   116      29.293  25.150  50.609  1.00  0.00           C  
ATOM   4899  H6R  OL   116      30.238  25.461  50.162  1.00  0.00           H  
ATOM   4900  H6S  OL   116      29.355  24.079  50.781  1.00  0.00           H  
ATOM   4901  C17  OL   116      28.144  25.438  49.625  1.00  0.00           C  
ATOM   4902  H7R  OL   116      28.098  26.517  49.479  1.00  0.00           H  
ATOM   4903  H7S  OL   116      28.375  24.990  48.660  1.00  0.00           H  
ATOM   4904  C18  OL   116      26.749  24.960  50.075  1.00  0.00           C  
ATOM   4905  H8R  OL   116      26.543  25.350  51.069  1.00  0.00           H  
ATOM   4906  H8S  OL   116      25.999  25.396  49.418  1.00  0.00           H  
ATOM   4907  C19  OL   116      26.575  23.459  50.090  1.00  0.00           C  
ATOM   4908  H9R  OL   116      26.829  22.974  51.032  1.00  0.00           H  
ATOM   4909 C110  OL   116      26.006  22.753  49.117  1.00  0.00           C  
ATOM   4910 H10R  OL   116      25.824  21.690  49.266  1.00  0.00           H  
ATOM   4911 C111  OL   116      25.665  23.264  47.731  1.00  0.00           C  
ATOM   4912 H11R  OL   116      24.601  23.502  47.686  1.00  0.00           H  
ATOM   4913 H11S  OL   116      26.221  24.176  47.494  1.00  0.00           H  
ATOM   4914 C112  OL   116      25.984  22.160  46.700  1.00  0.00           C  
ATOM   4915 H12R  OL   116      27.067  22.041  46.666  1.00  0.00           H  
ATOM   4916 H12S  OL   116      25.551  21.216  47.038  1.00  0.00           H  
ATOM   4917 C113  OL   116      25.502  22.448  45.266  1.00  0.00           C
[truncated: 5,058,729 more chars]
