# Supplementary material for: Molecules in the Serotonin-Melatonin Synthesis Pathway Have Distinct Interactions with Lipid Membranes
Source: J Phys Chem B. 2025 Feb 28;129(10):2687–700. doi: 10.1021/acs.jpcb.4c08750 (PMC11912468; doi:10.1021/acs.jpcb.4c08750)
Supplement: Supplementary file 2 — jp4c08750_si_002.zip [file jp4c08750_si_002.zip › PDB/20_Melatonin_final.pdb]

CRYST1   78.667   78.667   98.009  90.00  90.00  90.00               1
ATOM      1  C1  UNL     1      48.001  68.728  30.831  1.00  0.00           C  
ATOM      2  H1  UNL     1      48.710  68.309  31.544  1.00  0.00           H  
ATOM      3  H2  UNL     1      47.107  69.029  31.377  1.00  0.00           H  
ATOM      4  H3  UNL     1      48.474  69.508  30.233  1.00  0.00           H  
ATOM      5  O1  UNL     1      47.658  67.648  29.952  1.00  0.00           O  
ATOM      6  N1  UNL     1      44.676  68.383  25.425  1.00  0.00           N  
ATOM      7  H4  UNL     1      43.860  68.914  25.156  1.00  0.00           H  
ATOM      8  N   UNL     1      49.377  65.917  23.073  1.00  0.00           N  
ATOM      9  H5  UNL     1      50.322  65.838  23.422  1.00  0.00           H  
ATOM     10  C2  UNL     1      46.331  66.796  25.130  1.00  0.00           C  
ATOM     11  C3  UNL     1      46.222  67.232  26.552  1.00  0.00           C  
ATOM     12  C4  UNL     1      47.351  65.939  24.534  1.00  0.00           C  
ATOM     13  H6  UNL     1      46.872  65.163  23.936  1.00  0.00           H  
ATOM     14  H7  UNL     1      47.888  65.452  25.348  1.00  0.00           H  
ATOM     15  C5  UNL     1      45.245  68.240  26.656  1.00  0.00           C  
ATOM     16  C6  UNL     1      45.398  67.613  24.549  1.00  0.00           C  
ATOM     17  H8  UNL     1      45.142  67.624  23.500  1.00  0.00           H  
ATOM     18  C7  UNL     1      48.338  66.706  23.697  1.00  0.00           C  
ATOM     19  H9  UNL     1      47.758  67.195  22.914  1.00  0.00           H  
ATOM     20  H10 UNL     1      48.900  67.361  24.362  1.00  0.00           H  
ATOM     21  C8  UNL     1      47.025  67.059  27.725  1.00  0.00           C  
ATOM     22  H11 UNL     1      47.686  66.210  27.815  1.00  0.00           H  
ATOM     23  C9  UNL     1      44.938  68.913  27.852  1.00  0.00           C  
ATOM     24  H12 UNL     1      44.062  69.527  27.698  1.00  0.00           H  
ATOM     25  C10 UNL     1      46.798  67.817  28.888  1.00  0.00           C  
ATOM     26  C11 UNL     1      45.777  68.785  28.991  1.00  0.00           C  
ATOM     27  H13 UNL     1      45.522  69.212  29.949  1.00  0.00           H  
ATOM     28  C12 UNL     1      49.240  65.308  21.931  1.00  0.00           C  
ATOM     29  O   UNL     1      48.159  65.146  21.333  1.00  0.00           O  
ATOM     30  C   UNL     1      50.473  64.521  21.494  1.00  0.00           C  
ATOM     31  H14 UNL     1      51.433  65.004  21.676  1.00  0.00           H  
ATOM     32  H15 UNL     1      50.533  63.610  22.091  1.00  0.00           H  
ATOM     33  H   UNL     1      50.450  64.142  20.472  1.00  0.00           H  
TER      34      UNL     1 
ATOM     34  C1  UNL     2      53.240  17.791  55.173  1.00  0.00           C  
ATOM     35  H1  UNL     2      52.729  18.002  56.113  1.00  0.00           H  
ATOM     36  H2  UNL     2      52.974  18.443  54.341  1.00  0.00           H  
ATOM     37  H3  UNL     2      54.298  18.012  55.312  1.00  0.00           H  
ATOM     38  O1  UNL     2      53.088  16.394  54.877  1.00  0.00           O  
ATOM     39  N1  UNL     2      53.595  12.269  58.526  1.00  0.00           N  
ATOM     40  H4  UNL     2      54.287  11.940  59.185  1.00  0.00           H  
ATOM     41  N   UNL     2      49.119  10.824  54.935  1.00  0.00           N  
ATOM     42  H5  UNL     2      48.881   9.929  55.336  1.00  0.00           H  
ATOM     43  C2  UNL     2      52.306  11.777  56.732  1.00  0.00           C  
ATOM     44  C3  UNL     2      52.808  13.106  56.616  1.00  0.00           C  
ATOM     45  C4  UNL     2      51.334  11.059  55.784  1.00  0.00           C  
ATOM     46  H6  UNL     2      51.422   9.990  55.978  1.00  0.00           H  
ATOM     47  H7  UNL     2      51.640  11.214  54.750  1.00  0.00           H  
ATOM     48  C5  UNL     2      53.639  13.400  57.744  1.00  0.00           C  
ATOM     49  C6  UNL     2      52.707  11.337  57.953  1.00  0.00           C  
ATOM     50  H8  UNL     2      52.512  10.344  58.330  1.00  0.00           H  
ATOM     51  C7  UNL     2      49.932  11.643  55.816  1.00  0.00           C  
ATOM     52  H9  UNL     2      49.509  11.649  56.821  1.00  0.00           H  
ATOM     53  H10 UNL     2      49.939  12.710  55.591  1.00  0.00           H  
ATOM     54  C8  UNL     2      52.743  14.126  55.596  1.00  0.00           C  
ATOM     55  H11 UNL     2      52.155  13.889  54.722  1.00  0.00           H  
ATOM     56  C9  UNL     2      54.264  14.607  57.995  1.00  0.00           C  
ATOM     57  H12 UNL     2      54.911  14.786  58.840  1.00  0.00           H  
ATOM     58  C10 UNL     2      53.380  15.395  55.789  1.00  0.00           C  
ATOM     59  C11 UNL     2      54.050  15.627  57.031  1.00  0.00           C  
ATOM     60  H13 UNL     2      54.440  16.576  57.370  1.00  0.00           H  
ATOM     61  C12 UNL     2      48.897  11.079  53.669  1.00  0.00           C  
ATOM     62  O   UNL     2      49.036  12.247  53.287  1.00  0.00           O  
ATOM     63  C   UNL     2      48.472   9.930  52.737  1.00  0.00           C  
ATOM     64  H14 UNL     2      48.867  10.226  51.766  1.00  0.00           H  
ATOM     65  H15 UNL     2      48.996   8.999  52.958  1.00  0.00           H  
ATOM     66  H   UNL     2      47.400   9.736  52.756  1.00  0.00           H  
TER      67      UNL     2 
ATOM     67  C1  UNL     3      62.846  70.923  26.115  1.00  0.00           C  
ATOM     68  H1  UNL     3      63.027  71.605  25.284  1.00  0.00           H  
ATOM     69  H2  UNL     3      63.136  71.511  26.986  1.00  0.00           H  
ATOM     70  H3  UNL     3      61.767  70.788  26.046  1.00  0.00           H  
ATOM     71  O1  UNL     3      63.608  69.748  26.147  1.00  0.00           O  
ATOM     72  N1  UNL     3      64.116  65.968  22.227  1.00  0.00           N  
ATOM     73  H4  UNL     3      63.998  64.970  22.124  1.00  0.00           H  
ATOM     74  N   UNL     3      62.621  70.102  20.572  1.00  0.00           N  
ATOM     75  H5  UNL     3      62.722  70.852  21.241  1.00  0.00           H  
ATOM     76  C2  UNL     3      64.490  68.029  21.453  1.00  0.00           C  
ATOM     77  C3  UNL     3      64.141  68.060  22.873  1.00  0.00           C  
ATOM     78  C4  UNL     3      64.887  69.164  20.558  1.00  0.00           C  
ATOM     79  H6  UNL     3      65.674  68.829  19.883  1.00  0.00           H  
ATOM     80  H7  UNL     3      65.234  70.016  21.143  1.00  0.00           H  
ATOM     81  C5  UNL     3      63.869  66.743  23.343  1.00  0.00           C  
ATOM     82  C6  UNL     3      64.439  66.720  21.102  1.00  0.00           C  
ATOM     83  H8  UNL     3      64.579  66.267  20.131  1.00  0.00           H  
ATOM     84  C7  UNL     3      63.721  69.683  19.707  1.00  0.00           C  
ATOM     85  H9  UNL     3      64.056  70.563  19.156  1.00  0.00           H  
ATOM     86  H10 UNL     3      63.362  68.932  19.003  1.00  0.00           H  
ATOM     87  C8  UNL     3      63.893  69.042  23.810  1.00  0.00           C  
ATOM     88  H11 UNL     3      63.970  70.083  23.531  1.00  0.00           H  
ATOM     89  C9  UNL     3      63.724  66.436  24.697  1.00  0.00           C  
ATOM     90  H12 UNL     3      63.810  65.397  24.978  1.00  0.00           H  
ATOM     91  C10 UNL     3      63.573  68.783  25.136  1.00  0.00           C  
ATOM     92  C11 UNL     3      63.504  67.484  25.588  1.00  0.00           C  
ATOM     93  H13 UNL     3      63.412  67.362  26.658  1.00  0.00           H  
ATOM     94  C12 UNL     3      61.348  69.604  20.426  1.00  0.00           C  
ATOM     95  O   UNL     3      61.129  68.610  19.668  1.00  0.00           O  
ATOM     96  C   UNL     3      60.294  70.224  21.280  1.00  0.00           C  
ATOM     97  H14 UNL     3      60.279  69.767  22.269  1.00  0.00           H  
ATOM     98  H15 UNL     3      60.364  71.311  21.287  1.00  0.00           H  
ATOM     99  H   UNL     3      59.380  69.826  20.837  1.00  0.00           H  
TER     100      UNL     3 
ATOM    100  C1  UNL     4      30.972  35.122  30.474  1.00  0.00           C  
ATOM    101  H1  UNL     4      31.261  34.653  31.414  1.00  0.00           H  
ATOM    102  H2  UNL     4      30.969  36.212  30.477  1.00  0.00           H  
ATOM    103  H3  UNL     4      31.673  34.917  29.665  1.00  0.00           H  
ATOM    104  O1  UNL     4      29.651  34.624  30.144  1.00  0.00           O  
ATOM    105  N1  UNL     4      27.658  36.094  25.321  1.00  0.00           N  
ATOM    106  H4  UNL     4      26.751  36.277  24.916  1.00  0.00           H  
ATOM    107  N   UNL     4      33.332  35.342  23.922  1.00  0.00           N  
ATOM    108  H5  UNL     4      33.900  36.060  24.348  1.00  0.00           H  
ATOM    109  C2  UNL     4      29.888  35.906  25.284  1.00  0.00           C  
ATOM    110  C3  UNL     4      29.318  35.433  26.560  1.00  0.00           C  
ATOM    111  C4  UNL     4      31.281  36.068  24.816  1.00  0.00           C  
ATOM    112  H6  UNL     4      31.763  36.664  25.591  1.00  0.00           H  
ATOM    113  H7  UNL     4      31.234  36.687  23.921  1.00  0.00           H  
ATOM    114  C5  UNL     4      27.883  35.704  26.587  1.00  0.00           C  
ATOM    115  C6  UNL     4      28.800  36.187  24.548  1.00  0.00           C  
ATOM    116  H8  UNL     4      28.771  36.533  23.526  1.00  0.00           H  
ATOM    117  C7  UNL     4      32.116  34.825  24.611  1.00  0.00           C  
ATOM    118  H9  UNL     4      32.408  34.377  25.561  1.00  0.00           H  
ATOM    119  H10 UNL     4      31.614  34.046  24.036  1.00  0.00           H  
ATOM    120  C8  UNL     4      29.877  35.170  27.831  1.00  0.00           C  
ATOM    121  H11 UNL     4      30.951  35.063  27.875  1.00  0.00           H  
ATOM    122  C9  UNL     4      27.072  35.348  27.686  1.00  0.00           C  
ATOM    123  H12 UNL     4      25.995  35.438  27.687  1.00  0.00           H  
ATOM    124  C10 UNL     4      29.127  34.862  28.936  1.00  0.00           C  
ATOM    125  C11 UNL     4      27.698  35.014  28.913  1.00  0.00           C  
ATOM    126  H13 UNL     4      27.123  34.898  29.820  1.00  0.00           H  
ATOM    127  C12 UNL     4      33.753  34.954  22.678  1.00  0.00           C  
ATOM    128  O   UNL     4      33.054  34.191  22.029  1.00  0.00           O  
ATOM    129  C   UNL     4      34.986  35.592  22.019  1.00  0.00           C  
ATOM    130  H14 UNL     4      35.770  35.694  22.769  1.00  0.00           H  
ATOM    131  H15 UNL     4      35.434  34.922  21.285  1.00  0.00           H  
ATOM    132  H   UNL     4      34.818  36.573  21.574  1.00  0.00           H  
TER     133      UNL     4 
ATOM    133  C1  UNL     5      53.615  48.611  49.979  1.00  0.00           C  
ATOM    134  H1  UNL     5      52.576  48.929  49.891  1.00  0.00           H  
ATOM    135  H2  UNL     5      53.790  47.569  50.246  1.00  0.00           H  
ATOM    136  H3  UNL     5      54.021  48.690  48.971  1.00  0.00           H  
ATOM    137  O1  UNL     5      54.433  49.444  50.832  1.00  0.00           O  
ATOM    138  N1  UNL     5      54.830  49.184  56.317  1.00  0.00           N  
ATOM    139  H4  UNL     5      54.413  48.551  56.985  1.00  0.00           H  
ATOM    140  N   UNL     5      59.960  51.724  55.519  1.00  0.00           N  
ATOM    141  H5  UNL     5      59.964  52.568  56.074  1.00  0.00           H  
ATOM    142  C2  UNL     5      56.309  50.390  55.305  1.00  0.00           C  
ATOM    143  C3  UNL     5      55.459  49.808  54.279  1.00  0.00           C  
ATOM    144  C4  UNL     5      57.469  51.367  55.089  1.00  0.00           C  
ATOM    145  H6  UNL     5      57.295  52.318  55.593  1.00  0.00           H  
ATOM    146  H7  UNL     5      57.635  51.598  54.037  1.00  0.00           H  
ATOM    147  C5  UNL     5      54.428  49.177  55.022  1.00  0.00           C  
ATOM    148  C6  UNL     5      55.869  49.967  56.516  1.00  0.00           C  
ATOM    149  H8  UNL     5      56.253  50.147  57.509  1.00  0.00           H  
ATOM    150  C7  UNL     5      58.763  50.886  55.774  1.00  0.00           C  
ATOM    151  H9  UNL     5      58.581  50.694  56.831  1.00  0.00           H  
ATOM    152  H10 UNL     5      59.029  49.923  55.337  1.00  0.00           H  
ATOM    153  C8  UNL     5      55.369  49.917  52.892  1.00  0.00           C  
ATOM    154  H11 UNL     5      56.141  50.349  52.274  1.00  0.00           H  
ATOM    155  C9  UNL     5      53.302  48.665  54.383  1.00  0.00           C  
ATOM    156  H12 UNL     5      52.596  48.079  54.952  1.00  0.00           H  
ATOM    157  C10 UNL     5      54.291  49.415  52.227  1.00  0.00           C  
ATOM    158  C11 UNL     5      53.182  48.803  52.965  1.00  0.00           C  
ATOM    159  H13 UNL     5      52.318  48.457  52.417  1.00  0.00           H  
ATOM    160  C12 UNL     5      60.991  51.447  54.733  1.00  0.00           C  
ATOM    161  O   UNL     5      60.927  50.470  53.982  1.00  0.00           O  
ATOM    162  C   UNL     5      62.223  52.244  54.858  1.00  0.00           C  
ATOM    163  H14 UNL     5      62.099  53.235  54.423  1.00  0.00           H  
ATOM    164  H15 UNL     5      62.353  52.254  55.940  1.00  0.00           H  
ATOM    165  H   UNL     5      63.123  51.695  54.583  1.00  0.00           H  
TER     166      UNL     5 
ATOM    166  C1  UNL     6      37.465  21.899  56.577  1.00  0.00           C  
ATOM    167  H1  UNL     6      36.515  22.426  56.480  1.00  0.00           H  
ATOM    168  H2  UNL     6      38.003  21.759  55.640  1.00  0.00           H  
ATOM    169  H3  UNL     6      38.167  22.266  57.325  1.00  0.00           H  
ATOM    170  O1  UNL     6      36.973  20.668  56.968  1.00  0.00           O  
ATOM    171  N1  UNL     6      37.412  19.024  62.176  1.00  0.00           N  
ATOM    172  H4  UNL     6      37.476  18.127  62.636  1.00  0.00           H  
ATOM    173  N   UNL     6      39.322  24.674  62.272  1.00  0.00           N  
ATOM    174  H5  UNL     6      38.524  24.958  62.824  1.00  0.00           H  
ATOM    175  C2  UNL     6      37.694  21.199  61.995  1.00  0.00           C  
ATOM    176  C3  UNL     6      37.412  20.594  60.708  1.00  0.00           C  
ATOM    177  C4  UNL     6      37.947  22.678  62.223  1.00  0.00           C  
ATOM    178  H6  UNL     6      37.635  22.968  63.226  1.00  0.00           H  
ATOM    179  H7  UNL     6      37.289  23.282  61.599  1.00  0.00           H  
ATOM    180  C5  UNL     6      37.264  19.213  60.847  1.00  0.00           C  
ATOM    181  C6  UNL     6      37.802  20.180  62.863  1.00  0.00           C  
ATOM    182  H8  UNL     6      38.035  20.268  63.914  1.00  0.00           H  
ATOM    183  C7  UNL     6      39.355  23.248  62.029  1.00  0.00           C  
ATOM    184  H9  UNL     6      40.082  22.745  62.667  1.00  0.00           H  
ATOM    185  H10 UNL     6      39.652  23.002  61.009  1.00  0.00           H  
ATOM    186  C8  UNL     6      37.213  21.124  59.365  1.00  0.00           C  
ATOM    187  H11 UNL     6      37.069  22.169  59.132  1.00  0.00           H  
ATOM    188  C9  UNL     6      37.058  18.371  59.769  1.00  0.00           C  
ATOM    189  H12 UNL     6      36.913  17.311  59.915  1.00  0.00           H  
ATOM    190  C10 UNL     6      37.130  20.237  58.274  1.00  0.00           C  
ATOM    191  C11 UNL     6      37.001  18.861  58.454  1.00  0.00           C  
ATOM    192  H13 UNL     6      36.828  18.261  57.572  1.00  0.00           H  
ATOM    193  C12 UNL     6      40.241  25.568  61.901  1.00  0.00           C  
ATOM    194  O   UNL     6      41.321  25.277  61.358  1.00  0.00           O  
ATOM    195  C   UNL     6      39.923  26.906  62.363  1.00  0.00           C  
ATOM    196  H14 UNL     6      38.851  27.039  62.220  1.00  0.00           H  
ATOM    197  H15 UNL     6      40.043  27.019  63.441  1.00  0.00           H  
ATOM    198  H   UNL     6      40.417  27.712  61.821  1.00  0.00           H  
TER     199      UNL     6 
ATOM    199  C1  UNL     7      28.951   8.818  30.686  1.00  0.00           C  
ATOM    200  H1  UNL     7      29.821   9.446  30.875  1.00  0.00           H  
ATOM    201  H2  UNL     7      28.990   8.081  31.488  1.00  0.00           H  
ATOM    202  H3  UNL     7      27.977   9.307  30.696  1.00  0.00           H  
ATOM    203  O1  UNL     7      29.147   8.176  29.505  1.00  0.00           O  
ATOM    204  N1  UNL     7      28.942  10.889  24.720  1.00  0.00           N  
ATOM    205  H4  UNL     7      28.797  11.863  24.495  1.00  0.00           H  
ATOM    206  N   UNL     7      26.601   5.665  23.633  1.00  0.00           N  
ATOM    207  H5  UNL     7      26.480   4.969  24.355  1.00  0.00           H  
ATOM    208  C2  UNL     7      28.815   8.660  24.471  1.00  0.00           C  
ATOM    209  C3  UNL     7      29.009   8.969  25.893  1.00  0.00           C  
ATOM    210  C4  UNL     7      28.351   7.396  23.874  1.00  0.00           C  
ATOM    211  H6  UNL     7      29.007   6.627  24.281  1.00  0.00           H  
ATOM    212  H7  UNL     7      28.563   7.529  22.813  1.00  0.00           H  
ATOM    213  C5  UNL     7      29.143  10.383  25.990  1.00  0.00           C  
ATOM    214  C6  UNL     7      29.010   9.834  23.844  1.00  0.00           C  
ATOM    215  H8  UNL     7      28.940  10.054  22.789  1.00  0.00           H  
ATOM    216  C7  UNL     7      26.848   7.074  23.938  1.00  0.00           C  
ATOM    217  H9  UNL     7      26.475   7.408  24.906  1.00  0.00           H  
ATOM    218  H10 UNL     7      26.347   7.719  23.215  1.00  0.00           H  
ATOM    219  C8  UNL     7      28.995   8.251  27.106  1.00  0.00           C  
ATOM    220  H11 UNL     7      28.829   7.184  27.086  1.00  0.00           H  
ATOM    221  C9  UNL     7      29.429  11.029  27.222  1.00  0.00           C  
ATOM    222  H12 UNL     7      29.596  12.090  27.101  1.00  0.00           H  
ATOM    223  C10 UNL     7      29.170   8.903  28.345  1.00  0.00           C  
ATOM    224  C11 UNL     7      29.487  10.301  28.392  1.00  0.00           C  
ATOM    225  H13 UNL     7      29.632  10.741  29.367  1.00  0.00           H  
ATOM    226  C12 UNL     7      26.542   5.233  22.380  1.00  0.00           C  
ATOM    227  O   UNL     7      26.632   5.963  21.400  1.00  0.00           O  
ATOM    228  C   UNL     7      26.084   3.819  22.124  1.00  0.00           C  
ATOM    229  H14 UNL     7      25.442   3.521  22.953  1.00  0.00           H  
ATOM    230  H15 UNL     7      25.634   3.700  21.139  1.00  0.00           H  
ATOM    231  H   UNL     7      26.949   3.160  22.212  1.00  0.00           H  
TER     232      UNL     7 
ATOM    232  C1  UNL     8      25.764  55.863  29.674  1.00  0.00           C  
ATOM    233  H1  UNL     8      26.679  55.270  29.675  1.00  0.00           H  
ATOM    234  H2  UNL     8      25.239  55.810  30.628  1.00  0.00           H  
ATOM    235  H3  UNL     8      25.889  56.923  29.455  1.00  0.00           H  
ATOM    236  O1  UNL     8      24.910  55.389  28.601  1.00  0.00           O  
ATOM    237  N1  UNL     8      26.794  54.564  23.428  1.00  0.00           N  
ATOM    238  H4  UNL     8      27.503  55.024  22.875  1.00  0.00           H  
ATOM    239  N   UNL     8      22.810  50.332  24.103  1.00  0.00           N  
ATOM    240  H5  UNL     8      23.163  49.595  23.511  1.00  0.00           H  
ATOM    241  C2  UNL     8      24.926  53.518  23.825  1.00  0.00           C  
ATOM    242  C3  UNL     8      25.238  54.277  25.060  1.00  0.00           C  
ATOM    243  C4  UNL     8      23.829  52.511  23.568  1.00  0.00           C  
ATOM    244  H6  UNL     8      23.977  52.095  22.572  1.00  0.00           H  
ATOM    245  H7  UNL     8      22.860  53.006  23.521  1.00  0.00           H  
ATOM    246  C5  UNL     8      26.462  54.882  24.696  1.00  0.00           C  
ATOM    247  C6  UNL     8      25.976  53.638  22.942  1.00  0.00           C  
ATOM    248  H8  UNL     8      26.125  53.277  21.935  1.00  0.00           H  
ATOM    249  C7  UNL     8      23.612  51.441  24.634  1.00  0.00           C  
ATOM    250  H9  UNL     8      24.568  51.078  25.011  1.00  0.00           H  
ATOM    251  H10 UNL     8      23.016  51.903  25.421  1.00  0.00           H  
ATOM    252  C8  UNL     8      24.725  54.491  26.380  1.00  0.00           C  
ATOM    253  H11 UNL     8      23.814  53.946  26.577  1.00  0.00           H  
ATOM    254  C9  UNL     8      27.139  55.697  25.602  1.00  0.00           C  
ATOM    255  H12 UNL     8      27.975  56.300  25.282  1.00  0.00           H  
ATOM    256  C10 UNL     8      25.474  55.243  27.344  1.00  0.00           C  
ATOM    257  C11 UNL     8      26.680  55.888  26.893  1.00  0.00           C  
ATOM    258  H13 UNL     8      27.165  56.549  27.596  1.00  0.00           H  
ATOM    259  C12 UNL     8      21.481  50.258  24.291  1.00  0.00           C  
ATOM    260  O   UNL     8      20.810  51.065  24.898  1.00  0.00           O  
ATOM    261  C   UNL     8      20.798  49.045  23.653  1.00  0.00           C  
ATOM    262  H14 UNL     8      21.294  48.136  23.993  1.00  0.00           H  
ATOM    263  H15 UNL     8      19.788  49.005  24.060  1.00  0.00           H  
ATOM    264  H   UNL     8      20.858  49.245  22.583  1.00  0.00           H  
TER     265      UNL     8 
ATOM    265  C1  UNL     9      14.238  69.301  32.103  1.00  0.00           C  
ATOM    266  H1  UNL     9      14.803  70.010  32.708  1.00  0.00           H  
ATOM    267  H2  UNL     9      14.570  68.302  32.385  1.00  0.00           H  
ATOM    268  H3  UNL     9      13.173  69.530  32.143  1.00  0.00           H  
ATOM    269  O1  UNL     9      14.809  69.672  30.822  1.00  0.00           O  
ATOM    270  N1  UNL     9      13.861  67.602  25.850  1.00  0.00           N  
ATOM    271  H4  UNL     9      13.156  67.016  25.427  1.00  0.00           H  
ATOM    272  N   UNL     9      16.060  71.877  24.620  1.00  0.00           N  
ATOM    273  H5  UNL     9      15.314  71.917  25.299  1.00  0.00           H  
ATOM    274  C2  UNL     9      15.610  68.924  25.953  1.00  0.00           C  
ATOM    275  C3  UNL     9      15.061  68.719  27.319  1.00  0.00           C  
ATOM    276  C4  UNL     9      16.891  69.744  25.554  1.00  0.00           C  
ATOM    277  H6  UNL     9      17.682  69.012  25.389  1.00  0.00           H  
ATOM    278  H7  UNL     9      17.168  70.357  26.411  1.00  0.00           H  
ATOM    279  C5  UNL     9      13.971  67.834  27.189  1.00  0.00           C  
ATOM    280  C6  UNL     9      14.844  68.228  25.103  1.00  0.00           C  
ATOM    281  H8  UNL     9      14.890  68.189  24.025  1.00  0.00           H  
ATOM    282  C7  UNL     9      16.811  70.645  24.373  1.00  0.00           C  
ATOM    283  H9  UNL     9      17.832  70.897  24.088  1.00  0.00           H  
ATOM    284  H10 UNL     9      16.340  70.165  23.515  1.00  0.00           H  
ATOM    285  C8  UNL     9      15.299  69.276  28.554  1.00  0.00           C  
ATOM    286  H11 UNL     9      15.936  70.149  28.550  1.00  0.00           H  
ATOM    287  C9  UNL     9      13.183  67.450  28.302  1.00  0.00           C  
ATOM    288  H12 UNL     9      12.310  66.827  28.178  1.00  0.00           H  
ATOM    289  C10 UNL     9      14.541  68.932  29.709  1.00  0.00           C  
ATOM    290  C11 UNL     9      13.480  67.994  29.621  1.00  0.00           C  
ATOM    291  H13 UNL     9      12.888  67.682  30.469  1.00  0.00           H  
ATOM    292  C12 UNL     9      16.393  73.044  24.007  1.00  0.00           C  
ATOM    293  O   UNL     9      17.168  73.102  23.058  1.00  0.00           O  
ATOM    294  C   UNL     9      15.679  74.306  24.418  1.00  0.00           C  
ATOM    295  H14 UNL     9      14.759  74.355  23.835  1.00  0.00           H  
ATOM    296  H15 UNL     9      15.288  74.316  25.435  1.00  0.00           H  
ATOM    297  H   UNL     9      16.408  75.091  24.217  1.00  0.00           H  
TER     298      UNL     9 
ATOM    298  C1  UNL    10       9.014   6.115  27.681  1.00  0.00           C  
ATOM    299  H1  UNL    10       8.807   6.953  27.015  1.00  0.00           H  
ATOM    300  H2  UNL    10       8.966   6.400  28.732  1.00  0.00           H  
ATOM    301  H3  UNL    10       8.319   5.294  27.508  1.00  0.00           H  
ATOM    302  O1  UNL    10      10.293   5.634  27.359  1.00  0.00           O  
ATOM    303  N1  UNL    10      12.051   3.327  22.605  1.00  0.00           N  
ATOM    304  H4  UNL    10      11.843   3.362  21.617  1.00  0.00           H  
ATOM    305  N   UNL    10      15.629   4.191  25.928  1.00  0.00           N  
ATOM    306  H5  UNL    10      15.893   5.013  25.404  1.00  0.00           H  
ATOM    307  C2  UNL    10      13.249   2.767  24.392  1.00  0.00           C  
ATOM    308  C3  UNL    10      12.172   3.712  24.788  1.00  0.00           C  
ATOM    309  C4  UNL    10      14.298   2.210  25.290  1.00  0.00           C  
ATOM    310  H6  UNL    10      14.464   1.144  25.136  1.00  0.00           H  
ATOM    311  H7  UNL    10      13.862   2.377  26.275  1.00  0.00           H  
ATOM    312  C5  UNL    10      11.343   3.970  23.618  1.00  0.00           C  
ATOM    313  C6  UNL    10      13.088   2.527  23.038  1.00  0.00           C  
ATOM    314  H8  UNL    10      13.739   1.913  22.434  1.00  0.00           H  
ATOM    315  C7  UNL    10      15.632   2.923  25.276  1.00  0.00           C  
ATOM    316  H9  UNL    10      16.261   2.184  25.771  1.00  0.00           H  
ATOM    317  H10 UNL    10      16.022   2.933  24.258  1.00  0.00           H  
ATOM    318  C8  UNL    10      11.779   4.340  25.989  1.00  0.00           C  
ATOM    319  H11 UNL    10      12.433   4.167  26.831  1.00  0.00           H  
ATOM    320  C9  UNL    10      10.164   4.678  23.727  1.00  0.00           C  
ATOM    321  H12 UNL    10       9.526   4.835  22.869  1.00  0.00           H  
ATOM    322  C10 UNL    10      10.624   5.079  26.113  1.00  0.00           C  
ATOM    323  C11 UNL    10       9.786   5.190  24.988  1.00  0.00           C  
ATOM    324  H13 UNL    10       8.838   5.705  25.023  1.00  0.00           H  
ATOM    325  C12 UNL    10      15.751   4.369  27.257  1.00  0.00           C  
ATOM    326  O   UNL    10      15.491   3.470  28.077  1.00  0.00           O  
ATOM    327  C   UNL    10      16.324   5.727  27.784  1.00  0.00           C  
ATOM    328  H14 UNL    10      15.505   6.289  28.232  1.00  0.00           H  
ATOM    329  H15 UNL    10      17.218   5.686  28.407  1.00  0.00           H  
ATOM    330  H   UNL    10      16.698   6.274  26.919  1.00  0.00           H  
TER     331      UNL    10 
ATOM    331  C1  UNL    11      27.690  50.377  46.906  1.00  0.00           C  
ATOM    332  H1  UNL    11      27.619  49.323  47.174  1.00  0.00           H  
ATOM    333  H2  UNL    11      28.091  50.530  45.904  1.00  0.00           H  
ATOM    334  H3  UNL    11      26.662  50.739  46.944  1.00  0.00           H  
ATOM    335  O1  UNL    11      28.505  50.964  47.916  1.00  0.00           O  
ATOM    336  N1  UNL    11      27.643  50.337  53.299  1.00  0.00           N  
ATOM    337  H4  UNL    11      27.988  50.732  54.162  1.00  0.00           H  
ATOM    338  N   UNL    11      22.795  47.894  50.598  1.00  0.00           N  
ATOM    339  H5  UNL    11      22.195  47.571  51.344  1.00  0.00           H  
ATOM    340  C2  UNL    11      26.149  49.259  52.011  1.00  0.00           C  
ATOM    341  C3  UNL    11      27.042  49.926  51.125  1.00  0.00           C  
ATOM    342  C4  UNL    11      25.073  48.293  51.627  1.00  0.00           C  
ATOM    343  H6  UNL    11      24.641  47.884  52.540  1.00  0.00           H  
ATOM    344  H7  UNL    11      25.503  47.472  51.054  1.00  0.00           H  
ATOM    345  C5  UNL    11      28.062  50.551  52.000  1.00  0.00           C  
ATOM    346  C6  UNL    11      26.486  49.602  53.285  1.00  0.00           C  
ATOM    347  H8  UNL    11      26.002  49.244  54.181  1.00  0.00           H  
ATOM    348  C7  UNL    11      23.813  48.919  50.887  1.00  0.00           C  
ATOM    349  H9  UNL    11      23.340  49.737  51.431  1.00  0.00           H  
ATOM    350  H10 UNL    11      24.221  49.440  50.021  1.00  0.00           H  
ATOM    351  C8  UNL    11      27.292  49.924  49.710  1.00  0.00           C  
ATOM    352  H11 UNL    11      26.519  49.478  49.101  1.00  0.00           H  
ATOM    353  C9  UNL    11      29.164  51.234  51.457  1.00  0.00           C  
ATOM    354  H12 UNL    11      29.927  51.670  52.085  1.00  0.00           H  
ATOM    355  C10 UNL    11      28.351  50.722  49.230  1.00  0.00           C  
ATOM    356  C11 UNL    11      29.336  51.302  50.086  1.00  0.00           C  
ATOM    357  H13 UNL    11      30.117  51.914  49.658  1.00  0.00           H  
ATOM    358  C12 UNL    11      22.745  47.244  49.467  1.00  0.00           C  
ATOM    359  O   UNL    11      23.447  47.496  48.513  1.00  0.00           O  
ATOM    360  C   UNL    11      21.784  46.007  49.415  1.00  0.00           C  
ATOM    361  H14 UNL    11      22.168  45.101  48.946  1.00  0.00           H  
ATOM    362  H15 UNL    11      21.541  45.589  50.392  1.00  0.00           H  
ATOM    363  H   UNL    11      20.786  46.370  49.168  1.00  0.00           H  
TER     364      UNL    11 
ATOM    364  C1  UNL    12      53.678  62.503  51.367  1.00  0.00           C  
ATOM    365  H1  UNL    12      53.423  61.445  51.435  1.00  0.00           H  
ATOM    366  H2  UNL    12      53.820  62.691  50.303  1.00  0.00           H  
ATOM    367  H3  UNL    12      52.902  63.168  51.745  1.00  0.00           H  
ATOM    368  O1  UNL    12      54.895  62.829  52.130  1.00  0.00           O  
ATOM    369  N1  UNL    12      53.686  64.774  57.118  1.00  0.00           N  
ATOM    370  H4  UNL    12      53.669  65.717  57.478  1.00  0.00           H  
ATOM    371  N   UNL    12      50.773  60.798  57.795  1.00  0.00           N  
ATOM    372  H5  UNL    12      50.307  61.691  57.721  1.00  0.00           H  
ATOM    373  C2  UNL    12      53.444  62.551  56.975  1.00  0.00           C  
ATOM    374  C3  UNL    12      54.074  63.048  55.745  1.00  0.00           C  
ATOM    375  C4  UNL    12      53.239  61.096  57.360  1.00  0.00           C  
ATOM    376  H6  UNL    12      54.111  60.643  57.831  1.00  0.00           H  
ATOM    377  H7  UNL    12      53.164  60.475  56.468  1.00  0.00           H  
ATOM    378  C5  UNL    12      54.241  64.462  55.888  1.00  0.00           C  
ATOM    379  C6  UNL    12      53.266  63.661  57.749  1.00  0.00           C  
ATOM    380  H8  UNL    12      52.745  63.535  58.686  1.00  0.00           H  
ATOM    381  C7  UNL    12      52.090  60.841  58.404  1.00  0.00           C  
ATOM    382  H9  UNL    12      52.254  59.883  58.897  1.00  0.00           H  
ATOM    383  H10 UNL    12      52.131  61.586  59.198  1.00  0.00           H  
ATOM    384  C8  UNL    12      54.390  62.491  54.470  1.00  0.00           C  
ATOM    385  H11 UNL    12      54.326  61.435  54.250  1.00  0.00           H  
ATOM    386  C9  UNL    12      54.738  65.224  54.863  1.00  0.00           C  
ATOM    387  H12 UNL    12      54.848  66.277  55.076  1.00  0.00           H  
ATOM    388  C10 UNL    12      54.857  63.299  53.446  1.00  0.00           C  
ATOM    389  C11 UNL    12      55.008  64.654  53.635  1.00  0.00           C  
ATOM    390  H13 UNL    12      55.418  65.269  52.848  1.00  0.00           H  
ATOM    391  C12 UNL    12      50.014  59.745  57.447  1.00  0.00           C  
ATOM    392  O   UNL    12      50.315  58.586  57.516  1.00  0.00           O  
ATOM    393  C   UNL    12      48.677  60.115  56.885  1.00  0.00           C  
ATOM    394  H14 UNL    12      48.128  60.771  57.560  1.00  0.00           H  
ATOM    395  H15 UNL    12      48.691  60.452  55.848  1.00  0.00           H  
ATOM    396  H   UNL    12      48.094  59.195  56.914  1.00  0.00           H  
TER     397      UNL    12 
ATOM    397  C1  UNL    13      50.933  67.903  27.682  1.00  0.00           C  
ATOM    398  H1  UNL    13      51.171  68.882  28.098  1.00  0.00           H  
ATOM    399  H2  UNL    13      50.612  67.171  28.423  1.00  0.00           H  
ATOM    400  H3  UNL    13      50.163  68.047  26.924  1.00  0.00           H  
ATOM    401  O1  UNL    13      52.089  67.367  26.934  1.00  0.00           O  
ATOM    402  N1  UNL    13      52.276  62.709  24.014  1.00  0.00           N  
ATOM    403  H4  UNL    13      51.588  62.071  23.640  1.00  0.00           H  
ATOM    404  N   UNL    13      57.234  65.418  22.409  1.00  0.00           N  
ATOM    405  H5  UNL    13      57.747  64.647  22.007  1.00  0.00           H  
ATOM    406  C2  UNL    13      54.210  63.819  24.051  1.00  0.00           C  
ATOM    407  C3  UNL    13      53.186  64.525  24.815  1.00  0.00           C  
ATOM    408  C4  UNL    13      55.576  64.280  23.732  1.00  0.00           C  
ATOM    409  H6  UNL    13      56.071  63.322  23.573  1.00  0.00           H  
ATOM    410  H7  UNL    13      55.976  64.761  24.625  1.00  0.00           H  
ATOM    411  C5  UNL    13      51.976  63.771  24.803  1.00  0.00           C  
ATOM    412  C6  UNL    13      53.569  62.771  23.453  1.00  0.00           C  
ATOM    413  H8  UNL    13      53.948  62.042  22.751  1.00  0.00           H  
ATOM    414  C7  UNL    13      55.769  65.225  22.577  1.00  0.00           C  
ATOM    415  H9  UNL    13      55.292  64.738  21.726  1.00  0.00           H  
ATOM    416  H10 UNL    13      55.260  66.175  22.739  1.00  0.00           H  
ATOM    417  C8  UNL    13      53.102  65.713  25.559  1.00  0.00           C  
ATOM    418  H11 UNL    13      53.918  66.420  25.536  1.00  0.00           H  
ATOM    419  C9  UNL    13      50.828  64.088  25.558  1.00  0.00           C  
ATOM    420  H12 UNL    13      49.883  63.601  25.368  1.00  0.00           H  
ATOM    421  C10 UNL    13      52.005  66.135  26.279  1.00  0.00           C  
ATOM    422  C11 UNL    13      50.865  65.299  26.283  1.00  0.00           C  
ATOM    423  H13 UNL    13      49.963  65.516  26.836  1.00  0.00           H  
ATOM    424  C12 UNL    13      57.961  66.545  22.610  1.00  0.00           C  
ATOM    425  O   UNL    13      57.340  67.559  22.961  1.00  0.00           O  
ATOM    426  C   UNL    13      59.484  66.479  22.452  1.00  0.00           C  
ATOM    427  H14 UNL    13      59.870  65.812  23.223  1.00  0.00           H  
ATOM    428  H15 UNL    13      59.778  65.990  21.524  1.00  0.00           H  
ATOM    429  H   UNL    13      59.854  67.504  22.469  1.00  0.00           H  
TER     430      UNL    13 
ATOM    430  C1  UNL    14      66.670  35.419  27.393  1.00  0.00           C  
ATOM    431  H1  UNL    14      67.296  34.593  27.054  1.00  0.00           H  
ATOM    432  H2  UNL    14      65.608  35.184  27.318  1.00  0.00           H  
ATOM    433  H3  UNL    14      66.866  35.668  28.436  1.00  0.00           H  
ATOM    434  O1  UNL    14      67.030  36.626  26.690  1.00  0.00           O  
ATOM    435  N1  UNL    14      65.985  36.907  21.306  1.00  0.00           N  
ATOM    436  H4  UNL    14      65.858  37.619  20.602  1.00  0.00           H  
ATOM    437  N   UNL    14      63.041  33.970  23.817  1.00  0.00           N  
ATOM    438  H5  UNL    14      62.852  34.956  23.932  1.00  0.00           H  
ATOM    439  C2  UNL    14      65.461  34.931  22.205  1.00  0.00           C  
ATOM    440  C3  UNL    14      65.912  35.859  23.201  1.00  0.00           C  
ATOM    441  C4  UNL    14      64.957  33.520  22.253  1.00  0.00           C  
ATOM    442  H6  UNL    14      65.483  33.140  23.128  1.00  0.00           H  
ATOM    443  H7  UNL    14      65.301  32.932  21.402  1.00  0.00           H  
ATOM    444  C5  UNL    14      66.350  37.111  22.574  1.00  0.00           C  
ATOM    445  C6  UNL    14      65.568  35.600  21.065  1.00  0.00           C  
ATOM    446  H8  UNL    14      65.240  35.222  20.108  1.00  0.00           H  
ATOM    447  C7  UNL    14      63.454  33.473  22.472  1.00  0.00           C  
ATOM    448  H9  UNL    14      62.906  34.009  21.697  1.00  0.00           H  
ATOM    449  H10 UNL    14      63.121  32.445  22.329  1.00  0.00           H  
ATOM    450  C8  UNL    14      66.186  35.638  24.592  1.00  0.00           C  
ATOM    451  H11 UNL    14      65.970  34.668  25.015  1.00  0.00           H  
ATOM    452  C9  UNL    14      66.792  38.175  23.388  1.00  0.00           C  
ATOM    453  H12 UNL    14      67.007  39.145  22.965  1.00  0.00           H  
ATOM    454  C10 UNL    14      66.659  36.727  25.363  1.00  0.00           C  
ATOM    455  C11 UNL    14      66.985  37.956  24.782  1.00  0.00           C  
ATOM    456  H13 UNL    14      67.431  38.740  25.375  1.00  0.00           H  
ATOM    457  C12 UNL    14      62.833  33.163  24.816  1.00  0.00           C  
ATOM    458  O   UNL    14      62.906  31.904  24.718  1.00  0.00           O  
ATOM    459  C   UNL    14      62.395  33.800  26.088  1.00  0.00           C  
ATOM    460  H14 UNL    14      62.221  32.995  26.802  1.00  0.00           H  
ATOM    461  H15 UNL    14      63.210  34.396  26.498  1.00  0.00           H  
ATOM    462  H   UNL    14      61.560  34.497  26.021  1.00  0.00           H  
TER     463      UNL    14 
ATOM    463  C1  UNL    15       5.686  71.727  51.775  1.00  0.00           C  
ATOM    464  H1  UNL    15       5.634  72.290  50.843  1.00  0.00           H  
ATOM    465  H2  UNL    15       5.912  72.472  52.538  1.00  0.00           H  
ATOM    466  H3  UNL    15       4.797  71.231  52.164  1.00  0.00           H  
ATOM    467  O1  UNL    15       6.851  70.793  51.680  1.00  0.00           O  
ATOM    468  N1  UNL    15       9.360  67.720  55.498  1.00  0.00           N  
ATOM    469  H4  UNL    15       9.034  67.258  56.335  1.00  0.00           H  
ATOM    470  N   UNL    15      13.093  70.225  55.042  1.00  0.00           N  
ATOM    471  H5  UNL    15      12.213  70.111  55.525  1.00  0.00           H  
ATOM    472  C2  UNL    15      10.711  68.709  54.097  1.00  0.00           C  
ATOM    473  C3  UNL    15       9.419  69.166  53.740  1.00  0.00           C  
ATOM    474  C4  UNL    15      12.039  68.875  53.260  1.00  0.00           C  
ATOM    475  H6  UNL    15      11.945  69.769  52.644  1.00  0.00           H  
ATOM    476  H7  UNL    15      12.166  68.043  52.568  1.00  0.00           H  
ATOM    477  C5  UNL    15       8.575  68.626  54.778  1.00  0.00           C  
ATOM    478  C6  UNL    15      10.626  67.795  55.085  1.00  0.00           C  
ATOM    479  H8  UNL    15      11.446  67.280  55.563  1.00  0.00           H  
ATOM    480  C7  UNL    15      13.292  69.126  54.046  1.00  0.00           C  
ATOM    481  H9  UNL    15      13.577  68.167  54.479  1.00  0.00           H  
ATOM    482  H10 UNL    15      14.033  69.406  53.297  1.00  0.00           H  
ATOM    483  C8  UNL    15       8.706  69.843  52.748  1.00  0.00           C  
ATOM    484  H11 UNL    15       9.255  70.236  51.905  1.00  0.00           H  
ATOM    485  C9  UNL    15       7.188  68.896  54.832  1.00  0.00           C  
ATOM    486  H12 UNL    15       6.602  68.370  55.572  1.00  0.00           H  
ATOM    487  C10 UNL    15       7.349  70.141  52.803  1.00  0.00           C  
ATOM    488  C11 UNL    15       6.538  69.683  53.853  1.00  0.00           C  
ATOM    489  H13 UNL    15       5.537  70.079  53.939  1.00  0.00           H  
ATOM    490  C12 UNL    15      13.801  71.330  55.082  1.00  0.00           C  
ATOM    491  O   UNL    15      14.902  71.458  54.628  1.00  0.00           O  
ATOM    492  C   UNL    15      13.118  72.457  55.804  1.00  0.00           C  
ATOM    493  H14 UNL    15      13.751  73.342  55.862  1.00  0.00           H  
ATOM    494  H15 UNL    15      12.219  72.756  55.267  1.00  0.00           H  
ATOM    495  H   UNL    15      12.831  72.109  56.797  1.00  0.00           H  
TER     496      UNL    15 
ATOM    496  C1  UNL    16      36.684  24.141  53.528  1.00  0.00           C  
ATOM    497  H1  UNL    16      35.928  23.925  52.773  1.00  0.00           H  
ATOM    498  H2  UNL    16      36.245  24.271  54.517  1.00  0.00           H  
ATOM    499  H3  UNL    16      37.468  23.390  53.628  1.00  0.00           H  
ATOM    500  O1  UNL    16      37.372  25.343  53.201  1.00  0.00           O  
ATOM    501  N1  UNL    16      41.747  26.903  56.195  1.00  0.00           N  
ATOM    502  H4  UNL    16      42.736  27.087  56.114  1.00  0.00           H  
ATOM    503  N   UNL    16      36.976  25.620  59.775  1.00  0.00           N  
ATOM    504  H5  UNL    16      37.051  25.586  60.782  1.00  0.00           H  
ATOM    505  C2  UNL    16      39.757  26.851  57.282  1.00  0.00           C  
ATOM    506  C3  UNL    16      39.545  26.395  55.916  1.00  0.00           C  
ATOM    507  C4  UNL    16      38.692  26.917  58.315  1.00  0.00           C  
ATOM    508  H6  UNL    16      37.898  27.451  57.792  1.00  0.00           H  
ATOM    509  H7  UNL    16      39.057  27.478  59.175  1.00  0.00           H  
ATOM    510  C5  UNL    16      40.815  26.339  55.293  1.00  0.00           C  
ATOM    511  C6  UNL    16      41.046  27.062  57.474  1.00  0.00           C  
ATOM    512  H8  UNL    16      41.534  27.306  58.407  1.00  0.00           H  
ATOM    513  C7  UNL    16      38.189  25.559  58.903  1.00  0.00           C  
ATOM    514  H9  UNL    16      37.998  24.893  58.062  1.00  0.00           H  
ATOM    515  H10 UNL    16      39.063  25.286  59.495  1.00  0.00           H  
ATOM    516  C8  UNL    16      38.410  26.162  55.211  1.00  0.00           C  
ATOM    517  H11 UNL    16      37.447  26.307  55.677  1.00  0.00           H  
ATOM    518  C9  UNL    16      40.910  25.823  53.943  1.00  0.00           C  
ATOM    519  H12 UNL    16      41.863  25.585  53.495  1.00  0.00           H  
ATOM    520  C10 UNL    16      38.478  25.702  53.930  1.00  0.00           C  
ATOM    521  C11 UNL    16      39.729  25.568  53.208  1.00  0.00           C  
ATOM    522  H13 UNL    16      39.723  25.160  52.208  1.00  0.00           H  
ATOM    523  C12 UNL    16      35.715  25.621  59.288  1.00  0.00           C  
ATOM    524  O   UNL    16      35.476  25.724  58.072  1.00  0.00           O  
ATOM    525  C   UNL    16      34.523  25.570  60.197  1.00  0.00           C  
ATOM    526  H14 UNL    16      33.760  24.929  59.755  1.00  0.00           H  
ATOM    527  H15 UNL    16      34.825  25.125  61.146  1.00  0.00           H  
ATOM    528  H   UNL    16      34.132  26.569  60.388  1.00  0.00           H  
TER     529      UNL    16 
ATOM    529  C1  UNL    17      19.430  50.581  49.211  1.00  0.00           C  
ATOM    530  H1  UNL    17      18.827  49.707  49.456  1.00  0.00           H  
ATOM    531  H2  UNL    17      20.426  50.446  49.633  1.00  0.00           H  
ATOM    532  H3  UNL    17      19.457  50.612  48.121  1.00  0.00           H  
ATOM    533  O1  UNL    17      18.883  51.775  49.819  1.00  0.00           O  
ATOM    534  N1  UNL    17      20.848  52.913  54.854  1.00  0.00           N  
ATOM    535  H4  UNL    17      21.074  53.745  55.380  1.00  0.00           H  
ATOM    536  N   UNL    17      22.322  47.287  54.863  1.00  0.00           N  
ATOM    537  H5  UNL    17      22.310  47.155  55.865  1.00  0.00           H  
ATOM    538  C2  UNL    17      20.886  50.717  54.423  1.00  0.00           C  
ATOM    539  C3  UNL    17      20.183  51.418  53.337  1.00  0.00           C  
ATOM    540  C4  UNL    17      21.019  49.244  54.641  1.00  0.00           C  
ATOM    541  H6  UNL    17      20.228  48.796  54.038  1.00  0.00           H  
ATOM    542  H7  UNL    17      20.708  49.080  55.672  1.00  0.00           H  
ATOM    543  C5  UNL    17      20.053  52.817  53.690  1.00  0.00           C  
ATOM    544  C6  UNL    17      21.397  51.695  55.218  1.00  0.00           C  
ATOM    545  H8  UNL    17      22.011  51.568  56.098  1.00  0.00           H  
ATOM    546  C7  UNL    17      22.376  48.630  54.354  1.00  0.00           C  
ATOM    547  H9  UNL    17      22.623  48.613  53.293  1.00  0.00           H  
ATOM    548  H10 UNL    17      23.213  49.177  54.789  1.00  0.00           H  
ATOM    549  C8  UNL    17      19.566  51.034  52.073  1.00  0.00           C  
ATOM    550  H11 UNL    17      19.604  50.020  51.703  1.00  0.00           H  
ATOM    551  C9  UNL    17      19.436  53.729  52.853  1.00  0.00           C  
ATOM    552  H12 UNL    17      19.380  54.796  53.004  1.00  0.00           H  
ATOM    553  C10 UNL    17      19.081  51.981  51.176  1.00  0.00           C  
ATOM    554  C11 UNL    17      19.081  53.335  51.558  1.00  0.00           C  
ATOM    555  H13 UNL    17      18.741  54.084  50.858  1.00  0.00           H  
ATOM    556  C12 UNL    17      21.814  46.225  54.159  1.00  0.00           C  
ATOM    557  O   UNL    17      21.664  46.218  52.944  1.00  0.00           O  
ATOM    558  C   UNL    17      21.490  45.035  54.978  1.00  0.00           C  
ATOM    559  H14 UNL    17      22.408  44.467  55.132  1.00  0.00           H  
ATOM    560  H15 UNL    17      21.042  45.296  55.937  1.00  0.00           H  
ATOM    561  H   UNL    17      20.803  44.506  54.318  1.00  0.00           H  
TER     562      UNL    17 
ATOM    562  C1  UNL    18      40.409  69.851  28.921  1.00  0.00           C  
ATOM    563  H1  UNL    18      41.336  69.282  28.999  1.00  0.00           H  
ATOM    564  H2  UNL    18      39.461  69.314  28.956  1.00  0.00           H  
ATOM    565  H3  UNL    18      40.436  70.589  29.723  1.00  0.00           H  
ATOM    566  O1  UNL    18      40.353  70.574  27.684  1.00  0.00           O  
ATOM    567  N1  UNL    18      42.915  69.513  23.021  1.00  0.00           N  
ATOM    568  H4  UNL    18      43.102  68.670  22.498  1.00  0.00           H  
ATOM    569  N   UNL    18      42.908  75.371  23.649  1.00  0.00           N  
ATOM    570  H5  UNL    18      43.001  75.714  22.704  1.00  0.00           H  
ATOM    571  C2  UNL    18      42.440  71.637  23.244  1.00  0.00           C  
ATOM    572  C3  UNL    18      41.933  70.878  24.405  1.00  0.00           C  
ATOM    573  C4  UNL    18      42.384  73.075  22.884  1.00  0.00           C  
ATOM    574  H6  UNL    18      41.314  73.282  22.856  1.00  0.00           H  
ATOM    575  H7  UNL    18      42.729  73.360  21.891  1.00  0.00           H  
ATOM    576  C5  UNL    18      42.127  69.496  24.139  1.00  0.00           C  
ATOM    577  C6  UNL    18      43.080  70.727  22.492  1.00  0.00           C  
ATOM    578  H8  UNL    18      43.583  70.945  21.561  1.00  0.00           H  
ATOM    579  C7  UNL    18      43.127  73.978  23.867  1.00  0.00           C  
ATOM    580  H9  UNL    18      42.812  73.700  24.873  1.00  0.00           H  
ATOM    581  H10 UNL    18      44.182  73.709  23.824  1.00  0.00           H  
ATOM    582  C8  UNL    18      41.207  71.222  25.630  1.00  0.00           C  
ATOM    583  H11 UNL    18      41.177  72.256  25.938  1.00  0.00           H  
ATOM    584  C9  UNL    18      41.613  68.498  24.900  1.00  0.00           C  
ATOM    585  H12 UNL    18      41.699  67.440  24.703  1.00  0.00           H  
ATOM    586  C10 UNL    18      40.760  70.202  26.448  1.00  0.00           C  
ATOM    587  C11 UNL    18      41.010  68.812  26.109  1.00  0.00           C  
ATOM    588  H13 UNL    18      40.794  68.066  26.860  1.00  0.00           H  
ATOM    589  C12 UNL    18      42.445  76.191  24.579  1.00  0.00           C  
ATOM    590  O   UNL    18      42.211  75.795  25.681  1.00  0.00           O  
ATOM    591  C   UNL    18      42.152  77.629  24.116  1.00  0.00           C  
ATOM    592  H14 UNL    18      41.634  77.667  23.157  1.00  0.00           H  
ATOM    593  H15 UNL    18      41.538  78.095  24.887  1.00  0.00           H  
ATOM    594  H   UNL    18      43.148  78.070  24.153  1.00  0.00           H  
TER     595      UNL    18 
ATOM    595  C1  UNL    19      11.266  47.107  26.883  1.00  0.00           C  
ATOM    596  H1  UNL    19      11.686  47.182  27.886  1.00  0.00           H  
ATOM    597  H2  UNL    19      10.640  47.979  26.692  1.00  0.00           H  
ATOM    598  H3  UNL    19      12.030  46.838  26.154  1.00  0.00           H  
ATOM    599  O1  UNL    19      10.342  46.002  26.794  1.00  0.00           O  
ATOM    600  N1  UNL    19      12.265  40.833  26.104  1.00  0.00           N  
ATOM    601  H4  UNL    19      13.064  40.331  26.462  1.00  0.00           H  
ATOM    602  N   UNL    19       7.383  39.600  23.341  1.00  0.00           N  
ATOM    603  H5  UNL    19       6.480  39.972  23.601  1.00  0.00           H  
ATOM    604  C2  UNL    19      10.281  41.215  25.033  1.00  0.00           C  
ATOM    605  C3  UNL    19      10.719  42.410  25.805  1.00  0.00           C  
ATOM    606  C4  UNL    19       9.115  41.007  24.066  1.00  0.00           C  
ATOM    607  H6  UNL    19       9.439  40.805  23.045  1.00  0.00           H  
ATOM    608  H7  UNL    19       8.494  41.902  24.106  1.00  0.00           H  
ATOM    609  C5  UNL    19      12.023  42.115  26.370  1.00  0.00           C  
ATOM    610  C6  UNL    19      11.269  40.299  25.357  1.00  0.00           C  
ATOM    611  H8  UNL    19      11.299  39.278  25.005  1.00  0.00           H  
ATOM    612  C7  UNL    19       8.408  39.781  24.381  1.00  0.00           C  
ATOM    613  H9  UNL    19       9.057  38.906  24.354  1.00  0.00           H  
ATOM    614  H10 UNL    19       7.942  39.790  25.366  1.00  0.00           H  
ATOM    615  C8  UNL    19      10.210  43.744  25.877  1.00  0.00           C  
ATOM    616  H11 UNL    19       9.307  44.059  25.375  1.00  0.00           H  
ATOM    617  C9  UNL    19      12.657  43.101  27.145  1.00  0.00           C  
ATOM    618  H12 UNL    19      13.603  42.802  27.573  1.00  0.00           H  
ATOM    619  C10 UNL    19      10.956  44.742  26.617  1.00  0.00           C  
ATOM    620  C11 UNL    19      12.141  44.381  27.251  1.00  0.00           C  
ATOM    621  H13 UNL    19      12.739  45.139  27.735  1.00  0.00           H  
ATOM    622  C12 UNL    19       7.506  38.940  22.287  1.00  0.00           C  
ATOM    623  O   UNL    19       8.616  38.552  21.851  1.00  0.00           O  
ATOM    624  C   UNL    19       6.255  38.571  21.448  1.00  0.00           C  
ATOM    625  H14 UNL    19       6.547  37.831  20.703  1.00  0.00           H  
ATOM    626  H15 UNL    19       5.459  38.160  22.069  1.00  0.00           H  
ATOM    627  H   UNL    19       5.853  39.406  20.875  1.00  0.00           H  
TER     628      UNL    19 
ATOM    628  C1  UNL    20      -0.593  67.428  30.068  1.00  0.00           C  
ATOM    629  H1  UNL    20      -1.542  66.970  29.791  1.00  0.00           H  
ATOM    630  H2  UNL    20      -0.634  67.890  31.054  1.00  0.00           H  
ATOM    631  H3  UNL    20       0.106  66.592  30.041  1.00  0.00           H  
ATOM    632  O1  UNL    20      -0.266  68.465  29.145  1.00  0.00           O  
ATOM    633  N1  UNL    20       0.199  68.151  23.705  1.00  0.00           N  
ATOM    634  H4  UNL    20       0.211  67.459  22.970  1.00  0.00           H  
ATOM    635  N   UNL    20       0.336  72.633  22.990  1.00  0.00           N  
ATOM    636  H5  UNL    20      -0.394  72.346  23.627  1.00  0.00           H  
ATOM    637  C2  UNL    20       0.778  70.134  24.602  1.00  0.00           C  
ATOM    638  C3  UNL    20       0.396  69.185  25.567  1.00  0.00           C  
ATOM    639  C4  UNL    20       1.294  71.552  24.837  1.00  0.00           C  
ATOM    640  H6  UNL    20       2.191  71.524  25.455  1.00  0.00           H  
ATOM    641  H7  UNL    20       0.495  72.144  25.284  1.00  0.00           H  
ATOM    642  C5  UNL    20      -0.040  67.940  25.032  1.00  0.00           C  
ATOM    643  C6  UNL    20       0.695  69.372  23.455  1.00  0.00           C  
ATOM    644  H8  UNL    20       1.032  69.732  22.494  1.00  0.00           H  
ATOM    645  C7  UNL    20       1.619  72.316  23.554  1.00  0.00           C  
ATOM    646  H9  UNL    20       2.049  73.248  23.920  1.00  0.00           H  
ATOM    647  H10 UNL    20       2.308  71.840  22.857  1.00  0.00           H  
ATOM    648  C8  UNL    20       0.370  69.206  26.958  1.00  0.00           C  
ATOM    649  H11 UNL    20       0.530  70.173  27.411  1.00  0.00           H  
ATOM    650  C9  UNL    20      -0.622  66.901  25.770  1.00  0.00           C  
ATOM    651  H12 UNL    20      -1.028  66.056  25.234  1.00  0.00           H  
ATOM    652  C10 UNL    20      -0.156  68.190  27.776  1.00  0.00           C  
ATOM    653  C11 UNL    20      -0.664  67.009  27.180  1.00  0.00           C  
ATOM    654  H13 UNL    20      -0.817  66.140  27.803  1.00  0.00           H  
ATOM    655  C12 UNL    20       0.076  73.152  21.782  1.00  0.00           C  
ATOM    656  O   UNL    20       0.985  73.493  21.044  1.00  0.00           O  
ATOM    657  C   UNL    20      -1.345  73.596  21.434  1.00  0.00           C  
ATOM    658  H14 UNL    20      -1.671  74.343  22.156  1.00  0.00           H  
ATOM    659  H15 UNL    20      -1.347  73.985  20.415  1.00  0.00           H  
ATOM    660  H   UNL    20      -1.919  72.681  21.282  1.00  0.00           H  
TER     661      UNL    20 
ATOM    661 C116  PA    21      36.277  35.514  45.312  1.00  0.00           C  
ATOM    662 H16R  PA    21      35.289  35.668  44.873  1.00  0.00           H  
ATOM    663 H16S  PA    21      36.141  35.306  46.375  1.00  0.00           H  
ATOM    664 H16T  PA    21      36.741  34.651  44.831  1.00  0.00           H  
ATOM    665 C115  PA    21      37.026  36.804  45.070  1.00  0.00           C  
ATOM    666 H15R  PA    21      36.473  37.691  45.386  1.00  0.00           H  
ATOM    667 H15S  PA    21      37.165  36.984  44.002  1.00  0.00           H  
ATOM    668 C114  PA    21      38.481  36.815  45.756  1.00  0.00           C  
ATOM    669 H14R  PA    21      39.066  37.650  45.365  1.00  0.00           H  
ATOM    670 H14S  PA    21      38.895  35.878  45.378  1.00  0.00           H  
ATOM    671 C113  PA    21      38.418  36.924  47.207  1.00  0.00           C  
ATOM    672 H13R  PA    21      37.979  35.999  47.588  1.00  0.00           H  
ATOM    673 H13S  PA    21      37.681  37.682  47.481  1.00  0.00           H  
ATOM    674 C112  PA    21      39.812  37.172  47.779  1.00  0.00           C  
ATOM    675 H12R  PA    21      40.493  36.819  47.002  1.00  0.00           H  
ATOM    676 H12S  PA    21      40.066  36.671  48.715  1.00  0.00           H  
ATOM    677 C111  PA    21      40.127  38.675  47.932  1.00  0.00           C  
ATOM    678 H11R  PA    21      40.205  39.205  46.981  1.00  0.00           H  
ATOM    679 H11S  PA    21      41.185  38.724  48.198  1.00  0.00           H  
ATOM    680 C110  PA    21      39.334  39.334  49.004  1.00  0.00           C  
ATOM    681 H10R  PA    21      39.471  38.769  49.929  1.00  0.00           H  
ATOM    682 H10S  PA    21      38.276  39.437  48.753  1.00  0.00           H  
ATOM    683  C19  PA    21      39.885  40.845  49.195  1.00  0.00           C  
ATOM    684  H9R  PA    21      39.697  41.501  48.342  1.00  0.00           H  
ATOM    685  H9S  PA    21      40.972  40.892  49.281  1.00  0.00           H  
ATOM    686  C18  PA    21      39.231  41.486  50.469  1.00  0.00           C  
ATOM    687  H8R  PA    21      38.151  41.406  50.330  1.00  0.00           H  
ATOM    688  H8S  PA    21      39.500  42.536  50.602  1.00  0.00           H  
ATOM    689  C17  PA    21      39.741  40.851  51.791  1.00  0.00           C  
ATOM    690  H7R  PA    21      40.802  41.106  51.820  1.00  0.00           H  
ATOM    691  H7S  PA    21      39.607  39.768  51.839  1.00  0.00           H  
ATOM    692  C16  PA    21      39.018  41.524  52.963  1.00  0.00           C  
ATOM    693  H6R  PA    21      37.943  41.348  52.893  1.00  0.00           H  
ATOM    694  H6S  PA    21      39.163  42.605  53.026  1.00  0.00           H  
ATOM    695  C15  PA    21      39.516  40.958  54.358  1.00  0.00           C  
ATOM    696  H5R  PA    21      40.566  41.195  54.546  1.00  0.00           H  
ATOM    697  H5S  PA    21      39.208  39.911  54.362  1.00  0.00           H  
ATOM    698  C14  PA    21      38.745  41.574  55.523  1.00  0.00           C  
ATOM    699  H4R  PA    21      37.673  41.464  55.348  1.00  0.00           H  
ATOM    700  H4S  PA    21      38.919  42.647  55.632  1.00  0.00           H  
ATOM    701  C13  PA    21      39.043  40.882  56.800  1.00  0.00           C  
ATOM    702  H3R  PA    21      40.104  41.034  57.010  1.00  0.00           H  
ATOM    703  H3S  PA    21      38.936  39.796  56.835  1.00  0.00           H  
ATOM    704  C12  PA    21      38.376  41.590  58.014  1.00  0.00           C  
ATOM    705  H2R  PA    21      37.296  41.446  57.953  1.00  0.00           H  
ATOM    706  H2S  PA    21      38.639  42.650  57.982  1.00  0.00           H  
ATOM    707  C11  PE    22      38.856  41.134  59.352  1.00  0.00           C  
ATOM    708  O12  PE    22      39.864  41.497  59.906  1.00  0.00           O  
ATOM    709  O11  PE    22      38.065  40.203  59.884  1.00  0.00           O  
ATOM    710  C1   PE    22      38.594  39.377  60.925  1.00  0.00           C  
ATOM    711  HR   PE    22      39.025  40.046  61.674  1.00  0.00           H  
ATOM    712  HS   PE    22      39.290  38.605  60.587  1.00  0.00           H  
ATOM    713  C2   PE    22      37.479  38.589  61.767  1.00  0.00           C  
ATOM    714  HX   PE    22      36.819  39.234  62.352  1.00  0.00           H  
ATOM    715  C3   PE    22      38.167  37.659  62.749  1.00  0.00           C  
ATOM    716  HA   PE    22      39.010  38.223  63.157  1.00  0.00           H  
ATOM    717  HB   PE    22      38.554  36.886  62.081  1.00  0.00           H  
ATOM    718  O31  PE    22      37.256  37.213  63.736  1.00  0.00           O  
ATOM    719  P31  PE    22      36.856  38.099  65.007  1.00  0.00           P  
ATOM    720  O32  PE    22      35.612  38.880  64.410  1.00  0.00           O  
ATOM    721  C31  PE    22      34.398  38.259  63.983  1.00  0.00           C  
ATOM    722  H1A  PE    22      33.882  37.698  64.766  1.00  0.00           H  
ATOM    723  H1B  PE    22      34.653  37.443  63.302  1.00  0.00           H  
ATOM    724  C32  PE    22      33.385  39.303  63.485  1.00  0.00           C  
ATOM    725  H2A  PE    22      32.449  38.810  63.218  1.00  0.00           H  
ATOM    726  H2B  PE    22      33.023  39.915  64.312  1.00  0.00           H  
ATOM    727  N31  PE    22      33.688  40.185  62.335  1.00  0.00           N  
ATOM    728 HN1A  PE    22      32.898  40.370  61.696  1.00  0.00           H  
ATOM    729 HN1B  PE    22      34.098  41.074  62.664  1.00  0.00           H  
ATOM    730 HN1C  PE    22      34.422  39.855  61.688  1.00  0.00           H  
ATOM    731  O33  PE    22      36.467  37.209  66.117  1.00  0.00           O  
ATOM    732  O34  PE    22      37.832  39.182  65.232  1.00  0.00           O  
ATOM    733  O21  PE    22      36.798  37.657  60.830  1.00  0.00           O  
ATOM    734  C21  PE    22      35.847  38.143  60.051  1.00  0.00           C  
ATOM    735  O22  PE    22      35.155  39.074  60.410  1.00  0.00           O  
ATOM    736  C12  OL    23      35.634  37.483  58.808  1.00  0.00           C  
ATOM    737  H2R  OL    23      36.486  36.899  58.453  1.00  0.00           H  
ATOM    738  H2S  OL    23      34.741  36.869  58.939  1.00  0.00           H  
ATOM    739  C13  OL    23      35.178  38.460  57.717  1.00  0.00           C  
ATOM    740  H3R  OL    23      34.193  38.894  57.898  1.00  0.00           H  
ATOM    741  H3S  OL    23      35.839  39.321  57.839  1.00  0.00           H  
ATOM    742  C14  OL    23      35.186  37.917  56.220  1.00  0.00           C  
ATOM    743  H4R  OL    23      36.143  37.413  56.071  1.00  0.00           H  
ATOM    744  H4S  OL    23      34.323  37.285  56.001  1.00  0.00           H  
ATOM    745  C15  OL    23      35.250  39.043  55.179  1.00  0.00           C  
ATOM    746  H5R  OL    23      34.210  39.373  55.207  1.00  0.00           H  
ATOM    747  H5S  OL    23      35.811  39.911  55.533  1.00  0.00           H  
ATOM    748  C16  OL    23      35.605  38.338  53.810  1.00  0.00           C  
ATOM    749  H6R  OL    23      36.665  38.089  53.891  1.00  0.00           H  
ATOM    750  H6S  OL    23      34.965  37.461  53.693  1.00  0.00           H  
ATOM    751  C17  OL    23      35.339  39.265  52.538  1.00  0.00           C  
ATOM    752  H7R  OL    23      34.307  39.610  52.439  1.00  0.00           H  
ATOM    753  H7S  OL    23      36.006  40.128  52.591  1.00  0.00           H  
ATOM    754  C18  OL    23      35.812  38.351  51.364  1.00  0.00           C  
ATOM    755  H8R  OL    23      36.835  38.014  51.542  1.00  0.00           H  
ATOM    756  H8S  OL    23      35.156  37.478  51.349  1.00  0.00           H  
ATOM    757  C19  OL    23      35.718  38.997  49.957  1.00  0.00           C  
ATOM    758  H9R  OL    23      36.349  39.882  49.944  1.00  0.00           H  
ATOM    759 C110  OL    23      35.219  38.486  48.873  1.00  0.00           C  
ATOM    760 H10R  OL    23      35.398  39.062  47.968  1.00  0.00           H  
ATOM    761 C111  OL    23      34.582  37.074  48.687  1.00  0.00           C  
ATOM    762 H11R  OL    23      35.273  36.357  48.239  1.00  0.00           H  
ATOM    763 H11S  OL    23      34.184  36.658  49.615  1.00  0.00           H  
ATOM    764 C112  OL    23      33.441  37.172  47.718  1.00  0.00           C  
ATOM    765 H12R  OL    23      32.624  37.746  48.160  1.00  0.00           H  
ATOM    766 H12S  OL    23      33.791  37.829  46.918  1.00  0.00           H  
ATOM    767 C113  OL    23      32.972  35.797  47.177  1.00  0.00           C  
ATOM    768 H13R  OL    23      33.815  35.146  46.933  1.00  0.00           H  
ATOM    769 H13S  OL    23      32.485  35.170  47.927  1.00  0.00           H  
ATOM    770 C114  OL    23      31.970  35.935  45.996  1.00  0.00           C  
ATOM    771 H14R  OL    23      31.076  36.520  46.223  1.00  0.00           H  
ATOM    772 H14S  OL    23      32.591  36.426  45.243  1.00  0.00           H  
ATOM    773 C115  OL    23      31.485  34.512  45.584  1.00  0.00           C  
ATOM    774 H15R  OL    23      31.249  34.018  46.529  1.00  0.00           H  
ATOM    775 H15S  OL    23      30.588  34.655  44.977  1.00  0.00           H  
ATOM    776 C116  OL    23      32.557  33.837  44.761  1.00  0.00           C  
ATOM    777 H16R  OL    23      32.754  34.399  43.846  1.00  0.00           H  
ATOM    778 H16S  OL    23      33.475  33.914  45.347  1.00  0.00           H  
ATOM    779 C117  OL    23      32.197  32.328  44.386  1.00  0.00           C  
ATOM    780 H17R  OL    23      32.192  31.732  45.301  1.00  0.00           H  
ATOM    781 H17S  OL    23      31.198  32.298  43.945  1.00  0.00           H  
ATOM    782 C118  OL    23      33.129  31.750  43.318  1.00  0.00           C  
ATOM    783 H18R  OL    23      32.666  31.698  42.330  1.00  0.00           H  
ATOM    784 H18S  OL    23      33.323  30.779  43.778  1.00  0.00           H  
ATOM    785 H18T  OL    23      34.069  32.303  43.273  1.00  0.00           H  
TER     786       OL    23 
ATOM    786 C116  PA    24      35.728  45.078  41.648  1.00  0.00           C  
ATOM    787 H16R  PA    24      35.786  45.986  41.044  1.00  0.00           H  
ATOM    788 H16S  PA    24      35.053  44.382  41.144  1.00  0.00           H  
ATOM    789 H16T  PA    24      36.764  44.734  41.644  1.00  0.00           H  
ATOM    790 C115  PA    24      35.175  45.544  43.015  1.00  0.00           C  
ATOM    791 H15R  PA    24      35.212  44.667  43.665  1.00  0.00           H  
ATOM    792 H15S  PA    24      34.155  45.931  42.978  1.00  0.00           H  
ATOM    793 C114  PA    24      36.030  46.577  43.720  1.00  0.00           C  
ATOM    794 H14R  PA    24      36.128  47.579  43.296  1.00  0.00           H  
ATOM    795 H14S  PA    24      37.015  46.108  43.764  1.00  0.00           H  
ATOM    796 C113  PA    24      35.363  46.902  45.092  1.00  0.00           C  
ATOM    797 H13R  PA    24      35.264  46.030  45.742  1.00  0.00           H  
ATOM    798 H13S  PA    24      34.308  47.108  44.899  1.00  0.00           H  
ATOM    799 C112  PA    24      36.073  48.163  45.756  1.00  0.00           C  
ATOM    800 H12R  PA    24      35.862  48.989  45.075  1.00  0.00           H  
ATOM    801 H12S  PA    24      37.149  47.984  45.714  1.00  0.00           H  
ATOM    802 C111  PA    24      35.525  48.585  47.073  1.00  0.00           C  
ATOM    803 H11R  PA    24      35.658  47.803  47.824  1.00  0.00           H  
ATOM    804 H11S  PA    24      34.446  48.699  46.951  1.00  0.00           H  
ATOM    805 C110  PA    24      36.060  49.997  47.679  1.00  0.00           C  
ATOM    806 H10R  PA    24      35.798  50.715  46.900  1.00  0.00           H  
ATOM    807 H10S  PA    24      37.145  49.881  47.641  1.00  0.00           H  
ATOM    808  C19  PA    24      35.625  50.300  49.138  1.00  0.00           C  
ATOM    809  H9R  PA    24      34.565  50.448  48.925  1.00  0.00           H  
ATOM    810  H9S  PA    24      36.085  51.262  49.376  1.00  0.00           H  
ATOM    811  C18  PA    24      35.817  49.298  50.240  1.00  0.00           C  
ATOM    812  H8R  PA    24      36.881  49.093  50.376  1.00  0.00           H  
ATOM    813  H8S  PA    24      35.260  48.396  49.980  1.00  0.00           H  
ATOM    814  C17  PA    24      35.266  49.963  51.488  1.00  0.00           C  
ATOM    815  H7R  PA    24      34.220  50.260  51.391  1.00  0.00           H  
ATOM    816  H7S  PA    24      35.883  50.855  51.610  1.00  0.00           H  
ATOM    817  C16  PA    24      35.530  48.909  52.598  1.00  0.00           C  
ATOM    818  H6R  PA    24      36.543  48.506  52.530  1.00  0.00           H  
ATOM    819  H6S  PA    24      34.945  48.023  52.344  1.00  0.00           H  
ATOM    820  C15  PA    24      35.106  49.733  53.834  1.00  0.00           C  
ATOM    821  H5R  PA    24      34.126  50.197  53.703  1.00  0.00           H  
ATOM    822  H5S  PA    24      35.767  50.583  54.017  1.00  0.00           H  
ATOM    823  C14  PA    24      35.158  48.947  55.169  1.00  0.00           C  
ATOM    824  H4R  PA    24      36.159  48.513  55.204  1.00  0.00           H  
ATOM    825  H4S  PA    24      34.463  48.109  55.261  1.00  0.00           H  
ATOM    826  C13  PA    24      35.064  49.876  56.394  1.00  0.00           C  
ATOM    827  H3R  PA    24      34.104  50.396  56.370  1.00  0.00           H  
ATOM    828  H3S  PA    24      35.716  50.753  56.406  1.00  0.00           H  
ATOM    829  C12  PA    24      35.167  49.008  57.678  1.00  0.00           C  
ATOM    830  H2R  PA    24      36.159  48.568  57.800  1.00  0.00           H  
ATOM    831  H2S  PA    24      34.522  48.128  57.636  1.00  0.00           H  
ATOM    832  C11  PC    25      34.723  49.692  58.954  1.00  0.00           C  
ATOM    833  O12  PC    25      33.708  49.433  59.533  1.00  0.00           O  
ATOM    834  O11  PC    25      35.593  50.545  59.436  1.00  0.00           O  
ATOM    835  C1   PC    25      35.568  51.079  60.725  1.00  0.00           C  
ATOM    836  HR   PC    25      36.249  50.440  61.293  1.00  0.00           H  
ATOM    837  HS   PC    25      34.605  50.989  61.234  1.00  0.00           H  
ATOM    838  C2   PC    25      36.268  52.464  60.675  1.00  0.00           C  
ATOM    839  HX   PC    25      37.303  52.428  60.326  1.00  0.00           H  
ATOM    840  C3   PC    25      36.353  53.180  62.086  1.00  0.00           C  
ATOM    841  HA   PC    25      36.760  54.176  61.895  1.00  0.00           H  
ATOM    842  HB   PC    25      37.085  52.704  62.745  1.00  0.00           H  
ATOM    843  O31  PC    25      35.002  53.103  62.737  1.00  0.00           O  
ATOM    844  P31  PC    25      34.742  54.097  63.862  1.00  0.00           P  
ATOM    845  O32  PC    25      35.347  53.682  65.273  1.00  0.00           O  
ATOM    846  C31  PC    25      34.911  52.460  65.878  1.00  0.00           C  
ATOM    847  H1A  PC    25      35.049  51.657  65.148  1.00  0.00           H  
ATOM    848  H1B  PC    25      33.885  52.634  66.210  1.00  0.00           H  
ATOM    849  C32  PC    25      35.887  52.377  67.050  1.00  0.00           C  
ATOM    850  H2A  PC    25      35.937  53.355  67.532  1.00  0.00           H  
ATOM    851  H2B  PC    25      36.885  52.019  66.795  1.00  0.00           H  
ATOM    852  N31  PC    25      35.401  51.497  68.189  1.00  0.00           N  
ATOM    853  C33  PC    25      35.307  50.088  67.804  1.00  0.00           C  
ATOM    854  H3A  PC    25      35.206  49.499  68.716  1.00  0.00           H  
ATOM    855  H3B  PC    25      36.230  49.589  67.504  1.00  0.00           H  
ATOM    856  H3C  PC    25      34.445  49.913  67.159  1.00  0.00           H  
ATOM    857  C34  PC    25      36.382  51.635  69.251  1.00  0.00           C  
ATOM    858  H4A  PC    25      37.224  51.025  68.920  1.00  0.00           H  
ATOM    859  H4B  PC    25      35.954  51.117  70.111  1.00  0.00           H  
ATOM    860  H4C  PC    25      36.768  52.654  69.293  1.00  0.00           H  
ATOM    861  C35  PC    25      34.088  51.944  68.763  1.00  0.00           C  
ATOM    862  H5A  PC    25      33.427  52.120  67.914  1.00  0.00           H  
ATOM    863  H5B  PC    25      34.380  52.847  69.301  1.00  0.00           H  
ATOM    864  H5C  PC    25      33.795  51.222  69.526  1.00  0.00           H  
ATOM    865  O33  PC    25      35.334  55.429  63.513  1.00  0.00           O  
ATOM    866  O34  PC    25      33.291  53.946  64.099  1.00  0.00           O  
ATOM    867  O21  PC    25      35.481  53.275  59.744  1.00  0.00           O  
ATOM    868  C21  PC    25      36.012  54.353  59.191  1.00  0.00           C  
ATOM    869  O22  PC    25      37.171  54.684  59.373  1.00  0.00           O  
ATOM    870  C12  OL    26      35.031  54.924  58.114  1.00  0.00           C  
ATOM    871  H2R  OL    26      33.989  54.794  58.416  1.00  0.00           H  
ATOM    872  H2S  OL    26      35.151  56.005  58.017  1.00  0.00           H  
ATOM    873  C13  OL    26      35.402  54.238  56.821  1.00  0.00           C  
ATOM    874  H3R  OL    26      36.485  54.355  56.749  1.00  0.00           H  
ATOM    875  H3S  OL    26      35.168  53.180  56.953  1.00  0.00           H  
ATOM    876  C14  OL    26      34.757  54.845  55.572  1.00  0.00           C  
ATOM    877  H4R  OL    26      33.679  54.671  55.583  1.00  0.00           H  
ATOM    878  H4S  OL    26      34.929  55.923  55.538  1.00  0.00           H  
ATOM    879  C15  OL    26      35.145  54.155  54.230  1.00  0.00           C  
ATOM    880  H5R  OL    26      36.233  54.204  54.145  1.00  0.00           H  
ATOM    881  H5S  OL    26      34.872  53.098  54.248  1.00  0.00           H  
ATOM    882  C16  OL    26      34.414  54.583  52.927  1.00  0.00           C  
ATOM    883  H6R  OL    26      33.348  54.631  53.156  1.00  0.00           H  
ATOM    884  H6S  OL    26      34.654  55.643  52.825  1.00  0.00           H  
ATOM    885  C17  OL    26      34.640  53.777  51.624  1.00  0.00           C  
ATOM    886  H7R  OL    26      35.661  53.776  51.238  1.00  0.00           H  
ATOM    887  H7S  OL    26      34.411  52.736  51.860  1.00  0.00           H  
ATOM    888  C18  OL    26      33.619  54.278  50.623  1.00  0.00           C  
ATOM    889  H8R  OL    26      33.550  53.550  49.813  1.00  0.00           H  
ATOM    890  H8S  OL    26      32.581  54.284  50.962  1.00  0.00           H  
ATOM    891  C19  OL    26      33.967  55.676  50.146  1.00  0.00           C  
ATOM    892  H9R  OL    26      34.740  56.217  50.686  1.00  0.00           H  
ATOM    893 C110  OL    26      33.355  56.358  49.148  1.00  0.00           C  
ATOM    894 H10R  OL    26      33.625  57.374  48.872  1.00  0.00           H  
ATOM    895 C111  OL    26      32.441  55.722  48.138  1.00  0.00           C  
ATOM    896 H11R  OL    26      32.097  54.718  48.394  1.00  0.00           H  
ATOM    897 H11S  OL    26      31.530  56.316  48.030  1.00  0.00           H  
ATOM    898 C112  OL    26      33.088  55.662  46.735  1.00  0.00           C  
ATOM    899 H12R  OL    26      32.314  55.480  45.987  1.00  0.00           H  
ATOM    900 H12S  OL    26      33.425  56.656  46.432  1.00  0.00           H  
ATOM    901 C113  OL    26      34.290  54.663  46.610  1.00  0.00           C  
ATOM    902 H13R  OL    26      34.971  54.959  45.809  1.00  0.00           H  
ATOM    903 H13S  OL    26      34.902  54.673  47.515  1.00  0.00           H  
ATOM    904 C114  OL    26      33.743  53.254  46.341  1.00  0.00           C  
ATOM    905 H14R  OL    26      34.473  52.522  46.694  1.00  0.00           H  
ATOM    906 H14S  OL    26      32.891  52.986  46.969  1.00  0.00           H  
ATOM    907 C115  OL    26      33.259  53.141  44.843  1.00  0.00           C  
ATOM    908 H15R  OL    26      32.293  53.631  44.705  1.00  0.00           H  
ATOM    909 H15S  OL    26      33.984  53.676  44.225  1.00  0.00           H  
ATOM    910 C116  OL    26      33.134  51.673  44.356  1.00  0.00           C  
ATOM    911 H16R  OL    26      34.033  51.092  44.573  1.00  0.00           H  
ATOM    912 H16S  OL    26      32.404  51.166  44.991  1.00  0.00           H  
ATOM    913 C117  OL    26      32.791  51.502  42.870  1.00  0.00           C  
ATOM    914 H17R  OL    26      31.738  51.754  42.726  1.00  0.00           H  
ATOM    915 H17S  OL    26      33.384  52.185  42.257  1.00  0.00           H  
ATOM    916 C118  OL    26      33.137  50.063  42.421  1.00  0.00           C  
ATOM    917 H18R  OL    26      32.471  49.407  42.986  1.00  0.00           H  
ATOM    918 H18S  OL    26      34.196  49.825  42.538  1.00  0.00           H  
ATOM    919 H18T  OL    26      32.827  50.034  41.374  1.00  0.00           H  
TER     920       OL    26 
ATOM    920 C116  PA    27      26.847  38.235  44.619  1.00  0.00           C  
ATOM    921 H16R  PA    27      26.122  38.899  44.145  1.00  0.00           H  
ATOM    922 H16S  PA    27      26.592  38.152  45.678  1.00  0.00           H  
ATOM    923 H16T  PA    27      26.693  37.249  44.174  1.00  0.00           H  
ATOM    924 C115  PA    27      28.240  38.849  44.582  1.00  0.00           C  
ATOM    925 H15R  PA    27      28.784  38.708  43.645  1.00  0.00           H  
ATOM    926 H15S  PA    27      28.784  38.249  45.315  1.00  0.00           H  
ATOM    927 C114  PA    27      28.236  40.346  45.042  1.00  0.00           C  
ATOM    928 H14R  PA    27      27.725  40.449  46.002  1.00  0.00           H  
ATOM    929 H14S  PA    27      27.483  40.836  44.422  1.00  0.00           H  
ATOM    930 C113  PA    27      29.580  41.050  44.953  1.00  0.00           C  
ATOM    931 H13R  PA    27      30.019  40.835  43.977  1.00  0.00           H  
ATOM    932 H13S  PA    27      30.309  40.694  45.684  1.00  0.00           H  
ATOM    933 C112  PA    27      29.420  42.567  45.040  1.00  0.00           C  
ATOM    934 H12R  PA    27      29.288  42.894  46.074  1.00  0.00           H  
ATOM    935 H12S  PA    27      28.473  42.812  44.556  1.00  0.00           H  
ATOM    936 C111  PA    27      30.666  43.343  44.499  1.00  0.00           C  
ATOM    937 H11R  PA    27      30.878  43.040  43.472  1.00  0.00           H  
ATOM    938 H11S  PA    27      31.397  43.093  45.270  1.00  0.00           H  
ATOM    939 C110  PA    27      30.328  44.883  44.527  1.00  0.00           C  
ATOM    940 H10R  PA    27      29.388  45.002  45.070  1.00  0.00           H  
ATOM    941 H10S  PA    27      30.265  45.343  43.539  1.00  0.00           H  
ATOM    942  C19  PA    27      31.299  45.670  45.401  1.00  0.00           C  
ATOM    943  H9R  PA    27      32.256  45.712  44.876  1.00  0.00           H  
ATOM    944  H9S  PA    27      31.378  45.240  46.402  1.00  0.00           H  
ATOM    945  C18  PA    27      30.877  47.099  45.610  1.00  0.00           C  
ATOM    946  H8R  PA    27      29.801  47.174  45.781  1.00  0.00           H  
ATOM    947  H8S  PA    27      31.255  47.623  44.730  1.00  0.00           H  
ATOM    948  C17  PA    27      31.353  47.876  46.796  1.00  0.00           C  
ATOM    949  H7R  PA    27      31.164  48.914  46.514  1.00  0.00           H  
ATOM    950  H7S  PA    27      32.430  47.771  46.942  1.00  0.00           H  
ATOM    951  C16  PA    27      30.640  47.490  48.114  1.00  0.00           C  
ATOM    952  H6R  PA    27      30.749  46.416  48.277  1.00  0.00           H  
ATOM    953  H6S  PA    27      29.575  47.703  48.004  1.00  0.00           H  
ATOM    954  C15  PA    27      31.207  48.096  49.435  1.00  0.00           C  
ATOM    955  H5R  PA    27      31.184  49.176  49.275  1.00  0.00           H  
ATOM    956  H5S  PA    27      32.254  47.834  49.596  1.00  0.00           H  
ATOM    957  C14  PA    27      30.387  47.785  50.675  1.00  0.00           C  
ATOM    958  H4R  PA    27      30.218  46.710  50.775  1.00  0.00           H  
ATOM    959  H4S  PA    27      29.391  48.230  50.623  1.00  0.00           H  
ATOM    960  C13  PA    27      31.158  48.339  51.862  1.00  0.00           C  
ATOM    961  H3R  PA    27      31.133  49.431  51.884  1.00  0.00           H  
ATOM    962  H3S  PA    27      32.195  48.035  52.014  1.00  0.00           H  
ATOM    963  C12  PA    27      30.393  47.957  53.124  1.00  0.00           C  
ATOM    964  H2R  PA    27      30.633  46.902  53.273  1.00  0.00           H  
ATOM    965  H2S  PA    27      29.323  48.138  53.005  1.00  0.00           H  
ATOM    966  C11  PS    28      30.910  48.718  54.366  1.00  0.00           C  
ATOM    967  O12  PS    28      31.252  49.879  54.426  1.00  0.00           O  
ATOM    968  O11  PS    28      31.030  47.864  55.401  1.00  0.00           O  
ATOM    969  C1   PS    28      31.258  48.399  56.754  1.00  0.00           C  
ATOM    970  HR   PS    28      32.050  49.153  56.741  1.00  0.00           H  
ATOM    971  HS   PS    28      31.509  47.578  57.430  1.00  0.00           H  
ATOM    972  C2   PS    28      30.062  49.268  57.228  1.00  0.00           C  
ATOM    973  HX   PS    28      30.088  50.149  56.581  1.00  0.00           H  
ATOM    974  C3   PS    28      30.232  49.542  58.752  1.00  0.00           C  
ATOM    975  HA   PS    28      31.145  50.108  58.954  1.00  0.00           H  
ATOM    976  HB   PS    28      30.339  48.590  59.278  1.00  0.00           H  
ATOM    977  O31  PS    28      29.080  50.267  59.376  1.00  0.00           O  
ATOM    978  P31  PS    28      28.959  51.828  59.371  1.00  0.00           P  
ATOM    979  O32  PS    28      29.601  52.421  60.762  1.00  0.00           O  
ATOM    980  C31  PS    28      29.079  52.084  62.065  1.00  0.00           C  
ATOM    981  H1A  PS    28      28.959  51.001  62.158  1.00  0.00           H  
ATOM    982  H1B  PS    28      28.039  52.417  62.116  1.00  0.00           H  
ATOM    983  C32  PS    28      30.061  52.691  63.157  1.00  0.00           C  
ATOM    984  H2A  PS    28      30.019  53.781  63.178  1.00  0.00           H  
ATOM    985  N31  PS    28      31.412  52.118  62.904  1.00  0.00           N  
ATOM    986 HN1A  PS    28      31.572  51.140  63.197  1.00  0.00           H  
ATOM    987 HN1B  PS    28      31.837  52.163  61.964  1.00  0.00           H  
ATOM    988 HN1C  PS    28      31.979  52.710  63.533  1.00  0.00           H  
ATOM    989  C33  PS    28      29.503  52.325  64.545  1.00  0.00           C  
ATOM    990  O33  PS    28      29.771  52.423  58.307  1.00  0.00           O  
ATOM    991  O34  PS    28      27.544  52.199  59.533  1.00  0.00           O  
ATOM    992  O21  PS    28      28.761  48.728  56.998  1.00  0.00           O  
ATOM    993  C21  PS    28      28.487  47.461  57.143  1.00  0.00           C  
ATOM    994  O22  PS    28      29.167  46.624  57.811  1.00  0.00           O  
ATOM    995  O35  PS    28      29.443  53.050  65.545  1.00  0.00           O  
ATOM    996  O36  PS    28      29.302  51.159  64.735  1.00  0.00           O  
ATOM    997  C12  OL    29      27.398  46.949  56.228  1.00  0.00           C  
ATOM    998  H2R  OL    29      26.796  47.820  55.960  1.00  0.00           H  
ATOM    999  H2S  OL    29      27.846  46.603  55.295  1.00  0.00           H  
ATOM   1000  C13  OL    29      26.585  45.740  56.849  1.00  0.00           C  
ATOM   1001  H3R  OL    29      27.302  44.936  57.026  1.00  0.00           H  
ATOM   1002  H3S  OL    29      26.242  46.011  57.850  1.00  0.00           H  
ATOM   1003  C14  OL    29      25.455  45.396  55.945  1.00  0.00           C  
ATOM   1004  H4R  OL    29      24.833  44.657  56.457  1.00  0.00           H  
ATOM   1005  H4S  OL    29      24.866  46.306  55.816  1.00  0.00           H  
ATOM   1006  C15  OL    29      25.738  44.958  54.538  1.00  0.00           C  
ATOM   1007  H5R  OL    29      24.838  44.560  54.065  1.00  0.00           H  
ATOM   1008  H5S  OL    29      26.130  45.788  53.948  1.00  0.00           H  
ATOM   1009  C16  OL    29      26.862  43.857  54.460  1.00  0.00           C  
ATOM   1010  H6R  OL    29      27.754  44.309  54.900  1.00  0.00           H  
ATOM   1011  H6S  OL    29      26.565  43.009  55.080  1.00  0.00           H  
ATOM   1012  C17  OL    29      27.291  43.354  53.051  1.00  0.00           C  
ATOM   1013  H7R  OL    29      26.692  42.484  52.773  1.00  0.00           H  
ATOM   1014  H7S  OL    29      27.046  44.070  52.264  1.00  0.00           H  
ATOM   1015  C18  OL    29      28.789  43.024  53.044  1.00  0.00           C  
ATOM   1016  H8R  OL    29      29.431  43.907  53.066  1.00  0.00           H  
ATOM   1017  H8S  OL    29      29.103  42.647  54.019  1.00  0.00           H  
ATOM   1018  C19  OL    29      29.153  42.078  51.936  1.00  0.00           C  
ATOM   1019  H9R  OL    29      29.175  41.016  52.167  1.00  0.00           H  
ATOM   1020 C110  OL    29      29.373  42.583  50.731  1.00  0.00           C  
ATOM   1021 H10R  OL    29      29.470  41.928  49.869  1.00  0.00           H  
ATOM   1022 C111  OL    29      29.374  44.053  50.325  1.00  0.00           C  
ATOM   1023 H11R  OL    29      28.977  44.703  51.108  1.00  0.00           H  
ATOM   1024 H11S  OL    29      30.370  44.412  50.058  1.00  0.00           H  
ATOM   1025 C112  OL    29      28.439  44.379  49.081  1.00  0.00           C  
ATOM   1026 H12R  OL    29      28.445  45.436  48.806  1.00  0.00           H  
ATOM   1027 H12S  OL    29      28.815  43.968  48.141  1.00  0.00           H  
ATOM   1028 C113  OL    29      26.945  44.036  49.320  1.00  0.00           C  
ATOM   1029 H13R  OL    29      26.838  42.970  49.533  1.00  0.00           H  
ATOM   1030 H13S  OL    29      26.699  44.316  50.347  1.00  0.00           H  
ATOM   1031 C114  OL    29      26.022  44.754  48.309  1.00  0.00           C  
ATOM   1032 H14R  OL    29      24.975  44.519  48.510  1.00  0.00           H  
ATOM   1033 H14S  OL    29      26.128  45.840  48.360  1.00  0.00           H  
ATOM   1034 C115  OL    29      26.269  44.214  46.804  1.00  0.00           C  
ATOM   1035 H15R  OL    29      27.331  44.270  46.557  1.00  0.00           H  
ATOM   1036 H15S  OL    29      26.126  43.132  46.842  1.00  0.00           H  
ATOM   1037 C116  OL    29      25.363  44.922  45.743  1.00  0.00           C  
ATOM   1038 H16R  OL    29      25.475  44.478  44.752  1.00  0.00           H  
ATOM   1039 H16S  OL    29      24.340  44.574  45.895  1.00  0.00           H  
ATOM   1040 C117  OL    29      25.456  46.437  45.779  1.00  0.00           C  
ATOM   1041 H17R  OL    29      24.558  46.705  45.220  1.00  0.00           H  
ATOM   1042 H17S  OL    29      25.330  46.882  46.768  1.00  0.00           H  
ATOM   1043 C118  OL    29      26.598  47.038  44.977  1.00  0.00           C  
ATOM   1044 H18R  OL    29      27.516  46.568  45.334  1.00  0.00           H  
ATOM   1045 H18S  OL    29      26.553  48.129  45.023  1.00  0.00           H  
ATOM   1046 H18T  OL    29      26.378  46.731  43.952  1.00  0.00           H  
TER    1047       OL    29 
ATOM   1047 C116  PA    30      79.157  -1.399  41.648  1.00  0.00           C  
ATOM   1048 H16R  PA    30      78.664  -2.352  41.448  1.00  0.00           H  
ATOM   1049 H16S  PA    30      79.532  -1.492  42.670  1.00  0.00           H  
ATOM   1050 H16T  PA    30      79.916  -1.146  40.905  1.00  0.00           H  
ATOM   1051 C115  PA    30      78.075  -0.311  41.623  1.00  0.00           C  
ATOM   1052 H15R  PA    30      77.565  -0.350  42.588  1.00  0.00           H  
ATOM   1053 H15S  PA    30      77.320  -0.459  40.848  1.00  0.00           H  
ATOM   1054 C114  PA    30      78.594   1.189  41.509  1.00  0.00           C  
ATOM   1055 H14R  PA    30      77.763   1.896  41.555  1.00  0.00           H  
ATOM   1056 H14S  PA    30      78.908   1.272  40.467  1.00  0.00           H  
ATOM   1057 C113  PA    30      79.761   1.606  42.464  1.00  0.00           C  
ATOM   1058 H13R  PA    30      80.138   2.596  42.197  1.00  0.00           H  
ATOM   1059 H13S  PA    30      80.525   0.851  42.266  1.00  0.00           H  
ATOM   1060 C112  PA    30      79.406   1.467  43.887  1.00  0.00           C  
ATOM   1061 H12R  PA    30      79.297   0.479  44.339  1.00  0.00           H  
ATOM   1062 H12S  PA    30      78.473   2.013  44.041  1.00  0.00           H  
ATOM   1063 C111  PA    30      80.382   2.096  44.908  1.00  0.00           C  
ATOM   1064 H11R  PA    30      80.412   3.170  44.711  1.00  0.00           H  
ATOM   1065 H11S  PA    30      81.387   1.853  44.558  1.00  0.00           H  
ATOM   1066 C110  PA    30      80.180   1.673  46.366  1.00  0.00           C  
ATOM   1067 H10R  PA    30      80.975   2.186  46.910  1.00  0.00           H  
ATOM   1068 H10S  PA    30      80.194   0.584  46.453  1.00  0.00           H  
ATOM   1069  C19  PA    30      78.820   1.988  47.095  1.00  0.00           C  
ATOM   1070  H9R  PA    30      77.933   1.601  46.589  1.00  0.00           H  
ATOM   1071  H9S  PA    30      78.600   3.050  46.966  1.00  0.00           H  
ATOM   1072  C18  PA    30      78.891   1.718  48.657  1.00  0.00           C  
ATOM   1073  H8R  PA    30      79.693   2.403  48.940  1.00  0.00           H  
ATOM   1074  H8S  PA    30      79.240   0.727  48.957  1.00  0.00           H  
ATOM   1075  C17  PA    30      77.546   1.793  49.380  1.00  0.00           C  
ATOM   1076  H7R  PA    30      76.906   0.979  49.032  1.00  0.00           H  
ATOM   1077  H7S  PA    30      77.143   2.755  49.057  1.00  0.00           H  
ATOM   1078  C16  PA    30      77.846   1.687  50.930  1.00  0.00           C  
ATOM   1079  H6R  PA    30      78.605   2.418  51.216  1.00  0.00           H  
ATOM   1080  H6S  PA    30      78.312   0.738  51.205  1.00  0.00           H  
ATOM   1081  C15  PA    30      76.612   1.867  51.753  1.00  0.00           C  
ATOM   1082  H5R  PA    30      75.956   1.010  51.581  1.00  0.00           H  
ATOM   1083  H5S  PA    30      76.116   2.815  51.536  1.00  0.00           H  
ATOM   1084  C14  PA    30      76.997   1.846  53.230  1.00  0.00           C  
ATOM   1085  H4R  PA    30      77.803   2.531  53.502  1.00  0.00           H  
ATOM   1086  H4S  PA    30      77.453   0.900  53.530  1.00  0.00           H  
ATOM   1087  C13  PA    30      75.777   1.959  54.172  1.00  0.00           C  
ATOM   1088  H3R  PA    30      75.162   1.071  54.010  1.00  0.00           H  
ATOM   1089  H3S  PA    30      75.216   2.864  53.930  1.00  0.00           H  
ATOM   1090  C12  PA    30      76.314   2.023  55.565  1.00  0.00           C  
ATOM   1091  H2R  PA    30      77.019   2.854  55.640  1.00  0.00           H  
ATOM   1092  H2S  PA    30      76.738   1.078  55.910  1.00  0.00           H  
ATOM   1093  C11  PE    31      75.200   2.394  56.450  1.00  0.00           C  
ATOM   1094  O12  PE    31      74.937   3.575  56.840  1.00  0.00           O  
ATOM   1095  O11  PE    31      74.494   1.283  56.730  1.00  0.00           O  
ATOM   1096  C1   PE    31      73.379   1.316  57.665  1.00  0.00           C  
ATOM   1097  HR   PE    31      72.847   2.269  57.613  1.00  0.00           H  
ATOM   1098  HS   PE    31      73.913   1.343  58.618  1.00  0.00           H  
ATOM   1099  C2   PE    31      72.406   0.157  57.543  1.00  0.00           C  
ATOM   1100  HX   PE    31      71.453   0.358  58.038  1.00  0.00           H  
ATOM   1101  C3   PE    31      73.056  -1.132  58.110  1.00  0.00           C  
ATOM   1102  HA   PE    31      74.029  -1.319  57.647  1.00  0.00           H  
ATOM   1103  HB   PE    31      72.425  -2.011  57.960  1.00  0.00           H  
ATOM   1104  O31  PE    31      73.273  -1.022  59.611  1.00  0.00           O  
ATOM   1105  P31  PE    31      72.669  -2.062  60.597  1.00  0.00           P  
ATOM   1106  O32  PE    31      73.536  -3.323  60.450  1.00  0.00           O  
ATOM   1107  C31  PE    31      74.926  -3.340  60.998  1.00  0.00           C  
ATOM   1108  H1A  PE    31      74.991  -3.220  62.083  1.00  0.00           H  
ATOM   1109  H1B  PE    31      75.514  -2.533  60.554  1.00  0.00           H  
ATOM   1110  C32  PE    31      75.560  -4.810  60.852  1.00  0.00           C  
ATOM   1111  H2A  PE    31      75.523  -5.020  59.782  1.00  0.00           H  
ATOM   1112  H2B  PE    31      76.559  -4.741  61.285  1.00  0.00           H  
ATOM   1113  N31  PE    31      74.771  -5.885  61.448  1.00  0.00           N  
ATOM   1114 HN1A  PE    31      74.535  -5.823  62.452  1.00  0.00           H  
ATOM   1115 HN1B  PE    31      73.874  -5.972  60.944  1.00  0.00           H  
ATOM   1116 HN1C  PE    31      75.117  -6.854  61.357  1.00  0.00           H  
ATOM   1117  O33  PE    31      72.973  -1.541  61.956  1.00  0.00           O  
ATOM   1118  O34  PE    31      71.284  -2.318  60.213  1.00  0.00           O  
ATOM   1119  O21  PE    31      72.104  -0.110  56.170  1.00  0.00           O  
ATOM   1120  C21  PE    31      71.415   0.831  55.505  1.00  0.00           C  
ATOM   1121  O22  PE    31      71.056   1.926  55.962  1.00  0.00           O  
ATOM   1122  C12  OL    32      71.154   0.426  54.056  1.00  0.00           C  
ATOM   1123  H2R  OL    32      70.955  -0.647  54.011  1.00  0.00           H  
ATOM   1124  H2S  OL    32      70.203   0.894  53.793  1.00  0.00           H  
ATOM   1125  C13  OL    32      72.346   0.728  53.189  1.00  0.00           C  
ATOM   1126  H3R  OL    32      72.641   1.772  53.310  1.00  0.00           H  
ATOM   1127  H3S  OL    32      73.298   0.213  53.333  1.00  0.00           H  
ATOM   1128  C14  OL    32      72.057   0.524  51.691  1.00  0.00           C  
ATOM   1129  H4R  OL    32      71.963  -0.561  51.598  1.00  0.00           H  
ATOM   1130  H4S  OL    32      71.093   1.011  51.528  1.00  0.00           H  
ATOM   1131  C15  OL    32      73.154   1.128  50.662  1.00  0.00           C  
ATOM   1132  H5R  OL    32      73.305   2.192  50.856  1.00  0.00           H  
ATOM   1133  H5S  OL    32      74.071   0.559  50.828  1.00  0.00           H  
ATOM   1134  C16  OL    32      72.770   0.757  49.193  1.00  0.00           C  
ATOM   1135  H6R  OL    32      72.727  -0.328  49.078  1.00  0.00           H  
ATOM   1136  H6S  OL    32      71.812   1.245  49.003  1.00  0.00           H  
ATOM   1137  C17  OL    32      73.740   1.389  48.196  1.00  0.00           C  
ATOM   1138  H7R  OL    32      73.804   2.476  48.276  1.00  0.00           H  
ATOM   1139  H7S  OL    32      74.767   1.110  48.442  1.00  0.00           H  
ATOM   1140  C18  OL    32      73.484   1.061  46.690  1.00  0.00           C  
ATOM   1141  H8R  OL    32      73.470  -0.030  46.655  1.00  0.00           H  
ATOM   1142  H8S  OL    32      72.463   1.360  46.442  1.00  0.00           H  
ATOM   1143  C19  OL    32      74.349   1.757  45.701  1.00  0.00           C  
ATOM   1144  H9R  OL    32      75.134   2.329  46.190  1.00  0.00           H  
ATOM   1145 C110  OL    32      74.358   1.611  44.364  1.00  0.00           C  
ATOM   1146 H10R  OL    32      75.132   2.109  43.784  1.00  0.00           H  
ATOM   1147 C111  OL    32      73.360   0.606  43.673  1.00  0.00           C  
ATOM   1148 H11R  OL    32      73.784  -0.377  43.458  1.00  0.00           H  
ATOM   1149 H11S  OL    32      72.446   0.495  44.260  1.00  0.00           H  
ATOM   1150 C112  OL    32      72.867   1.096  42.329  1.00  0.00           C  
ATOM   1151 H12R  OL    32      72.257   0.344  41.824  1.00  0.00           H  
ATOM   1152 H12S  OL    32      72.305   2.015  42.502  1.00  0.00           H  
ATOM   1153 C113  OL    32      73.979   1.293  41.313  1.00  0.00           C  
ATOM   1154 H13R  OL    32      74.824   1.819  41.762  1.00  0.00           H  
ATOM   1155 H13S  OL    32      74.305   0.311  40.965  1.00  0.00           H  
ATOM   1156 C114  OL    32      73.540   2.070  40.096  1.00  0.00           C  
ATOM   1157 H14R  OL    32      73.295   3.100  40.363  1.00  0.00           H  
ATOM   1158 H14S  OL    32      74.321   2.047  39.333  1.00  0.00           H  
ATOM   1159 C115  OL    32      72.287   1.499  39.359  1.00  0.00           C  
ATOM   1160 H15R  OL    32      72.410   0.417  39.273  1.00  0.00           H  
ATOM   1161 H15S  OL    32      71.381   1.609  39.960  1.00  0.00           H  
ATOM   1162 C116  OL    32      72.063   2.120  37.910  1.00  0.00           C  
ATOM   1163 H16R  OL    32      73.030   2.061  37.404  1.00  0.00           H  
ATOM   1164 H16S  OL    32      71.261   1.551  37.436  1.00  0.00           H  
ATOM   1165 C117  OL    32      71.636   3.624  37.958  1.00  0.00           C  
ATOM   1166 H17R  OL    32      72.189   4.313  38.600  1.00  0.00           H  
ATOM   1167 H17S  OL    32      71.551   4.047  36.956  1.00  0.00           H  
ATOM   1168 C118  OL    32      70.168   3.546  38.595  1.00  0.00           C  
ATOM   1169 H18R  OL    32      70.277   3.516  39.681  1.00  0.00           H  
ATOM   1170 H18S  OL    32      69.646   2.630  38.311  1.00  0.00           H  
ATOM   1171 H18T  OL    32      69.630   4.434  38.257  1.00  0.00           H  
TER    1172       OL    32 
ATOM   1172 C116  PA    33      28.947  54.771  45.790  1.00  0.00           C  
ATOM   1173 H16R  PA    33      28.831  54.036  46.590  1.00  0.00           H  
ATOM   1174 H16S  PA    33      29.398  55.615  46.316  1.00  0.00           H  
ATOM   1175 H16T  PA    33      29.584  54.448  44.965  1.00  0.00           H  
ATOM   1176 C115  PA    33      27.620  55.180  45.364  1.00  0.00           C  
ATOM   1177 H15R  PA    33      27.103  54.341  44.894  1.00  0.00           H  
ATOM   1178 H15S  PA    33      27.795  55.829  44.503  1.00  0.00           H  
ATOM   1179 C114  PA    33      26.693  55.985  46.333  1.00  0.00           C  
ATOM   1180 H14R  PA    33      27.315  56.818  46.666  1.00  0.00           H  
ATOM   1181 H14S  PA    33      26.541  55.367  47.220  1.00  0.00           H  
ATOM   1182 C113  PA    33      25.300  56.447  45.948  1.00  0.00           C  
ATOM   1183 H13R  PA    33      24.690  55.548  46.058  1.00  0.00           H  
ATOM   1184 H13S  PA    33      25.323  56.698  44.886  1.00  0.00           H  
ATOM   1185 C112  PA    33      24.801  57.547  46.949  1.00  0.00           C  
ATOM   1186 H12R  PA    33      25.585  58.300  46.846  1.00  0.00           H  
ATOM   1187 H12S  PA    33      24.753  57.069  47.930  1.00  0.00           H  
ATOM   1188 C111  PA    33      23.461  58.090  46.409  1.00  0.00           C  
ATOM   1189 H11R  PA    33      22.694  57.316  46.491  1.00  0.00           H  
ATOM   1190 H11S  PA    33      23.565  58.333  45.350  1.00  0.00           H  
ATOM   1191 C110  PA    33      22.962  59.293  47.223  1.00  0.00           C  
ATOM   1192 H10R  PA    33      22.841  58.970  48.259  1.00  0.00           H  
ATOM   1193 H10S  PA    33      21.956  59.624  46.955  1.00  0.00           H  
ATOM   1194  C19  PA    33      23.976  60.490  47.276  1.00  0.00           C  
ATOM   1195  H9R  PA    33      24.158  60.749  46.231  1.00  0.00           H  
ATOM   1196  H9S  PA    33      24.863  60.187  47.836  1.00  0.00           H  
ATOM   1197  C18  PA    33      23.413  61.708  48.268  1.00  0.00           C  
ATOM   1198  H8R  PA    33      22.371  61.903  48.005  1.00  0.00           H  
ATOM   1199  H8S  PA    33      23.968  62.638  48.134  1.00  0.00           H  
ATOM   1200  C17  PA    33      23.497  61.261  49.744  1.00  0.00           C  
ATOM   1201  H7R  PA    33      24.540  61.248  50.069  1.00  0.00           H  
ATOM   1202  H7S  PA    33      22.992  60.296  49.815  1.00  0.00           H  
ATOM   1203  C16  PA    33      22.668  62.182  50.609  1.00  0.00           C  
ATOM   1204  H6R  PA    33      21.661  62.416  50.257  1.00  0.00           H  
ATOM   1205  H6S  PA    33      23.236  63.110  50.517  1.00  0.00           H  
ATOM   1206  C15  PA    33      22.532  61.774  52.087  1.00  0.00           C  
ATOM   1207  H5R  PA    33      22.064  62.606  52.618  1.00  0.00           H  
ATOM   1208  H5S  PA    33      23.500  61.519  52.524  1.00  0.00           H  
ATOM   1209  C14  PA    33      21.518  60.583  52.234  1.00  0.00           C  
ATOM   1210  H4R  PA    33      21.921  59.636  51.868  1.00  0.00           H  
ATOM   1211  H4S  PA    33      20.615  60.849  51.682  1.00  0.00           H  
ATOM   1212  C13  PA    33      21.217  60.436  53.782  1.00  0.00           C  
ATOM   1213  H3R  PA    33      21.082  61.405  54.267  1.00  0.00           H  
ATOM   1214  H3S  PA    33      22.149  60.051  54.201  1.00  0.00           H  
ATOM   1215  C12  PA    33      19.996  59.496  53.855  1.00  0.00           C  
ATOM   1216  H2R  PA    33      19.144  59.989  53.382  1.00  0.00           H  
ATOM   1217  H2S  PA    33      20.311  58.577  53.356  1.00  0.00           H  
ATOM   1218  C11  PE    34      19.609  59.231  55.281  1.00  0.00           C  
ATOM   1219  O12  PE    34      19.649  59.925  56.229  1.00  0.00           O  
ATOM   1220  O11  PE    34      18.870  58.101  55.305  1.00  0.00           O  
ATOM   1221  C1   PE    34      18.666  57.404  56.608  1.00  0.00           C  
ATOM   1222  HR   PE    34      19.513  57.392  57.299  1.00  0.00           H  
ATOM   1223  HS   PE    34      18.400  56.363  56.411  1.00  0.00           H  
ATOM   1224  C2   PE    34      17.548  58.207  57.382  1.00  0.00           C  
ATOM   1225  HX   PE    34      17.928  59.122  57.845  1.00  0.00           H  
ATOM   1226  C3   PE    34      17.191  57.339  58.646  1.00  0.00           C  
ATOM   1227  HA   PE    34      16.790  56.390  58.280  1.00  0.00           H  
ATOM   1228  HB   PE    34      16.371  57.779  59.220  1.00  0.00           H  
ATOM   1229  O31  PE    34      18.315  57.151  59.536  1.00  0.00           O  
ATOM   1230  P31  PE    34      18.974  58.411  60.380  1.00  0.00           P  
ATOM   1231  O32  PE    34      20.199  58.958  59.538  1.00  0.00           O  
ATOM   1232  C31  PE    34      21.467  58.257  59.536  1.00  0.00           C  
ATOM   1233  H1A  PE    34      21.812  58.425  58.513  1.00  0.00           H  
ATOM   1234  H1B  PE    34      21.404  57.191  59.773  1.00  0.00           H  
ATOM   1235  C32  PE    34      22.457  59.099  60.479  1.00  0.00           C  
ATOM   1236  H2A  PE    34      23.447  58.644  60.417  1.00  0.00           H  
ATOM   1237  H2B  PE    34      22.475  60.143  60.163  1.00  0.00           H  
ATOM   1238  N31  PE    34      22.126  59.109  61.909  1.00  0.00           N  
ATOM   1239 HN1A  PE    34      22.219  58.198  62.387  1.00  0.00           H  
ATOM   1240 HN1B  PE    34      22.689  59.745  62.497  1.00  0.00           H  
ATOM   1241 HN1C  PE    34      21.132  59.381  61.970  1.00  0.00           H  
ATOM   1242  O33  PE    34      17.945  59.448  60.265  1.00  0.00           O  
ATOM   1243  O34  PE    34      19.336  57.903  61.668  1.00  0.00           O  
ATOM   1244  O21  PE    34      16.329  58.328  56.553  1.00  0.00           O  
ATOM   1245  C21  PE    34      16.044  59.541  56.032  1.00  0.00           C  
ATOM   1246  O22  PE    34      16.657  60.574  56.283  1.00  0.00           O  
ATOM   1247  C12  OL    35      14.871  59.445  55.095  1.00  0.00           C  
ATOM   1248  H2R  OL    35      14.583  58.395  55.010  1.00  0.00           H  
ATOM   1249  H2S  OL    35      14.064  60.018  55.556  1.00  0.00           H  
ATOM   1250  C13  OL    35      15.234  59.958  53.697  1.00  0.00           C  
ATOM   1251  H3R  OL    35      16.184  60.496  53.681  1.00  0.00           H  
ATOM   1252  H3S  OL    35      15.363  59.176  52.945  1.00  0.00           H  
ATOM   1253  C14  OL    35      14.221  61.059  53.170  1.00  0.00           C  
ATOM   1254  H4R  OL    35      13.236  60.711  53.489  1.00  0.00           H  
ATOM   1255  H4S  OL    35      14.396  61.962  53.758  1.00  0.00           H  
ATOM   1256  C15  OL    35      14.162  61.352  51.646  1.00  0.00           C  
ATOM   1257  H5R  OL    35      13.766  62.344  51.417  1.00  0.00           H  
ATOM   1258  H5S  OL    35      15.185  61.309  51.268  1.00  0.00           H  
ATOM   1259  C16  OL    35      13.268  60.283  51.003  1.00  0.00           C  
ATOM   1260  H6R  OL    35      13.712  59.335  51.314  1.00  0.00           H  
ATOM   1261  H6S  OL    35      12.240  60.400  51.351  1.00  0.00           H  
ATOM   1262  C17  OL    35      13.315  60.343  49.427  1.00  0.00           C  
ATOM   1263  H7R  OL    35      14.301  60.218  48.974  1.00  0.00           H  
ATOM   1264  H7S  OL    35      12.889  59.415  49.039  1.00  0.00           H  
ATOM   1265  C18  OL    35      12.749  61.629  48.767  1.00  0.00           C  
ATOM   1266  H8R  OL    35      11.816  61.961  49.227  1.00  0.00           H  
ATOM   1267  H8S  OL    35      13.435  62.465  48.923  1.00  0.00           H  
ATOM   1268  C19  OL    35      12.594  61.472  47.228  1.00  0.00           C  
ATOM   1269  H9R  OL    35      13.422  61.796  46.603  1.00  0.00           H  
ATOM   1270 C110  OL    35      11.436  61.228  46.660  1.00  0.00           C  
ATOM   1271 H10R  OL    35      11.390  61.223  45.574  1.00  0.00           H  
ATOM   1272 C111  OL    35      10.132  60.988  47.301  1.00  0.00           C  
ATOM   1273 H11R  OL    35      10.245  60.166  48.010  1.00  0.00           H  
ATOM   1274 H11S  OL    35       9.867  61.932  47.781  1.00  0.00           H  
ATOM   1275 C112  OL    35       9.037  60.641  46.223  1.00  0.00           C  
ATOM   1276 H12R  OL    35       8.975  61.580  45.671  1.00  0.00           H  
ATOM   1277 H12S  OL    35       9.425  59.846  45.582  1.00  0.00           H  
ATOM   1278 C113  OL    35       7.676  60.296  46.823  1.00  0.00           C  
ATOM   1279 H13R  OL    35       7.076  59.747  46.095  1.00  0.00           H  
ATOM   1280 H13S  OL    35       7.643  59.547  47.617  1.00  0.00           H  
ATOM   1281 C114  OL    35       6.827  61.406  47.288  1.00  0.00           C  
ATOM   1282 H14R  OL    35       7.015  62.289  46.673  1.00  0.00           H  
ATOM   1283 H14S  OL    35       5.810  61.011  47.235  1.00  0.00           H  
ATOM   1284 C115  OL    35       7.110  61.812  48.778  1.00  0.00           C  
ATOM   1285 H15R  OL    35       8.136  62.135  48.966  1.00  0.00           H  
ATOM   1286 H15S  OL    35       6.646  62.777  48.992  1.00  0.00           H  
ATOM   1287 C116  OL    35       6.467  60.775  49.685  1.00  0.00           C  
ATOM   1288 H16R  OL    35       5.378  60.823  49.736  1.00  0.00           H  
ATOM   1289 H16S  OL    35       6.748  59.765  49.381  1.00  0.00           H  
ATOM   1290 C117  OL    35       6.906  61.050  51.115  1.00  0.00           C  
ATOM   1291 H17R  OL    35       6.393  61.987  51.342  1.00  0.00           H  
ATOM   1292 H17S  OL    35       6.596  60.159  51.664  1.00  0.00           H  
ATOM   1293 C118  OL    35       8.427  61.190  51.298  1.00  0.00           C  
ATOM   1294 H18R  OL    35       8.657  61.188  52.365  1.00  0.00           H  
ATOM   1295 H18S  OL    35       8.660  62.118  50.771  1.00  0.00           H  
ATOM   1296 H18T  OL    35       8.990  60.360  50.866  1.00  0.00           H  
TER    1297       OL    35 
ATOM   1297 C116  PA    36      66.824  11.124  38.115  1.00  0.00           C  
ATOM   1298 H16R  PA    36      67.915  11.079  38.139  1.00  0.00           H  
ATOM   1299 H16S  PA    36      66.533  11.894  37.398  1.00  0.00           H  
ATOM   1300 H16T  PA    36      66.504  10.114  37.849  1.00  0.00           H  
ATOM   1301 C115  PA    36      66.257  11.531  39.421  1.00  0.00           C  
ATOM   1302 H15R  PA    36      66.353  10.780  40.208  1.00  0.00           H  
ATOM   1303 H15S  PA    36      65.174  11.529  39.278  1.00  0.00           H  
ATOM   1304 C114  PA    36      66.716  12.907  39.998  1.00  0.00           C  
ATOM   1305 H14R  PA    36      66.664  13.631  39.183  1.00  0.00           H  
ATOM   1306 H14S  PA    36      67.712  12.916  40.447  1.00  0.00           H  
ATOM   1307 C113  PA    36      65.907  13.518  41.153  1.00  0.00           C  
ATOM   1308 H13R  PA    36      64.868  13.632  40.838  1.00  0.00           H  
ATOM   1309 H13S  PA    36      66.206  14.557  41.308  1.00  0.00           H  
ATOM   1310 C112  PA    36      65.963  12.731  42.453  1.00  0.00           C  
ATOM   1311 H12R  PA    36      67.019  12.719  42.728  1.00  0.00           H  
ATOM   1312 H12S  PA    36      65.505  11.751  42.305  1.00  0.00           H  
ATOM   1313 C111  PA    36      65.218  13.410  43.539  1.00  0.00           C  
ATOM   1314 H11R  PA    36      64.198  13.539  43.173  1.00  0.00           H  
ATOM   1315 H11S  PA    36      65.620  14.412  43.701  1.00  0.00           H  
ATOM   1316 C110  PA    36      65.234  12.606  44.920  1.00  0.00           C  
ATOM   1317 H10R  PA    36      66.172  12.099  45.157  1.00  0.00           H  
ATOM   1318 H10S  PA    36      64.402  11.917  44.758  1.00  0.00           H  
ATOM   1319  C19  PA    36      64.781  13.585  46.071  1.00  0.00           C  
ATOM   1320  H9R  PA    36      63.879  14.140  45.805  1.00  0.00           H  
ATOM   1321  H9S  PA    36      65.508  14.333  46.394  1.00  0.00           H  
ATOM   1322  C18  PA    36      64.674  12.707  47.322  1.00  0.00           C  
ATOM   1323  H8R  PA    36      65.516  12.042  47.527  1.00  0.00           H  
ATOM   1324  H8S  PA    36      63.832  12.016  47.245  1.00  0.00           H  
ATOM   1325  C17  PA    36      64.464  13.456  48.620  1.00  0.00           C  
ATOM   1326  H7R  PA    36      63.475  13.915  48.549  1.00  0.00           H  
ATOM   1327  H7S  PA    36      65.216  14.235  48.757  1.00  0.00           H  
ATOM   1328  C16  PA    36      64.694  12.538  49.781  1.00  0.00           C  
ATOM   1329  H6R  PA    36      65.582  11.929  49.599  1.00  0.00           H  
ATOM   1330  H6S  PA    36      63.817  11.896  49.677  1.00  0.00           H  
ATOM   1331  C15  PA    36      64.890  13.120  51.202  1.00  0.00           C  
ATOM   1332  H5R  PA    36      64.015  13.712  51.476  1.00  0.00           H  
ATOM   1333  H5S  PA    36      65.759  13.777  51.283  1.00  0.00           H  
ATOM   1334  C14  PA    36      64.940  12.012  52.192  1.00  0.00           C  
ATOM   1335  H4R  PA    36      65.687  11.317  51.804  1.00  0.00           H  
ATOM   1336  H4S  PA    36      63.914  11.655  52.300  1.00  0.00           H  
ATOM   1337  C13  PA    36      65.436  12.466  53.500  1.00  0.00           C  
ATOM   1338  H3R  PA    36      66.459  12.845  53.467  1.00  0.00           H  
ATOM   1339  H3S  PA    36      65.601  11.635  54.188  1.00  0.00           H  
ATOM   1340  C12  PA    36      64.468  13.384  54.308  1.00  0.00           C  
ATOM   1341  H2R  PA    36      63.474  12.936  54.372  1.00  0.00           H  
ATOM   1342  H2S  PA    36      64.160  14.268  53.746  1.00  0.00           H  
ATOM   1343  C11  PC    37      64.943  13.660  55.751  1.00  0.00           C  
ATOM   1344  O12  PC    37      65.223  12.673  56.483  1.00  0.00           O  
ATOM   1345  O11  PC    37      64.806  14.909  56.225  1.00  0.00           O  
ATOM   1346  C1   PC    37      65.244  15.281  57.572  1.00  0.00           C  
ATOM   1347  HR   PC    37      64.726  14.681  58.324  1.00  0.00           H  
ATOM   1348  HS   PC    37      65.103  16.349  57.754  1.00  0.00           H  
ATOM   1349  C2   PC    37      66.799  15.073  57.692  1.00  0.00           C  
ATOM   1350  HX   PC    37      66.980  14.022  57.454  1.00  0.00           H  
ATOM   1351  C3   PC    37      67.091  15.325  59.194  1.00  0.00           C  
ATOM   1352  HA   PC    37      66.707  16.321  59.428  1.00  0.00           H  
ATOM   1353  HB   PC    37      68.182  15.286  59.257  1.00  0.00           H  
ATOM   1354  O31  PC    37      66.504  14.334  60.081  1.00  0.00           O  
ATOM   1355  P31  PC    37      67.391  13.207  60.842  1.00  0.00           P  
ATOM   1356  O32  PC    37      68.219  14.132  61.880  1.00  0.00           O  
ATOM   1357  C31  PC    37      67.491  14.662  63.026  1.00  0.00           C  
ATOM   1358  H1A  PC    37      66.407  14.698  62.890  1.00  0.00           H  
ATOM   1359  H1B  PC    37      67.794  15.700  63.187  1.00  0.00           H  
ATOM   1360  C32  PC    37      67.682  13.777  64.242  1.00  0.00           C  
ATOM   1361  H2A  PC    37      67.361  12.745  64.093  1.00  0.00           H  
ATOM   1362  H2B  PC    37      67.007  14.188  64.994  1.00  0.00           H  
ATOM   1363  N31  PC    37      69.056  13.669  64.806  1.00  0.00           N  
ATOM   1364  C33  PC    37      69.837  14.863  64.521  1.00  0.00           C  
ATOM   1365  H3A  PC    37      69.937  15.131  63.468  1.00  0.00           H  
ATOM   1366  H3B  PC    37      70.878  14.662  64.776  1.00  0.00           H  
ATOM   1367  H3C  PC    37      69.470  15.676  65.150  1.00  0.00           H  
ATOM   1368  C34  PC    37      69.091  13.359  66.273  1.00  0.00           C  
ATOM   1369  H4A  PC    37      68.416  14.057  66.771  1.00  0.00           H  
ATOM   1370  H4B  PC    37      70.099  13.467  66.675  1.00  0.00           H  
ATOM   1371  H4C  PC    37      68.829  12.329  66.519  1.00  0.00           H  
ATOM   1372  C35  PC    37      69.784  12.511  64.189  1.00  0.00           C  
ATOM   1373  H5A  PC    37      69.605  12.610  63.117  1.00  0.00           H  
ATOM   1374  H5B  PC    37      69.348  11.566  64.517  1.00  0.00           H  
ATOM   1375  H5C  PC    37      70.860  12.506  64.371  1.00  0.00           H  
ATOM   1376  O33  PC    37      66.506  12.365  61.607  1.00  0.00           O  
ATOM   1377  O34  PC    37      68.394  12.592  59.937  1.00  0.00           O  
ATOM   1378  O21  PC    37      67.542  16.014  56.843  1.00  0.00           O  
ATOM   1379  C21  PC    37      68.855  15.756  56.600  1.00  0.00           C  
ATOM   1380  O22  PC    37      69.457  14.808  57.198  1.00  0.00           O  
ATOM   1381  C12  OL    38      69.493  16.677  55.598  1.00  0.00           C  
ATOM   1382  H2R  OL    38      68.665  17.243  55.167  1.00  0.00           H  
ATOM   1383  H2S  OL    38      70.189  17.347  56.107  1.00  0.00           H  
ATOM   1384  C13  OL    38      70.262  15.988  54.451  1.00  0.00           C  
ATOM   1385  H3R  OL    38      70.788  16.752  53.875  1.00  0.00           H  
ATOM   1386  H3S  OL    38      71.014  15.307  54.855  1.00  0.00           H  
ATOM   1387  C14  OL    38      69.384  15.178  53.410  1.00  0.00           C  
ATOM   1388  H4R  OL    38      68.667  14.506  53.888  1.00  0.00           H  
ATOM   1389  H4S  OL    38      68.875  15.966  52.852  1.00  0.00           H  
ATOM   1390  C15  OL    38      70.126  14.337  52.370  1.00  0.00           C  
ATOM   1391  H5R  OL    38      70.726  15.035  51.782  1.00  0.00           H  
ATOM   1392  H5S  OL    38      70.872  13.731  52.888  1.00  0.00           H  
ATOM   1393  C16  OL    38      69.194  13.587  51.449  1.00  0.00           C  
ATOM   1394  H6R  OL    38      68.683  12.911  52.137  1.00  0.00           H  
ATOM   1395  H6S  OL    38      68.578  14.188  50.777  1.00  0.00           H  
ATOM   1396  C17  OL    38      69.992  12.705  50.382  1.00  0.00           C  
ATOM   1397  H7R  OL    38      70.488  13.319  49.628  1.00  0.00           H  
ATOM   1398  H7S  OL    38      70.803  12.089  50.777  1.00  0.00           H  
ATOM   1399  C18  OL    38      69.118  11.741  49.684  1.00  0.00           C  
ATOM   1400  H8R  OL    38      68.763  11.038  50.441  1.00  0.00           H  
ATOM   1401  H8S  OL    38      68.237  12.189  49.220  1.00  0.00           H  
ATOM   1402  C19  OL    38      69.790  10.833  48.692  1.00  0.00           C  
ATOM   1403  H9R  OL    38      70.496  10.077  49.026  1.00  0.00           H  
ATOM   1404 C110  OL    38      69.593  10.836  47.363  1.00  0.00           C  
ATOM   1405 H10R  OL    38      70.067  10.061  46.766  1.00  0.00           H  
ATOM   1406 C111  OL    38      68.710  11.725  46.522  1.00  0.00           C  
ATOM   1407 H11R  OL    38      67.747  11.247  46.331  1.00  0.00           H  
ATOM   1408 H11S  OL    38      68.326  12.504  47.184  1.00  0.00           H  
ATOM   1409 C112  OL    38      69.320  12.356  45.315  1.00  0.00           C  
ATOM   1410 H12R  OL    38      68.631  13.085  44.885  1.00  0.00           H  
ATOM   1411 H12S  OL    38      70.270  12.804  45.615  1.00  0.00           H  
ATOM   1412 C113  OL    38      69.702  11.242  44.310  1.00  0.00           C  
ATOM   1413 H13R  OL    38      70.257  10.413  44.754  1.00  0.00           H  
ATOM   1414 H13S  OL    38      68.832  10.867  43.768  1.00  0.00           H  
ATOM   1415 C114  OL    38      70.758  11.572  43.233  1.00  0.00           C  
ATOM   1416 H14R  OL    38      71.627  12.062  43.676  1.00  0.00           H  
ATOM   1417 H14S  OL    38      71.062  10.579  42.894  1.00  0.00           H  
ATOM   1418 C115  OL    38      70.329  12.383  42.080  1.00  0.00           C  
ATOM   1419 H15R  OL    38      69.455  11.920  41.616  1.00  0.00           H  
ATOM   1420 H15S  OL    38      70.026  13.405  42.319  1.00  0.00           H  
ATOM   1421 C116  OL    38      71.398  12.437  40.932  1.00  0.00           C  
ATOM   1422 H16R  OL    38      72.347  12.851  41.280  1.00  0.00           H  
ATOM   1423 H16S  OL    38      71.497  11.399  40.608  1.00  0.00           H  
ATOM   1424 C117  OL    38      70.829  13.238  39.725  1.00  0.00           C  
ATOM   1425 H17R  OL    38      69.738  13.237  39.705  1.00  0.00           H  
ATOM   1426 H17S  OL    38      71.251  14.243  39.786  1.00  0.00           H  
ATOM   1427 C118  OL    38      71.319  12.572  38.407  1.00  0.00           C  
ATOM   1428 H18R  OL    38      70.982  13.206  37.584  1.00  0.00           H  
ATOM   1429 H18S  OL    38      70.842  11.599  38.271  1.00  0.00           H  
ATOM   1430 H18T  OL    38      72.388  12.354  38.455  1.00  0.00           H  
TER    1431       OL    38 
ATOM   1431  C1  CHL    39      19.832  64.639  52.774  1.00  0.00           C  
ATOM   1432  H11 CHL    39      20.674  65.330  52.855  1.00  0.00           H  
ATOM   1433  H12 CHL    39      20.212  63.787  52.207  1.00  0.00           H  
ATOM   1434  C2  CHL    39      19.489  64.234  54.227  1.00  0.00           C  
ATOM   1435  H21 CHL    39      18.841  63.360  54.323  1.00  0.00           H  
ATOM   1436  H22 CHL    39      20.400  63.925  54.743  1.00  0.00           H  
ATOM   1437  C3  CHL    39      18.820  65.415  54.929  1.00  0.00           C  
ATOM   1438  H31 CHL    39      19.531  66.212  55.161  1.00  0.00           H  
ATOM   1439  C4  CHL    39      17.592  65.919  54.196  1.00  0.00           C  
ATOM   1440  H41 CHL    39      16.792  65.176  54.194  1.00  0.00           H  
ATOM   1441  H42 CHL    39      17.260  66.789  54.767  1.00  0.00           H  
ATOM   1442  C5  CHL    39      17.892  66.350  52.782  1.00  0.00           C  
ATOM   1443  C6  CHL    39      17.534  67.539  52.407  1.00  0.00           C  
ATOM   1444  H61 CHL    39      16.916  68.201  53.008  1.00  0.00           H  
ATOM   1445  C7  CHL    39      17.858  68.114  51.075  1.00  0.00           C  
ATOM   1446  H71 CHL    39      16.897  68.514  50.746  1.00  0.00           H  
ATOM   1447  H72 CHL    39      18.483  68.966  51.349  1.00  0.00           H  
ATOM   1448  C8  CHL    39      18.407  67.133  50.021  1.00  0.00           C  
ATOM   1449  H81 CHL    39      17.654  66.457  49.611  1.00  0.00           H  
ATOM   1450  C9  CHL    39      19.416  66.211  50.755  1.00  0.00           C  
ATOM   1451  H91 CHL    39      20.005  66.976  51.264  1.00  0.00           H  
ATOM   1452  C10 CHL    39      18.739  65.389  51.927  1.00  0.00           C  
ATOM   1453  C11 CHL    39      20.362  65.326  49.892  1.00  0.00           C  
ATOM   1454 H111 CHL    39      21.251  65.041  50.458  1.00  0.00           H  
ATOM   1455 H112 CHL    39      19.854  64.424  49.545  1.00  0.00           H  
ATOM   1456  C12 CHL    39      20.882  65.978  48.593  1.00  0.00           C  
ATOM   1457 H121 CHL    39      21.700  66.671  48.800  1.00  0.00           H  
ATOM   1458 H122 CHL    39      21.240  65.192  47.924  1.00  0.00           H  
ATOM   1459  C13 CHL    39      19.815  66.813  47.859  1.00  0.00           C  
ATOM   1460  C14 CHL    39      19.206  67.796  48.834  1.00  0.00           C  
ATOM   1461 H141 CHL    39      20.005  68.355  49.326  1.00  0.00           H  
ATOM   1462  C15 CHL    39      18.461  68.847  48.012  1.00  0.00           C  
ATOM   1463 H151 CHL    39      17.418  68.532  47.926  1.00  0.00           H  
ATOM   1464 H152 CHL    39      18.393  69.821  48.501  1.00  0.00           H  
ATOM   1465  C16 CHL    39      19.253  68.838  46.681  1.00  0.00           C  
ATOM   1466 H161 CHL    39      18.571  68.502  45.897  1.00  0.00           H  
ATOM   1467 H162 CHL    39      19.683  69.791  46.366  1.00  0.00           H  
ATOM   1468  C17 CHL    39      20.398  67.861  46.818  1.00  0.00           C  
ATOM   1469 H171 CHL    39      21.247  68.387  47.260  1.00  0.00           H  
ATOM   1470  C18 CHL    39      18.788  65.853  47.253  1.00  0.00           C  
ATOM   1471 H181 CHL    39      19.376  65.043  46.815  1.00  0.00           H  
ATOM   1472 H182 CHL    39      18.236  66.409  46.492  1.00  0.00           H  
ATOM   1473 H183 CHL    39      18.180  65.305  47.976  1.00  0.00           H  
ATOM   1474  C19 CHL    39      17.651  64.391  51.456  1.00  0.00           C  
ATOM   1475 H191 CHL    39      17.019  64.053  52.280  1.00  0.00           H  
ATOM   1476 H192 CHL    39      18.103  63.468  51.090  1.00  0.00           H  
ATOM   1477 H193 CHL    39      16.964  64.805  50.715  1.00  0.00           H  
ATOM   1478  C20 CHL    39      20.832  67.280  45.461  1.00  0.00           C  
ATOM   1479 H201 CHL    39      20.237  66.394  45.234  1.00  0.00           H  
ATOM   1480  C21 CHL    39      22.303  66.821  45.593  1.00  0.00           C  
ATOM   1481 H211 CHL    39      23.046  67.614  45.694  1.00  0.00           H  
ATOM   1482 H212 CHL    39      22.558  66.295  44.670  1.00  0.00           H  
ATOM   1483 H213 CHL    39      22.349  66.154  46.457  1.00  0.00           H  
ATOM   1484  C22 CHL    39      20.567  68.157  44.169  1.00  0.00           C  
ATOM   1485 H221 CHL    39      19.490  68.314  44.087  1.00  0.00           H  
ATOM   1486 H222 CHL    39      21.059  69.128  44.260  1.00  0.00           H  
ATOM   1487  C23 CHL    39      21.232  67.657  42.835  1.00  0.00           C  
ATOM   1488 H231 CHL    39      22.261  68.019  42.778  1.00  0.00           H  
ATOM   1489 H232 CHL    39      21.349  66.571  42.830  1.00  0.00           H  
ATOM   1490  C24 CHL    39      20.373  68.082  41.656  1.00  0.00           C  
ATOM   1491 H241 CHL    39      20.311  69.170  41.581  1.00  0.00           H  
ATOM   1492 H242 CHL    39      19.362  67.722  41.858  1.00  0.00           H  
ATOM   1493  C25 CHL    39      20.984  67.600  40.309  1.00  0.00           C  
ATOM   1494 H251 CHL    39      21.331  66.571  40.424  1.00  0.00           H  
ATOM   1495  C26 CHL    39      19.882  67.646  39.270  1.00  0.00           C  
ATOM   1496 H261 CHL    39      19.509  68.666  39.156  1.00  0.00           H  
ATOM   1497 H262 CHL    39      19.026  67.058  39.607  1.00  0.00           H  
ATOM   1498 H263 CHL    39      20.373  67.377  38.332  1.00  0.00           H  
ATOM   1499  C27 CHL    39      22.073  68.538  39.752  1.00  0.00           C  
ATOM   1500 H271 CHL    39      22.547  68.053  38.896  1.00  0.00           H  
ATOM   1501 H272 CHL    39      22.818  68.677  40.538  1.00  0.00           H  
ATOM   1502 H273 CHL    39      21.674  69.500  39.424  1.00  0.00           H  
ATOM   1503  O1  CHL    39      18.353  64.724  56.117  1.00  0.00           O  
ATOM   1504  HO1 CHL    39      17.714  64.094  55.739  1.00  0.00           H  
TER    1505      CHL    39 
ATOM   1505 C116  PA    40      46.669  37.582  41.665  1.00  0.00           C  
ATOM   1506 H16R  PA    40      47.120  38.571  41.556  1.00  0.00           H  
ATOM   1507 H16S  PA    40      45.993  37.306  40.852  1.00  0.00           H  
ATOM   1508 H16T  PA    40      47.585  36.988  41.649  1.00  0.00           H  
ATOM   1509 C115  PA    40      45.883  37.401  42.982  1.00  0.00           C  
ATOM   1510 H15R  PA    40      44.827  37.513  42.727  1.00  0.00           H  
ATOM   1511 H15S  PA    40      46.183  38.174  43.693  1.00  0.00           H  
ATOM   1512 C114  PA    40      45.982  36.002  43.584  1.00  0.00           C  
ATOM   1513 H14R  PA    40      47.043  35.814  43.756  1.00  0.00           H  
ATOM   1514 H14S  PA    40      45.474  35.322  42.896  1.00  0.00           H  
ATOM   1515 C113  PA    40      45.252  35.996  44.867  1.00  0.00           C  
ATOM   1516 H13R  PA    40      45.240  35.014  45.346  1.00  0.00           H  
ATOM   1517 H13S  PA    40      44.211  36.311  44.764  1.00  0.00           H  
ATOM   1518 C112  PA    40      45.819  36.917  45.955  1.00  0.00           C  
ATOM   1519 H12R  PA    40      45.642  37.951  45.652  1.00  0.00           H  
ATOM   1520 H12S  PA    40      46.858  36.626  46.124  1.00  0.00           H  
ATOM   1521 C111  PA    40      45.004  36.820  47.232  1.00  0.00           C  
ATOM   1522 H11R  PA    40      44.956  35.773  47.541  1.00  0.00           H  
ATOM   1523 H11S  PA    40      43.953  37.068  47.065  1.00  0.00           H  
ATOM   1524 C110  PA    40      45.525  37.630  48.429  1.00  0.00           C  
ATOM   1525 H10R  PA    40      45.476  38.688  48.165  1.00  0.00           H  
ATOM   1526 H10S  PA    40      46.575  37.382  48.595  1.00  0.00           H  
ATOM   1527  C19  PA    40      44.805  37.349  49.769  1.00  0.00           C  
ATOM   1528  H9R  PA    40      45.411  37.864  50.516  1.00  0.00           H  
ATOM   1529  H9S  PA    40      44.612  36.285  49.917  1.00  0.00           H  
ATOM   1530  C18  PA    40      43.406  37.999  49.709  1.00  0.00           C  
ATOM   1531  H8R  PA    40      42.914  37.347  48.984  1.00  0.00           H  
ATOM   1532  H8S  PA    40      43.516  39.003  49.292  1.00  0.00           H  
ATOM   1533  C17  PA    40      42.638  38.024  51.066  1.00  0.00           C  
ATOM   1534  H7R  PA    40      42.502  37.038  51.516  1.00  0.00           H  
ATOM   1535  H7S  PA    40      41.622  38.402  50.939  1.00  0.00           H  
ATOM   1536  C16  PA    40      43.273  39.070  52.101  1.00  0.00           C  
ATOM   1537  H6R  PA    40      43.105  40.070  51.696  1.00  0.00           H  
ATOM   1538  H6S  PA    40      44.355  38.937  52.171  1.00  0.00           H  
ATOM   1539  C15  PA    40      42.593  38.749  53.452  1.00  0.00           C  
ATOM   1540  H5R  PA    40      42.889  37.719  53.656  1.00  0.00           H  
ATOM   1541  H5S  PA    40      41.505  38.849  53.430  1.00  0.00           H  
ATOM   1542  C14  PA    40      43.063  39.479  54.662  1.00  0.00           C  
ATOM   1543  H4R  PA    40      42.546  40.440  54.683  1.00  0.00           H  
ATOM   1544  H4S  PA    40      44.154  39.467  54.701  1.00  0.00           H  
ATOM   1545  C13  PA    40      42.627  38.747  55.963  1.00  0.00           C  
ATOM   1546  H3R  PA    40      43.233  37.843  56.052  1.00  0.00           H  
ATOM   1547  H3S  PA    40      41.577  38.446  55.963  1.00  0.00           H  
ATOM   1548  C12  PA    40      42.951  39.534  57.207  1.00  0.00           C  
ATOM   1549  H2R  PA    40      42.555  40.549  57.289  1.00  0.00           H  
ATOM   1550  H2S  PA    40      44.026  39.728  57.241  1.00  0.00           H  
ATOM   1551  C11  PE    41      42.541  38.803  58.424  1.00  0.00           C  
ATOM   1552  O12  PE    41      41.348  38.508  58.659  1.00  0.00           O  
ATOM   1553  O11  PE    41      43.589  38.613  59.211  1.00  0.00           O  
ATOM   1554  C1   PE    41      43.358  37.859  60.439  1.00  0.00           C  
ATOM   1555  HR   PE    41      42.456  38.057  61.024  1.00  0.00           H  
ATOM   1556  HS   PE    41      44.120  38.141  61.171  1.00  0.00           H  
ATOM   1557  C2   PE    41      43.673  36.388  60.172  1.00  0.00           C  
ATOM   1558  HX   PE    41      43.499  35.819  61.090  1.00  0.00           H  
ATOM   1559  C3   PE    41      45.170  36.206  59.778  1.00  0.00           C  
ATOM   1560  HA   PE    41      45.443  36.925  59.001  1.00  0.00           H  
ATOM   1561  HB   PE    41      45.388  35.206  59.394  1.00  0.00           H  
ATOM   1562  O31  PE    41      46.151  36.568  60.736  1.00  0.00           O  
ATOM   1563  P31  PE    41      47.526  35.799  61.010  1.00  0.00           P  
ATOM   1564  O32  PE    41      48.551  36.175  59.879  1.00  0.00           O  
ATOM   1565  C31  PE    41      49.738  36.937  60.259  1.00  0.00           C  
ATOM   1566  H1A  PE    41      49.475  37.820  60.848  1.00  0.00           H  
ATOM   1567  H1B  PE    41      50.245  37.363  59.389  1.00  0.00           H  
ATOM   1568  C32  PE    41      50.796  36.071  60.920  1.00  0.00           C  
ATOM   1569  H2A  PE    41      51.685  36.636  61.203  1.00  0.00           H  
ATOM   1570  H2B  PE    41      50.314  35.586  61.771  1.00  0.00           H  
ATOM   1571  N31  PE    41      51.361  35.050  59.965  1.00  0.00           N  
ATOM   1572 HN1A  PE    41      51.579  35.519  59.071  1.00  0.00           H  
ATOM   1573 HN1B  PE    41      52.239  34.630  60.312  1.00  0.00           H  
ATOM   1574 HN1C  PE    41      50.722  34.292  59.677  1.00  0.00           H  
ATOM   1575  O33  PE    41      48.063  36.385  62.256  1.00  0.00           O  
ATOM   1576  O34  PE    41      47.184  34.336  60.997  1.00  0.00           O  
ATOM   1577  O21  PE    41      42.870  35.800  59.156  1.00  0.00           O  
ATOM   1578  C21  PE    41      41.583  35.666  59.506  1.00  0.00           C  
ATOM   1579  O22  PE    41      41.125  35.850  60.601  1.00  0.00           O  
ATOM   1580  C12  OL    42      40.721  35.286  58.349  1.00  0.00           C  
ATOM   1581  H2R  OL    42      41.231  35.556  57.422  1.00  0.00           H  
ATOM   1582  H2S  OL    42      40.680  34.198  58.444  1.00  0.00           H  
ATOM   1583  C13  OL    42      39.364  35.894  58.343  1.00  0.00           C  
ATOM   1584  H3R  OL    42      38.863  35.606  59.269  1.00  0.00           H  
ATOM   1585  H3S  OL    42      39.413  36.984  58.330  1.00  0.00           H  
ATOM   1586  C14  OL    42      38.637  35.447  57.104  1.00  0.00           C  
ATOM   1587  H4R  OL    42      38.588  34.357  57.059  1.00  0.00           H  
ATOM   1588  H4S  OL    42      37.599  35.787  57.127  1.00  0.00           H  
ATOM   1589  C15  OL    42      39.199  35.740  55.728  1.00  0.00           C  
ATOM   1590  H5R  OL    42      39.437  36.799  55.846  1.00  0.00           H  
ATOM   1591  H5S  OL    42      40.068  35.096  55.573  1.00  0.00           H  
ATOM   1592  C16  OL    42      38.042  35.416  54.645  1.00  0.00           C  
ATOM   1593  H6R  OL    42      37.709  34.380  54.737  1.00  0.00           H  
ATOM   1594  H6S  OL    42      37.158  36.026  54.843  1.00  0.00           H  
ATOM   1595  C17  OL    42      38.417  35.408  53.128  1.00  0.00           C  
ATOM   1596  H7R  OL    42      38.556  36.444  52.812  1.00  0.00           H  
ATOM   1597  H7S  OL    42      39.363  34.872  53.026  1.00  0.00           H  
ATOM   1598  C18  OL    42      37.285  34.617  52.364  1.00  0.00           C  
ATOM   1599  H8R  OL    42      37.106  33.633  52.803  1.00  0.00           H  
ATOM   1600  H8S  OL    42      36.310  35.103  52.442  1.00  0.00           H  
ATOM   1601  C19  OL    42      37.755  34.390  50.942  1.00  0.00           C  
ATOM   1602  H9R  OL    42      38.791  34.602  50.690  1.00  0.00           H  
ATOM   1603 C110  OL    42      36.973  34.245  49.873  1.00  0.00           C  
ATOM   1604 H10R  OL    42      37.384  34.292  48.867  1.00  0.00           H  
ATOM   1605 C111  OL    42      35.578  33.718  50.006  1.00  0.00           C  
ATOM   1606 H11R  OL    42      35.489  32.959  50.786  1.00  0.00           H  
ATOM   1607 H11S  OL    42      34.956  34.593  50.207  1.00  0.00           H  
ATOM   1608 C112  OL    42      35.037  33.202  48.715  1.00  0.00           C  
ATOM   1609 H12R  OL    42      34.010  32.830  48.747  1.00  0.00           H  
ATOM   1610 H12S  OL    42      35.074  34.022  47.995  1.00  0.00           H  
ATOM   1611 C113  OL    42      35.948  32.100  48.105  1.00  0.00           C  
ATOM   1612 H13R  OL    42      37.008  32.351  48.031  1.00  0.00           H  
ATOM   1613 H13S  OL    42      35.841  31.225  48.749  1.00  0.00           H  
ATOM   1614 C114  OL    42      35.455  31.859  46.655  1.00  0.00           C  
ATOM   1615 H14R  OL    42      34.393  31.643  46.523  1.00  0.00           H  
ATOM   1616 H14S  OL    42      35.636  32.731  46.024  1.00  0.00           H  
ATOM   1617 C115  OL    42      36.258  30.761  45.874  1.00  0.00           C  
ATOM   1618 H15R  OL    42      36.334  29.850  46.471  1.00  0.00           H  
ATOM   1619 H15S  OL    42      35.665  30.538  44.985  1.00  0.00           H  
ATOM   1620 C116  OL    42      37.604  31.213  45.405  1.00  0.00           C  
ATOM   1621 H16R  OL    42      37.469  31.976  44.635  1.00  0.00           H  
ATOM   1622 H16S  OL    42      38.153  31.648  46.242  1.00  0.00           H  
ATOM   1623 C117  OL    42      38.402  30.030  44.848  1.00  0.00           C  
ATOM   1624 H17R  OL    42      39.479  30.204  44.785  1.00  0.00           H  
ATOM   1625 H17S  OL    42      38.288  29.173  45.515  1.00  0.00           H  
ATOM   1626 C118  OL    42      38.077  29.665  43.367  1.00  0.00           C  
ATOM   1627 H18R  OL    42      38.777  28.944  42.941  1.00  0.00           H  
ATOM   1628 H18S  OL    42      38.148  30.618  42.838  1.00  0.00           H  
ATOM   1629 H18T  OL    42      37.111  29.157  43.317  1.00  0.00           H  
TER    1630       OL    42 
ATOM   1630  C1  CHL    43      37.185  14.942  52.889  1.00  0.00           C  
ATOM   1631  H11 CHL    43      38.210  15.130  52.563  1.00  0.00           H  
ATOM   1632  H12 CHL    43      36.813  14.462  51.981  1.00  0.00           H  
ATOM   1633  C2  CHL    43      37.268  14.052  54.149  1.00  0.00           C  
ATOM   1634  H21 CHL    43      36.296  13.688  54.488  1.00  0.00           H  
ATOM   1635  H22 CHL    43      37.818  13.135  53.927  1.00  0.00           H  
ATOM   1636  C3  CHL    43      38.025  14.778  55.333  1.00  0.00           C  
ATOM   1637  H31 CHL    43      39.100  14.884  55.164  1.00  0.00           H  
ATOM   1638  C4  CHL    43      37.564  16.224  55.650  1.00  0.00           C  
ATOM   1639  H41 CHL    43      36.631  16.177  56.215  1.00  0.00           H  
ATOM   1640  H42 CHL    43      38.232  16.644  56.404  1.00  0.00           H  
ATOM   1641  C5  CHL    43      37.387  17.067  54.393  1.00  0.00           C  
ATOM   1642  C6  CHL    43      37.860  18.346  54.393  1.00  0.00           C  
ATOM   1643  H61 CHL    43      38.418  18.844  55.182  1.00  0.00           H  
ATOM   1644  C7  CHL    43      37.734  19.231  53.191  1.00  0.00           C  
ATOM   1645  H71 CHL    43      37.486  20.252  53.488  1.00  0.00           H  
ATOM   1646  H72 CHL    43      38.683  19.363  52.666  1.00  0.00           H  
ATOM   1647  C8  CHL    43      36.667  18.715  52.190  1.00  0.00           C  
ATOM   1648  H81 CHL    43      35.670  18.789  52.630  1.00  0.00           H  
ATOM   1649  C9  CHL    43      36.824  17.228  51.874  1.00  0.00           C  
ATOM   1650  H91 CHL    43      37.860  17.074  51.566  1.00  0.00           H  
ATOM   1651  C10 CHL    43      36.691  16.395  53.177  1.00  0.00           C  
ATOM   1652  C11 CHL    43      35.865  16.837  50.670  1.00  0.00           C  
ATOM   1653 H111 CHL    43      36.080  15.787  50.458  1.00  0.00           H  
ATOM   1654 H112 CHL    43      34.821  16.921  50.977  1.00  0.00           H  
ATOM   1655  C12 CHL    43      35.965  17.659  49.373  1.00  0.00           C  
ATOM   1656 H121 CHL    43      36.959  17.553  48.932  1.00  0.00           H  
ATOM   1657 H122 CHL    43      35.247  17.281  48.643  1.00  0.00           H  
ATOM   1658  C13 CHL    43      35.706  19.136  49.763  1.00  0.00           C  
ATOM   1659  C14 CHL    43      36.774  19.559  50.861  1.00  0.00           C  
ATOM   1660 H141 CHL    43      37.794  19.370  50.519  1.00  0.00           H  
ATOM   1661  C15 CHL    43      36.705  21.059  51.058  1.00  0.00           C  
ATOM   1662 H151 CHL    43      35.849  21.403  51.643  1.00  0.00           H  
ATOM   1663 H152 CHL    43      37.616  21.478  51.491  1.00  0.00           H  
ATOM   1664  C16 CHL    43      36.484  21.421  49.571  1.00  0.00           C  
ATOM   1665 H161 CHL    43      35.777  22.254  49.575  1.00  0.00           H  
ATOM   1666 H162 CHL    43      37.460  21.744  49.203  1.00  0.00           H  
ATOM   1667  C17 CHL    43      36.105  20.140  48.697  1.00  0.00           C  
ATOM   1668 H171 CHL    43      36.983  19.722  48.200  1.00  0.00           H  
ATOM   1669  C18 CHL    43      34.220  19.287  50.264  1.00  0.00           C  
ATOM   1670 H181 CHL    43      33.624  18.972  49.405  1.00  0.00           H  
ATOM   1671 H182 CHL    43      33.969  20.339  50.415  1.00  0.00           H  
ATOM   1672 H183 CHL    43      33.979  18.888  51.252  1.00  0.00           H  
ATOM   1673  C19 CHL    43      35.214  16.150  53.501  1.00  0.00           C  
ATOM   1674 H191 CHL    43      34.671  15.504  52.808  1.00  0.00           H  
ATOM   1675 H192 CHL    43      34.764  17.143  53.566  1.00  0.00           H  
ATOM   1676 H193 CHL    43      35.133  15.629  54.458  1.00  0.00           H  
ATOM   1677  C20 CHL    43      35.116  20.578  47.555  1.00  0.00           C  
ATOM   1678 H201 CHL    43      34.182  20.873  48.039  1.00  0.00           H  
ATOM   1679  C21 CHL    43      35.051  19.385  46.650  1.00  0.00           C  
ATOM   1680 H211 CHL    43      34.424  19.755  45.836  1.00  0.00           H  
ATOM   1681 H212 CHL    43      34.564  18.593  47.222  1.00  0.00           H  
ATOM   1682 H213 CHL    43      36.052  19.067  46.350  1.00  0.00           H  
ATOM   1683  C22 CHL    43      35.668  21.889  46.856  1.00  0.00           C  
ATOM   1684 H221 CHL    43      35.614  22.709  47.575  1.00  0.00           H  
ATOM   1685 H222 CHL    43      36.622  21.799  46.332  1.00  0.00           H  
ATOM   1686  C23 CHL    43      34.767  22.305  45.675  1.00  0.00           C  
ATOM   1687 H231 CHL    43      33.800  21.799  45.621  1.00  0.00           H  
ATOM   1688 H232 CHL    43      34.541  23.373  45.642  1.00  0.00           H  
ATOM   1689  C24 CHL    43      35.563  22.125  44.366  1.00  0.00           C  
ATOM   1690 H241 CHL    43      36.234  22.986  44.346  1.00  0.00           H  
ATOM   1691 H242 CHL    43      36.116  21.184  44.324  1.00  0.00           H  
ATOM   1692  C25 CHL    43      34.702  22.208  43.065  1.00  0.00           C  
ATOM   1693 H251 CHL    43      33.776  21.684  43.309  1.00  0.00           H  
ATOM   1694  C26 CHL    43      34.449  23.645  42.569  1.00  0.00           C  
ATOM   1695 H261 CHL    43      35.396  24.180  42.668  1.00  0.00           H  
ATOM   1696 H262 CHL    43      33.668  24.154  43.137  1.00  0.00           H  
ATOM   1697 H263 CHL    43      34.074  23.672  41.543  1.00  0.00           H  
ATOM   1698  C27 CHL    43      35.523  21.503  41.972  1.00  0.00           C  
ATOM   1699 H271 CHL    43      34.803  21.074  41.273  1.00  0.00           H  
ATOM   1700 H272 CHL    43      36.005  20.628  42.415  1.00  0.00           H  
ATOM   1701 H273 CHL    43      36.392  22.019  41.559  1.00  0.00           H  
ATOM   1702  O1  CHL    43      37.750  13.953  56.482  1.00  0.00           O  
ATOM   1703  HO1 CHL    43      38.286  14.378  57.175  1.00  0.00           H  
TER    1704      CHL    43 
ATOM   1704  C1  CHL    44      35.699  67.914  50.444  1.00  0.00           C  
ATOM   1705  H11 CHL    44      36.781  68.049  50.380  1.00  0.00           H  
ATOM   1706  H12 CHL    44      35.306  67.017  49.962  1.00  0.00           H  
ATOM   1707  C2  CHL    44      35.216  67.795  51.933  1.00  0.00           C  
ATOM   1708  H21 CHL    44      34.208  67.435  52.152  1.00  0.00           H  
ATOM   1709  H22 CHL    44      35.896  67.083  52.405  1.00  0.00           H  
ATOM   1710  C3  CHL    44      35.473  69.127  52.687  1.00  0.00           C  
ATOM   1711  H31 CHL    44      36.545  69.344  52.687  1.00  0.00           H  
ATOM   1712  C4  CHL    44      34.909  70.372  51.940  1.00  0.00           C  
ATOM   1713  H41 CHL    44      33.834  70.291  52.110  1.00  0.00           H  
ATOM   1714  H42 CHL    44      35.106  71.286  52.503  1.00  0.00           H  
ATOM   1715  C5  CHL    44      35.268  70.394  50.470  1.00  0.00           C  
ATOM   1716  C6  CHL    44      35.689  71.492  49.923  1.00  0.00           C  
ATOM   1717  H61 CHL    44      35.841  72.276  50.661  1.00  0.00           H  
ATOM   1718  C7  CHL    44      36.062  71.637  48.459  1.00  0.00           C  
ATOM   1719  H71 CHL    44      35.750  72.643  48.171  1.00  0.00           H  
ATOM   1720  H72 CHL    44      37.149  71.728  48.514  1.00  0.00           H  
ATOM   1721  C8  CHL    44      35.601  70.510  47.534  1.00  0.00           C  
ATOM   1722  H81 CHL    44      34.525  70.608  47.377  1.00  0.00           H  
ATOM   1723  C9  CHL    44      35.818  69.152  48.252  1.00  0.00           C  
ATOM   1724  H91 CHL    44      36.889  69.033  48.430  1.00  0.00           H  
ATOM   1725  C10 CHL    44      35.090  69.123  49.669  1.00  0.00           C  
ATOM   1726  C11 CHL    44      35.585  67.872  47.374  1.00  0.00           C  
ATOM   1727 H111 CHL    44      35.911  66.997  47.941  1.00  0.00           H  
ATOM   1728 H112 CHL    44      34.524  67.685  47.199  1.00  0.00           H  
ATOM   1729  C12 CHL    44      36.185  67.912  45.937  1.00  0.00           C  
ATOM   1730 H121 CHL    44      37.256  67.702  45.919  1.00  0.00           H  
ATOM   1731 H122 CHL    44      35.642  67.152  45.370  1.00  0.00           H  
ATOM   1732  C13 CHL    44      35.933  69.312  45.240  1.00  0.00           C  
ATOM   1733  C14 CHL    44      36.317  70.489  46.210  1.00  0.00           C  
ATOM   1734 H141 CHL    44      37.366  70.384  46.493  1.00  0.00           H  
ATOM   1735  C15 CHL    44      36.154  71.713  45.269  1.00  0.00           C  
ATOM   1736 H151 CHL    44      35.077  71.894  45.259  1.00  0.00           H  
ATOM   1737 H152 CHL    44      36.655  72.623  45.605  1.00  0.00           H  
ATOM   1738  C16 CHL    44      36.741  71.298  43.965  1.00  0.00           C  
ATOM   1739 H161 CHL    44      36.064  71.618  43.170  1.00  0.00           H  
ATOM   1740 H162 CHL    44      37.705  71.794  43.832  1.00  0.00           H  
ATOM   1741  C17 CHL    44      36.737  69.735  43.969  1.00  0.00           C  
ATOM   1742 H171 CHL    44      37.778  69.429  44.088  1.00  0.00           H  
ATOM   1743  C18 CHL    44      34.358  69.310  44.992  1.00  0.00           C  
ATOM   1744 H181 CHL    44      33.742  69.291  45.893  1.00  0.00           H  
ATOM   1745 H182 CHL    44      34.176  68.386  44.440  1.00  0.00           H  
ATOM   1746 H183 CHL    44      34.113  70.124  44.306  1.00  0.00           H  
ATOM   1747  C19 CHL    44      33.600  68.908  49.568  1.00  0.00           C  
ATOM   1748 H191 CHL    44      33.069  69.026  50.515  1.00  0.00           H  
ATOM   1749 H192 CHL    44      33.457  67.927  49.111  1.00  0.00           H  
ATOM   1750 H193 CHL    44      33.252  69.692  48.893  1.00  0.00           H  
ATOM   1751  C20 CHL    44      36.223  69.083  42.694  1.00  0.00           C  
ATOM   1752 H201 CHL    44      35.263  69.532  42.433  1.00  0.00           H  
ATOM   1753  C21 CHL    44      36.216  67.519  42.671  1.00  0.00           C  
ATOM   1754 H211 CHL    44      37.054  66.989  43.129  1.00  0.00           H  
ATOM   1755 H212 CHL    44      36.038  67.093  41.682  1.00  0.00           H  
ATOM   1756 H213 CHL    44      35.393  67.323  43.362  1.00  0.00           H  
ATOM   1757  C22 CHL    44      37.110  69.418  41.448  1.00  0.00           C  
ATOM   1758 H221 CHL    44      36.624  68.924  40.604  1.00  0.00           H  
ATOM   1759 H222 CHL    44      37.123  70.492  41.247  1.00  0.00           H  
ATOM   1760  C23 CHL    44      38.665  69.073  41.595  1.00  0.00           C  
ATOM   1761 H231 CHL    44      39.178  69.539  42.439  1.00  0.00           H  
ATOM   1762 H232 CHL    44      38.883  68.008  41.699  1.00  0.00           H  
ATOM   1763  C24 CHL    44      39.481  69.554  40.328  1.00  0.00           C  
ATOM   1764 H241 CHL    44      39.566  70.641  40.265  1.00  0.00           H  
ATOM   1765 H242 CHL    44      40.507  69.294  40.595  1.00  0.00           H  
ATOM   1766  C25 CHL    44      39.057  68.983  38.962  1.00  0.00           C  
ATOM   1767 H251 CHL    44      38.026  69.179  38.661  1.00  0.00           H  
ATOM   1768  C26 CHL    44      39.957  69.561  37.836  1.00  0.00           C  
ATOM   1769 H261 CHL    44      39.859  70.648  37.843  1.00  0.00           H  
ATOM   1770 H262 CHL    44      39.687  69.169  36.854  1.00  0.00           H  
ATOM   1771 H263 CHL    44      40.936  69.216  38.174  1.00  0.00           H  
ATOM   1772  C27 CHL    44      39.144  67.443  38.989  1.00  0.00           C  
ATOM   1773 H271 CHL    44      38.468  67.017  39.733  1.00  0.00           H  
ATOM   1774 H272 CHL    44      40.125  67.129  39.350  1.00  0.00           H  
ATOM   1775 H273 CHL    44      38.863  67.065  38.003  1.00  0.00           H  
ATOM   1776  O1  CHL    44      34.874  69.050  54.046  1.00  0.00           O  
ATOM   1777  HO1 CHL    44      35.283  69.879  54.351  1.00  0.00           H  
TER    1778      CHL    44 
ATOM   1778 C116  PA    45      64.154  47.234  42.488  1.00  0.00           C  
ATOM   1779 H16R  PA    45      63.971  47.976  41.708  1.00  0.00           H  
ATOM   1780 H16S  PA    45      64.126  46.281  41.957  1.00  0.00           H  
ATOM   1781 H16T  PA    45      65.199  47.320  42.791  1.00  0.00           H  
ATOM   1782 C115  PA    45      63.101  47.292  43.687  1.00  0.00           C  
ATOM   1783 H15R  PA    45      63.210  48.292  44.111  1.00  0.00           H  
ATOM   1784 H15S  PA    45      63.341  46.575  44.475  1.00  0.00           H  
ATOM   1785 C114  PA    45      61.692  47.232  43.220  1.00  0.00           C  
ATOM   1786 H14R  PA    45      61.451  46.197  42.969  1.00  0.00           H  
ATOM   1787 H14S  PA    45      61.387  47.723  42.294  1.00  0.00           H  
ATOM   1788 C113  PA    45      60.790  47.678  44.335  1.00  0.00           C  
ATOM   1789 H13R  PA    45      59.740  47.570  44.055  1.00  0.00           H  
ATOM   1790 H13S  PA    45      61.023  48.736  44.471  1.00  0.00           H  
ATOM   1791 C112  PA    45      60.975  46.990  45.627  1.00  0.00           C  
ATOM   1792 H12R  PA    45      61.893  47.337  46.107  1.00  0.00           H  
ATOM   1793 H12S  PA    45      60.917  45.917  45.433  1.00  0.00           H  
ATOM   1794 C111  PA    45      59.881  47.309  46.569  1.00  0.00           C  
ATOM   1795 H11R  PA    45      58.911  46.971  46.200  1.00  0.00           H  
ATOM   1796 H11S  PA    45      59.887  48.397  46.663  1.00  0.00           H  
ATOM   1797 C110  PA    45      60.098  46.689  47.973  1.00  0.00           C  
ATOM   1798 H10R  PA    45      61.171  46.551  48.124  1.00  0.00           H  
ATOM   1799 H10S  PA    45      59.564  45.737  48.008  1.00  0.00           H  
ATOM   1800  C19  PA    45      59.505  47.498  49.219  1.00  0.00           C  
ATOM   1801  H9R  PA    45      58.418  47.453  49.132  1.00  0.00           H  
ATOM   1802  H9S  PA    45      59.878  48.514  49.073  1.00  0.00           H  
ATOM   1803  C18  PA    45      59.997  46.876  50.555  1.00  0.00           C  
ATOM   1804  H8R  PA    45      61.088  46.842  50.515  1.00  0.00           H  
ATOM   1805  H8S  PA    45      59.670  45.834  50.552  1.00  0.00           H  
ATOM   1806  C17  PA    45      59.714  47.679  51.860  1.00  0.00           C  
ATOM   1807  H7R  PA    45      60.288  48.607  51.816  1.00  0.00           H  
ATOM   1808  H7S  PA    45      60.245  47.069  52.594  1.00  0.00           H  
ATOM   1809  C16  PA    45      58.204  48.051  52.156  1.00  0.00           C  
ATOM   1810  H6R  PA    45      57.919  48.643  51.284  1.00  0.00           H  
ATOM   1811  H6S  PA    45      58.089  48.634  53.072  1.00  0.00           H  
ATOM   1812  C15  PA    45      57.350  46.800  52.274  1.00  0.00           C  
ATOM   1813  H5R  PA    45      57.369  46.302  51.302  1.00  0.00           H  
ATOM   1814  H5S  PA    45      56.322  47.043  52.553  1.00  0.00           H  
ATOM   1815  C14  PA    45      57.907  45.699  53.249  1.00  0.00           C  
ATOM   1816  H4R  PA    45      58.781  45.170  52.864  1.00  0.00           H  
ATOM   1817  H4S  PA    45      57.199  44.874  53.358  1.00  0.00           H  
ATOM   1818  C13  PA    45      58.255  46.288  54.618  1.00  0.00           C  
ATOM   1819  H3R  PA    45      58.750  47.249  54.460  1.00  0.00           H  
ATOM   1820  H3S  PA    45      59.027  45.698  55.116  1.00  0.00           H  
ATOM   1821  C12  PA    45      57.017  46.450  55.485  1.00  0.00           C  
ATOM   1822  H2R  PA    45      56.423  45.533  55.480  1.00  0.00           H  
ATOM   1823  H2S  PA    45      56.359  47.198  55.038  1.00  0.00           H  
ATOM   1824  C11  PC    46      57.430  46.683  56.924  1.00  0.00           C  
ATOM   1825  O12  PC    46      57.903  47.747  57.289  1.00  0.00           O  
ATOM   1826  O11  PC    46      57.212  45.648  57.723  1.00  0.00           O  
ATOM   1827  C1   PC    46      57.507  45.655  59.128  1.00  0.00           C  
ATOM   1828  HR   PC    46      58.146  46.528  59.283  1.00  0.00           H  
ATOM   1829  HS   PC    46      58.014  44.754  59.484  1.00  0.00           H  
ATOM   1830  C2   PC    46      56.170  45.790  59.828  1.00  0.00           C  
ATOM   1831  HX   PC    46      55.725  46.776  59.669  1.00  0.00           H  
ATOM   1832  C3   PC    46      56.350  45.549  61.368  1.00  0.00           C  
ATOM   1833  HA   PC    46      55.321  45.332  61.666  1.00  0.00           H  
ATOM   1834  HB   PC    46      56.624  46.529  61.769  1.00  0.00           H  
ATOM   1835  O31  PC    46      57.326  44.531  61.738  1.00  0.00           O  
ATOM   1836  P31  PC    46      57.990  44.397  63.124  1.00  0.00           P  
ATOM   1837  O32  PC    46      56.783  44.032  64.149  1.00  0.00           O  
ATOM   1838  C31  PC    46      56.388  42.599  64.438  1.00  0.00           C  
ATOM   1839  H1A  PC    46      56.575  42.000  63.543  1.00  0.00           H  
ATOM   1840  H1B  PC    46      55.339  42.553  64.741  1.00  0.00           H  
ATOM   1841  C32  PC    46      57.226  41.983  65.584  1.00  0.00           C  
ATOM   1842  H2A  PC    46      56.982  42.721  66.349  1.00  0.00           H  
ATOM   1843  H2B  PC    46      58.305  41.956  65.424  1.00  0.00           H  
ATOM   1844  N31  PC    46      56.782  40.727  66.195  1.00  0.00           N  
ATOM   1845  C33  PC    46      55.387  40.650  66.529  1.00  0.00           C  
ATOM   1846  H3A  PC    46      55.182  39.694  67.012  1.00  0.00           H  
ATOM   1847  H3B  PC    46      54.869  40.734  65.572  1.00  0.00           H  
ATOM   1848  H3C  PC    46      55.044  41.520  67.091  1.00  0.00           H  
ATOM   1849  C34  PC    46      57.138  39.564  65.279  1.00  0.00           C  
ATOM   1850  H4A  PC    46      56.332  39.529  64.544  1.00  0.00           H  
ATOM   1851  H4B  PC    46      57.168  38.663  65.894  1.00  0.00           H  
ATOM   1852  H4C  PC    46      58.172  39.844  65.076  1.00  0.00           H  
ATOM   1853  C35  PC    46      57.506  40.492  67.464  1.00  0.00           C  
ATOM   1854  H5A  PC    46      57.215  39.527  67.883  1.00  0.00           H  
ATOM   1855  H5B  PC    46      57.126  41.160  68.238  1.00  0.00           H  
ATOM   1856  H5C  PC    46      58.585  40.584  67.330  1.00  0.00           H  
ATOM   1857  O33  PC    46      58.888  43.241  63.025  1.00  0.00           O  
ATOM   1858  O34  PC    46      58.504  45.708  63.606  1.00  0.00           O  
ATOM   1859  O21  PC    46      55.375  44.684  59.326  1.00  0.00           O  
ATOM   1860  C21  PC    46      54.472  45.087  58.365  1.00  0.00           C  
ATOM   1861  O22  PC    46      54.398  46.241  57.993  1.00  0.00           O  
ATOM   1862  C12  OL    47      53.845  43.917  57.730  1.00  0.00           C  
ATOM   1863  H2R  OL    47      54.624  43.537  57.066  1.00  0.00           H  
ATOM   1864  H2S  OL    47      53.642  43.197  58.526  1.00  0.00           H  
ATOM   1865  C13  OL    47      52.557  44.257  56.983  1.00  0.00           C  
ATOM   1866  H3R  OL    47      51.940  43.357  57.027  1.00  0.00           H  
ATOM   1867  H3S  OL    47      52.088  45.134  57.432  1.00  0.00           H  
ATOM   1868  C14  OL    47      52.707  44.527  55.503  1.00  0.00           C  
ATOM   1869  H4R  OL    47      53.390  45.353  55.296  1.00  0.00           H  
ATOM   1870  H4S  OL    47      53.298  43.706  55.093  1.00  0.00           H  
ATOM   1871  C15  OL    47      51.404  44.686  54.713  1.00  0.00           C  
ATOM   1872  H5R  OL    47      50.907  43.714  54.675  1.00  0.00           H  
ATOM   1873  H5S  OL    47      50.808  45.399  55.288  1.00  0.00           H  
ATOM   1874  C16  OL    47      51.562  45.208  53.288  1.00  0.00           C  
ATOM   1875  H6R  OL    47      51.844  46.252  53.443  1.00  0.00           H  
ATOM   1876  H6S  OL    47      52.421  44.831  52.729  1.00  0.00           H  
ATOM   1877  C17  OL    47      50.269  45.156  52.443  1.00  0.00           C  
ATOM   1878  H7R  OL    47      50.050  44.101  52.269  1.00  0.00           H  
ATOM   1879  H7S  OL    47      49.438  45.425  53.098  1.00  0.00           H  
ATOM   1880  C18  OL    47      50.454  45.977  51.191  1.00  0.00           C  
ATOM   1881  H8R  OL    47      49.489  46.081  50.690  1.00  0.00           H  
ATOM   1882  H8S  OL    47      50.864  46.938  51.508  1.00  0.00           H  
ATOM   1883  C19  OL    47      51.416  45.402  50.265  1.00  0.00           C  
ATOM   1884  H9R  OL    47      52.360  45.152  50.743  1.00  0.00           H  
ATOM   1885 C110  OL    47      51.337  45.242  49.005  1.00  0.00           C  
ATOM   1886 H10R  OL    47      52.114  44.734  48.438  1.00  0.00           H  
ATOM   1887 C111  OL    47      50.058  45.307  48.216  1.00  0.00           C  
ATOM   1888 H11R  OL    47      49.229  44.872  48.779  1.00  0.00           H  
ATOM   1889 H11S  OL    47      49.824  46.353  48.007  1.00  0.00           H  
ATOM   1890 C112  OL    47      50.202  44.560  46.893  1.00  0.00           C  
ATOM   1891 H12R  OL    47      50.992  44.883  46.212  1.00  0.00           H  
ATOM   1892 H12S  OL    47      50.578  43.584  47.205  1.00  0.00           H  
ATOM   1893 C113  OL    47      48.865  44.382  46.051  1.00  0.00           C  
ATOM   1894 H13R  OL    47      48.113  44.081  46.783  1.00  0.00           H  
ATOM   1895 H13S  OL    47      48.776  45.389  45.636  1.00  0.00           H  
ATOM   1896 C114  OL    47      48.864  43.405  44.865  1.00  0.00           C  
ATOM   1897 H14R  OL    47      48.762  42.382  45.232  1.00  0.00           H  
ATOM   1898 H14S  OL    47      47.954  43.582  44.288  1.00  0.00           H  
ATOM   1899 C115  OL    47      50.046  43.425  43.875  1.00  0.00           C  
ATOM   1900 H15R  OL    47      49.968  44.412  43.415  1.00  0.00           H  
ATOM   1901 H15S  OL    47      50.962  43.239  44.440  1.00  0.00           H  
ATOM   1902 C116  OL    47      49.818  42.395  42.764  1.00  0.00           C  
ATOM   1903 H16R  OL    47      50.558  42.674  42.010  1.00  0.00           H  
ATOM   1904 H16S  OL    47      50.151  41.394  43.045  1.00  0.00           H  
ATOM   1905 C117  OL    47      48.383  42.366  42.078  1.00  0.00           C  
ATOM   1906 H17R  OL    47      47.667  42.100  42.858  1.00  0.00           H  
ATOM   1907 H17S  OL    47      48.017  43.307  41.662  1.00  0.00           H  
ATOM   1908 C118  OL    47      48.388  41.313  40.950  1.00  0.00           C  
ATOM   1909 H18R  OL    47      48.741  40.424  41.478  1.00  0.00           H  
ATOM   1910 H18S  OL    47      49.014  41.764  40.177  1.00  0.00           H  
ATOM   1911 H18T  OL    47      47.393  41.177  40.521  1.00  0.00           H  
TER    1912       OL    47 
ATOM   1912  C1  CHL    48      35.630   4.634  52.914  1.00  0.00           C  
ATOM   1913  H11 CHL    48      34.579   4.369  52.781  1.00  0.00           H  
ATOM   1914  H12 CHL    48      35.891   5.648  52.605  1.00  0.00           H  
ATOM   1915  C2  CHL    48      35.796   4.529  54.455  1.00  0.00           C  
ATOM   1916  H21 CHL    48      36.827   4.824  54.664  1.00  0.00           H  
ATOM   1917  H22 CHL    48      35.075   5.112  55.031  1.00  0.00           H  
ATOM   1918  C3  CHL    48      35.624   3.106  55.083  1.00  0.00           C  
ATOM   1919  H31 CHL    48      34.624   2.705  54.901  1.00  0.00           H  
ATOM   1920  C4  CHL    48      36.627   2.195  54.328  1.00  0.00           C  
ATOM   1921  H41 CHL    48      37.632   2.590  54.489  1.00  0.00           H  
ATOM   1922  H42 CHL    48      36.635   1.202  54.781  1.00  0.00           H  
ATOM   1923  C5  CHL    48      36.443   2.180  52.832  1.00  0.00           C  
ATOM   1924  C6  CHL    48      36.170   1.027  52.232  1.00  0.00           C  
ATOM   1925  H61 CHL    48      36.138   0.148  52.871  1.00  0.00           H  
ATOM   1926  C7  CHL    48      35.886   0.802  50.778  1.00  0.00           C  
ATOM   1927  H71 CHL    48      36.338  -0.107  50.375  1.00  0.00           H  
ATOM   1928  H72 CHL    48      34.798   0.714  50.728  1.00  0.00           H  
ATOM   1929  C8  CHL    48      36.194   2.054  49.947  1.00  0.00           C  
ATOM   1930  H81 CHL    48      37.262   2.163  49.743  1.00  0.00           H  
ATOM   1931  C9  CHL    48      35.724   3.417  50.625  1.00  0.00           C  
ATOM   1932  H91 CHL    48      34.655   3.322  50.827  1.00  0.00           H  
ATOM   1933  C10 CHL    48      36.402   3.575  52.055  1.00  0.00           C  
ATOM   1934  C11 CHL    48      35.867   4.675  49.711  1.00  0.00           C  
ATOM   1935 H111 CHL    48      35.409   5.543  50.189  1.00  0.00           H  
ATOM   1936 H112 CHL    48      36.913   4.977  49.618  1.00  0.00           H  
ATOM   1937  C12 CHL    48      35.127   4.520  48.319  1.00  0.00           C  
ATOM   1938 H121 CHL    48      34.095   4.522  48.678  1.00  0.00           H  
ATOM   1939 H122 CHL    48      35.354   5.409  47.728  1.00  0.00           H  
ATOM   1940  C13 CHL    48      35.592   3.169  47.656  1.00  0.00           C  
ATOM   1941  C14 CHL    48      35.393   1.976  48.619  1.00  0.00           C  
ATOM   1942 H141 CHL    48      34.354   2.035  48.950  1.00  0.00           H  
ATOM   1943  C15 CHL    48      35.315   0.678  47.829  1.00  0.00           C  
ATOM   1944 H151 CHL    48      36.332   0.311  47.676  1.00  0.00           H  
ATOM   1945 H152 CHL    48      34.665  -0.095  48.245  1.00  0.00           H  
ATOM   1946  C16 CHL    48      34.608   1.252  46.514  1.00  0.00           C  
ATOM   1947 H161 CHL    48      35.196   0.772  45.729  1.00  0.00           H  
ATOM   1948 H162 CHL    48      33.625   0.803  46.358  1.00  0.00           H  
ATOM   1949  C17 CHL    48      34.620   2.759  46.530  1.00  0.00           C  
ATOM   1950 H171 CHL    48      33.635   3.094  46.862  1.00  0.00           H  
ATOM   1951  C18 CHL    48      37.083   3.178  47.172  1.00  0.00           C  
ATOM   1952 H181 CHL    48      37.319   2.158  46.860  1.00  0.00           H  
ATOM   1953 H182 CHL    48      37.764   3.385  48.000  1.00  0.00           H  
ATOM   1954 H183 CHL    48      37.286   3.832  46.322  1.00  0.00           H  
ATOM   1955  C19 CHL    48      37.834   4.124  52.007  1.00  0.00           C  
ATOM   1956 H191 CHL    48      38.360   3.561  51.233  1.00  0.00           H  
ATOM   1957 H192 CHL    48      38.299   4.015  52.989  1.00  0.00           H  
ATOM   1958 H193 CHL    48      37.867   5.185  51.753  1.00  0.00           H  
ATOM   1959  C20 CHL    48      34.885   3.378  45.085  1.00  0.00           C  
ATOM   1960 H201 CHL    48      35.930   3.157  44.859  1.00  0.00           H  
ATOM   1961  C21 CHL    48      34.862   4.937  45.160  1.00  0.00           C  
ATOM   1962 H211 CHL    48      34.561   5.443  44.241  1.00  0.00           H  
ATOM   1963 H212 CHL    48      35.780   5.414  45.509  1.00  0.00           H  
ATOM   1964 H213 CHL    48      34.177   5.288  45.935  1.00  0.00           H  
ATOM   1965  C22 CHL    48      33.962   2.733  44.044  1.00  0.00           C  
ATOM   1966 H221 CHL    48      34.194   1.668  43.975  1.00  0.00           H  
ATOM   1967 H222 CHL    48      32.923   2.729  44.380  1.00  0.00           H  
ATOM   1968  C23 CHL    48      34.166   3.253  42.610  1.00  0.00           C  
ATOM   1969 H231 CHL    48      33.485   2.625  42.032  1.00  0.00           H  
ATOM   1970 H232 CHL    48      33.837   4.294  42.595  1.00  0.00           H  
ATOM   1971  C24 CHL    48      35.660   3.165  42.065  1.00  0.00           C  
ATOM   1972 H241 CHL    48      36.288   3.780  42.713  1.00  0.00           H  
ATOM   1973 H242 CHL    48      36.142   2.193  42.189  1.00  0.00           H  
ATOM   1974  C25 CHL    48      35.747   3.574  40.606  1.00  0.00           C  
ATOM   1975 H251 CHL    48      35.028   4.389  40.498  1.00  0.00           H  
ATOM   1976  C26 CHL    48      35.206   2.437  39.870  1.00  0.00           C  
ATOM   1977 H261 CHL    48      34.430   1.903  40.423  1.00  0.00           H  
ATOM   1978 H262 CHL    48      35.918   1.624  39.710  1.00  0.00           H  
ATOM   1979 H263 CHL    48      34.837   2.749  38.890  1.00  0.00           H  
ATOM   1980  C27 CHL    48      37.130   4.079  40.230  1.00  0.00           C  
ATOM   1981 H271 CHL    48      37.116   4.427  39.195  1.00  0.00           H  
ATOM   1982 H272 CHL    48      37.950   3.359  40.204  1.00  0.00           H  
ATOM   1983 H273 CHL    48      37.430   4.906  40.877  1.00  0.00           H  
ATOM   1984  O1  CHL    48      35.941   3.029  56.440  1.00  0.00           O  
ATOM   1985  HO1 CHL    48      36.855   3.336  56.577  1.00  0.00           H  
TER    1986      CHL    48 
ATOM   1986 C116  PA    49      44.763  12.020  44.206  1.00  0.00           C  
ATOM   1987 H16R  PA    49      45.047  11.067  44.658  1.00  0.00           H  
ATOM   1988 H16S  PA    49      45.696  12.452  43.837  1.00  0.00           H  
ATOM   1989 H16T  PA    49      44.199  11.689  43.331  1.00  0.00           H  
ATOM   1990 C115  PA    49      44.194  13.080  45.240  1.00  0.00           C  
ATOM   1991 H15R  PA    49      44.342  14.095  44.868  1.00  0.00           H  
ATOM   1992 H15S  PA    49      44.829  13.010  46.126  1.00  0.00           H  
ATOM   1993 C114  PA    49      42.846  12.624  45.746  1.00  0.00           C  
ATOM   1994 H14R  PA    49      42.930  11.846  46.508  1.00  0.00           H  
ATOM   1995 H14S  PA    49      42.359  12.219  44.856  1.00  0.00           H  
ATOM   1996 C113  PA    49      42.078  13.830  46.301  1.00  0.00           C  
ATOM   1997 H13R  PA    49      41.087  13.471  46.586  1.00  0.00           H  
ATOM   1998 H13S  PA    49      41.978  14.507  45.450  1.00  0.00           H  
ATOM   1999 C112  PA    49      42.785  14.427  47.535  1.00  0.00           C  
ATOM   2000 H12R  PA    49      43.608  14.968  47.062  1.00  0.00           H  
ATOM   2001 H12S  PA    49      43.081  13.622  48.211  1.00  0.00           H  
ATOM   2002 C111  PA    49      41.909  15.402  48.317  1.00  0.00           C  
ATOM   2003 H11R  PA    49      41.586  16.215  47.663  1.00  0.00           H  
ATOM   2004 H11S  PA    49      42.531  15.752  49.143  1.00  0.00           H  
ATOM   2005 C110  PA    49      40.676  14.729  49.002  1.00  0.00           C  
ATOM   2006 H10R  PA    49      41.054  13.999  49.722  1.00  0.00           H  
ATOM   2007 H10S  PA    49      40.027  14.170  48.325  1.00  0.00           H  
ATOM   2008  C19  PA    49      39.904  15.839  49.703  1.00  0.00           C  
ATOM   2009  H9R  PA    49      39.100  15.247  50.147  1.00  0.00           H  
ATOM   2010  H9S  PA    49      39.436  16.514  48.984  1.00  0.00           H  
ATOM   2011  C18  PA    49      40.680  16.621  50.705  1.00  0.00           C  
ATOM   2012  H8R  PA    49      40.098  17.515  50.940  1.00  0.00           H  
ATOM   2013  H8S  PA    49      41.585  17.017  50.241  1.00  0.00           H  
ATOM   2014  C17  PA    49      41.042  15.900  52.008  1.00  0.00           C  
ATOM   2015  H7R  PA    49      41.809  15.133  51.885  1.00  0.00           H  
ATOM   2016  H7S  PA    49      40.249  15.262  52.404  1.00  0.00           H  
ATOM   2017  C16  PA    49      41.494  16.814  53.172  1.00  0.00           C  
ATOM   2018  H6R  PA    49      40.707  17.571  53.199  1.00  0.00           H  
ATOM   2019  H6S  PA    49      42.396  17.379  52.927  1.00  0.00           H  
ATOM   2020  C15  PA    49      41.774  16.144  54.576  1.00  0.00           C  
ATOM   2021  H5R  PA    49      42.280  15.182  54.474  1.00  0.00           H  
ATOM   2022  H5S  PA    49      40.811  15.921  55.040  1.00  0.00           H  
ATOM   2023  C14  PA    49      42.654  16.995  55.537  1.00  0.00           C  
ATOM   2024  H4R  PA    49      43.684  17.071  55.180  1.00  0.00           H  
ATOM   2025  H4S  PA    49      42.740  16.431  56.468  1.00  0.00           H  
ATOM   2026  C13  PA    49      42.094  18.450  55.731  1.00  0.00           C  
ATOM   2027  H3R  PA    49      41.944  19.013  54.807  1.00  0.00           H  
ATOM   2028  H3S  PA    49      42.779  18.913  56.444  1.00  0.00           H  
ATOM   2029  C12  PA    49      40.690  18.564  56.427  1.00  0.00           C  
ATOM   2030  H2R  PA    49      40.240  19.479  56.038  1.00  0.00           H  
ATOM   2031  H2S  PA    49      40.015  17.792  56.051  1.00  0.00           H  
ATOM   2032  C11  PC    50      40.660  18.503  57.905  1.00  0.00           C  
ATOM   2033  O12  PC    50      40.919  17.467  58.500  1.00  0.00           O  
ATOM   2034  O11  PC    50      40.392  19.658  58.457  1.00  0.00           O  
ATOM   2035  C1   PC    50      40.492  19.618  59.907  1.00  0.00           C  
ATOM   2036  HR   PC    50      39.996  18.719  60.282  1.00  0.00           H  
ATOM   2037  HS   PC    50      39.841  20.372  60.357  1.00  0.00           H  
ATOM   2038  C2   PC    50      41.953  19.796  60.380  1.00  0.00           C  
ATOM   2039  HX   PC    50      42.604  18.974  60.073  1.00  0.00           H  
ATOM   2040  C3   PC    50      41.924  19.617  61.972  1.00  0.00           C  
ATOM   2041  HA   PC    50      41.111  20.180  62.440  1.00  0.00           H  
ATOM   2042  HB   PC    50      42.886  19.953  62.365  1.00  0.00           H  
ATOM   2043  O31  PC    50      41.764  18.230  62.325  1.00  0.00           O  
ATOM   2044  P31  PC    50      42.971  17.301  62.404  1.00  0.00           P  
ATOM   2045  O32  PC    50      43.232  17.473  63.984  1.00  0.00           O  
ATOM   2046  C31  PC    50      44.094  18.487  64.467  1.00  0.00           C  
ATOM   2047  H1A  PC    50      43.696  19.472  64.208  1.00  0.00           H  
ATOM   2048  H1B  PC    50      45.072  18.384  63.990  1.00  0.00           H  
ATOM   2049  C32  PC    50      44.268  18.255  65.916  1.00  0.00           C  
ATOM   2050  H2A  PC    50      43.214  18.187  66.189  1.00  0.00           H  
ATOM   2051  H2B  PC    50      44.725  19.133  66.375  1.00  0.00           H  
ATOM   2052  N31  PC    50      45.050  17.092  66.479  1.00  0.00           N  
ATOM   2053  C33  PC    50      45.230  17.352  67.991  1.00  0.00           C  
ATOM   2054  H3A  PC    50      45.361  16.419  68.542  1.00  0.00           H  
ATOM   2055  H3B  PC    50      44.252  17.754  68.259  1.00  0.00           H  
ATOM   2056  H3C  PC    50      46.016  18.082  68.191  1.00  0.00           H  
ATOM   2057  C34  PC    50      44.319  15.826  66.348  1.00  0.00           C  
ATOM   2058  H4A  PC    50      43.498  15.738  67.061  1.00  0.00           H  
ATOM   2059  H4B  PC    50      44.935  14.973  66.637  1.00  0.00           H  
ATOM   2060  H4C  PC    50      44.053  15.727  65.295  1.00  0.00           H  
ATOM   2061  C35  PC    50      46.499  17.129  65.884  1.00  0.00           C  
ATOM   2062  H5A  PC    50      46.407  16.571  64.951  1.00  0.00           H  
ATOM   2063  H5B  PC    50      47.184  16.639  66.578  1.00  0.00           H  
ATOM   2064  H5C  PC    50      46.820  18.150  65.672  1.00  0.00           H  
ATOM   2065  O33  PC    50      42.530  15.881  62.137  1.00  0.00           O  
ATOM   2066  O34  PC    50      44.163  17.939  61.754  1.00  0.00           O  
ATOM   2067  O21  PC    50      42.461  21.050  59.958  1.00  0.00           O  
ATOM   2068  C21  PC    50      43.244  21.197  58.910  1.00  0.00           C  
ATOM   2069  O22  PC    50      43.725  20.264  58.301  1.00  0.00           O  
ATOM   2070  C12  OL    51      43.291  22.686  58.591  1.00  0.00           C  
ATOM   2071  H2R  OL    51      43.698  23.218  59.454  1.00  0.00           H  
ATOM   2072  H2S  OL    51      44.083  22.907  57.873  1.00  0.00           H  
ATOM   2073  C13  OL    51      41.933  23.291  58.031  1.00  0.00           C  
ATOM   2074  H3R  OL    51      41.185  23.149  58.814  1.00  0.00           H  
ATOM   2075  H3S  OL    51      41.990  24.371  57.880  1.00  0.00           H  
ATOM   2076  C14  OL    51      41.409  22.609  56.693  1.00  0.00           C  
ATOM   2077  H4R  OL    51      41.326  21.539  56.896  1.00  0.00           H  
ATOM   2078  H4S  OL    51      40.406  23.007  56.524  1.00  0.00           H  
ATOM   2079  C15  OL    51      42.262  22.760  55.478  1.00  0.00           C  
ATOM   2080  H5R  OL    51      42.619  23.788  55.391  1.00  0.00           H  
ATOM   2081  H5S  OL    51      43.162  22.145  55.544  1.00  0.00           H  
ATOM   2082  C16  OL    51      41.507  22.239  54.209  1.00  0.00           C  
ATOM   2083  H6R  OL    51      41.313  21.166  54.264  1.00  0.00           H  
ATOM   2084  H6S  OL    51      40.542  22.684  53.957  1.00  0.00           H  
ATOM   2085  C17  OL    51      42.475  22.270  52.916  1.00  0.00           C  
ATOM   2086  H7R  OL    51      42.737  23.301  52.669  1.00  0.00           H  
ATOM   2087  H7S  OL    51      43.466  21.848  53.096  1.00  0.00           H  
ATOM   2088  C18  OL    51      41.834  21.668  51.639  1.00  0.00           C  
ATOM   2089  H8R  OL    51      42.525  21.760  50.798  1.00  0.00           H  
ATOM   2090  H8S  OL    51      41.617  20.618  51.843  1.00  0.00           H  
ATOM   2091  C19  OL    51      40.494  22.299  51.283  1.00  0.00           C  
ATOM   2092  H9R  OL    51      39.628  21.994  51.865  1.00  0.00           H  
ATOM   2093 C110  OL    51      40.333  23.124  50.210  1.00  0.00           C  
ATOM   2094 H10R  OL    51      39.371  23.604  50.051  1.00  0.00           H  
ATOM   2095 C111  OL    51      41.461  23.740  49.405  1.00  0.00           C  
ATOM   2096 H11R  OL    51      41.122  24.755  49.188  1.00  0.00           H  
ATOM   2097 H11S  OL    51      42.373  23.877  49.990  1.00  0.00           H  
ATOM   2098 C112  OL    51      41.813  22.794  48.184  1.00  0.00           C  
ATOM   2099 H12R  OL    51      42.608  23.296  47.630  1.00  0.00           H  
ATOM   2100 H12S  OL    51      42.182  21.853  48.599  1.00  0.00           H  
ATOM   2101 C113  OL    51      40.570  22.597  47.282  1.00  0.00           C  
ATOM   2102 H13R  OL    51      39.694  22.401  47.903  1.00  0.00           H  
ATOM   2103 H13S  OL    51      40.478  23.576  46.807  1.00  0.00           H  
ATOM   2104 C114  OL    51      40.630  21.563  46.142  1.00  0.00           C  
ATOM   2105 H14R  OL    51      40.618  20.574  46.605  1.00  0.00           H  
ATOM   2106 H14S  OL    51      39.702  21.497  45.570  1.00  0.00           H  
ATOM   2107 C115  OL    51      41.749  21.634  45.025  1.00  0.00           C  
ATOM   2108 H15R  OL    51      42.714  21.463  45.506  1.00  0.00           H  
ATOM   2109 H15S  OL    51      41.487  20.785  44.390  1.00  0.00           H  
ATOM   2110 C116  OL    51      41.880  22.904  44.191  1.00  0.00           C  
ATOM   2111 H16R  OL    51      40.873  23.046  43.792  1.00  0.00           H  
ATOM   2112 H16S  OL    51      42.241  23.739  44.795  1.00  0.00           H  
ATOM   2113 C117  OL    51      42.812  22.640  43.018  1.00  0.00           C  
ATOM   2114 H17R  OL    51      43.711  22.099  43.322  1.00  0.00           H  
ATOM   2115 H17S  OL    51      42.338  21.831  42.460  1.00  0.00           H  
ATOM   2116 C118  OL    51      43.240  23.795  42.024  1.00  0.00           C  
ATOM   2117 H18R  OL    51      43.622  23.393  41.083  1.00  0.00           H  
ATOM   2118 H18S  OL    51      44.016  24.373  42.530  1.00  0.00           H  
ATOM   2119 H18T  OL    51      42.400  24.391  41.663  1.00  0.00           H  
TER    2120       OL    51 
ATOM   2120 C116  PA    52      35.061  27.171  41.998  1.00  0.00           C  
ATOM   2121 H16R  PA    52      34.476  26.304  41.684  1.00  0.00           H  
ATOM   2122 H16S  PA    52      36.038  26.950  42.433  1.00  0.00           H  
ATOM   2123 H16T  PA    52      35.104  27.690  41.038  1.00  0.00           H  
ATOM   2124 C115  PA    52      34.268  27.966  43.039  1.00  0.00           C  
ATOM   2125 H15R  PA    52      33.370  28.404  42.597  1.00  0.00           H  
ATOM   2126 H15S  PA    52      34.885  28.843  43.247  1.00  0.00           H  
ATOM   2127 C114  PA    52      34.105  27.152  44.349  1.00  0.00           C  
ATOM   2128 H14R  PA    52      35.025  26.621  44.603  1.00  0.00           H  
ATOM   2129 H14S  PA    52      33.349  26.380  44.189  1.00  0.00           H  
ATOM   2130 C113  PA    52      33.586  28.110  45.415  1.00  0.00           C  
ATOM   2131 H13R  PA    52      32.665  28.605  45.099  1.00  0.00           H  
ATOM   2132 H13S  PA    52      34.191  29.016  45.488  1.00  0.00           H  
ATOM   2133 C112  PA    52      33.353  27.477  46.789  1.00  0.00           C  
ATOM   2134 H12R  PA    52      34.304  26.985  47.004  1.00  0.00           H  
ATOM   2135 H12S  PA    52      32.514  26.781  46.735  1.00  0.00           H  
ATOM   2136 C111  PA    52      32.846  28.466  47.883  1.00  0.00           C  
ATOM   2137 H11R  PA    52      31.953  29.059  47.671  1.00  0.00           H  
ATOM   2138 H11S  PA    52      33.599  29.240  48.048  1.00  0.00           H  
ATOM   2139 C110  PA    52      32.687  27.711  49.258  1.00  0.00           C  
ATOM   2140 H10R  PA    52      33.525  27.013  49.300  1.00  0.00           H  
ATOM   2141 H10S  PA    52      31.725  27.228  49.442  1.00  0.00           H  
ATOM   2142  C19  PA    52      32.766  28.664  50.476  1.00  0.00           C  
ATOM   2143  H9R  PA    52      31.896  29.322  50.442  1.00  0.00           H  
ATOM   2144  H9S  PA    52      33.701  29.226  50.435  1.00  0.00           H  
ATOM   2145  C18  PA    52      32.722  27.901  51.802  1.00  0.00           C  
ATOM   2146  H8R  PA    52      31.925  27.155  51.822  1.00  0.00           H  
ATOM   2147  H8S  PA    52      32.450  28.635  52.563  1.00  0.00           H  
ATOM   2148  C17  PA    52      34.024  27.171  52.156  1.00  0.00           C  
ATOM   2149  H7R  PA    52      34.884  27.799  51.915  1.00  0.00           H  
ATOM   2150  H7S  PA    52      34.226  26.298  51.532  1.00  0.00           H  
ATOM   2151  C16  PA    52      34.128  26.774  53.618  1.00  0.00           C  
ATOM   2152  H6R  PA    52      34.610  25.796  53.566  1.00  0.00           H  
ATOM   2153  H6S  PA    52      33.118  26.621  54.006  1.00  0.00           H  
ATOM   2154  C15  PA    52      34.906  27.658  54.602  1.00  0.00           C  
ATOM   2155  H5R  PA    52      35.921  27.707  54.203  1.00  0.00           H  
ATOM   2156  H5S  PA    52      34.973  27.084  55.529  1.00  0.00           H  
ATOM   2157  C14  PA    52      34.318  29.096  54.859  1.00  0.00           C  
ATOM   2158  H4R  PA    52      34.110  29.512  53.872  1.00  0.00           H  
ATOM   2159  H4S  PA    52      35.046  29.761  55.331  1.00  0.00           H  
ATOM   2160  C13  PA    52      33.071  29.158  55.636  1.00  0.00           C  
ATOM   2161  H3R  PA    52      32.362  28.499  55.130  1.00  0.00           H  
ATOM   2162  H3S  PA    52      32.636  30.147  55.795  1.00  0.00           H  
ATOM   2163  C12  PA    52      33.463  28.666  57.061  1.00  0.00           C  
ATOM   2164  H2R  PA    52      33.787  29.604  57.517  1.00  0.00           H  
ATOM   2165  H2S  PA    52      34.425  28.150  57.089  1.00  0.00           H  
ATOM   2166  C11  PE    53      32.309  27.975  57.787  1.00  0.00           C  
ATOM   2167  O12  PE    53      31.877  26.880  57.514  1.00  0.00           O  
ATOM   2168  O11  PE    53      32.000  28.567  59.026  1.00  0.00           O  
ATOM   2169  C1   PE    53      31.075  27.943  59.906  1.00  0.00           C  
ATOM   2170  HR   PE    53      31.446  26.958  60.200  1.00  0.00           H  
ATOM   2171  HS   PE    53      30.107  27.849  59.407  1.00  0.00           H  
ATOM   2172  C2   PE    53      30.790  28.818  61.161  1.00  0.00           C  
ATOM   2173  HX   PE    53      31.699  29.088  61.705  1.00  0.00           H  
ATOM   2174  C3   PE    53      29.747  28.081  62.019  1.00  0.00           C  
ATOM   2175  HA   PE    53      30.126  27.111  62.353  1.00  0.00           H  
ATOM   2176  HB   PE    53      28.877  27.880  61.389  1.00  0.00           H  
ATOM   2177  O31  PE    53      29.303  28.848  63.190  1.00  0.00           O  
ATOM   2178  P31  PE    53      30.230  29.178  64.362  1.00  0.00           P  
ATOM   2179  O32  PE    53      30.817  30.563  63.944  1.00  0.00           O  
ATOM   2180  C31  PE    53      30.028  31.760  64.175  1.00  0.00           C  
ATOM   2181  H1A  PE    53      28.964  31.530  64.267  1.00  0.00           H  
ATOM   2182  H1B  PE    53      30.216  32.554  63.447  1.00  0.00           H  
ATOM   2183  C32  PE    53      30.565  32.280  65.561  1.00  0.00           C  
ATOM   2184  H2A  PE    53      30.074  33.213  65.840  1.00  0.00           H  
ATOM   2185  H2B  PE    53      30.358  31.553  66.348  1.00  0.00           H  
ATOM   2186  N31  PE    53      32.066  32.533  65.548  1.00  0.00           N  
ATOM   2187 HN1A  PE    53      32.318  33.273  64.873  1.00  0.00           H  
ATOM   2188 HN1B  PE    53      32.337  32.700  66.531  1.00  0.00           H  
ATOM   2189 HN1C  PE    53      32.592  31.702  65.231  1.00  0.00           H  
ATOM   2190  O33  PE    53      29.476  29.238  65.603  1.00  0.00           O  
ATOM   2191  O34  PE    53      31.474  28.354  64.407  1.00  0.00           O  
ATOM   2192  O21  PE    53      30.126  30.035  60.738  1.00  0.00           O  
ATOM   2193  C21  PE    53      30.841  31.174  60.708  1.00  0.00           C  
ATOM   2194  O22  PE    53      32.027  31.325  60.853  1.00  0.00           O  
ATOM   2195  C12  OL    54      29.881  32.319  60.404  1.00  0.00           C  
ATOM   2196  H2R  OL    54      28.851  31.974  60.298  1.00  0.00           H  
ATOM   2197  H2S  OL    54      29.851  33.121  61.145  1.00  0.00           H  
ATOM   2198  C13  OL    54      30.259  33.050  59.127  1.00  0.00           C  
ATOM   2199  H3R  OL    54      29.546  33.869  59.009  1.00  0.00           H  
ATOM   2200  H3S  OL    54      31.207  33.578  59.256  1.00  0.00           H  
ATOM   2201  C14  OL    54      30.153  32.216  57.767  1.00  0.00           C  
ATOM   2202  H4R  OL    54      30.082  32.906  56.924  1.00  0.00           H  
ATOM   2203  H4S  OL    54      30.916  31.461  57.566  1.00  0.00           H  
ATOM   2204  C15  OL    54      28.805  31.496  57.726  1.00  0.00           C  
ATOM   2205  H5R  OL    54      28.773  30.707  58.480  1.00  0.00           H  
ATOM   2206  H5S  OL    54      28.053  32.183  58.120  1.00  0.00           H  
ATOM   2207  C16  OL    54      28.286  31.033  56.325  1.00  0.00           C  
ATOM   2208  H6R  OL    54      27.203  30.894  56.332  1.00  0.00           H  
ATOM   2209  H6S  OL    54      28.491  31.748  55.526  1.00  0.00           H  
ATOM   2210  C17  OL    54      28.977  29.691  55.969  1.00  0.00           C  
ATOM   2211  H7R  OL    54      30.036  29.837  55.745  1.00  0.00           H  
ATOM   2212  H7S  OL    54      28.956  29.030  56.838  1.00  0.00           H  
ATOM   2213  C18  OL    54      28.363  28.939  54.837  1.00  0.00           C  
ATOM   2214  H8R  OL    54      27.295  28.723  54.909  1.00  0.00           H  
ATOM   2215  H8S  OL    54      28.384  29.595  53.964  1.00  0.00           H  
ATOM   2216  C19  OL    54      29.240  27.708  54.620  1.00  0.00           C  
ATOM   2217  H9R  OL    54      29.774  27.348  55.495  1.00  0.00           H  
ATOM   2218 C110  OL    54      29.442  27.165  53.389  1.00  0.00           C  
ATOM   2219 H10R  OL    54      30.119  26.321  53.282  1.00  0.00           H  
ATOM   2220 C111  OL    54      28.717  27.446  52.102  1.00  0.00           C  
ATOM   2221 H11R  OL    54      27.906  28.161  52.247  1.00  0.00           H  
ATOM   2222 H11S  OL    54      29.518  27.871  51.493  1.00  0.00           H  
ATOM   2223 C112  OL    54      28.113  26.185  51.422  1.00  0.00           C  
ATOM   2224 H12R  OL    54      27.802  26.449  50.409  1.00  0.00           H  
ATOM   2225 H12S  OL    54      28.957  25.499  51.333  1.00  0.00           H  
ATOM   2226 C113  OL    54      27.048  25.499  52.260  1.00  0.00           C  
ATOM   2227 H13R  OL    54      27.504  25.399  53.247  1.00  0.00           H  
ATOM   2228 H13S  OL    54      26.199  26.177  52.374  1.00  0.00           H  
ATOM   2229 C114  OL    54      26.504  24.159  51.657  1.00  0.00           C  
ATOM   2230 H14R  OL    54      27.365  23.497  51.544  1.00  0.00           H  
ATOM   2231 H14S  OL    54      25.720  23.761  52.305  1.00  0.00           H  
ATOM   2232 C115  OL    54      25.895  24.268  50.257  1.00  0.00           C  
ATOM   2233 H15R  OL    54      24.839  24.544  50.259  1.00  0.00           H  
ATOM   2234 H15S  OL    54      26.448  24.976  49.636  1.00  0.00           H  
ATOM   2235 C116  OL    54      25.961  22.912  49.455  1.00  0.00           C  
ATOM   2236 H16R  OL    54      26.937  22.504  49.727  1.00  0.00           H  
ATOM   2237 H16S  OL    54      25.351  22.147  49.940  1.00  0.00           H  
ATOM   2238 C117  OL    54      25.676  22.932  47.976  1.00  0.00           C  
ATOM   2239 H17R  OL    54      24.682  23.326  47.751  1.00  0.00           H  
ATOM   2240 H17S  OL    54      26.384  23.573  47.447  1.00  0.00           H  
ATOM   2241 C118  OL    54      25.855  21.585  47.292  1.00  0.00           C  
ATOM   2242 H18R  OL    54      26.894  21.292  47.128  1.00  0.00           H  
ATOM   2243 H18S  OL    54      25.342  21.543  46.329  1.00  0.00           H  
ATOM   2244 H18T  OL    54      25.357  20.894  47.975  1.00  0.00           H  
TER    2245       OL    54 
ATOM   2245 C116  PA    55      12.032  36.404  41.241  1.00  0.00           C  
ATOM   2246 H16R  PA    55      11.703  37.401  40.940  1.00  0.00           H  
ATOM   2247 H16S  PA    55      11.984  35.713  40.397  1.00  0.00           H  
ATOM   2248 H16T  PA    55      13.081  36.435  41.542  1.00  0.00           H  
ATOM   2249 C115  PA    55      11.149  35.822  42.331  1.00  0.00           C  
ATOM   2250 H15R  PA    55      11.514  34.807  42.506  1.00  0.00           H  
ATOM   2251 H15S  PA    55      10.105  35.831  42.010  1.00  0.00           H  
ATOM   2252 C114  PA    55      11.260  36.431  43.739  1.00  0.00           C  
ATOM   2253 H14R  PA    55      10.884  37.444  43.582  1.00  0.00           H  
ATOM   2254 H14S  PA    55      12.314  36.432  44.024  1.00  0.00           H  
ATOM   2255 C113  PA    55      10.424  35.699  44.737  1.00  0.00           C  
ATOM   2256 H13R  PA    55      10.525  34.613  44.692  1.00  0.00           H  
ATOM   2257 H13S  PA    55       9.389  35.903  44.454  1.00  0.00           H  
ATOM   2258 C112  PA    55      10.546  36.231  46.124  1.00  0.00           C  
ATOM   2259 H12R  PA    55      10.468  37.317  46.049  1.00  0.00           H  
ATOM   2260 H12S  PA    55      11.516  35.968  46.551  1.00  0.00           H  
ATOM   2261 C111  PA    55       9.477  35.600  47.156  1.00  0.00           C  
ATOM   2262 H11R  PA    55       9.633  34.521  47.094  1.00  0.00           H  
ATOM   2263 H11S  PA    55       8.465  35.691  46.757  1.00  0.00           H  
ATOM   2264 C110  PA    55       9.544  36.270  48.516  1.00  0.00           C  
ATOM   2265 H10R  PA    55       9.575  37.355  48.396  1.00  0.00           H  
ATOM   2266 H10S  PA    55      10.488  35.983  48.984  1.00  0.00           H  
ATOM   2267  C19  PA    55       8.447  35.810  49.432  1.00  0.00           C  
ATOM   2268  H9R  PA    55       8.606  34.748  49.631  1.00  0.00           H  
ATOM   2269  H9S  PA    55       7.482  35.820  48.921  1.00  0.00           H  
ATOM   2270  C18  PA    55       8.401  36.656  50.727  1.00  0.00           C  
ATOM   2271  H8R  PA    55       7.554  36.454  51.387  1.00  0.00           H  
ATOM   2272  H8S  PA    55       8.223  37.700  50.463  1.00  0.00           H  
ATOM   2273  C17  PA    55       9.665  36.621  51.607  1.00  0.00           C  
ATOM   2274  H7R  PA    55      10.566  37.070  51.184  1.00  0.00           H  
ATOM   2275  H7S  PA    55       9.807  35.562  51.830  1.00  0.00           H  
ATOM   2276  C16  PA    55       9.377  37.374  52.905  1.00  0.00           C  
ATOM   2277  H6R  PA    55       8.456  37.047  53.391  1.00  0.00           H  
ATOM   2278  H6S  PA    55       9.103  38.380  52.582  1.00  0.00           H  
ATOM   2279  C15  PA    55      10.512  37.391  53.949  1.00  0.00           C  
ATOM   2280  H5R  PA    55      10.117  38.039  54.734  1.00  0.00           H  
ATOM   2281  H5S  PA    55      11.348  37.927  53.495  1.00  0.00           H  
ATOM   2282  C14  PA    55      10.785  36.032  54.533  1.00  0.00           C  
ATOM   2283  H4R  PA    55      10.844  35.296  53.728  1.00  0.00           H  
ATOM   2284  H4S  PA    55       9.879  35.729  55.062  1.00  0.00           H  
ATOM   2285  C13  PA    55      12.080  36.098  55.420  1.00  0.00           C  
ATOM   2286  H3R  PA    55      11.845  36.850  56.176  1.00  0.00           H  
ATOM   2287  H3S  PA    55      12.959  36.448  54.874  1.00  0.00           H  
ATOM   2288  C12  PA    55      12.325  34.808  56.153  1.00  0.00           C  
ATOM   2289  H2R  PA    55      12.247  34.038  55.382  1.00  0.00           H  
ATOM   2290  H2S  PA    55      13.333  34.656  56.544  1.00  0.00           H  
ATOM   2291  C11  PE    56      11.346  34.587  57.322  1.00  0.00           C  
ATOM   2292  O12  PE    56      10.982  35.409  58.101  1.00  0.00           O  
ATOM   2293  O11  PE    56      11.026  33.293  57.395  1.00  0.00           O  
ATOM   2294  C1   PE    56      10.146  32.851  58.495  1.00  0.00           C  
ATOM   2295  HR   PE    56      10.544  33.349  59.383  1.00  0.00           H  
ATOM   2296  HS   PE    56      10.270  31.766  58.475  1.00  0.00           H  
ATOM   2297  C2   PE    56       8.639  33.273  58.338  1.00  0.00           C  
ATOM   2298  HX   PE    56       8.575  34.323  58.039  1.00  0.00           H  
ATOM   2299  C3   PE    56       7.758  32.926  59.552  1.00  0.00           C  
ATOM   2300  HA   PE    56       6.741  33.324  59.603  1.00  0.00           H  
ATOM   2301  HB   PE    56       8.222  33.359  60.442  1.00  0.00           H  
ATOM   2302  O31  PE    56       7.639  31.465  59.750  1.00  0.00           O  
ATOM   2303  P31  PE    56       8.433  30.705  60.865  1.00  0.00           P  
ATOM   2304  O32  PE    56       7.660  31.082  62.251  1.00  0.00           O  
ATOM   2305  C31  PE    56       7.865  32.291  62.931  1.00  0.00           C  
ATOM   2306  H1A  PE    56       7.717  33.195  62.335  1.00  0.00           H  
ATOM   2307  H1B  PE    56       8.836  32.326  63.432  1.00  0.00           H  
ATOM   2308  C32  PE    56       6.722  32.415  64.023  1.00  0.00           C  
ATOM   2309  H2A  PE    56       6.961  33.249  64.685  1.00  0.00           H  
ATOM   2310  H2B  PE    56       5.765  32.598  63.533  1.00  0.00           H  
ATOM   2311  N31  PE    56       6.626  31.228  64.965  1.00  0.00           N  
ATOM   2312 HN1A  PE    56       5.966  31.354  65.751  1.00  0.00           H  
ATOM   2313 HN1B  PE    56       6.263  30.352  64.557  1.00  0.00           H  
ATOM   2314 HN1C  PE    56       7.530  30.895  65.337  1.00  0.00           H  
ATOM   2315  O33  PE    56       8.299  29.258  60.637  1.00  0.00           O  
ATOM   2316  O34  PE    56       9.741  31.344  60.888  1.00  0.00           O  
ATOM   2317  O21  PE    56       8.125  32.487  57.234  1.00  0.00           O  
ATOM   2318  C21  PE    56       7.603  33.020  56.120  1.00  0.00           C  
ATOM   2319  O22  PE    56       7.578  34.215  55.875  1.00  0.00           O  
ATOM   2320  C12  OL    57       7.309  32.003  55.094  1.00  0.00           C  
ATOM   2321  H2R  OL    57       8.257  31.690  54.652  1.00  0.00           H  
ATOM   2322  H2S  OL    57       7.032  31.142  55.707  1.00  0.00           H  
ATOM   2323  C13  OL    57       6.159  32.322  54.124  1.00  0.00           C  
ATOM   2324  H3R  OL    57       5.222  32.140  54.655  1.00  0.00           H  
ATOM   2325  H3S  OL    57       6.289  33.364  53.823  1.00  0.00           H  
ATOM   2326  C14  OL    57       6.009  31.480  52.864  1.00  0.00           C  
ATOM   2327  H4R  OL    57       5.216  32.046  52.371  1.00  0.00           H  
ATOM   2328  H4S  OL    57       6.951  31.587  52.321  1.00  0.00           H  
ATOM   2329  C15  OL    57       5.617  29.998  52.964  1.00  0.00           C  
ATOM   2330  H5R  OL    57       6.261  29.658  53.777  1.00  0.00           H  
ATOM   2331  H5S  OL    57       4.650  29.957  53.470  1.00  0.00           H  
ATOM   2332  C16  OL    57       5.716  29.103  51.734  1.00  0.00           C  
ATOM   2333  H6R  OL    57       6.755  28.883  51.481  1.00  0.00           H  
ATOM   2334  H6S  OL    57       5.424  28.088  52.014  1.00  0.00           H  
ATOM   2335  C17  OL    57       4.939  29.616  50.507  1.00  0.00           C  
ATOM   2336  H7R  OL    57       4.388  28.724  50.204  1.00  0.00           H  
ATOM   2337  H7S  OL    57       4.282  30.429  50.823  1.00  0.00           H  
ATOM   2338  C18  OL    57       5.717  30.163  49.309  1.00  0.00           C  
ATOM   2339  H8R  OL    57       6.664  29.650  49.131  1.00  0.00           H  
ATOM   2340  H8S  OL    57       5.094  30.109  48.414  1.00  0.00           H  
ATOM   2341  C19  OL    57       6.007  31.628  49.474  1.00  0.00           C  
ATOM   2342  H9R  OL    57       6.713  31.844  50.272  1.00  0.00           H  
ATOM   2343 C110  OL    57       5.546  32.638  48.707  1.00  0.00           C  
ATOM   2344 H10R  OL    57       5.850  33.651  48.958  1.00  0.00           H  
ATOM   2345 C111  OL    57       4.579  32.395  47.640  1.00  0.00           C  
ATOM   2346 H11R  OL    57       3.914  31.586  47.949  1.00  0.00           H  
ATOM   2347 H11S  OL    57       4.084  33.368  47.627  1.00  0.00           H  
ATOM   2348 C112  OL    57       5.327  31.974  46.395  1.00  0.00           C  
ATOM   2349 H12R  OL    57       5.854  32.849  46.010  1.00  0.00           H  
ATOM   2350 H12S  OL    57       6.127  31.238  46.506  1.00  0.00           H  
ATOM   2351 C113  OL    57       4.418  31.540  45.201  1.00  0.00           C  
ATOM   2352 H13R  OL    57       4.916  30.811  44.558  1.00  0.00           H  
ATOM   2353 H13S  OL    57       3.473  31.143  45.578  1.00  0.00           H  
ATOM   2354 C114  OL    57       4.052  32.865  44.495  1.00  0.00           C  
ATOM   2355 H14R  OL    57       3.529  33.478  45.232  1.00  0.00           H  
ATOM   2356 H14S  OL    57       4.973  33.252  44.055  1.00  0.00           H  
ATOM   2357 C115  OL    57       3.116  32.733  43.263  1.00  0.00           C  
ATOM   2358 H15R  OL    57       3.024  33.679  42.726  1.00  0.00           H  
ATOM   2359 H15S  OL    57       3.656  32.003  42.656  1.00  0.00           H  
ATOM   2360 C116  OL    57       1.707  32.186  43.588  1.00  0.00           C  
ATOM   2361 H16R  OL    57       1.733  31.286  44.206  1.00  0.00           H  
ATOM   2362 H16S  OL    57       1.259  32.888  44.294  1.00  0.00           H  
ATOM   2363 C117  OL    57       0.921  32.070  42.266  1.00  0.00           C  
ATOM   2364 H17R  OL    57       0.856  33.075  41.842  1.00  0.00           H  
ATOM   2365 H17S  OL    57       1.439  31.402  41.574  1.00  0.00           H  
ATOM   2366 C118  OL    57      -0.581  31.563  42.503  1.00  0.00           C  
ATOM   2367 H18R  OL    57      -1.135  32.274  43.120  1.00  0.00           H  
ATOM   2368 H18S  OL    57      -0.540  30.634  43.074  1.00  0.00           H  
ATOM   2369 H18T  OL    57      -1.067  31.430  41.534  1.00  0.00           H  
TER    2370       OL    57 
ATOM   2370 C116  PA    58      30.621  24.714  40.344  1.00  0.00           C  
ATOM   2371 H16R  PA    58      31.494  24.690  39.689  1.00  0.00           H  
ATOM   2372 H16S  PA    58      30.356  25.763  40.498  1.00  0.00           H  
ATOM   2373 H16T  PA    58      29.790  24.209  39.848  1.00  0.00           H  
ATOM   2374 C115  PA    58      30.910  24.067  41.749  1.00  0.00           C  
ATOM   2375 H15R  PA    58      31.608  24.585  42.411  1.00  0.00           H  
ATOM   2376 H15S  PA    58      31.336  23.080  41.556  1.00  0.00           H  
ATOM   2377 C114  PA    58      29.660  23.752  42.558  1.00  0.00           C  
ATOM   2378 H14R  PA    58      28.902  23.176  42.022  1.00  0.00           H  
ATOM   2379 H14S  PA    58      29.107  24.666  42.784  1.00  0.00           H  
ATOM   2380 C113  PA    58      29.919  23.094  43.903  1.00  0.00           C  
ATOM   2381 H13R  PA    58      30.415  22.157  43.642  1.00  0.00           H  
ATOM   2382 H13S  PA    58      28.938  22.891  44.337  1.00  0.00           H  
ATOM   2383 C112  PA    58      30.891  23.791  44.953  1.00  0.00           C  
ATOM   2384 H12R  PA    58      30.621  24.843  45.058  1.00  0.00           H  
ATOM   2385 H12S  PA    58      31.870  23.834  44.470  1.00  0.00           H  
ATOM   2386 C111  PA    58      31.241  23.039  46.255  1.00  0.00           C  
ATOM   2387 H11R  PA    58      32.081  23.593  46.679  1.00  0.00           H  
ATOM   2388 H11S  PA    58      31.481  22.010  45.978  1.00  0.00           H  
ATOM   2389 C110  PA    58      30.034  23.042  47.204  1.00  0.00           C  
ATOM   2390 H10R  PA    58      29.200  22.517  46.733  1.00  0.00           H  
ATOM   2391 H10S  PA    58      29.850  24.119  47.192  1.00  0.00           H  
ATOM   2392  C19  PA    58      30.229  22.614  48.655  1.00  0.00           C  
ATOM   2393  H9R  PA    58      30.252  21.523  48.692  1.00  0.00           H  
ATOM   2394  H9S  PA    58      29.320  22.936  49.168  1.00  0.00           H  
ATOM   2395  C18  PA    58      31.478  23.188  49.349  1.00  0.00           C  
ATOM   2396  H8R  PA    58      31.499  24.256  49.119  1.00  0.00           H  
ATOM   2397  H8S  PA    58      32.365  22.650  49.007  1.00  0.00           H  
ATOM   2398  C17  PA    58      31.433  22.945  50.839  1.00  0.00           C  
ATOM   2399  H7R  PA    58      31.499  21.861  50.954  1.00  0.00           H  
ATOM   2400  H7S  PA    58      30.528  23.308  51.330  1.00  0.00           H  
ATOM   2401  C16  PA    58      32.599  23.647  51.619  1.00  0.00           C  
ATOM   2402  H6R  PA    58      32.350  24.708  51.552  1.00  0.00           H  
ATOM   2403  H6S  PA    58      33.618  23.574  51.234  1.00  0.00           H  
ATOM   2404  C15  PA    58      32.691  23.285  53.111  1.00  0.00           C  
ATOM   2405  H5R  PA    58      31.769  23.631  53.583  1.00  0.00           H  
ATOM   2406  H5S  PA    58      33.464  23.879  53.603  1.00  0.00           H  
ATOM   2407  C14  PA    58      32.766  21.738  53.326  1.00  0.00           C  
ATOM   2408  H4R  PA    58      33.528  21.302  52.678  1.00  0.00           H  
ATOM   2409  H4S  PA    58      31.793  21.323  53.056  1.00  0.00           H  
ATOM   2410  C13  PA    58      32.869  21.401  54.856  1.00  0.00           C  
ATOM   2411  H3R  PA    58      31.870  21.554  55.271  1.00  0.00           H  
ATOM   2412  H3S  PA    58      33.523  22.088  55.396  1.00  0.00           H  
ATOM   2413  C12  PA    58      33.401  19.951  54.988  1.00  0.00           C  
ATOM   2414  H2R  PA    58      34.392  19.905  54.532  1.00  0.00           H  
ATOM   2415  H2S  PA    58      32.626  19.366  54.489  1.00  0.00           H  
ATOM   2416  C11  PE    59      33.524  19.612  56.467  1.00  0.00           C  
ATOM   2417  O12  PE    59      33.182  20.350  57.394  1.00  0.00           O  
ATOM   2418  O11  PE    59      34.054  18.382  56.541  1.00  0.00           O  
ATOM   2419  C1   PE    59      33.868  17.657  57.806  1.00  0.00           C  
ATOM   2420  HR   PE    59      34.186  18.273  58.651  1.00  0.00           H  
ATOM   2421  HS   PE    59      34.497  16.768  57.710  1.00  0.00           H  
ATOM   2422  C2   PE    59      32.419  17.117  58.152  1.00  0.00           C  
ATOM   2423  HX   PE    59      31.794  17.890  58.606  1.00  0.00           H  
ATOM   2424  C3   PE    59      32.590  15.968  59.135  1.00  0.00           C  
ATOM   2425  HA   PE    59      33.173  15.180  58.651  1.00  0.00           H  
ATOM   2426  HB   PE    59      31.602  15.561  59.363  1.00  0.00           H  
ATOM   2427  O31  PE    59      33.349  16.266  60.397  1.00  0.00           O  
ATOM   2428  P31  PE    59      32.704  17.194  61.508  1.00  0.00           P  
ATOM   2429  O32  PE    59      32.779  18.690  60.882  1.00  0.00           O  
ATOM   2430  C31  PE    59      33.929  19.559  60.998  1.00  0.00           C  
ATOM   2431  H1A  PE    59      34.322  19.800  60.007  1.00  0.00           H  
ATOM   2432  H1B  PE    59      34.757  19.051  61.500  1.00  0.00           H  
ATOM   2433  C32  PE    59      33.593  20.837  61.669  1.00  0.00           C  
ATOM   2434  H2A  PE    59      33.358  20.777  62.733  1.00  0.00           H  
ATOM   2435  H2B  PE    59      34.543  21.374  61.646  1.00  0.00           H  
ATOM   2436  N31  PE    59      32.635  21.760  61.000  1.00  0.00           N  
ATOM   2437 HN1A  PE    59      31.747  21.263  60.821  1.00  0.00           H  
ATOM   2438 HN1B  PE    59      32.594  22.640  61.539  1.00  0.00           H  
ATOM   2439 HN1C  PE    59      33.085  22.032  60.111  1.00  0.00           H  
ATOM   2440  O33  PE    59      31.205  16.887  61.662  1.00  0.00           O  
ATOM   2441  O34  PE    59      33.583  17.153  62.714  1.00  0.00           O  
ATOM   2442  O21  PE    59      31.753  16.483  56.989  1.00  0.00           O  
ATOM   2443  C21  PE    59      30.926  17.253  56.273  1.00  0.00           C  
ATOM   2444  O22  PE    59      30.586  18.416  56.579  1.00  0.00           O  
ATOM   2445  C12  OL    60      30.436  16.554  55.107  1.00  0.00           C  
ATOM   2446  H2R  OL    60      30.129  15.551  55.410  1.00  0.00           H  
ATOM   2447  H2S  OL    60      29.570  17.053  54.668  1.00  0.00           H  
ATOM   2448  C13  OL    60      31.524  16.383  54.043  1.00  0.00           C  
ATOM   2449  H3R  OL    60      31.888  17.379  53.782  1.00  0.00           H  
ATOM   2450  H3S  OL    60      32.384  15.836  54.434  1.00  0.00           H  
ATOM   2451  C14  OL    60      30.928  15.826  52.732  1.00  0.00           C  
ATOM   2452  H4R  OL    60      30.588  14.811  52.951  1.00  0.00           H  
ATOM   2453  H4S  OL    60      30.027  16.429  52.598  1.00  0.00           H  
ATOM   2454  C15  OL    60      31.846  15.721  51.504  1.00  0.00           C  
ATOM   2455  H5R  OL    60      32.043  16.795  51.493  1.00  0.00           H  
ATOM   2456  H5S  OL    60      32.774  15.253  51.837  1.00  0.00           H  
ATOM   2457  C16  OL    60      31.091  15.147  50.217  1.00  0.00           C  
ATOM   2458  H6R  OL    60      30.626  14.179  50.410  1.00  0.00           H  
ATOM   2459  H6S  OL    60      30.230  15.772  49.971  1.00  0.00           H  
ATOM   2460  C17  OL    60      32.025  15.029  48.993  1.00  0.00           C  
ATOM   2461  H7R  OL    60      32.299  16.042  48.688  1.00  0.00           H  
ATOM   2462  H7S  OL    60      32.950  14.465  49.127  1.00  0.00           H  
ATOM   2463  C18  OL    60      31.169  14.355  47.835  1.00  0.00           C  
ATOM   2464  H8R  OL    60      30.224  13.958  48.211  1.00  0.00           H  
ATOM   2465  H8S  OL    60      30.781  15.154  47.200  1.00  0.00           H  
ATOM   2466  C19  OL    60      32.114  13.383  47.158  1.00  0.00           C  
ATOM   2467  H9R  OL    60      32.431  12.644  47.890  1.00  0.00           H  
ATOM   2468 C110  OL    60      32.699  13.471  45.962  1.00  0.00           C  
ATOM   2469 H10R  OL    60      33.488  12.796  45.641  1.00  0.00           H  
ATOM   2470 C111  OL    60      32.451  14.585  44.956  1.00  0.00           C  
ATOM   2471 H11R  OL    60      31.873  15.377  45.438  1.00  0.00           H  
ATOM   2472 H11S  OL    60      33.428  14.956  44.641  1.00  0.00           H  
ATOM   2473 C112  OL    60      31.767  13.995  43.637  1.00  0.00           C  
ATOM   2474 H12R  OL    60      32.410  13.227  43.201  1.00  0.00           H  
ATOM   2475 H12S  OL    60      30.891  13.391  43.882  1.00  0.00           H  
ATOM   2476 C113  OL    60      31.520  15.136  42.681  1.00  0.00           C  
ATOM   2477 H13R  OL    60      30.856  14.873  41.854  1.00  0.00           H  
ATOM   2478 H13S  OL    60      30.947  15.876  43.243  1.00  0.00           H  
ATOM   2479 C114  OL    60      32.737  15.939  42.136  1.00  0.00           C  
ATOM   2480 H14R  OL    60      32.273  16.890  41.868  1.00  0.00           H  
ATOM   2481 H14S  OL    60      33.467  16.229  42.895  1.00  0.00           H  
ATOM   2482 C115  OL    60      33.482  15.313  40.950  1.00  0.00           C  
ATOM   2483 H15R  OL    60      33.882  14.358  41.297  1.00  0.00           H  
ATOM   2484 H15S  OL    60      32.826  14.982  40.141  1.00  0.00           H  
ATOM   2485 C116  OL    60      34.473  16.082  40.240  1.00  0.00           C  
ATOM   2486 H16R  OL    60      35.258  16.334  40.956  1.00  0.00           H  
ATOM   2487 H16S  OL    60      34.956  15.534  39.428  1.00  0.00           H  
ATOM   2488 C117  OL    60      33.893  17.425  39.691  1.00  0.00           C  
ATOM   2489 H17R  OL    60      33.480  17.237  38.698  1.00  0.00           H  
ATOM   2490 H17S  OL    60      32.990  17.738  40.220  1.00  0.00           H  
ATOM   2491 C118  OL    60      34.901  18.518  39.415  1.00  0.00           C  
ATOM   2492 H18R  OL    60      35.148  19.063  40.328  1.00  0.00           H  
ATOM   2493 H18S  OL    60      34.528  19.287  38.736  1.00  0.00           H  
ATOM   2494 H18T  OL    60      35.756  18.228  38.800  1.00  0.00           H  
TER    2495       OL    60 
ATOM   2495  C1  CHL    61      39.834  79.072  50.269  1.00  0.00           C  
ATOM   2496  H11 CHL    61      38.750  78.937  50.264  1.00  0.00           H  
ATOM   2497  H12 CHL    61      40.035  80.085  49.913  1.00  0.00           H  
ATOM   2498  C2  CHL    61      40.300  79.103  51.758  1.00  0.00           C  
ATOM   2499  H21 CHL    61      41.312  79.508  51.830  1.00  0.00           H  
ATOM   2500  H22 CHL    61      39.494  79.623  52.278  1.00  0.00           H  
ATOM   2501  C3  CHL    61      40.315  77.760  52.402  1.00  0.00           C  
ATOM   2502  H31 CHL    61      39.299  77.358  52.420  1.00  0.00           H  
ATOM   2503  C4  CHL    61      41.207  76.728  51.661  1.00  0.00           C  
ATOM   2504  H41 CHL    61      42.262  77.005  51.717  1.00  0.00           H  
ATOM   2505  H42 CHL    61      40.977  75.743  52.073  1.00  0.00           H  
ATOM   2506  C5  CHL    61      40.690  76.610  50.153  1.00  0.00           C  
ATOM   2507  C6  CHL    61      40.285  75.423  49.686  1.00  0.00           C  
ATOM   2508  H61 CHL    61      40.350  74.578  50.366  1.00  0.00           H  
ATOM   2509  C7  CHL    61      39.662  75.199  48.318  1.00  0.00           C  
ATOM   2510  H71 CHL    61      40.071  74.302  47.848  1.00  0.00           H  
ATOM   2511  H72 CHL    61      38.589  75.011  48.384  1.00  0.00           H  
ATOM   2512  C8  CHL    61      39.949  76.431  47.362  1.00  0.00           C  
ATOM   2513  H81 CHL    61      41.027  76.362  47.202  1.00  0.00           H  
ATOM   2514  C9  CHL    61      39.661  77.731  48.063  1.00  0.00           C  
ATOM   2515  H91 CHL    61      38.609  77.542  48.288  1.00  0.00           H  
ATOM   2516  C10 CHL    61      40.480  77.934  49.383  1.00  0.00           C  
ATOM   2517  C11 CHL    61      39.654  78.928  47.086  1.00  0.00           C  
ATOM   2518 H111 CHL    61      39.198  79.800  47.558  1.00  0.00           H  
ATOM   2519 H112 CHL    61      40.624  79.409  46.943  1.00  0.00           H  
ATOM   2520  C12 CHL    61      38.999  78.752  45.657  1.00  0.00           C  
ATOM   2521 H121 CHL    61      37.914  78.768  45.780  1.00  0.00           H  
ATOM   2522 H122 CHL    61      39.325  79.633  45.101  1.00  0.00           H  
ATOM   2523  C13 CHL    61      39.487  77.466  44.985  1.00  0.00           C  
ATOM   2524  C14 CHL    61      39.203  76.349  46.007  1.00  0.00           C  
ATOM   2525 H141 CHL    61      38.135  76.423  46.222  1.00  0.00           H  
ATOM   2526  C15 CHL    61      39.115  75.012  45.361  1.00  0.00           C  
ATOM   2527 H151 CHL    61      40.115  74.612  45.538  1.00  0.00           H  
ATOM   2528 H152 CHL    61      38.377  74.371  45.849  1.00  0.00           H  
ATOM   2529  C16 CHL    61      38.839  75.352  43.866  1.00  0.00           C  
ATOM   2530 H161 CHL    61      39.688  75.006  43.272  1.00  0.00           H  
ATOM   2531 H162 CHL    61      37.984  74.804  43.466  1.00  0.00           H  
ATOM   2532  C17 CHL    61      38.698  76.860  43.727  1.00  0.00           C  
ATOM   2533 H171 CHL    61      37.643  77.018  43.961  1.00  0.00           H  
ATOM   2534  C18 CHL    61      40.997  77.613  44.602  1.00  0.00           C  
ATOM   2535 H181 CHL    61      41.177  78.484  43.968  1.00  0.00           H  
ATOM   2536 H182 CHL    61      41.453  76.732  44.147  1.00  0.00           H  
ATOM   2537 H183 CHL    61      41.619  77.928  45.443  1.00  0.00           H  
ATOM   2538  C19 CHL    61      41.882  78.424  49.061  1.00  0.00           C  
ATOM   2539 H191 CHL    61      42.450  78.391  49.993  1.00  0.00           H  
ATOM   2540 H192 CHL    61      41.961  79.386  48.550  1.00  0.00           H  
ATOM   2541 H193 CHL    61      42.373  77.714  48.393  1.00  0.00           H  
ATOM   2542  C20 CHL    61      39.059  77.482  42.297  1.00  0.00           C  
ATOM   2543 H201 CHL    61      40.147  77.491  42.202  1.00  0.00           H  
ATOM   2544  C21 CHL    61      38.539  78.967  42.240  1.00  0.00           C  
ATOM   2545 H211 CHL    61      39.118  79.558  42.952  1.00  0.00           H  
ATOM   2546 H212 CHL    61      37.487  79.027  42.528  1.00  0.00           H  
ATOM   2547 H213 CHL    61      38.529  79.408  41.241  1.00  0.00           H  
ATOM   2548  C22 CHL    61      38.612  76.674  41.044  1.00  0.00           C  
ATOM   2549 H221 CHL    61      39.007  77.143  40.140  1.00  0.00           H  
ATOM   2550 H222 CHL    61      39.098  75.704  40.918  1.00  0.00           H  
ATOM   2551  C23 CHL    61      37.099  76.502  40.850  1.00  0.00           C  
ATOM   2552 H231 CHL    61      36.780  75.958  41.742  1.00  0.00           H  
ATOM   2553 H232 CHL    61      36.580  77.461  40.909  1.00  0.00           H  
ATOM   2554  C24 CHL    61      36.714  75.823  39.558  1.00  0.00           C  
ATOM   2555 H241 CHL    61      35.641  75.625  39.608  1.00  0.00           H  
ATOM   2556 H242 CHL    61      36.733  76.306  38.579  1.00  0.00           H  
ATOM   2557  C25 CHL    61      37.415  74.441  39.397  1.00  0.00           C  
ATOM   2558 H251 CHL    61      38.463  74.543  39.106  1.00  0.00           H  
ATOM   2559  C26 CHL    61      36.780  73.725  38.193  1.00  0.00           C  
ATOM   2560 H261 CHL    61      37.334  72.828  37.911  1.00  0.00           H  
ATOM   2561 H262 CHL    61      36.818  74.411  37.344  1.00  0.00           H  
ATOM   2562 H263 CHL    61      35.725  73.528  38.398  1.00  0.00           H  
ATOM   2563  C27 CHL    61      37.335  73.463  40.607  1.00  0.00           C  
ATOM   2564 H271 CHL    61      37.787  72.477  40.486  1.00  0.00           H  
ATOM   2565 H272 CHL    61      36.295  73.247  40.860  1.00  0.00           H  
ATOM   2566 H273 CHL    61      37.640  74.057  41.472  1.00  0.00           H  
ATOM   2567  O1  CHL    61      40.799  77.879  53.768  1.00  0.00           O  
ATOM   2568  HO1 CHL    61      41.593  78.443  53.731  1.00  0.00           H  
TER    2569      CHL    61 
ATOM   2569 C116  PA    62      33.792  10.743  42.241  1.00  0.00           C  
ATOM   2570 H16R  PA    62      32.883  10.352  42.702  1.00  0.00           H  
ATOM   2571 H16S  PA    62      33.773  10.544  41.168  1.00  0.00           H  
ATOM   2572 H16T  PA    62      33.992  11.805  42.404  1.00  0.00           H  
ATOM   2573 C115  PA    62      34.935   9.917  42.868  1.00  0.00           C  
ATOM   2574 H15R  PA    62      35.890  10.206  42.424  1.00  0.00           H  
ATOM   2575 H15S  PA    62      34.708   8.866  42.674  1.00  0.00           H  
ATOM   2576 C114  PA    62      35.082  10.034  44.374  1.00  0.00           C  
ATOM   2577 H14R  PA    62      35.234  11.074  44.670  1.00  0.00           H  
ATOM   2578 H14S  PA    62      36.012   9.508  44.596  1.00  0.00           H  
ATOM   2579 C113  PA    62      34.004   9.336  45.128  1.00  0.00           C  
ATOM   2580 H13R  PA    62      33.949   8.319  44.735  1.00  0.00           H  
ATOM   2581 H13S  PA    62      33.071   9.895  45.028  1.00  0.00           H  
ATOM   2582 C112  PA    62      34.250   9.110  46.595  1.00  0.00           C  
ATOM   2583 H12R  PA    62      34.441  10.075  47.070  1.00  0.00           H  
ATOM   2584 H12S  PA    62      35.119   8.449  46.626  1.00  0.00           H  
ATOM   2585 C111  PA    62      33.238   8.310  47.327  1.00  0.00           C  
ATOM   2586 H11R  PA    62      33.400   7.309  46.921  1.00  0.00           H  
ATOM   2587 H11S  PA    62      32.241   8.689  47.093  1.00  0.00           H  
ATOM   2588 C110  PA    62      33.480   8.193  48.843  1.00  0.00           C  
ATOM   2589 H10R  PA    62      33.743   9.126  49.346  1.00  0.00           H  
ATOM   2590 H10S  PA    62      34.351   7.570  49.060  1.00  0.00           H  
ATOM   2591  C19  PA    62      32.333   7.333  49.530  1.00  0.00           C  
ATOM   2592  H9R  PA    62      32.144   6.460  48.902  1.00  0.00           H  
ATOM   2593  H9S  PA    62      31.371   7.840  49.426  1.00  0.00           H  
ATOM   2594  C18  PA    62      32.475   6.788  50.946  1.00  0.00           C  
ATOM   2595  H8R  PA    62      31.529   6.293  51.175  1.00  0.00           H  
ATOM   2596  H8S  PA    62      33.257   6.028  50.882  1.00  0.00           H  
ATOM   2597  C17  PA    62      32.788   7.837  52.012  1.00  0.00           C  
ATOM   2598  H7R  PA    62      31.912   8.460  52.205  1.00  0.00           H  
ATOM   2599  H7S  PA    62      33.499   8.571  51.628  1.00  0.00           H  
ATOM   2600  C16  PA    62      33.348   7.170  53.303  1.00  0.00           C  
ATOM   2601  H6R  PA    62      34.434   7.166  53.187  1.00  0.00           H  
ATOM   2602  H6S  PA    62      32.917   6.175  53.175  1.00  0.00           H  
ATOM   2603  C15  PA    62      32.904   7.890  54.615  1.00  0.00           C  
ATOM   2604  H5R  PA    62      31.820   7.997  54.694  1.00  0.00           H  
ATOM   2605  H5S  PA    62      33.275   8.909  54.485  1.00  0.00           H  
ATOM   2606  C14  PA    62      33.344   7.213  55.911  1.00  0.00           C  
ATOM   2607  H4R  PA    62      34.421   7.126  55.753  1.00  0.00           H  
ATOM   2608  H4S  PA    62      32.913   6.213  55.991  1.00  0.00           H  
ATOM   2609  C13  PA    62      33.048   8.084  57.178  1.00  0.00           C  
ATOM   2610  H3R  PA    62      33.515   9.063  57.058  1.00  0.00           H  
ATOM   2611  H3S  PA    62      33.570   7.571  57.989  1.00  0.00           H  
ATOM   2612  C12  PA    62      31.492   8.288  57.445  1.00  0.00           C  
ATOM   2613  H2R  PA    62      31.049   7.301  57.591  1.00  0.00           H  
ATOM   2614  H2S  PA    62      30.934   8.697  56.600  1.00  0.00           H  
ATOM   2615  C11  PE    63      31.263   9.039  58.692  1.00  0.00           C  
ATOM   2616  O12  PE    63      31.557   8.757  59.805  1.00  0.00           O  
ATOM   2617  O11  PE    63      30.809  10.234  58.364  1.00  0.00           O  
ATOM   2618  C1   PE    63      30.560  11.230  59.383  1.00  0.00           C  
ATOM   2619  HR   PE    63      30.146  10.742  60.269  1.00  0.00           H  
ATOM   2620  HS   PE    63      29.783  11.929  59.062  1.00  0.00           H  
ATOM   2621  C2   PE    63      31.858  11.903  59.761  1.00  0.00           C  
ATOM   2622  HX   PE    63      32.637  11.146  59.880  1.00  0.00           H  
ATOM   2623  C3   PE    63      31.736  12.740  61.028  1.00  0.00           C  
ATOM   2624  HA   PE    63      30.818  13.295  60.818  1.00  0.00           H  
ATOM   2625  HB   PE    63      32.634  13.360  61.085  1.00  0.00           H  
ATOM   2626  O31  PE    63      31.532  11.994  62.228  1.00  0.00           O  
ATOM   2627  P31  PE    63      32.798  11.386  62.954  1.00  0.00           P  
ATOM   2628  O32  PE    63      33.368  12.649  63.783  1.00  0.00           O  
ATOM   2629  C31  PE    63      32.588  13.330  64.769  1.00  0.00           C  
ATOM   2630  H1A  PE    63      33.281  13.604  65.569  1.00  0.00           H  
ATOM   2631  H1B  PE    63      31.887  12.641  65.248  1.00  0.00           H  
ATOM   2632  C32  PE    63      31.947  14.518  64.223  1.00  0.00           C  
ATOM   2633  H2A  PE    63      32.683  15.163  63.740  1.00  0.00           H  
ATOM   2634  H2B  PE    63      31.286  14.127  63.447  1.00  0.00           H  
ATOM   2635  N31  PE    63      31.088  15.262  65.134  1.00  0.00           N  
ATOM   2636 HN1A  PE    63      30.292  14.697  65.473  1.00  0.00           H  
ATOM   2637 HN1B  PE    63      31.646  15.587  65.940  1.00  0.00           H  
ATOM   2638 HN1C  PE    63      30.767  16.072  64.579  1.00  0.00           H  
ATOM   2639  O33  PE    63      32.299  10.421  64.008  1.00  0.00           O  
ATOM   2640  O34  PE    63      33.904  10.936  62.093  1.00  0.00           O  
ATOM   2641  O21  PE    63      32.126  12.820  58.720  1.00  0.00           O  
ATOM   2642  C21  PE    63      32.982  12.388  57.686  1.00  0.00           C  
ATOM   2643  O22  PE    63      33.899  11.571  57.876  1.00  0.00           O  
ATOM   2644  C12  OL    64      32.590  13.023  56.371  1.00  0.00           C  
ATOM   2645  H2R  OL    64      31.501  13.003  56.291  1.00  0.00           H  
ATOM   2646  H2S  OL    64      32.833  14.078  56.233  1.00  0.00           H  
ATOM   2647  C13  OL    64      33.177  12.149  55.230  1.00  0.00           C  
ATOM   2648  H3R  OL    64      34.267  12.203  55.285  1.00  0.00           H  
ATOM   2649  H3S  OL    64      32.927  11.098  55.387  1.00  0.00           H  
ATOM   2650  C14  OL    64      32.686  12.484  53.764  1.00  0.00           C  
ATOM   2651  H4R  OL    64      31.640  12.174  53.714  1.00  0.00           H  
ATOM   2652  H4S  OL    64      32.792  13.548  53.546  1.00  0.00           H  
ATOM   2653  C15  OL    64      33.296  11.548  52.692  1.00  0.00           C  
ATOM   2654  H5R  OL    64      33.162  10.549  53.114  1.00  0.00           H  
ATOM   2655  H5S  OL    64      32.627  11.631  51.833  1.00  0.00           H  
ATOM   2656  C16  OL    64      34.752  12.089  52.475  1.00  0.00           C  
ATOM   2657  H6R  OL    64      34.736  13.163  52.280  1.00  0.00           H  
ATOM   2658  H6S  OL    64      35.313  11.892  53.391  1.00  0.00           H  
ATOM   2659  C17  OL    64      35.556  11.428  51.289  1.00  0.00           C  
ATOM   2660  H7R  OL    64      36.614  11.657  51.433  1.00  0.00           H  
ATOM   2661  H7S  OL    64      35.407  10.356  51.429  1.00  0.00           H  
ATOM   2662  C18  OL    64      35.220  11.965  49.871  1.00  0.00           C  
ATOM   2663  H8R  OL    64      34.259  11.567  49.537  1.00  0.00           H  
ATOM   2664  H8S  OL    64      35.069  13.046  49.902  1.00  0.00           H  
ATOM   2665  C19  OL    64      36.464  11.707  49.012  1.00  0.00           C  
ATOM   2666  H9R  OL    64      36.836  10.692  49.127  1.00  0.00           H  
ATOM   2667 C110  OL    64      37.107  12.530  48.224  1.00  0.00           C  
ATOM   2668 H10R  OL    64      38.046  12.282  47.736  1.00  0.00           H  
ATOM   2669 C111  OL    64      36.864  13.968  48.071  1.00  0.00           C  
ATOM   2670 H11R  OL    64      36.541  14.418  49.012  1.00  0.00           H  
ATOM   2671 H11S  OL    64      37.761  14.481  47.718  1.00  0.00           H  
ATOM   2672 C112  OL    64      35.906  14.276  46.944  1.00  0.00           C  
ATOM   2673 H12R  OL    64      35.079  13.566  47.021  1.00  0.00           H  
ATOM   2674 H12S  OL    64      35.488  15.284  46.901  1.00  0.00           H  
ATOM   2675 C113  OL    64      36.492  13.981  45.471  1.00  0.00           C  
ATOM   2676 H13R  OL    64      37.062  13.049  45.440  1.00  0.00           H  
ATOM   2677 H13S  OL    64      35.646  13.869  44.791  1.00  0.00           H  
ATOM   2678 C114  OL    64      37.500  15.123  45.141  1.00  0.00           C  
ATOM   2679 H14R  OL    64      37.084  16.122  45.288  1.00  0.00           H  
ATOM   2680 H14S  OL    64      38.291  14.937  45.871  1.00  0.00           H  
ATOM   2681 C115  OL    64      38.158  14.976  43.815  1.00  0.00           C  
ATOM   2682 H15R  OL    64      38.646  15.942  43.668  1.00  0.00           H  
ATOM   2683 H15S  OL    64      38.947  14.234  43.952  1.00  0.00           H  
ATOM   2684 C116  OL    64      37.245  14.486  42.595  1.00  0.00           C  
ATOM   2685 H16R  OL    64      36.710  13.561  42.824  1.00  0.00           H  
ATOM   2686 H16S  OL    64      36.503  15.263  42.402  1.00  0.00           H  
ATOM   2687 C117  OL    64      38.107  14.152  41.377  1.00  0.00           C  
ATOM   2688 H17R  OL    64      38.624  13.241  41.685  1.00  0.00           H  
ATOM   2689 H17S  OL    64      37.439  13.929  40.542  1.00  0.00           H  
ATOM   2690 C118  OL    64      39.050  15.262  40.962  1.00  0.00           C  
ATOM   2691 H18R  OL    64      38.575  16.060  40.388  1.00  0.00           H  
ATOM   2692 H18S  OL    64      39.725  14.791  40.245  1.00  0.00           H  
ATOM   2693 H18T  OL    64      39.627  15.592  41.829  1.00  0.00           H  
TER    2694       OL    64 
ATOM   2694 C116  PA    65      56.789  -2.706  40.921  1.00  0.00           C  
ATOM   2695 H16R  PA    65      57.510  -3.527  40.911  1.00  0.00           H  
ATOM   2696 H16S  PA    65      56.675  -2.290  39.918  1.00  0.00           H  
ATOM   2697 H16T  PA    65      55.765  -2.995  41.166  1.00  0.00           H  
ATOM   2698 C115  PA    65      57.377  -1.624  41.899  1.00  0.00           C  
ATOM   2699 H15R  PA    65      57.112  -1.987  42.894  1.00  0.00           H  
ATOM   2700 H15S  PA    65      56.866  -0.692  41.647  1.00  0.00           H  
ATOM   2701 C114  PA    65      58.910  -1.282  41.835  1.00  0.00           C  
ATOM   2702 H14R  PA    65      59.296  -1.571  40.855  1.00  0.00           H  
ATOM   2703 H14S  PA    65      59.357  -1.915  42.604  1.00  0.00           H  
ATOM   2704 C113  PA    65      59.276   0.193  42.049  1.00  0.00           C  
ATOM   2705 H13R  PA    65      58.823   0.497  42.995  1.00  0.00           H  
ATOM   2706 H13S  PA    65      58.956   0.925  41.304  1.00  0.00           H  
ATOM   2707 C112  PA    65      60.764   0.528  42.245  1.00  0.00           C  
ATOM   2708 H12R  PA    65      60.697   1.557  42.604  1.00  0.00           H  
ATOM   2709 H12S  PA    65      61.404   0.388  41.371  1.00  0.00           H  
ATOM   2710 C111  PA    65      61.391  -0.237  43.382  1.00  0.00           C  
ATOM   2711 H11R  PA    65      61.391  -1.304  43.152  1.00  0.00           H  
ATOM   2712 H11S  PA    65      60.778  -0.110  44.277  1.00  0.00           H  
ATOM   2713 C110  PA    65      62.834   0.162  43.539  1.00  0.00           C  
ATOM   2714 H10R  PA    65      63.136   0.296  42.499  1.00  0.00           H  
ATOM   2715 H10S  PA    65      63.344  -0.752  43.851  1.00  0.00           H  
ATOM   2716  C19  PA    65      63.101   1.409  44.448  1.00  0.00           C  
ATOM   2717  H9R  PA    65      62.639   2.315  44.050  1.00  0.00           H  
ATOM   2718  H9S  PA    65      64.174   1.557  44.589  1.00  0.00           H  
ATOM   2719  C18  PA    65      62.608   1.135  45.871  1.00  0.00           C  
ATOM   2720  H8R  PA    65      62.902   0.112  46.112  1.00  0.00           H  
ATOM   2721  H8S  PA    65      61.529   1.303  45.870  1.00  0.00           H  
ATOM   2722  C17  PA    65      63.458   1.912  46.922  1.00  0.00           C  
ATOM   2723  H7R  PA    65      63.419   2.951  46.589  1.00  0.00           H  
ATOM   2724  H7S  PA    65      64.452   1.480  46.786  1.00  0.00           H  
ATOM   2725  C16  PA    65      63.016   1.651  48.408  1.00  0.00           C  
ATOM   2726  H6R  PA    65      62.829   0.610  48.679  1.00  0.00           H  
ATOM   2727  H6S  PA    65      61.997   1.999  48.587  1.00  0.00           H  
ATOM   2728  C15  PA    65      63.851   2.381  49.484  1.00  0.00           C  
ATOM   2729  H5R  PA    65      63.739   3.450  49.289  1.00  0.00           H  
ATOM   2730  H5S  PA    65      64.880   2.019  49.518  1.00  0.00           H  
ATOM   2731  C14  PA    65      63.201   2.173  50.885  1.00  0.00           C  
ATOM   2732  H4R  PA    65      63.204   1.110  51.134  1.00  0.00           H  
ATOM   2733  H4S  PA    65      62.140   2.427  50.860  1.00  0.00           H  
ATOM   2734  C13  PA    65      63.967   2.909  52.031  1.00  0.00           C  
ATOM   2735  H3R  PA    65      63.236   3.045  52.832  1.00  0.00           H  
ATOM   2736  H3S  PA    65      64.299   3.911  51.754  1.00  0.00           H  
ATOM   2737  C12  PA    65      65.085   2.020  52.626  1.00  0.00           C  
ATOM   2738  H2R  PA    65      65.947   2.062  51.957  1.00  0.00           H  
ATOM   2739  H2S  PA    65      64.736   0.988  52.702  1.00  0.00           H  
ATOM   2740  C11  PC    66      65.624   2.516  53.941  1.00  0.00           C  
ATOM   2741  O12  PC    66      65.691   3.698  54.219  1.00  0.00           O  
ATOM   2742  O11  PC    66      66.152   1.530  54.703  1.00  0.00           O  
ATOM   2743  C1   PC    66      66.712   1.845  55.998  1.00  0.00           C  
ATOM   2744  HR   PC    66      67.042   2.883  55.912  1.00  0.00           H  
ATOM   2745  HS   PC    66      67.523   1.111  56.015  1.00  0.00           H  
ATOM   2746  C2   PC    66      65.706   1.652  57.150  1.00  0.00           C  
ATOM   2747  HX   PC    66      66.084   1.878  58.150  1.00  0.00           H  
ATOM   2748  C3   PC    66      65.163   0.183  57.355  1.00  0.00           C  
ATOM   2749  HA   PC    66      64.939  -0.239  56.372  1.00  0.00           H  
ATOM   2750  HB   PC    66      64.179   0.133  57.828  1.00  0.00           H  
ATOM   2751  O31  PC    66      66.209  -0.626  57.906  1.00  0.00           O  
ATOM   2752  P31  PC    66      66.430  -0.748  59.424  1.00  0.00           P  
ATOM   2753  O32  PC    66      65.894  -2.184  59.825  1.00  0.00           O  
ATOM   2754  C31  PC    66      66.737  -3.320  60.022  1.00  0.00           C  
ATOM   2755  H1A  PC    66      67.005  -3.310  61.082  1.00  0.00           H  
ATOM   2756  H1B  PC    66      67.540  -3.541  59.315  1.00  0.00           H  
ATOM   2757  C32  PC    66      65.931  -4.615  59.978  1.00  0.00           C  
ATOM   2758  H2A  PC    66      65.307  -4.740  59.092  1.00  0.00           H  
ATOM   2759  H2B  PC    66      65.331  -4.476  60.879  1.00  0.00           H  
ATOM   2760  N31  PC    66      66.767  -5.887  60.155  1.00  0.00           N  
ATOM   2761  C33  PC    66      65.853  -6.980  60.567  1.00  0.00           C  
ATOM   2762  H3A  PC    66      65.485  -6.669  61.546  1.00  0.00           H  
ATOM   2763  H3B  PC    66      66.518  -7.839  60.671  1.00  0.00           H  
ATOM   2764  H3C  PC    66      64.936  -7.029  59.978  1.00  0.00           H  
ATOM   2765  C34  PC    66      67.495  -6.361  58.922  1.00  0.00           C  
ATOM   2766  H4A  PC    66      68.260  -5.610  58.720  1.00  0.00           H  
ATOM   2767  H4B  PC    66      66.667  -6.471  58.220  1.00  0.00           H  
ATOM   2768  H4C  PC    66      67.989  -7.316  59.102  1.00  0.00           H  
ATOM   2769  C35  PC    66      67.678  -5.867  61.324  1.00  0.00           C  
ATOM   2770  H5A  PC    66      67.107  -5.615  62.219  1.00  0.00           H  
ATOM   2771  H5B  PC    66      68.466  -5.167  61.044  1.00  0.00           H  
ATOM   2772  H5C  PC    66      68.035  -6.889  61.464  1.00  0.00           H  
ATOM   2773  O33  PC    66      67.893  -0.717  59.695  1.00  0.00           O  
ATOM   2774  O34  PC    66      65.625   0.198  60.186  1.00  0.00           O  
ATOM   2775  O21  PC    66      64.621   2.598  56.964  1.00  0.00           O  
ATOM   2776  C21  PC    66      64.782   3.898  57.213  1.00  0.00           C  
ATOM   2777  O22  PC    66      65.842   4.480  57.236  1.00  0.00           O  
ATOM   2778  C12  OL    67      63.426   4.659  57.296  1.00  0.00           C  
ATOM   2779  H2R  OL    67      62.699   3.860  57.136  1.00  0.00           H  
ATOM   2780  H2S  OL    67      63.372   5.125  58.282  1.00  0.00           H  
ATOM   2781  C13  OL    67      63.318   5.652  56.121  1.00  0.00           C  
ATOM   2782  H3R  OL    67      64.216   6.184  55.798  1.00  0.00           H  
ATOM   2783  H3S  OL    67      63.033   5.002  55.291  1.00  0.00           H  
ATOM   2784  C14  OL    67      62.188   6.677  56.161  1.00  0.00           C  
ATOM   2785  H4R  OL    67      61.251   6.137  56.317  1.00  0.00           H  
ATOM   2786  H4S  OL    67      62.351   7.349  57.006  1.00  0.00           H  
ATOM   2787  C15  OL    67      62.254   7.599  54.884  1.00  0.00           C  
ATOM   2788  H5R  OL    67      61.658   8.470  55.165  1.00  0.00           H  
ATOM   2789  H5S  OL    67      63.256   8.004  54.725  1.00  0.00           H  
ATOM   2790  C16  OL    67      61.786   6.994  53.568  1.00  0.00           C  
ATOM   2791  H6R  OL    67      62.042   7.611  52.704  1.00  0.00           H  
ATOM   2792  H6S  OL    67      62.353   6.080  53.376  1.00  0.00           H  
ATOM   2793  C17  OL    67      60.255   6.565  53.594  1.00  0.00           C  
ATOM   2794  H7R  OL    67      60.090   5.796  54.352  1.00  0.00           H  
ATOM   2795  H7S  OL    67      59.626   7.367  53.985  1.00  0.00           H  
ATOM   2796  C18  OL    67      59.634   6.030  52.245  1.00  0.00           C  
ATOM   2797  H8R  OL    67      58.554   5.897  52.337  1.00  0.00           H  
ATOM   2798  H8S  OL    67      59.731   6.752  51.431  1.00  0.00           H  
ATOM   2799  C19  OL    67      60.125   4.683  51.836  1.00  0.00           C  
ATOM   2800  H9R  OL    67      60.596   4.117  52.636  1.00  0.00           H  
ATOM   2801 C110  OL    67      59.890   4.118  50.610  1.00  0.00           C  
ATOM   2802 H10R  OL    67      60.255   3.114  50.406  1.00  0.00           H  
ATOM   2803 C111  OL    67      59.286   4.818  49.376  1.00  0.00           C  
ATOM   2804 H11R  OL    67      58.290   4.409  49.192  1.00  0.00           H  
ATOM   2805 H11S  OL    67      59.348   5.903  49.479  1.00  0.00           H  
ATOM   2806 C112  OL    67      60.076   4.508  48.126  1.00  0.00           C  
ATOM   2807 H12R  OL    67      61.048   5.000  48.204  1.00  0.00           H  
ATOM   2808 H12S  OL    67      60.314   3.459  47.940  1.00  0.00           H  
ATOM   2809 C113  OL    67      59.508   5.101  46.842  1.00  0.00           C  
ATOM   2810 H13R  OL    67      58.508   4.703  46.659  1.00  0.00           H  
ATOM   2811 H13S  OL    67      59.380   6.173  47.003  1.00  0.00           H  
ATOM   2812 C114  OL    67      60.411   4.791  45.599  1.00  0.00           C  
ATOM   2813 H14R  OL    67      61.261   5.472  45.679  1.00  0.00           H  
ATOM   2814 H14S  OL    67      60.830   3.784  45.540  1.00  0.00           H  
ATOM   2815 C115  OL    67      59.516   5.135  44.325  1.00  0.00           C  
ATOM   2816 H15R  OL    67      58.689   4.434  44.452  1.00  0.00           H  
ATOM   2817 H15S  OL    67      59.130   6.154  44.404  1.00  0.00           H  
ATOM   2818 C116  OL    67      60.200   4.887  42.889  1.00  0.00           C  
ATOM   2819 H16R  OL    67      61.197   5.332  42.894  1.00  0.00           H  
ATOM   2820 H16S  OL    67      60.333   3.823  42.684  1.00  0.00           H  
ATOM   2821 C117  OL    67      59.411   5.734  41.874  1.00  0.00           C  
ATOM   2822 H17R  OL    67      58.930   6.642  42.244  1.00  0.00           H  
ATOM   2823 H17S  OL    67      60.101   6.134  41.127  1.00  0.00           H  
ATOM   2824 C118  OL    67      58.371   4.946  41.103  1.00  0.00           C  
ATOM   2825 H18R  OL    67      59.014   4.159  40.703  1.00  0.00           H  
ATOM   2826 H18S  OL    67      57.961   5.570  40.306  1.00  0.00           H  
ATOM   2827 H18T  OL    67      57.700   4.613  41.898  1.00  0.00           H  
TER    2828       OL    67 
ATOM   2828 C116  PA    68      65.035  29.329  44.912  1.00  0.00           C  
ATOM   2829 H16R  PA    68      64.290  29.155  44.133  1.00  0.00           H  
ATOM   2830 H16S  PA    68      65.855  29.868  44.432  1.00  0.00           H  
ATOM   2831 H16T  PA    68      64.532  29.998  45.614  1.00  0.00           H  
ATOM   2832 C115  PA    68      65.465  27.888  45.386  1.00  0.00           C  
ATOM   2833 H15R  PA    68      66.173  27.979  46.212  1.00  0.00           H  
ATOM   2834 H15S  PA    68      66.083  27.353  44.663  1.00  0.00           H  
ATOM   2835 C114  PA    68      64.217  27.086  45.767  1.00  0.00           C  
ATOM   2836 H14R  PA    68      64.486  26.077  46.088  1.00  0.00           H  
ATOM   2837 H14S  PA    68      63.625  26.928  44.863  1.00  0.00           H  
ATOM   2838 C113  PA    68      63.390  27.755  46.855  1.00  0.00           C  
ATOM   2839 H13R  PA    68      62.619  27.026  47.112  1.00  0.00           H  
ATOM   2840 H13S  PA    68      62.899  28.618  46.400  1.00  0.00           H  
ATOM   2841 C112  PA    68      64.130  28.088  48.140  1.00  0.00           C  
ATOM   2842 H12R  PA    68      64.895  28.845  47.958  1.00  0.00           H  
ATOM   2843 H12S  PA    68      64.653  27.168  48.407  1.00  0.00           H  
ATOM   2844 C111  PA    68      63.050  28.605  49.139  1.00  0.00           C  
ATOM   2845 H11R  PA    68      62.193  27.940  49.266  1.00  0.00           H  
ATOM   2846 H11S  PA    68      62.679  29.568  48.781  1.00  0.00           H  
ATOM   2847 C110  PA    68      63.448  28.856  50.640  1.00  0.00           C  
ATOM   2848 H10R  PA    68      64.275  29.569  50.639  1.00  0.00           H  
ATOM   2849 H10S  PA    68      63.728  27.970  51.214  1.00  0.00           H  
ATOM   2850  C19  PA    68      62.187  29.398  51.407  1.00  0.00           C  
ATOM   2851  H9R  PA    68      61.491  28.583  51.616  1.00  0.00           H  
ATOM   2852  H9S  PA    68      61.680  30.148  50.797  1.00  0.00           H  
ATOM   2853  C18  PA    68      62.563  30.027  52.713  1.00  0.00           C  
ATOM   2854  H8R  PA    68      63.092  30.959  52.506  1.00  0.00           H  
ATOM   2855  H8S  PA    68      63.242  29.294  53.155  1.00  0.00           H  
ATOM   2856  C17  PA    68      61.351  30.164  53.676  1.00  0.00           C  
ATOM   2857  H7R  PA    68      61.087  29.147  53.973  1.00  0.00           H  
ATOM   2858  H7S  PA    68      60.488  30.584  53.154  1.00  0.00           H  
ATOM   2859  C16  PA    68      61.463  30.965  54.990  1.00  0.00           C  
ATOM   2860  H6R  PA    68      60.686  30.697  55.708  1.00  0.00           H  
ATOM   2861  H6S  PA    68      61.441  32.027  54.736  1.00  0.00           H  
ATOM   2862  C15  PA    68      62.816  30.683  55.615  1.00  0.00           C  
ATOM   2863  H5R  PA    68      63.572  31.223  55.041  1.00  0.00           H  
ATOM   2864  H5S  PA    68      62.983  29.605  55.677  1.00  0.00           H  
ATOM   2865  C14  PA    68      62.724  31.321  57.023  1.00  0.00           C  
ATOM   2866  H4R  PA    68      62.024  30.720  57.608  1.00  0.00           H  
ATOM   2867  H4S  PA    68      62.462  32.380  56.974  1.00  0.00           H  
ATOM   2868  C13  PA    68      64.000  31.306  57.910  1.00  0.00           C  
ATOM   2869  H3R  PA    68      64.340  30.314  58.214  1.00  0.00           H  
ATOM   2870  H3S  PA    68      63.681  31.808  58.826  1.00  0.00           H  
ATOM   2871  C12  PA    68      65.240  32.058  57.434  1.00  0.00           C  
ATOM   2872  H2R  PA    68      64.991  32.988  56.919  1.00  0.00           H  
ATOM   2873  H2S  PA    68      65.637  31.361  56.694  1.00  0.00           H  
ATOM   2874  C11  PC    69      66.166  32.311  58.576  1.00  0.00           C  
ATOM   2875  O12  PC    69      66.624  31.439  59.333  1.00  0.00           O  
ATOM   2876  O11  PC    69      66.645  33.630  58.589  1.00  0.00           O  
ATOM   2877  C1   PC    69      67.794  33.943  59.338  1.00  0.00           C  
ATOM   2878  HR   PC    69      68.598  33.369  58.868  1.00  0.00           H  
ATOM   2879  HS   PC    69      67.664  33.618  60.373  1.00  0.00           H  
ATOM   2880  C2   PC    69      68.093  35.519  59.292  1.00  0.00           C  
ATOM   2881  HX   PC    69      69.029  35.646  59.843  1.00  0.00           H  
ATOM   2882  C3   PC    69      66.951  36.216  60.068  1.00  0.00           C  
ATOM   2883  HA   PC    69      66.413  35.535  60.732  1.00  0.00           H  
ATOM   2884  HB   PC    69      66.285  36.561  59.272  1.00  0.00           H  
ATOM   2885  O31  PC    69      67.405  37.372  60.841  1.00  0.00           O  
ATOM   2886  P31  PC    69      67.874  37.182  62.274  1.00  0.00           P  
ATOM   2887  O32  PC    69      66.496  37.509  63.174  1.00  0.00           O  
ATOM   2888  C31  PC    69      66.074  38.931  63.111  1.00  0.00           C  
ATOM   2889  H1A  PC    69      65.431  39.025  62.231  1.00  0.00           H  
ATOM   2890  H1B  PC    69      66.887  39.648  62.971  1.00  0.00           H  
ATOM   2891  C32  PC    69      65.605  39.318  64.506  1.00  0.00           C  
ATOM   2892  H2A  PC    69      65.415  40.389  64.424  1.00  0.00           H  
ATOM   2893  H2B  PC    69      66.378  39.109  65.247  1.00  0.00           H  
ATOM   2894  N31  PC    69      64.337  38.674  65.029  1.00  0.00           N  
ATOM   2895  C33  PC    69      63.221  38.595  64.042  1.00  0.00           C  
ATOM   2896  H3A  PC    69      63.213  39.565  63.543  1.00  0.00           H  
ATOM   2897  H3B  PC    69      62.259  38.600  64.557  1.00  0.00           H  
ATOM   2898  H3C  PC    69      63.227  37.724  63.385  1.00  0.00           H  
ATOM   2899  C34  PC    69      64.748  37.317  65.557  1.00  0.00           C  
ATOM   2900  H4A  PC    69      65.148  36.688  64.760  1.00  0.00           H  
ATOM   2901  H4B  PC    69      63.898  36.816  66.022  1.00  0.00           H  
ATOM   2902  H4C  PC    69      65.538  37.365  66.308  1.00  0.00           H  
ATOM   2903  C35  PC    69      63.951  39.386  66.314  1.00  0.00           C  
ATOM   2904  H5A  PC    69      64.813  39.282  66.975  1.00  0.00           H  
ATOM   2905  H5B  PC    69      63.071  38.895  66.733  1.00  0.00           H  
ATOM   2906  H5C  PC    69      63.649  40.415  66.110  1.00  0.00           H  
ATOM   2907  O33  PC    69      68.216  35.755  62.484  1.00  0.00           O  
ATOM   2908  O34  PC    69      68.951  38.208  62.477  1.00  0.00           O  
ATOM   2909  O21  PC    69      68.215  36.073  57.972  1.00  0.00           O  
ATOM   2910  C21  PC    69      69.297  36.866  57.756  1.00  0.00           C  
ATOM   2911  O22  PC    69      70.049  37.267  58.626  1.00  0.00           O  
ATOM   2912  C12  OL    70      69.367  37.369  56.330  1.00  0.00           C  
ATOM   2913  H2R  OL    70      68.357  37.715  56.104  1.00  0.00           H  
ATOM   2914  H2S  OL    70      69.990  38.266  56.329  1.00  0.00           H  
ATOM   2915  C13  OL    70      69.868  36.228  55.356  1.00  0.00           C  
ATOM   2916  H3R  OL    70      70.873  35.896  55.625  1.00  0.00           H  
ATOM   2917  H3S  OL    70      69.135  35.429  55.488  1.00  0.00           H  
ATOM   2918  C14  OL    70      69.971  36.700  53.899  1.00  0.00           C  
ATOM   2919  H4R  OL    70      69.018  37.139  53.595  1.00  0.00           H  
ATOM   2920  H4S  OL    70      70.772  37.428  53.752  1.00  0.00           H  
ATOM   2921  C15  OL    70      70.262  35.587  52.939  1.00  0.00           C  
ATOM   2922  H5R  OL    70      70.989  34.863  53.313  1.00  0.00           H  
ATOM   2923  H5S  OL    70      69.354  35.006  52.766  1.00  0.00           H  
ATOM   2924  C16  OL    70      70.837  36.124  51.554  1.00  0.00           C  
ATOM   2925  H6R  OL    70      70.190  36.921  51.183  1.00  0.00           H  
ATOM   2926  H6S  OL    70      71.854  36.491  51.709  1.00  0.00           H  
ATOM   2927  C17  OL    70      70.758  35.017  50.482  1.00  0.00           C  
ATOM   2928  H7R  OL    70      71.374  34.139  50.685  1.00  0.00           H  
ATOM   2929  H7S  OL    70      69.704  34.750  50.585  1.00  0.00           H  
ATOM   2930  C18  OL    70      71.154  35.569  49.076  1.00  0.00           C  
ATOM   2931  H8R  OL    70      70.431  36.354  48.848  1.00  0.00           H  
ATOM   2932  H8S  OL    70      72.146  36.027  49.048  1.00  0.00           H  
ATOM   2933  C19  OL    70      71.063  34.497  48.054  1.00  0.00           C  
ATOM   2934  H9R  OL    70      71.354  33.521  48.433  1.00  0.00           H  
ATOM   2935 C110  OL    70      70.664  34.530  46.794  1.00  0.00           C  
ATOM   2936 H10R  OL    70      70.669  33.592  46.246  1.00  0.00           H  
ATOM   2937 C111  OL    70      70.401  35.821  46.042  1.00  0.00           C  
ATOM   2938 H11R  OL    70      69.313  35.906  46.067  1.00  0.00           H  
ATOM   2939 H11S  OL    70      71.021  36.540  46.583  1.00  0.00           H  
ATOM   2940 C112  OL    70      70.750  35.631  44.539  1.00  0.00           C  
ATOM   2941 H12R  OL    70      71.800  35.350  44.437  1.00  0.00           H  
ATOM   2942 H12S  OL    70      70.187  34.737  44.262  1.00  0.00           H  
ATOM   2943 C113  OL    70      70.318  36.795  43.613  1.00  0.00           C  
ATOM   2944 H13R  OL    70      69.226  36.778  43.639  1.00  0.00           H  
ATOM   2945 H13S  OL    70      70.601  37.680  44.186  1.00  0.00           H  
ATOM   2946 C114  OL    70      70.809  36.840  42.139  1.00  0.00           C  
ATOM   2947 H14R  OL    70      70.341  37.688  41.635  1.00  0.00           H  
ATOM   2948 H14S  OL    70      71.886  37.020  42.115  1.00  0.00           H  
ATOM   2949 C115  OL    70      70.619  35.552  41.298  1.00  0.00           C  
ATOM   2950 H15R  OL    70      70.338  34.679  41.891  1.00  0.00           H  
ATOM   2951 H15S  OL    70      69.863  35.871  40.577  1.00  0.00           H  
ATOM   2952 C116  OL    70      71.821  35.254  40.509  1.00  0.00           C  
ATOM   2953 H16R  OL    70      72.224  36.108  39.962  1.00  0.00           H  
ATOM   2954 H16S  OL    70      72.584  34.936  41.222  1.00  0.00           H  
ATOM   2955 C117  OL    70      71.609  34.011  39.590  1.00  0.00           C  
ATOM   2956 H17R  OL    70      70.622  34.001  39.123  1.00  0.00           H  
ATOM   2957 H17S  OL    70      72.318  34.031  38.760  1.00  0.00           H  
ATOM   2958 C118  OL    70      71.713  32.706  40.389  1.00  0.00           C  
ATOM   2959 H18R  OL    70      72.025  31.863  39.769  1.00  0.00           H  
ATOM   2960 H18S  OL    70      70.729  32.491  40.813  1.00  0.00           H  
ATOM   2961 H18T  OL    70      72.445  32.750  41.198  1.00  0.00           H  
TER    2962       OL    70 
ATOM   2962 C116  PA    71      33.243  72.962  40.562  1.00  0.00           C  
ATOM   2963 H16R  PA    71      34.051  72.228  40.596  1.00  0.00           H  
ATOM   2964 H16S  PA    71      33.651  73.969  40.668  1.00  0.00           H  
ATOM   2965 H16T  PA    71      32.724  72.881  39.604  1.00  0.00           H  
ATOM   2966 C115  PA    71      32.325  72.900  41.794  1.00  0.00           C  
ATOM   2967 H15R  PA    71      31.450  73.550  41.725  1.00  0.00           H  
ATOM   2968 H15S  PA    71      32.831  73.118  42.737  1.00  0.00           H  
ATOM   2969 C114  PA    71      31.773  71.424  41.890  1.00  0.00           C  
ATOM   2970 H14R  PA    71      32.589  70.904  42.395  1.00  0.00           H  
ATOM   2971 H14S  PA    71      31.675  71.041  40.872  1.00  0.00           H  
ATOM   2972 C113  PA    71      30.481  71.422  42.718  1.00  0.00           C  
ATOM   2973 H13R  PA    71      30.222  70.401  43.003  1.00  0.00           H  
ATOM   2974 H13S  PA    71      29.710  71.845  42.071  1.00  0.00           H  
ATOM   2975 C112  PA    71      30.396  72.221  44.115  1.00  0.00           C  
ATOM   2976 H12R  PA    71      29.340  72.264  44.389  1.00  0.00           H  
ATOM   2977 H12S  PA    71      30.683  73.275  44.093  1.00  0.00           H  
ATOM   2978 C111  PA    71      31.061  71.639  45.386  1.00  0.00           C  
ATOM   2979 H11R  PA    71      32.118  71.535  45.134  1.00  0.00           H  
ATOM   2980 H11S  PA    71      30.606  70.646  45.409  1.00  0.00           H  
ATOM   2981 C110  PA    71      30.764  72.412  46.695  1.00  0.00           C  
ATOM   2982 H10R  PA    71      29.696  72.474  46.915  1.00  0.00           H  
ATOM   2983 H10S  PA    71      31.224  73.396  46.583  1.00  0.00           H  
ATOM   2984  C19  PA    71      31.332  71.631  47.915  1.00  0.00           C  
ATOM   2985  H9R  PA    71      32.405  71.469  47.793  1.00  0.00           H  
ATOM   2986  H9S  PA    71      30.767  70.696  47.920  1.00  0.00           H  
ATOM   2987  C18  PA    71      30.935  72.268  49.201  1.00  0.00           C  
ATOM   2988  H8R  PA    71      30.956  71.496  49.972  1.00  0.00           H  
ATOM   2989  H8S  PA    71      29.929  72.690  49.240  1.00  0.00           H  
ATOM   2990  C17  PA    71      31.962  73.360  49.601  1.00  0.00           C  
ATOM   2991  H7R  PA    71      31.998  74.148  48.846  1.00  0.00           H  
ATOM   2992  H7S  PA    71      32.954  72.915  49.706  1.00  0.00           H  
ATOM   2993  C16  PA    71      31.495  73.977  51.008  1.00  0.00           C  
ATOM   2994  H6R  PA    71      30.476  74.369  51.031  1.00  0.00           H  
ATOM   2995  H6S  PA    71      32.126  74.834  51.255  1.00  0.00           H  
ATOM   2996  C15  PA    71      31.701  72.853  52.054  1.00  0.00           C  
ATOM   2997  H5R  PA    71      32.667  72.447  51.747  1.00  0.00           H  
ATOM   2998  H5S  PA    71      30.968  72.062  51.884  1.00  0.00           H  
ATOM   2999  C14  PA    71      31.717  73.261  53.538  1.00  0.00           C  
ATOM   3000  H4R  PA    71      31.735  72.340  54.123  1.00  0.00           H  
ATOM   3001  H4S  PA    71      30.793  73.822  53.691  1.00  0.00           H  
ATOM   3002  C13  PA    71      32.892  74.120  54.068  1.00  0.00           C  
ATOM   3003  H3R  PA    71      32.765  75.109  53.623  1.00  0.00           H  
ATOM   3004  H3S  PA    71      33.855  73.749  53.712  1.00  0.00           H  
ATOM   3005  C12  PA    71      32.946  74.249  55.559  1.00  0.00           C  
ATOM   3006  H2R  PA    71      33.086  73.279  56.042  1.00  0.00           H  
ATOM   3007  H2S  PA    71      32.002  74.705  55.862  1.00  0.00           H  
ATOM   3008  C11  PS    72      34.093  75.060  56.092  1.00  0.00           C  
ATOM   3009  O12  PS    72      34.882  74.546  56.822  1.00  0.00           O  
ATOM   3010  O11  PS    72      34.233  76.344  55.678  1.00  0.00           O  
ATOM   3011  C1   PS    72      35.431  77.111  56.081  1.00  0.00           C  
ATOM   3012  HR   PS    72      35.420  77.168  57.172  1.00  0.00           H  
ATOM   3013  HS   PS    72      35.398  78.072  55.561  1.00  0.00           H  
ATOM   3014  C2   PS    72      36.865  76.529  55.569  1.00  0.00           C  
ATOM   3015  HX   PS    72      37.048  75.578  56.077  1.00  0.00           H  
ATOM   3016  C3   PS    72      38.096  77.481  55.928  1.00  0.00           C  
ATOM   3017  HA   PS    72      38.206  78.364  55.292  1.00  0.00           H  
ATOM   3018  HB   PS    72      39.024  76.903  55.933  1.00  0.00           H  
ATOM   3019  O31  PS    72      37.909  78.108  57.280  1.00  0.00           O  
ATOM   3020  P31  PS    72      38.224  77.297  58.655  1.00  0.00           P  
ATOM   3021  O32  PS    72      37.129  76.231  58.955  1.00  0.00           O  
ATOM   3022  C31  PS    72      36.236  76.209  60.059  1.00  0.00           C  
ATOM   3023  H1A  PS    72      35.602  75.354  59.812  1.00  0.00           H  
ATOM   3024  H1B  PS    72      35.816  77.211  60.184  1.00  0.00           H  
ATOM   3025  C32  PS    72      36.998  75.782  61.308  1.00  0.00           C  
ATOM   3026  H2A  PS    72      37.878  76.405  61.480  1.00  0.00           H  
ATOM   3027  N31  PS    72      37.497  74.374  61.057  1.00  0.00           N  
ATOM   3028 HN1A  PS    72      37.393  74.025  60.090  1.00  0.00           H  
ATOM   3029 HN1B  PS    72      38.512  74.340  61.242  1.00  0.00           H  
ATOM   3030 HN1C  PS    72      37.074  73.674  61.688  1.00  0.00           H  
ATOM   3031  C33  PS    72      36.124  76.044  62.454  1.00  0.00           C  
ATOM   3032  O33  PS    72      39.567  76.590  58.479  1.00  0.00           O  
ATOM   3033  O34  PS    72      38.174  78.375  59.672  1.00  0.00           O  
ATOM   3034  O21  PS    72      36.852  76.444  54.131  1.00  0.00           O  
ATOM   3035  C21  PS    72      36.742  75.234  53.617  1.00  0.00           C  
ATOM   3036  O22  PS    72      36.362  74.241  54.169  1.00  0.00           O  
ATOM   3037  O35  PS    72      35.477  77.094  62.572  1.00  0.00           O  
ATOM   3038  O36  PS    72      36.060  75.190  63.274  1.00  0.00           O  
ATOM   3039  C12  OL    73      37.104  75.134  52.158  1.00  0.00           C  
ATOM   3040  H2R  OL    73      37.686  75.995  51.823  1.00  0.00           H  
ATOM   3041  H2S  OL    73      37.721  74.253  51.968  1.00  0.00           H  
ATOM   3042  C13  OL    73      35.837  75.104  51.264  1.00  0.00           C  
ATOM   3043  H3R  OL    73      35.144  74.274  51.417  1.00  0.00           H  
ATOM   3044  H3S  OL    73      35.265  75.989  51.551  1.00  0.00           H  
ATOM   3045  C14  OL    73      36.228  75.157  49.786  1.00  0.00           C  
ATOM   3046  H4R  OL    73      36.874  76.018  49.600  1.00  0.00           H  
ATOM   3047  H4S  OL    73      36.753  74.249  49.481  1.00  0.00           H  
ATOM   3048  C15  OL    73      34.896  75.319  48.860  1.00  0.00           C  
ATOM   3049  H5R  OL    73      34.261  74.500  49.207  1.00  0.00           H  
ATOM   3050  H5S  OL    73      34.357  76.238  49.098  1.00  0.00           H  
ATOM   3051  C16  OL    73      35.186  75.215  47.332  1.00  0.00           C  
ATOM   3052  H6R  OL    73      35.711  76.116  47.007  1.00  0.00           H  
ATOM   3053  H6S  OL    73      35.914  74.407  47.228  1.00  0.00           H  
ATOM   3054  C17  OL    73      33.948  75.013  46.549  1.00  0.00           C  
ATOM   3055  H7R  OL    73      33.677  73.965  46.690  1.00  0.00           H  
ATOM   3056  H7S  OL    73      33.122  75.679  46.808  1.00  0.00           H  
ATOM   3057  C18  OL    73      34.100  75.082  44.985  1.00  0.00           C  
ATOM   3058  H8R  OL    73      34.882  74.359  44.748  1.00  0.00           H  
ATOM   3059  H8S  OL    73      33.146  74.741  44.577  1.00  0.00           H  
ATOM   3060  C19  OL    73      34.635  76.410  44.478  1.00  0.00           C  
ATOM   3061  H9R  OL    73      35.547  76.711  44.987  1.00  0.00           H  
ATOM   3062 C110  OL    73      34.186  77.117  43.435  1.00  0.00           C  
ATOM   3063 H10R  OL    73      34.671  78.014  43.058  1.00  0.00           H  
ATOM   3064 C111  OL    73      32.848  76.951  42.719  1.00  0.00           C  
ATOM   3065 H11R  OL    73      32.945  76.480  41.738  1.00  0.00           H  
ATOM   3066 H11S  OL    73      32.244  76.236  43.282  1.00  0.00           H  
ATOM   3067 C112  OL    73      32.029  78.257  42.493  1.00  0.00           C  
ATOM   3068 H12R  OL    73      31.719  78.673  43.454  1.00  0.00           H  
ATOM   3069 H12S  OL    73      32.789  78.910  42.059  1.00  0.00           H  
ATOM   3070 C113  OL    73      30.700  77.873  41.681  1.00  0.00           C  
ATOM   3071 H13R  OL    73      30.856  77.562  40.646  1.00  0.00           H  
ATOM   3072 H13S  OL    73      30.196  77.043  42.180  1.00  0.00           H  
ATOM   3073 C114  OL    73      29.820  79.151  41.672  1.00  0.00           C  
ATOM   3074 H14R  OL    73      28.772  78.892  41.506  1.00  0.00           H  
ATOM   3075 H14S  OL    73      29.816  79.590  42.671  1.00  0.00           H  
ATOM   3076 C115  OL    73      30.379  80.308  40.785  1.00  0.00           C  
ATOM   3077 H15R  OL    73      29.755  81.184  40.976  1.00  0.00           H  
ATOM   3078 H15S  OL    73      31.325  80.633  41.225  1.00  0.00           H  
ATOM   3079 C116  OL    73      30.504  79.957  39.331  1.00  0.00           C  
ATOM   3080 H16R  OL    73      31.092  79.063  39.113  1.00  0.00           H  
ATOM   3081 H16S  OL    73      29.508  79.802  38.908  1.00  0.00           H  
ATOM   3082 C117  OL    73      31.211  81.068  38.454  1.00  0.00           C  
ATOM   3083 H17R  OL    73      30.820  82.074  38.615  1.00  0.00           H  
ATOM   3084 H17S  OL    73      32.217  81.029  38.877  1.00  0.00           H  
ATOM   3085 C118  OL    73      31.268  80.844  37.001  1.00  0.00           C  
ATOM   3086 H18R  OL    73      30.311  80.542  36.571  1.00  0.00           H  
ATOM   3087 H18S  OL    73      32.154  80.260  36.742  1.00  0.00           H  
ATOM   3088 H18T  OL    73      31.532  81.849  36.666  1.00  0.00           H  
TER    3089       OL    73 
ATOM   3089 C116  PA    74      50.380   8.798  43.524  1.00  0.00           C  
ATOM   3090 H16R  PA    74      50.499   8.349  42.535  1.00  0.00           H  
ATOM   3091 H16S  PA    74      51.216   9.485  43.667  1.00  0.00           H  
ATOM   3092 H16T  PA    74      49.401   9.242  43.720  1.00  0.00           H  
ATOM   3093 C115  PA    74      50.700   7.645  44.559  1.00  0.00           C  
ATOM   3094 H15R  PA    74      51.704   7.262  44.364  1.00  0.00           H  
ATOM   3095 H15S  PA    74      50.133   6.754  44.282  1.00  0.00           H  
ATOM   3096 C114  PA    74      50.665   8.134  46.018  1.00  0.00           C  
ATOM   3097 H14R  PA    74      50.932   7.360  46.741  1.00  0.00           H  
ATOM   3098 H14S  PA    74      49.648   8.426  46.287  1.00  0.00           H  
ATOM   3099 C113  PA    74      51.528   9.412  46.476  1.00  0.00           C  
ATOM   3100 H13R  PA    74      51.274  10.154  45.717  1.00  0.00           H  
ATOM   3101 H13S  PA    74      52.553   9.082  46.294  1.00  0.00           H  
ATOM   3102 C112  PA    74      51.284   9.854  48.003  1.00  0.00           C  
ATOM   3103 H12R  PA    74      50.278  10.274  48.073  1.00  0.00           H  
ATOM   3104 H12S  PA    74      51.878  10.744  48.219  1.00  0.00           H  
ATOM   3105 C111  PA    74      51.500   8.635  49.011  1.00  0.00           C  
ATOM   3106 H11R  PA    74      52.285   7.931  48.727  1.00  0.00           H  
ATOM   3107 H11S  PA    74      50.541   8.112  49.018  1.00  0.00           H  
ATOM   3108 C110  PA    74      51.891   9.096  50.468  1.00  0.00           C  
ATOM   3109 H10R  PA    74      51.133   9.819  50.779  1.00  0.00           H  
ATOM   3110 H10S  PA    74      52.866   9.571  50.342  1.00  0.00           H  
ATOM   3111  C19  PA    74      51.911   7.842  51.482  1.00  0.00           C  
ATOM   3112  H9R  PA    74      52.471   7.052  50.978  1.00  0.00           H  
ATOM   3113  H9S  PA    74      50.879   7.504  51.607  1.00  0.00           H  
ATOM   3114  C18  PA    74      52.581   8.083  52.805  1.00  0.00           C  
ATOM   3115  H8R  PA    74      52.110   8.993  53.184  1.00  0.00           H  
ATOM   3116  H8S  PA    74      53.650   8.274  52.692  1.00  0.00           H  
ATOM   3117  C17  PA    74      52.381   6.953  53.798  1.00  0.00           C  
ATOM   3118  H7R  PA    74      52.784   6.047  53.340  1.00  0.00           H  
ATOM   3119  H7S  PA    74      51.302   6.860  53.937  1.00  0.00           H  
ATOM   3120  C16  PA    74      53.001   7.073  55.233  1.00  0.00           C  
ATOM   3121  H6R  PA    74      52.692   8.027  55.665  1.00  0.00           H  
ATOM   3122  H6S  PA    74      54.083   7.060  55.085  1.00  0.00           H  
ATOM   3123  C15  PA    74      52.452   6.000  56.126  1.00  0.00           C  
ATOM   3124  H5R  PA    74      52.325   5.155  55.446  1.00  0.00           H  
ATOM   3125  H5S  PA    74      51.462   6.259  56.507  1.00  0.00           H  
ATOM   3126  C14  PA    74      53.338   5.627  57.343  1.00  0.00           C  
ATOM   3127  H4R  PA    74      54.202   5.197  56.832  1.00  0.00           H  
ATOM   3128  H4S  PA    74      52.968   4.791  57.939  1.00  0.00           H  
ATOM   3129  C13  PA    74      53.771   6.694  58.384  1.00  0.00           C  
ATOM   3130  H3R  PA    74      54.516   7.374  57.964  1.00  0.00           H  
ATOM   3131  H3S  PA    74      54.261   6.254  59.255  1.00  0.00           H  
ATOM   3132  C12  PA    74      52.615   7.597  58.872  1.00  0.00           C  
ATOM   3133  H2R  PA    74      52.852   8.522  59.401  1.00  0.00           H  
ATOM   3134  H2S  PA    74      52.023   7.920  58.013  1.00  0.00           H  
ATOM   3135  C11  PC    75      51.613   6.782  59.786  1.00  0.00           C  
ATOM   3136  O12  PC    75      51.831   6.530  60.975  1.00  0.00           O  
ATOM   3137  O11  PC    75      50.505   6.508  59.119  1.00  0.00           O  
ATOM   3138  C1   PC    75      49.544   5.693  59.867  1.00  0.00           C  
ATOM   3139  HR   PC    75      49.203   6.102  60.822  1.00  0.00           H  
ATOM   3140  HS   PC    75      50.044   4.782  60.206  1.00  0.00           H  
ATOM   3141  C2   PC    75      48.442   5.150  58.976  1.00  0.00           C  
ATOM   3142  HX   PC    75      47.841   5.901  58.456  1.00  0.00           H  
ATOM   3143  C3   PC    75      47.424   4.214  59.775  1.00  0.00           C  
ATOM   3144  HA   PC    75      46.731   3.778  59.051  1.00  0.00           H  
ATOM   3145  HB   PC    75      46.876   4.865  60.461  1.00  0.00           H  
ATOM   3146  O31  PC    75      48.100   3.074  60.436  1.00  0.00           O  
ATOM   3147  P31  PC    75      47.275   1.961  61.255  1.00  0.00           P  
ATOM   3148  O32  PC    75      47.198   2.290  62.774  1.00  0.00           O  
ATOM   3149  C31  PC    75      48.344   2.219  63.599  1.00  0.00           C  
ATOM   3150  H1A  PC    75      49.134   2.775  63.089  1.00  0.00           H  
ATOM   3151  H1B  PC    75      48.638   1.176  63.742  1.00  0.00           H  
ATOM   3152  C32  PC    75      48.054   2.802  64.955  1.00  0.00           C  
ATOM   3153  H2A  PC    75      47.276   2.271  65.505  1.00  0.00           H  
ATOM   3154  H2B  PC    75      47.689   3.826  64.861  1.00  0.00           H  
ATOM   3155  N31  PC    75      49.222   2.897  65.858  1.00  0.00           N  
ATOM   3156  C33  PC    75      48.802   3.607  67.143  1.00  0.00           C  
ATOM   3157  H3A  PC    75      48.111   2.954  67.677  1.00  0.00           H  
ATOM   3158  H3B  PC    75      48.304   4.519  66.809  1.00  0.00           H  
ATOM   3159  H3C  PC    75      49.687   3.633  67.780  1.00  0.00           H  
ATOM   3160  C34  PC    75      49.891   1.605  66.304  1.00  0.00           C  
ATOM   3161  H4A  PC    75      50.612   1.711  67.117  1.00  0.00           H  
ATOM   3162  H4B  PC    75      50.307   1.082  65.442  1.00  0.00           H  
ATOM   3163  H4C  PC    75      49.135   0.953  66.745  1.00  0.00           H  
ATOM   3164  C35  PC    75      50.252   3.718  65.153  1.00  0.00           C  
ATOM   3165  H5A  PC    75      50.512   3.045  64.334  1.00  0.00           H  
ATOM   3166  H5B  PC    75      51.151   3.846  65.758  1.00  0.00           H  
ATOM   3167  H5C  PC    75      49.879   4.680  64.799  1.00  0.00           H  
ATOM   3168  O33  PC    75      45.921   1.887  60.776  1.00  0.00           O  
ATOM   3169  O34  PC    75      48.070   0.736  61.136  1.00  0.00           O  
ATOM   3170  O21  PC    75      49.020   4.261  57.965  1.00  0.00           O  
ATOM   3171  C21  PC    75      49.037   4.555  56.657  1.00  0.00           C  
ATOM   3172  O22  PC    75      48.466   5.593  56.218  1.00  0.00           O  
ATOM   3173  C12  OL    76      49.659   3.498  55.799  1.00  0.00           C  
ATOM   3174  H2R  OL    76      50.678   3.417  56.184  1.00  0.00           H  
ATOM   3175  H2S  OL    76      49.070   2.585  55.905  1.00  0.00           H  
ATOM   3176  C13  OL    76      49.767   3.692  54.252  1.00  0.00           C  
ATOM   3177  H3R  OL    76      48.814   3.997  53.813  1.00  0.00           H  
ATOM   3178  H3S  OL    76      50.419   4.567  54.208  1.00  0.00           H  
ATOM   3179  C14  OL    76      50.374   2.513  53.596  1.00  0.00           C  
ATOM   3180  H4R  OL    76      51.387   2.465  54.003  1.00  0.00           H  
ATOM   3181  H4S  OL    76      49.829   1.641  53.963  1.00  0.00           H  
ATOM   3182  C15  OL    76      50.421   2.325  52.080  1.00  0.00           C  
ATOM   3183  H5R  OL    76      49.428   2.521  51.669  1.00  0.00           H  
ATOM   3184  H5S  OL    76      51.047   3.100  51.632  1.00  0.00           H  
ATOM   3185  C16  OL    76      50.989   0.968  51.546  1.00  0.00           C  
ATOM   3186  H6R  OL    76      50.332   0.145  51.835  1.00  0.00           H  
ATOM   3187  H6S  OL    76      50.812   0.981  50.469  1.00  0.00           H  
ATOM   3188  C17  OL    76      52.410   0.604  52.017  1.00  0.00           C  
ATOM   3189  H7R  OL    76      53.146   1.410  51.972  1.00  0.00           H  
ATOM   3190  H7S  OL    76      52.376   0.184  53.025  1.00  0.00           H  
ATOM   3191  C18  OL    76      53.017  -0.731  51.263  1.00  0.00           C  
ATOM   3192  H8R  OL    76      53.888  -1.122  51.794  1.00  0.00           H  
ATOM   3193  H8S  OL    76      52.352  -1.587  51.389  1.00  0.00           H  
ATOM   3194  C19  OL    76      53.435  -0.420  49.901  1.00  0.00           C  
ATOM   3195  H9R  OL    76      54.060   0.467  49.830  1.00  0.00           H  
ATOM   3196 C110  OL    76      52.912  -0.947  48.798  1.00  0.00           C  
ATOM   3197 H10R  OL    76      53.295  -0.586  47.846  1.00  0.00           H  
ATOM   3198 C111  OL    76      52.077  -2.205  48.783  1.00  0.00           C  
ATOM   3199 H11R  OL    76      52.352  -2.780  49.670  1.00  0.00           H  
ATOM   3200 H11S  OL    76      51.036  -1.891  48.884  1.00  0.00           H  
ATOM   3201 C112  OL    76      52.283  -3.149  47.557  1.00  0.00           C  
ATOM   3202 H12R  OL    76      53.324  -3.472  47.492  1.00  0.00           H  
ATOM   3203 H12S  OL    76      51.698  -4.041  47.789  1.00  0.00           H  
ATOM   3204 C113  OL    76      51.829  -2.358  46.350  1.00  0.00           C  
ATOM   3205 H13R  OL    76      50.832  -1.930  46.472  1.00  0.00           H  
ATOM   3206 H13S  OL    76      52.494  -1.493  46.302  1.00  0.00           H  
ATOM   3207 C114  OL    76      52.094  -3.110  45.082  1.00  0.00           C  
ATOM   3208 H14R  OL    76      51.696  -2.501  44.267  1.00  0.00           H  
ATOM   3209 H14S  OL    76      53.147  -3.319  44.886  1.00  0.00           H  
ATOM   3210 C115  OL    76      51.406  -4.476  45.096  1.00  0.00           C  
ATOM   3211 H15R  OL    76      51.901  -5.123  45.823  1.00  0.00           H  
ATOM   3212 H15S  OL    76      50.420  -4.202  45.477  1.00  0.00           H  
ATOM   3213 C116  OL    76      51.190  -5.080  43.662  1.00  0.00           C  
ATOM   3214 H16R  OL    76      50.633  -6.017  43.718  1.00  0.00           H  
ATOM   3215 H16S  OL    76      50.530  -4.315  43.248  1.00  0.00           H  
ATOM   3216 C117  OL    76      52.472  -5.263  42.863  1.00  0.00           C  
ATOM   3217 H17R  OL    76      53.148  -4.406  42.875  1.00  0.00           H  
ATOM   3218 H17S  OL    76      53.078  -6.083  43.255  1.00  0.00           H  
ATOM   3219 C118  OL    76      52.239  -5.721  41.422  1.00  0.00           C  
ATOM   3220 H18R  OL    76      53.156  -5.843  40.841  1.00  0.00           H  
ATOM   3221 H18S  OL    76      51.595  -5.016  40.893  1.00  0.00           H  
ATOM   3222 H18T  OL    76      51.674  -6.656  41.439  1.00  0.00           H  
TER    3223       OL    76 
ATOM   3223  C1  CHL    77      43.953  18.691  50.089  1.00  0.00           C  
ATOM   3224  H11 CHL    77      43.777  17.631  50.285  1.00  0.00           H  
ATOM   3225  H12 CHL    77      43.163  19.174  49.509  1.00  0.00           H  
ATOM   3226  C2  CHL    77      44.179  19.164  51.526  1.00  0.00           C  
ATOM   3227  H21 CHL    77      44.502  20.201  51.640  1.00  0.00           H  
ATOM   3228  H22 CHL    77      43.288  19.091  52.152  1.00  0.00           H  
ATOM   3229  C3  CHL    77      45.248  18.251  52.206  1.00  0.00           C  
ATOM   3230  H31 CHL    77      44.972  17.193  52.195  1.00  0.00           H  
ATOM   3231  C4  CHL    77      46.516  18.264  51.365  1.00  0.00           C  
ATOM   3232  H41 CHL    77      46.889  19.274  51.545  1.00  0.00           H  
ATOM   3233  H42 CHL    77      47.271  17.627  51.831  1.00  0.00           H  
ATOM   3234  C5  CHL    77      46.302  18.031  49.852  1.00  0.00           C  
ATOM   3235  C6  CHL    77      47.018  17.031  49.250  1.00  0.00           C  
ATOM   3236  H61 CHL    77      47.722  16.455  49.846  1.00  0.00           H  
ATOM   3237  C7  CHL    77      46.997  16.742  47.715  1.00  0.00           C  
ATOM   3238  H71 CHL    77      47.943  16.966  47.217  1.00  0.00           H  
ATOM   3239  H72 CHL    77      46.734  15.695  47.555  1.00  0.00           H  
ATOM   3240  C8  CHL    77      46.039  17.645  46.895  1.00  0.00           C  
ATOM   3241  H81 CHL    77      46.710  18.416  46.510  1.00  0.00           H  
ATOM   3242  C9  CHL    77      44.784  18.103  47.738  1.00  0.00           C  
ATOM   3243  H91 CHL    77      44.164  17.223  47.925  1.00  0.00           H  
ATOM   3244  C10 CHL    77      45.136  18.803  49.120  1.00  0.00           C  
ATOM   3245  C11 CHL    77      43.708  18.850  46.845  1.00  0.00           C  
ATOM   3246 H111 CHL    77      42.855  19.006  47.509  1.00  0.00           H  
ATOM   3247 H112 CHL    77      44.155  19.794  46.525  1.00  0.00           H  
ATOM   3248  C12 CHL    77      43.348  18.204  45.435  1.00  0.00           C  
ATOM   3249 H121 CHL    77      42.671  17.365  45.610  1.00  0.00           H  
ATOM   3250 H122 CHL    77      42.787  18.954  44.874  1.00  0.00           H  
ATOM   3251  C13 CHL    77      44.611  17.775  44.637  1.00  0.00           C  
ATOM   3252  C14 CHL    77      45.580  16.980  45.611  1.00  0.00           C  
ATOM   3253 H141 CHL    77      44.999  16.133  45.983  1.00  0.00           H  
ATOM   3254  C15 CHL    77      46.532  16.212  44.715  1.00  0.00           C  
ATOM   3255 H151 CHL    77      47.390  16.857  44.514  1.00  0.00           H  
ATOM   3256 H152 CHL    77      46.876  15.288  45.184  1.00  0.00           H  
ATOM   3257  C16 CHL    77      45.770  16.156  43.346  1.00  0.00           C  
ATOM   3258 H161 CHL    77      46.406  16.688  42.635  1.00  0.00           H  
ATOM   3259 H162 CHL    77      45.758  15.088  43.117  1.00  0.00           H  
ATOM   3260  C17 CHL    77      44.410  16.760  43.528  1.00  0.00           C  
ATOM   3261 H171 CHL    77      43.742  15.977  43.892  1.00  0.00           H  
ATOM   3262  C18 CHL    77      45.333  19.074  44.063  1.00  0.00           C  
ATOM   3263 H181 CHL    77      46.181  18.907  43.395  1.00  0.00           H  
ATOM   3264 H182 CHL    77      45.687  19.658  44.916  1.00  0.00           H  
ATOM   3265 H183 CHL    77      44.579  19.744  43.643  1.00  0.00           H  
ATOM   3266  C19 CHL    77      45.519  20.265  48.939  1.00  0.00           C  
ATOM   3267 H191 CHL    77      45.900  20.698  49.866  1.00  0.00           H  
ATOM   3268 H192 CHL    77      44.616  20.852  48.756  1.00  0.00           H  
ATOM   3269 H193 CHL    77      46.257  20.492  48.167  1.00  0.00           H  
ATOM   3270  C20 CHL    77      43.691  17.275  42.217  1.00  0.00           C  
ATOM   3271 H201 CHL    77      43.963  18.327  42.110  1.00  0.00           H  
ATOM   3272  C21 CHL    77      42.179  17.314  42.528  1.00  0.00           C  
ATOM   3273 H211 CHL    77      41.598  17.737  41.705  1.00  0.00           H  
ATOM   3274 H212 CHL    77      41.836  17.862  43.408  1.00  0.00           H  
ATOM   3275 H213 CHL    77      41.879  16.303  42.810  1.00  0.00           H  
ATOM   3276  C22 CHL    77      44.107  16.587  40.956  1.00  0.00           C  
ATOM   3277 H221 CHL    77      45.183  16.667  40.787  1.00  0.00           H  
ATOM   3278 H222 CHL    77      43.877  15.525  41.068  1.00  0.00           H  
ATOM   3279  C23 CHL    77      43.402  17.134  39.693  1.00  0.00           C  
ATOM   3280 H231 CHL    77      42.316  17.070  39.797  1.00  0.00           H  
ATOM   3281 H232 CHL    77      43.644  18.190  39.558  1.00  0.00           H  
ATOM   3282  C24 CHL    77      43.912  16.391  38.419  1.00  0.00           C  
ATOM   3283 H241 CHL    77      44.995  16.513  38.354  1.00  0.00           H  
ATOM   3284 H242 CHL    77      43.751  15.346  38.692  1.00  0.00           H  
ATOM   3285  C25 CHL    77      43.322  16.763  37.030  1.00  0.00           C  
ATOM   3286 H251 CHL    77      42.264  16.507  37.117  1.00  0.00           H  
ATOM   3287  C26 CHL    77      43.405  18.293  36.779  1.00  0.00           C  
ATOM   3288 H261 CHL    77      44.453  18.594  36.839  1.00  0.00           H  
ATOM   3289 H262 CHL    77      42.698  18.766  37.463  1.00  0.00           H  
ATOM   3290 H263 CHL    77      43.108  18.616  35.779  1.00  0.00           H  
ATOM   3291  C27 CHL    77      44.008  15.989  35.841  1.00  0.00           C  
ATOM   3292 H271 CHL    77      45.079  16.200  35.852  1.00  0.00           H  
ATOM   3293 H272 CHL    77      43.592  16.094  34.837  1.00  0.00           H  
ATOM   3294 H273 CHL    77      43.783  14.940  36.048  1.00  0.00           H  
ATOM   3295  O1  CHL    77      45.481  18.776  53.430  1.00  0.00           O  
ATOM   3296  HO1 CHL    77      46.114  18.187  53.878  1.00  0.00           H  
TER    3297      CHL    77 
ATOM   3297 C116  PA    78      60.478  31.000  40.859  1.00  0.00           C  
ATOM   3298 H16R  PA    78      60.107  32.026  40.803  1.00  0.00           H  
ATOM   3299 H16S  PA    78      59.688  30.325  41.193  1.00  0.00           H  
ATOM   3300 H16T  PA    78      60.687  30.839  39.799  1.00  0.00           H  
ATOM   3301 C115  PA    78      61.680  30.900  41.797  1.00  0.00           C  
ATOM   3302 H15R  PA    78      62.522  31.433  41.350  1.00  0.00           H  
ATOM   3303 H15S  PA    78      62.115  29.898  41.793  1.00  0.00           H  
ATOM   3304 C114  PA    78      61.441  31.497  43.201  1.00  0.00           C  
ATOM   3305 H14R  PA    78      60.869  32.422  43.111  1.00  0.00           H  
ATOM   3306 H14S  PA    78      62.390  31.760  43.674  1.00  0.00           H  
ATOM   3307 C113  PA    78      60.830  30.344  44.127  1.00  0.00           C  
ATOM   3308 H13R  PA    78      61.692  29.814  44.538  1.00  0.00           H  
ATOM   3309 H13S  PA    78      60.113  29.668  43.656  1.00  0.00           H  
ATOM   3310 C112  PA    78      60.212  30.965  45.380  1.00  0.00           C  
ATOM   3311 H12R  PA    78      59.475  31.714  45.081  1.00  0.00           H  
ATOM   3312 H12S  PA    78      60.953  31.560  45.919  1.00  0.00           H  
ATOM   3313 C111  PA    78      59.610  29.838  46.251  1.00  0.00           C  
ATOM   3314 H11R  PA    78      60.329  29.100  46.611  1.00  0.00           H  
ATOM   3315 H11S  PA    78      58.974  29.261  45.576  1.00  0.00           H  
ATOM   3316 C110  PA    78      58.855  30.280  47.485  1.00  0.00           C  
ATOM   3317 H10R  PA    78      58.811  29.301  47.966  1.00  0.00           H  
ATOM   3318 H10S  PA    78      57.871  30.662  47.204  1.00  0.00           H  
ATOM   3319  C19  PA    78      59.768  31.222  48.330  1.00  0.00           C  
ATOM   3320  H9R  PA    78      60.003  32.093  47.715  1.00  0.00           H  
ATOM   3321  H9S  PA    78      60.663  30.659  48.605  1.00  0.00           H  
ATOM   3322  C18  PA    78      58.940  31.750  49.492  1.00  0.00           C  
ATOM   3323  H8R  PA    78      58.244  32.461  49.041  1.00  0.00           H  
ATOM   3324  H8S  PA    78      59.648  32.375  50.040  1.00  0.00           H  
ATOM   3325  C17  PA    78      58.218  30.879  50.448  1.00  0.00           C  
ATOM   3326  H7R  PA    78      58.946  30.205  50.903  1.00  0.00           H  
ATOM   3327  H7S  PA    78      57.545  30.257  49.854  1.00  0.00           H  
ATOM   3328  C16  PA    78      57.400  31.574  51.503  1.00  0.00           C  
ATOM   3329  H6R  PA    78      56.955  30.836  52.174  1.00  0.00           H  
ATOM   3330  H6S  PA    78      56.502  32.000  51.051  1.00  0.00           H  
ATOM   3331  C15  PA    78      58.166  32.548  52.364  1.00  0.00           C  
ATOM   3332  H5R  PA    78      58.749  33.260  51.777  1.00  0.00           H  
ATOM   3333  H5S  PA    78      58.928  32.032  52.952  1.00  0.00           H  
ATOM   3334  C14  PA    78      57.170  33.336  53.288  1.00  0.00           C  
ATOM   3335  H4R  PA    78      56.283  32.715  53.437  1.00  0.00           H  
ATOM   3336  H4S  PA    78      56.863  34.236  52.750  1.00  0.00           H  
ATOM   3337  C13  PA    78      57.703  33.658  54.660  1.00  0.00           C  
ATOM   3338  H3R  PA    78      56.951  34.230  55.207  1.00  0.00           H  
ATOM   3339  H3S  PA    78      58.642  34.213  54.609  1.00  0.00           H  
ATOM   3340  C12  PA    78      58.092  32.397  55.488  1.00  0.00           C  
ATOM   3341  H2R  PA    78      58.988  32.016  54.994  1.00  0.00           H  
ATOM   3342  H2S  PA    78      57.364  31.595  55.351  1.00  0.00           H  
ATOM   3343  C11  PE    79      58.357  32.796  56.916  1.00  0.00           C  
ATOM   3344  O12  PE    79      57.760  33.618  57.586  1.00  0.00           O  
ATOM   3345  O11  PE    79      59.431  32.160  57.418  1.00  0.00           O  
ATOM   3346  C1   PE    79      59.896  32.438  58.793  1.00  0.00           C  
ATOM   3347  HR   PE    79      59.747  33.515  58.905  1.00  0.00           H  
ATOM   3348  HS   PE    79      60.986  32.363  58.808  1.00  0.00           H  
ATOM   3349  C2   PE    79      59.259  31.454  59.782  1.00  0.00           C  
ATOM   3350  HX   PE    79      58.181  31.573  59.646  1.00  0.00           H  
ATOM   3351  C3   PE    79      59.669  31.732  61.209  1.00  0.00           C  
ATOM   3352  HA   PE    79      59.397  30.829  61.762  1.00  0.00           H  
ATOM   3353  HB   PE    79      59.023  32.512  61.617  1.00  0.00           H  
ATOM   3354  O31  PE    79      61.033  32.069  61.306  1.00  0.00           O  
ATOM   3355  P31  PE    79      61.867  31.717  62.625  1.00  0.00           P  
ATOM   3356  O32  PE    79      61.943  30.102  62.468  1.00  0.00           O  
ATOM   3357  C31  PE    79      62.744  29.320  61.444  1.00  0.00           C  
ATOM   3358  H1A  PE    79      63.204  30.068  60.793  1.00  0.00           H  
ATOM   3359  H1B  PE    79      62.081  28.683  60.853  1.00  0.00           H  
ATOM   3360  C32  PE    79      63.809  28.527  62.198  1.00  0.00           C  
ATOM   3361  H2A  PE    79      63.290  27.613  62.489  1.00  0.00           H  
ATOM   3362  H2B  PE    79      64.684  28.354  61.569  1.00  0.00           H  
ATOM   3363  N31  PE    79      64.425  29.137  63.468  1.00  0.00           N  
ATOM   3364 HN1A  PE    79      63.756  29.374  64.218  1.00  0.00           H  
ATOM   3365 HN1B  PE    79      65.058  28.576  64.061  1.00  0.00           H  
ATOM   3366 HN1C  PE    79      64.818  30.053  63.196  1.00  0.00           H  
ATOM   3367  O33  PE    79      63.244  32.271  62.453  1.00  0.00           O  
ATOM   3368  O34  PE    79      61.049  32.052  63.810  1.00  0.00           O  
ATOM   3369  O21  PE    79      59.660  30.143  59.428  1.00  0.00           O  
ATOM   3370  C21  PE    79      58.818  29.111  59.406  1.00  0.00           C  
ATOM   3371  O22  PE    79      57.774  29.191  59.914  1.00  0.00           O  
ATOM   3372  C12  OL    80      59.464  27.989  58.713  1.00  0.00           C  
ATOM   3373  H2R  OL    80      59.581  28.104  57.634  1.00  0.00           H  
ATOM   3374  H2S  OL    80      60.407  27.801  59.231  1.00  0.00           H  
ATOM   3375  C13  OL    80      58.663  26.698  58.848  1.00  0.00           C  
ATOM   3376  H3R  OL    80      58.854  26.454  59.895  1.00  0.00           H  
ATOM   3377  H3S  OL    80      57.642  26.879  58.505  1.00  0.00           H  
ATOM   3378  C14  OL    80      59.299  25.527  58.186  1.00  0.00           C  
ATOM   3379  H4R  OL    80      60.380  25.675  58.238  1.00  0.00           H  
ATOM   3380  H4S  OL    80      58.990  24.645  58.752  1.00  0.00           H  
ATOM   3381  C15  OL    80      58.962  25.306  56.675  1.00  0.00           C  
ATOM   3382  H5R  OL    80      57.872  25.249  56.700  1.00  0.00           H  
ATOM   3383  H5S  OL    80      59.217  26.210  56.118  1.00  0.00           H  
ATOM   3384  C16  OL    80      59.515  24.059  55.947  1.00  0.00           C  
ATOM   3385  H6R  OL    80      60.607  24.061  55.937  1.00  0.00           H  
ATOM   3386  H6S  OL    80      59.187  23.183  56.511  1.00  0.00           H  
ATOM   3387  C17  OL    80      59.033  23.959  54.478  1.00  0.00           C  
ATOM   3388  H7R  OL    80      58.018  24.356  54.415  1.00  0.00           H  
ATOM   3389  H7S  OL    80      59.604  24.669  53.876  1.00  0.00           H  
ATOM   3390  C18  OL    80      59.137  22.625  53.755  1.00  0.00           C  
ATOM   3391  H8R  OL    80      60.183  22.330  53.649  1.00  0.00           H  
ATOM   3392  H8S  OL    80      58.530  21.856  54.237  1.00  0.00           H  
ATOM   3393  C19  OL    80      58.682  22.773  52.317  1.00  0.00           C  
ATOM   3394  H9R  OL    80      59.177  23.589  51.797  1.00  0.00           H  
ATOM   3395 C110  OL    80      57.773  22.086  51.699  1.00  0.00           C  
ATOM   3396 H10R  OL    80      57.545  22.414  50.688  1.00  0.00           H  
ATOM   3397 C111  OL    80      57.011  20.915  52.249  1.00  0.00           C  
ATOM   3398 H11R  OL    80      56.587  21.032  53.249  1.00  0.00           H  
ATOM   3399 H11S  OL    80      56.103  20.764  51.662  1.00  0.00           H  
ATOM   3400 C112  OL    80      57.814  19.585  52.157  1.00  0.00           C  
ATOM   3401 H12R  OL    80      57.900  19.283  51.111  1.00  0.00           H  
ATOM   3402 H12S  OL    80      58.817  19.569  52.590  1.00  0.00           H  
ATOM   3403 C113  OL    80      57.065  18.365  52.699  1.00  0.00           C  
ATOM   3404 H13R  OL    80      57.686  17.482  52.537  1.00  0.00           H  
ATOM   3405 H13S  OL    80      56.818  18.621  53.732  1.00  0.00           H  
ATOM   3406 C114  OL    80      55.815  18.079  51.930  1.00  0.00           C  
ATOM   3407 H14R  OL    80      55.177  17.340  52.419  1.00  0.00           H  
ATOM   3408 H14S  OL    80      55.236  18.994  51.795  1.00  0.00           H  
ATOM   3409 C115  OL    80      56.113  17.410  50.521  1.00  0.00           C  
ATOM   3410 H15R  OL    80      56.801  17.960  49.876  1.00  0.00           H  
ATOM   3411 H15S  OL    80      56.585  16.440  50.695  1.00  0.00           H  
ATOM   3412 C116  OL    80      54.848  17.136  49.729  1.00  0.00           C  
ATOM   3413 H16R  OL    80      54.107  16.668  50.381  1.00  0.00           H  
ATOM   3414 H16S  OL    80      54.371  18.051  49.371  1.00  0.00           H  
ATOM   3415 C117  OL    80      55.138  16.361  48.479  1.00  0.00           C  
ATOM   3416 H17R  OL    80      55.788  17.035  47.917  1.00  0.00           H  
ATOM   3417 H17S  OL    80      55.651  15.453  48.801  1.00  0.00           H  
ATOM   3418 C118  OL    80      53.924  15.932  47.734  1.00  0.00           C  
ATOM   3419 H18R  OL    80      53.438  15.035  48.124  1.00  0.00           H  
ATOM   3420 H18S  OL    80      54.280  15.766  46.716  1.00  0.00           H  
ATOM   3421 H18T  OL    80      53.193  16.743  47.761  1.00  0.00           H  
TER    3422       OL    80 
ATOM   3422 C116  PA    81       7.437  17.739  44.300  1.00  0.00           C  
ATOM   3423 H16R  PA    81       7.228  18.150  45.290  1.00  0.00           H  
ATOM   3424 H16S  PA    81       6.548  17.849  43.675  1.00  0.00           H  
ATOM   3425 H16T  PA    81       8.268  18.357  43.955  1.00  0.00           H  
ATOM   3426 C115  PA    81       7.823  16.257  44.269  1.00  0.00           C  
ATOM   3427 H15R  PA    81       8.889  16.055  44.392  1.00  0.00           H  
ATOM   3428 H15S  PA    81       7.666  15.987  43.223  1.00  0.00           H  
ATOM   3429 C114  PA    81       7.051  15.290  45.195  1.00  0.00           C  
ATOM   3430 H14R  PA    81       7.194  14.243  44.921  1.00  0.00           H  
ATOM   3431 H14S  PA    81       5.996  15.510  45.015  1.00  0.00           H  
ATOM   3432 C113  PA    81       7.528  15.424  46.614  1.00  0.00           C  
ATOM   3433 H13R  PA    81       7.252  16.378  47.067  1.00  0.00           H  
ATOM   3434 H13S  PA    81       8.608  15.301  46.510  1.00  0.00           H  
ATOM   3435 C112  PA    81       7.127  14.422  47.700  1.00  0.00           C  
ATOM   3436 H12R  PA    81       7.414  13.384  47.517  1.00  0.00           H  
ATOM   3437 H12S  PA    81       6.035  14.380  47.708  1.00  0.00           H  
ATOM   3438 C111  PA    81       7.631  14.897  49.040  1.00  0.00           C  
ATOM   3439 H11R  PA    81       7.463  15.976  49.049  1.00  0.00           H  
ATOM   3440 H11S  PA    81       8.690  14.635  48.991  1.00  0.00           H  
ATOM   3441 C110  PA    81       6.919  14.311  50.229  1.00  0.00           C  
ATOM   3442 H10R  PA    81       7.292  13.296  50.383  1.00  0.00           H  
ATOM   3443 H10S  PA    81       5.889  14.098  49.935  1.00  0.00           H  
ATOM   3444  C19  PA    81       7.066  15.094  51.584  1.00  0.00           C  
ATOM   3445  H9R  PA    81       6.924  16.143  51.313  1.00  0.00           H  
ATOM   3446  H9S  PA    81       8.076  14.989  51.985  1.00  0.00           H  
ATOM   3447  C18  PA    81       6.046  14.577  52.586  1.00  0.00           C  
ATOM   3448  H8R  PA    81       6.210  13.510  52.746  1.00  0.00           H  
ATOM   3449  H8S  PA    81       5.074  14.781  52.133  1.00  0.00           H  
ATOM   3450  C17  PA    81       6.115  15.351  53.950  1.00  0.00           C  
ATOM   3451  H7R  PA    81       5.777  16.351  53.672  1.00  0.00           H  
ATOM   3452  H7S  PA    81       7.179  15.347  54.197  1.00  0.00           H  
ATOM   3453  C16  PA    81       5.311  14.934  55.179  1.00  0.00           C  
ATOM   3454  H6R  PA    81       5.292  13.843  55.219  1.00  0.00           H  
ATOM   3455  H6S  PA    81       4.316  15.306  54.924  1.00  0.00           H  
ATOM   3456  C15  PA    81       5.640  15.499  56.645  1.00  0.00           C  
ATOM   3457  H5R  PA    81       6.568  15.099  57.058  1.00  0.00           H  
ATOM   3458  H5S  PA    81       4.829  15.108  57.264  1.00  0.00           H  
ATOM   3459  C14  PA    81       5.641  17.000  56.678  1.00  0.00           C  
ATOM   3460  H4R  PA    81       4.714  17.532  56.456  1.00  0.00           H  
ATOM   3461  H4S  PA    81       6.245  17.384  55.853  1.00  0.00           H  
ATOM   3462  C13  PA    81       6.265  17.613  57.989  1.00  0.00           C  
ATOM   3463  H3R  PA    81       6.268  18.705  58.019  1.00  0.00           H  
ATOM   3464  H3S  PA    81       7.307  17.292  58.052  1.00  0.00           H  
ATOM   3465  C12  PA    81       5.585  16.905  59.159  1.00  0.00           C  
ATOM   3466  H2R  PA    81       5.829  15.843  59.231  1.00  0.00           H  
ATOM   3467  H2S  PA    81       4.509  17.044  59.036  1.00  0.00           H  
ATOM   3468  C11  PS    82       5.778  17.509  60.516  1.00  0.00           C  
ATOM   3469  O12  PS    82       6.575  16.967  61.260  1.00  0.00           O  
ATOM   3470  O11  PS    82       5.028  18.601  60.769  1.00  0.00           O  
ATOM   3471  C1   PS    82       4.969  18.992  62.130  1.00  0.00           C  
ATOM   3472  HR   PS    82       4.840  18.115  62.769  1.00  0.00           H  
ATOM   3473  HS   PS    82       4.064  19.586  62.282  1.00  0.00           H  
ATOM   3474  C2   PS    82       6.226  19.855  62.704  1.00  0.00           C  
ATOM   3475  HX   PS    82       7.199  19.357  62.742  1.00  0.00           H  
ATOM   3476  C3   PS    82       6.111  20.146  64.206  1.00  0.00           C  
ATOM   3477  HA   PS    82       6.921  20.743  64.633  1.00  0.00           H  
ATOM   3478  HB   PS    82       6.035  19.176  64.704  1.00  0.00           H  
ATOM   3479  O31  PS    82       4.852  20.831  64.458  1.00  0.00           O  
ATOM   3480  P31  PS    82       4.407  21.453  65.836  1.00  0.00           P  
ATOM   3481  O32  PS    82       5.326  22.699  65.963  1.00  0.00           O  
ATOM   3482  C31  PS    82       5.112  23.850  65.136  1.00  0.00           C  
ATOM   3483  H1A  PS    82       5.179  24.731  65.779  1.00  0.00           H  
ATOM   3484  H1B  PS    82       4.117  23.862  64.683  1.00  0.00           H  
ATOM   3485  C32  PS    82       6.143  23.888  63.980  1.00  0.00           C  
ATOM   3486  H2A  PS    82       6.121  22.948  63.427  1.00  0.00           H  
ATOM   3487  N31  PS    82       7.522  24.148  64.515  1.00  0.00           N  
ATOM   3488 HN1A  PS    82       7.861  23.546  65.284  1.00  0.00           H  
ATOM   3489 HN1B  PS    82       8.210  24.253  63.752  1.00  0.00           H  
ATOM   3490 HN1C  PS    82       7.574  25.118  64.866  1.00  0.00           H  
ATOM   3491  C33  PS    82       5.737  24.903  62.965  1.00  0.00           C  
ATOM   3492  O33  PS    82       3.005  21.827  65.768  1.00  0.00           O  
ATOM   3493  O34  PS    82       4.800  20.507  66.961  1.00  0.00           O  
ATOM   3494  O21  PS    82       6.427  21.181  62.056  1.00  0.00           O  
ATOM   3495  C21  PS    82       7.096  21.238  60.870  1.00  0.00           C  
ATOM   3496  O22  PS    82       7.633  20.302  60.312  1.00  0.00           O  
ATOM   3497  O35  PS    82       6.267  26.032  62.859  1.00  0.00           O  
ATOM   3498  O36  PS    82       4.772  24.605  62.263  1.00  0.00           O  
ATOM   3499  C12  OL    83       6.930  22.577  60.195  1.00  0.00           C  
ATOM   3500  H2R  OL    83       6.894  23.355  60.960  1.00  0.00           H  
ATOM   3501  H2S  OL    83       7.826  22.717  59.587  1.00  0.00           H  
ATOM   3502  C13  OL    83       5.599  22.566  59.423  1.00  0.00           C  
ATOM   3503  H3R  OL    83       5.661  21.841  58.608  1.00  0.00           H  
ATOM   3504  H3S  OL    83       4.764  22.149  59.989  1.00  0.00           H  
ATOM   3505  C14  OL    83       5.155  23.926  58.740  1.00  0.00           C  
ATOM   3506  H4R  OL    83       5.023  24.687  59.513  1.00  0.00           H  
ATOM   3507  H4S  OL    83       5.921  24.178  58.003  1.00  0.00           H  
ATOM   3508  C15  OL    83       3.872  23.937  57.931  1.00  0.00           C  
ATOM   3509  H5R  OL    83       3.053  23.788  58.638  1.00  0.00           H  
ATOM   3510  H5S  OL    83       3.642  24.861  57.396  1.00  0.00           H  
ATOM   3511  C16  OL    83       3.793  22.645  57.019  1.00  0.00           C  
ATOM   3512  H6R  OL    83       4.513  22.807  56.213  1.00  0.00           H  
ATOM   3513  H6S  OL    83       3.979  21.720  57.569  1.00  0.00           H  
ATOM   3514  C17  OL    83       2.513  22.460  56.249  1.00  0.00           C  
ATOM   3515  H7R  OL    83       1.765  22.488  57.044  1.00  0.00           H  
ATOM   3516  H7S  OL    83       2.383  23.246  55.503  1.00  0.00           H  
ATOM   3517  C18  OL    83       2.475  21.189  55.413  1.00  0.00           C  
ATOM   3518  H8R  OL    83       3.370  21.227  54.789  1.00  0.00           H  
ATOM   3519  H8S  OL    83       2.767  20.400  56.110  1.00  0.00           H  
ATOM   3520  C19  OL    83       1.196  20.847  54.586  1.00  0.00           C  
ATOM   3521  H9R  OL    83       0.365  21.503  54.834  1.00  0.00           H  
ATOM   3522 C110  OL    83       1.011  19.790  53.756  1.00  0.00           C  
ATOM   3523 H10R  OL    83       0.011  19.594  53.378  1.00  0.00           H  
ATOM   3524 C111  OL    83       2.074  18.831  53.289  1.00  0.00           C  
ATOM   3525 H11R  OL    83       3.057  19.180  53.610  1.00  0.00           H  
ATOM   3526 H11S  OL    83       1.940  17.868  53.786  1.00  0.00           H  
ATOM   3527 C112  OL    83       2.204  18.824  51.762  1.00  0.00           C  
ATOM   3528 H12R  OL    83       1.256  18.323  51.554  1.00  0.00           H  
ATOM   3529 H12S  OL    83       2.204  19.896  51.553  1.00  0.00           H  
ATOM   3530 C113  OL    83       3.348  18.036  51.085  1.00  0.00           C  
ATOM   3531 H13R  OL    83       4.328  18.293  51.491  1.00  0.00           H  
ATOM   3532 H13S  OL    83       3.275  16.969  51.306  1.00  0.00           H  
ATOM   3533 C114  OL    83       3.167  18.102  49.576  1.00  0.00           C  
ATOM   3534 H14R  OL    83       2.159  17.810  49.275  1.00  0.00           H  
ATOM   3535 H14S  OL    83       3.303  19.139  49.262  1.00  0.00           H  
ATOM   3536 C115  OL    83       4.226  17.259  48.892  1.00  0.00           C  
ATOM   3537 H15R  OL    83       5.114  17.389  49.513  1.00  0.00           H  
ATOM   3538 H15S  OL    83       3.927  16.213  48.980  1.00  0.00           H  
ATOM   3539 C116  OL    83       4.377  17.572  47.385  1.00  0.00           C  
ATOM   3540 H16R  OL    83       4.139  18.629  47.249  1.00  0.00           H  
ATOM   3541 H16S  OL    83       5.405  17.368  47.081  1.00  0.00           H  
ATOM   3542 C117  OL    83       3.350  16.824  46.543  1.00  0.00           C  
ATOM   3543 H17R  OL    83       3.537  15.749  46.582  1.00  0.00           H  
ATOM   3544 H17S  OL    83       2.343  17.036  46.908  1.00  0.00           H  
ATOM   3545 C118  OL    83       3.301  17.258  45.105  1.00  0.00           C  
ATOM   3546 H18R  OL    83       2.367  17.004  44.599  1.00  0.00           H  
ATOM   3547 H18S  OL    83       4.072  16.833  44.459  1.00  0.00           H  
ATOM   3548 H18T  OL    83       3.336  18.346  45.196  1.00  0.00           H  
TER    3549       OL    83 
ATOM   3549 C116  PA    84      75.741  67.419  39.693  1.00  0.00           C  
ATOM   3550 H16R  PA    84      76.161  68.422  39.792  1.00  0.00           H  
ATOM   3551 H16S  PA    84      76.041  67.035  38.716  1.00  0.00           H  
ATOM   3552 H16T  PA    84      76.348  66.848  40.399  1.00  0.00           H  
ATOM   3553 C115  PA    84      74.248  67.016  39.887  1.00  0.00           C  
ATOM   3554 H15R  PA    84      74.136  65.944  39.708  1.00  0.00           H  
ATOM   3555 H15S  PA    84      73.642  67.546  39.150  1.00  0.00           H  
ATOM   3556 C114  PA    84      73.691  67.368  41.238  1.00  0.00           C  
ATOM   3557 H14R  PA    84      72.628  67.121  41.273  1.00  0.00           H  
ATOM   3558 H14S  PA    84      73.722  68.457  41.311  1.00  0.00           H  
ATOM   3559 C113  PA    84      74.478  66.708  42.355  1.00  0.00           C  
ATOM   3560 H13R  PA    84      73.979  67.102  43.242  1.00  0.00           H  
ATOM   3561 H13S  PA    84      75.532  66.982  42.274  1.00  0.00           H  
ATOM   3562 C112  PA    84      74.452  65.164  42.371  1.00  0.00           C  
ATOM   3563 H12R  PA    84      74.785  64.610  41.491  1.00  0.00           H  
ATOM   3564 H12S  PA    84      73.432  64.796  42.506  1.00  0.00           H  
ATOM   3565 C111  PA    84      75.378  64.653  43.525  1.00  0.00           C  
ATOM   3566 H11R  PA    84      75.089  65.226  44.409  1.00  0.00           H  
ATOM   3567 H11S  PA    84      76.354  65.028  43.212  1.00  0.00           H  
ATOM   3568 C110  PA    84      75.236  63.150  43.814  1.00  0.00           C  
ATOM   3569 H10R  PA    84      75.508  62.602  42.909  1.00  0.00           H  
ATOM   3570 H10S  PA    84      74.256  62.781  44.124  1.00  0.00           H  
ATOM   3571  C19  PA    84      76.466  62.749  44.745  1.00  0.00           C  
ATOM   3572  H9R  PA    84      77.319  63.355  44.434  1.00  0.00           H  
ATOM   3573  H9S  PA    84      76.755  61.720  44.521  1.00  0.00           H  
ATOM   3574  C18  PA    84      75.993  62.950  46.167  1.00  0.00           C  
ATOM   3575  H8R  PA    84      75.082  62.354  46.254  1.00  0.00           H  
ATOM   3576  H8S  PA    84      75.654  63.968  46.369  1.00  0.00           H  
ATOM   3577  C17  PA    84      77.008  62.583  47.245  1.00  0.00           C  
ATOM   3578  H7R  PA    84      77.852  63.248  47.049  1.00  0.00           H  
ATOM   3579  H7S  PA    84      77.392  61.567  47.137  1.00  0.00           H  
ATOM   3580  C16  PA    84      76.443  62.711  48.670  1.00  0.00           C  
ATOM   3581  H6R  PA    84      75.589  62.032  48.691  1.00  0.00           H  
ATOM   3582  H6S  PA    84      76.123  63.723  48.927  1.00  0.00           H  
ATOM   3583  C15  PA    84      77.456  62.329  49.739  1.00  0.00           C  
ATOM   3584  H5R  PA    84      78.119  63.192  49.835  1.00  0.00           H  
ATOM   3585  H5S  PA    84      78.060  61.514  49.334  1.00  0.00           H  
ATOM   3586  C14  PA    84      76.719  62.024  51.034  1.00  0.00           C  
ATOM   3587  H4R  PA    84      77.466  61.661  51.743  1.00  0.00           H  
ATOM   3588  H4S  PA    84      76.058  61.181  50.822  1.00  0.00           H  
ATOM   3589  C13  PA    84      76.003  63.145  51.650  1.00  0.00           C  
ATOM   3590  H3R  PA    84      75.196  63.473  50.991  1.00  0.00           H  
ATOM   3591  H3S  PA    84      76.751  63.929  51.784  1.00  0.00           H  
ATOM   3592  C12  PA    84      75.280  62.901  53.031  1.00  0.00           C  
ATOM   3593  H2R  PA    84      74.509  62.134  52.936  1.00  0.00           H  
ATOM   3594  H2S  PA    84      74.715  63.754  53.413  1.00  0.00           H  
ATOM   3595  C11  PE    85      76.217  62.508  54.115  1.00  0.00           C  
ATOM   3596  O12  PE    85      76.927  63.327  54.684  1.00  0.00           O  
ATOM   3597  O11  PE    85      76.223  61.228  54.253  1.00  0.00           O  
ATOM   3598  C1   PE    85      76.841  60.714  55.506  1.00  0.00           C  
ATOM   3599  HR   PE    85      76.442  61.104  56.446  1.00  0.00           H  
ATOM   3600  HS   PE    85      77.899  60.988  55.496  1.00  0.00           H  
ATOM   3601  C2   PE    85      76.584  59.194  55.577  1.00  0.00           C  
ATOM   3602  HX   PE    85      75.598  58.902  55.206  1.00  0.00           H  
ATOM   3603  C3   PE    85      76.610  58.594  57.051  1.00  0.00           C  
ATOM   3604  HA   PE    85      76.474  57.518  56.916  1.00  0.00           H  
ATOM   3605  HB   PE    85      75.837  59.005  57.706  1.00  0.00           H  
ATOM   3606  O31  PE    85      77.903  58.994  57.599  1.00  0.00           O  
ATOM   3607  P31  PE    85      78.885  57.997  58.427  1.00  0.00           P  
ATOM   3608  O32  PE    85      79.542  56.999  57.329  1.00  0.00           O  
ATOM   3609  C31  PE    85      80.653  57.389  56.399  1.00  0.00           C  
ATOM   3610  H1A  PE    85      80.429  58.274  55.798  1.00  0.00           H  
ATOM   3611  H1B  PE    85      80.755  56.617  55.632  1.00  0.00           H  
ATOM   3612  C32  PE    85      81.938  57.615  57.185  1.00  0.00           C  
ATOM   3613  H2A  PE    85      82.642  58.230  56.622  1.00  0.00           H  
ATOM   3614  H2B  PE    85      81.846  58.142  58.137  1.00  0.00           H  
ATOM   3615  N31  PE    85      82.529  56.316  57.549  1.00  0.00           N  
ATOM   3616 HN1A  PE    85      83.007  56.236  58.461  1.00  0.00           H  
ATOM   3617 HN1B  PE    85      81.880  55.531  57.723  1.00  0.00           H  
ATOM   3618 HN1C  PE    85      83.259  56.048  56.868  1.00  0.00           H  
ATOM   3619  O33  PE    85      79.920  58.903  58.920  1.00  0.00           O  
ATOM   3620  O34  PE    85      78.155  57.077  59.340  1.00  0.00           O  
ATOM   3621  O21  PE    85      77.517  58.586  54.684  1.00  0.00           O  
ATOM   3622  C21  PE    85      77.188  57.670  53.751  1.00  0.00           C  
ATOM   3623  O22  PE    85      76.082  57.264  53.661  1.00  0.00           O  
ATOM   3624  C12  OL    86      78.357  57.103  52.905  1.00  0.00           C  
ATOM   3625  H2R  OL    86      79.114  57.880  52.773  1.00  0.00           H  
ATOM   3626  H2S  OL    86      78.843  56.254  53.391  1.00  0.00           H  
ATOM   3627  C13  OL    86      77.868  56.751  51.495  1.00  0.00           C  
ATOM   3628  H3R  OL    86      78.597  56.020  51.137  1.00  0.00           H  
ATOM   3629  H3S  OL    86      76.947  56.170  51.574  1.00  0.00           H  
ATOM   3630  C14  OL    86      77.820  57.918  50.394  1.00  0.00           C  
ATOM   3631  H4R  OL    86      77.510  58.888  50.789  1.00  0.00           H  
ATOM   3632  H4S  OL    86      78.864  57.956  50.075  1.00  0.00           H  
ATOM   3633  C15  OL    86      76.924  57.603  49.143  1.00  0.00           C  
ATOM   3634  H5R  OL    86      77.542  56.897  48.584  1.00  0.00           H  
ATOM   3635  H5S  OL    86      76.007  57.126  49.495  1.00  0.00           H  
ATOM   3636  C16  OL    86      76.672  58.786  48.184  1.00  0.00           C  
ATOM   3637  H6R  OL    86      76.073  59.446  48.816  1.00  0.00           H  
ATOM   3638  H6S  OL    86      77.630  59.239  47.922  1.00  0.00           H  
ATOM   3639  C17  OL    86      75.976  58.395  46.869  1.00  0.00           C  
ATOM   3640  H7R  OL    86      75.137  57.699  46.937  1.00  0.00           H  
ATOM   3641  H7S  OL    86      75.605  59.310  46.404  1.00  0.00           H  
ATOM   3642  C18  OL    86      76.927  57.770  45.826  1.00  0.00           C  
ATOM   3643  H8R  OL    86      77.907  58.229  45.680  1.00  0.00           H  
ATOM   3644  H8S  OL    86      77.064  56.779  46.265  1.00  0.00           H  
ATOM   3645  C19  OL    86      76.146  57.686  44.553  1.00  0.00           C  
ATOM   3646  H9R  OL    86      75.141  57.298  44.691  1.00  0.00           H  
ATOM   3647 C110  OL    86      76.433  58.244  43.411  1.00  0.00           C  
ATOM   3648 H10R  OL    86      75.709  58.289  42.601  1.00  0.00           H  
ATOM   3649 C111  OL    86      77.654  59.119  43.034  1.00  0.00           C  
ATOM   3650 H11R  OL    86      77.329  59.973  42.437  1.00  0.00           H  
ATOM   3651 H11S  OL    86      78.138  59.449  43.956  1.00  0.00           H  
ATOM   3652 C112  OL    86      78.705  58.431  42.206  1.00  0.00           C  
ATOM   3653 H12R  OL    86      79.216  57.688  42.822  1.00  0.00           H  
ATOM   3654 H12S  OL    86      78.218  57.977  41.341  1.00  0.00           H  
ATOM   3655 C113  OL    86      79.682  59.398  41.535  1.00  0.00           C  
ATOM   3656 H13R  OL    86      80.227  58.867  40.752  1.00  0.00           H  
ATOM   3657 H13S  OL    86      79.127  60.199  41.042  1.00  0.00           H  
ATOM   3658 C114  OL    86      80.734  59.934  42.627  1.00  0.00           C  
ATOM   3659 H14R  OL    86      80.197  60.377  43.468  1.00  0.00           H  
ATOM   3660 H14S  OL    86      81.330  59.146  43.093  1.00  0.00           H  
ATOM   3661 C115  OL    86      81.803  60.801  42.031  1.00  0.00           C  
ATOM   3662 H15R  OL    86      81.347  61.604  41.447  1.00  0.00           H  
ATOM   3663 H15S  OL    86      82.337  61.375  42.791  1.00  0.00           H  
ATOM   3664 C116  OL    86      82.665  60.017  41.039  1.00  0.00           C  
ATOM   3665 H16R  OL    86      82.902  59.055  41.498  1.00  0.00           H  
ATOM   3666 H16S  OL    86      82.101  59.801  40.129  1.00  0.00           H  
ATOM   3667 C117  OL    86      83.930  60.723  40.486  1.00  0.00           C  
ATOM   3668 H17R  OL    86      83.612  61.700  40.115  1.00  0.00           H  
ATOM   3669 H17S  OL    86      84.671  61.025  41.229  1.00  0.00           H  
ATOM   3670 C118  OL    86      84.505  59.953  39.292  1.00  0.00           C  
ATOM   3671 H18R  OL    86      85.245  60.601  38.817  1.00  0.00           H  
ATOM   3672 H18S  OL    86      83.667  59.759  38.619  1.00  0.00           H  
ATOM   3673 H18T  OL    86      84.994  58.998  39.496  1.00  0.00           H  
TER    3674       OL    86 
ATOM   3674 C116  PA    87      41.836   2.219  34.668  1.00  0.00           C  
ATOM   3675 H16R  PA    87      42.801   2.532  34.263  1.00  0.00           H  
ATOM   3676 H16S  PA    87      41.092   3.018  34.658  1.00  0.00           H  
ATOM   3677 H16T  PA    87      41.406   1.353  34.161  1.00  0.00           H  
ATOM   3678 C115  PA    87      42.165   1.946  36.142  1.00  0.00           C  
ATOM   3679 H15R  PA    87      42.513   0.920  36.276  1.00  0.00           H  
ATOM   3680 H15S  PA    87      41.263   2.125  36.731  1.00  0.00           H  
ATOM   3681 C114  PA    87      43.283   2.778  36.763  1.00  0.00           C  
ATOM   3682 H14R  PA    87      44.274   2.494  36.403  1.00  0.00           H  
ATOM   3683 H14S  PA    87      43.322   2.519  37.823  1.00  0.00           H  
ATOM   3684 C113  PA    87      43.148   4.288  36.671  1.00  0.00           C  
ATOM   3685 H13R  PA    87      43.016   4.549  35.619  1.00  0.00           H  
ATOM   3686 H13S  PA    87      44.075   4.770  36.988  1.00  0.00           H  
ATOM   3687 C112  PA    87      41.889   4.875  37.458  1.00  0.00           C  
ATOM   3688 H12R  PA    87      40.996   4.524  36.936  1.00  0.00           H  
ATOM   3689 H12S  PA    87      41.920   5.961  37.564  1.00  0.00           H  
ATOM   3690 C111  PA    87      41.896   4.450  38.948  1.00  0.00           C  
ATOM   3691 H11R  PA    87      42.931   4.505  39.292  1.00  0.00           H  
ATOM   3692 H11S  PA    87      41.682   3.388  39.085  1.00  0.00           H  
ATOM   3693 C110  PA    87      40.850   5.227  39.888  1.00  0.00           C  
ATOM   3694 H10R  PA    87      39.838   5.025  39.532  1.00  0.00           H  
ATOM   3695 H10S  PA    87      41.055   6.267  39.628  1.00  0.00           H  
ATOM   3696  C19  PA    87      40.980   4.904  41.379  1.00  0.00           C  
ATOM   3697  H9R  PA    87      40.088   5.306  41.863  1.00  0.00           H  
ATOM   3698  H9S  PA    87      41.869   5.221  41.929  1.00  0.00           H  
ATOM   3699  C18  PA    87      40.847   3.395  41.656  1.00  0.00           C  
ATOM   3700  H8R  PA    87      41.372   2.769  40.931  1.00  0.00           H  
ATOM   3701  H8S  PA    87      39.832   2.993  41.627  1.00  0.00           H  
ATOM   3702  C17  PA    87      41.599   3.152  43.028  1.00  0.00           C  
ATOM   3703  H7R  PA    87      42.625   3.527  43.028  1.00  0.00           H  
ATOM   3704  H7S  PA    87      41.732   2.077  43.161  1.00  0.00           H  
ATOM   3705  C16  PA    87      40.934   3.604  44.332  1.00  0.00           C  
ATOM   3706  H6R  PA    87      40.108   2.906  44.485  1.00  0.00           H  
ATOM   3707  H6S  PA    87      40.521   4.595  44.134  1.00  0.00           H  
ATOM   3708  C15  PA    87      41.883   3.719  45.523  1.00  0.00           C  
ATOM   3709  H5R  PA    87      42.747   4.296  45.185  1.00  0.00           H  
ATOM   3710  H5S  PA    87      42.263   2.727  45.776  1.00  0.00           H  
ATOM   3711  C14  PA    87      41.172   4.254  46.832  1.00  0.00           C  
ATOM   3712  H4R  PA    87      40.144   3.889  46.894  1.00  0.00           H  
ATOM   3713  H4S  PA    87      41.156   5.341  46.736  1.00  0.00           H  
ATOM   3714  C13  PA    87      41.846   3.828  48.144  1.00  0.00           C  
ATOM   3715  H3R  PA    87      42.903   4.097  48.099  1.00  0.00           H  
ATOM   3716  H3S  PA    87      41.772   2.739  48.145  1.00  0.00           H  
ATOM   3717  C12  PA    87      41.069   4.392  49.421  1.00  0.00           C  
ATOM   3718  H2R  PA    87      40.061   3.991  49.547  1.00  0.00           H  
ATOM   3719  H2S  PA    87      40.975   5.441  49.133  1.00  0.00           H  
ATOM   3720  C11  PE    88      41.774   4.232  50.731  1.00  0.00           C  
ATOM   3721  O12  PE    88      42.975   4.386  50.754  1.00  0.00           O  
ATOM   3722  O11  PE    88      40.943   3.988  51.713  1.00  0.00           O  
ATOM   3723  C1   PE    88      41.652   3.834  52.985  1.00  0.00           C  
ATOM   3724  HR   PE    88      42.637   3.391  52.817  1.00  0.00           H  
ATOM   3725  HS   PE    88      41.036   3.278  53.696  1.00  0.00           H  
ATOM   3726  C2   PE    88      41.840   5.170  53.782  1.00  0.00           C  
ATOM   3727  HX   PE    88      42.325   4.984  54.744  1.00  0.00           H  
ATOM   3728  C3   PE    88      40.412   5.749  54.079  1.00  0.00           C  
ATOM   3729  HA   PE    88      39.818   5.887  53.172  1.00  0.00           H  
ATOM   3730  HB   PE    88      40.474   6.693  54.625  1.00  0.00           H  
ATOM   3731  O31  PE    88      39.611   4.842  54.864  1.00  0.00           O  
ATOM   3732  P31  PE    88      39.701   4.746  56.445  1.00  0.00           P  
ATOM   3733  O32  PE    88      40.897   3.779  56.632  1.00  0.00           O  
ATOM   3734  C31  PE    88      40.735   2.358  56.602  1.00  0.00           C  
ATOM   3735  H1A  PE    88      40.474   2.001  55.603  1.00  0.00           H  
ATOM   3736  H1B  PE    88      39.987   2.042  57.334  1.00  0.00           H  
ATOM   3737  C32  PE    88      42.055   1.722  57.026  1.00  0.00           C  
ATOM   3738  H2A  PE    88      41.862   0.657  57.160  1.00  0.00           H  
ATOM   3739  H2B  PE    88      42.713   1.899  56.173  1.00  0.00           H  
ATOM   3740  N31  PE    88      42.587   2.325  58.277  1.00  0.00           N  
ATOM   3741 HN1A  PE    88      41.835   2.124  58.957  1.00  0.00           H  
ATOM   3742 HN1B  PE    88      43.535   1.974  58.489  1.00  0.00           H  
ATOM   3743 HN1C  PE    88      42.611   3.357  58.233  1.00  0.00           H  
ATOM   3744  O33  PE    88      40.116   5.996  57.095  1.00  0.00           O  
ATOM   3745  O34  PE    88      38.433   4.107  56.880  1.00  0.00           O  
ATOM   3746  O21  PE    88      42.567   6.101  52.926  1.00  0.00           O  
ATOM   3747  C21  PE    88      43.903   6.136  53.008  1.00  0.00           C  
ATOM   3748  O22  PE    88      44.613   5.719  53.862  1.00  0.00           O  
ATOM   3749  C12  OL    89      44.315   7.008  51.817  1.00  0.00           C  
ATOM   3750  H2R  OL    89      43.609   6.860  50.998  1.00  0.00           H  
ATOM   3751  H2S  OL    89      44.515   8.051  52.071  1.00  0.00           H  
ATOM   3752  C13  OL    89      45.705   6.468  51.240  1.00  0.00           C  
ATOM   3753  H3R  OL    89      45.645   5.387  51.094  1.00  0.00           H  
ATOM   3754  H3S  OL    89      45.961   6.906  50.273  1.00  0.00           H  
ATOM   3755  C14  OL    89      46.832   6.817  52.199  1.00  0.00           C  
ATOM   3756  H4R  OL    89      46.674   7.823  52.595  1.00  0.00           H  
ATOM   3757  H4S  OL    89      46.800   6.197  53.098  1.00  0.00           H  
ATOM   3758  C15  OL    89      48.177   6.704  51.426  1.00  0.00           C  
ATOM   3759  H5R  OL    89      48.199   7.544  50.729  1.00  0.00           H  
ATOM   3760  H5S  OL    89      48.988   6.832  52.145  1.00  0.00           H  
ATOM   3761  C16  OL    89      48.385   5.424  50.653  1.00  0.00           C  
ATOM   3762  H6R  OL    89      48.203   4.529  51.253  1.00  0.00           H  
ATOM   3763  H6S  OL    89      47.634   5.427  49.860  1.00  0.00           H  
ATOM   3764  C17  OL    89      49.763   5.100  49.925  1.00  0.00           C  
ATOM   3765  H7R  OL    89      50.095   5.938  49.308  1.00  0.00           H  
ATOM   3766  H7S  OL    89      50.582   5.111  50.648  1.00  0.00           H  
ATOM   3767  C18  OL    89      49.575   3.752  49.079  1.00  0.00           C  
ATOM   3768  H8R  OL    89      48.947   3.031  49.607  1.00  0.00           H  
ATOM   3769  H8S  OL    89      49.037   3.889  48.138  1.00  0.00           H  
ATOM   3770  C19  OL    89      50.907   3.085  48.790  1.00  0.00           C  
ATOM   3771  H9R  OL    89      51.473   2.820  49.679  1.00  0.00           H  
ATOM   3772 C110  OL    89      51.322   2.873  47.614  1.00  0.00           C  
ATOM   3773 H10R  OL    89      52.177   2.206  47.556  1.00  0.00           H  
ATOM   3774 C111  OL    89      50.785   3.299  46.271  1.00  0.00           C  
ATOM   3775 H11R  OL    89      49.787   3.730  46.375  1.00  0.00           H  
ATOM   3776 H11S  OL    89      51.457   4.021  45.802  1.00  0.00           H  
ATOM   3777 C112  OL    89      50.742   2.047  45.412  1.00  0.00           C  
ATOM   3778 H12R  OL    89      51.630   1.423  45.524  1.00  0.00           H  
ATOM   3779 H12S  OL    89      49.912   1.439  45.780  1.00  0.00           H  
ATOM   3780 C113  OL    89      50.321   2.383  43.957  1.00  0.00           C  
ATOM   3781 H13R  OL    89      50.360   1.409  43.465  1.00  0.00           H  
ATOM   3782 H13S  OL    89      49.279   2.698  44.045  1.00  0.00           H  
ATOM   3783 C114  OL    89      50.967   3.557  43.097  1.00  0.00           C  
ATOM   3784 H14R  OL    89      51.080   4.535  43.569  1.00  0.00           H  
ATOM   3785 H14S  OL    89      51.981   3.159  43.018  1.00  0.00           H  
ATOM   3786 C115  OL    89      50.390   3.721  41.693  1.00  0.00           C  
ATOM   3787 H15R  OL    89      50.519   2.782  41.150  1.00  0.00           H  
ATOM   3788 H15S  OL    89      49.374   4.110  41.792  1.00  0.00           H  
ATOM   3789 C116  OL    89      51.256   4.784  40.976  1.00  0.00           C  
ATOM   3790 H16R  OL    89      51.460   5.613  41.656  1.00  0.00           H  
ATOM   3791 H16S  OL    89      52.254   4.343  40.931  1.00  0.00           H  
ATOM   3792 C117  OL    89      50.776   5.204  39.641  1.00  0.00           C  
ATOM   3793 H17R  OL    89      51.542   5.876  39.249  1.00  0.00           H  
ATOM   3794 H17S  OL    89      50.722   4.256  39.101  1.00  0.00           H  
ATOM   3795 C118  OL    89      49.384   5.897  39.799  1.00  0.00           C  
ATOM   3796 H18R  OL    89      49.467   6.721  40.510  1.00  0.00           H  
ATOM   3797 H18S  OL    89      48.780   5.102  40.240  1.00  0.00           H  
ATOM   3798 H18T  OL    89      49.038   6.320  38.853  1.00  0.00           H  
TER    3799       OL    89 
ATOM   3799 C116  PA    90      20.293  72.479  40.166  1.00  0.00           C  
ATOM   3800 H16R  PA    90      20.655  71.458  40.029  1.00  0.00           H  
ATOM   3801 H16S  PA    90      21.098  73.017  40.671  1.00  0.00           H  
ATOM   3802 H16T  PA    90      20.229  72.947  39.182  1.00  0.00           H  
ATOM   3803 C115  PA    90      18.975  72.667  41.032  1.00  0.00           C  
ATOM   3804 H15R  PA    90      18.174  72.089  40.566  1.00  0.00           H  
ATOM   3805 H15S  PA    90      18.604  73.693  40.995  1.00  0.00           H  
ATOM   3806 C114  PA    90      19.008  72.377  42.570  1.00  0.00           C  
ATOM   3807 H14R  PA    90      19.584  71.454  42.673  1.00  0.00           H  
ATOM   3808 H14S  PA    90      17.989  72.257  42.944  1.00  0.00           H  
ATOM   3809 C113  PA    90      19.526  73.543  43.357  1.00  0.00           C  
ATOM   3810 H13R  PA    90      18.902  74.433  43.245  1.00  0.00           H  
ATOM   3811 H13S  PA    90      20.538  73.788  43.027  1.00  0.00           H  
ATOM   3812 C112  PA    90      19.489  73.166  44.893  1.00  0.00           C  
ATOM   3813 H12R  PA    90      20.190  72.359  45.114  1.00  0.00           H  
ATOM   3814 H12S  PA    90      18.490  72.775  45.097  1.00  0.00           H  
ATOM   3815 C111  PA    90      19.878  74.369  45.651  1.00  0.00           C  
ATOM   3816 H11R  PA    90      19.263  75.174  45.243  1.00  0.00           H  
ATOM   3817 H11S  PA    90      20.931  74.627  45.520  1.00  0.00           H  
ATOM   3818 C110  PA    90      19.667  74.187  47.148  1.00  0.00           C  
ATOM   3819 H10R  PA    90      18.726  73.634  47.182  1.00  0.00           H  
ATOM   3820 H10S  PA    90      19.484  75.193  47.531  1.00  0.00           H  
ATOM   3821  C19  PA    90      20.757  73.382  47.908  1.00  0.00           C  
ATOM   3822  H9R  PA    90      21.641  74.022  47.944  1.00  0.00           H  
ATOM   3823  H9S  PA    90      20.985  72.473  47.347  1.00  0.00           H  
ATOM   3824  C18  PA    90      20.251  73.218  49.363  1.00  0.00           C  
ATOM   3825  H8R  PA    90      19.447  72.491  49.229  1.00  0.00           H  
ATOM   3826  H8S  PA    90      19.818  74.146  49.743  1.00  0.00           H  
ATOM   3827  C17  PA    90      21.308  72.674  50.373  1.00  0.00           C  
ATOM   3828  H7R  PA    90      22.084  73.442  50.341  1.00  0.00           H  
ATOM   3829  H7S  PA    90      21.651  71.723  49.960  1.00  0.00           H  
ATOM   3830  C16  PA    90      20.786  72.527  51.819  1.00  0.00           C  
ATOM   3831  H6R  PA    90      19.885  71.913  51.856  1.00  0.00           H  
ATOM   3832  H6S  PA    90      20.515  73.484  52.270  1.00  0.00           H  
ATOM   3833  C15  PA    90      21.708  72.002  52.962  1.00  0.00           C  
ATOM   3834  H5R  PA    90      21.140  71.747  53.859  1.00  0.00           H  
ATOM   3835  H5S  PA    90      22.470  72.751  53.188  1.00  0.00           H  
ATOM   3836  C14  PA    90      22.644  70.746  52.668  1.00  0.00           C  
ATOM   3837  H4R  PA    90      23.167  70.413  53.567  1.00  0.00           H  
ATOM   3838  H4S  PA    90      23.357  71.083  51.912  1.00  0.00           H  
ATOM   3839  C13  PA    90      21.894  69.459  52.228  1.00  0.00           C  
ATOM   3840  H3R  PA    90      22.662  68.713  52.015  1.00  0.00           H  
ATOM   3841  H3S  PA    90      21.284  69.661  51.344  1.00  0.00           H  
ATOM   3842  C12  PA    90      20.953  68.877  53.327  1.00  0.00           C  
ATOM   3843  H2R  PA    90      20.167  69.623  53.466  1.00  0.00           H  
ATOM   3844  H2S  PA    90      20.501  67.907  53.113  1.00  0.00           H  
ATOM   3845  C11  PS    91      21.608  68.575  54.608  1.00  0.00           C  
ATOM   3846  O12  PS    91      22.776  68.278  54.689  1.00  0.00           O  
ATOM   3847  O11  PS    91      20.875  68.712  55.727  1.00  0.00           O  
ATOM   3848  C1   PS    91      21.534  68.759  56.999  1.00  0.00           C  
ATOM   3849  HR   PS    91      22.344  68.026  56.963  1.00  0.00           H  
ATOM   3850  HS   PS    91      20.789  68.500  57.756  1.00  0.00           H  
ATOM   3851  C2   PS    91      22.192  70.148  57.380  1.00  0.00           C  
ATOM   3852  HX   PS    91      22.746  70.088  58.321  1.00  0.00           H  
ATOM   3853  C3   PS    91      21.148  71.217  57.680  1.00  0.00           C  
ATOM   3854  HA   PS    91      20.769  71.679  56.764  1.00  0.00           H  
ATOM   3855  HB   PS    91      21.736  71.942  58.248  1.00  0.00           H  
ATOM   3856  O31  PS    91      19.971  70.852  58.457  1.00  0.00           O  
ATOM   3857  P31  PS    91      20.016  70.701  60.093  1.00  0.00           P  
ATOM   3858  O32  PS    91      19.764  72.211  60.683  1.00  0.00           O  
ATOM   3859  C31  PS    91      20.738  73.246  60.493  1.00  0.00           C  
ATOM   3860  H1A  PS    91      20.418  73.881  59.662  1.00  0.00           H  
ATOM   3861  H1B  PS    91      21.699  72.803  60.219  1.00  0.00           H  
ATOM   3862  C32  PS    91      20.775  73.972  61.862  1.00  0.00           C  
ATOM   3863  H2A  PS    91      20.930  73.220  62.638  1.00  0.00           H  
ATOM   3864  N31  PS    91      19.512  74.647  62.101  1.00  0.00           N  
ATOM   3865 HN1A  PS    91      18.809  73.904  62.245  1.00  0.00           H  
ATOM   3866 HN1B  PS    91      19.539  75.111  63.023  1.00  0.00           H  
ATOM   3867 HN1C  PS    91      19.115  75.213  61.335  1.00  0.00           H  
ATOM   3868  C33  PS    91      22.092  74.810  62.012  1.00  0.00           C  
ATOM   3869  O33  PS    91      18.941  69.829  60.544  1.00  0.00           O  
ATOM   3870  O34  PS    91      21.367  70.254  60.513  1.00  0.00           O  
ATOM   3871  O21  PS    91      23.061  70.686  56.340  1.00  0.00           O  
ATOM   3872  C21  PS    91      24.336  70.230  56.491  1.00  0.00           C  
ATOM   3873  O22  PS    91      24.720  69.510  57.343  1.00  0.00           O  
ATOM   3874  O35  PS    91      22.126  75.951  61.517  1.00  0.00           O  
ATOM   3875  O36  PS    91      22.871  74.547  62.966  1.00  0.00           O  
ATOM   3876  C12  OL    92      25.216  71.053  55.602  1.00  0.00           C  
ATOM   3877  H2R  OL    92      24.672  71.520  54.779  1.00  0.00           H  
ATOM   3878  H2S  OL    92      25.667  71.883  56.150  1.00  0.00           H  
ATOM   3879  C13  OL    92      26.322  70.247  54.880  1.00  0.00           C  
ATOM   3880  H3R  OL    92      26.819  69.572  55.580  1.00  0.00           H  
ATOM   3881  H3S  OL    92      25.890  69.679  54.054  1.00  0.00           H  
ATOM   3882  C14  OL    92      27.370  71.185  54.288  1.00  0.00           C  
ATOM   3883  H4R  OL    92      26.869  71.926  53.662  1.00  0.00           H  
ATOM   3884  H4S  OL    92      27.827  71.861  55.014  1.00  0.00           H  
ATOM   3885  C15  OL    92      28.617  70.565  53.474  1.00  0.00           C  
ATOM   3886  H5R  OL    92      29.143  71.385  52.981  1.00  0.00           H  
ATOM   3887  H5S  OL    92      29.141  70.061  54.289  1.00  0.00           H  
ATOM   3888  C16  OL    92      28.234  69.474  52.406  1.00  0.00           C  
ATOM   3889  H6R  OL    92      27.697  68.614  52.810  1.00  0.00           H  
ATOM   3890  H6S  OL    92      27.536  69.942  51.709  1.00  0.00           H  
ATOM   3891  C17  OL    92      29.490  68.960  51.663  1.00  0.00           C  
ATOM   3892  H7R  OL    92      30.139  69.826  51.512  1.00  0.00           H  
ATOM   3893  H7S  OL    92      30.048  68.287  52.318  1.00  0.00           H  
ATOM   3894  C18  OL    92      29.016  68.394  50.385  1.00  0.00           C  
ATOM   3895  H8R  OL    92      28.309  67.583  50.574  1.00  0.00           H  
ATOM   3896  H8S  OL    92      28.524  69.110  49.725  1.00  0.00           H  
ATOM   3897  C19  OL    92      30.175  67.742  49.594  1.00  0.00           C  
ATOM   3898  H9R  OL    92      30.943  67.355  50.259  1.00  0.00           H  
ATOM   3899 C110  OL    92      30.368  67.821  48.268  1.00  0.00           C  
ATOM   3900 H10R  OL    92      31.246  67.446  47.748  1.00  0.00           H  
ATOM   3901 C111  OL    92      29.357  68.308  47.276  1.00  0.00           C  
ATOM   3902 H11R  OL    92      28.369  68.506  47.696  1.00  0.00           H  
ATOM   3903 H11S  OL    92      29.598  69.251  46.780  1.00  0.00           H  
ATOM   3904 C112  OL    92      29.208  67.284  46.104  1.00  0.00           C  
ATOM   3905 H12R  OL    92      30.146  66.808  45.813  1.00  0.00           H  
ATOM   3906 H12S  OL    92      28.590  66.497  46.541  1.00  0.00           H  
ATOM   3907 C113  OL    92      28.672  67.810  44.783  1.00  0.00           C  
ATOM   3908 H13R  OL    92      29.418  68.497  44.378  1.00  0.00           H  
ATOM   3909 H13S  OL    92      28.689  67.006  44.045  1.00  0.00           H  
ATOM   3910 C114  OL    92      27.348  68.635  44.864  1.00  0.00           C  
ATOM   3911 H14R  OL    92      27.535  69.395  45.625  1.00  0.00           H  
ATOM   3912 H14S  OL    92      27.147  69.099  43.896  1.00  0.00           H  
ATOM   3913 C115  OL    92      26.150  67.708  45.307  1.00  0.00           C  
ATOM   3914 H15R  OL    92      26.339  67.227  46.269  1.00  0.00           H  
ATOM   3915 H15S  OL    92      25.322  68.397  45.490  1.00  0.00           H  
ATOM   3916 C116  OL    92      25.684  66.626  44.231  1.00  0.00           C  
ATOM   3917 H16R  OL    92      26.434  65.906  43.896  1.00  0.00           H  
ATOM   3918 H16S  OL    92      24.877  66.070  44.712  1.00  0.00           H  
ATOM   3919 C117  OL    92      24.922  67.171  43.024  1.00  0.00           C  
ATOM   3920 H17R  OL    92      24.126  66.455  42.807  1.00  0.00           H  
ATOM   3921 H17S  OL    92      24.446  68.151  43.105  1.00  0.00           H  
ATOM   3922 C118  OL    92      25.785  67.355  41.834  1.00  0.00           C  
ATOM   3923 H18R  OL    92      25.981  66.353  41.446  1.00  0.00           H  
ATOM   3924 H18S  OL    92      26.649  67.998  42.010  1.00  0.00           H  
ATOM   3925 H18T  OL    92      25.272  67.815  40.987  1.00  0.00           H  
TER    3926       OL    92 
ATOM   3926 C116  PA    93      21.318  16.044  43.348  1.00  0.00           C  
ATOM   3927 H16R  PA    93      20.412  16.281  42.786  1.00  0.00           H  
ATOM   3928 H16S  PA    93      21.346  14.958  43.466  1.00  0.00           H  
ATOM   3929 H16T  PA    93      22.141  16.369  42.708  1.00  0.00           H  
ATOM   3930 C115  PA    93      21.417  16.833  44.688  1.00  0.00           C  
ATOM   3931 H15R  PA    93      21.455  17.893  44.428  1.00  0.00           H  
ATOM   3932 H15S  PA    93      22.318  16.599  45.260  1.00  0.00           H  
ATOM   3933 C114  PA    93      20.284  16.559  45.612  1.00  0.00           C  
ATOM   3934 H14R  PA    93      20.370  15.503  45.874  1.00  0.00           H  
ATOM   3935 H14S  PA    93      19.358  16.712  45.054  1.00  0.00           H  
ATOM   3936 C113  PA    93      20.225  17.483  46.798  1.00  0.00           C  
ATOM   3937 H13R  PA    93      20.142  18.538  46.528  1.00  0.00           H  
ATOM   3938 H13S  PA    93      21.201  17.510  47.286  1.00  0.00           H  
ATOM   3939 C112  PA    93      19.237  17.149  47.827  1.00  0.00           C  
ATOM   3940 H12R  PA    93      19.066  16.075  47.726  1.00  0.00           H  
ATOM   3941 H12S  PA    93      18.342  17.708  47.547  1.00  0.00           H  
ATOM   3942 C111  PA    93      19.610  17.598  49.244  1.00  0.00           C  
ATOM   3943 H11R  PA    93      19.830  18.667  49.282  1.00  0.00           H  
ATOM   3944 H11S  PA    93      20.561  17.086  49.403  1.00  0.00           H  
ATOM   3945 C110  PA    93      18.603  17.168  50.367  1.00  0.00           C  
ATOM   3946 H10R  PA    93      18.341  16.109  50.408  1.00  0.00           H  
ATOM   3947 H10S  PA    93      17.642  17.596  50.075  1.00  0.00           H  
ATOM   3948  C19  PA    93      18.926  17.737  51.741  1.00  0.00           C  
ATOM   3949  H9R  PA    93      18.851  18.826  51.705  1.00  0.00           H  
ATOM   3950  H9S  PA    93      19.980  17.500  51.902  1.00  0.00           H  
ATOM   3951  C18  PA    93      18.126  17.026  52.837  1.00  0.00           C  
ATOM   3952  H8R  PA    93      18.445  15.984  52.773  1.00  0.00           H  
ATOM   3953  H8S  PA    93      17.063  17.050  52.584  1.00  0.00           H  
ATOM   3954  C17  PA    93      18.408  17.625  54.213  1.00  0.00           C  
ATOM   3955  H7R  PA    93      17.860  18.566  54.293  1.00  0.00           H  
ATOM   3956  H7S  PA    93      19.494  17.649  54.325  1.00  0.00           H  
ATOM   3957  C16  PA    93      17.869  16.680  55.297  1.00  0.00           C  
ATOM   3958  H6R  PA    93      16.845  16.337  55.135  1.00  0.00           H  
ATOM   3959  H6S  PA    93      17.796  17.172  56.269  1.00  0.00           H  
ATOM   3960  C15  PA    93      18.666  15.381  55.554  1.00  0.00           C  
ATOM   3961  H5R  PA    93      19.623  15.478  55.039  1.00  0.00           H  
ATOM   3962  H5S  PA    93      18.077  14.657  54.987  1.00  0.00           H  
ATOM   3963  C14  PA    93      18.998  14.961  57.010  1.00  0.00           C  
ATOM   3964  H4R  PA    93      19.541  15.741  57.547  1.00  0.00           H  
ATOM   3965  H4S  PA    93      19.662  14.101  56.894  1.00  0.00           H  
ATOM   3966  C13  PA    93      17.787  14.511  57.854  1.00  0.00           C  
ATOM   3967  H3R  PA    93      17.444  13.550  57.465  1.00  0.00           H  
ATOM   3968  H3S  PA    93      17.007  15.261  57.706  1.00  0.00           H  
ATOM   3969  C12  PA    93      18.229  14.484  59.371  1.00  0.00           C  
ATOM   3970  H2R  PA    93      18.490  15.506  59.655  1.00  0.00           H  
ATOM   3971  H2S  PA    93      19.015  13.771  59.625  1.00  0.00           H  
ATOM   3972  C11  PS    94      17.102  13.917  60.244  1.00  0.00           C  
ATOM   3973  O12  PS    94      16.310  14.509  60.941  1.00  0.00           O  
ATOM   3974  O11  PS    94      16.958  12.586  60.139  1.00  0.00           O  
ATOM   3975  C1   PS    94      16.030  11.901  61.038  1.00  0.00           C  
ATOM   3976  HR   PS    94      16.083  12.439  61.988  1.00  0.00           H  
ATOM   3977  HS   PS    94      16.314  10.849  61.117  1.00  0.00           H  
ATOM   3978  C2   PS    94      14.591  11.995  60.483  1.00  0.00           C  
ATOM   3979  HX   PS    94      14.069  12.908  60.782  1.00  0.00           H  
ATOM   3980  C3   PS    94      13.663  10.955  61.100  1.00  0.00           C  
ATOM   3981  HA   PS    94      13.823   9.913  60.810  1.00  0.00           H  
ATOM   3982  HB   PS    94      12.680  11.272  60.744  1.00  0.00           H  
ATOM   3983  O31  PS    94      13.534  11.179  62.525  1.00  0.00           O  
ATOM   3984  P31  PS    94      14.342  10.265  63.614  1.00  0.00           P  
ATOM   3985  O32  PS    94      15.543  11.198  63.946  1.00  0.00           O  
ATOM   3986  C31  PS    94      15.255  12.551  64.500  1.00  0.00           C  
ATOM   3987  H1A  PS    94      14.441  12.598  65.228  1.00  0.00           H  
ATOM   3988  H1B  PS    94      15.009  13.132  63.607  1.00  0.00           H  
ATOM   3989  C32  PS    94      16.608  13.100  64.990  1.00  0.00           C  
ATOM   3990  H2A  PS    94      17.216  13.369  64.125  1.00  0.00           H  
ATOM   3991  N31  PS    94      17.443  12.191  65.761  1.00  0.00           N  
ATOM   3992 HN1A  PS    94      17.502  11.261  65.314  1.00  0.00           H  
ATOM   3993 HN1B  PS    94      18.366  12.622  65.934  1.00  0.00           H  
ATOM   3994 HN1C  PS    94      17.068  11.995  66.703  1.00  0.00           H  
ATOM   3995  C33  PS    94      16.382  14.371  65.693  1.00  0.00           C  
ATOM   3996  O33  PS    94      13.496  10.126  64.806  1.00  0.00           O  
ATOM   3997  O34  PS    94      14.921   9.028  62.995  1.00  0.00           O  
ATOM   3998  O21  PS    94      14.526  11.779  59.089  1.00  0.00           O  
ATOM   3999  C21  PS    94      14.395  12.872  58.233  1.00  0.00           C  
ATOM   4000  O22  PS    94      14.191  13.998  58.690  1.00  0.00           O  
ATOM   4001  O35  PS    94      16.385  15.321  65.011  1.00  0.00           O  
ATOM   4002  O36  PS    94      16.257  14.361  66.901  1.00  0.00           O  
ATOM   4003  C12  OL    95      14.316  12.418  56.803  1.00  0.00           C  
ATOM   4004  H2R  OL    95      15.120  11.700  56.625  1.00  0.00           H  
ATOM   4005  H2S  OL    95      13.326  11.957  56.811  1.00  0.00           H  
ATOM   4006  C13  OL    95      14.595  13.540  55.847  1.00  0.00           C  
ATOM   4007  H3R  OL    95      13.776  14.229  56.065  1.00  0.00           H  
ATOM   4008  H3S  OL    95      15.455  14.154  56.123  1.00  0.00           H  
ATOM   4009  C14  OL    95      14.543  13.074  54.409  1.00  0.00           C  
ATOM   4010  H4R  OL    95      15.032  12.127  54.171  1.00  0.00           H  
ATOM   4011  H4S  OL    95      13.492  12.831  54.237  1.00  0.00           H  
ATOM   4012  C15  OL    95      15.181  14.055  53.491  1.00  0.00           C  
ATOM   4013  H5R  OL    95      14.877  15.088  53.677  1.00  0.00           H  
ATOM   4014  H5S  OL    95      16.268  14.098  53.583  1.00  0.00           H  
ATOM   4015  C16  OL    95      15.089  13.846  51.951  1.00  0.00           C  
ATOM   4016  H6R  OL    95      15.790  13.038  51.731  1.00  0.00           H  
ATOM   4017  H6S  OL    95      14.144  13.483  51.541  1.00  0.00           H  
ATOM   4018  C17  OL    95      15.494  14.990  50.973  1.00  0.00           C  
ATOM   4019  H7R  OL    95      15.034  15.953  51.207  1.00  0.00           H  
ATOM   4020  H7S  OL    95      16.571  15.099  51.117  1.00  0.00           H  
ATOM   4021  C18  OL    95      15.243  14.566  49.448  1.00  0.00           C  
ATOM   4022  H8R  OL    95      16.008  13.858  49.122  1.00  0.00           H  
ATOM   4023  H8S  OL    95      14.251  14.124  49.332  1.00  0.00           H  
ATOM   4024  C19  OL    95      15.385  15.770  48.592  1.00  0.00           C  
ATOM   4025  H9R  OL    95      15.416  16.616  49.273  1.00  0.00           H  
ATOM   4026 C110  OL    95      15.703  15.823  47.292  1.00  0.00           C  
ATOM   4027 H10R  OL    95      15.760  16.815  46.852  1.00  0.00           H  
ATOM   4028 C111  OL    95      15.778  14.639  46.342  1.00  0.00           C  
ATOM   4029 H11R  OL    95      16.272  13.811  46.856  1.00  0.00           H  
ATOM   4030 H11S  OL    95      14.791  14.319  46.003  1.00  0.00           H  
ATOM   4031 C112  OL    95      16.626  15.091  45.178  1.00  0.00           C  
ATOM   4032 H12R  OL    95      16.263  16.016  44.725  1.00  0.00           H  
ATOM   4033 H12S  OL    95      17.655  15.171  45.535  1.00  0.00           H  
ATOM   4034 C113  OL    95      16.641  14.083  44.033  1.00  0.00           C  
ATOM   4035 H13R  OL    95      16.984  13.140  44.465  1.00  0.00           H  
ATOM   4036 H13S  OL    95      15.637  13.808  43.703  1.00  0.00           H  
ATOM   4037 C114  OL    95      17.597  14.430  42.820  1.00  0.00           C  
ATOM   4038 H14R  OL    95      17.607  15.449  42.427  1.00  0.00           H  
ATOM   4039 H14S  OL    95      18.550  14.387  43.351  1.00  0.00           H  
ATOM   4040 C115  OL    95      17.586  13.345  41.690  1.00  0.00           C  
ATOM   4041 H15R  OL    95      17.479  12.372  42.174  1.00  0.00           H  
ATOM   4042 H15S  OL    95      16.715  13.441  41.039  1.00  0.00           H  
ATOM   4043 C116  OL    95      18.851  13.357  40.801  1.00  0.00           C  
ATOM   4044 H16R  OL    95      18.549  12.699  39.984  1.00  0.00           H  
ATOM   4045 H16S  OL    95      18.930  14.368  40.395  1.00  0.00           H  
ATOM   4046 C117  OL    95      20.170  12.801  41.315  1.00  0.00           C  
ATOM   4047 H17R  OL    95      20.902  12.789  40.505  1.00  0.00           H  
ATOM   4048 H17S  OL    95      20.427  13.447  42.156  1.00  0.00           H  
ATOM   4049 C118  OL    95      19.991  11.383  41.849  1.00  0.00           C  
ATOM   4050 H18R  OL    95      20.963  10.945  42.086  1.00  0.00           H  
ATOM   4051 H18S  OL    95      19.498  10.662  41.194  1.00  0.00           H  
ATOM   4052 H18T  OL    95      19.458  11.346  42.802  1.00  0.00           H  
TER    4053       OL    95 
ATOM   4053 C116  PA    96      19.357  81.492  42.099  1.00  0.00           C  
ATOM   4054 H16R  PA    96      19.299  82.575  41.969  1.00  0.00           H  
ATOM   4055 H16S  PA    96      18.350  81.091  42.231  1.00  0.00           H  
ATOM   4056 H16T  PA    96      19.617  80.953  41.185  1.00  0.00           H  
ATOM   4057 C115  PA    96      20.280  81.206  43.254  1.00  0.00           C  
ATOM   4058 H15R  PA    96      19.632  81.269  44.131  1.00  0.00           H  
ATOM   4059 H15S  PA    96      21.112  81.911  43.320  1.00  0.00           H  
ATOM   4060 C114  PA    96      20.906  79.809  43.063  1.00  0.00           C  
ATOM   4061 H14R  PA    96      21.632  79.919  42.255  1.00  0.00           H  
ATOM   4062 H14S  PA    96      20.175  79.137  42.609  1.00  0.00           H  
ATOM   4063 C113  PA    96      21.616  79.212  44.303  1.00  0.00           C  
ATOM   4064 H13R  PA    96      22.495  79.780  44.617  1.00  0.00           H  
ATOM   4065 H13S  PA    96      22.002  78.276  43.893  1.00  0.00           H  
ATOM   4066 C112  PA    96      20.700  78.928  45.492  1.00  0.00           C  
ATOM   4067 H12R  PA    96      20.008  78.138  45.193  1.00  0.00           H  
ATOM   4068 H12S  PA    96      20.175  79.832  45.807  1.00  0.00           H  
ATOM   4069 C111  PA    96      21.539  78.257  46.636  1.00  0.00           C  
ATOM   4070 H11R  PA    96      22.337  78.921  46.975  1.00  0.00           H  
ATOM   4071 H11S  PA    96      21.959  77.299  46.322  1.00  0.00           H  
ATOM   4072 C110  PA    96      20.801  78.050  47.892  1.00  0.00           C  
ATOM   4073 H10R  PA    96      19.816  77.649  47.640  1.00  0.00           H  
ATOM   4074 H10S  PA    96      20.568  79.051  48.261  1.00  0.00           H  
ATOM   4075  C19  PA    96      21.404  77.329  49.065  1.00  0.00           C  
ATOM   4076  H9R  PA    96      22.464  77.565  48.950  1.00  0.00           H  
ATOM   4077  H9S  PA    96      21.467  76.272  48.798  1.00  0.00           H  
ATOM   4078  C18  PA    96      20.896  77.489  50.509  1.00  0.00           C  
ATOM   4079  H8R  PA    96      19.807  77.442  50.429  1.00  0.00           H  
ATOM   4080  H8S  PA    96      21.109  78.465  50.951  1.00  0.00           H  
ATOM   4081  C17  PA    96      21.448  76.404  51.490  1.00  0.00           C  
ATOM   4082  H7R  PA    96      21.610  75.412  51.063  1.00  0.00           H  
ATOM   4083  H7S  PA    96      20.656  76.388  52.241  1.00  0.00           H  
ATOM   4084  C16  PA    96      22.716  76.864  52.163  1.00  0.00           C  
ATOM   4085  H6R  PA    96      22.542  77.813  52.673  1.00  0.00           H  
ATOM   4086  H6S  PA    96      23.434  77.080  51.369  1.00  0.00           H  
ATOM   4087  C15  PA    96      23.311  75.877  53.137  1.00  0.00           C  
ATOM   4088  H5R  PA    96      24.326  76.198  53.380  1.00  0.00           H  
ATOM   4089  H5S  PA    96      23.369  74.889  52.675  1.00  0.00           H  
ATOM   4090  C14  PA    96      22.594  75.892  54.492  1.00  0.00           C  
ATOM   4091  H4R  PA    96      21.678  75.299  54.442  1.00  0.00           H  
ATOM   4092  H4S  PA    96      22.468  76.880  54.940  1.00  0.00           H  
ATOM   4093  C13  PA    96      23.499  75.098  55.513  1.00  0.00           C  
ATOM   4094  H3R  PA    96      24.513  75.501  55.554  1.00  0.00           H  
ATOM   4095  H3S  PA    96      23.518  74.052  55.197  1.00  0.00           H  
ATOM   4096  C12  PA    96      22.781  75.111  56.924  1.00  0.00           C  
ATOM   4097  H2R  PA    96      21.782  74.684  56.804  1.00  0.00           H  
ATOM   4098  H2S  PA    96      22.757  76.137  57.297  1.00  0.00           H  
ATOM   4099  C11  PE    97      23.661  74.446  57.981  1.00  0.00           C  
ATOM   4100  O12  PE    97      23.598  73.317  58.223  1.00  0.00           O  
ATOM   4101  O11  PE    97      24.586  75.262  58.529  1.00  0.00           O  
ATOM   4102  C1   PE    97      25.710  74.728  59.222  1.00  0.00           C  
ATOM   4103  HR   PE    97      26.109  73.868  58.678  1.00  0.00           H  
ATOM   4104  HS   PE    97      25.339  74.386  60.191  1.00  0.00           H  
ATOM   4105  C2   PE    97      26.809  75.774  59.451  1.00  0.00           C  
ATOM   4106  HX   PE    97      27.652  75.347  60.000  1.00  0.00           H  
ATOM   4107  C3   PE    97      26.347  77.098  60.099  1.00  0.00           C  
ATOM   4108  HA   PE    97      25.483  77.345  59.477  1.00  0.00           H  
ATOM   4109  HB   PE    97      26.999  77.972  60.021  1.00  0.00           H  
ATOM   4110  O31  PE    97      26.067  76.895  61.484  1.00  0.00           O  
ATOM   4111  P31  PE    97      27.224  77.040  62.525  1.00  0.00           P  
ATOM   4112  O32  PE    97      27.835  78.485  62.350  1.00  0.00           O  
ATOM   4113  C31  PE    97      28.216  79.376  63.465  1.00  0.00           C  
ATOM   4114  H1A  PE    97      27.633  79.380  64.389  1.00  0.00           H  
ATOM   4115  H1B  PE    97      28.360  80.382  63.064  1.00  0.00           H  
ATOM   4116  C32  PE    97      29.593  78.895  63.912  1.00  0.00           C  
ATOM   4117  H2A  PE    97      29.830  79.563  64.741  1.00  0.00           H  
ATOM   4118  H2B  PE    97      29.606  77.881  64.312  1.00  0.00           H  
ATOM   4119  N31  PE    97      30.694  78.930  62.934  1.00  0.00           N  
ATOM   4120 HN1A  PE    97      31.441  78.266  63.194  1.00  0.00           H  
ATOM   4121 HN1B  PE    97      30.371  78.637  61.998  1.00  0.00           H  
ATOM   4122 HN1C  PE    97      30.993  79.862  62.603  1.00  0.00           H  
ATOM   4123  O33  PE    97      26.586  76.921  63.910  1.00  0.00           O  
ATOM   4124  O34  PE    97      28.313  76.099  62.163  1.00  0.00           O  
ATOM   4125  O21  PE    97      27.305  76.258  58.169  1.00  0.00           O  
ATOM   4126  C21  PE    97      28.108  75.463  57.422  1.00  0.00           C  
ATOM   4127  O22  PE    97      28.243  74.272  57.691  1.00  0.00           O  
ATOM   4128  C12  OL    98      28.744  76.181  56.245  1.00  0.00           C  
ATOM   4129  H2R  OL    98      29.053  77.158  56.624  1.00  0.00           H  
ATOM   4130  H2S  OL    98      29.644  75.635  55.956  1.00  0.00           H  
ATOM   4131  C13  OL    98      27.762  76.238  55.120  1.00  0.00           C  
ATOM   4132  H3R  OL    98      27.376  75.218  55.058  1.00  0.00           H  
ATOM   4133  H3S  OL    98      26.912  76.864  55.397  1.00  0.00           H  
ATOM   4134  C14  OL    98      28.461  76.614  53.764  1.00  0.00           C  
ATOM   4135  H4R  OL    98      29.013  77.539  53.940  1.00  0.00           H  
ATOM   4136  H4S  OL    98      29.222  75.846  53.606  1.00  0.00           H  
ATOM   4137  C15  OL    98      27.552  76.758  52.539  1.00  0.00           C  
ATOM   4138  H5R  OL    98      26.743  77.459  52.756  1.00  0.00           H  
ATOM   4139  H5S  OL    98      28.101  77.299  51.766  1.00  0.00           H  
ATOM   4140  C16  OL    98      27.097  75.384  51.952  1.00  0.00           C  
ATOM   4141  H6R  OL    98      27.943  74.784  51.608  1.00  0.00           H  
ATOM   4142  H6S  OL    98      26.494  74.829  52.673  1.00  0.00           H  
ATOM   4143  C17  OL    98      26.219  75.555  50.629  1.00  0.00           C  
ATOM   4144  H7R  OL    98      26.214  74.585  50.128  1.00  0.00           H  
ATOM   4145  H7S  OL    98      25.256  75.997  50.892  1.00  0.00           H  
ATOM   4146  C18  OL    98      26.930  76.427  49.564  1.00  0.00           C  
ATOM   4147  H8R  OL    98      27.271  77.407  49.904  1.00  0.00           H  
ATOM   4148  H8S  OL    98      27.810  75.947  49.131  1.00  0.00           H  
ATOM   4149  C19  OL    98      26.037  76.739  48.418  1.00  0.00           C  
ATOM   4150  H9R  OL    98      25.899  75.988  47.644  1.00  0.00           H  
ATOM   4151 C110  OL    98      25.578  77.924  48.077  1.00  0.00           C  
ATOM   4152 H10R  OL    98      25.107  78.058  47.106  1.00  0.00           H  
ATOM   4153 C111  OL    98      25.523  79.122  49.021  1.00  0.00           C  
ATOM   4154 H11R  OL    98      25.312  78.670  49.992  1.00  0.00           H  
ATOM   4155 H11S  OL    98      26.542  79.501  49.120  1.00  0.00           H  
ATOM   4156 C112  OL    98      24.509  80.218  48.695  1.00  0.00           C  
ATOM   4157 H12R  OL    98      23.499  79.829  48.837  1.00  0.00           H  
ATOM   4158 H12S  OL    98      24.609  81.165  49.231  1.00  0.00           H  
ATOM   4159 C113  OL    98      24.594  80.688  47.239  1.00  0.00           C  
ATOM   4160 H13R  OL    98      25.530  81.251  47.254  1.00  0.00           H  
ATOM   4161 H13S  OL    98      24.649  79.825  46.572  1.00  0.00           H  
ATOM   4162 C114  OL    98      23.515  81.697  46.933  1.00  0.00           C  
ATOM   4163 H14R  OL    98      22.552  81.182  46.950  1.00  0.00           H  
ATOM   4164 H14S  OL    98      23.629  82.493  47.671  1.00  0.00           H  
ATOM   4165 C115  OL    98      23.602  82.509  45.671  1.00  0.00           C  
ATOM   4166 H15R  OL    98      23.607  81.770  44.867  1.00  0.00           H  
ATOM   4167 H15S  OL    98      22.623  82.985  45.587  1.00  0.00           H  
ATOM   4168 C116  OL    98      24.648  83.634  45.571  1.00  0.00           C  
ATOM   4169 H16R  OL    98      24.371  84.321  46.373  1.00  0.00           H  
ATOM   4170 H16S  OL    98      25.621  83.206  45.820  1.00  0.00           H  
ATOM   4171 C117  OL    98      24.623  84.465  44.283  1.00  0.00           C  
ATOM   4172 H17R  OL    98      25.171  83.894  43.531  1.00  0.00           H  
ATOM   4173 H17S  OL    98      23.605  84.601  43.913  1.00  0.00           H  
ATOM   4174 C118  OL    98      25.181  85.862  44.295  1.00  0.00           C  
ATOM   4175 H18R  OL    98      25.289  86.103  43.235  1.00  0.00           H  
ATOM   4176 H18S  OL    98      26.237  85.920  44.567  1.00  0.00           H  
ATOM   4177 H18T  OL    98      24.602  86.568  44.894  1.00  0.00           H  
TER    4178       OL    98 
ATOM   4178 C116  PA    99      18.025  35.278  44.447  1.00  0.00           C  
ATOM   4179 H16R  PA    99      17.455  34.903  43.595  1.00  0.00           H  
ATOM   4180 H16S  PA    99      18.932  34.670  44.469  1.00  0.00           H  
ATOM   4181 H16T  PA    99      18.399  36.297  44.329  1.00  0.00           H  
ATOM   4182 C115  PA    99      17.265  35.330  45.770  1.00  0.00           C  
ATOM   4183 H15R  PA    99      17.810  36.051  46.382  1.00  0.00           H  
ATOM   4184 H15S  PA    99      17.267  34.348  46.248  1.00  0.00           H  
ATOM   4185 C114  PA    99      15.780  35.619  45.491  1.00  0.00           C  
ATOM   4186 H14R  PA    99      15.230  34.676  45.494  1.00  0.00           H  
ATOM   4187 H14S  PA    99      15.581  36.168  44.568  1.00  0.00           H  
ATOM   4188 C113  PA    99      15.065  36.539  46.461  1.00  0.00           C  
ATOM   4189 H13R  PA    99      14.100  36.837  46.046  1.00  0.00           H  
ATOM   4190 H13S  PA    99      15.630  37.456  46.642  1.00  0.00           H  
ATOM   4191 C112  PA    99      14.725  35.843  47.811  1.00  0.00           C  
ATOM   4192 H12R  PA    99      15.690  35.682  48.296  1.00  0.00           H  
ATOM   4193 H12S  PA    99      14.183  34.921  47.592  1.00  0.00           H  
ATOM   4194 C111  PA    99      13.862  36.711  48.778  1.00  0.00           C  
ATOM   4195 H11R  PA    99      12.952  37.038  48.270  1.00  0.00           H  
ATOM   4196 H11S  PA    99      14.319  37.696  48.897  1.00  0.00           H  
ATOM   4197 C110  PA    99      13.821  36.097  50.207  1.00  0.00           C  
ATOM   4198 H10R  PA    99      13.428  36.842  50.902  1.00  0.00           H  
ATOM   4199 H10S  PA    99      14.818  35.737  50.469  1.00  0.00           H  
ATOM   4200  C19  PA    99      12.899  34.940  50.308  1.00  0.00           C  
ATOM   4201  H9R  PA    99      12.958  34.283  49.438  1.00  0.00           H  
ATOM   4202  H9S  PA    99      11.879  35.326  50.360  1.00  0.00           H  
ATOM   4203  C18  PA    99      13.232  34.128  51.554  1.00  0.00           C  
ATOM   4204  H8R  PA    99      12.345  33.579  51.877  1.00  0.00           H  
ATOM   4205  H8S  PA    99      13.508  34.849  52.326  1.00  0.00           H  
ATOM   4206  C17  PA    99      14.322  33.041  51.459  1.00  0.00           C  
ATOM   4207  H7R  PA    99      15.215  33.426  50.963  1.00  0.00           H  
ATOM   4208  H7S  PA    99      13.873  32.235  50.874  1.00  0.00           H  
ATOM   4209  C16  PA    99      14.930  32.469  52.765  1.00  0.00           C  
ATOM   4210  H6R  PA    99      15.692  31.839  52.301  1.00  0.00           H  
ATOM   4211  H6S  PA    99      14.155  31.818  53.175  1.00  0.00           H  
ATOM   4212  C15  PA    99      15.572  33.431  53.767  1.00  0.00           C  
ATOM   4213  H5R  PA    99      14.864  34.183  54.122  1.00  0.00           H  
ATOM   4214  H5S  PA    99      16.304  34.010  53.199  1.00  0.00           H  
ATOM   4215  C14  PA    99      16.169  32.792  55.062  1.00  0.00           C  
ATOM   4216  H4R  PA    99      16.826  31.974  54.758  1.00  0.00           H  
ATOM   4217  H4S  PA    99      15.380  32.413  55.714  1.00  0.00           H  
ATOM   4218  C13  PA    99      16.911  33.861  55.849  1.00  0.00           C  
ATOM   4219  H3R  PA    99      17.630  34.347  55.186  1.00  0.00           H  
ATOM   4220  H3S  PA    99      17.461  33.473  56.709  1.00  0.00           H  
ATOM   4221  C12  PA    99      15.962  35.009  56.317  1.00  0.00           C  
ATOM   4222  H2R  PA    99      15.103  34.399  56.602  1.00  0.00           H  
ATOM   4223  H2S  PA    99      15.672  35.673  55.499  1.00  0.00           H  
ATOM   4224  C11  PE   100      16.346  35.843  57.467  1.00  0.00           C  
ATOM   4225  O12  PE   100      17.491  36.180  57.714  1.00  0.00           O  
ATOM   4226  O11  PE   100      15.269  36.342  58.097  1.00  0.00           O  
ATOM   4227  C1   PE   100      15.581  37.444  59.056  1.00  0.00           C  
ATOM   4228  HR   PE   100      16.346  38.130  58.685  1.00  0.00           H  
ATOM   4229  HS   PE   100      15.830  36.925  59.985  1.00  0.00           H  
ATOM   4230  C2   PE   100      14.256  38.174  59.301  1.00  0.00           C  
ATOM   4231  HX   PE   100      14.430  39.078  59.890  1.00  0.00           H  
ATOM   4232  C3   PE   100      13.271  37.273  60.005  1.00  0.00           C  
ATOM   4233  HA   PE   100      13.033  36.380  59.421  1.00  0.00           H  
ATOM   4234  HB   PE   100      12.309  37.791  60.016  1.00  0.00           H  
ATOM   4235  O31  PE   100      13.695  36.886  61.367  1.00  0.00           O  
ATOM   4236  P31  PE   100      13.793  37.976  62.579  1.00  0.00           P  
ATOM   4237  O32  PE   100      15.271  38.400  62.571  1.00  0.00           O  
ATOM   4238  C31  PE   100      16.302  37.634  63.289  1.00  0.00           C  
ATOM   4239  H1A  PE   100      17.217  37.785  62.710  1.00  0.00           H  
ATOM   4240  H1B  PE   100      16.068  36.576  63.145  1.00  0.00           H  
ATOM   4241  C32  PE   100      16.307  38.102  64.731  1.00  0.00           C  
ATOM   4242  H2A  PE   100      15.489  37.698  65.328  1.00  0.00           H  
ATOM   4243  H2B  PE   100      17.156  37.600  65.198  1.00  0.00           H  
ATOM   4244  N31  PE   100      16.521  39.602  65.175  1.00  0.00           N  
ATOM   4245 HN1A  PE   100      15.807  40.060  64.586  1.00  0.00           H  
ATOM   4246 HN1B  PE   100      16.306  39.747  66.175  1.00  0.00           H  
ATOM   4247 HN1C  PE   100      17.452  39.917  64.857  1.00  0.00           H  
ATOM   4248  O33  PE   100      13.068  39.153  62.156  1.00  0.00           O  
ATOM   4249  O34  PE   100      13.453  37.461  63.882  1.00  0.00           O  
ATOM   4250  O21  PE   100      13.570  38.487  58.063  1.00  0.00           O  
ATOM   4251  C21  PE   100      13.924  39.546  57.387  1.00  0.00           C  
ATOM   4252  O22  PE   100      14.820  40.324  57.723  1.00  0.00           O  
ATOM   4253  C12  OL   101      13.226  39.485  56.015  1.00  0.00           C  
ATOM   4254  H2R  OL   101      13.486  38.581  55.462  1.00  0.00           H  
ATOM   4255  H2S  OL   101      12.146  39.603  56.131  1.00  0.00           H  
ATOM   4256  C13  OL   101      13.707  40.547  55.063  1.00  0.00           C  
ATOM   4257  H3R  OL   101      13.597  41.613  55.274  1.00  0.00           H  
ATOM   4258  H3S  OL   101      14.790  40.440  54.977  1.00  0.00           H  
ATOM   4259  C14  OL   101      13.074  40.377  53.623  1.00  0.00           C  
ATOM   4260  H4R  OL   101      13.323  39.338  53.396  1.00  0.00           H  
ATOM   4261  H4S  OL   101      11.989  40.493  53.661  1.00  0.00           H  
ATOM   4262  C15  OL   101      13.662  41.320  52.607  1.00  0.00           C  
ATOM   4263  H5R  OL   101      13.716  42.294  53.097  1.00  0.00           H  
ATOM   4264  H5S  OL   101      14.676  41.038  52.314  1.00  0.00           H  
ATOM   4265  C16  OL   101      12.803  41.328  51.303  1.00  0.00           C  
ATOM   4266  H6R  OL   101      11.795  41.533  51.668  1.00  0.00           H  
ATOM   4267  H6S  OL   101      13.111  42.140  50.641  1.00  0.00           H  
ATOM   4268  C17  OL   101      12.759  40.026  50.465  1.00  0.00           C  
ATOM   4269  H7R  OL   101      13.752  39.574  50.443  1.00  0.00           H  
ATOM   4270  H7S  OL   101      12.092  39.312  50.953  1.00  0.00           H  
ATOM   4271  C18  OL   101      12.161  40.340  49.004  1.00  0.00           C  
ATOM   4272  H8R  OL   101      11.568  39.534  48.568  1.00  0.00           H  
ATOM   4273  H8S  OL   101      11.555  41.249  49.010  1.00  0.00           H  
ATOM   4274  C19  OL   101      13.349  40.611  48.050  1.00  0.00           C  
ATOM   4275  H9R  OL   101      14.233  40.927  48.598  1.00  0.00           H  
ATOM   4276 C110  OL   101      13.388  40.338  46.716  1.00  0.00           C  
ATOM   4277 H10R  OL   101      14.343  40.558  46.244  1.00  0.00           H  
ATOM   4278 C111  OL   101      12.415  39.811  45.710  1.00  0.00           C  
ATOM   4279 H11R  OL   101      12.645  38.760  45.521  1.00  0.00           H  
ATOM   4280 H11S  OL   101      11.409  39.890  46.129  1.00  0.00           H  
ATOM   4281 C112  OL   101      12.419  40.516  44.294  1.00  0.00           C  
ATOM   4282 H12R  OL   101      13.422  40.405  43.877  1.00  0.00           H  
ATOM   4283 H12S  OL   101      11.863  39.864  43.617  1.00  0.00           H  
ATOM   4284 C113  OL   101      11.894  41.932  44.153  1.00  0.00           C  
ATOM   4285 H13R  OL   101      12.616  42.681  44.485  1.00  0.00           H  
ATOM   4286 H13S  OL   101      11.838  42.157  43.086  1.00  0.00           H  
ATOM   4287 C114  OL   101      10.364  42.216  44.637  1.00  0.00           C  
ATOM   4288 H14R  OL   101      10.348  42.217  45.729  1.00  0.00           H  
ATOM   4289 H14S  OL   101      10.187  43.274  44.433  1.00  0.00           H  
ATOM   4290 C115  OL   101       9.350  41.147  44.093  1.00  0.00           C  
ATOM   4291 H15R  OL   101       9.580  40.121  44.387  1.00  0.00           H  
ATOM   4292 H15S  OL   101       8.372  41.319  44.546  1.00  0.00           H  
ATOM   4293 C116  OL   101       9.338  41.269  42.573  1.00  0.00           C  
ATOM   4294 H16R  OL   101       9.269  42.280  42.166  1.00  0.00           H  
ATOM   4295 H16S  OL   101      10.275  40.854  42.194  1.00  0.00           H  
ATOM   4296 C117  OL   101       8.227  40.526  41.802  1.00  0.00           C  
ATOM   4297 H17R  OL   101       7.206  40.798  42.076  1.00  0.00           H  
ATOM   4298 H17S  OL   101       8.362  40.558  40.718  1.00  0.00           H  
ATOM   4299 C118  OL   101       8.262  38.936  42.041  1.00  0.00           C  
ATOM   4300 H18R  OL   101       7.446  38.395  41.558  1.00  0.00           H  
ATOM   4301 H18S  OL   101       8.217  38.694  43.105  1.00  0.00           H  
ATOM   4302 H18T  OL   101       9.129  38.507  41.534  1.00  0.00           H  
TER    4303       OL   101 
ATOM   4303  C1  CHL   102      51.172  69.430  51.663  1.00  0.00           C  
ATOM   4304  H11 CHL   102      50.642  69.622  50.728  1.00  0.00           H  
ATOM   4305  H12 CHL   102      52.050  70.079  51.677  1.00  0.00           H  
ATOM   4306  C2  CHL   102      50.264  69.798  52.876  1.00  0.00           C  
ATOM   4307  H21 CHL   102      50.793  69.634  53.817  1.00  0.00           H  
ATOM   4308  H22 CHL   102      50.136  70.879  52.971  1.00  0.00           H  
ATOM   4309  C3  CHL   102      48.921  69.065  52.751  1.00  0.00           C  
ATOM   4310  H31 CHL   102      48.434  69.400  51.832  1.00  0.00           H  
ATOM   4311  C4  CHL   102      49.091  67.550  52.606  1.00  0.00           C  
ATOM   4312  H41 CHL   102      49.167  67.148  53.619  1.00  0.00           H  
ATOM   4313  H42 CHL   102      48.125  67.101  52.367  1.00  0.00           H  
ATOM   4314  C5  CHL   102      50.212  67.086  51.580  1.00  0.00           C  
ATOM   4315  C6  CHL   102      49.953  66.213  50.602  1.00  0.00           C  
ATOM   4316  H61 CHL   102      49.041  65.624  50.665  1.00  0.00           H  
ATOM   4317  C7  CHL   102      50.914  65.933  49.431  1.00  0.00           C  
ATOM   4318  H71 CHL   102      50.852  64.855  49.270  1.00  0.00           H  
ATOM   4319  H72 CHL   102      50.620  66.369  48.474  1.00  0.00           H  
ATOM   4320  C8  CHL   102      52.406  66.250  49.725  1.00  0.00           C  
ATOM   4321  H81 CHL   102      52.754  65.652  50.570  1.00  0.00           H  
ATOM   4322  C9  CHL   102      52.398  67.693  50.295  1.00  0.00           C  
ATOM   4323  H91 CHL   102      52.065  68.227  49.402  1.00  0.00           H  
ATOM   4324  C10 CHL   102      51.507  67.949  51.555  1.00  0.00           C  
ATOM   4325  C11 CHL   102      53.871  68.254  50.411  1.00  0.00           C  
ATOM   4326 H111 CHL   102      53.959  69.308  50.683  1.00  0.00           H  
ATOM   4327 H112 CHL   102      54.377  67.666  51.179  1.00  0.00           H  
ATOM   4328  C12 CHL   102      54.723  67.989  49.198  1.00  0.00           C  
ATOM   4329 H121 CHL   102      54.394  68.606  48.359  1.00  0.00           H  
ATOM   4330 H122 CHL   102      55.672  68.433  49.505  1.00  0.00           H  
ATOM   4331  C13 CHL   102      54.719  66.487  48.815  1.00  0.00           C  
ATOM   4332  C14 CHL   102      53.220  66.114  48.410  1.00  0.00           C  
ATOM   4333 H141 CHL   102      52.882  66.902  47.733  1.00  0.00           H  
ATOM   4334  C15 CHL   102      53.260  64.826  47.606  1.00  0.00           C  
ATOM   4335 H151 CHL   102      53.275  63.980  48.296  1.00  0.00           H  
ATOM   4336 H152 CHL   102      52.407  64.833  46.924  1.00  0.00           H  
ATOM   4337  C16 CHL   102      54.729  64.867  46.933  1.00  0.00           C  
ATOM   4338 H161 CHL   102      55.273  63.945  47.148  1.00  0.00           H  
ATOM   4339 H162 CHL   102      54.557  64.976  45.860  1.00  0.00           H  
ATOM   4340  C17 CHL   102      55.347  66.181  47.414  1.00  0.00           C  
ATOM   4341 H171 CHL   102      55.084  67.030  46.779  1.00  0.00           H  
ATOM   4342  C18 CHL   102      55.367  65.647  49.944  1.00  0.00           C  
ATOM   4343 H181 CHL   102      56.379  66.009  50.134  1.00  0.00           H  
ATOM   4344 H182 CHL   102      55.383  64.582  49.701  1.00  0.00           H  
ATOM   4345 H183 CHL   102      54.849  65.649  50.905  1.00  0.00           H  
ATOM   4346  C19 CHL   102      52.333  67.461  52.822  1.00  0.00           C  
ATOM   4347 H191 CHL   102      51.803  67.330  53.768  1.00  0.00           H  
ATOM   4348 H192 CHL   102      53.091  68.213  53.049  1.00  0.00           H  
ATOM   4349 H193 CHL   102      52.777  66.507  52.530  1.00  0.00           H  
ATOM   4350  C20 CHL   102      56.954  66.040  47.390  1.00  0.00           C  
ATOM   4351 H201 CHL   102      57.171  65.224  48.083  1.00  0.00           H  
ATOM   4352  C21 CHL   102      57.654  67.308  47.730  1.00  0.00           C  
ATOM   4353 H211 CHL   102      57.209  67.946  48.496  1.00  0.00           H  
ATOM   4354 H212 CHL   102      57.720  68.002  46.889  1.00  0.00           H  
ATOM   4355 H213 CHL   102      58.683  67.206  48.080  1.00  0.00           H  
ATOM   4356  C22 CHL   102      57.499  65.476  46.030  1.00  0.00           C  
ATOM   4357 H221 CHL   102      56.912  64.579  45.818  1.00  0.00           H  
ATOM   4358 H222 CHL   102      57.146  66.207  45.300  1.00  0.00           H  
ATOM   4359  C23 CHL   102      59.028  65.139  46.030  1.00  0.00           C  
ATOM   4360 H231 CHL   102      59.620  65.979  46.399  1.00  0.00           H  
ATOM   4361 H232 CHL   102      59.233  64.287  46.682  1.00  0.00           H  
ATOM   4362  C24 CHL   102      59.609  64.560  44.716  1.00  0.00           C  
ATOM   4363 H241 CHL   102      59.005  63.711  44.388  1.00  0.00           H  
ATOM   4364 H242 CHL   102      60.623  64.212  44.924  1.00  0.00           H  
ATOM   4365  C25 CHL   102      59.609  65.602  43.597  1.00  0.00           C  
ATOM   4366 H251 CHL   102      58.576  65.934  43.474  1.00  0.00           H  
ATOM   4367  C26 CHL   102      60.138  64.998  42.269  1.00  0.00           C  
ATOM   4368 H261 CHL   102      61.206  64.772  42.287  1.00  0.00           H  
ATOM   4369 H262 CHL   102      59.918  65.713  41.473  1.00  0.00           H  
ATOM   4370 H263 CHL   102      59.567  64.101  42.019  1.00  0.00           H  
ATOM   4371  C27 CHL   102      60.435  66.802  43.934  1.00  0.00           C  
ATOM   4372 H271 CHL   102      61.460  66.483  44.134  1.00  0.00           H  
ATOM   4373 H272 CHL   102      59.988  67.371  44.752  1.00  0.00           H  
ATOM   4374 H273 CHL   102      60.496  67.453  43.059  1.00  0.00           H  
ATOM   4375  O1  CHL   102      48.152  69.394  53.874  1.00  0.00           O  
ATOM   4376  HO1 CHL   102      48.263  70.351  54.015  1.00  0.00           H  
TER    4377      CHL   102 
ATOM   4377 C116  PA   103      53.964  43.481  44.713  1.00  0.00           C  
ATOM   4378 H16R  PA   103      53.380  43.153  45.575  1.00  0.00           H  
ATOM   4379 H16S  PA   103      55.014  43.394  45.001  1.00  0.00           H  
ATOM   4380 H16T  PA   103      53.926  42.704  43.947  1.00  0.00           H  
ATOM   4381 C115  PA   103      53.581  44.844  44.210  1.00  0.00           C  
ATOM   4382 H15R  PA   103      52.502  44.684  44.272  1.00  0.00           H  
ATOM   4383 H15S  PA   103      53.915  44.936  43.174  1.00  0.00           H  
ATOM   4384 C114  PA   103      54.020  46.044  45.032  1.00  0.00           C  
ATOM   4385 H14R  PA   103      55.086  46.172  44.829  1.00  0.00           H  
ATOM   4386 H14S  PA   103      53.944  45.698  46.065  1.00  0.00           H  
ATOM   4387 C113  PA   103      53.427  47.455  44.754  1.00  0.00           C  
ATOM   4388 H13R  PA   103      53.442  47.578  43.669  1.00  0.00           H  
ATOM   4389 H13S  PA   103      54.159  48.171  45.134  1.00  0.00           H  
ATOM   4390 C112  PA   103      52.078  47.972  45.252  1.00  0.00           C  
ATOM   4391 H12R  PA   103      51.414  47.111  45.145  1.00  0.00           H  
ATOM   4392 H12S  PA   103      51.814  48.846  44.653  1.00  0.00           H  
ATOM   4393 C111  PA   103      52.080  48.354  46.745  1.00  0.00           C  
ATOM   4394 H11R  PA   103      52.831  49.139  46.855  1.00  0.00           H  
ATOM   4395 H11S  PA   103      52.384  47.495  47.347  1.00  0.00           H  
ATOM   4396 C110  PA   103      50.695  48.797  47.299  1.00  0.00           C  
ATOM   4397 H10R  PA   103      50.646  48.465  48.338  1.00  0.00           H  
ATOM   4398 H10S  PA   103      49.827  48.258  46.915  1.00  0.00           H  
ATOM   4399  C19  PA   103      50.613  50.315  47.293  1.00  0.00           C  
ATOM   4400  H9R  PA   103      50.857  50.680  46.294  1.00  0.00           H  
ATOM   4401  H9S  PA   103      51.364  50.747  47.957  1.00  0.00           H  
ATOM   4402  C18  PA   103      49.289  50.983  47.690  1.00  0.00           C  
ATOM   4403  H8R  PA   103      48.492  50.619  47.038  1.00  0.00           H  
ATOM   4404  H8S  PA   103      49.413  52.045  47.468  1.00  0.00           H  
ATOM   4405  C17  PA   103      48.828  50.631  49.200  1.00  0.00           C  
ATOM   4406  H7R  PA   103      48.711  49.545  49.178  1.00  0.00           H  
ATOM   4407  H7S  PA   103      47.888  51.133  49.437  1.00  0.00           H  
ATOM   4408  C16  PA   103      49.866  51.000  50.296  1.00  0.00           C  
ATOM   4409  H6R  PA   103      50.113  52.062  50.360  1.00  0.00           H  
ATOM   4410  H6S  PA   103      50.758  50.446  49.999  1.00  0.00           H  
ATOM   4411  C15  PA   103      49.453  50.480  51.633  1.00  0.00           C  
ATOM   4412  H5R  PA   103      50.363  50.490  52.236  1.00  0.00           H  
ATOM   4413  H5S  PA   103      49.483  49.397  51.497  1.00  0.00           H  
ATOM   4414  C14  PA   103      48.163  51.138  52.330  1.00  0.00           C  
ATOM   4415  H4R  PA   103      47.223  50.935  51.812  1.00  0.00           H  
ATOM   4416  H4S  PA   103      48.301  52.220  52.290  1.00  0.00           H  
ATOM   4417  C13  PA   103      48.174  50.755  53.828  1.00  0.00           C  
ATOM   4418  H3R  PA   103      48.143  49.665  53.877  1.00  0.00           H  
ATOM   4419  H3S  PA   103      47.210  51.091  54.215  1.00  0.00           H  
ATOM   4420  C12  PA   103      49.241  51.339  54.675  1.00  0.00           C  
ATOM   4421  H2R  PA   103      48.964  52.348  54.986  1.00  0.00           H  
ATOM   4422  H2S  PA   103      50.155  51.475  54.093  1.00  0.00           H  
ATOM   4423  C11  PC   104      49.582  50.507  55.889  1.00  0.00           C  
ATOM   4424  O12  PC   104      49.352  50.809  57.048  1.00  0.00           O  
ATOM   4425  O11  PC   104      50.097  49.305  55.588  1.00  0.00           O  
ATOM   4426  C1   PC   104      50.059  48.229  56.529  1.00  0.00           C  
ATOM   4427  HR   PC   104      50.364  48.508  57.541  1.00  0.00           H  
ATOM   4428  HS   PC   104      50.752  47.460  56.178  1.00  0.00           H  
ATOM   4429  C2   PC   104      48.764  47.477  56.533  1.00  0.00           C  
ATOM   4430  HX   PC   104      48.079  48.181  57.013  1.00  0.00           H  
ATOM   4431  C3   PC   104      48.643  46.119  57.264  1.00  0.00           C  
ATOM   4432  HA   PC   104      49.495  45.517  56.936  1.00  0.00           H  
ATOM   4433  HB   PC   104      47.729  45.590  56.982  1.00  0.00           H  
ATOM   4434  O31  PC   104      48.622  46.201  58.734  1.00  0.00           O  
ATOM   4435  P31  PC   104      47.378  46.750  59.641  1.00  0.00           P  
ATOM   4436  O32  PC   104      46.191  45.688  59.199  1.00  0.00           O  
ATOM   4437  C31  PC   104      45.925  44.551  60.073  1.00  0.00           C  
ATOM   4438  H1A  PC   104      46.827  44.275  60.626  1.00  0.00           H  
ATOM   4439  H1B  PC   104      45.761  43.649  59.478  1.00  0.00           H  
ATOM   4440  C32  PC   104      44.685  44.903  60.928  1.00  0.00           C  
ATOM   4441  H2A  PC   104      43.752  45.097  60.397  1.00  0.00           H  
ATOM   4442  H2B  PC   104      44.931  45.865  61.380  1.00  0.00           H  
ATOM   4443  N31  PC   104      44.317  43.955  62.040  1.00  0.00           N  
ATOM   4444  C33  PC   104      45.323  43.922  63.106  1.00  0.00           C  
ATOM   4445  H3A  PC   104      45.252  43.043  63.747  1.00  0.00           H  
ATOM   4446  H3B  PC   104      45.249  44.861  63.657  1.00  0.00           H  
ATOM   4447  H3C  PC   104      46.336  43.869  62.704  1.00  0.00           H  
ATOM   4448  C34  PC   104      43.048  44.435  62.588  1.00  0.00           C  
ATOM   4449  H4A  PC   104      43.259  45.355  63.135  1.00  0.00           H  
ATOM   4450  H4B  PC   104      42.666  43.722  63.320  1.00  0.00           H  
ATOM   4451  H4C  PC   104      42.336  44.675  61.797  1.00  0.00           H  
ATOM   4452  C35  PC   104      43.991  42.592  61.581  1.00  0.00           C  
ATOM   4453  H5A  PC   104      44.978  42.274  61.241  1.00  0.00           H  
ATOM   4454  H5B  PC   104      43.283  42.651  60.752  1.00  0.00           H  
ATOM   4455  H5C  PC   104      43.582  41.934  62.348  1.00  0.00           H  
ATOM   4456  O33  PC   104      47.821  46.585  61.055  1.00  0.00           O  
ATOM   4457  O34  PC   104      46.970  48.125  59.164  1.00  0.00           O  
ATOM   4458  O21  PC   104      48.354  47.208  55.146  1.00  0.00           O  
ATOM   4459  C21  PC   104      47.061  47.417  54.804  1.00  0.00           C  
ATOM   4460  O22  PC   104      46.126  47.671  55.533  1.00  0.00           O  
ATOM   4461  C12  OL   105      47.022  47.430  53.277  1.00  0.00           C  
ATOM   4462  H2R  OL   105      47.947  47.883  52.915  1.00  0.00           H  
ATOM   4463  H2S  OL   105      46.933  46.375  53.008  1.00  0.00           H  
ATOM   4464  C13  OL   105      45.820  48.144  52.686  1.00  0.00           C  
ATOM   4465  H3R  OL   105      45.000  47.523  53.053  1.00  0.00           H  
ATOM   4466  H3S  OL   105      45.793  49.185  53.015  1.00  0.00           H  
ATOM   4467  C14  OL   105      45.929  47.975  51.202  1.00  0.00           C  
ATOM   4468  H4R  OL   105      44.892  48.144  50.903  1.00  0.00           H  
ATOM   4469  H4S  OL   105      46.647  48.724  50.862  1.00  0.00           H  
ATOM   4470  C15  OL   105      46.368  46.641  50.571  1.00  0.00           C  
ATOM   4471  H5R  OL   105      47.438  46.453  50.674  1.00  0.00           H  
ATOM   4472  H5S  OL   105      45.788  45.928  51.162  1.00  0.00           H  
ATOM   4473  C16  OL   105      46.057  46.527  49.140  1.00  0.00           C  
ATOM   4474  H6R  OL   105      46.639  45.669  48.799  1.00  0.00           H  
ATOM   4475  H6S  OL   105      44.981  46.400  49.000  1.00  0.00           H  
ATOM   4476  C17  OL   105      46.551  47.734  48.250  1.00  0.00           C  
ATOM   4477  H7R  OL   105      46.004  48.678  48.287  1.00  0.00           H  
ATOM   4478  H7S  OL   105      47.618  47.838  48.456  1.00  0.00           H  
ATOM   4479  C18  OL   105      46.474  47.223  46.847  1.00  0.00           C  
ATOM   4480  H8R  OL   105      47.509  47.009  46.573  1.00  0.00           H  
ATOM   4481  H8S  OL   105      45.927  46.281  46.776  1.00  0.00           H  
ATOM   4482  C19  OL   105      46.118  48.356  45.927  1.00  0.00           C  
ATOM   4483  H9R  OL   105      46.279  49.341  46.358  1.00  0.00           H  
ATOM   4484 C110  OL   105      45.611  48.252  44.697  1.00  0.00           C  
ATOM   4485 H10R  OL   105      45.430  49.159  44.126  1.00  0.00           H  
ATOM   4486 C111  OL   105      45.337  46.907  44.037  1.00  0.00           C  
ATOM   4487 H11R  OL   105      45.150  46.179  44.829  1.00  0.00           H  
ATOM   4488 H11S  OL   105      44.422  47.036  43.456  1.00  0.00           H  
ATOM   4489 C112  OL   105      46.533  46.306  43.215  1.00  0.00           C  
ATOM   4490 H12R  OL   105      47.213  45.853  43.940  1.00  0.00           H  
ATOM   4491 H12S  OL   105      45.984  45.537  42.667  1.00  0.00           H  
ATOM   4492 C113  OL   105      47.187  47.295  42.316  1.00  0.00           C  
ATOM   4493 H13R  OL   105      46.446  47.659  41.600  1.00  0.00           H  
ATOM   4494 H13S  OL   105      47.434  48.129  42.975  1.00  0.00           H  
ATOM   4495 C114  OL   105      48.321  46.585  41.577  1.00  0.00           C  
ATOM   4496 H14R  OL   105      48.917  45.970  42.255  1.00  0.00           H  
ATOM   4497 H14S  OL   105      47.843  45.802  40.985  1.00  0.00           H  
ATOM   4498 C115  OL   105      49.135  47.616  40.869  1.00  0.00           C  
ATOM   4499 H15R  OL   105      48.447  48.224  40.277  1.00  0.00           H  
ATOM   4500 H15S  OL   105      49.666  48.207  41.618  1.00  0.00           H  
ATOM   4501 C116  OL   105      50.246  46.978  40.016  1.00  0.00           C  
ATOM   4502 H16R  OL   105      50.644  46.077  40.486  1.00  0.00           H  
ATOM   4503 H16S  OL   105      49.840  46.492  39.126  1.00  0.00           H  
ATOM   4504 C117  OL   105      51.275  47.967  39.507  1.00  0.00           C  
ATOM   4505 H17R  OL   105      51.854  48.209  40.401  1.00  0.00           H  
ATOM   4506 H17S  OL   105      51.943  47.417  38.841  1.00  0.00           H  
ATOM   4507 C118  OL   105      50.666  49.297  38.820  1.00  0.00           C  
ATOM   4508 H18R  OL   105      51.524  49.813  38.384  1.00  0.00           H  
ATOM   4509 H18S  OL   105      50.054  49.942  39.453  1.00  0.00           H  
ATOM   4510 H18T  OL   105      50.023  49.007  37.986  1.00  0.00           H  
TER    4511       OL   105 
ATOM   4511  C1  CHL   106      51.849  38.174  52.651  1.00  0.00           C  
ATOM   4512  H11 CHL   106      52.859  38.260  52.246  1.00  0.00           H  
ATOM   4513  H12 CHL   106      51.630  37.121  52.459  1.00  0.00           H  
ATOM   4514  C2  CHL   106      51.674  38.438  54.161  1.00  0.00           C  
ATOM   4515  H21 CHL   106      50.634  38.147  54.322  1.00  0.00           H  
ATOM   4516  H22 CHL   106      52.322  37.742  54.699  1.00  0.00           H  
ATOM   4517  C3  CHL   106      52.109  39.905  54.459  1.00  0.00           C  
ATOM   4518  H31 CHL   106      53.148  40.052  54.156  1.00  0.00           H  
ATOM   4519  C4  CHL   106      51.206  40.875  53.704  1.00  0.00           C  
ATOM   4520  H41 CHL   106      50.204  40.928  54.135  1.00  0.00           H  
ATOM   4521  H42 CHL   106      51.671  41.855  53.835  1.00  0.00           H  
ATOM   4522  C5  CHL   106      51.156  40.583  52.148  1.00  0.00           C  
ATOM   4523  C6  CHL   106      51.387  41.546  51.310  1.00  0.00           C  
ATOM   4524  H61 CHL   106      51.447  42.558  51.702  1.00  0.00           H  
ATOM   4525  C7  CHL   106      51.292  41.452  49.844  1.00  0.00           C  
ATOM   4526  H71 CHL   106      50.552  42.207  49.571  1.00  0.00           H  
ATOM   4527  H72 CHL   106      52.155  41.673  49.212  1.00  0.00           H  
ATOM   4528  C8  CHL   106      50.693  40.066  49.349  1.00  0.00           C  
ATOM   4529  H81 CHL   106      49.607  40.040  49.457  1.00  0.00           H  
ATOM   4530  C9  CHL   106      51.299  38.919  50.238  1.00  0.00           C  
ATOM   4531  H91 CHL   106      52.379  39.061  50.164  1.00  0.00           H  
ATOM   4532  C10 CHL   106      50.933  39.071  51.809  1.00  0.00           C  
ATOM   4533  C11 CHL   106      50.912  37.503  49.676  1.00  0.00           C  
ATOM   4534 H111 CHL   106      51.477  36.792  50.284  1.00  0.00           H  
ATOM   4535 H112 CHL   106      49.867  37.295  49.916  1.00  0.00           H  
ATOM   4536  C12 CHL   106      51.249  37.356  48.171  1.00  0.00           C  
ATOM   4537 H121 CHL   106      52.312  37.426  47.930  1.00  0.00           H  
ATOM   4538 H122 CHL   106      50.775  36.408  47.910  1.00  0.00           H  
ATOM   4539  C13 CHL   106      50.665  38.433  47.299  1.00  0.00           C  
ATOM   4540  C14 CHL   106      51.073  39.801  47.822  1.00  0.00           C  
ATOM   4541 H141 CHL   106      52.160  39.879  47.745  1.00  0.00           H  
ATOM   4542  C15 CHL   106      50.694  40.693  46.705  1.00  0.00           C  
ATOM   4543 H151 CHL   106      49.701  41.100  46.907  1.00  0.00           H  
ATOM   4544 H152 CHL   106      51.392  41.533  46.679  1.00  0.00           H  
ATOM   4545  C16 CHL   106      50.841  39.961  45.389  1.00  0.00           C  
ATOM   4546 H161 CHL   106      49.804  39.972  45.047  1.00  0.00           H  
ATOM   4547 H162 CHL   106      51.497  40.404  44.636  1.00  0.00           H  
ATOM   4548  C17 CHL   106      51.145  38.513  45.765  1.00  0.00           C  
ATOM   4549 H171 CHL   106      52.226  38.360  45.763  1.00  0.00           H  
ATOM   4550  C18 CHL   106      49.067  38.344  47.342  1.00  0.00           C  
ATOM   4551 H181 CHL   106      48.632  39.051  46.633  1.00  0.00           H  
ATOM   4552 H182 CHL   106      48.563  38.502  48.298  1.00  0.00           H  
ATOM   4553 H183 CHL   106      48.712  37.346  47.077  1.00  0.00           H  
ATOM   4554  C19 CHL   106      49.497  38.693  52.081  1.00  0.00           C  
ATOM   4555 H191 CHL   106      48.843  39.033  51.275  1.00  0.00           H  
ATOM   4556 H192 CHL   106      49.136  39.156  53.001  1.00  0.00           H  
ATOM   4557 H193 CHL   106      49.353  37.623  52.244  1.00  0.00           H  
ATOM   4558  C20 CHL   106      50.451  37.518  44.773  1.00  0.00           C  
ATOM   4559 H201 CHL   106      49.365  37.592  44.850  1.00  0.00           H  
ATOM   4560  C21 CHL   106      50.892  36.071  45.029  1.00  0.00           C  
ATOM   4561 H211 CHL   106      51.974  36.171  45.136  1.00  0.00           H  
ATOM   4562 H212 CHL   106      50.650  35.472  44.149  1.00  0.00           H  
ATOM   4563 H213 CHL   106      50.340  35.633  45.863  1.00  0.00           H  
ATOM   4564  C22 CHL   106      50.677  37.868  43.305  1.00  0.00           C  
ATOM   4565 H221 CHL   106      49.978  37.241  42.746  1.00  0.00           H  
ATOM   4566 H222 CHL   106      50.242  38.843  43.073  1.00  0.00           H  
ATOM   4567  C23 CHL   106      52.092  37.763  42.603  1.00  0.00           C  
ATOM   4568 H231 CHL   106      52.597  38.718  42.762  1.00  0.00           H  
ATOM   4569 H232 CHL   106      52.567  36.864  43.002  1.00  0.00           H  
ATOM   4570  C24 CHL   106      51.939  37.547  41.131  1.00  0.00           C  
ATOM   4571 H241 CHL   106      51.672  36.516  40.891  1.00  0.00           H  
ATOM   4572 H242 CHL   106      51.125  38.180  40.770  1.00  0.00           H  
ATOM   4573  C25 CHL   106      53.191  38.033  40.330  1.00  0.00           C  
ATOM   4574 H251 CHL   106      53.377  39.026  40.743  1.00  0.00           H  
ATOM   4575  C26 CHL   106      52.787  38.186  38.802  1.00  0.00           C  
ATOM   4576 H261 CHL   106      51.904  38.792  38.584  1.00  0.00           H  
ATOM   4577 H262 CHL   106      52.589  37.213  38.348  1.00  0.00           H  
ATOM   4578 H263 CHL   106      53.560  38.620  38.165  1.00  0.00           H  
ATOM   4579  C27 CHL   106      54.373  37.106  40.526  1.00  0.00           C  
ATOM   4580 H271 CHL   106      54.070  36.068  40.373  1.00  0.00           H  
ATOM   4581 H272 CHL   106      54.736  37.061  41.555  1.00  0.00           H  
ATOM   4582 H273 CHL   106      55.221  37.369  39.891  1.00  0.00           H  
ATOM   4583  O1  CHL   106      51.970  40.394  55.809  1.00  0.00           O  
ATOM   4584  HO1 CHL   106      52.533  39.832  56.371  1.00  0.00           H  
TER    4585      CHL   106 
ATOM   4585 C116  PA   107      18.361  41.810  41.089  1.00  0.00           C  
ATOM   4586 H16R  PA   107      18.407  42.899  41.028  1.00  0.00           H  
ATOM   4587 H16S  PA   107      17.775  41.366  40.282  1.00  0.00           H  
ATOM   4588 H16T  PA   107      19.338  41.320  41.083  1.00  0.00           H  
ATOM   4589 C115  PA   107      17.848  41.442  42.486  1.00  0.00           C  
ATOM   4590 H15R  PA   107      16.869  41.831  42.774  1.00  0.00           H  
ATOM   4591 H15S  PA   107      18.481  42.033  43.151  1.00  0.00           H  
ATOM   4592 C114  PA   107      18.044  39.905  42.712  1.00  0.00           C  
ATOM   4593 H14R  PA   107      19.089  39.599  42.623  1.00  0.00           H  
ATOM   4594 H14S  PA   107      17.476  39.433  41.908  1.00  0.00           H  
ATOM   4595 C113  PA   107      17.510  39.448  44.083  1.00  0.00           C  
ATOM   4596 H13R  PA   107      17.839  38.439  44.339  1.00  0.00           H  
ATOM   4597 H13S  PA   107      16.419  39.437  44.038  1.00  0.00           H  
ATOM   4598 C112  PA   107      18.050  40.310  45.293  1.00  0.00           C  
ATOM   4599 H12R  PA   107      17.536  41.266  45.177  1.00  0.00           H  
ATOM   4600 H12S  PA   107      19.127  40.449  45.407  1.00  0.00           H  
ATOM   4601 C111  PA   107      17.623  39.572  46.570  1.00  0.00           C  
ATOM   4602 H11R  PA   107      18.195  38.642  46.591  1.00  0.00           H  
ATOM   4603 H11S  PA   107      16.654  39.077  46.479  1.00  0.00           H  
ATOM   4604 C110  PA   107      17.999  40.338  47.860  1.00  0.00           C  
ATOM   4605 H10R  PA   107      17.726  41.391  47.760  1.00  0.00           H  
ATOM   4606 H10S  PA   107      19.085  40.292  47.959  1.00  0.00           H  
ATOM   4607  C19  PA   107      17.231  39.610  48.970  1.00  0.00           C  
ATOM   4608  H9R  PA   107      17.157  38.560  48.680  1.00  0.00           H  
ATOM   4609  H9S  PA   107      16.235  40.053  48.912  1.00  0.00           H  
ATOM   4610  C18  PA   107      17.756  39.759  50.463  1.00  0.00           C  
ATOM   4611  H8R  PA   107      17.790  40.787  50.831  1.00  0.00           H  
ATOM   4612  H8S  PA   107      18.771  39.365  50.544  1.00  0.00           H  
ATOM   4613  C17  PA   107      16.830  38.853  51.305  1.00  0.00           C  
ATOM   4614  H7R  PA   107      17.039  37.791  51.162  1.00  0.00           H  
ATOM   4615  H7S  PA   107      15.807  39.021  50.960  1.00  0.00           H  
ATOM   4616  C16  PA   107      16.951  39.308  52.824  1.00  0.00           C  
ATOM   4617  H6R  PA   107      16.221  38.718  53.382  1.00  0.00           H  
ATOM   4618  H6S  PA   107      16.761  40.377  52.944  1.00  0.00           H  
ATOM   4619  C15  PA   107      18.391  39.048  53.335  1.00  0.00           C  
ATOM   4620  H5R  PA   107      19.147  39.673  52.856  1.00  0.00           H  
ATOM   4621  H5S  PA   107      18.620  38.027  53.023  1.00  0.00           H  
ATOM   4622  C14  PA   107      18.208  39.102  54.930  1.00  0.00           C  
ATOM   4623  H4R  PA   107      17.700  38.239  55.365  1.00  0.00           H  
ATOM   4624  H4S  PA   107      17.705  40.047  55.144  1.00  0.00           H  
ATOM   4625  C13  PA   107      19.540  39.353  55.663  1.00  0.00           C  
ATOM   4626  H3R  PA   107      20.145  40.124  55.182  1.00  0.00           H  
ATOM   4627  H3S  PA   107      20.113  38.441  55.487  1.00  0.00           H  
ATOM   4628  C12  PA   107      19.201  39.586  57.149  1.00  0.00           C  
ATOM   4629  H2R  PA   107      18.451  38.934  57.601  1.00  0.00           H  
ATOM   4630  H2S  PA   107      18.840  40.612  57.250  1.00  0.00           H  
ATOM   4631  C11  PS   108      20.476  39.643  57.870  1.00  0.00           C  
ATOM   4632  O12  PS   108      20.903  38.521  58.202  1.00  0.00           O  
ATOM   4633  O11  PS   108      21.061  40.843  58.098  1.00  0.00           O  
ATOM   4634  C1   PS   108      22.285  40.961  58.816  1.00  0.00           C  
ATOM   4635  HR   PS   108      22.893  40.107  58.506  1.00  0.00           H  
ATOM   4636  HS   PS   108      22.181  40.804  59.892  1.00  0.00           H  
ATOM   4637  C2   PS   108      23.113  42.290  58.371  1.00  0.00           C  
ATOM   4638  HX   PS   108      24.071  42.446  58.873  1.00  0.00           H  
ATOM   4639  C3   PS   108      22.125  43.549  58.388  1.00  0.00           C  
ATOM   4640  HA   PS   108      21.136  43.305  57.992  1.00  0.00           H  
ATOM   4641  HB   PS   108      22.560  44.355  57.791  1.00  0.00           H  
ATOM   4642  O31  PS   108      21.995  43.944  59.764  1.00  0.00           O  
ATOM   4643  P31  PS   108      20.608  44.520  60.333  1.00  0.00           P  
ATOM   4644  O32  PS   108      19.675  43.241  60.523  1.00  0.00           O  
ATOM   4645  C31  PS   108      19.957  42.099  61.392  1.00  0.00           C  
ATOM   4646  H1A  PS   108      20.899  42.263  61.920  1.00  0.00           H  
ATOM   4647  H1B  PS   108      19.865  41.171  60.822  1.00  0.00           H  
ATOM   4648  C32  PS   108      18.762  42.044  62.379  1.00  0.00           C  
ATOM   4649  H2A  PS   108      17.896  41.640  61.855  1.00  0.00           H  
ATOM   4650  N31  PS   108      18.367  43.400  62.897  1.00  0.00           N  
ATOM   4651 HN1A  PS   108      18.281  44.096  62.138  1.00  0.00           H  
ATOM   4652 HN1B  PS   108      17.463  43.381  63.397  1.00  0.00           H  
ATOM   4653 HN1C  PS   108      19.044  43.770  63.584  1.00  0.00           H  
ATOM   4654  C33  PS   108      18.953  40.945  63.388  1.00  0.00           C  
ATOM   4655  O33  PS   108      20.915  45.030  61.687  1.00  0.00           O  
ATOM   4656  O34  PS   108      20.071  45.422  59.306  1.00  0.00           O  
ATOM   4657  O21  PS   108      23.513  42.085  56.930  1.00  0.00           O  
ATOM   4658  C21  PS   108      24.710  41.557  56.625  1.00  0.00           C  
ATOM   4659  O22  PS   108      25.636  41.391  57.451  1.00  0.00           O  
ATOM   4660  O35  PS   108      18.640  39.812  63.074  1.00  0.00           O  
ATOM   4661  O36  PS   108      19.146  41.193  64.555  1.00  0.00           O  
ATOM   4662  C12  OL   109      24.689  41.184  55.148  1.00  0.00           C  
ATOM   4663  H2R  OL   109      23.712  40.731  54.968  1.00  0.00           H  
ATOM   4664  H2S  OL   109      24.871  42.057  54.517  1.00  0.00           H  
ATOM   4665  C13  OL   109      25.700  40.085  54.789  1.00  0.00           C  
ATOM   4666  H3R  OL   109      26.713  40.462  54.943  1.00  0.00           H  
ATOM   4667  H3S  OL   109      25.716  39.257  55.501  1.00  0.00           H  
ATOM   4668  C14  OL   109      25.500  39.392  53.385  1.00  0.00           C  
ATOM   4669  H4R  OL   109      25.772  40.125  52.623  1.00  0.00           H  
ATOM   4670  H4S  OL   109      26.142  38.519  53.248  1.00  0.00           H  
ATOM   4671  C15  OL   109      24.075  38.906  53.001  1.00  0.00           C  
ATOM   4672  H5R  OL   109      23.301  39.670  52.903  1.00  0.00           H  
ATOM   4673  H5S  OL   109      24.011  38.553  51.969  1.00  0.00           H  
ATOM   4674  C16  OL   109      23.608  37.777  53.875  1.00  0.00           C  
ATOM   4675  H6R  OL   109      24.464  37.099  53.891  1.00  0.00           H  
ATOM   4676  H6S  OL   109      23.525  38.193  54.881  1.00  0.00           H  
ATOM   4677  C17  OL   109      22.304  37.206  53.305  1.00  0.00           C  
ATOM   4678  H7R  OL   109      21.615  38.025  53.087  1.00  0.00           H  
ATOM   4679  H7S  OL   109      22.461  36.759  52.321  1.00  0.00           H  
ATOM   4680  C18  OL   109      21.627  36.176  54.283  1.00  0.00           C  
ATOM   4681  H8R  OL   109      21.871  36.565  55.274  1.00  0.00           H  
ATOM   4682  H8S  OL   109      20.546  36.260  54.157  1.00  0.00           H  
ATOM   4683  C19  OL   109      22.083  34.697  54.125  1.00  0.00           C  
ATOM   4684  H9R  OL   109      23.030  34.392  54.564  1.00  0.00           H  
ATOM   4685 C110  OL   109      21.280  33.855  53.447  1.00  0.00           C  
ATOM   4686 H10R  OL   109      21.621  32.825  53.374  1.00  0.00           H  
ATOM   4687 C111  OL   109      19.873  34.051  52.952  1.00  0.00           C  
ATOM   4688 H11R  OL   109      19.364  34.599  53.748  1.00  0.00           H  
ATOM   4689 H11S  OL   109      19.688  34.540  51.994  1.00  0.00           H  
ATOM   4690 C112  OL   109      19.156  32.746  52.713  1.00  0.00           C  
ATOM   4691 H12R  OL   109      19.004  32.400  53.738  1.00  0.00           H  
ATOM   4692 H12S  OL   109      18.211  33.092  52.290  1.00  0.00           H  
ATOM   4693 C113  OL   109      19.846  31.687  51.832  1.00  0.00           C  
ATOM   4694 H13R  OL   109      20.917  31.588  52.018  1.00  0.00           H  
ATOM   4695 H13S  OL   109      19.424  30.744  52.186  1.00  0.00           H  
ATOM   4696 C114  OL   109      19.655  32.024  50.332  1.00  0.00           C  
ATOM   4697 H14R  OL   109      18.587  31.952  50.117  1.00  0.00           H  
ATOM   4698 H14S  OL   109      20.014  33.045  50.187  1.00  0.00           H  
ATOM   4699 C115  OL   109      20.546  31.191  49.476  1.00  0.00           C  
ATOM   4700 H15R  OL   109      21.576  31.210  49.839  1.00  0.00           H  
ATOM   4701 H15S  OL   109      20.227  30.147  49.481  1.00  0.00           H  
ATOM   4702 C116  OL   109      20.662  31.750  48.059  1.00  0.00           C  
ATOM   4703 H16R  OL   109      21.376  32.575  48.080  1.00  0.00           H  
ATOM   4704 H16S  OL   109      21.086  30.964  47.430  1.00  0.00           H  
ATOM   4705 C117  OL   109      19.321  32.370  47.509  1.00  0.00           C  
ATOM   4706 H17R  OL   109      18.401  31.855  47.795  1.00  0.00           H  
ATOM   4707 H17S  OL   109      19.247  33.411  47.832  1.00  0.00           H  
ATOM   4708 C118  OL   109      19.440  32.403  45.967  1.00  0.00           C  
ATOM   4709 H18R  OL   109      19.531  31.363  45.647  1.00  0.00           H  
ATOM   4710 H18S  OL   109      20.326  32.953  45.641  1.00  0.00           H  
ATOM   4711 H18T  OL   109      18.529  32.796  45.511  1.00  0.00           H  
TER    4712       OL   109 
ATOM   4712  C1  CHL   110      65.454  35.528  53.197  1.00  0.00           C  
ATOM   4713  H11 CHL   110      64.941  36.402  52.790  1.00  0.00           H  
ATOM   4714  H12 CHL   110      66.490  35.750  52.932  1.00  0.00           H  
ATOM   4715  C2  CHL   110      65.298  35.665  54.685  1.00  0.00           C  
ATOM   4716  H21 CHL   110      65.844  34.887  55.223  1.00  0.00           H  
ATOM   4717  H22 CHL   110      65.610  36.642  55.060  1.00  0.00           H  
ATOM   4718  C3  CHL   110      63.854  35.506  55.138  1.00  0.00           C  
ATOM   4719  H31 CHL   110      63.267  36.346  54.758  1.00  0.00           H  
ATOM   4720  C4  CHL   110      63.278  34.213  54.600  1.00  0.00           C  
ATOM   4721  H41 CHL   110      63.655  33.339  55.136  1.00  0.00           H  
ATOM   4722  H42 CHL   110      62.233  34.202  54.916  1.00  0.00           H  
ATOM   4723  C5  CHL   110      63.451  34.009  53.107  1.00  0.00           C  
ATOM   4724  C6  CHL   110      62.391  33.839  52.337  1.00  0.00           C  
ATOM   4725  H61 CHL   110      61.350  33.813  52.649  1.00  0.00           H  
ATOM   4726  C7  CHL   110      62.416  33.752  50.862  1.00  0.00           C  
ATOM   4727  H71 CHL   110      61.729  32.973  50.524  1.00  0.00           H  
ATOM   4728  H72 CHL   110      62.037  34.617  50.314  1.00  0.00           H  
ATOM   4729  C8  CHL   110      63.849  33.348  50.335  1.00  0.00           C  
ATOM   4730  H81 CHL   110      64.010  32.299  50.596  1.00  0.00           H  
ATOM   4731  C9  CHL   110      64.952  34.331  51.032  1.00  0.00           C  
ATOM   4732  H91 CHL   110      64.549  35.315  50.785  1.00  0.00           H  
ATOM   4733  C10 CHL   110      64.904  34.241  52.600  1.00  0.00           C  
ATOM   4734  C11 CHL   110      66.433  34.100  50.449  1.00  0.00           C  
ATOM   4735 H111 CHL   110      67.093  34.790  50.979  1.00  0.00           H  
ATOM   4736 H112 CHL   110      66.930  33.145  50.633  1.00  0.00           H  
ATOM   4737  C12 CHL   110      66.362  34.388  48.900  1.00  0.00           C  
ATOM   4738 H121 CHL   110      66.152  35.444  48.719  1.00  0.00           H  
ATOM   4739 H122 CHL   110      67.354  34.391  48.443  1.00  0.00           H  
ATOM   4740  C13 CHL   110      65.292  33.430  48.126  1.00  0.00           C  
ATOM   4741  C14 CHL   110      63.963  33.652  48.739  1.00  0.00           C  
ATOM   4742 H141 CHL   110      63.775  34.727  48.708  1.00  0.00           H  
ATOM   4743  C15 CHL   110      62.901  33.087  47.776  1.00  0.00           C  
ATOM   4744 H151 CHL   110      62.761  32.031  48.020  1.00  0.00           H  
ATOM   4745 H152 CHL   110      61.967  33.634  47.917  1.00  0.00           H  
ATOM   4746  C16 CHL   110      63.517  33.203  46.401  1.00  0.00           C  
ATOM   4747 H161 CHL   110      63.568  32.226  45.914  1.00  0.00           H  
ATOM   4748 H162 CHL   110      62.849  33.813  45.790  1.00  0.00           H  
ATOM   4749  C17 CHL   110      64.980  33.791  46.676  1.00  0.00           C  
ATOM   4750 H171 CHL   110      64.915  34.880  46.725  1.00  0.00           H  
ATOM   4751  C18 CHL   110      65.788  31.972  48.426  1.00  0.00           C  
ATOM   4752 H181 CHL   110      66.752  31.763  47.958  1.00  0.00           H  
ATOM   4753 H182 CHL   110      65.151  31.253  47.905  1.00  0.00           H  
ATOM   4754 H183 CHL   110      65.825  31.659  49.471  1.00  0.00           H  
ATOM   4755  C19 CHL   110      65.828  33.071  53.073  1.00  0.00           C  
ATOM   4756 H191 CHL   110      65.873  32.886  54.148  1.00  0.00           H  
ATOM   4757 H192 CHL   110      66.852  33.398  52.877  1.00  0.00           H  
ATOM   4758 H193 CHL   110      65.766  32.103  52.572  1.00  0.00           H  
ATOM   4759  C20 CHL   110      65.939  33.437  45.506  1.00  0.00           C  
ATOM   4760 H201 CHL   110      65.984  32.347  45.457  1.00  0.00           H  
ATOM   4761  C21 CHL   110      67.371  33.908  45.798  1.00  0.00           C  
ATOM   4762 H211 CHL   110      67.872  33.179  46.437  1.00  0.00           H  
ATOM   4763 H212 CHL   110      67.345  34.892  46.272  1.00  0.00           H  
ATOM   4764 H213 CHL   110      67.919  34.053  44.865  1.00  0.00           H  
ATOM   4765  C22 CHL   110      65.378  34.012  44.155  1.00  0.00           C  
ATOM   4766 H221 CHL   110      64.320  33.743  44.118  1.00  0.00           H  
ATOM   4767 H222 CHL   110      65.412  35.101  44.231  1.00  0.00           H  
ATOM   4768  C23 CHL   110      66.089  33.645  42.853  1.00  0.00           C  
ATOM   4769 H231 CHL   110      65.684  34.343  42.117  1.00  0.00           H  
ATOM   4770 H232 CHL   110      67.129  33.950  42.991  1.00  0.00           H  
ATOM   4771  C24 CHL   110      66.086  32.185  42.472  1.00  0.00           C  
ATOM   4772 H241 CHL   110      66.758  31.662  43.155  1.00  0.00           H  
ATOM   4773 H242 CHL   110      65.054  31.843  42.575  1.00  0.00           H  
ATOM   4774  C25 CHL   110      66.606  31.957  41.043  1.00  0.00           C  
ATOM   4775 H251 CHL   110      66.556  30.878  40.877  1.00  0.00           H  
ATOM   4776  C26 CHL   110      68.033  32.472  40.794  1.00  0.00           C  
ATOM   4777 H261 CHL   110      68.307  32.514  39.738  1.00  0.00           H  
ATOM   4778 H262 CHL   110      68.742  31.917  41.411  1.00  0.00           H  
ATOM   4779 H263 CHL   110      68.065  33.545  40.995  1.00  0.00           H  
ATOM   4780  C27 CHL   110      65.712  32.587  40.010  1.00  0.00           C  
ATOM   4781 H271 CHL   110      65.845  33.671  40.012  1.00  0.00           H  
ATOM   4782 H272 CHL   110      64.656  32.321  40.094  1.00  0.00           H  
ATOM   4783 H273 CHL   110      66.051  32.166  39.061  1.00  0.00           H  
ATOM   4784  O1  CHL   110      63.680  35.579  56.502  1.00  0.00           O  
ATOM   4785  HO1 CHL   110      64.106  36.428  56.718  1.00  0.00           H  
TER    4786      CHL   110 
ATOM   4786 C116  PA   111      71.924  40.480  42.080  1.00  0.00           C  
ATOM   4787 H16R  PA   111      71.326  39.596  42.312  1.00  0.00           H  
ATOM   4788 H16S  PA   111      72.818  40.172  41.535  1.00  0.00           H  
ATOM   4789 H16T  PA   111      71.364  41.122  41.396  1.00  0.00           H  
ATOM   4790 C115  PA   111      72.330  41.232  43.348  1.00  0.00           C  
ATOM   4791 H15R  PA   111      71.402  41.594  43.795  1.00  0.00           H  
ATOM   4792 H15S  PA   111      72.924  42.122  43.130  1.00  0.00           H  
ATOM   4793 C114  PA   111      73.028  40.378  44.389  1.00  0.00           C  
ATOM   4794 H14R  PA   111      73.985  39.974  44.053  1.00  0.00           H  
ATOM   4795 H14S  PA   111      72.260  39.658  44.679  1.00  0.00           H  
ATOM   4796 C113  PA   111      73.503  41.159  45.634  1.00  0.00           C  
ATOM   4797 H13R  PA   111      74.241  41.824  45.180  1.00  0.00           H  
ATOM   4798 H13S  PA   111      74.152  40.585  46.299  1.00  0.00           H  
ATOM   4799 C112  PA   111      72.485  41.910  46.574  1.00  0.00           C  
ATOM   4800 H12R  PA   111      71.807  42.623  46.100  1.00  0.00           H  
ATOM   4801 H12S  PA   111      73.117  42.399  47.318  1.00  0.00           H  
ATOM   4802 C111  PA   111      71.500  40.905  47.144  1.00  0.00           C  
ATOM   4803 H11R  PA   111      72.130  40.090  47.508  1.00  0.00           H  
ATOM   4804 H11S  PA   111      70.941  40.478  46.309  1.00  0.00           H  
ATOM   4805 C110  PA   111      70.595  41.407  48.243  1.00  0.00           C  
ATOM   4806 H10R  PA   111      70.250  40.573  48.857  1.00  0.00           H  
ATOM   4807 H10S  PA   111      69.772  41.918  47.737  1.00  0.00           H  
ATOM   4808  C19  PA   111      71.174  42.412  49.197  1.00  0.00           C  
ATOM   4809  H9R  PA   111      71.444  43.354  48.715  1.00  0.00           H  
ATOM   4810  H9S  PA   111      72.114  42.138  49.679  1.00  0.00           H  
ATOM   4811  C18  PA   111      70.258  42.737  50.451  1.00  0.00           C  
ATOM   4812  H8R  PA   111      69.928  41.723  50.686  1.00  0.00           H  
ATOM   4813  H8S  PA   111      69.398  43.384  50.266  1.00  0.00           H  
ATOM   4814  C17  PA   111      71.121  43.341  51.600  1.00  0.00           C  
ATOM   4815  H7R  PA   111      71.637  44.188  51.142  1.00  0.00           H  
ATOM   4816  H7S  PA   111      71.846  42.685  52.087  1.00  0.00           H  
ATOM   4817  C16  PA   111      70.258  44.004  52.640  1.00  0.00           C  
ATOM   4818  H6R  PA   111      69.399  43.383  52.900  1.00  0.00           H  
ATOM   4819  H6S  PA   111      69.812  44.895  52.193  1.00  0.00           H  
ATOM   4820  C15  PA   111      71.141  44.399  53.847  1.00  0.00           C  
ATOM   4821  H5R  PA   111      71.853  45.187  53.596  1.00  0.00           H  
ATOM   4822  H5S  PA   111      71.766  43.540  54.102  1.00  0.00           H  
ATOM   4823  C14  PA   111      70.424  45.010  54.979  1.00  0.00           C  
ATOM   4824  H4R  PA   111      69.669  44.271  55.255  1.00  0.00           H  
ATOM   4825  H4S  PA   111      69.879  45.880  54.609  1.00  0.00           H  
ATOM   4826  C13  PA   111      71.247  45.370  56.203  1.00  0.00           C  
ATOM   4827  H3R  PA   111      70.767  46.132  56.821  1.00  0.00           H  
ATOM   4828  H3S  PA   111      72.118  45.893  55.805  1.00  0.00           H  
ATOM   4829  C12  PA   111      71.812  44.130  56.992  1.00  0.00           C  
ATOM   4830  H2R  PA   111      72.350  43.558  56.233  1.00  0.00           H  
ATOM   4831  H2S  PA   111      72.498  44.565  57.721  1.00  0.00           H  
ATOM   4832  C11  PE   112      70.794  43.382  57.849  1.00  0.00           C  
ATOM   4833  O12  PE   112      70.070  44.017  58.591  1.00  0.00           O  
ATOM   4834  O11  PE   112      70.960  42.024  57.906  1.00  0.00           O  
ATOM   4835  C1   PE   112      70.182  41.313  58.872  1.00  0.00           C  
ATOM   4836  HR   PE   112      70.351  41.857  59.805  1.00  0.00           H  
ATOM   4837  HS   PE   112      70.653  40.327  58.851  1.00  0.00           H  
ATOM   4838  C2   PE   112      68.666  41.268  58.677  1.00  0.00           C  
ATOM   4839  HX   PE   112      68.303  42.295  58.765  1.00  0.00           H  
ATOM   4840  C3   PE   112      67.961  40.464  59.844  1.00  0.00           C  
ATOM   4841  HA   PE   112      68.617  39.607  60.015  1.00  0.00           H  
ATOM   4842  HB   PE   112      66.993  40.050  59.547  1.00  0.00           H  
ATOM   4843  O31  PE   112      67.741  41.252  61.084  1.00  0.00           O  
ATOM   4844  P31  PE   112      66.477  42.220  61.196  1.00  0.00           P  
ATOM   4845  O32  PE   112      66.983  43.673  60.720  1.00  0.00           O  
ATOM   4846  C31  PE   112      67.872  44.398  61.594  1.00  0.00           C  
ATOM   4847  H1A  PE   112      68.886  43.992  61.634  1.00  0.00           H  
ATOM   4848  H1B  PE   112      67.508  44.348  62.623  1.00  0.00           H  
ATOM   4849  C32  PE   112      68.095  45.856  61.126  1.00  0.00           C  
ATOM   4850  H2A  PE   112      67.225  46.502  61.000  1.00  0.00           H  
ATOM   4851  H2B  PE   112      68.665  46.379  61.894  1.00  0.00           H  
ATOM   4852  N31  PE   112      68.764  45.919  59.796  1.00  0.00           N  
ATOM   4853 HN1A  PE   112      68.825  46.919  59.545  1.00  0.00           H  
ATOM   4854 HN1B  PE   112      69.677  45.455  59.666  1.00  0.00           H  
ATOM   4855 HN1C  PE   112      68.208  45.366  59.124  1.00  0.00           H  
ATOM   4856  O33  PE   112      65.456  41.747  60.231  1.00  0.00           O  
ATOM   4857  O34  PE   112      66.101  42.313  62.604  1.00  0.00           O  
ATOM   4858  O21  PE   112      68.254  40.793  57.374  1.00  0.00           O  
ATOM   4859  C21  PE   112      68.137  41.619  56.370  1.00  0.00           C  
ATOM   4860  O22  PE   112      68.107  42.852  56.523  1.00  0.00           O  
ATOM   4861  C12  OL   113      68.108  41.009  54.940  1.00  0.00           C  
ATOM   4862  H2R  OL   113      68.653  41.707  54.301  1.00  0.00           H  
ATOM   4863  H2S  OL   113      68.617  40.044  54.973  1.00  0.00           H  
ATOM   4864  C13  OL   113      66.672  40.755  54.407  1.00  0.00           C  
ATOM   4865  H3R  OL   113      66.082  40.500  55.289  1.00  0.00           H  
ATOM   4866  H3S  OL   113      66.272  41.655  53.935  1.00  0.00           H  
ATOM   4867  C14  OL   113      66.663  39.544  53.426  1.00  0.00           C  
ATOM   4868  H4R  OL   113      66.828  38.718  54.122  1.00  0.00           H  
ATOM   4869  H4S  OL   113      65.608  39.486  53.149  1.00  0.00           H  
ATOM   4870  C15  OL   113      67.583  39.703  52.249  1.00  0.00           C  
ATOM   4871  H5R  OL   113      67.694  40.733  51.904  1.00  0.00           H  
ATOM   4872  H5S  OL   113      68.557  39.436  52.664  1.00  0.00           H  
ATOM   4873  C16  OL   113      67.249  38.766  51.086  1.00  0.00           C  
ATOM   4874  H6R  OL   113      67.274  37.701  51.326  1.00  0.00           H  
ATOM   4875  H6S  OL   113      66.185  38.824  50.847  1.00  0.00           H  
ATOM   4876  C17  OL   113      68.123  39.048  49.826  1.00  0.00           C  
ATOM   4877  H7R  OL   113      67.998  40.066  49.452  1.00  0.00           H  
ATOM   4878  H7S  OL   113      69.182  39.014  50.091  1.00  0.00           H  
ATOM   4879  C18  OL   113      67.991  37.996  48.704  1.00  0.00           C  
ATOM   4880  H8R  OL   113      68.886  37.809  48.107  1.00  0.00           H  
ATOM   4881  H8S  OL   113      67.967  36.985  49.116  1.00  0.00           H  
ATOM   4882  C19  OL   113      66.745  38.289  47.922  1.00  0.00           C  
ATOM   4883  H9R  OL   113      65.844  38.136  48.511  1.00  0.00           H  
ATOM   4884 C110  OL   113      66.712  38.754  46.715  1.00  0.00           C  
ATOM   4885 H10R  OL   113      65.759  38.974  46.241  1.00  0.00           H  
ATOM   4886 C111  OL   113      67.939  39.223  45.970  1.00  0.00           C  
ATOM   4887 H11R  OL   113      68.292  39.979  46.675  1.00  0.00           H  
ATOM   4888 H11S  OL   113      68.695  38.474  45.723  1.00  0.00           H  
ATOM   4889 C112  OL   113      67.666  39.940  44.670  1.00  0.00           C  
ATOM   4890 H12R  OL   113      67.164  40.895  44.840  1.00  0.00           H  
ATOM   4891 H12S  OL   113      68.567  40.170  44.098  1.00  0.00           H  
ATOM   4892 C113  OL   113      66.782  39.148  43.767  1.00  0.00           C  
ATOM   4893 H13R  OL   113      67.009  38.089  43.632  1.00  0.00           H  
ATOM   4894 H13S  OL   113      65.763  39.055  44.150  1.00  0.00           H  
ATOM   4895 C114  OL   113      66.784  39.753  42.276  1.00  0.00           C  
ATOM   4896 H14R  OL   113      66.533  40.812  42.369  1.00  0.00           H  
ATOM   4897 H14S  OL   113      67.745  39.778  41.758  1.00  0.00           H  
ATOM   4898 C115  OL   113      65.766  39.064  41.357  1.00  0.00           C  
ATOM   4899 H15R  OL   113      65.890  37.983  41.449  1.00  0.00           H  
ATOM   4900 H15S  OL   113      64.763  39.347  41.683  1.00  0.00           H  
ATOM   4901 C116  OL   113      66.029  39.364  39.876  1.00  0.00           C  
ATOM   4902 H16R  OL   113      66.223  40.426  39.715  1.00  0.00           H  
ATOM   4903 H16S  OL   113      66.997  38.891  39.695  1.00  0.00           H  
ATOM   4904 C117  OL   113      64.999  38.871  38.947  1.00  0.00           C  
ATOM   4905 H17R  OL   113      65.380  39.037  37.937  1.00  0.00           H  
ATOM   4906 H17S  OL   113      64.885  37.804  39.146  1.00  0.00           H  
ATOM   4907 C118  OL   113      63.691  39.735  39.163  1.00  0.00           C  
ATOM   4908 H18R  OL   113      63.054  39.501  40.019  1.00  0.00           H  
ATOM   4909 H18S  OL   113      63.169  39.699  38.204  1.00  0.00           H  
ATOM   4910 H18T  OL   113      63.935  40.793  39.276  1.00  0.00           H  
TER    4911       OL   113 
ATOM   4911 C116  PA   114      23.059  36.561  45.427  1.00  0.00           C  
ATOM   4912 H16R  PA   114      22.743  35.543  45.188  1.00  0.00           H  
ATOM   4913 H16S  PA   114      23.719  36.507  46.295  1.00  0.00           H  
ATOM   4914 H16T  PA   114      23.563  36.886  44.515  1.00  0.00           H  
ATOM   4915 C115  PA   114      21.758  37.296  45.660  1.00  0.00           C  
ATOM   4916 H15R  PA   114      21.202  37.451  44.733  1.00  0.00           H  
ATOM   4917 H15S  PA   114      22.014  38.278  46.065  1.00  0.00           H
[truncated: 5,066,829 more chars]
