# Supplementary material for: Molecules in the Serotonin-Melatonin Synthesis Pathway Have Distinct Interactions with Lipid Membranes
Source: J Phys Chem B. 2025 Feb 28;129(10):2687–700. doi: 10.1021/acs.jpcb.4c08750 (PMC11912468; doi:10.1021/acs.jpcb.4c08750)
Supplement: Supplementary file 2 — jp4c08750_si_002.zip [file jp4c08750_si_002.zip › PDB/20_Melatonin_initial.pdb]

CRYST1   78.500   78.500   97.800  90.00  90.00  90.00               1
ATOM      1  C1  UNL     1      50.817  49.683  82.724  1.00  0.00           C  
ATOM      2  H1  UNL     1      50.558  48.840  83.350  1.00  0.00           H  
ATOM      3  H2  UNL     1      50.736  49.358  81.703  1.00  0.00           H  
ATOM      4  H3  UNL     1      50.033  50.411  82.907  1.00  0.00           H  
ATOM      5  O1  UNL     1      52.088  50.174  83.023  1.00  0.00           O  
ATOM      6  N1  UNL     1      53.779  54.940  80.895  1.00  0.00           N  
ATOM      7  H4  UNL     1      54.564  55.588  81.075  1.00  0.00           H  
ATOM      8  N   UNL     1      51.524  52.243  77.840  1.00  0.00           N  
ATOM      9  H5  UNL     1      52.548  52.245  77.823  1.00  0.00           H  
ATOM     10  C2  UNL     1      51.890  54.202  79.996  1.00  0.00           C  
ATOM     11  C3  UNL     1      52.351  53.239  80.987  1.00  0.00           C  
ATOM     12  C4  UNL     1      50.657  54.121  79.167  1.00  0.00           C  
ATOM     13  H6  UNL     1      50.251  55.132  79.068  1.00  0.00           H  
ATOM     14  H7  UNL     1      49.916  53.521  79.696  1.00  0.00           H  
ATOM     15  C5  UNL     1      53.567  53.732  81.532  1.00  0.00           C  
ATOM     16  C6  UNL     1      52.785  55.210  79.979  1.00  0.00           C  
ATOM     17  H8  UNL     1      52.730  56.089  79.370  1.00  0.00           H  
ATOM     18  C7  UNL     1      50.853  53.540  77.769  1.00  0.00           C  
ATOM     19  H9  UNL     1      49.884  53.445  77.300  1.00  0.00           H  
ATOM     20  H10 UNL     1      51.474  54.229  77.184  1.00  0.00           H  
ATOM     21  C8  UNL     1      51.827  52.028  81.497  1.00  0.00           C  
ATOM     22  H11 UNL     1      50.866  51.664  81.102  1.00  0.00           H  
ATOM     23  C9  UNL     1      54.255  53.055  82.543  1.00  0.00           C  
ATOM     24  H12 UNL     1      55.163  53.471  82.945  1.00  0.00           H  
ATOM     25  C10 UNL     1      52.531  51.353  82.520  1.00  0.00           C  
ATOM     26  C11 UNL     1      53.728  51.856  83.048  1.00  0.00           C  
ATOM     27  H13 UNL     1      54.226  51.340  83.860  1.00  0.00           H  
ATOM     28  C12 UNL     1      50.936  51.077  78.085  1.00  0.00           C  
ATOM     29  O   UNL     1      49.719  50.979  78.216  1.00  0.00           O  
ATOM     30  C   UNL     1      51.826  49.852  78.179  1.00  0.00           C  
ATOM     31  H14 UNL     1      51.202  48.960  78.176  1.00  0.00           H  
ATOM     32  H15 UNL     1      52.499  49.819  77.324  1.00  0.00           H  
ATOM     33  H   UNL     1      52.411  49.891  79.096  1.00  0.00           H  
TER      34      UNL     1 
ATOM     34  C1  UNL     2      30.763  49.613  74.690  1.00  0.00           C  
ATOM     35  H1  UNL     2      30.598  48.700  75.257  1.00  0.00           H  
ATOM     36  H2  UNL     2      30.750  49.381  73.626  1.00  0.00           H  
ATOM     37  H3  UNL     2      29.970  50.316  74.921  1.00  0.00           H  
ATOM     38  O1  UNL     2      32.017  50.164  75.039  1.00  0.00           O  
ATOM     39  N1  UNL     2      33.771  54.946  72.945  1.00  0.00           N  
ATOM     40  H4  UNL     2      34.566  55.568  73.124  1.00  0.00           H  
ATOM     41  N   UNL     2      31.552  52.231  69.909  1.00  0.00           N  
ATOM     42  H5  UNL     2      32.558  52.240  69.835  1.00  0.00           H  
ATOM     43  C2  UNL     2      31.855  54.216  72.060  1.00  0.00           C  
ATOM     44  C3  UNL     2      32.317  53.247  73.043  1.00  0.00           C  
ATOM     45  C4  UNL     2      30.650  54.098  71.195  1.00  0.00           C  
ATOM     46  H6  UNL     2      30.197  55.074  71.099  1.00  0.00           H  
ATOM     47  H7  UNL     2      29.921  53.490  71.727  1.00  0.00           H  
ATOM     48  C5  UNL     2      33.541  53.740  73.599  1.00  0.00           C  
ATOM     49  C6  UNL     2      32.751  55.239  72.047  1.00  0.00           C  
ATOM     50  H8  UNL     2      32.694  56.140  71.411  1.00  0.00           H  
ATOM     51  C7  UNL     2      30.889  53.517  69.802  1.00  0.00           C  
ATOM     52  H9  UNL     2      29.925  53.397  69.307  1.00  0.00           H  
ATOM     53  H10 UNL     2      31.505  54.221  69.238  1.00  0.00           H  
ATOM     54  C8  UNL     2      31.802  52.016  73.499  1.00  0.00           C  
ATOM     55  H11 UNL     2      30.875  51.647  73.059  1.00  0.00           H  
ATOM     56  C9  UNL     2      34.235  53.023  74.584  1.00  0.00           C  
ATOM     57  H12 UNL     2      35.148  53.421  74.985  1.00  0.00           H  
ATOM     58  C10 UNL     2      32.498  51.325  74.509  1.00  0.00           C  
ATOM     59  C11 UNL     2      33.711  51.803  75.040  1.00  0.00           C  
ATOM     60  H13 UNL     2      34.222  51.242  75.812  1.00  0.00           H  
ATOM     61  C12 UNL     2      30.941  51.078  70.115  1.00  0.00           C  
ATOM     62  O   UNL     2      29.723  51.007  70.223  1.00  0.00           O  
ATOM     63  C   UNL     2      31.821  49.871  70.238  1.00  0.00           C  
ATOM     64  H14 UNL     2      31.187  49.010  70.297  1.00  0.00           H  
ATOM     65  H15 UNL     2      32.473  49.802  69.381  1.00  0.00           H  
ATOM     66  H   UNL     2      32.422  49.946  71.135  1.00  0.00           H  
TER      67      UNL     2 
ATOM     67  C1  UNL     3      10.718  49.665  92.686  1.00  0.00           C  
ATOM     68  H1  UNL     3      10.604  48.717  93.210  1.00  0.00           H  
ATOM     69  H2  UNL     3      10.764  49.487  91.613  1.00  0.00           H  
ATOM     70  H3  UNL     3       9.888  50.329  92.908  1.00  0.00           H  
ATOM     71  O1  UNL     3      11.904  50.271  93.130  1.00  0.00           O  
ATOM     72  N1  UNL     3      13.776  54.919  90.900  1.00  0.00           N  
ATOM     73  H4  UNL     3      14.525  55.584  91.089  1.00  0.00           H  
ATOM     74  N   UNL     3      11.489  52.251  87.841  1.00  0.00           N  
ATOM     75  H5  UNL     3      12.507  52.271  87.873  1.00  0.00           H  
ATOM     76  C2  UNL     3      11.848  54.220  90.013  1.00  0.00           C  
ATOM     77  C3  UNL     3      12.285  53.300  91.043  1.00  0.00           C  
ATOM     78  C4  UNL     3      10.610  54.127  89.180  1.00  0.00           C  
ATOM     79  H6  UNL     3      10.201  55.131  89.075  1.00  0.00           H  
ATOM     80  H7  UNL     3       9.875  53.510  89.706  1.00  0.00           H  
ATOM     81  C5  UNL     3      13.507  53.775  91.607  1.00  0.00           C  
ATOM     82  C6  UNL     3      12.795  55.180  89.965  1.00  0.00           C  
ATOM     83  H8  UNL     3      12.783  56.042  89.308  1.00  0.00           H  
ATOM     84  C7  UNL     3      10.810  53.542  87.785  1.00  0.00           C  
ATOM     85  H9  UNL     3       9.839  53.435  87.298  1.00  0.00           H  
ATOM     86  H10 UNL     3      11.423  54.244  87.219  1.00  0.00           H  
ATOM     87  C8  UNL     3      11.733  52.115  91.561  1.00  0.00           C  
ATOM     88  H11 UNL     3      10.823  51.726  91.124  1.00  0.00           H  
ATOM     89  C9  UNL     3      14.168  53.096  92.638  1.00  0.00           C  
ATOM     90  H12 UNL     3      15.100  53.478  93.031  1.00  0.00           H  
ATOM     91  C10 UNL     3      12.362  51.459  92.631  1.00  0.00           C  
ATOM     92  C11 UNL     3      13.572  51.938  93.162  1.00  0.00           C  
ATOM     93  H13 UNL     3      14.031  51.404  93.982  1.00  0.00           H  
ATOM     94  C12 UNL     3      10.914  51.064  88.014  1.00  0.00           C  
ATOM     95  O   UNL     3       9.697  50.913  88.036  1.00  0.00           O  
ATOM     96  C   UNL     3      11.832  49.867  88.149  1.00  0.00           C  
ATOM     97  H14 UNL     3      11.237  48.963  88.152  1.00  0.00           H  
ATOM     98  H15 UNL     3      12.508  49.833  87.300  1.00  0.00           H  
ATOM     99  H   UNL     3      12.404  49.934  89.071  1.00  0.00           H  
TER     100      UNL     3 
ATOM    100  C1  UNL     4      69.238  49.661  74.631  1.00  0.00           C  
ATOM    101  H1  UNL     4      69.069  48.731  75.150  1.00  0.00           H  
ATOM    102  H2  UNL     4      69.286  49.450  73.566  1.00  0.00           H  
ATOM    103  H3  UNL     4      68.420  50.344  74.847  1.00  0.00           H  
ATOM    104  O1  UNL     4      70.454  50.212  75.083  1.00  0.00           O  
ATOM    105  N1  UNL     4      72.274  54.948  72.948  1.00  0.00           N  
ATOM    106  H4  UNL     4      73.075  55.560  73.107  1.00  0.00           H  
ATOM    107  N   UNL     4      70.036  52.230  69.883  1.00  0.00           N  
ATOM    108  H5  UNL     4      70.948  52.193  69.427  1.00  0.00           H  
ATOM    109  C2  UNL     4      70.324  54.265  72.089  1.00  0.00           C  
ATOM    110  C3  UNL     4      70.744  53.360  73.149  1.00  0.00           C  
ATOM    111  C4  UNL     4      69.119  54.139  71.204  1.00  0.00           C  
ATOM    112  H6  UNL     4      68.715  55.146  71.059  1.00  0.00           H  
ATOM    113  H7  UNL     4      68.376  53.538  71.727  1.00  0.00           H  
ATOM    114  C5  UNL     4      72.026  53.769  73.619  1.00  0.00           C  
ATOM    115  C6  UNL     4      71.274  55.226  72.032  1.00  0.00           C  
ATOM    116  H8  UNL     4      71.261  56.078  71.366  1.00  0.00           H  
ATOM    117  C7  UNL     4      69.359  53.523  69.814  1.00  0.00           C  
ATOM    118  H9  UNL     4      68.400  53.402  69.309  1.00  0.00           H  
ATOM    119  H10 UNL     4      69.979  54.212  69.223  1.00  0.00           H  
ATOM    120  C8  UNL     4      70.219  52.143  73.634  1.00  0.00           C  
ATOM    121  H11 UNL     4      69.263  51.796  73.246  1.00  0.00           H  
ATOM    122  C9  UNL     4      72.763  53.008  74.534  1.00  0.00           C  
ATOM    123  H12 UNL     4      73.734  53.353  74.875  1.00  0.00           H  
ATOM    124  C10 UNL     4      70.939  51.393  74.588  1.00  0.00           C  
ATOM    125  C11 UNL     4      72.206  51.816  75.031  1.00  0.00           C  
ATOM    126  H13 UNL     4      72.742  51.222  75.767  1.00  0.00           H  
ATOM    127  C12 UNL     4      69.420  51.066  70.096  1.00  0.00           C  
ATOM    128  O   UNL     4      68.242  50.988  70.423  1.00  0.00           O  
ATOM    129  C   UNL     4      70.275  49.810  70.095  1.00  0.00           C  
ATOM    130  H14 UNL     4      69.637  48.930  70.048  1.00  0.00           H  
ATOM    131  H15 UNL     4      70.963  49.810  69.258  1.00  0.00           H  
ATOM    132  H   UNL     4      70.826  49.771  71.023  1.00  0.00           H  
TER     133      UNL     4 
ATOM    133  C1  UNL     5      40.772  29.613  92.713  1.00  0.00           C  
ATOM    134  H1  UNL     5      40.596  28.707  93.286  1.00  0.00           H  
ATOM    135  H2  UNL     5      40.793  29.358  91.659  1.00  0.00           H  
ATOM    136  H3  UNL     5      39.971  30.321  92.906  1.00  0.00           H  
ATOM    137  O1  UNL     5      42.020  30.171  93.068  1.00  0.00           O  
ATOM    138  N1  UNL     5      43.771  34.962  90.974  1.00  0.00           N  
ATOM    139  H4  UNL     5      44.577  35.564  91.126  1.00  0.00           H  
ATOM    140  N   UNL     5      41.618  32.253  87.855  1.00  0.00           N  
ATOM    141  H5  UNL     5      42.620  32.228  87.724  1.00  0.00           H  
ATOM    142  C2  UNL     5      41.893  34.218  90.029  1.00  0.00           C  
ATOM    143  C3  UNL     5      42.326  33.279  91.055  1.00  0.00           C  
ATOM    144  C4  UNL     5      40.696  34.128  89.144  1.00  0.00           C  
ATOM    145  H6  UNL     5      40.291  35.130  89.019  1.00  0.00           H  
ATOM    146  H7  UNL     5      39.950  33.526  89.659  1.00  0.00           H  
ATOM    147  C5  UNL     5      43.535  33.773  91.626  1.00  0.00           C  
ATOM    148  C6  UNL     5      42.797  35.224  90.031  1.00  0.00           C  
ATOM    149  H8  UNL     5      42.762  36.109  89.399  1.00  0.00           H  
ATOM    150  C7  UNL     5      40.936  33.537  87.755  1.00  0.00           C  
ATOM    151  H9  UNL     5      39.970  33.415  87.262  1.00  0.00           H  
ATOM    152  H10 UNL     5      41.539  34.230  87.166  1.00  0.00           H  
ATOM    153  C8  UNL     5      41.815  32.058  91.540  1.00  0.00           C  
ATOM    154  H11 UNL     5      40.893  31.681  91.122  1.00  0.00           H  
ATOM    155  C9  UNL     5      44.219  33.078  92.624  1.00  0.00           C  
ATOM    156  H12 UNL     5      45.150  33.461  93.017  1.00  0.00           H  
ATOM    157  C10 UNL     5      42.487  31.361  92.561  1.00  0.00           C  
ATOM    158  C11 UNL     5      43.692  31.859  93.084  1.00  0.00           C  
ATOM    159  H13 UNL     5      44.227  31.301  93.841  1.00  0.00           H  
ATOM    160  C12 UNL     5      40.992  31.102  88.057  1.00  0.00           C  
ATOM    161  O   UNL     5      39.769  31.052  88.190  1.00  0.00           O  
ATOM    162  C   UNL     5      41.843  29.858  88.196  1.00  0.00           C  
ATOM    163  H14 UNL     5      41.208  28.975  88.188  1.00  0.00           H  
ATOM    164  H15 UNL     5      42.548  29.815  87.374  1.00  0.00           H  
ATOM    165  H   UNL     5      42.399  29.906  89.131  1.00  0.00           H  
TER     166      UNL     5 
ATOM    166  C1  UNL     6      20.763  29.607  74.667  1.00  0.00           C  
ATOM    167  H1  UNL     6      20.600  28.700  75.240  1.00  0.00           H  
ATOM    168  H2  UNL     6      20.749  29.390  73.596  1.00  0.00           H  
ATOM    169  H3  UNL     6      19.984  30.333  74.891  1.00  0.00           H  
ATOM    170  O1  UNL     6      22.030  30.148  75.047  1.00  0.00           O  
ATOM    171  N1  UNL     6      23.834  34.911  72.914  1.00  0.00           N  
ATOM    172  H4  UNL     6      24.625  35.494  73.036  1.00  0.00           H  
ATOM    173  N   UNL     6      21.535  32.202  69.867  1.00  0.00           N  
ATOM    174  H5  UNL     6      22.535  32.195  69.775  1.00  0.00           H  
ATOM    175  C2  UNL     6      21.872  34.196  72.025  1.00  0.00           C  
ATOM    176  C3  UNL     6      22.360  33.234  73.024  1.00  0.00           C  
ATOM    177  C4  UNL     6      20.671  34.088  71.181  1.00  0.00           C  
ATOM    178  H6  UNL     6      20.254  35.070  71.080  1.00  0.00           H  
ATOM    179  H7  UNL     6      19.916  33.473  71.700  1.00  0.00           H  
ATOM    180  C5  UNL     6      23.555  33.731  73.612  1.00  0.00           C  
ATOM    181  C6  UNL     6      22.838  35.156  72.005  1.00  0.00           C  
ATOM    182  H8  UNL     6      22.776  36.034  71.361  1.00  0.00           H  
ATOM    183  C7  UNL     6      20.862  33.490  69.778  1.00  0.00           C  
ATOM    184  H9  UNL     6      19.884  33.372  69.292  1.00  0.00           H  
ATOM    185  H10 UNL     6      21.453  34.147  69.168  1.00  0.00           H  
ATOM    186  C8  UNL     6      21.812  32.026  73.534  1.00  0.00           C  
ATOM    187  H11 UNL     6      20.903  31.651  73.095  1.00  0.00           H  
ATOM    188  C9  UNL     6      24.302  32.987  74.570  1.00  0.00           C  
ATOM    189  H12 UNL     6      25.249  33.409  74.930  1.00  0.00           H  
ATOM    190  C10 UNL     6      22.542  31.302  74.505  1.00  0.00           C  
ATOM    191  C11 UNL     6      23.739  31.801  75.064  1.00  0.00           C  
ATOM    192  H13 UNL     6      24.261  31.231  75.817  1.00  0.00           H  
ATOM    193  C12 UNL     6      20.915  31.051  70.121  1.00  0.00           C  
ATOM    194  O   UNL     6      19.705  30.975  70.309  1.00  0.00           O  
ATOM    195  C   UNL     6      21.784  29.818  70.194  1.00  0.00           C  
ATOM    196  H14 UNL     6      21.166  28.931  70.235  1.00  0.00           H  
ATOM    197  H15 UNL     6      22.426  29.772  69.312  1.00  0.00           H  
ATOM    198  H   UNL     6      22.402  29.875  71.089  1.00  0.00           H  
TER     199      UNL     6 
ATOM    199  C1  UNL     7       0.767  29.635  92.757  1.00  0.00           C  
ATOM    200  H1  UNL     7       0.607  28.703  93.293  1.00  0.00           H  
ATOM    201  H2  UNL     7       0.748  29.432  91.694  1.00  0.00           H  
ATOM    202  H3  UNL     7      -0.036  30.331  92.993  1.00  0.00           H  
ATOM    203  O1  UNL     7       2.024  30.184  93.108  1.00  0.00           O  
ATOM    204  N1  UNL     7       3.738  34.953  90.949  1.00  0.00           N  
ATOM    205  H4  UNL     7       4.614  35.484  90.995  1.00  0.00           H  
ATOM    206  N   UNL     7       1.551  32.234  87.885  1.00  0.00           N  
ATOM    207  H5  UNL     7       2.563  32.247  87.794  1.00  0.00           H  
ATOM    208  C2  UNL     7       1.827  34.216  90.056  1.00  0.00           C  
ATOM    209  C3  UNL     7       2.303  33.264  91.047  1.00  0.00           C  
ATOM    210  C4  UNL     7       0.610  34.082  89.196  1.00  0.00           C  
ATOM    211  H6  UNL     7       0.134  35.050  89.095  1.00  0.00           H  
ATOM    212  H7  UNL     7      -0.107  33.442  89.710  1.00  0.00           H  
ATOM    213  C5  UNL     7       3.511  33.768  91.614  1.00  0.00           C  
ATOM    214  C6  UNL     7       2.744  35.212  90.027  1.00  0.00           C  
ATOM    215  H8  UNL     7       2.727  36.072  89.367  1.00  0.00           H  
ATOM    216  C7  UNL     7       0.856  33.506  87.802  1.00  0.00           C  
ATOM    217  H9  UNL     7      -0.088  33.382  87.273  1.00  0.00           H  
ATOM    218  H10 UNL     7       1.471  34.207  87.250  1.00  0.00           H  
ATOM    219  C8  UNL     7       1.800  32.042  91.542  1.00  0.00           C  
ATOM    220  H11 UNL     7       0.878  31.653  91.128  1.00  0.00           H  
ATOM    221  C9  UNL     7       4.241  33.050  92.566  1.00  0.00           C  
ATOM    222  H12 UNL     7       5.189  33.425  92.928  1.00  0.00           H  
ATOM    223  C10 UNL     7       2.509  31.334  92.535  1.00  0.00           C  
ATOM    224  C11 UNL     7       3.732  31.825  93.019  1.00  0.00           C  
ATOM    225  H13 UNL     7       4.289  31.251  93.737  1.00  0.00           H  
ATOM    226  C12 UNL     7       0.970  31.067  88.106  1.00  0.00           C  
ATOM    227  O   UNL     7      -0.239  30.933  88.291  1.00  0.00           O  
ATOM    228  C   UNL     7       1.870  29.862  88.130  1.00  0.00           C  
ATOM    229  H14 UNL     7       1.271  28.960  88.152  1.00  0.00           H  
ATOM    230  H15 UNL     7       2.514  29.860  87.268  1.00  0.00           H  
ATOM    231  H   UNL     7       2.474  29.927  89.043  1.00  0.00           H  
TER     232      UNL     7 
ATOM    232  C1  UNL     8      59.303  29.615  74.675  1.00  0.00           C  
ATOM    233  H1  UNL     8      59.150  28.709  75.259  1.00  0.00           H  
ATOM    234  H2  UNL     8      59.274  29.369  73.616  1.00  0.00           H  
ATOM    235  H3  UNL     8      58.516  30.330  74.907  1.00  0.00           H  
ATOM    236  O1  UNL     8      60.558  30.168  75.005  1.00  0.00           O  
ATOM    237  N1  UNL     8      62.297  34.924  72.893  1.00  0.00           N  
ATOM    238  H4  UNL     8      63.050  35.578  73.120  1.00  0.00           H  
ATOM    239  N   UNL     8      60.117  32.220  69.883  1.00  0.00           N  
ATOM    240  H5  UNL     8      61.119  32.244  69.807  1.00  0.00           H  
ATOM    241  C2  UNL     8      60.365  34.201  72.006  1.00  0.00           C  
ATOM    242  C3  UNL     8      60.825  33.237  72.995  1.00  0.00           C  
ATOM    243  C4  UNL     8      59.153  34.105  71.138  1.00  0.00           C  
ATOM    244  H6  UNL     8      58.730  35.104  71.020  1.00  0.00           H  
ATOM    245  H7  UNL     8      58.413  33.497  71.671  1.00  0.00           H  
ATOM    246  C5  UNL     8      62.070  33.713  73.526  1.00  0.00           C  
ATOM    247  C6  UNL     8      61.271  35.219  72.003  1.00  0.00           C  
ATOM    248  H8  UNL     8      61.212  36.131  71.382  1.00  0.00           H  
ATOM    249  C7  UNL     8      59.418  33.496  69.757  1.00  0.00           C  
ATOM    250  H9  UNL     8      58.462  33.338  69.262  1.00  0.00           H  
ATOM    251  H10 UNL     8      60.006  34.209  69.173  1.00  0.00           H  
ATOM    252  C8  UNL     8      60.308  32.025  73.485  1.00  0.00           C  
ATOM    253  H11 UNL     8      59.349  31.688  73.109  1.00  0.00           H  
ATOM    254  C9  UNL     8      62.750  33.029  74.539  1.00  0.00           C  
ATOM    255  H12 UNL     8      63.642  33.448  74.965  1.00  0.00           H  
ATOM    256  C10 UNL     8      61.018  31.332  74.480  1.00  0.00           C  
ATOM    257  C11 UNL     8      62.234  31.812  74.991  1.00  0.00           C  
ATOM    258  H13 UNL     8      62.745  31.275  75.772  1.00  0.00           H  
ATOM    259  C12 UNL     8      59.525  31.052  70.095  1.00  0.00           C  
ATOM    260  O   UNL     8      58.315  30.978  70.265  1.00  0.00           O  
ATOM    261  C   UNL     8      60.391  29.823  70.170  1.00  0.00           C  
ATOM    262  H14 UNL     8      59.767  28.946  70.156  1.00  0.00           H  
ATOM    263  H15 UNL     8      61.059  29.794  69.319  1.00  0.00           H  
ATOM    264  H   UNL     8      60.968  29.842  71.085  1.00  0.00           H  
TER     265      UNL     8 
ATOM    265  C1  UNL     9      50.795   9.648  92.681  1.00  0.00           C  
ATOM    266  H1  UNL     9      50.623   8.774  93.291  1.00  0.00           H  
ATOM    267  H2  UNL     9      50.788   9.379  91.636  1.00  0.00           H  
ATOM    268  H3  UNL     9      50.026  10.379  92.880  1.00  0.00           H  
ATOM    269  O1  UNL     9      52.049  10.174  93.008  1.00  0.00           O  
ATOM    270  N1  UNL     9      53.820  14.936  90.908  1.00  0.00           N  
ATOM    271  H4  UNL     9      54.645  15.529  91.086  1.00  0.00           H  
ATOM    272  N   UNL     9      51.570  12.249  87.837  1.00  0.00           N  
ATOM    273  H5  UNL     9      52.575  12.226  87.720  1.00  0.00           H  
ATOM    274  C2  UNL     9      51.897  14.225  89.993  1.00  0.00           C  
ATOM    275  C3  UNL     9      52.347  13.268  90.994  1.00  0.00           C  
ATOM    276  C4  UNL     9      50.679  14.151  89.122  1.00  0.00           C  
ATOM    277  H6  UNL     9      50.276  15.158  88.997  1.00  0.00           H  
ATOM    278  H7  UNL     9      49.924  13.533  89.609  1.00  0.00           H  
ATOM    279  C5  UNL     9      53.588  13.733  91.531  1.00  0.00           C  
ATOM    280  C6  UNL     9      52.827  15.214  89.985  1.00  0.00           C  
ATOM    281  H8  UNL     9      52.802  16.112  89.370  1.00  0.00           H  
ATOM    282  C7  UNL     9      50.901  13.540  87.738  1.00  0.00           C  
ATOM    283  H9  UNL     9      49.939  13.405  87.243  1.00  0.00           H  
ATOM    284  H10 UNL     9      51.512  14.207  87.135  1.00  0.00           H  
ATOM    285  C8  UNL     9      51.843  12.037  91.463  1.00  0.00           C  
ATOM    286  H11 UNL     9      50.916  11.667  91.052  1.00  0.00           H  
ATOM    287  C9  UNL     9      54.296  13.004  92.494  1.00  0.00           C  
ATOM    288  H12 UNL     9      55.245  13.365  92.865  1.00  0.00           H  
ATOM    289  C10 UNL     9      52.528  11.330  92.466  1.00  0.00           C  
ATOM    290  C11 UNL     9      53.757  11.790  92.955  1.00  0.00           C  
ATOM    291  H13 UNL     9      54.273  11.199  93.695  1.00  0.00           H  
ATOM    292  C12 UNL     9      50.971  11.079  88.064  1.00  0.00           C  
ATOM    293  O   UNL     9      49.768  10.956  88.263  1.00  0.00           O  
ATOM    294  C   UNL     9      51.861   9.861  88.152  1.00  0.00           C  
ATOM    295  H14 UNL     9      51.254   8.960  88.093  1.00  0.00           H  
ATOM    296  H15 UNL     9      52.540   9.872  87.311  1.00  0.00           H  
ATOM    297  H   UNL     9      52.434   9.880  89.082  1.00  0.00           H  
TER     298      UNL     9 
ATOM    298  C1  UNL    10      30.852   9.602  74.701  1.00  0.00           C  
ATOM    299  H1  UNL    10      30.686   8.671  75.235  1.00  0.00           H  
ATOM    300  H2  UNL    10      30.927   9.394  73.649  1.00  0.00           H  
ATOM    301  H3  UNL    10      30.051  10.308  74.901  1.00  0.00           H  
ATOM    302  O1  UNL    10      32.072  10.170  75.086  1.00  0.00           O  
ATOM    303  N1  UNL    10      33.807  14.928  72.914  1.00  0.00           N  
ATOM    304  H4  UNL    10      34.554  15.580  73.148  1.00  0.00           H  
ATOM    305  N   UNL    10      31.600  12.264  69.872  1.00  0.00           N  
ATOM    306  H5  UNL    10      32.610  12.274  69.857  1.00  0.00           H  
ATOM    307  C2  UNL    10      31.891  14.214  72.027  1.00  0.00           C  
ATOM    308  C3  UNL    10      32.361  13.243  73.009  1.00  0.00           C  
ATOM    309  C4  UNL    10      30.671  14.127  71.172  1.00  0.00           C  
ATOM    310  H6  UNL    10      30.264  15.126  71.043  1.00  0.00           H  
ATOM    311  H7  UNL    10      29.932  13.531  71.706  1.00  0.00           H  
ATOM    312  C5  UNL    10      33.588  13.721  73.555  1.00  0.00           C  
ATOM    313  C6  UNL    10      32.793  15.221  72.018  1.00  0.00           C  
ATOM    314  H8  UNL    10      32.718  16.122  71.410  1.00  0.00           H  
ATOM    315  C7  UNL    10      30.908  13.539  69.782  1.00  0.00           C  
ATOM    316  H9  UNL    10      29.950  13.417  69.274  1.00  0.00           H  
ATOM    317  H10 UNL    10      31.521  14.234  69.209  1.00  0.00           H  
ATOM    318  C8  UNL    10      31.828  12.042  73.526  1.00  0.00           C  
ATOM    319  H11 UNL    10      30.872  11.698  73.147  1.00  0.00           H  
ATOM    320  C9  UNL    10      34.291  13.012  74.536  1.00  0.00           C  
ATOM    321  H12 UNL    10      35.218  13.404  74.936  1.00  0.00           H  
ATOM    322  C10 UNL    10      32.528  11.334  74.528  1.00  0.00           C  
ATOM    323  C11 UNL    10      33.743  11.818  75.031  1.00  0.00           C  
ATOM    324  H13 UNL    10      34.257  11.248  75.797  1.00  0.00           H  
ATOM    325  C12 UNL    10      30.991  11.097  69.979  1.00  0.00           C  
ATOM    326  O   UNL    10      29.765  10.992  69.942  1.00  0.00           O  
ATOM    327  C   UNL    10      31.877   9.899  70.173  1.00  0.00           C  
ATOM    328  H14 UNL    10      31.277   9.008  70.069  1.00  0.00           H  
ATOM    329  H15 UNL    10      32.650   9.900  69.424  1.00  0.00           H  
ATOM    330  H   UNL    10      32.342   9.943  71.152  1.00  0.00           H  
TER     331      UNL    10 
ATOM    331  C1  UNL    11      10.798   9.604  92.666  1.00  0.00           C  
ATOM    332  H1  UNL    11      10.636   8.682  93.224  1.00  0.00           H  
ATOM    333  H2  UNL    11      10.756   9.391  91.603  1.00  0.00           H  
ATOM    334  H3  UNL    11      10.020  10.318  92.923  1.00  0.00           H  
ATOM    335  O1  UNL    11      12.061  10.142  92.998  1.00  0.00           O  
ATOM    336  N1  UNL    11      13.763  14.959  90.943  1.00  0.00           N  
ATOM    337  H4  UNL    11      14.606  15.533  91.010  1.00  0.00           H  
ATOM    338  N   UNL    11      11.513  12.206  87.910  1.00  0.00           N  
ATOM    339  H5  UNL    11      12.517  12.175  87.791  1.00  0.00           H  
ATOM    340  C2  UNL    11      11.855  14.222  90.037  1.00  0.00           C  
ATOM    341  C3  UNL    11      12.326  13.262  91.028  1.00  0.00           C  
ATOM    342  C4  UNL    11      10.636  14.128  89.172  1.00  0.00           C  
ATOM    343  H6  UNL    11      10.213  15.131  89.058  1.00  0.00           H  
ATOM    344  H7  UNL    11       9.903  13.515  89.703  1.00  0.00           H  
ATOM    345  C5  UNL    11      13.545  13.757  91.587  1.00  0.00           C  
ATOM    346  C6  UNL    11      12.753  15.236  90.040  1.00  0.00           C  
ATOM    347  H8  UNL    11      12.711  16.127  89.413  1.00  0.00           H  
ATOM    348  C7  UNL    11      10.855  13.509  87.785  1.00  0.00           C  
ATOM    349  H9  UNL    11       9.886  13.405  87.292  1.00  0.00           H  
ATOM    350  H10 UNL    11      11.464  14.189  87.180  1.00  0.00           H  
ATOM    351  C8  UNL    11      11.826  12.032  91.503  1.00  0.00           C  
ATOM    352  H11 UNL    11      10.892  11.665  91.092  1.00  0.00           H  
ATOM    353  C9  UNL    11      14.250  13.053  92.573  1.00  0.00           C  
ATOM    354  H12 UNL    11      15.179  13.436  92.968  1.00  0.00           H  
ATOM    355  C10 UNL    11      12.519  11.331  92.505  1.00  0.00           C  
ATOM    356  C11 UNL    11      13.710  11.845  93.046  1.00  0.00           C  
ATOM    357  H13 UNL    11      14.203  11.308  93.838  1.00  0.00           H  
ATOM    358  C12 UNL    11      10.900  11.047  88.161  1.00  0.00           C  
ATOM    359  O   UNL    11       9.693  10.956  88.374  1.00  0.00           O  
ATOM    360  C   UNL    11      11.777   9.817  88.233  1.00  0.00           C  
ATOM    361  H14 UNL    11      11.159   8.932  88.269  1.00  0.00           H  
ATOM    362  H15 UNL    11      12.411   9.768  87.357  1.00  0.00           H  
ATOM    363  H   UNL    11      12.396   9.864  89.121  1.00  0.00           H  
TER     364      UNL    11 
ATOM    364  C1  UNL    12      69.279   9.622  74.701  1.00  0.00           C  
ATOM    365  H1  UNL    12      69.101   8.731  75.297  1.00  0.00           H  
ATOM    366  H2  UNL    12      69.253   9.374  73.638  1.00  0.00           H  
ATOM    367  H3  UNL    12      68.517  10.367  74.936  1.00  0.00           H  
ATOM    368  O1  UNL    12      70.547  10.134  75.023  1.00  0.00           O  
ATOM    369  N1  UNL    12      72.262  14.920  72.913  1.00  0.00           N  
ATOM    370  H4  UNL    12      73.114  15.472  72.995  1.00  0.00           H  
ATOM    371  N   UNL    12      70.040  12.217  69.866  1.00  0.00           N  
ATOM    372  H5  UNL    12      71.053  12.200  69.822  1.00  0.00           H  
ATOM    373  C2  UNL    12      70.346  14.211  72.020  1.00  0.00           C  
ATOM    374  C3  UNL    12      70.806  13.250  73.013  1.00  0.00           C  
ATOM    375  C4  UNL    12      69.126  14.122  71.160  1.00  0.00           C  
ATOM    376  H6  UNL    12      68.725  15.130  71.019  1.00  0.00           H  
ATOM    377  H7  UNL    12      68.382  13.516  71.696  1.00  0.00           H  
ATOM    378  C5  UNL    12      72.034  13.727  73.560  1.00  0.00           C  
ATOM    379  C6  UNL    12      71.273  15.192  71.991  1.00  0.00           C  
ATOM    380  H8  UNL    12      71.233  16.062  71.349  1.00  0.00           H  
ATOM    381  C7  UNL    12      69.364  13.504  69.775  1.00  0.00           C  
ATOM    382  H9  UNL    12      68.407  13.370  69.275  1.00  0.00           H  
ATOM    383  H10 UNL    12      69.974  14.175  69.175  1.00  0.00           H  
ATOM    384  C8  UNL    12      70.306  12.014  73.484  1.00  0.00           C  
ATOM    385  H11 UNL    12      69.368  11.643  73.078  1.00  0.00           H  
ATOM    386  C9  UNL    12      72.748  13.009  74.527  1.00  0.00           C  
ATOM    387  H12 UNL    12      73.694  13.394  74.881  1.00  0.00           H  
ATOM    388  C10 UNL    12      71.019  11.293  74.470  1.00  0.00           C  
ATOM    389  C11 UNL    12      72.225  11.790  74.993  1.00  0.00           C  
ATOM    390  H13 UNL    12      72.747  11.220  75.751  1.00  0.00           H  
ATOM    391  C12 UNL    12      69.431  11.062  70.113  1.00  0.00           C  
ATOM    392  O   UNL    12      68.214  10.972  70.282  1.00  0.00           O  
ATOM    393  C   UNL    12      70.322   9.847  70.204  1.00  0.00           C  
ATOM    394  H14 UNL    12      69.714   8.949  70.204  1.00  0.00           H  
ATOM    395  H15 UNL    12      70.991   9.835  69.348  1.00  0.00           H  
ATOM    396  H   UNL    12      70.906   9.903  71.120  1.00  0.00           H  
TER     397      UNL    12 
ATOM    397  C1  UNL    13      40.812  68.138  92.724  1.00  0.00           C  
ATOM    398  H1  UNL    13      40.657  67.229  93.294  1.00  0.00           H  
ATOM    399  H2  UNL    13      40.863  67.896  91.674  1.00  0.00           H  
ATOM    400  H3  UNL    13      40.005  68.828  92.912  1.00  0.00           H  
ATOM    401  O1  UNL    13      42.029  68.716  93.097  1.00  0.00           O  
ATOM    402  N1  UNL    13      43.897  73.381  90.865  1.00  0.00           N  
ATOM    403  H4  UNL    13      44.790  73.893  90.910  1.00  0.00           H  
ATOM    404  N   UNL    13      41.540  70.712  87.881  1.00  0.00           N  
ATOM    405  H5  UNL    13      42.549  70.721  87.811  1.00  0.00           H  
ATOM    406  C2  UNL    13      41.928  72.710  90.017  1.00  0.00           C  
ATOM    407  C3  UNL    13      42.363  71.763  91.039  1.00  0.00           C  
ATOM    408  C4  UNL    13      40.694  72.628  89.165  1.00  0.00           C  
ATOM    409  H6  UNL    13      40.275  73.629  89.020  1.00  0.00           H  
ATOM    410  H7  UNL    13      39.973  72.025  89.712  1.00  0.00           H  
ATOM    411  C5  UNL    13      43.615  72.219  91.556  1.00  0.00           C  
ATOM    412  C6  UNL    13      42.907  73.653  89.940  1.00  0.00           C  
ATOM    413  H8  UNL    13      42.968  74.485  89.242  1.00  0.00           H  
ATOM    414  C7  UNL    13      40.874  72.003  87.783  1.00  0.00           C  
ATOM    415  H9  UNL    13      39.911  71.894  87.290  1.00  0.00           H  
ATOM    416  H10 UNL    13      41.471  72.688  87.184  1.00  0.00           H  
ATOM    417  C8  UNL    13      41.818  70.568  91.549  1.00  0.00           C  
ATOM    418  H11 UNL    13      40.882  70.211  91.132  1.00  0.00           H  
ATOM    419  C9  UNL    13      44.308  71.516  92.546  1.00  0.00           C  
ATOM    420  H12 UNL    13      45.259  71.880  92.920  1.00  0.00           H  
ATOM    421  C10 UNL    13      42.509  69.867  92.553  1.00  0.00           C  
ATOM    422  C11 UNL    13      43.742  70.330  93.042  1.00  0.00           C  
ATOM    423  H13 UNL    13      44.264  69.747  93.783  1.00  0.00           H  
ATOM    424  C12 UNL    13      40.937  69.547  88.101  1.00  0.00           C  
ATOM    425  O   UNL    13      39.720  69.429  88.276  1.00  0.00           O  
ATOM    426  C   UNL    13      41.834  68.329  88.163  1.00  0.00           C  
ATOM    427  H14 UNL    13      41.225  67.433  88.098  1.00  0.00           H  
ATOM    428  H15 UNL    13      42.531  68.341  87.333  1.00  0.00           H  
ATOM    429  H   UNL    13      42.384  68.335  89.099  1.00  0.00           H  
TER     430      UNL    13 
ATOM    430  C1  UNL    14      20.731  68.167  74.687  1.00  0.00           C  
ATOM    431  H1  UNL    14      20.563  67.249  75.231  1.00  0.00           H  
ATOM    432  H2  UNL    14      20.695  67.955  73.629  1.00  0.00           H  
ATOM    433  H3  UNL    14      19.964  68.881  74.945  1.00  0.00           H  
ATOM    434  O1  UNL    14      21.998  68.683  75.016  1.00  0.00           O  
ATOM    435  N1  UNL    14      23.822  73.401  72.841  1.00  0.00           N  
ATOM    436  H4  UNL    14      24.705  73.912  72.883  1.00  0.00           H  
ATOM    437  N   UNL    14      21.533  70.719  69.877  1.00  0.00           N  
ATOM    438  H5  UNL    14      22.541  70.746  69.772  1.00  0.00           H  
ATOM    439  C2  UNL    14      21.877  72.714  71.985  1.00  0.00           C  
ATOM    440  C3  UNL    14      22.328  71.758  72.994  1.00  0.00           C  
ATOM    441  C4  UNL    14      20.641  72.630  71.129  1.00  0.00           C  
ATOM    442  H6  UNL    14      20.218  73.627  70.977  1.00  0.00           H  
ATOM    443  H7  UNL    14      19.901  72.039  71.671  1.00  0.00           H  
ATOM    444  C5  UNL    14      23.580  72.217  73.503  1.00  0.00           C  
ATOM    445  C6  UNL    14      22.800  73.710  71.965  1.00  0.00           C  
ATOM    446  H8  UNL    14      22.802  74.590  71.319  1.00  0.00           H  
ATOM    447  C7  UNL    14      20.828  71.989  69.754  1.00  0.00           C  
ATOM    448  H9  UNL    14      19.855  71.853  69.280  1.00  0.00           H  
ATOM    449  H10 UNL    14      21.410  72.667  69.134  1.00  0.00           H  
ATOM    450  C8  UNL    14      21.800  70.544  73.487  1.00  0.00           C  
ATOM    451  H11 UNL    14      20.842  70.198  73.099  1.00  0.00           H  
ATOM    452  C9  UNL    14      24.265  71.528  74.509  1.00  0.00           C  
ATOM    453  H12 UNL    14      25.190  71.925  74.902  1.00  0.00           H  
ATOM    454  C10 UNL    14      22.500  69.836  74.482  1.00  0.00           C  
ATOM    455  C11 UNL    14      23.742  70.301  74.962  1.00  0.00           C  
ATOM    456  H13 UNL    14      24.294  69.711  75.680  1.00  0.00           H  
ATOM    457  C12 UNL    14      20.979  69.555  70.192  1.00  0.00           C  
ATOM    458  O   UNL    14      19.793  69.452  70.480  1.00  0.00           O  
ATOM    459  C   UNL    14      21.883  68.344  70.220  1.00  0.00           C  
ATOM    460  H14 UNL    14      21.278  67.444  70.249  1.00  0.00           H  
ATOM    461  H15 UNL    14      22.502  68.331  69.328  1.00  0.00           H  
ATOM    462  H   UNL    14      22.517  68.394  71.098  1.00  0.00           H  
TER     463      UNL    14 
ATOM    463  C1  UNL    15       0.773  68.117  92.613  1.00  0.00           C  
ATOM    464  H1  UNL    15       0.640  67.183  93.138  1.00  0.00           H  
ATOM    465  H2  UNL    15       0.812  67.923  91.545  1.00  0.00           H  
ATOM    466  H3  UNL    15      -0.059  68.782  92.839  1.00  0.00           H  
ATOM    467  O1  UNL    15       1.985  68.703  93.056  1.00  0.00           O  
ATOM    468  N1  UNL    15       3.804  73.452  90.923  1.00  0.00           N  
ATOM    469  H4  UNL    15       4.674  73.964  90.973  1.00  0.00           H  
ATOM    470  N   UNL    15       1.608  70.737  87.918  1.00  0.00           N  
ATOM    471  H5  UNL    15       2.617  70.703  87.799  1.00  0.00           H  
ATOM    472  C2  UNL    15       1.863  72.762  90.061  1.00  0.00           C  
ATOM    473  C3  UNL    15       2.304  71.809  91.060  1.00  0.00           C  
ATOM    474  C4  UNL    15       0.661  72.647  89.191  1.00  0.00           C  
ATOM    475  H6  UNL    15       0.220  73.631  89.047  1.00  0.00           H  
ATOM    476  H7  UNL    15      -0.089  72.047  89.711  1.00  0.00           H  
ATOM    477  C5  UNL    15       3.543  72.283  91.610  1.00  0.00           C  
ATOM    478  C6  UNL    15       2.802  73.739  90.009  1.00  0.00           C  
ATOM    479  H8  UNL    15       2.778  74.591  89.312  1.00  0.00           H  
ATOM    480  C7  UNL    15       0.919  72.026  87.823  1.00  0.00           C  
ATOM    481  H9  UNL    15      -0.048  71.894  87.330  1.00  0.00           H  
ATOM    482  H10 UNL    15       1.511  72.719  87.233  1.00  0.00           H  
ATOM    483  C8  UNL    15       1.794  70.567  91.498  1.00  0.00           C  
ATOM    484  H11 UNL    15       0.888  70.172  91.044  1.00  0.00           H  
ATOM    485  C9  UNL    15       4.236  71.574  92.605  1.00  0.00           C  
ATOM    486  H12 UNL    15       5.183  71.949  92.974  1.00  0.00           H  
ATOM    487  C10 UNL    15       2.479  69.869  92.520  1.00  0.00           C  
ATOM    488  C11 UNL    15       3.682  70.366  93.077  1.00  0.00           C  
ATOM    489  H13 UNL    15       4.189  69.802  93.864  1.00  0.00           H  
ATOM    490  C12 UNL    15       0.983  69.588  88.136  1.00  0.00           C  
ATOM    491  O   UNL    15      -0.240  69.535  88.237  1.00  0.00           O  
ATOM    492  C   UNL    15       1.823  68.341  88.208  1.00  0.00           C  
ATOM    493  H14 UNL    15       1.181  67.469  88.244  1.00  0.00           H  
ATOM    494  H15 UNL    15       2.443  68.290  87.319  1.00  0.00           H  
ATOM    495  H   UNL    15       2.453  68.394  89.095  1.00  0.00           H  
TER     496      UNL    15 
ATOM    496  C1  UNL    16      59.228  68.138  74.680  1.00  0.00           C  
ATOM    497  H1  UNL    16      59.100  67.204  75.232  1.00  0.00           H  
ATOM    498  H2  UNL    16      59.218  67.961  73.604  1.00  0.00           H  
ATOM    499  H3  UNL    16      58.457  68.860  74.955  1.00  0.00           H  
ATOM    500  O1  UNL    16      60.507  68.640  75.002  1.00  0.00           O  
ATOM    501  N1  UNL    16      62.266  73.443  72.958  1.00  0.00           N  
ATOM    502  H4  UNL    16      63.057  74.057  73.161  1.00  0.00           H  
ATOM    503  N   UNL    16      60.065  70.745  69.876  1.00  0.00           N  
ATOM    504  H5  UNL    16      61.050  70.712  69.640  1.00  0.00           H  
ATOM    505  C2  UNL    16      60.374  72.725  72.023  1.00  0.00           C  
ATOM    506  C3  UNL    16      60.846  71.744  72.995  1.00  0.00           C  
ATOM    507  C4  UNL    16      59.159  72.652  71.156  1.00  0.00           C  
ATOM    508  H6  UNL    16      58.750  73.659  71.018  1.00  0.00           H  
ATOM    509  H7  UNL    16      58.414  72.044  71.679  1.00  0.00           H  
ATOM    510  C5  UNL    16      62.055  72.234  73.579  1.00  0.00           C  
ATOM    511  C6  UNL    16      61.268  73.740  72.047  1.00  0.00           C  
ATOM    512  H8  UNL    16      61.189  74.660  71.463  1.00  0.00           H  
ATOM    513  C7  UNL    16      59.409  72.039  69.773  1.00  0.00           C  
ATOM    514  H9  UNL    16      58.456  71.909  69.269  1.00  0.00           H  
ATOM    515  H10 UNL    16      60.035  72.716  69.182  1.00  0.00           H  
ATOM    516  C8  UNL    16      60.344  70.505  73.451  1.00  0.00           C  
ATOM    517  H11 UNL    16      59.438  70.107  73.005  1.00  0.00           H  
ATOM    518  C9  UNL    16      62.764  71.516  74.554  1.00  0.00           C  
ATOM    519  H12 UNL    16      63.686  71.926  74.961  1.00  0.00           H  
ATOM    520  C10 UNL    16      61.018  69.800  74.469  1.00  0.00           C  
ATOM    521  C11 UNL    16      62.238  70.282  74.992  1.00  0.00           C  
ATOM    522  H13 UNL    16      62.752  69.712  75.757  1.00  0.00           H  
ATOM    523  C12 UNL    16      59.456  69.599  70.147  1.00  0.00           C  
ATOM    524  O   UNL    16      58.259  69.540  70.411  1.00  0.00           O  
ATOM    525  C   UNL    16      60.328  68.369  70.210  1.00  0.00           C  
ATOM    526  H14 UNL    16      59.691  67.500  70.229  1.00  0.00           H  
ATOM    527  H15 UNL    16      60.982  68.327  69.345  1.00  0.00           H  
ATOM    528  H   UNL    16      60.926  68.405  71.115  1.00  0.00           H  
TER     529      UNL    16 
ATOM    529  C1  UNL    17      56.314  57.124  94.718  1.00  0.00           C  
ATOM    530  H1  UNL    17      56.144  56.244  95.331  1.00  0.00           H  
ATOM    531  H2  UNL    17      56.318  56.865  93.662  1.00  0.00           H  
ATOM    532  H3  UNL    17      55.540  57.854  94.927  1.00  0.00           H  
ATOM    533  O1  UNL    17      57.565  57.657  95.049  1.00  0.00           O  
ATOM    534  N1  UNL    17      59.276  62.457  92.988  1.00  0.00           N  
ATOM    535  H4  UNL    17      60.063  63.079  93.181  1.00  0.00           H  
ATOM    536  N   UNL    17      57.044  59.738  89.899  1.00  0.00           N  
ATOM    537  H5  UNL    17      58.047  59.731  89.784  1.00  0.00           H  
ATOM    538  C2  UNL    17      57.388  61.728  92.031  1.00  0.00           C  
ATOM    539  C3  UNL    17      57.850  60.757  93.017  1.00  0.00           C  
ATOM    540  C4  UNL    17      56.162  61.649  91.169  1.00  0.00           C  
ATOM    541  H6  UNL    17      55.741  62.651  91.040  1.00  0.00           H  
ATOM    542  H7  UNL    17      55.421  61.037  91.691  1.00  0.00           H  
ATOM    543  C5  UNL    17      59.063  61.241  93.592  1.00  0.00           C  
ATOM    544  C6  UNL    17      58.306  62.724  92.041  1.00  0.00           C  
ATOM    545  H8  UNL    17      58.276  63.617  91.424  1.00  0.00           H  
ATOM    546  C7  UNL    17      56.385  61.035  89.785  1.00  0.00           C  
ATOM    547  H9  UNL    17      55.420  60.930  89.290  1.00  0.00           H  
ATOM    548  H10 UNL    17      57.014  61.701  89.188  1.00  0.00           H  
ATOM    549  C8  UNL    17      57.340  59.532  93.497  1.00  0.00           C  
ATOM    550  H11 UNL    17      56.419  59.150  93.074  1.00  0.00           H  
ATOM    551  C9  UNL    17      59.769  60.527  94.563  1.00  0.00           C  
ATOM    552  H12 UNL    17      60.710  60.904  94.944  1.00  0.00           H  
ATOM    553  C10 UNL    17      58.035  58.820  94.498  1.00  0.00           C  
ATOM    554  C11 UNL    17      59.238  59.314  95.028  1.00  0.00           C  
ATOM    555  H13 UNL    17      59.769  58.735  95.771  1.00  0.00           H  
ATOM    556  C12 UNL    17      56.434  58.583  90.163  1.00  0.00           C  
ATOM    557  O   UNL    17      55.228  58.500  90.394  1.00  0.00           O  
ATOM    558  C   UNL    17      57.301  57.345  90.201  1.00  0.00           C  
ATOM    559  H14 UNL    17      56.677  56.458  90.140  1.00  0.00           H  
ATOM    560  H15 UNL    17      58.001  57.358  89.373  1.00  0.00           H  
ATOM    561  H   UNL    17      57.855  57.336  91.135  1.00  0.00           H  
TER     562      UNL    17 
ATOM    562  C1  UNL    18      40.759  39.619  84.623  1.00  0.00           C  
ATOM    563  H1  UNL    18      40.560  38.687  85.131  1.00  0.00           H  
ATOM    564  H2  UNL    18      40.755  39.435  83.558  1.00  0.00           H  
ATOM    565  H3  UNL    18      39.988  40.333  84.880  1.00  0.00           H  
ATOM    566  O1  UNL    18      42.008  40.135  85.014  1.00  0.00           O  
ATOM    567  N1  UNL    18      43.764  44.947  82.931  1.00  0.00           N  
ATOM    568  H4  UNL    18      44.505  45.616  83.151  1.00  0.00           H  
ATOM    569  N   UNL    18      41.522  42.224  79.861  1.00  0.00           N  
ATOM    570  H5  UNL    18      42.536  42.206  79.776  1.00  0.00           H  
ATOM    571  C2  UNL    18      41.877  44.204  82.001  1.00  0.00           C  
ATOM    572  C3  UNL    18      42.319  43.265  83.018  1.00  0.00           C  
ATOM    573  C4  UNL    18      40.653  44.121  81.156  1.00  0.00           C  
ATOM    574  H6  UNL    18      40.234  45.121  81.047  1.00  0.00           H  
ATOM    575  H7  UNL    18      39.931  43.494  81.669  1.00  0.00           H  
ATOM    576  C5  UNL    18      43.519  43.766  83.596  1.00  0.00           C  
ATOM    577  C6  UNL    18      42.792  45.199  81.988  1.00  0.00           C  
ATOM    578  H8  UNL    18      42.740  46.096  81.386  1.00  0.00           H  
ATOM    579  C7  UNL    18      40.868  43.519  79.773  1.00  0.00           C  
ATOM    580  H9  UNL    18      39.914  43.415  79.263  1.00  0.00           H  
ATOM    581  H10 UNL    18      41.516  44.169  79.198  1.00  0.00           H  
ATOM    582  C8  UNL    18      41.802  42.049  83.513  1.00  0.00           C  
ATOM    583  H11 UNL    18      40.878  41.676  83.095  1.00  0.00           H  
ATOM    584  C9  UNL    18      44.199  43.068  84.603  1.00  0.00           C  
ATOM    585  H12 UNL    18      45.127  43.448  85.011  1.00  0.00           H  
ATOM    586  C10 UNL    18      42.463  41.346  84.540  1.00  0.00           C  
ATOM    587  C11 UNL    18      43.654  41.861  85.082  1.00  0.00           C  
ATOM    588  H13 UNL    18      44.156  41.316  85.873  1.00  0.00           H  
ATOM    589  C12 UNL    18      40.915  41.064  80.086  1.00  0.00           C  
ATOM    590  O   UNL    18      39.694  40.949  80.212  1.00  0.00           O  
ATOM    591  C   UNL    18      41.803  39.841  80.176  1.00  0.00           C  
ATOM    592  H14 UNL    18      41.196  38.931  80.188  1.00  0.00           H  
ATOM    593  H15 UNL    18      42.465  39.819  79.308  1.00  0.00           H  
ATOM    594  H   UNL    18      42.400  39.902  81.088  1.00  0.00           H  
TER     595      UNL    18 
ATOM    595  C1  UNL    19      24.365  11.830  33.978  1.00  0.00           C  
ATOM    596  H1  UNL    19      24.312  12.822  33.544  1.00  0.00           H  
ATOM    597  H2  UNL    19      24.181  11.905  35.050  1.00  0.00           H  
ATOM    598  H3  UNL    19      23.609  11.195  33.518  1.00  0.00           H  
ATOM    599  O1  UNL    19      25.654  11.303  33.741  1.00  0.00           O  
ATOM    600  N1  UNL    19      27.679  11.660  28.627  1.00  0.00           N  
ATOM    601  H4  UNL    19      28.581  11.874  28.220  1.00  0.00           H  
ATOM    602  N   UNL    19      22.111  11.171  27.045  1.00  0.00           N  
ATOM    603  H5  UNL    19      22.209  10.836  26.091  1.00  0.00           H  
ATOM    604  C2  UNL    19      25.525  11.069  28.684  1.00  0.00           C  
ATOM    605  C3  UNL    19      26.033  11.211  30.043  1.00  0.00           C  
ATOM    606  C4  UNL    19      24.164  10.647  28.228  1.00  0.00           C  
ATOM    607  H6  UNL    19      23.635  10.190  29.064  1.00  0.00           H  
ATOM    608  H7  UNL    19      24.295   9.876  27.469  1.00  0.00           H  
ATOM    609  C5  UNL    19      27.413  11.575  29.977  1.00  0.00           C  
ATOM    610  C6  UNL    19      26.558  11.377  27.870  1.00  0.00           C  
ATOM    611  H8  UNL    19      26.505  11.370  26.788  1.00  0.00           H  
ATOM    612  C7  UNL    19      23.294  11.760  27.650  1.00  0.00           C  
ATOM    613  H9  UNL    19      23.024  12.464  28.436  1.00  0.00           H  
ATOM    614  H10 UNL    19      23.855  12.292  26.879  1.00  0.00           H  
ATOM    615  C8  UNL    19      25.458  11.070  31.324  1.00  0.00           C  
ATOM    616  H11 UNL    19      24.428  10.763  31.400  1.00  0.00           H  
ATOM    617  C9  UNL    19      28.193  11.758  31.128  1.00  0.00           C  
ATOM    618  H12 UNL    19      29.247  11.979  31.055  1.00  0.00           H  
ATOM    619  C10 UNL    19      26.209  11.342  32.484  1.00  0.00           C  
ATOM    620  C11 UNL    19      27.567  11.676  32.384  1.00  0.00           C  
ATOM    621  H13 UNL    19      28.127  11.855  33.287  1.00  0.00           H  
ATOM    622  C12 UNL    19      20.899  11.078  27.588  1.00  0.00           C  
ATOM    623  O   UNL    19      20.615  11.533  28.693  1.00  0.00           O  
ATOM    624  C   UNL    19      19.861  10.327  26.768  1.00  0.00           C  
ATOM    625  H14 UNL    19      19.940   9.267  26.997  1.00  0.00           H  
ATOM    626  H15 UNL    19      18.866  10.691  27.016  1.00  0.00           H  
ATOM    627  H   UNL    19      20.041  10.463  25.701  1.00  0.00           H  
TER     628      UNL    19 
ATOM    628  C1  UNL    20      73.494  31.140  31.138  1.00  0.00           C  
ATOM    629  H1  UNL    20      73.405  31.256  32.218  1.00  0.00           H  
ATOM    630  H2  UNL    20      73.058  32.009  30.644  1.00  0.00           H  
ATOM    631  H3  UNL    20      74.542  31.041  30.854  1.00  0.00           H  
ATOM    632  O1  UNL    20      72.801  29.974  30.760  1.00  0.00           O  
ATOM    633  N1  UNL    20      72.540  28.748  25.430  1.00  0.00           N  
ATOM    634  H4  UNL    20      71.777  28.754  24.752  1.00  0.00           H  
ATOM    635  N   UNL    20      78.161  27.668  27.335  1.00  0.00           N  
ATOM    636  H5  UNL    20      78.456  27.191  26.491  1.00  0.00           H  
ATOM    637  C2  UNL    20      74.612  28.523  26.241  1.00  0.00           C  
ATOM    638  C3  UNL    20      73.695  28.936  27.316  1.00  0.00           C  
ATOM    639  C4  UNL    20      76.100  28.312  26.244  1.00  0.00           C  
ATOM    640  H6  UNL    20      76.580  29.253  25.970  1.00  0.00           H  
ATOM    641  H7  UNL    20      76.335  27.580  25.470  1.00  0.00           H  
ATOM    642  C5  UNL    20      72.404  29.125  26.737  1.00  0.00           C  
ATOM    643  C6  UNL    20      73.839  28.400  25.136  1.00  0.00           C  
ATOM    644  H8  UNL    20      74.192  28.116  24.153  1.00  0.00           H  
ATOM    645  C7  UNL    20      76.730  27.833  27.546  1.00  0.00           C  
ATOM    646  H9  UNL    20      76.553  28.578  28.321  1.00  0.00           H  
ATOM    647  H10 UNL    20      76.278  26.890  27.849  1.00  0.00           H  
ATOM    648  C8  UNL    20      73.790  29.195  28.707  1.00  0.00           C  
ATOM    649  H11 UNL    20      74.711  29.024  29.238  1.00  0.00           H  
ATOM    650  C9  UNL    20      71.311  29.639  27.439  1.00  0.00           C  
ATOM    651  H12 UNL    20      70.388  29.820  26.914  1.00  0.00           H  
ATOM    652  C10 UNL    20      72.687  29.694  29.427  1.00  0.00           C  
ATOM    653  C11 UNL    20      71.463  29.953  28.797  1.00  0.00           C  
ATOM    654  H13 UNL    20      70.654  30.394  29.356  1.00  0.00           H  
ATOM    655  C12 UNL    20      79.104  28.253  28.079  1.00  0.00           C  
ATOM    656  O   UNL    20      78.859  28.827  29.137  1.00  0.00           O  
ATOM    657  C   UNL    20      80.528  28.183  27.562  1.00  0.00           C  
ATOM    658  H14 UNL    20      80.581  27.476  26.736  1.00  0.00           H  
ATOM    659  H15 UNL    20      80.840  29.166  27.213  1.00  0.00           H  
ATOM    660  H   UNL    20      81.189  27.856  28.361  1.00  0.00           H  
TER     661      UNL    20 
ATOM    661 C116  PA    21      41.148  42.227  42.120  1.00  0.00           C  
ATOM    662 H16R  PA    21      41.058  43.269  41.805  1.00  0.00           H  
ATOM    663 H16S  PA    21      40.575  41.605  41.432  1.00  0.00           H  
ATOM    664 H16T  PA    21      42.198  41.937  42.061  1.00  0.00           H  
ATOM    665 C115  PA    21      40.643  42.053  43.559  1.00  0.00           C  
ATOM    666 H15R  PA    21      41.203  42.723  44.212  1.00  0.00           H  
ATOM    667 H15S  PA    21      40.836  41.030  43.888  1.00  0.00           H  
ATOM    668 C114  PA    21      39.145  42.344  43.715  1.00  0.00           C  
ATOM    669 H14R  PA    21      38.570  41.541  43.246  1.00  0.00           H  
ATOM    670 H14S  PA    21      38.887  43.274  43.201  1.00  0.00           H  
ATOM    671 C113  PA    21      38.762  42.467  45.200  1.00  0.00           C  
ATOM    672 H13R  PA    21      37.682  42.556  45.252  1.00  0.00           H  
ATOM    673 H13S  PA    21      39.181  43.387  45.610  1.00  0.00           H  
ATOM    674 C112  PA    21      39.200  41.279  46.077  1.00  0.00           C  
ATOM    675 H12R  PA    21      40.280  41.325  46.243  1.00  0.00           H  
ATOM    676 H12S  PA    21      39.002  40.348  45.540  1.00  0.00           H  
ATOM    677 C111  PA    21      38.451  41.269  47.430  1.00  0.00           C  
ATOM    678 H11R  PA    21      37.381  41.349  47.239  1.00  0.00           H  
ATOM    679 H11S  PA    21      38.742  42.137  48.029  1.00  0.00           H  
ATOM    680 C110  PA    21      38.705  39.976  48.226  1.00  0.00           C  
ATOM    681 H10R  PA    21      39.781  39.876  48.391  1.00  0.00           H  
ATOM    682 H10S  PA    21      38.387  39.125  47.621  1.00  0.00           H  
ATOM    683  C19  PA    21      37.961  39.900  49.578  1.00  0.00           C  
ATOM    684  H9R  PA    21      36.882  39.980  49.422  1.00  0.00           H  
ATOM    685  H9S  PA    21      38.270  40.735  50.210  1.00  0.00           H  
ATOM    686  C18  PA    21      38.292  38.567  50.280  1.00  0.00           C  
ATOM    687  H8R  PA    21      39.378  38.484  50.317  1.00  0.00           H  
ATOM    688  H8S  PA    21      37.918  37.748  49.659  1.00  0.00           H  
ATOM    689  C17  PA    21      37.725  38.414  51.710  1.00  0.00           C  
ATOM    690  H7R  PA    21      36.635  38.388  51.646  1.00  0.00           H  
ATOM    691  H7S  PA    21      37.982  39.286  52.317  1.00  0.00           H  
ATOM    692  C16  PA    21      38.237  37.143  52.436  1.00  0.00           C  
ATOM    693  H6R  PA    21      38.043  36.268  51.814  1.00  0.00           H  
ATOM    694  H6S  PA    21      37.662  37.022  53.355  1.00  0.00           H  
ATOM    695  C15  PA    21      39.730  37.230  52.827  1.00  0.00           C  
ATOM    696  H5R  PA    21      39.832  38.036  53.555  1.00  0.00           H  
ATOM    697  H5S  PA    21      40.311  37.529  51.954  1.00  0.00           H  
ATOM    698  C14  PA    21      40.392  35.958  53.414  1.00  0.00           C  
ATOM    699  H4R  PA    21      41.297  36.271  53.941  1.00  0.00           H  
ATOM    700  H4S  PA    21      40.726  35.327  52.592  1.00  0.00           H  
ATOM    701  C13  PA    21      39.538  35.075  54.347  1.00  0.00           C  
ATOM    702  H3R  PA    21      38.814  34.536  53.730  1.00  0.00           H  
ATOM    703  H3S  PA    21      38.971  35.676  55.056  1.00  0.00           H  
ATOM    704  C12  PA    21      40.371  34.035  55.129  1.00  0.00           C  
ATOM    705  H2R  PA    21      41.016  33.493  54.437  1.00  0.00           H  
ATOM    706  H2S  PA    21      39.700  33.300  55.577  1.00  0.00           H  
ATOM    707  C11  PE    22      41.238  34.600  56.235  1.00  0.00           C  
ATOM    708  O12  PE    22      41.279  35.767  56.592  1.00  0.00           O  
ATOM    709  O11  PE    22      42.002  33.629  56.761  1.00  0.00           O  
ATOM    710  C1   PE    22      42.957  33.953  57.810  1.00  0.00           C  
ATOM    711  HR   PE    22      42.429  34.344  58.683  1.00  0.00           H  
ATOM    712  HS   PE    22      43.647  34.716  57.442  1.00  0.00           H  
ATOM    713  C2   PE    22      43.763  32.696  58.232  1.00  0.00           C  
ATOM    714  HX   PE    22      43.042  31.904  58.457  1.00  0.00           H  
ATOM    715  C3   PE    22      44.619  32.991  59.494  1.00  0.00           C  
ATOM    716  HA   PE    22      45.455  32.290  59.556  1.00  0.00           H  
ATOM    717  HB   PE    22      43.973  32.823  60.359  1.00  0.00           H  
ATOM    718  O31  PE    22      45.135  34.361  59.529  1.00  0.00           O  
ATOM    719  P31  PE    22      45.678  35.024  60.881  1.00  0.00           P  
ATOM    720  O32  PE    22      44.370  35.655  61.545  1.00  0.00           O  
ATOM    721  C31  PE    22      43.775  36.895  61.062  1.00  0.00           C  
ATOM    722  H1A  PE    22      42.741  36.717  60.750  1.00  0.00           H  
ATOM    723  H1B  PE    22      44.335  37.298  60.211  1.00  0.00           H  
ATOM    724  C32  PE    22      43.763  37.923  62.201  1.00  0.00           C  
ATOM    725  H2A  PE    22      43.244  38.834  61.889  1.00  0.00           H  
ATOM    726  H2B  PE    22      43.254  37.491  63.066  1.00  0.00           H  
ATOM    727  N31  PE    22      45.129  38.344  62.650  1.00  0.00           N  
ATOM    728 HN1A  PE    22      45.599  37.575  63.163  1.00  0.00           H  
ATOM    729 HN1B  PE    22      45.711  38.611  61.828  1.00  0.00           H  
ATOM    730 HN1C  PE    22      45.069  39.160  63.292  1.00  0.00           H  
ATOM    731  O33  PE    22      46.183  33.948  61.775  1.00  0.00           O  
ATOM    732  O34  PE    22      46.607  36.128  60.539  1.00  0.00           O  
ATOM    733  O21  PE    22      44.619  32.252  57.136  1.00  0.00           O  
ATOM    734  C21  PE    22      45.039  30.969  57.143  1.00  0.00           C  
ATOM    735  O22  PE    22      44.776  30.154  58.010  1.00  0.00           O  
ATOM    736  C12  OL    23      45.914  30.660  55.949  1.00  0.00           C  
ATOM    737  H2R  OL    23      45.402  30.953  55.033  1.00  0.00           H  
ATOM    738  H2S  OL    23      46.815  31.259  56.044  1.00  0.00           H  
ATOM    739  C13  OL    23      46.352  29.191  55.854  1.00  0.00           C  
ATOM    740  H3R  OL    23      47.233  29.071  56.482  1.00  0.00           H  
ATOM    741  H3S  OL    23      45.574  28.547  56.262  1.00  0.00           H  
ATOM    742  C14  OL    23      46.676  28.731  54.417  1.00  0.00           C  
ATOM    743  H4R  OL    23      46.842  27.651  54.423  1.00  0.00           H  
ATOM    744  H4S  OL    23      45.812  28.928  53.779  1.00  0.00           H  
ATOM    745  C15  OL    23      47.920  29.423  53.825  1.00  0.00           C  
ATOM    746  H5R  OL    23      47.777  30.504  53.824  1.00  0.00           H  
ATOM    747  H5S  OL    23      48.766  29.227  54.487  1.00  0.00           H  
ATOM    748  C16  OL    23      48.291  28.957  52.397  1.00  0.00           C  
ATOM    749  H6R  OL    23      49.185  29.503  52.093  1.00  0.00           H  
ATOM    750  H6S  OL    23      48.567  27.901  52.422  1.00  0.00           H  
ATOM    751  C17  OL    23      47.194  29.139  51.320  1.00  0.00           C  
ATOM    752  H7R  OL    23      47.522  28.646  50.400  1.00  0.00           H  
ATOM    753  H7S  OL    23      46.278  28.635  51.634  1.00  0.00           H  
ATOM    754  C18  OL    23      46.888  30.610  50.981  1.00  0.00           C  
ATOM    755  H8R  OL    23      45.993  30.651  50.360  1.00  0.00           H  
ATOM    756  H8S  OL    23      46.675  31.161  51.901  1.00  0.00           H  
ATOM    757  C19  OL    23      48.061  31.212  50.235  1.00  0.00           C  
ATOM    758  H9R  OL    23      49.020  30.740  50.438  1.00  0.00           H  
ATOM    759 C110  OL    23      47.991  32.137  49.283  1.00  0.00           C  
ATOM    760 H10R  OL    23      48.901  32.426  48.761  1.00  0.00           H  
ATOM    761 C111  OL    23      46.762  32.936  48.901  1.00  0.00           C  
ATOM    762 H11R  OL    23      45.906  32.707  49.540  1.00  0.00           H  
ATOM    763 H11S  OL    23      46.998  33.994  49.040  1.00  0.00           H  
ATOM    764 C112  OL    23      46.395  32.692  47.425  1.00  0.00           C  
ATOM    765 H12R  OL    23      47.172  33.123  46.790  1.00  0.00           H  
ATOM    766 H12S  OL    23      46.366  31.617  47.240  1.00  0.00           H  
ATOM    767 C113  OL    23      45.030  33.285  47.037  1.00  0.00           C  
ATOM    768 H13R  OL    23      44.251  32.734  47.568  1.00  0.00           H  
ATOM    769 H13S  OL    23      44.988  34.325  47.371  1.00  0.00           H  
ATOM    770 C114  OL    23      44.738  33.206  45.523  1.00  0.00           C  
ATOM    771 H14R  OL    23      45.506  33.766  44.988  1.00  0.00           H  
ATOM    772 H14S  OL    23      44.785  32.171  45.177  1.00  0.00           H  
ATOM    773 C115  OL    23      43.357  33.800  45.191  1.00  0.00           C  
ATOM    774 H15R  OL    23      42.629  33.487  45.940  1.00  0.00           H  
ATOM    775 H15S  OL    23      43.432  34.886  45.263  1.00  0.00           H  
ATOM    776 C116  OL    23      42.805  33.454  43.794  1.00  0.00           C  
ATOM    777 H16R  OL    23      41.899  34.044  43.656  1.00  0.00           H  
ATOM    778 H16S  OL    23      43.518  33.774  43.034  1.00  0.00           H  
ATOM    779 C117  OL    23      42.408  31.984  43.554  1.00  0.00           C  
ATOM    780 H17R  OL    23      42.041  31.894  42.528  1.00  0.00           H  
ATOM    781 H17S  OL    23      43.271  31.323  43.643  1.00  0.00           H  
ATOM    782 C118  OL    23      41.292  31.525  44.505  1.00  0.00           C  
ATOM    783 H18R  OL    23      40.729  30.705  44.057  1.00  0.00           H  
ATOM    784 H18S  OL    23      40.602  32.349  44.697  1.00  0.00           H  
ATOM    785 H18T  OL    23      41.702  31.183  45.458  1.00  0.00           H  
TER     786       OL    23 
ATOM    786 C116  PA    24      22.384  52.426  45.893  1.00  0.00           C  
ATOM    787 H16R  PA    24      21.954  53.272  46.430  1.00  0.00           H  
ATOM    788 H16S  PA    24      21.606  51.665  45.801  1.00  0.00           H  
ATOM    789 H16T  PA    24      22.666  52.756  44.890  1.00  0.00           H  
ATOM    790 C115  PA    24      23.614  51.860  46.628  1.00  0.00           C  
ATOM    791 H15R  PA    24      23.985  50.999  46.063  1.00  0.00           H  
ATOM    792 H15S  PA    24      23.325  51.508  47.619  1.00  0.00           H  
ATOM    793 C114  PA    24      24.748  52.895  46.765  1.00  0.00           C  
ATOM    794 H14R  PA    24      24.977  53.262  45.764  1.00  0.00           H  
ATOM    795 H14S  PA    24      25.652  52.410  47.139  1.00  0.00           H  
ATOM    796 C113  PA    24      24.422  54.114  47.655  1.00  0.00           C  
ATOM    797 H13R  PA    24      23.466  54.545  47.350  1.00  0.00           H  
ATOM    798 H13S  PA    24      25.181  54.873  47.454  1.00  0.00           H  
ATOM    799 C112  PA    24      24.413  53.839  49.176  1.00  0.00           C  
ATOM    800 H12R  PA    24      25.422  53.587  49.510  1.00  0.00           H  
ATOM    801 H12S  PA    24      23.760  52.993  49.401  1.00  0.00           H  
ATOM    802 C111  PA    24      23.941  55.092  49.940  1.00  0.00           C  
ATOM    803 H11R  PA    24      22.908  55.303  49.664  1.00  0.00           H  
ATOM    804 H11S  PA    24      24.539  55.944  49.614  1.00  0.00           H  
ATOM    805 C110  PA    24      24.025  54.994  51.476  1.00  0.00           C  
ATOM    806 H10R  PA    24      25.066  54.870  51.776  1.00  0.00           H  
ATOM    807 H10S  PA    24      23.467  54.117  51.809  1.00  0.00           H  
ATOM    808  C19  PA    24      23.474  56.269  52.149  1.00  0.00           C  
ATOM    809  H9R  PA    24      22.555  56.581  51.646  1.00  0.00           H  
ATOM    810  H9S  PA    24      24.197  57.074  52.009  1.00  0.00           H  
ATOM    811  C18  PA    24      23.172  56.131  53.656  1.00  0.00           C  
ATOM    812  H8R  PA    24      22.569  55.241  53.847  1.00  0.00           H  
ATOM    813  H8S  PA    24      22.541  56.977  53.929  1.00  0.00           H  
ATOM    814  C17  PA    24      24.412  56.118  54.581  1.00  0.00           C  
ATOM    815  H7R  PA    24      24.136  56.612  55.516  1.00  0.00           H  
ATOM    816  H7S  PA    24      25.223  56.700  54.139  1.00  0.00           H  
ATOM    817  C16  PA    24      24.894  54.685  54.902  1.00  0.00           C  
ATOM    818  H6R  PA    24      25.229  54.203  53.982  1.00  0.00           H  
ATOM    819  H6S  PA    24      24.037  54.124  55.280  1.00  0.00           H  
ATOM    820  C15  PA    24      26.010  54.604  55.965  1.00  0.00           C  
ATOM    821  H5R  PA    24      25.736  55.256  56.796  1.00  0.00           H  
ATOM    822  H5S  PA    24      26.958  54.971  55.563  1.00  0.00           H  
ATOM    823  C14  PA    24      26.207  53.174  56.514  1.00  0.00           C  
ATOM    824  H4R  PA    24      26.732  52.556  55.781  1.00  0.00           H  
ATOM    825  H4S  PA    24      25.232  52.713  56.688  1.00  0.00           H  
ATOM    826  C13  PA    24      26.959  53.175  57.859  1.00  0.00           C  
ATOM    827  H3R  PA    24      26.809  52.207  58.342  1.00  0.00           H  
ATOM    828  H3S  PA    24      26.520  53.940  58.498  1.00  0.00           H  
ATOM    829  C12  PA    24      28.463  53.474  57.763  1.00  0.00           C  
ATOM    830  H2R  PA    24      28.621  54.364  57.154  1.00  0.00           H  
ATOM    831  H2S  PA    24      28.973  52.644  57.278  1.00  0.00           H  
ATOM    832  C11  PC    25      29.092  53.679  59.123  1.00  0.00           C  
ATOM    833  O12  PC    25      28.896  52.950  60.081  1.00  0.00           O  
ATOM    834  O11  PC    25      29.944  54.722  59.128  1.00  0.00           O  
ATOM    835  C1   PC    25      30.890  54.859  60.232  1.00  0.00           C  
ATOM    836  HR   PC    25      30.368  54.804  61.192  1.00  0.00           H  
ATOM    837  HS   PC    25      31.346  55.848  60.147  1.00  0.00           H  
ATOM    838  C2   PC    25      31.964  53.735  60.078  1.00  0.00           C  
ATOM    839  HX   PC    25      31.455  52.784  60.212  1.00  0.00           H  
ATOM    840  C3   PC    25      33.161  53.755  61.057  1.00  0.00           C  
ATOM    841  HA   PC    25      33.522  54.772  61.234  1.00  0.00           H  
ATOM    842  HB   PC    25      33.971  53.193  60.591  1.00  0.00           H  
ATOM    843  O31  PC    25      32.829  53.138  62.330  1.00  0.00           O  
ATOM    844  P31  PC    25      32.488  51.584  62.469  1.00  0.00           P  
ATOM    845  O32  PC    25      30.935  51.572  62.169  1.00  0.00           O  
ATOM    846  C31  PC    25      29.956  51.932  63.159  1.00  0.00           C  
ATOM    847  H1A  PC    25      29.052  52.254  62.633  1.00  0.00           H  
ATOM    848  H1B  PC    25      30.323  52.758  63.781  1.00  0.00           H  
ATOM    849  C32  PC    25      29.699  50.633  63.947  1.00  0.00           C  
ATOM    850  H2A  PC    25      30.558  50.438  64.587  1.00  0.00           H  
ATOM    851  H2B  PC    25      29.625  49.822  63.223  1.00  0.00           H  
ATOM    852  N31  PC    25      28.474  50.541  64.815  1.00  0.00           N  
ATOM    853  C33  PC    25      28.288  49.145  65.306  1.00  0.00           C  
ATOM    854  H3A  PC    25      27.486  49.138  66.048  1.00  0.00           H  
ATOM    855  H3B  PC    25      29.218  48.781  65.743  1.00  0.00           H  
ATOM    856  H3C  PC    25      27.999  48.522  64.457  1.00  0.00           H  
ATOM    857  C34  PC    25      28.550  51.465  65.981  1.00  0.00           C  
ATOM    858  H4A  PC    25      28.788  52.463  65.617  1.00  0.00           H  
ATOM    859  H4B  PC    25      29.330  51.119  66.660  1.00  0.00           H  
ATOM    860  H4C  PC    25      27.578  51.477  66.477  1.00  0.00           H  
ATOM    861  C35  PC    25      27.272  50.866  64.012  1.00  0.00           C  
ATOM    862  H5A  PC    25      27.325  51.914  63.726  1.00  0.00           H  
ATOM    863  H5B  PC    25      26.388  50.662  64.619  1.00  0.00           H  
ATOM    864  H5C  PC    25      27.278  50.231  63.124  1.00  0.00           H  
ATOM    865  O33  PC    25      33.155  50.823  61.382  1.00  0.00           O  
ATOM    866  O34  PC    25      32.699  51.171  63.873  1.00  0.00           O  
ATOM    867  O21  PC    25      32.451  53.685  58.714  1.00  0.00           O  
ATOM    868  C21  PC    25      33.116  54.743  58.215  1.00  0.00           C  
ATOM    869  O22  PC    25      33.588  55.656  58.877  1.00  0.00           O  
ATOM    870  C12  OL    26      33.134  54.664  56.713  1.00  0.00           C  
ATOM    871  H2R  OL    26      33.915  53.966  56.432  1.00  0.00           H  
ATOM    872  H2S  OL    26      32.185  54.247  56.369  1.00  0.00           H  
ATOM    873  C13  OL    26      33.361  56.029  56.045  1.00  0.00           C  
ATOM    874  H3R  OL    26      34.329  56.423  56.364  1.00  0.00           H  
ATOM    875  H3S  OL    26      33.418  55.885  54.964  1.00  0.00           H  
ATOM    876  C14  OL    26      32.247  57.045  56.368  1.00  0.00           C  
ATOM    877  H4R  OL    26      31.336  56.781  55.825  1.00  0.00           H  
ATOM    878  H4S  OL    26      32.000  57.003  57.430  1.00  0.00           H  
ATOM    879  C15  OL    26      32.678  58.487  56.049  1.00  0.00           C  
ATOM    880  H5R  OL    26      31.835  59.149  56.248  1.00  0.00           H  
ATOM    881  H5S  OL    26      33.468  58.760  56.756  1.00  0.00           H  
ATOM    882  C16  OL    26      33.195  58.712  54.603  1.00  0.00           C  
ATOM    883  H6R  OL    26      33.520  59.751  54.510  1.00  0.00           H  
ATOM    884  H6S  OL    26      34.080  58.096  54.439  1.00  0.00           H  
ATOM    885  C17  OL    26      32.156  58.395  53.499  1.00  0.00           C  
ATOM    886  H7R  OL    26      31.697  57.431  53.717  1.00  0.00           H  
ATOM    887  H7S  OL    26      31.361  59.143  53.522  1.00  0.00           H  
ATOM    888  C18  OL    26      32.719  58.329  52.062  1.00  0.00           C  
ATOM    889  H8R  OL    26      33.100  59.310  51.776  1.00  0.00           H  
ATOM    890  H8S  OL    26      33.546  57.615  52.022  1.00  0.00           H  
ATOM    891  C19  OL    26      31.640  57.849  51.111  1.00  0.00           C  
ATOM    892  H9R  OL    26      30.883  57.218  51.569  1.00  0.00           H  
ATOM    893 C110  OL    26      31.551  58.101  49.809  1.00  0.00           C  
ATOM    894 H10R  OL    26      30.725  57.661  49.257  1.00  0.00           H  
ATOM    895 C111  OL    26      32.482  58.979  48.997  1.00  0.00           C  
ATOM    896 H11R  OL    26      33.022  59.661  49.653  1.00  0.00           H  
ATOM    897 H11S  OL    26      33.215  58.354  48.482  1.00  0.00           H  
ATOM    898 C112  OL    26      31.700  59.794  47.945  1.00  0.00           C  
ATOM    899 H12R  OL    26      31.283  59.115  47.197  1.00  0.00           H  
ATOM    900 H12S  OL    26      30.857  60.288  48.425  1.00  0.00           H  
ATOM    901 C113  OL    26      32.545  60.879  47.250  1.00  0.00           C  
ATOM    902 H13R  OL    26      33.019  61.526  47.992  1.00  0.00           H  
ATOM    903 H13S  OL    26      33.337  60.398  46.674  1.00  0.00           H  
ATOM    904 C114  OL    26      31.660  61.742  46.328  1.00  0.00           C  
ATOM    905 H14R  OL    26      31.196  61.098  45.580  1.00  0.00           H  
ATOM    906 H14S  OL    26      30.846  62.153  46.930  1.00  0.00           H  
ATOM    907 C115  OL    26      32.395  62.907  45.623  1.00  0.00           C  
ATOM    908 H15R  OL    26      31.735  63.344  44.867  1.00  0.00           H  
ATOM    909 H15S  OL    26      32.596  63.691  46.354  1.00  0.00           H  
ATOM    910 C116  OL    26      33.733  62.538  44.957  1.00  0.00           C  
ATOM    911 H16R  OL    26      34.165  63.444  44.526  1.00  0.00           H  
ATOM    912 H16S  OL    26      34.447  62.181  45.704  1.00  0.00           H  
ATOM    913 C117  OL    26      33.608  61.489  43.844  1.00  0.00           C  
ATOM    914 H17R  OL    26      34.620  61.233  43.540  1.00  0.00           H  
ATOM    915 H17S  OL    26      33.153  60.572  44.226  1.00  0.00           H  
ATOM    916 C118  OL    26      32.833  61.995  42.614  1.00  0.00           C  
ATOM    917 H18R  OL    26      31.758  61.854  42.743  1.00  0.00           H  
ATOM    918 H18S  OL    26      33.149  61.434  41.735  1.00  0.00           H  
ATOM    919 H18T  OL    26      33.032  63.053  42.425  1.00  0.00           H  
TER     920       OL    26 
ATOM    920 C116  PA    27      24.989  57.142  45.122  1.00  0.00           C  
ATOM    921 H16R  PA    27      25.524  57.075  44.177  1.00  0.00           H  
ATOM    922 H16S  PA    27      24.305  56.293  45.186  1.00  0.00           H  
ATOM    923 H16T  PA    27      25.706  57.064  45.942  1.00  0.00           H  
ATOM    924 C115  PA    27      24.226  58.472  45.202  1.00  0.00           C  
ATOM    925 H15R  PA    27      23.606  58.595  44.310  1.00  0.00           H  
ATOM    926 H15S  PA    27      24.940  59.300  45.219  1.00  0.00           H  
ATOM    927 C114  PA    27      23.343  58.488  46.463  1.00  0.00           C  
ATOM    928 H14R  PA    27      23.944  58.160  47.313  1.00  0.00           H  
ATOM    929 H14S  PA    27      22.534  57.768  46.337  1.00  0.00           H  
ATOM    930 C113  PA    27      22.730  59.863  46.764  1.00  0.00           C  
ATOM    931 H13R  PA    27      22.191  60.198  45.876  1.00  0.00           H  
ATOM    932 H13S  PA    27      23.530  60.587  46.931  1.00  0.00           H  
ATOM    933 C112  PA    27      21.763  59.836  47.976  1.00  0.00           C  
ATOM    934 H12R  PA    27      20.965  59.115  47.780  1.00  0.00           H  
ATOM    935 H12S  PA    27      21.277  60.810  48.050  1.00  0.00           H  
ATOM    936 C111  PA    27      22.399  59.490  49.345  1.00  0.00           C  
ATOM    937 H11R  PA    27      22.654  58.428  49.379  1.00  0.00           H  
ATOM    938 H11S  PA    27      21.648  59.669  50.112  1.00  0.00           H  
ATOM    939 C110  PA    27      23.638  60.345  49.680  1.00  0.00           C  
ATOM    940 H10R  PA    27      23.376  61.396  49.552  1.00  0.00           H  
ATOM    941 H10S  PA    27      24.413  60.108  48.948  1.00  0.00           H  
ATOM    942  C19  PA    27      24.245  60.156  51.093  1.00  0.00           C  
ATOM    943  H9R  PA    27      25.009  60.923  51.238  1.00  0.00           H  
ATOM    944  H9S  PA    27      24.759  59.195  51.128  1.00  0.00           H  
ATOM    945  C18  PA    27      23.255  60.226  52.279  1.00  0.00           C  
ATOM    946  H8R  PA    27      22.559  59.386  52.216  1.00  0.00           H  
ATOM    947  H8S  PA    27      22.666  61.142  52.214  1.00  0.00           H  
ATOM    948  C17  PA    27      23.966  60.201  53.654  1.00  0.00           C  
ATOM    949  H7R  PA    27      24.508  61.141  53.793  1.00  0.00           H  
ATOM    950  H7S  PA    27      24.706  59.399  53.664  1.00  0.00           H  
ATOM    951  C16  PA    27      22.996  59.957  54.831  1.00  0.00           C  
ATOM    952  H6R  PA    27      22.735  58.899  54.832  1.00  0.00           H  
ATOM    953  H6S  PA    27      22.068  60.513  54.676  1.00  0.00           H  
ATOM    954  C15  PA    27      23.583  60.311  56.217  1.00  0.00           C  
ATOM    955  H5R  PA    27      23.650  61.398  56.293  1.00  0.00           H  
ATOM    956  H5S  PA    27      24.593  59.903  56.296  1.00  0.00           H  
ATOM    957  C14  PA    27      22.720  59.739  57.369  1.00  0.00           C  
ATOM    958  H4R  PA    27      22.695  58.653  57.255  1.00  0.00           H  
ATOM    959  H4S  PA    27      21.689  60.079  57.257  1.00  0.00           H  
ATOM    960  C13  PA    27      23.203  60.005  58.814  1.00  0.00           C  
ATOM    961  H3R  PA    27      24.085  59.389  59.002  1.00  0.00           H  
ATOM    962  H3S  PA    27      22.417  59.659  59.490  1.00  0.00           H  
ATOM    963  C12  PA    27      23.536  61.457  59.202  1.00  0.00           C  
ATOM    964  H2R  PA    27      22.622  62.039  59.303  1.00  0.00           H  
ATOM    965  H2S  PA    27      24.151  61.922  58.431  1.00  0.00           H  
ATOM    966  C11  PS    28      24.297  61.487  60.507  1.00  0.00           C  
ATOM    967  O12  PS    28      23.782  61.604  61.605  1.00  0.00           O  
ATOM    968  O11  PS    28      25.613  61.322  60.309  1.00  0.00           O  
ATOM    969  C1   PS    28      26.532  61.200  61.440  1.00  0.00           C  
ATOM    970  HR   PS    28      26.500  62.091  62.066  1.00  0.00           H  
ATOM    971  HS   PS    28      27.528  61.118  61.023  1.00  0.00           H  
ATOM    972  C2   PS    28      26.272  59.934  62.292  1.00  0.00           C  
ATOM    973  HX   PS    28      25.331  60.061  62.832  1.00  0.00           H  
ATOM    974  C3   PS    28      27.412  59.643  63.305  1.00  0.00           C  
ATOM    975  HA   PS    28      28.328  59.382  62.769  1.00  0.00           H  
ATOM    976  HB   PS    28      27.116  58.777  63.900  1.00  0.00           H  
ATOM    977  O31  PS    28      27.682  60.772  64.197  1.00  0.00           O  
ATOM    978  P31  PS    28      26.945  60.917  65.604  1.00  0.00           P  
ATOM    979  O32  PS    28      25.478  61.346  65.186  1.00  0.00           O  
ATOM    980  C31  PS    28      25.124  62.692  64.793  1.00  0.00           C  
ATOM    981  H1A  PS    28      25.355  62.860  63.736  1.00  0.00           H  
ATOM    982  H1B  PS    28      25.662  63.428  65.400  1.00  0.00           H  
ATOM    983  C32  PS    28      23.613  62.806  65.043  1.00  0.00           C  
ATOM    984  H2A  PS    28      23.415  62.553  66.085  1.00  0.00           H  
ATOM    985  N31  PS    28      22.816  61.818  64.207  1.00  0.00           N  
ATOM    986 HN1A  PS    28      21.803  62.061  64.201  1.00  0.00           H  
ATOM    987 HN1B  PS    28      23.127  61.811  63.217  1.00  0.00           H  
ATOM    988 HN1C  PS    28      22.886  60.839  64.542  1.00  0.00           H  
ATOM    989  C33  PS    28      23.195  64.260  64.914  1.00  0.00           C  
ATOM    990  O33  PS    28      26.845  59.567  66.207  1.00  0.00           O  
ATOM    991  O34  PS    28      27.600  61.996  66.385  1.00  0.00           O  
ATOM    992  O21  PS    28      26.171  58.818  61.381  1.00  0.00           O  
ATOM    993  C21  PS    28      25.491  57.743  61.783  1.00  0.00           C  
ATOM    994  O22  PS    28      24.993  57.655  62.896  1.00  0.00           O  
ATOM    995  O35  PS    28      23.517  65.048  65.780  1.00  0.00           O  
ATOM    996  O36  PS    28      22.551  64.619  63.950  1.00  0.00           O  
ATOM    997  C12  OL    29      25.412  56.699  60.699  1.00  0.00           C  
ATOM    998  H2R  OL    29      25.654  57.152  59.736  1.00  0.00           H  
ATOM    999  H2S  OL    29      26.159  55.931  60.894  1.00  0.00           H  
ATOM   1000  C13  OL    29      24.020  56.066  60.627  1.00  0.00           C  
ATOM   1001  H3R  OL    29      23.737  55.690  61.611  1.00  0.00           H  
ATOM   1002  H3S  OL    29      23.294  56.823  60.326  1.00  0.00           H  
ATOM   1003  C14  OL    29      23.976  54.912  59.628  1.00  0.00           C  
ATOM   1004  H4R  OL    29      24.016  55.297  58.605  1.00  0.00           H  
ATOM   1005  H4S  OL    29      24.845  54.268  59.759  1.00  0.00           H  
ATOM   1006  C15  OL    29      22.716  54.069  59.852  1.00  0.00           C  
ATOM   1007  H5R  OL    29      22.777  53.575  60.824  1.00  0.00           H  
ATOM   1008  H5S  OL    29      21.821  54.693  59.867  1.00  0.00           H  
ATOM   1009  C16  OL    29      22.643  53.036  58.730  1.00  0.00           C  
ATOM   1010  H6R  OL    29      22.592  53.577  57.784  1.00  0.00           H  
ATOM   1011  H6S  OL    29      23.573  52.461  58.727  1.00  0.00           H  
ATOM   1012  C17  OL    29      21.438  52.086  58.855  1.00  0.00           C  
ATOM   1013  H7R  OL    29      21.444  51.609  59.838  1.00  0.00           H  
ATOM   1014  H7S  OL    29      20.511  52.659  58.763  1.00  0.00           H  
ATOM   1015  C18  OL    29      21.472  51.004  57.765  1.00  0.00           C  
ATOM   1016  H8R  OL    29      22.441  50.507  57.800  1.00  0.00           H  
ATOM   1017  H8S  OL    29      20.708  50.253  57.978  1.00  0.00           H  
ATOM   1018  C19  OL    29      21.217  51.633  56.412  1.00  0.00           C  
ATOM   1019  H9R  OL    29      20.328  52.259  56.370  1.00  0.00           H  
ATOM   1020 C110  OL    29      22.001  51.536  55.344  1.00  0.00           C  
ATOM   1021 H10R  OL    29      21.733  52.077  54.439  1.00  0.00           H  
ATOM   1022 C111  OL    29      23.234  50.664  55.253  1.00  0.00           C  
ATOM   1023 H11R  OL    29      23.985  50.987  55.974  1.00  0.00           H  
ATOM   1024 H11S  OL    29      22.968  49.632  55.491  1.00  0.00           H  
ATOM   1025 C112  OL    29      23.840  50.718  53.841  1.00  0.00           C  
ATOM   1026 H12R  OL    29      23.175  50.194  53.148  1.00  0.00           H  
ATOM   1027 H12S  OL    29      23.887  51.754  53.499  1.00  0.00           H  
ATOM   1028 C113  OL    29      25.256  50.112  53.765  1.00  0.00           C  
ATOM   1029 H13R  OL    29      25.958  50.743  54.314  1.00  0.00           H  
ATOM   1030 H13S  OL    29      25.271  49.115  54.214  1.00  0.00           H  
ATOM   1031 C114  OL    29      25.667  50.051  52.287  1.00  0.00           C  
ATOM   1032 H14R  OL    29      24.931  49.440  51.761  1.00  0.00           H  
ATOM   1033 H14S  OL    29      25.610  51.062  51.879  1.00  0.00           H  
ATOM   1034 C115  OL    29      27.069  49.502  51.979  1.00  0.00           C  
ATOM   1035 H15R  OL    29      27.803  50.011  52.600  1.00  0.00           H  
ATOM   1036 H15S  OL    29      27.115  48.436  52.210  1.00  0.00           H  
ATOM   1037 C116  OL    29      27.454  49.741  50.505  1.00  0.00           C  
ATOM   1038 H16R  OL    29      27.731  50.792  50.393  1.00  0.00           H  
ATOM   1039 H16S  OL    29      28.335  49.144  50.259  1.00  0.00           H  
ATOM   1040 C117  OL    29      26.335  49.427  49.493  1.00  0.00           C  
ATOM   1041 H17R  OL    29      26.009  48.393  49.616  1.00  0.00           H  
ATOM   1042 H17S  OL    29      25.471  50.072  49.676  1.00  0.00           H  
ATOM   1043 C118  OL    29      26.816  49.643  48.051  1.00  0.00           C  
ATOM   1044 H18R  OL    29      27.508  48.850  47.763  1.00  0.00           H  
ATOM   1045 H18S  OL    29      27.325  50.606  47.952  1.00  0.00           H  
ATOM   1046 H18T  OL    29      25.968  49.631  47.366  1.00  0.00           H  
TER    1047       OL    29 
ATOM   1047 C116  PA    30      14.102  22.372  40.446  1.00  0.00           C  
ATOM   1048 H16R  PA    30      14.174  23.164  39.707  1.00  0.00           H  
ATOM   1049 H16S  PA    30      13.377  21.645  40.073  1.00  0.00           H  
ATOM   1050 H16T  PA    30      15.076  21.881  40.515  1.00  0.00           H  
ATOM   1051 C115  PA    30      13.646  22.965  41.797  1.00  0.00           C  
ATOM   1052 H15R  PA    30      13.782  22.227  42.591  1.00  0.00           H  
ATOM   1053 H15S  PA    30      12.579  23.180  41.739  1.00  0.00           H  
ATOM   1054 C114  PA    30      14.371  24.270  42.190  1.00  0.00           C  
ATOM   1055 H14R  PA    30      14.344  24.966  41.352  1.00  0.00           H  
ATOM   1056 H14S  PA    30      15.424  24.066  42.395  1.00  0.00           H  
ATOM   1057 C113  PA    30      13.713  24.955  43.409  1.00  0.00           C  
ATOM   1058 H13R  PA    30      13.542  24.224  44.199  1.00  0.00           H  
ATOM   1059 H13S  PA    30      12.738  25.354  43.131  1.00  0.00           H  
ATOM   1060 C112  PA    30      14.552  26.102  43.987  1.00  0.00           C  
ATOM   1061 H12R  PA    30      14.749  26.851  43.217  1.00  0.00           H  
ATOM   1062 H12S  PA    30      15.512  25.686  44.296  1.00  0.00           H  
ATOM   1063 C111  PA    30      13.837  26.742  45.197  1.00  0.00           C  
ATOM   1064 H11R  PA    30      13.594  25.952  45.910  1.00  0.00           H  
ATOM   1065 H11S  PA    30      12.888  27.168  44.864  1.00  0.00           H  
ATOM   1066 C110  PA    30      14.639  27.828  45.943  1.00  0.00           C  
ATOM   1067 H10R  PA    30      14.200  27.956  46.935  1.00  0.00           H  
ATOM   1068 H10S  PA    30      14.546  28.783  45.421  1.00  0.00           H  
ATOM   1069  C19  PA    30      16.127  27.466  46.080  1.00  0.00           C  
ATOM   1070  H9R  PA    30      16.626  27.704  45.138  1.00  0.00           H  
ATOM   1071  H9S  PA    30      16.215  26.386  46.233  1.00  0.00           H  
ATOM   1072  C18  PA    30      16.842  28.189  47.236  1.00  0.00           C  
ATOM   1073  H8R  PA    30      16.272  29.069  47.539  1.00  0.00           H  
ATOM   1074  H8S  PA    30      17.822  28.524  46.885  1.00  0.00           H  
ATOM   1075  C17  PA    30      16.999  27.227  48.429  1.00  0.00           C  
ATOM   1076  H7R  PA    30      17.461  26.308  48.059  1.00  0.00           H  
ATOM   1077  H7S  PA    30      16.011  26.946  48.789  1.00  0.00           H  
ATOM   1078  C16  PA    30      17.815  27.753  49.626  1.00  0.00           C  
ATOM   1079  H6R  PA    30      18.779  28.133  49.282  1.00  0.00           H  
ATOM   1080  H6S  PA    30      18.024  26.896  50.267  1.00  0.00           H  
ATOM   1081  C15  PA    30      17.131  28.854  50.461  1.00  0.00           C  
ATOM   1082  H5R  PA    30      16.842  29.676  49.804  1.00  0.00           H  
ATOM   1083  H5S  PA    30      17.855  29.236  51.185  1.00  0.00           H  
ATOM   1084  C14  PA    30      15.889  28.397  51.243  1.00  0.00           C  
ATOM   1085  H4R  PA    30      15.187  27.918  50.558  1.00  0.00           H  
ATOM   1086  H4S  PA    30      15.396  29.279  51.657  1.00  0.00           H  
ATOM   1087  C13  PA    30      16.248  27.456  52.407  1.00  0.00           C  
ATOM   1088  H3R  PA    30      16.838  27.998  53.148  1.00  0.00           H  
ATOM   1089  H3S  PA    30      16.864  26.631  52.048  1.00  0.00           H  
ATOM   1090  C12  PA    30      15.020  26.865  53.112  1.00  0.00           C  
ATOM   1091  H2R  PA    30      14.541  26.142  52.450  1.00  0.00           H  
ATOM   1092  H2S  PA    30      14.317  27.656  53.368  1.00  0.00           H  
ATOM   1093  C11  PE    31      15.466  26.167  54.366  1.00  0.00           C  
ATOM   1094  O12  PE    31      15.189  26.530  55.500  1.00  0.00           O  
ATOM   1095  O11  PE    31      16.303  25.161  54.064  1.00  0.00           O  
ATOM   1096  C1   PE    31      17.124  24.613  55.120  1.00  0.00           C  
ATOM   1097  HR   PE    31      17.575  25.433  55.688  1.00  0.00           H  
ATOM   1098  HS   PE    31      17.935  24.066  54.635  1.00  0.00           H  
ATOM   1099  C2   PE    31      16.310  23.655  56.034  1.00  0.00           C  
ATOM   1100  HX   PE    31      15.492  24.197  56.513  1.00  0.00           H  
ATOM   1101  C3   PE    31      17.202  23.024  57.129  1.00  0.00           C  
ATOM   1102  HA   PE    31      17.992  22.448  56.643  1.00  0.00           H  
ATOM   1103  HB   PE    31      16.611  22.333  57.730  1.00  0.00           H  
ATOM   1104  O31  PE    31      17.829  24.022  57.985  1.00  0.00           O  
ATOM   1105  P31  PE    31      17.237  24.482  59.402  1.00  0.00           P  
ATOM   1106  O32  PE    31      17.609  23.317  60.419  1.00  0.00           O  
ATOM   1107  C31  PE    31      18.948  23.175  60.950  1.00  0.00           C  
ATOM   1108  H1A  PE    31      19.669  23.488  60.190  1.00  0.00           H  
ATOM   1109  H1B  PE    31      19.136  22.128  61.201  1.00  0.00           H  
ATOM   1110  C32  PE    31      19.096  24.035  62.219  1.00  0.00           C  
ATOM   1111  H2A  PE    31      20.130  23.996  62.575  1.00  0.00           H  
ATOM   1112  H2B  PE    31      18.845  25.070  61.990  1.00  0.00           H  
ATOM   1113  N31  PE    31      18.209  23.609  63.359  1.00  0.00           N  
ATOM   1114 HN1A  PE    31      18.461  22.645  63.669  1.00  0.00           H  
ATOM   1115 HN1B  PE    31      18.298  24.232  64.188  1.00  0.00           H  
ATOM   1116 HN1C  PE    31      17.209  23.586  63.088  1.00  0.00           H  
ATOM   1117  O33  PE    31      17.960  25.715  59.793  1.00  0.00           O  
ATOM   1118  O34  PE    31      15.753  24.516  59.326  1.00  0.00           O  
ATOM   1119  O21  PE    31      15.791  22.536  55.262  1.00  0.00           O  
ATOM   1120  C21  PE    31      14.515  22.554  54.827  1.00  0.00           C  
ATOM   1121  O22  PE    31      13.793  23.538  54.842  1.00  0.00           O  
ATOM   1122  C12  OL    32      14.100  21.177  54.348  1.00  0.00           C  
ATOM   1123  H2R  OL    32      14.878  20.788  53.697  1.00  0.00           H  
ATOM   1124  H2S  OL    32      14.093  20.521  55.219  1.00  0.00           H  
ATOM   1125  C13  OL    32      12.726  21.094  53.636  1.00  0.00           C  
ATOM   1126  H3R  OL    32      12.480  20.043  53.477  1.00  0.00           H  
ATOM   1127  H3S  OL    32      11.949  21.485  54.298  1.00  0.00           H  
ATOM   1128  C14  OL    32      12.697  21.832  52.277  1.00  0.00           C  
ATOM   1129  H4R  OL    32      12.739  22.904  52.476  1.00  0.00           H  
ATOM   1130  H4S  OL    32      13.585  21.571  51.699  1.00  0.00           H  
ATOM   1131  C15  OL    32      11.457  21.548  51.402  1.00  0.00           C  
ATOM   1132  H5R  OL    32      11.416  22.297  50.608  1.00  0.00           H  
ATOM   1133  H5S  OL    32      11.554  20.579  50.908  1.00  0.00           H  
ATOM   1134  C16  OL    32      10.158  21.580  52.230  1.00  0.00           C  
ATOM   1135  H6R  OL    32      10.070  20.634  52.768  1.00  0.00           H  
ATOM   1136  H6S  OL    32      10.236  22.381  52.969  1.00  0.00           H  
ATOM   1137  C17  OL    32       8.878  21.812  51.409  1.00  0.00           C  
ATOM   1138  H7R  OL    32       8.037  21.946  52.094  1.00  0.00           H  
ATOM   1139  H7S  OL    32       8.975  22.733  50.831  1.00  0.00           H  
ATOM   1140  C18  OL    32       8.532  20.664  50.455  1.00  0.00           C  
ATOM   1141  H8R  OL    32       9.380  20.441  49.809  1.00  0.00           H  
ATOM   1142  H8S  OL    32       8.335  19.770  51.046  1.00  0.00           H  
ATOM   1143  C19  OL    32       7.299  21.048  49.664  1.00  0.00           C  
ATOM   1144  H9R  OL    32       6.374  21.056  50.235  1.00  0.00           H  
ATOM   1145 C110  OL    32       7.262  21.422  48.391  1.00  0.00           C  
ATOM   1146 H10R  OL    32       6.305  21.704  47.970  1.00  0.00           H  
ATOM   1147 C111  OL    32       8.424  21.464  47.422  1.00  0.00           C  
ATOM   1148 H11R  OL    32       8.646  22.506  47.175  1.00  0.00           H  
ATOM   1149 H11S  OL    32       9.330  21.055  47.866  1.00  0.00           H  
ATOM   1150 C112  OL    32       8.081  20.716  46.113  1.00  0.00           C  
ATOM   1151 H12R  OL    32       7.233  21.210  45.634  1.00  0.00           H  
ATOM   1152 H12S  OL    32       8.930  20.813  45.435  1.00  0.00           H  
ATOM   1153 C113  OL    32       7.724  19.218  46.284  1.00  0.00           C  
ATOM   1154 H13R  OL    32       8.405  18.752  46.999  1.00  0.00           H  
ATOM   1155 H13S  OL    32       6.719  19.135  46.705  1.00  0.00           H  
ATOM   1156 C114  OL    32       7.775  18.441  44.946  1.00  0.00           C  
ATOM   1157 H14R  OL    32       7.206  18.990  44.192  1.00  0.00           H  
ATOM   1158 H14S  OL    32       8.812  18.389  44.605  1.00  0.00           H  
ATOM   1159 C115  OL    32       7.183  17.019  45.068  1.00  0.00           C  
ATOM   1160 H15R  OL    32       7.585  16.542  45.963  1.00  0.00           H  
ATOM   1161 H15S  OL    32       6.104  17.123  45.203  1.00  0.00           H  
ATOM   1162 C116  OL    32       7.436  16.067  43.878  1.00  0.00           C  
ATOM   1163 H16R  OL    32       8.508  15.921  43.746  1.00  0.00           H  
ATOM   1164 H16S  OL    32       7.019  15.086  44.125  1.00  0.00           H  
ATOM   1165 C117  OL    32       6.837  16.592  42.558  1.00  0.00           C  
ATOM   1166 H17R  OL    32       5.798  16.884  42.725  1.00  0.00           H  
ATOM   1167 H17S  OL    32       7.393  17.484  42.259  1.00  0.00           H  
ATOM   1168 C118  OL    32       6.874  15.570  41.407  1.00  0.00           C  
ATOM   1169 H18R  OL    32       6.486  16.019  40.490  1.00  0.00           H  
ATOM   1170 H18S  OL    32       6.262  14.698  41.650  1.00  0.00           H  
ATOM   1171 H18T  OL    32       7.895  15.241  41.205  1.00  0.00           H  
TER    1172       OL    32 
ATOM   1172 C116  PA    33      20.728  17.378  40.967  1.00  0.00           C  
ATOM   1173 H16R  PA    33      19.758  16.894  41.088  1.00  0.00           H  
ATOM   1174 H16S  PA    33      21.499  16.605  40.960  1.00  0.00           H  
ATOM   1175 H16T  PA    33      20.733  17.894  40.007  1.00  0.00           H  
ATOM   1176 C115  PA    33      20.985  18.377  42.102  1.00  0.00           C  
ATOM   1177 H15R  PA    33      20.957  17.842  43.056  1.00  0.00           H  
ATOM   1178 H15S  PA    33      20.176  19.111  42.121  1.00  0.00           H  
ATOM   1179 C114  PA    33      22.357  19.077  41.946  1.00  0.00           C  
ATOM   1180 H14R  PA    33      22.289  19.891  41.218  1.00  0.00           H  
ATOM   1181 H14S  PA    33      23.070  18.353  41.551  1.00  0.00           H  
ATOM   1182 C113  PA    33      22.854  19.590  43.314  1.00  0.00           C  
ATOM   1183 H13R  PA    33      22.916  18.727  43.975  1.00  0.00           H  
ATOM   1184 H13S  PA    33      22.096  20.259  43.717  1.00  0.00           H  
ATOM   1185 C112  PA    33      24.215  20.319  43.366  1.00  0.00           C  
ATOM   1186 H12R  PA    33      24.201  21.176  42.689  1.00  0.00           H  
ATOM   1187 H12S  PA    33      25.011  19.653  43.023  1.00  0.00           H  
ATOM   1188 C111  PA    33      24.542  20.808  44.802  1.00  0.00           C  
ATOM   1189 H11R  PA    33      23.692  21.364  45.203  1.00  0.00           H  
ATOM   1190 H11S  PA    33      25.385  21.499  44.763  1.00  0.00           H  
ATOM   1191 C110  PA    33      24.891  19.656  45.765  1.00  0.00           C  
ATOM   1192 H10R  PA    33      25.649  19.034  45.279  1.00  0.00           H  
ATOM   1193 H10S  PA    33      24.009  19.032  45.918  1.00  0.00           H  
ATOM   1194  C19  PA    33      25.427  20.097  47.150  1.00  0.00           C  
ATOM   1195  H9R  PA    33      26.333  20.682  46.993  1.00  0.00           H  
ATOM   1196  H9S  PA    33      25.725  19.199  47.690  1.00  0.00           H  
ATOM   1197  C18  PA    33      24.449  20.911  48.040  1.00  0.00           C  
ATOM   1198  H8R  PA    33      23.504  20.373  48.141  1.00  0.00           H  
ATOM   1199  H8S  PA    33      24.227  21.852  47.529  1.00  0.00           H  
ATOM   1200  C17  PA    33      24.981  21.255  49.461  1.00  0.00           C  
ATOM   1201  H7R  PA    33      24.562  22.221  49.753  1.00  0.00           H  
ATOM   1202  H7S  PA    33      26.064  21.395  49.419  1.00  0.00           H  
ATOM   1203  C16  PA    33      24.631  20.230  50.575  1.00  0.00           C  
ATOM   1204  H6R  PA    33      25.299  19.371  50.490  1.00  0.00           H  
ATOM   1205  H6S  PA    33      23.614  19.858  50.428  1.00  0.00           H  
ATOM   1206  C15  PA    33      24.745  20.836  52.001  1.00  0.00           C  
ATOM   1207  H5R  PA    33      24.037  21.664  52.094  1.00  0.00           H  
ATOM   1208  H5S  PA    33      25.737  21.272  52.127  1.00  0.00           H  
ATOM   1209  C14  PA    33      24.493  19.844  53.167  1.00  0.00           C  
ATOM   1210  H4R  PA    33      25.155  18.980  53.065  1.00  0.00           H  
ATOM   1211  H4S  PA    33      23.463  19.486  53.113  1.00  0.00           H  
ATOM   1212  C13  PA    33      24.734  20.484  54.556  1.00  0.00           C  
ATOM   1213  H3R  PA    33      24.111  21.376  54.653  1.00  0.00           H  
ATOM   1214  H3S  PA    33      25.774  20.810  54.610  1.00  0.00           H  
ATOM   1215  C12  PA    33      24.457  19.556  55.761  1.00  0.00           C  
ATOM   1216  H2R  PA    33      23.396  19.310  55.816  1.00  0.00           H  
ATOM   1217  H2S  PA    33      25.006  18.620  55.638  1.00  0.00           H  
ATOM   1218  C11  PE    34      24.866  20.208  57.068  1.00  0.00           C  
ATOM   1219  O12  PE    34      25.691  19.721  57.815  1.00  0.00           O  
ATOM   1220  O11  PE    34      24.225  21.370  57.305  1.00  0.00           O  
ATOM   1221  C1   PE    34      24.445  22.108  58.557  1.00  0.00           C  
ATOM   1222  HR   PE    34      24.303  21.432  59.405  1.00  0.00           H  
ATOM   1223  HS   PE    34      23.675  22.877  58.622  1.00  0.00           H  
ATOM   1224  C2   PE    34      25.849  22.781  58.673  1.00  0.00           C  
ATOM   1225  HX   PE    34      26.563  21.980  58.872  1.00  0.00           H  
ATOM   1226  C3   PE    34      25.911  23.826  59.814  1.00  0.00           C  
ATOM   1227  HA   PE    34      25.269  23.527  60.647  1.00  0.00           H  
ATOM   1228  HB   PE    34      25.570  24.794  59.426  1.00  0.00           H  
ATOM   1229  O31  PE    34      27.296  23.910  60.273  1.00  0.00           O  
ATOM   1230  P31  PE    34      27.872  25.105  61.141  1.00  0.00           P  
ATOM   1231  O32  PE    34      28.894  25.834  60.143  1.00  0.00           O  
ATOM   1232  C31  PE    34      30.201  25.257  59.873  1.00  0.00           C  
ATOM   1233  H1A  PE    34      30.567  25.643  58.921  1.00  0.00           H  
ATOM   1234  H1B  PE    34      30.100  24.169  59.782  1.00  0.00           H  
ATOM   1235  C32  PE    34      31.207  25.640  60.987  1.00  0.00           C  
ATOM   1236  H2A  PE    34      30.837  25.278  61.950  1.00  0.00           H  
ATOM   1237  H2B  PE    34      32.176  25.166  60.799  1.00  0.00           H  
ATOM   1238  N31  PE    34      31.455  27.128  61.121  1.00  0.00           N  
ATOM   1239 HN1A  PE    34      32.125  27.352  61.890  1.00  0.00           H  
ATOM   1240 HN1B  PE    34      31.854  27.544  60.249  1.00  0.00           H  
ATOM   1241 HN1C  PE    34      30.575  27.651  61.303  1.00  0.00           H  
ATOM   1242  O33  PE    34      26.785  26.061  61.429  1.00  0.00           O  
ATOM   1243  O34  PE    34      28.640  24.542  62.275  1.00  0.00           O  
ATOM   1244  O21  PE    34      26.220  23.512  57.468  1.00  0.00           O  
ATOM   1245  C21  PE    34      27.529  23.571  57.157  1.00  0.00           C  
ATOM   1246  O22  PE    34      28.392  22.859  57.640  1.00  0.00           O  
ATOM   1247  C12  OL    35      27.828  24.620  56.115  1.00  0.00           C  
ATOM   1248  H2R  OL    35      26.893  24.941  55.654  1.00  0.00           H  
ATOM   1249  H2S  OL    35      28.266  25.492  56.604  1.00  0.00           H  
ATOM   1250  C13  OL    35      28.779  24.056  55.041  1.00  0.00           C  
ATOM   1251  H3R  OL    35      29.645  23.603  55.529  1.00  0.00           H  
ATOM   1252  H3S  OL    35      28.256  23.259  54.508  1.00  0.00           H  
ATOM   1253  C14  OL    35      29.294  25.106  54.037  1.00  0.00           C  
ATOM   1254  H4R  OL    35      28.492  25.808  53.795  1.00  0.00           H  
ATOM   1255  H4S  OL    35      30.098  25.681  54.502  1.00  0.00           H  
ATOM   1256  C15  OL    35      29.827  24.454  52.743  1.00  0.00           C  
ATOM   1257  H5R  OL    35      29.013  23.896  52.275  1.00  0.00           H  
ATOM   1258  H5S  OL    35      30.137  25.239  52.049  1.00  0.00           H  
ATOM   1259  C16  OL    35      31.008  23.488  52.968  1.00  0.00           C  
ATOM   1260  H6R  OL    35      31.848  24.041  53.392  1.00  0.00           H  
ATOM   1261  H6S  OL    35      30.715  22.733  53.702  1.00  0.00           H  
ATOM   1262  C17  OL    35      31.455  22.781  51.664  1.00  0.00           C  
ATOM   1263  H7R  OL    35      30.579  22.455  51.097  1.00  0.00           H  
ATOM   1264  H7S  OL    35      31.991  23.498  51.037  1.00  0.00           H  
ATOM   1265  C18  OL    35      32.357  21.556  51.941  1.00  0.00           C  
ATOM   1266  H8R  OL    35      33.353  21.887  52.237  1.00  0.00           H  
ATOM   1267  H8S  OL    35      31.947  21.011  52.793  1.00  0.00           H  
ATOM   1268  C19  OL    35      32.443  20.593  50.769  1.00  0.00           C  
ATOM   1269  H9R  OL    35      31.711  19.786  50.784  1.00  0.00           H  
ATOM   1270 C110  OL    35      33.356  20.602  49.801  1.00  0.00           C  
ATOM   1271 H10R  OL    35      33.344  19.815  49.050  1.00  0.00           H  
ATOM   1272 C111  OL    35      34.421  21.649  49.579  1.00  0.00           C  
ATOM   1273 H11R  OL    35      34.051  22.323  48.808  1.00  0.00           H  
ATOM   1274 H11S  OL    35      34.620  22.245  50.470  1.00  0.00           H  
ATOM   1275 C112  OL    35      35.742  21.022  49.097  1.00  0.00           C  
ATOM   1276 H12R  OL    35      36.197  20.461  49.917  1.00  0.00           H  
ATOM   1277 H12S  OL    35      35.556  20.320  48.282  1.00  0.00           H  
ATOM   1278 C113  OL    35      36.748  22.090  48.635  1.00  0.00           C  
ATOM   1279 H13R  OL    35      36.986  22.719  49.495  1.00  0.00           H  
ATOM   1280 H13S  OL    35      37.665  21.585  48.320  1.00  0.00           H  
ATOM   1281 C114  OL    35      36.256  22.992  47.482  1.00  0.00           C  
ATOM   1282 H14R  OL    35      35.985  22.371  46.624  1.00  0.00           H  
ATOM   1283 H14S  OL    35      35.363  23.538  47.784  1.00  0.00           H  
ATOM   1284 C115  OL    35      37.307  24.049  47.093  1.00  0.00           C  
ATOM   1285 H15R  OL    35      37.571  24.615  47.989  1.00  0.00           H  
ATOM   1286 H15S  OL    35      38.213  23.552  46.748  1.00  0.00           H  
ATOM   1287 C116  OL    35      36.820  25.042  46.018  1.00  0.00           C  
ATOM   1288 H16R  OL    35      36.011  25.649  46.427  1.00  0.00           H  
ATOM   1289 H16S  OL    35      37.633  25.730  45.776  1.00  0.00           H  
ATOM   1290 C117  OL    35      36.330  24.367  44.723  1.00  0.00           C  
ATOM   1291 H17R  OL    35      35.511  23.679  44.938  1.00  0.00           H  
ATOM   1292 H17S  OL    35      35.922  25.136  44.064  1.00  0.00           H  
ATOM   1293 C118  OL    35      37.463  23.618  43.998  1.00  0.00           C  
ATOM   1294 H18R  OL    35      37.097  23.167  43.074  1.00  0.00           H  
ATOM   1295 H18S  OL    35      37.883  22.823  44.618  1.00  0.00           H  
ATOM   1296 H18T  OL    35      38.262  24.318  43.750  1.00  0.00           H  
TER    1297       OL    35 
ATOM   1297 C116  PA    36      20.858  14.468  45.340  1.00  0.00           C  
ATOM   1298 H16R  PA    36      21.123  14.697  44.306  1.00  0.00           H  
ATOM   1299 H16S  PA    36      21.404  15.137  46.008  1.00  0.00           H  
ATOM   1300 H16T  PA    36      19.790  14.637  45.478  1.00  0.00           H  
ATOM   1301 C115  PA    36      21.197  13.008  45.644  1.00  0.00           C  
ATOM   1302 H15R  PA    36      22.190  12.789  45.245  1.00  0.00           H  
ATOM   1303 H15S  PA    36      20.486  12.359  45.127  1.00  0.00           H  
ATOM   1304 C114  PA    36      21.177  12.719  47.156  1.00  0.00           C  
ATOM   1305 H14R  PA    36      21.991  13.279  47.621  1.00  0.00           H  
ATOM   1306 H14S  PA    36      21.397  11.665  47.312  1.00  0.00           H  
ATOM   1307 C113  PA    36      19.846  13.080  47.855  1.00  0.00           C  
ATOM   1308 H13R  PA    36      19.006  12.848  47.197  1.00  0.00           H  
ATOM   1309 H13S  PA    36      19.812  14.155  48.042  1.00  0.00           H  
ATOM   1310 C112  PA    36      19.635  12.331  49.186  1.00  0.00           C  
ATOM   1311 H12R  PA    36      19.435  11.276  48.976  1.00  0.00           H  
ATOM   1312 H12S  PA    36      18.757  12.746  49.681  1.00  0.00           H  
ATOM   1313 C111  PA    36      20.827  12.440  50.152  1.00  0.00           C  
ATOM   1314 H11R  PA    36      21.056  13.491  50.330  1.00  0.00           H  
ATOM   1315 H11S  PA    36      21.712  11.987  49.701  1.00  0.00           H  
ATOM   1316 C110  PA    36      20.544  11.775  51.510  1.00  0.00           C  
ATOM   1317 H10R  PA    36      20.151  10.765  51.359  1.00  0.00           H  
ATOM   1318 H10S  PA    36      19.784  12.353  52.039  1.00  0.00           H  
ATOM   1319  C19  PA    36      21.838  11.709  52.339  1.00  0.00           C  
ATOM   1320  H9R  PA    36      22.288  12.702  52.415  1.00  0.00           H  
ATOM   1321  H9S  PA    36      22.547  11.081  51.796  1.00  0.00           H  
ATOM   1322  C18  PA    36      21.666  11.102  53.743  1.00  0.00           C  
ATOM   1323  H8R  PA    36      22.662  10.898  54.140  1.00  0.00           H  
ATOM   1324  H8S  PA    36      21.151  10.144  53.655  1.00  0.00           H  
ATOM   1325  C17  PA    36      20.937  11.981  54.773  1.00  0.00           C  
ATOM   1326  H7R  PA    36      19.922  12.201  54.435  1.00  0.00           H  
ATOM   1327  H7S  PA    36      21.479  12.919  54.890  1.00  0.00           H  
ATOM   1328  C16  PA    36      20.869  11.253  56.124  1.00  0.00           C  
ATOM   1329  H6R  PA    36      21.814  10.737  56.314  1.00  0.00           H  
ATOM   1330  H6S  PA    36      20.093  10.489  56.050  1.00  0.00           H  
ATOM   1331  C15  PA    36      20.563  12.150  57.334  1.00  0.00           C  
ATOM   1332  H5R  PA    36      19.674  12.755  57.145  1.00  0.00           H  
ATOM   1333  H5S  PA    36      21.388  12.840  57.525  1.00  0.00           H  
ATOM   1334  C14  PA    36      20.347  11.241  58.554  1.00  0.00           C  
ATOM   1335  H4R  PA    36      21.208  10.580  58.671  1.00  0.00           H  
ATOM   1336  H4S  PA    36      19.484  10.600  58.385  1.00  0.00           H  
ATOM   1337  C13  PA    36      20.140  12.022  59.852  1.00  0.00           C  
ATOM   1338  H3R  PA    36      19.296  12.708  59.748  1.00  0.00           H  
ATOM   1339  H3S  PA    36      21.030  12.626  60.030  1.00  0.00           H  
ATOM   1340  C12  PA    36      19.904  11.085  61.050  1.00  0.00           C  
ATOM   1341  H2R  PA    36      20.493  10.173  60.939  1.00  0.00           H  
ATOM   1342  H2S  PA    36      18.852  10.803  61.120  1.00  0.00           H  
ATOM   1343  C11  PC    37      20.326  11.777  62.313  1.00  0.00           C  
ATOM   1344  O12  PC    37      21.225  11.369  63.025  1.00  0.00           O  
ATOM   1345  O11  PC    37      19.655  12.925  62.522  1.00  0.00           O  
ATOM   1346  C1   PC    37      20.004  13.725  63.690  1.00  0.00           C  
ATOM   1347  HR   PC    37      20.038  13.080  64.575  1.00  0.00           H  
ATOM   1348  HS   PC    37      19.212  14.464  63.826  1.00  0.00           H  
ATOM   1349  C2   PC    37      21.365  14.457  63.497  1.00  0.00           C  
ATOM   1350  HX   PC    37      22.159  13.711  63.444  1.00  0.00           H  
ATOM   1351  C3   PC    37      21.702  15.416  64.671  1.00  0.00           C  
ATOM   1352  HA   PC    37      20.979  16.239  64.696  1.00  0.00           H  
ATOM   1353  HB   PC    37      22.697  15.836  64.501  1.00  0.00           H  
ATOM   1354  O31  PC    37      21.698  14.724  65.961  1.00  0.00           O  
ATOM   1355  P31  PC    37      21.941  15.503  67.342  1.00  0.00           P  
ATOM   1356  O32  PC    37      23.500  15.411  67.658  1.00  0.00           O  
ATOM   1357  C31  PC    37      24.041  14.427  68.578  1.00  0.00           C  
ATOM   1358  H1A  PC    37      23.427  14.378  69.482  1.00  0.00           H  
ATOM   1359  H1B  PC    37      25.045  14.742  68.862  1.00  0.00           H  
ATOM   1360  C32  PC    37      24.119  13.056  67.889  1.00  0.00           C  
ATOM   1361  H2A  PC    37      24.790  13.128  67.032  1.00  0.00           H  
ATOM   1362  H2B  PC    37      23.128  12.799  67.518  1.00  0.00           H  
ATOM   1363  N31  PC    37      24.605  11.881  68.708  1.00  0.00           N  
ATOM   1364  C33  PC    37      24.129  11.904  70.130  1.00  0.00           C  
ATOM   1365  H3A  PC    37      24.397  10.959  70.605  1.00  0.00           H  
ATOM   1366  H3B  PC    37      23.045  12.011  70.121  1.00  0.00           H  
ATOM   1367  H3C  PC    37      24.601  12.726  70.677  1.00  0.00           H  
ATOM   1368  C34  PC    37      24.099  10.632  68.074  1.00  0.00           C  
ATOM   1369  H4A  PC    37      24.486  10.592  67.056  1.00  0.00           H  
ATOM   1370  H4B  PC    37      23.008  10.682  68.059  1.00  0.00           H  
ATOM   1371  H4C  PC    37      24.453   9.774  68.650  1.00  0.00           H  
ATOM   1372  C35  PC    37      26.092  11.817  68.682  1.00  0.00           C  
ATOM   1373  H5A  PC    37      26.488  12.801  68.938  1.00  0.00           H  
ATOM   1374  H5B  PC    37      26.401  11.529  67.676  1.00  0.00           H  
ATOM   1375  H5C  PC    37      26.416  11.079  69.415  1.00  0.00           H  
ATOM   1376  O33  PC    37      21.608  16.928  67.134  1.00  0.00           O  
ATOM   1377  O34  PC    37      21.209  14.786  68.415  1.00  0.00           O  
ATOM   1378  O21  PC    37      21.319  15.237  62.257  1.00  0.00           O  
ATOM   1379  C21  PC    37      22.066  14.857  61.197  1.00  0.00           C  
ATOM   1380  O22  PC    37      22.866  13.936  61.227  1.00  0.00           O  
ATOM   1381  C12  OL    38      21.814  15.686  59.945  1.00  0.00           C  
ATOM   1382  H2R  OL    38      21.089  15.152  59.328  1.00  0.00           H  
ATOM   1383  H2S  OL    38      21.349  16.630  60.225  1.00  0.00           H  
ATOM   1384  C13  OL    38      23.114  15.970  59.144  1.00  0.00           C  
ATOM   1385  H3R  OL    38      23.809  16.510  59.789  1.00  0.00           H  
ATOM   1386  H3S  OL    38      23.595  15.020  58.903  1.00  0.00           H  
ATOM   1387  C14  OL    38      22.945  16.791  57.839  1.00  0.00           C  
ATOM   1388  H4R  OL    38      22.558  17.780  58.090  1.00  0.00           H  
ATOM   1389  H4S  OL    38      23.931  16.948  57.396  1.00  0.00           H  
ATOM   1390  C15  OL    38      22.051  16.106  56.780  1.00  0.00           C  
ATOM   1391  H5R  OL    38      22.311  15.048  56.751  1.00  0.00           H  
ATOM   1392  H5S  OL    38      21.006  16.181  57.092  1.00  0.00           H  
ATOM   1393  C16  OL    38      22.210  16.679  55.349  1.00  0.00           C  
ATOM   1394  H6R  OL    38      21.849  17.710  55.353  1.00  0.00           H  
ATOM   1395  H6S  OL    38      23.267  16.699  55.078  1.00  0.00           H  
ATOM   1396  C17  OL    38      21.438  15.892  54.262  1.00  0.00           C  
ATOM   1397  H7R  OL    38      21.867  14.894  54.145  1.00  0.00           H  
ATOM   1398  H7S  OL    38      20.410  15.753  54.597  1.00  0.00           H  
ATOM   1399  C18  OL    38      21.440  16.594  52.881  1.00  0.00           C  
ATOM   1400  H8R  OL    38      21.407  17.675  53.026  1.00  0.00           H  
ATOM   1401  H8S  OL    38      22.368  16.370  52.356  1.00  0.00           H  
ATOM   1402  C19  OL    38      20.238  16.186  52.051  1.00  0.00           C  
ATOM   1403  H9R  OL    38      19.353  15.915  52.622  1.00  0.00           H  
ATOM   1404 C110  OL    38      20.184  16.112  50.726  1.00  0.00           C  
ATOM   1405 H10R  OL    38      19.252  15.808  50.252  1.00  0.00           H  
ATOM   1406 C111  OL    38      21.313  16.414  49.764  1.00  0.00           C  
ATOM   1407 H11R  OL    38      22.066  17.078  50.194  1.00  0.00           H  
ATOM   1408 H11S  OL    38      21.793  15.470  49.510  1.00  0.00           H  
ATOM   1409 C112  OL    38      20.783  17.013  48.453  1.00  0.00           C  
ATOM   1410 H12R  OL    38      21.536  16.865  47.677  1.00  0.00           H  
ATOM   1411 H12S  OL    38      19.894  16.451  48.156  1.00  0.00           H  
ATOM   1412 C113  OL    38      20.452  18.518  48.542  1.00  0.00           C  
ATOM   1413 H13R  OL    38      20.008  18.739  49.515  1.00  0.00           H  
ATOM   1414 H13S  OL    38      21.379  19.090  48.478  1.00  0.00           H  
ATOM   1415 C114  OL    38      19.463  18.949  47.439  1.00  0.00           C  
ATOM   1416 H14R  OL    38      19.856  18.713  46.447  1.00  0.00           H  
ATOM   1417 H14S  OL    38      18.566  18.350  47.581  1.00  0.00           H  
ATOM   1418 C115  OL    38      19.032  20.429  47.501  1.00  0.00           C  
ATOM   1419 H15R  OL    38      18.250  20.596  46.759  1.00  0.00           H  
ATOM   1420 H15S  OL    38      18.580  20.606  48.478  1.00  0.00           H  
ATOM   1421 C116  OL    38      20.169  21.448  47.275  1.00  0.00           C  
ATOM   1422 H16R  OL    38      19.855  22.437  47.618  1.00  0.00           H  
ATOM   1423 H16S  OL    38      21.026  21.184  47.891  1.00  0.00           H  
ATOM   1424 C117  OL    38      20.622  21.539  45.807  1.00  0.00           C  
ATOM   1425 H17R  OL    38      21.578  22.063  45.769  1.00  0.00           H  
ATOM   1426 H17S  OL    38      20.783  20.537  45.405  1.00  0.00           H  
ATOM   1427 C118  OL    38      19.615  22.289  44.924  1.00  0.00           C  
ATOM   1428 H18R  OL    38      19.393  23.268  45.356  1.00  0.00           H  
ATOM   1429 H18S  OL    38      18.684  21.726  44.838  1.00  0.00           H  
ATOM   1430 H18T  OL    38      20.028  22.437  43.924  1.00  0.00           H  
TER    1431       OL    38 
ATOM   1431  C1  CHL    39      22.894  24.794  54.470  1.00  0.00           C  
ATOM   1432  H11 CHL    39      23.968  24.871  54.276  1.00  0.00           H  
ATOM   1433  H12 CHL    39      22.583  23.830  54.066  1.00  0.00           H  
ATOM   1434  C2  CHL    39      22.724  24.792  56.009  1.00  0.00           C  
ATOM   1435  H21 CHL    39      21.673  24.720  56.302  1.00  0.00           H  
ATOM   1436  H22 CHL    39      23.231  23.932  56.447  1.00  0.00           H  
ATOM   1437  C3  CHL    39      23.321  26.095  56.561  1.00  0.00           C  
ATOM   1438  H31 CHL    39      24.354  26.209  56.221  1.00  0.00           H  
ATOM   1439  C4  CHL    39      22.486  27.274  56.042  1.00  0.00           C  
ATOM   1440  H41 CHL    39      21.488  27.194  56.478  1.00  0.00           H  
ATOM   1441  H42 CHL    39      22.924  28.202  56.418  1.00  0.00           H  
ATOM   1442  C5  CHL    39      22.396  27.303  54.513  1.00  0.00           C  
ATOM   1443  C6  CHL    39      22.554  28.467  53.892  1.00  0.00           C  
ATOM   1444  H61 CHL    39      22.710  29.367  54.484  1.00  0.00           H  
ATOM   1445  C7  CHL    39      22.578  28.657  52.393  1.00  0.00           C  
ATOM   1446  H71 CHL    39      21.975  29.515  52.096  1.00  0.00           H  
ATOM   1447  H72 CHL    39      23.602  28.919  52.122  1.00  0.00           H  
ATOM   1448  C8  CHL    39      22.106  27.419  51.597  1.00  0.00           C  
ATOM   1449  H81 CHL    39      21.016  27.421  51.596  1.00  0.00           H  
ATOM   1450  C9  CHL    39      22.632  26.105  52.265  1.00  0.00           C  
ATOM   1451  H91 CHL    39      23.721  26.200  52.301  1.00  0.00           H  
ATOM   1452  C10 CHL    39      22.144  25.976  53.765  1.00  0.00           C  
ATOM   1453  C11 CHL    39      22.350  24.857  51.360  1.00  0.00           C  
ATOM   1454 H111 CHL    39      22.845  23.972  51.768  1.00  0.00           H  
ATOM   1455 H112 CHL    39      21.282  24.633  51.338  1.00  0.00           H  
ATOM   1456  C12 CHL    39      22.856  25.051  49.900  1.00  0.00           C  
ATOM   1457 H121 CHL    39      23.945  25.116  49.921  1.00  0.00           H  
ATOM   1458 H122 CHL    39      22.607  24.158  49.327  1.00  0.00           H  
ATOM   1459  C13 CHL    39      22.283  26.329  49.218  1.00  0.00           C  
ATOM   1460  C14 CHL    39      22.636  27.519  50.141  1.00  0.00           C  
ATOM   1461 H141 CHL    39      23.727  27.524  50.240  1.00  0.00           H  
ATOM   1462  C15 CHL    39      22.308  28.777  49.313  1.00  0.00           C  
ATOM   1463 H151 CHL    39      21.241  29.011  49.346  1.00  0.00           H  
ATOM   1464 H152 CHL    39      22.866  29.650  49.651  1.00  0.00           H  
ATOM   1465  C16 CHL    39      22.730  28.370  47.885  1.00  0.00           C  
ATOM   1466 H161 CHL    39      21.940  28.618  47.171  1.00  0.00           H  
ATOM   1467 H162 CHL    39      23.622  28.925  47.586  1.00  0.00           H  
ATOM   1468  C17 CHL    39      23.023  26.835  47.930  1.00  0.00           C  
ATOM   1469 H171 CHL    39      24.084  26.736  48.142  1.00  0.00           H  
ATOM   1470  C18 CHL    39      20.751  26.177  48.979  1.00  0.00           C  
ATOM   1471 H181 CHL    39      20.179  26.309  49.897  1.00  0.00           H  
ATOM   1472 H182 CHL    39      20.525  25.181  48.602  1.00  0.00           H  
ATOM   1473 H183 CHL    39      20.391  26.901  48.246  1.00  0.00           H  
ATOM   1474  C19 CHL    39      20.616  25.711  53.836  1.00  0.00           C  
ATOM   1475 H191 CHL    39      20.347  24.753  53.393  1.00  0.00           H  
ATOM   1476 H192 CHL    39      20.063  26.498  53.325  1.00  0.00           H  
ATOM   1477 H193 CHL    39      20.267  25.704  54.868  1.00  0.00           H  
ATOM   1478  C20 CHL    39      22.815  26.154  46.543  1.00  0.00           C  
ATOM   1479 H201 CHL    39      21.845  26.469  46.154  1.00  0.00           H  
ATOM   1480  C21 CHL    39      22.836  24.613  46.595  1.00  0.00           C  
ATOM   1481 H211 CHL    39      22.041  24.234  47.232  1.00  0.00           H  
ATOM   1482 H212 CHL    39      23.804  24.256  46.952  1.00  0.00           H  
ATOM   1483 H213 CHL    39      22.664  24.184  45.606  1.00  0.00           H  
ATOM   1484  C22 CHL    39      23.929  26.640  45.567  1.00  0.00           C  
ATOM   1485 H221 CHL    39      23.895  27.727  45.493  1.00  0.00           H  
ATOM   1486 H222 CHL    39      24.909  26.404  45.994  1.00  0.00           H  
ATOM   1487  C23 CHL    39      23.848  26.058  44.135  1.00  0.00           C  
ATOM   1488 H231 CHL    39      24.575  26.560  43.492  1.00  0.00           H  
ATOM   1489 H232 CHL    39      24.119  25.002  44.151  1.00  0.00           H  
ATOM   1490  C24 CHL    39      22.436  26.202  43.538  1.00  0.00           C  
ATOM   1491 H241 CHL    39      22.085  27.221  43.712  1.00  0.00           H  
ATOM   1492 H242 CHL    39      21.767  25.521  44.064  1.00  0.00           H  
ATOM   1493  C25 CHL    39      22.300  25.912  42.041  1.00  0.00           C  
ATOM   1494 H251 CHL    39      22.855  26.676  41.496  1.00  0.00           H  
ATOM   1495  C26 CHL    39      22.826  24.531  41.643  1.00  0.00           C  
ATOM   1496 H261 CHL    39      23.887  24.438  41.877  1.00  0.00           H  
ATOM   1497 H262 CHL    39      22.706  24.388  40.569  1.00  0.00           H  
ATOM   1498 H263 CHL    39      22.274  23.746  42.161  1.00  0.00           H  
ATOM   1499  C27 CHL    39      20.810  26.015  41.685  1.00  0.00           C  
ATOM   1500 H271 CHL    39      20.450  27.024  41.883  1.00  0.00           H  
ATOM   1501 H272 CHL    39      20.222  25.331  42.301  1.00  0.00           H  
ATOM   1502 H273 CHL    39      20.634  25.792  40.631  1.00  0.00           H  
ATOM   1503  O1  CHL    39      23.280  26.076  57.980  1.00  0.00           O  
ATOM   1504  HO1 CHL    39      23.678  26.941  58.271  1.00  0.00           H  
TER    1505      CHL    39 
ATOM   1505 C116  PA    40      50.566  24.838  42.109  1.00  0.00           C  
ATOM   1506 H16R  PA    40      50.611  24.006  41.406  1.00  0.00           H  
ATOM   1507 H16S  PA    40      51.131  25.676  41.694  1.00  0.00           H  
ATOM   1508 H16T  PA    40      49.522  25.133  42.235  1.00  0.00           H  
ATOM   1509 C115  PA    40      51.161  24.394  43.449  1.00  0.00           C  
ATOM   1510 H15R  PA    40      51.336  25.266  44.081  1.00  0.00           H  
ATOM   1511 H15S  PA    40      52.127  23.918  43.261  1.00  0.00           H  
ATOM   1512 C114  PA    40      50.213  23.414  44.162  1.00  0.00           C  
ATOM   1513 H14R  PA    40      49.951  22.611  43.468  1.00  0.00           H  
ATOM   1514 H14S  PA    40      49.289  23.937  44.425  1.00  0.00           H  
ATOM   1515 C113  PA    40      50.865  22.811  45.419  1.00  0.00           C  
ATOM   1516 H13R  PA    40      51.095  23.608  46.127  1.00  0.00           H  
ATOM   1517 H13S  PA    40      51.817  22.362  45.129  1.00  0.00           H  
ATOM   1518 C112  PA    40      50.026  21.702  46.085  1.00  0.00           C  
ATOM   1519 H12R  PA    40      50.658  21.183  46.808  1.00  0.00           H  
ATOM   1520 H12S  PA    40      49.772  20.972  45.317  1.00  0.00           H  
ATOM   1521 C111  PA    40      48.730  22.138  46.802  1.00  0.00           C  
ATOM   1522 H11R  PA    40      48.252  21.242  47.203  1.00  0.00           H  
ATOM   1523 H11S  PA    40      48.022  22.586  46.100  1.00  0.00           H  
ATOM   1524 C110  PA    40      48.972  23.112  47.968  1.00  0.00           C  
ATOM   1525 H10R  PA    40      49.377  24.049  47.583  1.00  0.00           H  
ATOM   1526 H10S  PA    40      49.701  22.684  48.661  1.00  0.00           H  
ATOM   1527  C19  PA    40      47.677  23.388  48.746  1.00  0.00           C  
ATOM   1528  H9R  PA    40      47.223  22.427  48.997  1.00  0.00           H  
ATOM   1529  H9S  PA    40      46.970  23.924  48.108  1.00  0.00           H  
ATOM   1530  C18  PA    40      47.950  24.188  50.037  1.00  0.00           C  
ATOM   1531  H8R  PA    40      48.299  25.191  49.779  1.00  0.00           H  
ATOM   1532  H8S  PA    40      48.758  23.703  50.587  1.00  0.00           H  
ATOM   1533  C17  PA    40      46.703  24.282  50.942  1.00  0.00           C  
ATOM   1534  H7R  PA    40      46.280  23.285  51.090  1.00  0.00           H  
ATOM   1535  H7S  PA    40      45.943  24.877  50.431  1.00  0.00           H  
ATOM   1536  C16  PA    40      46.979  24.896  52.330  1.00  0.00           C  
ATOM   1537  H6R  PA    40      46.018  25.091  52.810  1.00  0.00           H  
ATOM   1538  H6S  PA    40      47.480  25.860  52.222  1.00  0.00           H  
ATOM   1539  C15  PA    40      47.783  23.966  53.263  1.00  0.00           C  
ATOM   1540  H5R  PA    40      48.716  23.651  52.787  1.00  0.00           H  
ATOM   1541  H5S  PA    40      47.195  23.070  53.464  1.00  0.00           H  
ATOM   1542  C14  PA    40      48.103  24.629  54.611  1.00  0.00           C  
ATOM   1543  H4R  PA    40      48.164  23.859  55.381  1.00  0.00           H  
ATOM   1544  H4S  PA    40      47.290  25.303  54.896  1.00  0.00           H  
ATOM   1545  C13  PA    40      49.448  25.371  54.535  1.00  0.00           C  
ATOM   1546  H3R  PA    40      49.416  26.146  53.768  1.00  0.00           H  
ATOM   1547  H3S  PA    40      50.229  24.666  54.244  1.00  0.00           H  
ATOM   1548  C12  PA    40      49.874  26.003  55.858  1.00  0.00           C  
ATOM   1549  H2R  PA    40      49.996  25.231  56.617  1.00  0.00           H  
ATOM   1550  H2S  PA    40      49.121  26.707  56.212  1.00  0.00           H  
ATOM   1551  C11  PE    41      51.180  26.712  55.635  1.00  0.00           C  
ATOM   1552  O12  PE    41      52.255  26.138  55.544  1.00  0.00           O  
ATOM   1553  O11  PE    41      51.014  28.040  55.505  1.00  0.00           O  
ATOM   1554  C1   PE    41      52.221  28.835  55.381  1.00  0.00           C  
ATOM   1555  HR   PE    41      52.693  28.641  54.413  1.00  0.00           H  
ATOM   1556  HS   PE    41      52.898  28.540  56.181  1.00  0.00           H  
ATOM   1557  C2   PE    41      51.949  30.346  55.556  1.00  0.00           C  
ATOM   1558  HX   PE    41      52.928  30.825  55.585  1.00  0.00           H  
ATOM   1559  C3   PE    41      51.211  30.665  56.881  1.00  0.00           C  
ATOM   1560  HA   PE    41      50.734  29.766  57.274  1.00  0.00           H  
ATOM   1561  HB   PE    41      50.426  31.398  56.663  1.00  0.00           H  
ATOM   1562  O31  PE    41      52.086  31.255  57.897  1.00  0.00           O  
ATOM   1563  P31  PE    41      53.253  30.468  58.643  1.00  0.00           P  
ATOM   1564  O32  PE    41      54.410  30.379  57.554  1.00  0.00           O  
ATOM   1565  C31  PE    41      55.256  31.517  57.232  1.00  0.00           C  
ATOM   1566  H1A  PE    41      54.731  32.458  57.422  1.00  0.00           H  
ATOM   1567  H1B  PE    41      55.511  31.471  56.170  1.00  0.00           H  
ATOM   1568  C32  PE    41      56.554  31.453  58.057  1.00  0.00           C  
ATOM   1569  H2A  PE    41      57.216  32.283  57.794  1.00  0.00           H  
ATOM   1570  H2B  PE    41      56.324  31.511  59.121  1.00  0.00           H  
ATOM   1571  N31  PE    41      57.347  30.199  57.833  1.00  0.00           N  
ATOM   1572 HN1A  PE    41      56.770  29.351  57.959  1.00  0.00           H  
ATOM   1573 HN1B  PE    41      57.713  30.184  56.863  1.00  0.00           H  
ATOM   1574 HN1C  PE    41      58.158  30.135  58.488  1.00  0.00           H  
ATOM   1575  O33  PE    41      53.753  31.301  59.763  1.00  0.00           O  
ATOM   1576  O34  PE    41      52.819  29.075  58.938  1.00  0.00           O  
ATOM   1577  O21  PE    41      51.158  30.864  54.446  1.00  0.00           O  
ATOM   1578  C21  PE    41      51.540  32.046  53.929  1.00  0.00           C  
ATOM   1579  O22  PE    41      52.614  32.574  54.163  1.00  0.00           O  
ATOM   1580  C12  OL    42      50.506  32.640  52.996  1.00  0.00           C  
ATOM   1581  H2R  OL    42      50.317  31.939  52.182  1.00  0.00           H  
ATOM   1582  H2S  OL    42      49.569  32.764  53.543  1.00  0.00           H  
ATOM   1583  C13  OL    42      50.988  33.995  52.431  1.00  0.00           C  
ATOM   1584  H3R  OL    42      50.818  34.767  53.186  1.00  0.00           H  
ATOM   1585  H3S  OL    42      52.067  33.941  52.267  1.00  0.00           H  
ATOM   1586  C14  OL    42      50.361  34.410  51.085  1.00  0.00           C  
ATOM   1587  H4R  OL    42      50.405  33.574  50.383  1.00  0.00           H  
ATOM   1588  H4S  OL    42      49.309  34.672  51.218  1.00  0.00           H  
ATOM   1589  C15  OL    42      51.133  35.607  50.493  1.00  0.00           C  
ATOM   1590  H5R  OL    42      51.103  36.435  51.207  1.00  0.00           H  
ATOM   1591  H5S  OL    42      52.182  35.326  50.368  1.00  0.00           H  
ATOM   1592  C16  OL    42      50.565  36.081  49.141  1.00  0.00           C  
ATOM   1593  H6R  OL    42      49.484  36.190  49.254  1.00  0.00           H  
ATOM   1594  H6S  OL    42      50.968  37.071  48.920  1.00  0.00           H  
ATOM   1595  C17  OL    42      50.918  35.146  47.957  1.00  0.00           C  
ATOM   1596  H7R  OL    42      52.003  35.016  47.939  1.00  0.00           H  
ATOM   1597  H7S  OL    42      50.485  34.154  48.107  1.00  0.00           H  
ATOM   1598  C18  OL    42      50.474  35.694  46.580  1.00  0.00           C  
ATOM   1599  H8R  OL    42      50.918  36.683  46.434  1.00  0.00           H  
ATOM   1600  H8S  OL    42      50.861  35.040  45.798  1.00  0.00           H  
ATOM   1601  C19  OL    42      48.968  35.807  46.478  1.00  0.00           C  
ATOM   1602  H9R  OL    42      48.463  36.034  47.413  1.00  0.00           H  
ATOM   1603 C110  OL    42      48.237  35.658  45.378  1.00  0.00           C  
ATOM   1604 H10R  OL    42      47.157  35.773  45.458  1.00  0.00           H  
ATOM   1605 C111  OL    42      48.742  35.334  43.982  1.00  0.00           C  
ATOM   1606 H11R  OL    42      48.900  36.258  43.425  1.00  0.00           H  
ATOM   1607 H11S  OL    42      49.695  34.806  43.997  1.00  0.00           H  
ATOM   1608 C112  OL    42      47.709  34.500  43.205  1.00  0.00           C  
ATOM   1609 H12R  OL    42      46.706  34.790  43.521  1.00  0.00           H  
ATOM   1610 H12S  OL    42      47.781  34.742  42.143  1.00  0.00           H  
ATOM   1611 C113  OL    42      47.896  32.983  43.396  1.00  0.00           C  
ATOM   1612 H13R  OL    42      48.888  32.690  43.043  1.00  0.00           H  
ATOM   1613 H13S  OL    42      47.833  32.734  44.457  1.00  0.00           H  
ATOM   1614 C114  OL    42      46.830  32.192  42.622  1.00  0.00           C  
ATOM   1615 H14R  OL    42      45.839  32.431  43.013  1.00  0.00           H  
ATOM   1616 H14S  OL    42      46.850  32.499  41.575  1.00  0.00           H  
ATOM   1617 C115  OL    42      47.059  30.675  42.684  1.00  0.00           C  
ATOM   1618 H15R  OL    42      47.997  30.437  42.175  1.00  0.00           H  
ATOM   1619 H15S  OL    42      47.156  30.364  43.727  1.00  0.00           H  
ATOM   1620 C116  OL    42      45.896  29.927  42.003  1.00  0.00           C  
ATOM   1621 H16R  OL    42      45.013  29.973  42.644  1.00  0.00           H  
ATOM   1622 H16S  OL    42      45.641  30.446  41.076  1.00  0.00           H  
ATOM   1623 C117  OL    42      46.211  28.457  41.659  1.00  0.00           C  
ATOM   1624 H17R  OL    42      45.365  28.039  41.115  1.00  0.00           H  
ATOM   1625 H17S  OL    42      47.078  28.424  40.997  1.00  0.00           H  
ATOM   1626 C118  OL    42      46.501  27.576  42.881  1.00  0.00           C  
ATOM   1627 H18R  OL    42      47.424  27.906  43.348  1.00  0.00           H  
ATOM   1628 H18S  OL    42      46.632  26.532  42.591  1.00  0.00           H  
ATOM   1629 H18T  OL    42      45.683  27.636  43.603  1.00  0.00           H  
TER    1630       OL    42 
ATOM   1630  C1  CHL    43      42.112  27.151  56.101  1.00  0.00           C  
ATOM   1631  H11 CHL    43      43.191  27.314  56.163  1.00  0.00           H  
ATOM   1632  H12 CHL    43      41.970  26.141  55.713  1.00  0.00           H  
ATOM   1633  C2  CHL    43      41.539  27.177  57.550  1.00  0.00           C  
ATOM   1634  H21 CHL    43      40.514  26.802  57.533  1.00  0.00           H  
ATOM   1635  H22 CHL    43      42.116  26.501  58.188  1.00  0.00           H  
ATOM   1636  C3  CHL    43      41.560  28.588  58.178  1.00  0.00           C  
ATOM   1637  H31 CHL    43      42.594  28.904  58.318  1.00  0.00           H  
ATOM   1638  C4  CHL    43      40.827  29.576  57.260  1.00  0.00           C  
ATOM   1639  H41 CHL    43      39.769  29.306  57.248  1.00  0.00           H  
ATOM   1640  H42 CHL    43      40.878  30.577  57.697  1.00  0.00           H  
ATOM   1641  C5  CHL    43      41.388  29.559  55.833  1.00  0.00           C  
ATOM   1642  C6  CHL    43      41.778  30.704  55.281  1.00  0.00           C  
ATOM   1643  H61 CHL    43      41.709  31.622  55.857  1.00  0.00           H  
ATOM   1644  C7  CHL    43      42.266  30.868  53.860  1.00  0.00           C  
ATOM   1645  H71 CHL    43      41.735  31.709  53.410  1.00  0.00           H  
ATOM   1646  H72 CHL    43      43.326  31.132  53.853  1.00  0.00           H  
ATOM   1647  C8  CHL    43      42.007  29.620  52.998  1.00  0.00           C  
ATOM   1648  H81 CHL    43      40.941  29.622  52.767  1.00  0.00           H  
ATOM   1649  C9  CHL    43      42.349  28.316  53.798  1.00  0.00           C  
ATOM   1650  H91 CHL    43      43.388  28.427  54.123  1.00  0.00           H  
ATOM   1651  C10 CHL    43      41.473  28.194  55.117  1.00  0.00           C  
ATOM   1652  C11 CHL    43      42.314  27.054  52.863  1.00  0.00           C  
ATOM   1653 H111 CHL    43      42.738  26.196  53.388  1.00  0.00           H  
ATOM   1654 H112 CHL    43      41.285  26.780  52.630  1.00  0.00           H  
ATOM   1655  C12 CHL    43      43.078  27.242  51.515  1.00  0.00           C  
ATOM   1656 H121 CHL    43      44.144  27.356  51.726  1.00  0.00           H  
ATOM   1657 H122 CHL    43      42.979  26.335  50.919  1.00  0.00           H  
ATOM   1658  C13 CHL    43      42.590  28.495  50.733  1.00  0.00           C  
ATOM   1659  C14 CHL    43      42.838  29.693  51.681  1.00  0.00           C  
ATOM   1660 H141 CHL    43      43.893  29.673  51.975  1.00  0.00           H  
ATOM   1661  C15 CHL    43      42.721  30.948  50.790  1.00  0.00           C  
ATOM   1662 H151 CHL    43      41.689  31.310  50.747  1.00  0.00           H  
ATOM   1663 H152 CHL    43      43.362  31.755  51.153  1.00  0.00           H  
ATOM   1664  C16 CHL    43      43.192  30.457  49.397  1.00  0.00           C  
ATOM   1665 H161 CHL    43      42.408  30.657  48.660  1.00  0.00           H  
ATOM   1666 H162 CHL    43      44.094  30.984  49.084  1.00  0.00           H  
ATOM   1667  C17 CHL    43      43.472  28.929  49.519  1.00  0.00           C  
ATOM   1668 H171 CHL    43      44.507  28.817  49.848  1.00  0.00           H  
ATOM   1669  C18 CHL    43      41.083  28.378  50.338  1.00  0.00           C  
ATOM   1670 H181 CHL    43      40.448  28.155  51.194  1.00  0.00           H  
ATOM   1671 H182 CHL    43      40.924  27.590  49.605  1.00  0.00           H  
ATOM   1672 H183 CHL    43      40.714  29.314  49.918  1.00  0.00           H  
ATOM   1673  C19 CHL    43      40.035  27.721  54.765  1.00  0.00           C  
ATOM   1674 H191 CHL    43      39.622  28.284  53.928  1.00  0.00           H  
ATOM   1675 H192 CHL    43      39.370  27.854  55.617  1.00  0.00           H  
ATOM   1676 H193 CHL    43      40.010  26.663  54.500  1.00  0.00           H  
ATOM   1677  C20 CHL    43      43.317  28.203  48.135  1.00  0.00           C  
ATOM   1678 H201 CHL    43      42.363  28.507  47.700  1.00  0.00           H  
ATOM   1679  C21 CHL    43      43.287  26.662  48.180  1.00  0.00           C  
ATOM   1680 H211 CHL    43      42.372  26.299  48.646  1.00  0.00           H  
ATOM   1681 H212 CHL    43      44.145  26.264  48.721  1.00  0.00           H  
ATOM   1682 H213 CHL    43      43.307  26.259  47.162  1.00  0.00           H  
ATOM   1683  C22 CHL    43      44.430  28.622  47.132  1.00  0.00           C  
ATOM   1684 H221 CHL    43      44.246  28.098  46.191  1.00  0.00           H  
ATOM   1685 H222 CHL    43      44.343  29.687  46.916  1.00  0.00           H  
ATOM   1686  C23 CHL    43      45.895  28.338  47.539  1.00  0.00           C  
ATOM   1687 H231 CHL    43      46.188  29.015  48.345  1.00  0.00           H  
ATOM   1688 H232 CHL    43      45.977  27.315  47.911  1.00  0.00           H  
ATOM   1689  C24 CHL    43      46.837  28.517  46.326  1.00  0.00           C  
ATOM   1690 H241 CHL    43      46.624  27.716  45.617  1.00  0.00           H  
ATOM   1691 H242 CHL    43      46.587  29.456  45.829  1.00  0.00           H  
ATOM   1692  C25 CHL    43      48.350  28.499  46.629  1.00  0.00           C  
ATOM   1693 H251 CHL    43      48.618  29.380  47.214  1.00  0.00           H  
ATOM   1694  C26 CHL    43      48.762  27.251  47.406  1.00  0.00           C  
ATOM   1695 H261 CHL    43      48.299  27.269  48.391  1.00  0.00           H  
ATOM   1696 H262 CHL    43      49.845  27.241  47.531  1.00  0.00           H  
ATOM   1697 H263 CHL    43      48.461  26.339  46.884  1.00  0.00           H  
ATOM   1698  C27 CHL    43      49.188  28.519  45.347  1.00  0.00           C  
ATOM   1699 H271 CHL    43      49.054  29.460  44.810  1.00  0.00           H  
ATOM   1700 H272 CHL    43      48.899  27.688  44.707  1.00  0.00           H  
ATOM   1701 H273 CHL    43      50.246  28.394  45.580  1.00  0.00           H  
ATOM   1702  O1  CHL    43      40.892  28.572  59.444  1.00  0.00           O  
ATOM   1703  HO1 CHL    43      41.128  29.466  59.846  1.00  0.00           H  
TER    1704      CHL    43 
ATOM   1704  C1  CHL    44      71.897  18.646  51.609  1.00  0.00           C  
ATOM   1705  H11 CHL    44      72.168  17.618  51.359  1.00  0.00           H  
ATOM   1706  H12 CHL    44      70.863  18.781  51.283  1.00  0.00           H  
ATOM   1707  C2  CHL    44      71.968  18.776  53.159  1.00  0.00           C  
ATOM   1708  H21 CHL    44      71.563  19.738  53.483  1.00  0.00           H  
ATOM   1709  H22 CHL    44      71.342  18.004  53.606  1.00  0.00           H  
ATOM   1710  C3  CHL    44      73.411  18.631  53.689  1.00  0.00           C  
ATOM   1711  H31 CHL    44      73.805  17.638  53.448  1.00  0.00           H  
ATOM   1712  C4  CHL    44      74.283  19.707  53.020  1.00  0.00           C  
ATOM   1713  H41 CHL    44      73.929  20.681  53.359  1.00  0.00           H  
ATOM   1714  H42 CHL    44      75.312  19.611  53.373  1.00  0.00           H  
ATOM   1715  C5  CHL    44      74.226  19.618  51.490  1.00  0.00           C  
ATOM   1716  C6  CHL    44      75.360  19.506  50.809  1.00  0.00           C  
ATOM   1717  H61 CHL    44      76.306  19.504  51.347  1.00  0.00           H  
ATOM   1718  C7  CHL    44      75.450  19.378  49.304  1.00  0.00           C  
ATOM   1719  H71 CHL    44      76.260  20.005  48.927  1.00  0.00           H  
ATOM   1720  H72 CHL    44      75.721  18.347  49.064  1.00  0.00           H  
ATOM   1721  C8  CHL    44      74.143  19.777  48.580  1.00  0.00           C  
ATOM   1722  H81 CHL    44      74.080  20.866  48.581  1.00  0.00           H  
ATOM   1723  C9  CHL    44      72.908  19.171  49.311  1.00  0.00           C  
ATOM   1724  H91 CHL    44      73.092  18.098  49.324  1.00  0.00           H  
ATOM   1725  C10 CHL    44      72.833  19.623  50.825  1.00  0.00           C  
ATOM   1726  C11 CHL    44      71.582  19.370  48.485  1.00  0.00           C  
ATOM   1727 H111 CHL    44      70.793  18.755  48.921  1.00  0.00           H  
ATOM   1728 H112 CHL    44      71.232  20.401  48.559  1.00  0.00           H  
ATOM   1729  C12 CHL    44      71.704  19.002  46.970  1.00  0.00           C  
ATOM   1730 H121 CHL    44      71.786  17.917  46.876  1.00  0.00           H  
ATOM   1731 H122 CHL    44      70.796  19.295  46.445  1.00  0.00           H  
ATOM   1732  C13 CHL    44      72.923  19.679  46.296  1.00  0.00           C  
ATOM   1733  C14 CHL    44      74.157  19.258  47.121  1.00  0.00           C  
ATOM   1734 H141 CHL    44      74.139  18.165  47.175  1.00  0.00           H  
ATOM   1735  C15 CHL    44      75.377  19.604  46.258  1.00  0.00           C  
ATOM   1736 H151 CHL    44      75.651  20.646  46.387  1.00  0.00           H  
ATOM   1737 H152 CHL    44      76.238  18.977  46.502  1.00  0.00           H  
ATOM   1738  C16 CHL    44      74.886  19.398  44.815  1.00  0.00           C  
ATOM   1739 H161 CHL    44      75.122  20.290  44.231  1.00  0.00           H  
ATOM   1740 H162 CHL    44      75.386  18.557  44.334  1.00  0.00           H  
ATOM   1741  C17 CHL    44      73.353  19.137  44.889  1.00  0.00           C  
ATOM   1742 H171 CHL    44      73.216  18.053  44.913  1.00  0.00           H  
ATOM   1743  C18 CHL    44      72.693  21.216  46.279  1.00  0.00           C  
ATOM   1744 H181 CHL    44      73.548  21.715  45.841  1.00  0.00           H  
ATOM   1745 H182 CHL    44      72.539  21.630  47.275  1.00  0.00           H  
ATOM   1746 H183 CHL    44      71.805  21.464  45.697  1.00  0.00           H  
ATOM   1747  C19 CHL    44      72.256  21.056  50.929  1.00  0.00           C  
ATOM   1748 H191 CHL    44      72.398  21.458  51.929  1.00  0.00           H  
ATOM   1749 H192 CHL    44      71.184  21.062  50.725  1.00  0.00           H  
ATOM   1750 H193 CHL    44      72.741  21.740  50.232  1.00  0.00           H  
ATOM   1751  C20 CHL    44      72.634  19.687  43.615  1.00  0.00           C  
ATOM   1752 H201 CHL    44      72.774  20.770  43.584  1.00  0.00           H  
ATOM   1753  C21 CHL    44      71.111  19.422  43.638  1.00  0.00           C  
ATOM   1754 H211 CHL    44      70.672  19.639  42.662  1.00  0.00           H  
ATOM   1755 H212 CHL    44      70.610  20.056  44.369  1.00  0.00           H  
ATOM   1756 H213 CHL    44      70.890  18.380  43.882  1.00  0.00           H  
ATOM   1757  C22 CHL    44      73.260  19.125  42.300  1.00  0.00           C  
ATOM   1758 H221 CHL    44      72.851  19.681  41.455  1.00  0.00           H  
ATOM   1759 H222 CHL    44      74.335  19.317  42.272  1.00  0.00           H  
ATOM   1760  C23 CHL    44      73.001  17.625  42.036  1.00  0.00           C  
ATOM   1761 H231 CHL    44      73.590  17.015  42.722  1.00  0.00           H  
ATOM   1762 H232 CHL    44      71.954  17.419  42.250  1.00  0.00           H  
ATOM   1763  C24 CHL    44      73.305  17.222  40.572  1.00  0.00           C  
ATOM   1764 H241 CHL    44      72.783  17.908  39.902  1.00  0.00           H  
ATOM   1765 H242 CHL    44      74.374  17.331  40.380  1.00  0.00           H  
ATOM   1766  C25 CHL    44      72.902  15.793  40.178  1.00  0.00           C  
ATOM   1767 H251 CHL    44      73.667  15.090  40.515  1.00  0.00           H  
ATOM   1768  C26 CHL    44      71.549  15.385  40.762  1.00  0.00           C  
ATOM   1769 H261 CHL    44      71.255  14.419  40.363  1.00  0.00           H  
ATOM   1770 H262 CHL    44      70.777  16.117  40.519  1.00  0.00           H  
ATOM   1771 H263 CHL    44      71.611  15.288  41.846  1.00  0.00           H  
ATOM   1772  C27 CHL    44      72.802  15.692  38.654  1.00  0.00           C  
ATOM   1773 H271 CHL    44      73.769  15.898  38.191  1.00  0.00           H  
ATOM   1774 H272 CHL    44      72.064  16.395  38.261  1.00  0.00           H  
ATOM   1775 H273 CHL    44      72.488  14.687  38.375  1.00  0.00           H  
ATOM   1776  O1  CHL    44      73.421  18.812  55.109  1.00  0.00           O  
ATOM   1777  HO1 CHL    44      72.967  19.677  55.290  1.00  0.00           H  
TER    1778      CHL    44 
ATOM   1778 C116  PA    45      45.157  54.703  41.762  1.00  0.00           C  
ATOM   1779 H16R  PA    45      44.238  54.599  42.344  1.00  0.00           H  
ATOM   1780 H16S  PA    45      45.529  53.708  41.516  1.00  0.00           H  
ATOM   1781 H16T  PA    45      44.918  55.215  40.828  1.00  0.00           H  
ATOM   1782 C115  PA    45      46.216  55.495  42.545  1.00  0.00           C  
ATOM   1783 H15R  PA    45      45.866  56.520  42.682  1.00  0.00           H  
ATOM   1784 H15S  PA    45      47.140  55.540  41.964  1.00  0.00           H  
ATOM   1785 C114  PA    45      46.522  54.895  43.926  1.00  0.00           C  
ATOM   1786 H14R  PA    45      46.721  53.824  43.833  1.00  0.00           H  
ATOM   1787 H14S  PA    45      45.647  55.020  44.569  1.00  0.00           H  
ATOM   1788 C113  PA    45      47.751  55.595  44.533  1.00  0.00           C  
ATOM   1789 H13R  PA    45      47.590  56.676  44.551  1.00  0.00           H  
ATOM   1790 H13S  PA    45      48.603  55.413  43.873  1.00  0.00           H  
ATOM   1791 C112  PA    45      48.103  55.120  45.952  1.00  0.00           C  
ATOM   1792 H12R  PA    45      49.066  55.559  46.220  1.00  0.00           H  
ATOM   1793 H12S  PA    45      48.207  54.032  45.981  1.00  0.00           H  
ATOM   1794 C111  PA    45      47.083  55.574  47.003  1.00  0.00           C  
ATOM   1795 H11R  PA    45      46.094  55.146  46.824  1.00  0.00           H  
ATOM   1796 H11S  PA    45      46.982  56.659  46.933  1.00  0.00           H  
ATOM   1797 C110  PA    45      47.547  55.195  48.415  1.00  0.00           C  
ATOM   1798 H10R  PA    45      48.591  55.485  48.552  1.00  0.00           H  
ATOM   1799 H10S  PA    45      47.478  54.113  48.554  1.00  0.00           H  
ATOM   1800  C19  PA    45      46.666  55.927  49.433  1.00  0.00           C  
ATOM   1801  H9R  PA    45      45.644  55.556  49.344  1.00  0.00           H  
ATOM   1802  H9S  PA    45      46.658  56.987  49.173  1.00  0.00           H  
ATOM   1803  C18  PA    45      47.125  55.790  50.889  1.00  0.00           C  
ATOM   1804  H8R  PA    45      48.182  56.047  50.952  1.00  0.00           H  
ATOM   1805  H8S  PA    45      47.009  54.752  51.203  1.00  0.00           H  
ATOM   1806  C17  PA    45      46.300  56.711  51.812  1.00  0.00           C  
ATOM   1807  H7R  PA    45      45.259  56.380  51.820  1.00  0.00           H  
ATOM   1808  H7S  PA    45      46.305  57.725  51.407  1.00  0.00           H  
ATOM   1809  C16  PA    45      46.832  56.806  53.253  1.00  0.00           C  
ATOM   1810  H6R  PA    45      46.154  57.435  53.832  1.00  0.00           H  
ATOM   1811  H6S  PA    45      47.795  57.316  53.226  1.00  0.00           H  
ATOM   1812  C15  PA    45      47.006  55.461  53.981  1.00  0.00           C  
ATOM   1813  H5R  PA    45      47.614  54.793  53.368  1.00  0.00           H  
ATOM   1814  H5S  PA    45      46.033  54.990  54.133  1.00  0.00           H  
ATOM   1815  C14  PA    45      47.713  55.648  55.338  1.00  0.00           C  
ATOM   1816  H4R  PA    45      47.396  56.585  55.797  1.00  0.00           H  
ATOM   1817  H4S  PA    45      48.786  55.734  55.151  1.00  0.00           H  
ATOM   1818  C13  PA    45      47.449  54.502  56.337  1.00  0.00           C  
ATOM   1819  H3R  PA    45      47.600  53.548  55.833  1.00  0.00           H  
ATOM   1820  H3S  PA    45      46.407  54.516  56.670  1.00  0.00           H  
ATOM   1821  C12  PA    45      48.414  54.560  57.541  1.00  0.00           C  
ATOM   1822  H2R  PA    45      49.425  54.718  57.165  1.00  0.00           H  
ATOM   1823  H2S  PA    45      48.411  53.598  58.053  1.00  0.00           H  
ATOM   1824  C11  PC    46      48.072  55.612  58.570  1.00  0.00           C  
ATOM   1825  O12  PC    46      47.109  55.515  59.312  1.00  0.00           O  
ATOM   1826  O11  PC    46      48.944  56.644  58.579  1.00  0.00           O  
ATOM   1827  C1   PC    46      48.878  57.650  59.638  1.00  0.00           C  
ATOM   1828  HR   PC    46      49.225  57.205  60.573  1.00  0.00           H  
ATOM   1829  HS   PC    46      47.848  57.999  59.759  1.00  0.00           H  
ATOM   1830  C2   PC    46      49.757  58.870  59.246  1.00  0.00           C  
ATOM   1831  HX   PC    46      50.685  58.513  58.790  1.00  0.00           H  
ATOM   1832  C3   PC    46      50.152  59.791  60.419  1.00  0.00           C  
ATOM   1833  HA   PC    46      50.648  60.690  60.034  1.00  0.00           H  
ATOM   1834  HB   PC    46      50.858  59.258  61.064  1.00  0.00           H  
ATOM   1835  O31  PC    46      48.988  60.172  61.203  1.00  0.00           O  
ATOM   1836  P31  PC    46      49.164  60.977  62.563  1.00  0.00           P  
ATOM   1837  O32  PC    46      49.937  59.918  63.472  1.00  0.00           O  
ATOM   1838  C31  PC    46      49.302  58.643  63.767  1.00  0.00           C  
ATOM   1839  H1A  PC    46      49.333  58.005  62.877  1.00  0.00           H  
ATOM   1840  H1B  PC    46      48.259  58.799  64.058  1.00  0.00           H  
ATOM   1841  C32  PC    46      50.051  57.969  64.927  1.00  0.00           C  
ATOM   1842  H2A  PC    46      50.147  58.683  65.746  1.00  0.00           H  
ATOM   1843  H2B  PC    46      51.052  57.684  64.595  1.00  0.00           H  
ATOM   1844  N31  PC    46      49.430  56.721  65.511  1.00  0.00           N  
ATOM   1845  C33  PC    46      49.273  55.651  64.489  1.00  0.00           C  
ATOM   1846  H3A  PC    46      50.232  55.478  63.998  1.00  0.00           H  
ATOM   1847  H3B  PC    46      48.535  55.970  63.754  1.00  0.00           H  
ATOM   1848  H3C  PC    46      48.929  54.740  64.983  1.00  0.00           H  
ATOM   1849  C34  PC    46      50.342  56.202  66.560  1.00  0.00           C  
ATOM   1850  H4A  PC    46      51.281  55.907  66.086  1.00  0.00           H  
ATOM   1851  H4B  PC    46      49.877  55.345  67.051  1.00  0.00           H  
ATOM   1852  H4C  PC    46      50.527  56.991  67.290  1.00  0.00           H  
ATOM   1853  C35  PC    46      48.087  56.973  66.122  1.00  0.00           C  
ATOM   1854  H5A  PC    46      48.109  57.900  66.697  1.00  0.00           H  
ATOM   1855  H5B  PC    46      47.837  56.130  66.770  1.00  0.00           H  
ATOM   1856  H5C  PC    46      47.342  57.038  65.332  1.00  0.00           H  
ATOM   1857  O33  PC    46      50.024  62.150  62.253  1.00  0.00           O  
ATOM   1858  O34  PC    46      47.817  61.206  63.151  1.00  0.00           O  
ATOM   1859  O21  PC    46      49.001  59.686  58.319  1.00  0.00           O  
ATOM   1860  C21  PC    46      49.166  59.475  57.008  1.00  0.00           C  
ATOM   1861  O22  PC    46      49.994  58.716  56.527  1.00  0.00           O  
ATOM   1862  C12  OL    47      48.183  60.275  56.193  1.00  0.00           C  
ATOM   1863  H2R  OL    47      47.170  59.965  56.460  1.00  0.00           H  
ATOM   1864  H2S  OL    47      48.290  61.333  56.445  1.00  0.00           H  
ATOM   1865  C13  OL    47      48.427  60.034  54.695  1.00  0.00           C  
ATOM   1866  H3R  OL    47      49.388  60.459  54.408  1.00  0.00           H  
ATOM   1867  H3S  OL    47      48.477  58.958  54.519  1.00  0.00           H  
ATOM   1868  C14  OL    47      47.345  60.623  53.794  1.00  0.00           C  
ATOM   1869  H4R  OL    47      46.388  60.157  54.041  1.00  0.00           H  
ATOM   1870  H4S  OL    47      47.257  61.695  53.969  1.00  0.00           H  
ATOM   1871  C15  OL    47      47.674  60.382  52.315  1.00  0.00           C  
ATOM   1872  H5R  OL    47      48.611  60.875  52.047  1.00  0.00           H  
ATOM   1873  H5S  OL    47      47.788  59.313  52.134  1.00  0.00           H  
ATOM   1874  C16  OL    47      46.556  60.932  51.437  1.00  0.00           C  
ATOM   1875  H6R  OL    47      45.608  60.550  51.821  1.00  0.00           H  
ATOM   1876  H6S  OL    47      46.548  62.019  51.526  1.00  0.00           H  
ATOM   1877  C17  OL    47      46.714  60.538  49.961  1.00  0.00           C  
ATOM   1878  H7R  OL    47      47.595  61.030  49.541  1.00  0.00           H  
ATOM   1879  H7S  OL    47      46.872  59.461  49.889  1.00  0.00           H  
ATOM   1880  C18  OL    47      45.475  60.914  49.137  1.00  0.00           C  
ATOM   1881  H8R  OL    47      45.358  62.001  49.175  1.00  0.00           H  
ATOM   1882  H8S  OL    47      45.652  60.634  48.100  1.00  0.00           H  
ATOM   1883  C19  OL    47      44.222  60.256  49.683  1.00  0.00           C  
ATOM   1884  H9R  OL    47      43.765  60.800  50.506  1.00  0.00           H  
ATOM   1885 C110  OL    47      43.636  59.135  49.267  1.00  0.00           C  
ATOM   1886 H10R  OL    47      42.721  58.826  49.765  1.00  0.00           H  
ATOM   1887 C111  OL    47      44.081  58.219  48.143  1.00  0.00           C  
ATOM   1888 H11R  OL    47      45.062  58.515  47.771  1.00  0.00           H  
ATOM   1889 H11S  OL    47      44.160  57.192  48.508  1.00  0.00           H  
ATOM   1890 C112  OL    47      43.088  58.251  46.965  1.00  0.00           C  
ATOM   1891 H12R  OL    47      43.467  57.627  46.152  1.00  0.00           H  
ATOM   1892 H12S  OL    47      42.124  57.831  47.266  1.00  0.00           H  
ATOM   1893 C113  OL    47      42.904  59.694  46.463  1.00  0.00           C  
ATOM   1894 H13R  OL    47      42.179  60.198  47.104  1.00  0.00           H  
ATOM   1895 H13S  OL    47      43.858  60.217  46.562  1.00  0.00           H  
ATOM   1896 C114  OL    47      42.423  59.767  45.005  1.00  0.00           C  
ATOM   1897 H14R  OL    47      43.015  59.082  44.395  1.00  0.00           H  
ATOM   1898 H14S  OL    47      41.390  59.417  44.961  1.00  0.00           H  
ATOM   1899 C115  OL    47      42.504  61.186  44.401  1.00  0.00           C  
ATOM   1900 H15R  OL    47      42.196  61.139  43.354  1.00  0.00           H  
ATOM   1901 H15S  OL    47      41.791  61.831  44.919  1.00  0.00           H  
ATOM   1902 C116  OL    47      43.896  61.852  44.466  1.00  0.00           C  
ATOM   1903 H16R  OL    47      43.838  62.807  43.941  1.00  0.00           H  
ATOM   1904 H16S  OL    47      44.149  62.091  45.503  1.00  0.00           H  
ATOM   1905 C117  OL    47      45.030  61.024  43.822  1.00  0.00           C  
ATOM   1906 H17R  OL    47      45.043  60.003  44.208  1.00  0.00           H  
ATOM   1907 H17S  OL    47      44.869  60.967  42.742  1.00  0.00           H  
ATOM   1908 C118  OL    47      46.397  61.659  44.103  1.00  0.00           C  
ATOM   1909 H18R  OL    47      46.533  61.779  45.181  1.00  0.00           H  
ATOM   1910 H18S  OL    47      46.460  62.638  43.628  1.00  0.00           H  
ATOM   1911 H18T  OL    47      47.205  61.034  43.719  1.00  0.00           H  
TER    1912       OL    47 
ATOM   1912  C1  CHL    48      31.535  10.735  56.452  1.00  0.00           C  
ATOM   1913  H11 CHL    48      32.508  10.547  55.991  1.00  0.00           H  
ATOM   1914  H12 CHL    48      30.898   9.888  56.189  1.00  0.00           H  
ATOM   1915  C2  CHL    48      31.717  10.756  57.997  1.00  0.00           C  
ATOM   1916  H21 CHL    48      30.751  10.849  58.499  1.00  0.00           H  
ATOM   1917  H22 CHL    48      32.160   9.817  58.328  1.00  0.00           H  
ATOM   1918  C3  CHL    48      32.632  11.913  58.431  1.00  0.00           C  
ATOM   1919  H31 CHL    48      33.630  11.783  58.003  1.00  0.00           H  
ATOM   1920  C4  CHL    48      32.008  13.228  57.961  1.00  0.00           C  
ATOM   1921  H41 CHL    48      31.082  13.384  58.519  1.00  0.00           H  
ATOM   1922  H42 CHL    48      32.674  14.047  58.233  1.00  0.00           H  
ATOM   1923  C5  CHL    48      31.721  13.248  56.462  1.00  0.00           C  
ATOM   1924  C6  CHL    48      32.170  14.275  55.751  1.00  0.00           C  
ATOM   1925  H61 CHL    48      32.755  15.047  56.250  1.00  0.00           H  
ATOM   1926  C7  CHL    48      31.935  14.468  54.270  1.00  0.00           C  
ATOM   1927  H71 CHL    48      31.622  15.497  54.083  1.00  0.00           H  
ATOM   1928  H72 CHL    48      32.897  14.353  53.770  1.00  0.00           H  
ATOM   1929  C8  CHL    48      30.889  13.483  53.678  1.00  0.00           C  
ATOM   1930  H81 CHL    48      29.895  13.847  53.944  1.00  0.00           H  
ATOM   1931  C9  CHL    48      31.131  12.058  54.290  1.00  0.00           C  
ATOM   1932  H91 CHL    48      32.178  11.833  54.094  1.00  0.00           H  
ATOM   1933  C10 CHL    48      30.951  12.059  55.859  1.00  0.00           C  
ATOM   1934  C11 CHL    48      30.367  10.915  53.549  1.00  0.00           C  
ATOM   1935 H111 CHL    48      30.751   9.948  53.881  1.00  0.00           H  
ATOM   1936 H112 CHL    48      29.303  10.923  53.794  1.00  0.00           H  
ATOM   1937  C12 CHL    48      30.550  10.982  52.011  1.00  0.00           C  
ATOM   1938 H121 CHL    48      31.597  10.819  51.756  1.00  0.00           H  
ATOM   1939 H122 CHL    48      29.984  10.159  51.575  1.00  0.00           H  
ATOM   1940  C13 CHL    48      30.128  12.359  51.435  1.00  0.00           C  
ATOM   1941  C14 CHL    48      31.005  13.437  52.128  1.00  0.00           C  
ATOM   1942 H141 CHL    48      32.048  13.177  51.924  1.00  0.00           H  
ATOM   1943  C15 CHL    48      30.733  14.724  51.322  1.00  0.00           C  
ATOM   1944 H151 CHL    48      29.803  15.191  51.652  1.00  0.00           H  
ATOM   1945 H152 CHL    48      31.533  15.464  51.412  1.00  0.00           H  
ATOM   1946  C16 CHL    48      30.585  14.199  49.870  1.00  0.00           C  
ATOM   1947 H161 CHL    48      29.673  14.593  49.411  1.00  0.00           H  
ATOM   1948 H162 CHL    48      31.436  14.509  49.259  1.00  0.00           H  
ATOM   1949  C17 CHL    48      30.542  12.642  49.956  1.00  0.00           C  
ATOM   1950 H171 CHL    48      31.579  12.310  49.851  1.00  0.00           H  
ATOM   1951  C18 CHL    48      28.601  12.568  51.659  1.00  0.00           C  
ATOM   1952 H181 CHL    48      28.207  13.389  51.061  1.00  0.00           H  
ATOM   1953 H182 CHL    48      28.374  12.776  52.704  1.00  0.00           H  
ATOM   1954 H183 CHL    48      28.060  11.666  51.377  1.00  0.00           H  
ATOM   1955  C19 CHL    48      29.448  12.157  56.241  1.00  0.00           C  
ATOM   1956 H191 CHL    48      29.312  12.702  57.176  1.00  0.00           H  
ATOM   1957 H192 CHL    48      29.006  11.167  56.372  1.00  0.00           H  
ATOM   1958 H193 CHL    48      28.875  12.677  55.474  1.00  0.00           H  
ATOM   1959  C20 CHL    48      29.717  12.006  48.784  1.00  0.00           C  
ATOM   1960 H201 CHL    48      28.719  12.446  48.790  1.00  0.00           H  
ATOM   1961  C21 CHL    48      29.557  10.474  48.899  1.00  0.00           C  
ATOM   1962 H211 CHL    48      28.929  10.237  49.753  1.00  0.00           H  
ATOM   1963 H212 CHL    48      30.521   9.971  49.012  1.00  0.00           H  
ATOM   1964 H213 CHL    48      29.055  10.062  48.020  1.00  0.00           H  
ATOM   1965  C22 CHL    48      30.399  12.359  47.436  1.00  0.00           C  
ATOM   1966 H221 CHL    48      30.491  13.442  47.345  1.00  0.00           H  
ATOM   1967 H222 CHL    48      31.415  11.960  47.475  1.00  0.00           H  
ATOM   1968  C23 CHL    48      29.746  11.828  46.137  1.00  0.00           C  
ATOM   1969 H231 CHL    48      30.319  12.230  45.299  1.00  0.00           H  
ATOM   1970 H232 CHL    48      29.861  10.742  46.092  1.00  0.00           H  
ATOM   1971  C24 CHL    48      28.251  12.166  45.941  1.00  0.00           C  
ATOM   1972 H241 CHL    48      27.707  11.886  46.844  1.00  0.00           H  
ATOM   1973 H242 CHL    48      28.098  13.238  45.796  1.00  0.00           H  
ATOM   1974  C25 CHL    48      27.658  11.396  44.747  1.00  0.00           C  
ATOM   1975 H251 CHL    48      27.916  10.341  44.857  1.00  0.00           H  
ATOM   1976  C26 CHL    48      28.188  11.906  43.397  1.00  0.00           C  
ATOM   1977 H261 CHL    48      29.237  11.634  43.277  1.00  0.00           H  
ATOM   1978 H262 CHL    48      28.102  12.992  43.322  1.00  0.00           H  
ATOM   1979 H263 CHL    48      27.628  11.476  42.564  1.00  0.00           H  
ATOM   1980  C27 CHL    48      26.136  11.503  44.752  1.00  0.00           C  
ATOM   1981 H271 CHL    48      25.736  11.366  45.757  1.00  0.00           H  
ATOM   1982 H272 CHL    48      25.717  10.728  44.113  1.00  0.00           H  
ATOM   1983 H273 CHL    48      25.825  12.477  44.383  1.00  0.00           H  
ATOM   1984  O1  CHL    48      32.738  11.955  59.850  1.00  0.00           O  
ATOM   1985  HO1 CHL    48      31.804  12.048  60.183  1.00  0.00           H  
TER    1986      CHL    48 
ATOM   1986 C116  PA    49      67.748  20.401  54.737  1.00  0.00           C  
ATOM   1987 H16R  PA    49      68.834  20.355  54.630  1.00  0.00           H  
ATOM   1988 H16S  PA    49      67.506  21.010  55.605  1.00  0.00           H  
ATOM   1989 H16T  PA    49      67.319  20.872  53.852  1.00  0.00           H  
ATOM   1990 C115  PA    49      67.160  18.997  54.887  1.00  0.00           C  
ATOM   1991 H15R  PA    49      66.079  19.072  55.040  1.00  0.00           H  
ATOM   1992 H15S  PA    49      67.582  18.485  55.753  1.00  0.00           H  
ATOM   1993 C114  PA    49      67.448  18.180  53.625  1.00  0.00           C  
ATOM   1994 H14R  PA    49      68.469  17.794  53.655  1.00  0.00           H  
ATOM   1995 H14S  PA    49      67.345  18.824  52.750  1.00  0.00           H  
ATOM   1996 C113  PA    49      66.440  17.036  53.522  1.00  0.00           C  
ATOM   1997 H13R  PA    49      65.452  17.489  53.426  1.00  0.00           H  
ATOM   1998 H13S  PA    49      66.453  16.480  54.461  1.00  0.00           H  
ATOM   1999 C112  PA    49      66.693  16.062  52.356  1.00  0.00           C  
ATOM   2000 H12R  PA    49      65.890  15.321  52.341  1.00  0.00           H  
ATOM   2001 H12S  PA    49      67.612  15.511  52.562  1.00  0.00           H  
ATOM   2002 C111  PA    49      66.808  16.736  50.968  1.00  0.00           C  
ATOM   2003 H11R  PA    49      67.036  15.974  50.223  1.00  0.00           H  
ATOM   2004 H11S  PA    49      67.639  17.444  50.956  1.00  0.00           H  
ATOM   2005 C110  PA    49      65.546  17.476  50.504  1.00  0.00           C  
ATOM   2006 H10R  PA    49      65.740  17.878  49.508  1.00  0.00           H  
ATOM   2007 H10S  PA    49      65.344  18.316  51.171  1.00  0.00           H  
ATOM   2008  C19  PA    49      64.313  16.564  50.433  1.00  0.00           C  
ATOM   2009  H9R  PA    49      64.010  16.258  51.433  1.00  0.00           H  
ATOM   2010  H9S  PA    49      64.542  15.655  49.872  1.00  0.00           H  
ATOM   2011  C18  PA    49      63.136  17.289  49.782  1.00  0.00           C  
ATOM   2012  H8R  PA    49      63.435  17.707  48.822  1.00  0.00           H  
ATOM   2013  H8S  PA    49      62.837  18.112  50.432  1.00  0.00           H  
ATOM   2014  C17  PA    49      61.994  16.290  49.572  1.00  0.00           C  
ATOM   2015  H7R  PA    49      61.780  15.820  50.533  1.00  0.00           H  
ATOM   2016  H7S  PA    49      62.340  15.508  48.892  1.00  0.00           H  
ATOM   2017  C16  PA    49      60.703  16.916  49.018  1.00  0.00           C  
ATOM   2018  H6R  PA    49      59.972  16.117  48.876  1.00  0.00           H  
ATOM   2019  H6S  PA    49      60.897  17.349  48.034  1.00  0.00           H  
ATOM   2020  C15  PA    49      60.123  17.990  49.963  1.00  0.00           C  
ATOM   2021  H5R  PA    49      60.830  18.815  50.063  1.00  0.00           H  
ATOM   2022  H5S  PA    49      59.989  17.558  50.957  1.00  0.00           H  
ATOM   2023  C14  PA    49      58.777  18.554  49.486  1.00  0.00           C  
ATOM   2024  H4R  PA    49      58.059  17.737  49.381  1.00  0.00           H  
ATOM   2025  H4S  PA    49      58.916  19.015  48.506  1.00  0.00           H  
ATOM   2026  C13  PA    49      58.240  19.603  50.476  1.00  0.00           C  
ATOM   2027  H3R  PA    49      58.859  20.501  50.404  1.00  0.00           H  
ATOM   2028  H3S  PA    49      58.348  19.214  51.490  1.00  0.00           H  
ATOM   2029  C12  PA    49      56.758  19.957  50.239  1.00  0.00           C  
ATOM   2030  H2R  PA    49      56.606  20.282  49.208  1.00  0.00           H  
ATOM   2031  H2S  PA    49      56.147  19.065  50.388  1.00  0.00           H  
ATOM   2032  C11  PC    50      56.303  21.058  51.176  1.00  0.00           C  
ATOM   2033  O12  PC    50      56.750  22.191  51.140  1.00  0.00           O  
ATOM   2034  O11  PC    50      55.367  20.663  52.058  1.00  0.00           O  
ATOM   2035  C1   PC    50      54.871  21.672  52.994  1.00  0.00           C  
ATOM   2036  HR   PC    50      54.520  22.535  52.420  1.00  0.00           H  
ATOM   2037  HS   PC    50      55.681  21.990  53.661  1.00  0.00           H  
ATOM   2038  C2   PC    50      53.684  21.144  53.838  1.00  0.00           C  
ATOM   2039  HX   PC    50      53.383  21.944  54.520  1.00  0.00           H  
ATOM   2040  C3   PC    50      54.082  19.922  54.694  1.00  0.00           C  
ATOM   2041  HA   PC    50      54.387  19.079  54.068  1.00  0.00           H  
ATOM   2042  HB   PC    50      53.220  19.632  55.299  1.00  0.00           H  
ATOM   2043  O31  PC    50      55.194  20.292  55.557  1.00  0.00           O  
ATOM   2044  P31  PC    50      55.367  19.756  57.047  1.00  0.00           P  
ATOM   2045  O32  PC    50      54.947  20.996  57.938  1.00  0.00           O  
ATOM   2046  C31  PC    50      53.585  21.231  58.356  1.00  0.00           C  
ATOM   2047  H1A  PC    50      52.890  20.709  57.698  1.00  0.00           H  
ATOM   2048  H1B  PC    50      53.391  22.304  58.288  1.00  0.00           H  
ATOM   2049  C32  PC    50      53.438  20.767  59.822  1.00  0.00           C  
ATOM   2050  H2A  PC    50      54.184  21.283  60.431  1.00  0.00           H  
ATOM   2051  H2B  PC    50      53.633  19.698  59.897  1.00  0.00           H  
ATOM   2052  N31  PC    50      52.109  20.977  60.510  1.00  0.00           N  
ATOM   2053  C33  PC    50      51.018  20.178  59.889  1.00  0.00           C  
ATOM   2054  H3A  PC    50      50.078  20.414  60.397  1.00  0.00           H  
ATOM   2055  H3B  PC    50      51.270  19.124  60.030  1.00  0.00           H  
ATOM   2056  H3C  PC    50      50.961  20.436  58.833  1.00  0.00           H  
ATOM   2057  C34  PC    50      52.259  20.465  61.896  1.00  0.00           C  
ATOM   2058  H4A  PC    50      53.170  20.894  62.312  1.00  0.00           H  
ATOM   2059  H4B  PC    50      52.348  19.376  61.840  1.00  0.00           H  
ATOM   2060  H4C  PC    50      51.384  20.741  62.489  1.00  0.00           H  
ATOM   2061  C35  PC    50      51.720  22.419  60.553  1.00  0.00           C  
ATOM   2062  H5A  PC    50      51.392  22.742  59.563  1.00  0.00           H  
ATOM   2063  H5B  PC    50      52.589  22.998  60.872  1.00  0.00           H  
ATOM   2064  H5C  PC    50      50.899  22.533  61.263  1.00  0.00           H  
ATOM   2065  O33  PC    50      54.431  18.634  57.312  1.00  0.00           O  
ATOM   2066  O34  PC    50      56.822  19.575  57.275  1.00  0.00           O  
ATOM   2067  O21  PC    50      52.592  20.804  52.932  1.00  0.00           O  
ATOM   2068  C21  PC    50      51.323  21.082  53.294  1.00  0.00           C  
ATOM   2069  O22  PC    50      51.015  21.486  54.404  1.00  0.00           O  
ATOM   2070  C12  OL    51      50.354  20.916  52.135  1.00  0.00           C  
ATOM   2071  H2R  OL    51      50.376  21.835  51.547  1.00  0.00           H  
ATOM   2072  H2S  OL    51      50.713  20.122  51.485  1.00  0.00           H  
ATOM   2073  C13  OL    51      48.909  20.573  52.566  1.00  0.00           C  
ATOM   2074  H3R  OL    51      48.910  19.606  53.066  1.00  0.00           H  
ATOM   2075  H3S  OL    51      48.568  21.300  53.306  1.00  0.00           H  
ATOM   2076  C14  OL    51      47.887  20.536  51.401  1.00  0.00           C  
ATOM   2077  H4R  OL    51      46.889  20.367  51.812  1.00  0.00           H  
ATOM   2078  H4S  OL    51      47.863  21.526  50.949  1.00  0.00           H  
ATOM   2079  C15  OL    51      48.119  19.513  50.262  1.00  0.00           C  
ATOM   2080  H5R  OL    51      47.240  19.522  49.610  1.00  0.00           H  
ATOM   2081  H5S  OL    51      48.958  19.859  49.656  1.00  0.00           H  
ATOM   2082  C16  OL    51      48.361  18.051  50.705  1.00  0.00           C  
ATOM   2083  H6R  OL    51      49.373  17.935  51.095  1.00  0.00           H  
ATOM   2084  H6S  OL    51      47.676  17.801  51.518  1.00  0.00           H  
ATOM   2085  C17  OL    51      48.122  17.044  49.557  1.00  0.00           C  
ATOM   2086  H7R  OL    51      48.220  16.030  49.951  1.00  0.00           H  
ATOM   2087  H7S  OL    51      47.091  17.154  49.218  1.00  0.00           H  
ATOM   2088  C18  OL    51      49.054  17.189  48.338  1.00  0.00           C  
ATOM   2089  H8R  OL    51      49.258  18.242  48.137  1.00  0.00           H  
ATOM   2090  H8S  OL    51      50.008  16.706  48.556  1.00  0.00           H  
ATOM   2091  C19  OL    51      48.460  16.517  47.122  1.00  0.00           C  
ATOM   2092  H9R  OL    51      48.484  15.430  47.135  1.00  0.00           H  
ATOM   2093 C110  OL    51      47.985  17.149  46.054  1.00  0.00           C  
ATOM   2094 H10R  OL    51      47.613  16.571  45.212  1.00  0.00           H  
ATOM   2095 C111  OL    51      47.886  18.652  45.908  1.00  0.00           C  
ATOM   2096 H11R  OL    51      47.383  19.084  46.776  1.00  0.00           H  
ATOM   2097 H11S  OL    51      48.894  19.067  45.864  1.00  0.00           H  
ATOM   2098 C112  OL    51      47.142  19.059  44.621  1.00  0.00           C  
ATOM   2099 H12R  OL    51      47.254  20.135  44.476  1.00  0.00           H  
ATOM   2100 H12S  OL    51      47.617  18.565  43.771  1.00  0.00           H  
ATOM   2101 C113  OL    51      45.641  18.704  44.628  1.00  0.00           C  
ATOM   2102 H13R  OL    51      45.535  17.623  44.741  1.00  0.00           H  
ATOM   2103 H13S  OL    51      45.146  19.171  45.483  1.00  0.00           H  
ATOM   2104 C114  OL    51      44.920  19.161  43.343  1.00  0.00           C  
ATOM   2105 H14R  OL    51      44.956  20.251  43.285  1.00  0.00           H  
ATOM   2106 H14S  OL    51      45.437  18.761  42.465  1.00  0.00           H  
ATOM   2107 C115  OL    51      43.450  18.693  43.333  1.00  0.00           C  
ATOM   2108 H15R  OL    51      43.424  17.658  43.680  1.00  0.00           H  
ATOM   2109 H15S  OL    51      42.867  19.288  44.040  1.00  0.00           H  
ATOM   2110 C116  OL    51      42.777  18.722  41.945  1.00  0.00           C  
ATOM   2111 H16R  OL    51      43.407  18.164  41.247  1.00  0.00           H  
ATOM   2112 H16S  OL    51      41.831  18.180  42.007  1.00  0.00           H  
ATOM   2113 C117  OL    51      42.517  20.125  41.356  1.00  0.00           C  
ATOM   2114 H17R  OL    51      43.437  20.705  41.384  1.00  0.00           H  
ATOM   2115 H17S  OL    51      42.252  20.009  40.304  1.00  0.00           H  
ATOM   2116 C118  OL    51      41.395  20.923  42.047  1.00  0.00           C  
ATOM   2117 H18R  OL    51      41.302  21.908  41.582  1.00  0.00           H  
ATOM   2118 H18S  OL    51      41.601  21.058  43.111  1.00  0.00           H  
ATOM   2119 H18T  OL    51      40.439  20.409  41.941  1.00  0.00           H  
TER    2120       OL    51 
ATOM   2120 C116  PA    52      41.380  21.843  46.262  1.00  0.00           C  
ATOM   2121 H16R  PA    52      42.378  21.395  46.257  1.00  0.00           H  
ATOM   2122 H16S  PA    52      41.398  22.760  45.671  1.00  0.00           H  
ATOM   2123 H16T  PA    52      40.682  21.151  45.787  1.00  0.00           H  
ATOM   2124 C115  PA    52      40.942  22.151  47.705  1.00  0.00           C  
ATOM   2125 H15R  PA    52      40.971  21.231  48.289  1.00  0.00           H  
ATOM   2126 H15S  PA    52      39.911  22.503  47.681  1.00  0.00           H  
ATOM   2127 C114  PA    52      41.862  23.208  48.350  1.00  0.00           C  
ATOM   2128 H14R  PA    52      41.666  24.172  47.881  1.00  0.00           H  
ATOM   2129 H14S  PA    52      42.894  22.945  48.105  1.00  0.00           H  
ATOM   2130 C113  PA    52      41.792  23.353  49.888  1.00  0.00           C  
ATOM   2131 H13R  PA    52      42.503  24.128  50.177  1.00  0.00           H  
ATOM   2132 H13S  PA    52      42.142  22.420  50.337  1.00  0.00           H  
ATOM   2133 C112  PA    52      40.425  23.739  50.489  1.00  0.00           C  
ATOM   2134 H12R  PA    52      39.668  23.028  50.151  1.00  0.00           H  
ATOM   2135 H12S  PA    52      40.150  24.732  50.127  1.00  0.00           H  
ATOM   2136 C111  PA    52      40.472  23.734  52.037  1.00  0.00           C  
ATOM   2137 H11R  PA    52      41.210  24.451  52.402  1.00  0.00           H  
ATOM   2138 H11S  PA    52      40.802  22.745  52.361  1.00  0.00           H  
ATOM   2139 C110  PA    52      39.129  24.034  52.725  1.00  0.00           C  
ATOM   2140 H10R  PA    52      38.351  23.446  52.232  1.00  0.00           H  
ATOM   2141 H10S  PA    52      38.858  25.087  52.607  1.00  0.00           H  
ATOM   2142  C19  PA    52      39.200  23.679  54.231  1.00  0.00           C  
ATOM   2143  H9R  PA    52      39.968  24.280  54.724  1.00  0.00           H  
ATOM   2144  H9S  PA    52      39.507  22.635  54.340  1.00  0.00           H  
ATOM   2145  C18  PA    52      37.855  23.868  54.963  1.00  0.00           C  
ATOM   2146  H8R  PA    52      37.635  24.933  55.077  1.00  0.00           H  
ATOM   2147  H8S  PA    52      37.927  23.440  55.964  1.00  0.00           H  
ATOM   2148  C17  PA    52      36.697  23.197  54.200  1.00  0.00           C  
ATOM   2149  H7R  PA    52      37.024  22.234  53.802  1.00  0.00           H  
ATOM   2150  H7S  PA    52      36.442  23.833  53.350  1.00  0.00           H  
ATOM   2151  C16  PA    52      35.430  22.947  55.028  1.00  0.00           C  
ATOM   2152  H6R  PA    52      35.628  22.189  55.788  1.00  0.00           H  
ATOM   2153  H6S  PA    52      34.662  22.535  54.368  1.00  0.00           H  
ATOM   2154  C15  PA    52      34.893  24.210  55.712  1.00  0.00           C  
ATOM   2155  H5R  PA    52      34.753  24.997  54.967  1.00  0.00           H  
ATOM   2156  H5S  PA    52      35.625  24.561  56.444  1.00  0.00           H  
ATOM   2157  C14  PA    52      33.551  23.884  56.392  1.00  0.00           C  
ATOM   2158  H4R  PA    52      33.663  22.983  56.996  1.00  0.00           H  
ATOM   2159  H4S  PA    52      32.816  23.666  55.613  1.00  0.00           H  
ATOM   2160  C13  PA    52      32.984  25.007  57.267  1.00  0.00           C  
ATOM   2161  H3R  PA    52      33.621  25.175  58.137  1.00  0.00           H  
ATOM   2162  H3S  PA    52      32.006  24.677  57.626  1.00  0.00           H  
ATOM   2163  C12  PA    52      32.842  26.309  56.464  1.00  0.00           C  
ATOM   2164  H2R  PA    52      32.400  26.071  55.495  1.00  0.00           H  
ATOM   2165  H2S  PA    52      33.820  26.762  56.298  1.00  0.00           H  
ATOM   2166  C11  PE    53      31.953  27.303  57.154  1.00  0.00           C  
ATOM   2167  O12  PE    53      32.048  27.606  58.330  1.00  0.00           O  
ATOM   2168  O11  PE    53      30.994  27.764  56.334  1.00  0.00           O  
ATOM   2169  C1   PE    53      29.984  28.615  56.932  1.00  0.00           C  
ATOM   2170  HR   PE    53      29.660  28.155  57.865  1.00  0.00           H  
ATOM   2171  HS   PE    53      29.131  28.661  56.251  1.00  0.00           H  
ATOM   2172  C2   PE    53      30.484  30.058  57.200  1.00  0.00           C  
ATOM   2173  HX   PE    53      31.403  30.070  57.793  1.00  0.00           H  
ATOM   2174  C3   PE    53      29.389  30.834  57.961  1.00  0.00           C  
ATOM   2175  HA   PE    53      28.522  30.921  57.302  1.00  0.00           H  
ATOM   2176  HB   PE    53      29.750  31.834  58.216  1.00  0.00           H  
ATOM   2177  O31  PE    53      28.954  30.120  59.158  1.00  0.00           O  
ATOM   2178  P31  PE    53      29.780  30.124  60.513  1.00  0.00           P  
ATOM   2179  O32  PE    53      29.396  31.515  61.175  1.00  0.00           O  
ATOM   2180  C31  PE    53      28.265  31.707  62.063  1.00  0.00           C  
ATOM   2181  H1A  PE    53      28.336  32.721  62.469  1.00  0.00           H  
ATOM   2182  H1B  PE    53      28.316  30.992  62.888  1.00  0.00           H  
ATOM   2183  C32  PE    53      26.934  31.592  61.293  1.00  0.00           C  
ATOM   2184  H2A  PE    53      26.815  32.449  60.625  1.00  0.00           H  
ATOM   2185  H2B  PE    53      26.919  30.683  60.696  1.00  0.00           H  
ATOM   2186  N31  PE    53      25.704  31.561  62.160  1.00  0.00           N  
ATOM   2187 HN1A  PE    53      25.688  32.391  62.794  1.00  0.00           H  
ATOM   2188 HN1B  PE    53      24.850  31.618  61.568  1.00  0.00           H  
ATOM   2189 HN1C  PE    53      25.638  30.702  62.745  1.00  0.00           H  
ATOM   2190  O33  PE    53      29.289  29.011  61.358  1.00  0.00           O  
ATOM   2191  O34  PE    53      31.221  30.168  60.211  1.00  0.00           O  
ATOM   2192  O21  PE    53      30.717  30.735  55.939  1.00  0.00           O  
ATOM   2193  C21  PE    53      31.915  30.568  55.348  1.00  0.00           C  
ATOM   2194  O22  PE    53      32.825  29.898  55.809  1.00  0.00           O  
ATOM   2195  C12  OL    54      32.027  31.322  54.048  1.00  0.00           C  
ATOM   2196  H2R  OL    54      31.789  32.368  54.241  1.00  0.00           H  
ATOM   2197  H2S  OL    54      33.066  31.280  53.717  1.00  0.00           H  
ATOM   2198  C13  OL    54      31.086  30.805  52.936  1.00  0.00           C  
ATOM   2199  H3R  OL    54      30.043  30.957  53.226  1.00  0.00           H  
ATOM   2200  H3S  OL    54      31.272  31.413  52.048  1.00  0.00           H  
ATOM   2201  C14  OL    54      31.307  29.327  52.565  1.00  0.00           C  
ATOM   2202  H4R  OL    54      32.369  29.181  52.355  1.00  0.00           H  
ATOM   2203  H4S  OL    54      31.041  28.688  53.409  1.00  0.00           H  
ATOM   2204  C15  OL    54      30.523  28.875  51.318  1.00  0.00           C  
ATOM   2205  H5R  OL    54      30.545  29.655  50.553  1.00  0.00           H  
ATOM   2206  H5S  OL    54      31.042  28.011  50.898  1.00  0.00           H  
ATOM   2207  C16  OL    54      29.065  28.459  51.582  1.00  0.00           C  
ATOM   2208  H6R  OL    54      29.015  27.784  52.442  1.00  0.00           H  
ATOM   2209  H6S  OL    54      28.441  29.329  51.802  1.00  0.00           H  
ATOM   2210  C17  OL    54      28.535  27.738  50.332  1.00  0.00           C  
ATOM   2211  H7R  OL    54      28.569  28.417  49.476  1.00  0.00           H  
ATOM   2212  H7S  OL    54      29.205  26.906  50.107  1.00  0.00           H  
ATOM   2213  C18  OL    54      27.103  27.214  50.528  1.00  0.00           C  
ATOM   2214  H8R  OL    54      27.039  26.591  51.422  1.00  0.00           H  
ATOM   2215  H8S  OL    54      26.441  28.070  50.688  1.00  0.00           H  
ATOM   2216  C19  OL    54      26.608  26.457  49.319  1.00  0.00           C  
ATOM   2217  H9R  OL    54      25.895  27.012  48.723  1.00  0.00           H  
ATOM   2218 C110  OL    54      26.888  25.206  48.964  1.00  0.00           C  
ATOM   2219 H10R  OL    54      26.404  24.809  48.076  1.00  0.00           H  
ATOM   2220 C111  OL    54      27.933  24.290  49.569  1.00  0.00           C  
ATOM   2221 H11R  OL    54      28.545  24.826  50.290  1.00  0.00           H  
ATOM   2222 H11S  OL    54      27.477  23.437  50.079  1.00  0.00           H  
ATOM   2223 C112  OL    54      28.855  23.762  48.462  1.00  0.00           C  
ATOM   2224 H12R  OL    54      29.243  24.620  47.909  1.00  0.00           H  
ATOM   2225 H12S  OL    54      29.703  23.262  48.933  1.00  0.00           H  
ATOM   2226 C113  OL    54      28.150  22.790  47.493  1.00  0.00           C  
ATOM   2227 H13R  OL    54      27.860  21.892  48.043  1.00  0.00           H  
ATOM   2228 H13S  OL    54      27.236  23.248  47.111  1.00  0.00           H  
ATOM   2229 C114  OL    54      29.032  22.396  46.294  1.00  0.00           C  
ATOM   2230 H14R  OL    54      28.433  21.798  45.605  1.00  0.00           H  
ATOM   2231 H14S  OL    54      29.351  23.299  45.768  1.00  0.00           H  
ATOM   2232 C115  OL    54      30.262  21.578  46.728  1.00  0.00           C  
ATOM   2233 H15R  OL    54      30.791  22.127  47.508  1.00  0.00           H  
ATOM   2234 H15S  OL    54      29.909  20.644  47.169  1.00  0.00           H  
ATOM   2235 C116  OL    54      31.275  21.274  45.603  1.00  0.00           C  
ATOM   2236 H16R  OL    54      30.757  20.922  44.708  1.00  0.00           H  
ATOM   2237 H16S  OL    54      31.785  22.204  45.338  1.00  0.00           H  
ATOM   2238 C117  OL    54      32.300  20.198  46.038  1.00  0.00           C  
ATOM   2239 H17R  OL    54      32.628  20.399  47.059  1.00  0.00           H  
ATOM   2240 H17S  OL    54      31.813  19.220  46.053  1.00  0.00           H  
ATOM   2241 C118  OL    54      33.545  20.103  45.138  1.00  0.00           C  
ATOM   2242 H18R  OL    54      33.276  20.023  44.082  1.00  0.00           H  
ATOM   2243 H18S  OL    54      34.127  19.220  45.412  1.00  0.00           H  
ATOM   2244 H18T  OL    54      34.171  20.987  45.274  1.00  0.00           H  
TER    2245       OL    54 
ATOM   2245 C116  PA    55      21.217  69.710  44.653  1.00  0.00           C  
ATOM   2246 H16R  PA    55      22.149  70.118  45.042  1.00  0.00           H  
ATOM   2247 H16S  PA    55      20.733  70.457  44.020  1.00  0.00           H  
ATOM   2248 H16T  PA    55      21.478  68.848  44.041  1.00  0.00           H  
ATOM   2249 C115  PA    55      20.270  69.289  45.789  1.00  0.00           C  
ATOM   2250 H15R  PA    55      19.830  70.185  46.235  1.00  0.00           H  
ATOM   2251 H15S  PA    55      20.841  68.781  46.568  1.00  0.00           H  
ATOM   2252 C114  PA    55      19.177  68.343  45.256  1.00  0.00           C  
ATOM   2253 H14R  PA    55      19.663  67.467  44.821  1.00  0.00           H  
ATOM   2254 H14S  PA    55      18.639  68.832  44.444  1.00  0.00           H  
ATOM   2255 C113  PA    55      18.146  67.892  46.308  1.00  0.00           C  
ATOM   2256 H13R  PA    55      17.162  67.858  45.836  1.00  0.00           H  
ATOM   2257 H13S  PA    55      18.094  68.608  47.131  1.00  0.00           H  
ATOM   2258 C112  PA    55      18.436  66.488  46.849  1.00  0.00           C  
ATOM   2259 H12R  PA    55      19.466  66.428  47.211  1.00  0.00           H  
ATOM   2260 H12S  PA    55      18.331  65.771  46.032  1.00  0.00           H  
ATOM   2261 C111  PA    55      17.468  66.093  47.972  1.00  0.00           C  
ATOM   2262 H11R  PA    55      16.436  66.297  47.678  1.00  0.00           H  
ATOM   2263 H11S  PA    55      17.697  66.681  48.862  1.00  0.00           H  
ATOM   2264 C110  PA    55      17.620  64.598  48.267  1.00  0.00           C  
ATOM   2265 H10R  PA    55      18.680  64.380  48.399  1.00  0.00           H  
ATOM   2266 H10S  PA    55      17.280  64.040  47.391  1.00  0.00           H  
ATOM   2267  C19  PA    55      16.857  64.111  49.512  1.00  0.00           C  
ATOM   2268  H9R  PA    55      17.124  63.067  49.665  1.00  0.00           H  
ATOM   2269  H9S  PA    55      15.781  64.166  49.337  1.00  0.00           H  
ATOM   2270  C18  PA    55      17.204  64.881  50.795  1.00  0.00           C  
ATOM   2271  H8R  PA    55      16.789  65.886  50.727  1.00  0.00           H  
ATOM   2272  H8S  PA    55      18.291  64.982  50.876  1.00  0.00           H  
ATOM   2273  C17  PA    55      16.652  64.190  52.060  1.00  0.00           C  
ATOM   2274  H7R  PA    55      16.948  63.137  52.056  1.00  0.00           H  
ATOM   2275  H7S  PA    55      15.560  64.234  52.061  1.00  0.00           H  
ATOM   2276  C16  PA    55      17.193  64.889  53.319  1.00  0.00           C  
ATOM   2277  H6R  PA    55      16.949  65.950  53.255  1.00  0.00           H  
ATOM   2278  H6S  PA    55      18.282  64.815  53.316  1.00  0.00           H  
ATOM   2279  C15  PA    55      16.663  64.388  54.675  1.00  0.00           C  
ATOM   2280  H5R  PA    55      15.570  64.349  54.676  1.00  0.00           H  
ATOM   2281  H5S  PA    55      16.964  65.138  55.409  1.00  0.00           H  
ATOM   2282  C14  PA    55      17.225  63.026  55.113  1.00  0.00           C  
ATOM   2283  H4R  PA    55      18.264  62.934  54.786  1.00  0.00           H  
ATOM   2284  H4S  PA    55      16.659  62.219  54.639  1.00  0.00           H  
ATOM   2285  C13  PA    55      17.186  62.864  56.643  1.00  0.00           C  
ATOM   2286  H3R  PA    55      16.149  62.835  56.986  1.00  0.00           H  
ATOM   2287  H3S  PA    55      17.674  63.722  57.115  1.00  0.00           H  
ATOM   2288  C12  PA    55      17.926  61.575  57.037  1.00  0.00           C  
ATOM   2289  H2R  PA    55      17.431  60.714  56.590  1.00  0.00           H  
ATOM   2290  H2S  PA    55      18.937  61.633  56.629  1.00  0.00           H  
ATOM   2291  C11  PE    56      18.031  61.376  58.527  1.00  0.00           C  
ATOM   2292  O12  PE    56      17.101  61.460  59.303  1.00  0.00           O  
ATOM   2293  O11  PE    56      19.301  61.142  58.900  1.00  0.00           O  
ATOM   2294  C1   PE    56      19.600  61.168  60.323  1.00  0.00           C  
ATOM   2295  HR   PE    56      19.060  61.993  60.792  1.00  0.00           H  
ATOM   2296  HS   PE    56      20.671  61.363  60.417  1.00  0.00           H  
ATOM   2297  C2   PE    56      19.262  59.829  61.036  1.00  0.00           C  
ATOM   2298  HX   PE    56      18.178  59.705  61.094  1.00  0.00           H  
ATOM   2299  C3   PE    56      19.870  59.825  62.467  1.00  0.00           C  
ATOM   2300  HA   PE    56      20.696  60.540  62.495  1.00  0.00           H  
ATOM   2301  HB   PE    56      20.277  58.839  62.704  1.00  0.00           H  
ATOM   2302  O31  PE    56      18.931  60.209  63.514  1.00  0.00           O  
ATOM   2303  P31  PE    56      17.784  59.226  64.041  1.00  0.00           P  
ATOM   2304  O32  PE    56      16.514  59.694  63.192  1.00  0.00           O  
ATOM   2305  C31  PE    56      15.844  60.948  63.484  1.00  0.00           C  
ATOM   2306  H1A  PE    56      16.432  61.536  64.199  1.00  0.00           H  
ATOM   2307  H1B  PE    56      14.864  60.746  63.919  1.00  0.00           H  
ATOM   2308  C32  PE    56      15.663  61.780  62.202  1.00  0.00           C  
ATOM   2309  H2A  PE    56      15.173  62.722  62.463  1.00  0.00           H  
ATOM   2310  H2B  PE    56      16.637  62.003  61.758  1.00  0.00           H  
ATOM   2311  N31  PE    56      14.814  61.152  61.131  1.00  0.00           N  
ATOM   2312 HN1A  PE    56      15.354  60.512  60.511  1.00  0.00           H  
ATOM   2313 HN1B  PE    56      14.016  60.609  61.512  1.00  0.00           H  
ATOM   2314 HN1C  PE    56      14.399  61.874  60.503  1.00  0.00           H  
ATOM   2315  O33  PE    56      18.134  57.839  63.649  1.00  0.00           O  
ATOM   2316  O34  PE    56      17.593  59.539  65.486  1.00  0.00           O  
ATOM   2317  O21  PE    56      19.861  58.715  60.310  1.00  0.00           O  
ATOM   2318  C21  PE    56      19.085  57.967  59.495  1.00  0.00           C  
ATOM   2319  O22  PE    56      17.886  58.134  59.341  1.00  0.00           O  
ATOM   2320  C12  OL    57      19.909  56.927  58.766  1.00  0.00           C  
ATOM   2321  H2R  OL    57      20.627  57.447  58.129  1.00  0.00           H  
ATOM   2322  H2S  OL    57      20.487  56.377  59.507  1.00  0.00           H  
ATOM   2323  C13  OL    57      19.064  55.948  57.916  1.00  0.00           C  
ATOM   2324  H3R  OL    57      18.685  55.131  58.534  1.00  0.00           H  
ATOM   2325  H3S  OL    57      18.198  56.474  57.509  1.00  0.00           H  
ATOM   2326  C14  OL    57      19.855  55.351  56.743  1.00  0.00           C  
ATOM   2327  H4R  OL    57      20.383  56.160  56.230  1.00  0.00           H  
ATOM   2328  H4S  OL    57      20.613  54.659  57.114  1.00  0.00           H  
ATOM   2329  C15  OL    57      18.917  54.624  55.758  1.00  0.00           C  
ATOM   2330  H5R  OL    57      18.677  53.619  56.113  1.00  0.00           H  
ATOM   2331  H5S  OL    57      17.972  55.160  55.711  1.00  0.00           H  
ATOM   2332  C16  OL    57      19.523  54.572  54.348  1.00  0.00           C  
ATOM   2333  H6R  OL    57      19.668  55.595  53.998  1.00  0.00           H  
ATOM   2334  H6S  OL    57      20.510  54.105  54.387  1.00  0.00           H  
ATOM   2335  C17  OL    57      18.623  53.817  53.352  1.00  0.00           C  
ATOM   2336  H7R  OL    57      18.677  52.747  53.568  1.00  0.00           H  
ATOM   2337  H7S  OL    57      17.581  54.115  53.483  1.00  0.00           H  
ATOM   2338  C18  OL    57      19.033  54.071  51.892  1.00  0.00           C  
ATOM   2339  H8R  OL    57      20.121  54.040  51.807  1.00  0.00           H  
ATOM   2340  H8S  OL    57      18.629  53.265  51.279  1.00  0.00           H  
ATOM   2341  C19  OL    57      18.489  55.379  51.358  1.00  0.00           C  
ATOM   2342  H9R  OL    57      17.653  55.813  51.906  1.00  0.00           H  
ATOM   2343 C110  OL    57      18.926  55.974  50.256  1.00  0.00           C  
ATOM   2344 H10R  OL    57      18.412  56.856  49.883  1.00  0.00           H  
ATOM   2345 C111  OL    57      20.053  55.479  49.378  1.00  0.00           C  
ATOM   2346 H11R  OL    57      20.895  56.171  49.457  1.00  0.00           H  
ATOM   2347 H11S  OL    57      20.416  54.496  49.683  1.00  0.00           H  
ATOM   2348 C112  OL    57      19.586  55.429  47.916  1.00  0.00           C  
ATOM   2349 H12R  OL    57      19.442  56.448  47.552  1.00  0.00           H  
ATOM   2350 H12S  OL    57      20.367  54.978  47.302  1.00  0.00           H  
ATOM   2351 C113  OL    57      18.286  54.628  47.706  1.00  0.00           C  
ATOM   2352 H13R  OL    57      18.428  53.602  48.053  1.00  0.00           H  
ATOM   2353 H13S  OL    57      17.467  55.054  48.291  1.00  0.00           H  
ATOM   2354 C114  OL    57      17.937  54.669  46.210  1.00  0.00           C  
ATOM   2355 H14R  OL    57      17.680  55.695  45.942  1.00  0.00           H  
ATOM   2356 H14S  OL    57      18.826  54.410  45.629  1.00  0.00           H  
ATOM   2357 C115  OL    57      16.789  53.739  45.790  1.00  0.00           C  
ATOM   2358 H15R  OL    57      16.948  52.752  46.231  1.00  0.00           H  
ATOM   2359 H15S  OL    57      15.835  54.123  46.157  1.00  0.00           H  
ATOM   2360 C116  OL    57      16.767  53.618  44.255  1.00  0.00           C  
ATOM   2361 H16R  OL    57      17.772  53.348  43.929  1.00  0.00           H  
ATOM   2362 H16S  OL    57      16.104  52.804  43.954  1.00  0.00           H  
ATOM   2363 C117  OL    57      16.360  54.913  43.524  1.00  0.00           C  
ATOM   2364 H17R  OL    57      16.939  55.759  43.899  1.00  0.00           H  
ATOM   2365 H17S  OL    57      16.608  54.798  42.468  1.00  0.00           H  
ATOM   2366 C118  OL    57      14.863  55.244  43.639  1.00  0.00           C  
ATOM   2367 H18R  OL    57      14.621  56.092  42.996  1.00  0.00           H  
ATOM   2368 H18S  OL    57      14.594  55.501  44.665  1.00  0.00           H  
ATOM   2369 H18T  OL    57      14.260  54.389  43.326  1.00  0.00           H  
TER    2370       OL    57 
ATOM   2370 C116  PA    58      37.527  48.148  40.803  1.00  0.00           C  
ATOM   2371 H16R  PA    58      37.137  47.822  41.769  1.00  0.00           H  
ATOM   2372 H16S  PA    58      37.863  47.269  40.252  1.00  0.00           H  
ATOM   2373 H16T  PA    58      36.719  48.619  40.240  1.00  0.00           H  
ATOM   2374 C115  PA    58      38.686  49.133  41.003  1.00  0.00           C  
ATOM   2375 H15R  PA    58      38.285  50.057  41.430  1.00  0.00           H  
ATOM   2376 H15S  PA    58      39.116  49.385  40.032  1.00  0.00           H  
ATOM   2377 C114  PA    58      39.797  48.592  41.927  1.00  0.00           C  
ATOM   2378 H14R  PA    58      39.388  48.520  42.937  1.00  0.00           H  
ATOM   2379 H14S  PA    58      40.593  49.339  41.955  1.00  0.00           H  
ATOM   2380 C113  PA    58      40.390  47.219  41.512  1.00  0.00           C  
ATOM   2381 H13R  PA    58      40.488  47.193  40.425  1.00  0.00           H  
ATOM   2382 H13S  PA    58      39.701  46.413  41.781  1.00  0.00           H  
ATOM   2383 C112  PA    58      41.790  46.922  42.101  1.00  0.00           C  
ATOM   2384 H12R  PA    58      42.501  47.648  41.712  1.00  0.00           H  
ATOM   2385 H12S  PA    58      42.124  45.946  41.740  1.00  0.00           H  
ATOM   2386 C111  PA    58      41.887  46.942  43.635  1.00  0.00           C  
ATOM   2387 H11R  PA    58      41.427  47.853  44.022  1.00  0.00           H  
ATOM   2388 H11S  PA    58      42.941  46.982  43.915  1.00  0.00           H  
ATOM   2389 C110  PA    58      41.279  45.673  44.259  1.00  0.00           C  
ATOM   2390 H10R  PA    58      41.913  44.829  43.985  1.00  0.00           H  
ATOM   2391 H10S  PA    58      40.292  45.491  43.829  1.00  0.00           H  
ATOM   2392  C19  PA    58      41.145  45.730  45.791  1.00  0.00           C  
ATOM   2393  H9R  PA    58      42.078  46.087  46.233  1.00  0.00           H  
ATOM   2394  H9S  PA    58      40.951  44.724  46.174  1.00  0.00           H  
ATOM   2395  C18  PA    58      39.988  46.670  46.169  1.00  0.00           C  
ATOM   2396  H8R  PA    58      39.091  46.328  45.648  1.00  0.00           H  
ATOM   2397  H8S  PA    58      40.199  47.678  45.806  1.00  0.00           H  
ATOM   2398  C17  PA    58      39.645  46.743  47.666  1.00  0.00           C  
ATOM   2399  H7R  PA    58      39.111  45.832  47.942  1.00  0.00           H  
ATOM   2400  H7S  PA    58      38.945  47.572  47.790  1.00  0.00           H  
ATOM   2401  C16  PA    58      40.814  46.941  48.654  1.00  0.00           C  
ATOM   2402  H6R  PA    58      41.461  47.759  48.325  1.00  0.00           H  
ATOM   2403  H6S  PA    58      41.417  46.031  48.683  1.00  0.00           H  
ATOM   2404  C15  PA    58      40.247  47.231  50.063  1.00  0.00           C  
ATOM   2405  H5R  PA    58      39.640  46.374  50.357  1.00  0.00           H  
ATOM   2406  H5S  PA    58      39.587  48.097  49.987  1.00  0.00           H  
ATOM   2407  C14  PA    58      41.303  47.501  51.159  1.00  0.00           C  
ATOM   2408  H4R  PA    58      41.900  48.365  50.860  1.00  0.00           H  
ATOM   2409  H4S  PA    58      41.980  46.645  51.197  1.00  0.00           H  
ATOM   2410  C13  PA    58      40.720  47.729  52.583  1.00  0.00           C  
ATOM   2411  H3R  PA    58      41.531  47.927  53.291  1.00  0.00           H  
ATOM   2412  H3S  PA    58      40.224  46.814  52.916  1.00  0.00           H  
ATOM   2413  C12  PA    58      39.713  48.892  52.690  1.00  0.00           C  
ATOM   2414  H2R  PA    58      38.821  48.667  52.109  1.00  0.00           H  
ATOM   2415  H2S  PA    58      40.146  49.796  52.261  1.00  0.00           H  
ATOM   2416  C11  PE    59      39.296  49.144  54.127  1.00  0.00           C  
ATOM   2417  O12  PE    59      39.084  48.259  54.931  1.00  0.00           O  
ATOM   2418  O11  PE    59      39.147  50.454  54.412  1.00  0.00           O  
ATOM   2419  C1   PE    59      38.729  50.815  55.767  1.00  0.00           C  
ATOM   2420  HR   PE    59      37.962  50.117  56.112  1.00  0.00           H  
ATOM   2421  HS   PE    59      38.294  51.817  55.709  1.00  0.00           H  
ATOM   2422  C2   PE    59      39.917  50.827  56.775  1.00  0.00           C  
ATOM   2423  HX   PE    59      40.359  49.831  56.820  1.00  0.00           H  
ATOM   2424  C3   PE    59      39.481  51.213  58.216  1.00  0.00           C  
ATOM   2425  HA   PE    59      38.887  52.134  58.193  1.00  0.00           H  
ATOM   2426  HB   PE    59      40.373  51.395  58.817  1.00  0.00           H  
ATOM   2427  O31  PE    59      38.685  50.158  58.836  1.00  0.00           O  
ATOM   2428  P31  PE    59      39.300  49.045  59.816  1.00  0.00           P  
ATOM   2429  O32  PE    59      40.284  48.202  58.887  1.00  0.00           O  
ATOM   2430  C31  PE    59      39.796  47.368  57.806  1.00  0.00           C  
ATOM   2431  H1A  PE    59      40.507  47.440  56.978  1.00  0.00           H  
ATOM   2432  H1B  PE    59      38.828  47.736  57.454  1.00  0.00           H  
ATOM   2433  C32  PE    59      39.688  45.885  58.221  1.00  0.00           C  
ATOM   2434  H2A  PE    59      39.104  45.348  57.468  1.00  0.00           H  
ATOM   2435  H2B  PE    59      40.671  45.415  58.276  1.00  0.00           H  
ATOM   2436  N31  PE    59      39.030  45.619  59.545  1.00  0.00           N  
ATOM   2437 HN1A  PE    59      38.257  46.291  59.726  1.00  0.00           H  
ATOM   2438 HN1B  PE    59      38.703  44.635  59.605  1.00  0.00           H  
ATOM   2439 HN1C  PE    59      39.711  45.765  60.318  1.00  0.00           H  
ATOM   2440  O33  PE    59      40.166  49.684  60.845  1.00  0.00           O  
ATOM   2441  O34  PE    59      38.212  48.142  60.247  1.00  0.00           O  
ATOM   2442  O21  PE    59      40.924  51.797  56.363  1.00  0.00           O  
ATOM   2443  C21  PE    59      41.979  51.361  55.643  1.00  0.00           C  
ATOM   2444  O22  PE    59      42.117  50.213  55.256  1.00  0.00           O  
ATOM   2445  C12  OL    60      42.988  52.466  55.386  1.00  0.00           C  
ATOM   2446  H2R  OL    60      42.720  53.355  55.960  1.00  0.00           H  
ATOM   2447  H2S  OL    60      43.959  52.134  55.755  1.00  0.00           H  
ATOM   2448  C13  OL    60      43.097  52.858  53.898  1.00  0.00           C  
ATOM   2449  H3R  OL    60      44.022  53.415  53.728  1.00  0.00           H  
ATOM   2450  H3S  OL    60      43.152  51.956  53.285  1.00  0.00           H  
ATOM   2451  C14  OL    60      41.917  53.743  53.460  1.00  0.00           C  
ATOM   2452  H4R  OL    60      40.983  53.197  53.603  1.00  0.00           H  
ATOM   2453  H4S  OL    60      41.876  54.621  54.110  1.00  0.00           H  
ATOM   2454  C15  OL    60      42.033  54.252  52.010  1.00  0.00           C  
ATOM   2455  H5R  OL    60      41.219  54.956  51.827  1.00  0.00           H  
ATOM   2456  H5S  OL    60      42.962  54.818  51.915  1.00  0.00           H  
ATOM   2457  C16  OL    60      41.982  53.167  50.917  1.00  0.00           C  
ATOM   2458  H6R  OL    60      42.325  53.613  49.981  1.00  0.00           H  
ATOM   2459  H6S  OL    60      42.657  52.344  51.161  1.00  0.00           H  
ATOM   2460  C17  OL    60      40.556  52.636  50.702  1.00  0.00           C  
ATOM   2461  H7R  OL    60      40.207  52.149  51.616  1.00  0.00           H  
ATOM   2462  H7S  OL    60      39.889  53.483  50.523  1.00  0.00           H  
ATOM   2463  C18  OL    60      40.444  51.644  49.527  1.00  0.00           C  
ATOM   2464  H8R  OL    60      40.959  52.033  48.644  1.00  0.00           H  
ATOM   2465  H8S  OL    60      40.939  50.714  49.810  1.00  0.00           H  
ATOM   2466  C19  OL    60      38.971  51.409  49.259  1.00  0.00           C  
ATOM   2467  H9R  OL    60      38.317  51.691  50.079  1.00  0.00           H  
ATOM   2468 C110  OL    60      38.419  51.056  48.105  1.00  0.00           C  
ATOM   2469 H10R  OL    60      37.335  51.048  48.020  1.00  0.00           H  
ATOM   2470 C111  OL    60      39.169  50.562  46.891  1.00  0.00           C  
ATOM   2471 H11R  OL    60      40.060  50.011  47.193  1.00  0.00           H  
ATOM   2472 H11S  OL    60      38.543  49.879  46.309  1.00  0.00           H  
ATOM   2473 C112  OL    60      39.566  51.752  46.020  1.00  0.00           C  
ATOM   2474 H12R  OL    60      38.656  52.273  45.717  1.00  0.00           H  
ATOM   2475 H12S  OL    60      40.167  52.449  46.607  1.00  0.00           H  
ATOM   2476 C113  OL    60      40.379  51.330  44.791  1.00  0.00           C  
ATOM   2477 H13R  OL    60      41.353  50.944  45.104  1.00  0.00           H  
ATOM   2478 H13S  OL    60      39.862  50.519  44.278  1.00  0.00           H  
ATOM   2479 C114  OL    60      40.576  52.530  43.850  1.00  0.00           C  
ATOM   2480 H14R  OL    60      40.864  53.395  44.450  1.00  0.00           H  
ATOM   2481 H14S  OL    60      41.396  52.307  43.166  1.00  0.00           H  
ATOM   2482 C115  OL    60      39.307  52.874  43.043  1.00  0.00           C  
ATOM   2483 H15R  OL    60      39.051  52.029  42.401  1.00  0.00           H  
ATOM   2484 H15S  OL    60      38.462  53.006  43.717  1.00  0.00           H  
ATOM   2485 C116  OL    60      39.456  54.151  42.193  1.00  0.00           C  
ATOM   2486 H16R  OL    60      40.307  54.038  41.520  1.00  0.00           H  
ATOM   2487 H16S  OL    60      38.560  54.269  41.578  1.00  0.00           H  
ATOM   2488 C117  OL    60      39.696  55.443  43.000  1.00  0.00           C  
ATOM   2489 H17R  OL    60      40.693  55.404  43.441  1.00  0.00           H  
ATOM   2490 H17S  OL    60      39.700  56.280  42.301  1.00  0.00           H  
ATOM   2491 C118  OL    60      38.672  55.734  44.113  1.00  0.00           C  
ATOM   2492 H18R  OL    60      38.586  54.897  44.810  1.00  0.00           H  
ATOM   2493 H18S  OL    60      37.689  55.928  43.683  1.00  0.00           H  
ATOM   2494 H18T  OL    60      38.982  56.617  44.676  1.00  0.00           H  
TER    2495       OL    60 
ATOM   2495  C1  CHL    61      33.846  18.120  53.930  1.00  0.00           C  
ATOM   2496  H11 CHL    61      33.442  17.122  54.115  1.00  0.00           H  
ATOM   2497  H12 CHL    61      33.171  18.632  53.243  1.00  0.00           H  
ATOM   2498  C2  CHL    61      33.797  18.890  55.275  1.00  0.00           C  
ATOM   2499  H21 CHL    61      33.994  19.947  55.093  1.00  0.00           H  
ATOM   2500  H22 CHL    61      32.786  18.817  55.689  1.00  0.00           H  
ATOM   2501  C3  CHL    61      34.793  18.353  56.320  1.00  0.00           C  
ATOM   2502  H31 CHL    61      34.444  17.386  56.692  1.00  0.00           H  
ATOM   2503  C4  CHL    61      36.209  18.230  55.719  1.00  0.00           C  
ATOM   2504  H41 CHL    61      36.620  19.229  55.575  1.00  0.00           H  
ATOM   2505  H42 CHL    61      36.863  17.729  56.438  1.00  0.00           H  
ATOM   2506  C5  CHL    61      36.253  17.518  54.374  1.00  0.00           C  
ATOM   2507  C6  CHL    61      37.177  16.583  54.183  1.00  0.00           C  
ATOM   2508  H61 CHL    61      37.815  16.291  55.020  1.00  0.00           H  
ATOM   2509  C7  CHL    61      37.470  15.916  52.857  1.00  0.00           C  
ATOM   2510  H71 CHL    61      38.535  16.028  52.649  1.00  0.00           H  
ATOM   2511  H72 CHL    61      37.298  14.846  52.941  1.00  0.00           H  
ATOM   2512  C8  CHL    61      36.666  16.499  51.669  1.00  0.00           C  
ATOM   2513  H81 CHL    61      37.218  17.369  51.314  1.00  0.00           H  
ATOM   2514  C9  CHL    61      35.223  16.914  52.130  1.00  0.00           C  
ATOM   2515  H91 CHL    61      34.774  16.015  52.559  1.00  0.00           H  
ATOM   2516  C10 CHL    61      35.267  17.984  53.291  1.00  0.00           C  
ATOM   2517  C11 CHL    61      34.287  17.285  50.928  1.00  0.00           C  
ATOM   2518 H111 CHL    61      33.253  17.369  51.270  1.00  0.00           H  
ATOM   2519 H112 CHL    61      34.553  18.257  50.518  1.00  0.00           H  
ATOM   2520  C12 CHL    61      34.325  16.246  49.777  1.00  0.00           C  
ATOM   2521 H121 CHL    61      33.874  15.314  50.127  1.00  0.00           H  
ATOM   2522 H122 CHL    61      33.708  16.602  48.955  1.00  0.00           H  
ATOM   2523  C13 CHL    61      35.771  15.975  49.288  1.00  0.00           C  
ATOM   2524  C14 CHL    61      36.563  15.464  50.514  1.00  0.00           C  
ATOM   2525 H141 CHL    61      36.016  14.610  50.921  1.00  0.00           H  
ATOM   2526  C15 CHL    61      37.856  14.860  49.935  1.00  0.00           C  
ATOM   2527 H151 CHL    61      38.607  15.638  49.787  1.00  0.00           H  
ATOM   2528 H152 CHL    61      38.273  14.087  50.585  1.00  0.00           H  
ATOM   2529  C16 CHL    61      37.397  14.264  48.584  1.00  0.00           C  
ATOM   2530 H161 CHL    61      38.071  14.590  47.786  1.00  0.00           H  
ATOM   2531 H162 CHL    61      37.414  13.173  48.632  1.00  0.00           H  
ATOM   2532  C17 CHL    61      35.937  14.752  48.337  1.00  0.00           C  
ATOM   2533 H171 CHL    61      35.265  13.972  48.707  1.00  0.00           H  
ATOM   2534  C18 CHL    61      36.396  17.262  48.663  1.00  0.00           C  
ATOM   2535 H181 CHL    61      35.863  17.579  47.766  1.00  0.00           H  
ATOM   2536 H182 CHL    61      37.437  17.090  48.397  1.00  0.00           H  
ATOM   2537 H183 CHL    61      36.372  18.103  49.351  1.00  0.00           H  
ATOM   2538  C19 CHL    61      35.747  19.359  52.759  1.00  0.00           C  
ATOM   2539 H191 CHL    61      35.780  20.113  53.545  1.00  0.00           H  
ATOM   2540 H192 CHL    61      35.098  19.740  51.974  1.00  0.00           H  
ATOM   2541 H193 CHL    61      36.750  19.274  52.356  1.00  0.00           H  
ATOM   2542  C20 CHL    61      35.638  14.965  46.822  1.00  0.00           C  
ATOM   2543 H201 CHL    61      36.339  15.711  46.442  1.00  0.00           H  
ATOM   2544  C21 CHL    61      34.208  15.489  46.551  1.00  0.00           C  
ATOM   2545 H211 CHL    61      34.141  16.559  46.759  1.00  0.00           H  
ATOM   2546 H212 CHL    61      33.474  14.969  47.168  1.00  0.00           H  
ATOM   2547 H213 CHL    61      33.928  15.350  45.504  1.00  0.00           H  
ATOM   2548  C22 CHL    61      35.881  13.676  45.996  1.00  0.00           C  
ATOM   2549 H221 CHL    61      35.650  13.915  44.958  1.00  0.00           H  
ATOM   2550 H222 CHL    61      36.945  13.427  46.011  1.00  0.00           H  
ATOM   2551  C23 CHL    61      35.070  12.430  46.430  1.00  0.00           C  
ATOM   2552 H231 CHL    61      35.501  12.027  47.349  1.00  0.00           H  
ATOM   2553 H232 CHL    61      34.036  12.697  46.657  1.00  0.00           H  
ATOM   2554  C24 CHL    61      35.115  11.314  45.369  1.00  0.00           C  
ATOM   2555 H241 CHL    61      36.164  11.097  45.176  1.00  0.00           H  
ATOM   2556 H242 CHL    61      34.670  10.407  45.775  1.00  0.00           H  
ATOM   2557  C25 CHL    61      34.443  11.629  44.022  1.00  0.00           C  
ATOM   2558 H251 CHL    61      34.910  12.509  43.583  1.00  0.00           H  
ATOM   2559  C26 CHL    61      32.940  11.899  44.146  1.00  0.00           C  
ATOM   2560 H261 CHL    61      32.750  12.728  44.829  1.00  0.00           H  
ATOM   2561 H262 CHL    61      32.406  11.019  44.509  1.00  0.00           H  
ATOM   2562 H263 CHL    61      32.538  12.171  43.168  1.00  0.00           H  
ATOM   2563  C27 CHL    61      34.673  10.451  43.071  1.00  0.00           C  
ATOM   2564 H271 CHL    61      35.737  10.209  43.014  1.00  0.00           H  
ATOM   2565 H272 CHL    61      34.321  10.692  42.067  1.00  0.00           H  
ATOM   2566 H273 CHL    61      34.134   9.572  43.425  1.00  0.00           H  
ATOM   2567  O1  CHL    61      34.841  19.294  57.386  1.00  0.00           O  
ATOM   2568  HO1 CHL    61      33.899  19.603  57.515  1.00  0.00           H  
TER    2569      CHL    61 
ATOM   2569 C116  PA    62      55.216  25.954  41.757  1.00  0.00           C  
ATOM   2570 H16R  PA    62      55.911  25.304  42.293  1.00  0.00           H  
ATOM   2571 H16S  PA    62      54.658  25.350  41.040  1.00  0.00           H  
ATOM   2572 H16T  PA    62      54.502  26.364  42.473  1.00  0.00           H  
ATOM   2573 C115  PA    62      55.974  27.078  41.033  1.00  0.00           C  
ATOM   2574 H15R  PA    62      55.250  27.785  40.621  1.00  0.00           H  
ATOM   2575 H15S  PA    62      56.524  26.658  40.187  1.00  0.00           H  
ATOM   2576 C114  PA    62      56.962  27.816  41.961  1.00  0.00           C  
ATOM   2577 H14R  PA    62      57.579  28.478  41.352  1.00  0.00           H  
ATOM   2578 H14S  PA    62      57.631  27.086  42.424  1.00  0.00           H  
ATOM   2579 C113  PA    62      56.245  28.643  43.051  1.00  0.00           C  
ATOM   2580 H13R  PA    62      55.774  27.963  43.764  1.00  0.00           H  
ATOM   2581 H13S  PA    62      55.448  29.221  42.579  1.00  0.00           H  
ATOM   2582 C112  PA    62      57.163  29.628  43.806  1.00  0.00           C  
ATOM   2583 H12R  PA    62      56.537  30.364  44.313  1.00  0.00           H  
ATOM   2584 H12S  PA    62      57.782  30.163  43.083  1.00  0.00           H  
ATOM   2585 C111  PA    62      58.048  28.922  44.850  1.00  0.00           C  
ATOM   2586 H11R  PA    62      58.610  28.132  44.349  1.00  0.00           H  
ATOM   2587 H11S  PA    62      57.397  28.446  45.586  1.00  0.00           H  
ATOM   2588 C110  PA    62      59.052  29.827  45.595  1.00  0.00           C  
ATOM   2589 H10R  PA    62      59.637  30.385  44.865  1.00  0.00           H  
ATOM   2590 H10S  PA    62      59.746  29.186  46.142  1.00  0.00           H  
ATOM   2591  C19  PA    62      58.403  30.798  46.601  1.00  0.00           C  
ATOM   2592  H9R  PA    62      57.698  30.243  47.225  1.00  0.00           H  
ATOM   2593  H9S  PA    62      57.842  31.562  46.060  1.00  0.00           H  
ATOM   2594  C18  PA    62      59.425  31.492  47.527  1.00  0.00           C  
ATOM   2595  H8R  PA    62      59.925  30.740  48.142  1.00  0.00           H  
ATOM   2596  H8S  PA    62      60.200  31.991  46.942  1.00  0.00           H  
ATOM   2597  C17  PA    62      58.738  32.537  48.426  1.00  0.00           C  
ATOM   2598  H7R  PA    62      57.984  32.052  49.048  1.00  0.00           H  
ATOM   2599  H7S  PA    62      58.213  33.260  47.797  1.00  0.00           H  
ATOM   2600  C16  PA    62      59.743  33.297  49.306  1.00  0.00           C  
ATOM   2601  H6R  PA    62      60.442  33.834  48.663  1.00  0.00           H  
ATOM   2602  H6S  PA    62      60.333  32.597  49.898  1.00  0.00           H  
ATOM   2603  C15  PA    62      59.032  34.305  50.223  1.00  0.00           C  
ATOM   2604  H5R  PA    62      58.319  34.875  49.623  1.00  0.00           H  
ATOM   2605  H5S  PA    62      59.763  35.022  50.601  1.00  0.00           H  
ATOM   2606  C14  PA    62      58.287  33.657  51.408  1.00  0.00           C  
ATOM   2607  H4R  PA    62      57.418  33.116  51.029  1.00  0.00           H  
ATOM   2608  H4S  PA    62      57.904  34.463  52.032  1.00  0.00           H  
ATOM   2609  C13  PA    62      59.140  32.702  52.278  1.00  0.00           C  
ATOM   2610  H3R  PA    62      60.195  32.868  52.081  1.00  0.00           H  
ATOM   2611  H3S  PA    62      58.928  31.670  51.988  1.00  0.00           H  
ATOM   2612  C12  PA    62      58.930  32.889  53.794  1.00  0.00           C  
ATOM   2613  H2R  PA    62      57.950  33.325  53.976  1.00  0.00           H  
ATOM   2614  H2S  PA    62      59.674  33.586  54.182  1.00  0.00           H  
ATOM   2615  C11  PE    63      59.019  31.595  54.567  1.00  0.00           C  
ATOM   2616  O12  PE    63      58.115  31.163  55.258  1.00  0.00           O  
ATOM   2617  O11  PE    63      60.185  30.943  54.391  1.00  0.00           O  
ATOM   2618  C1   PE    63      60.396  29.682  55.106  1.00  0.00           C  
ATOM   2619  HR   PE    63      60.205  29.825  56.173  1.00  0.00           H  
ATOM   2620  HS   PE    63      61.442  29.391  54.981  1.00  0.00           H  
ATOM   2621  C2   PE    63      59.485  28.554  54.551  1.00  0.00           C  
ATOM   2622  HX   PE    63      58.450  28.791  54.799  1.00  0.00           H  
ATOM   2623  C3   PE    63      59.865  27.155  55.105  1.00  0.00           C  
ATOM   2624  HA   PE    63      60.900  26.966  54.819  1.00  0.00           H  
ATOM   2625  HB   PE    63      59.244  26.389  54.630  1.00  0.00           H  
ATOM   2626  O31  PE    63      59.791  27.045  56.561  1.00  0.00           O  
ATOM   2627  P31  PE    63      58.425  26.762  57.342  1.00  0.00           P  
ATOM   2628  O32  PE    63      58.137  25.204  57.197  1.00  0.00           O  
ATOM   2629  C31  PE    63      57.268  24.670  56.178  1.00  0.00           C  
ATOM   2630  H1A  PE    63      57.795  24.676  55.221  1.00  0.00           H  
ATOM   2631  H1B  PE    63      56.369  25.292  56.101  1.00  0.00           H  
ATOM   2632  C32  PE    63      56.829  23.246  56.588  1.00  0.00           C  
ATOM   2633  H2A  PE    63      56.305  23.292  57.544  1.00  0.00           H  
ATOM   2634  H2B  PE    63      56.150  22.846  55.831  1.00  0.00           H  
ATOM   2635  N31  PE    63      57.936  22.233  56.756  1.00  0.00           N  
ATOM   2636 HN1A  PE    63      58.637  22.545  57.469  1.00  0.00           H  
ATOM   2637 HN1B  PE    63      57.572  21.298  57.034  1.00  0.00           H  
ATOM   2638 HN1C  PE    63      58.448  22.119  55.864  1.00  0.00           H  
ATOM   2639  O33  PE    63      58.677  26.993  58.778  1.00  0.00           O  
ATOM   2640  O34  PE    63      57.366  27.557  56.701  1.00  0.00           O  
ATOM   2641  O21  PE    63      59.692  28.485  53.111  1.00  0.00           O  
ATOM   2642  C21  PE    63      58.644  28.462  52.271  1.00  0.00           C  
ATOM   2643  O22  PE    63      57.479  28.571  52.616  1.00  0.00           O  
ATOM   2644  C12  OL    64      59.079  28.217  50.843  1.00  0.00           C  
ATOM   2645  H2R  OL    64      59.292  29.166  50.349  1.00  0.00           H  
ATOM   2646  H2S  OL    64      60.005  27.642  50.862  1.00  0.00           H  
ATOM   2647  C13  OL    64      58.011  27.459  50.036  1.00  0.00           C  
ATOM   2648  H3R  OL    64      57.749  26.519  50.531  1.00  0.00           H  
ATOM   2649  H3S  OL    64      57.112  28.074  50.023  1.00  0.00           H  
ATOM   2650  C14  OL    64      58.410  27.210  48.568  1.00  0.00           C  
ATOM   2651  H4R  OL    64      57.597  26.679  48.070  1.00  0.00           H  
ATOM   2652  H4S  OL    64      58.498  28.178  48.074  1.00  0.00           H  
ATOM   2653  C15  OL    64      59.732  26.453  48.326  1.00  0.00           C  
ATOM   2654  H5R  OL    64      59.864  26.357  47.246  1.00  0.00           H  
ATOM   2655  H5S  OL    64      60.566  27.066  48.675  1.00  0.00           H  
ATOM   2656  C16  OL    64      59.836  25.054  48.972  1.00  0.00           C  
ATOM   2657  H6R  OL    64      60.783  24.616  48.655  1.00  0.00           H  
ATOM   2658  H6S  OL    64      59.891  25.146  50.060  1.00  0.00           H  
ATOM   2659  C17  OL    64      58.699  24.072  48.622  1.00  0.00           C  
ATOM   2660  H7R  OL    64      58.884  23.136  49.158  1.00  0.00           H  
ATOM   2661  H7S  OL    64      57.755  24.466  49.000  1.00  0.00           H  
ATOM   2662  C18  OL    64      58.520  23.761  47.123  1.00  0.00           C  
ATOM   2663  H8R  OL    64      58.282  24.667  46.562  1.00  0.00           H  
ATOM   2664  H8S  OL    64      59.462  23.372  46.735  1.00  0.00           H  
ATOM   2665  C19  OL    64      57.424  22.725  46.983  1.00  0.00           C  
ATOM   2666  H9R  OL    64      57.458  21.937  47.733  1.00  0.00           H  
ATOM   2667 C110  OL    64      56.404  22.760  46.131  1.00  0.00           C  
ATOM   2668 H10R  OL    64      55.656  21.976  46.177  1.00  0.00           H  
ATOM   2669 C111  OL    64      56.181  23.744  45.003  1.00  0.00           C  
ATOM   2670 H11R  OL    64      57.139  24.030  44.564  1.00  0.00           H  
ATOM   2671 H11S  OL    64      55.607  23.233  44.226  1.00  0.00           H  
ATOM   2672 C112  OL    64      55.424  25.020  45.437  1.00  0.00           C  
ATOM   2673 H12R  OL    64      56.107  25.657  46.001  1.00  0.00           H  
ATOM   2674 H12S  OL    64      55.141  25.574  44.541  1.00  0.00           H  
ATOM   2675 C113  OL    64      54.171  24.784  46.304  1.00  0.00           C  
ATOM   2676 H13R  OL    64      53.406  24.245  45.745  1.00  0.00           H  
ATOM   2677 H13S  OL    64      54.463  24.157  47.143  1.00  0.00           H  
ATOM   2678 C114  OL    64      53.581  26.104  46.840  1.00  0.00           C  
ATOM   2679 H14R  OL    64      54.396  26.721  47.226  1.00  0.00           H  
ATOM   2680 H14S  OL    64      53.125  26.648  46.008  1.00  0.00           H  
ATOM   2681 C115  OL    64      52.523  25.915  47.950  1.00  0.00           C  
ATOM   2682 H15R  OL    64      52.193  26.900  48.289  1.00  0.00           H  
ATOM   2683 H15S  OL    64      51.655  25.417  47.514  1.00  0.00           H  
ATOM   2684 C116  OL    64      53.055  25.107  49.158  1.00  0.00           C  
ATOM   2685 H16R  OL    64      53.344  24.112  48.823  1.00  0.00           H  
ATOM   2686 H16S  OL    64      53.956  25.594  49.539  1.00  0.00           H  
ATOM   2687 C117  OL    64      52.074  24.871  50.322  1.00  0.00           C  
ATOM   2688 H17R  OL    64      51.158  24.408  49.948  1.00  0.00           H  
ATOM   2689 H17S  OL    64      52.535  24.154  51.007  1.00  0.00           H  
ATOM   2690 C118  OL    64      51.703  26.126  51.121  1.00  0.00           C  
ATOM   2691 H18R  OL    64      51.078  26.789  50.521  1.00  0.00           H  
ATOM   2692 H18S  OL    64      52.591  26.671  51.454  1.00  0.00           H  
ATOM   2693 H18T  OL    64      51.138  25.822  52.003  1.00  0.00           H  
TER    2694       OL    64 
ATOM   2694 C116  PA    65      12.083  -3.304  41.239  1.00  0.00           C  
ATOM   2695 H16R  PA    65      11.207  -2.815  41.671  1.00  0.00           H  
ATOM   2696 H16S  PA    65      12.150  -3.018  40.190  1.00  0.00           H  
ATOM   2697 H16T  PA    65      12.979  -2.942  41.752  1.00  0.00           H  
ATOM   2698 C115  PA    65      11.966  -4.832  41.355  1.00  0.00           C  
ATOM   2699 H15R  PA    65      12.922  -5.295  41.098  1.00  0.00           H  
ATOM   2700 H15S  PA    65      11.236  -5.185  40.625  1.00  0.00           H  
ATOM   2701 C114  PA    65      11.528  -5.288  42.758  1.00  0.00           C  
ATOM   2702 H14R  PA    65      11.670  -6.365  42.844  1.00  0.00           H  
ATOM   2703 H14S  PA    65      10.461  -5.084  42.873  1.00  0.00           H  
ATOM   2704 C113  PA    65      12.313  -4.578  43.871  1.00  0.00           C  
ATOM   2705 H13R  PA    65      12.041  -3.520  43.865  1.00  0.00           H  
ATOM   2706 H13S  PA    65      13.380  -4.644  43.663  1.00  0.00           H  
ATOM   2707 C112  PA    65      12.046  -5.144  45.272  1.00  0.00           C  
ATOM   2708 H12R  PA    65      12.554  -6.105  45.387  1.00  0.00           H  
ATOM   2709 H12S  PA    65      10.975  -5.303  45.403  1.00  0.00           H  
ATOM   2710 C111  PA    65      12.536  -4.139  46.324  1.00  0.00           C  
ATOM   2711 H11R  PA    65      12.022  -3.190  46.156  1.00  0.00           H  
ATOM   2712 H11S  PA    65      13.603  -3.959  46.180  1.00  0.00           H  
ATOM   2713 C110  PA    65      12.256  -4.554  47.775  1.00  0.00           C  
ATOM   2714 H10R  PA    65      11.579  -5.411  47.815  1.00  0.00           H  
ATOM   2715 H10S  PA    65      11.751  -3.721  48.269  1.00  0.00           H  
ATOM   2716  C19  PA    65      13.524  -4.876  48.578  1.00  0.00           C  
ATOM   2717  H9R  PA    65      14.337  -4.199  48.311  1.00  0.00           H  
ATOM   2718  H9S  PA    65      13.853  -5.898  48.376  1.00  0.00           H  
ATOM   2719  C18  PA    65      13.211  -4.701  50.064  1.00  0.00           C  
ATOM   2720  H8R  PA    65      12.253  -5.180  50.279  1.00  0.00           H  
ATOM   2721  H8S  PA    65      13.108  -3.634  50.279  1.00  0.00           H  
ATOM   2722  C17  PA    65      14.300  -5.291  50.963  1.00  0.00           C  
ATOM   2723  H7R  PA    65      15.213  -4.700  50.874  1.00  0.00           H  
ATOM   2724  H7S  PA    65      14.535  -6.303  50.628  1.00  0.00           H  
ATOM   2725  C16  PA    65      13.834  -5.317  52.426  1.00  0.00           C  
ATOM   2726  H6R  PA    65      14.602  -5.795  53.027  1.00  0.00           H  
ATOM   2727  H6S  PA    65      12.928  -5.923  52.504  1.00  0.00           H  
ATOM   2728  C15  PA    65      13.603  -3.902  52.986  1.00  0.00           C  
ATOM   2729  H5R  PA    65      12.760  -3.416  52.488  1.00  0.00           H  
ATOM   2730  H5S  PA    65      14.495  -3.306  52.787  1.00  0.00           H  
ATOM   2731  C14  PA    65      13.378  -3.921  54.504  1.00  0.00           C  
ATOM   2732  H4R  PA    65      14.156  -4.533  54.967  1.00  0.00           H  
ATOM   2733  H4S  PA    65      12.409  -4.381  54.711  1.00  0.00           H  
ATOM   2734  C13  PA    65      13.461  -2.508  55.111  1.00  0.00           C  
ATOM   2735  H3R  PA    65      12.627  -1.900  54.754  1.00  0.00           H  
ATOM   2736  H3S  PA    65      14.390  -2.055  54.762  1.00  0.00           H  
ATOM   2737  C12  PA    65      13.471  -2.534  56.653  1.00  0.00           C  
ATOM   2738  H2R  PA    65      14.168  -3.299  57.001  1.00  0.00           H  
ATOM   2739  H2S  PA    65      12.485  -2.805  57.025  1.00  0.00           H  
ATOM   2740  C11  PC    66      13.886  -1.212  57.256  1.00  0.00           C  
ATOM   2741  O12  PC    66      15.027  -0.958  57.587  1.00  0.00           O  
ATOM   2742  O11  PC    66      12.869  -0.341  57.403  1.00  0.00           O  
ATOM   2743  C1   PC    66      13.193   0.951  58.006  1.00  0.00           C  
ATOM   2744  HR   PC    66      14.032   1.398  57.464  1.00  0.00           H  
ATOM   2745  HS   PC    66      13.493   0.812  59.043  1.00  0.00           H  
ATOM   2746  C2   PC    66      11.997   1.924  57.935  1.00  0.00           C  
ATOM   2747  HX   PC    66      12.236   2.862  58.440  1.00  0.00           H  
ATOM   2748  C3   PC    66      10.717   1.369  58.564  1.00  0.00           C  
ATOM   2749  HA   PC    66      10.573   0.349  58.220  1.00  0.00           H  
ATOM   2750  HB   PC    66       9.875   1.981  58.230  1.00  0.00           H  
ATOM   2751  O31  PC    66      10.822   1.378  60.011  1.00  0.00           O  
ATOM   2752  P31  PC    66      10.190   2.541  60.895  1.00  0.00           P  
ATOM   2753  O32  PC    66       8.655   2.142  60.935  1.00  0.00           O  
ATOM   2754  C31  PC    66       8.138   1.304  61.976  1.00  0.00           C  
ATOM   2755  H1A  PC    66       7.608   1.940  62.688  1.00  0.00           H  
ATOM   2756  H1B  PC    66       8.945   0.771  62.485  1.00  0.00           H  
ATOM   2757  C32  PC    66       7.181   0.289  61.338  1.00  0.00           C  
ATOM   2758  H2A  PC    66       7.703  -0.263  60.556  1.00  0.00           H  
ATOM   2759  H2B  PC    66       6.342   0.829  60.898  1.00  0.00           H  
ATOM   2760  N31  PC    66       6.605  -0.740  62.274  1.00  0.00           N  
ATOM   2761  C33  PC    66       7.650  -1.697  62.762  1.00  0.00           C  
ATOM   2762  H3A  PC    66       7.159  -2.544  63.246  1.00  0.00           H  
ATOM   2763  H3B  PC    66       8.297  -1.189  63.477  1.00  0.00           H  
ATOM   2764  H3C  PC    66       8.235  -2.058  61.914  1.00  0.00           H  
ATOM   2765  C34  PC    66       5.940  -0.069  63.430  1.00  0.00           C  
ATOM   2766  H4A  PC    66       6.676   0.550  63.949  1.00  0.00           H  
ATOM   2767  H4B  PC    66       5.535  -0.816  64.113  1.00  0.00           H  
ATOM   2768  H4C  PC    66       5.139   0.558  63.035  1.00  0.00           H  
ATOM   2769  C35  PC    66       5.575  -1.518  61.542  1.00  0.00           C  
ATOM   2770  H5A  PC    66       5.378  -2.437  62.100  1.00  0.00           H  
ATOM   2771  H5B  PC    66       5.942  -1.767  60.545  1.00  0.00           H  
ATOM   2772  H5C  PC    66       4.669  -0.916  61.479  1.00  0.00           H  
ATOM   2773  O33  PC    66      10.757   2.454  62.264  1.00  0.00           O  
ATOM   2774  O34  PC    66      10.289   3.838  60.182  1.00  0.00           O  
ATOM   2775  O21  PC    66      11.717   2.171  56.549  1.00  0.00           O  
ATOM   2776  C21  PC    66      12.417   3.136  55.951  1.00  0.00           C  
ATOM   2777  O22  PC    66      13.232   3.861  56.507  1.00  0.00           O  
ATOM   2778  C12  OL    67      12.094   3.150  54.491  1.00  0.00           C  
ATOM   2779  H2R  OL    67      12.043   2.113  54.148  1.00  0.00           H  
ATOM   2780  H2S  OL    67      11.109   3.598  54.352  1.00  0.00           H  
ATOM   2781  C13  OL    67      13.153   3.889  53.677  1.00  0.00           C  
ATOM   2782  H3R  OL    67      13.150   4.949  53.936  1.00  0.00           H  
ATOM   2783  H3S  OL    67      14.141   3.490  53.917  1.00  0.00           H  
ATOM   2784  C14  OL    67      12.849   3.696  52.190  1.00  0.00           C  
ATOM   2785  H4R  OL    67      12.833   2.630  51.966  1.00  0.00           H  
ATOM   2786  H4S  OL    67      11.861   4.101  51.961  1.00  0.00           H  
ATOM   2787  C15  OL    67      13.883   4.383  51.306  1.00  0.00           C  
ATOM   2788  H5R  OL    67      13.792   5.459  51.453  1.00  0.00           H  
ATOM   2789  H5S  OL    67      14.888   4.074  51.605  1.00  0.00           H  
ATOM   2790  C16  OL    67      13.656   4.048  49.827  1.00  0.00           C  
ATOM   2791  H6R  OL    67      13.934   3.013  49.627  1.00  0.00           H  
ATOM   2792  H6S  OL    67      12.593   4.135  49.596  1.00  0.00           H  
ATOM   2793  C17  OL    67      14.491   4.981  48.938  1.00  0.00           C  
ATOM   2794  H7R  OL    67      14.270   6.025  49.173  1.00  0.00           H  
ATOM   2795  H7S  OL    67      15.550   4.821  49.150  1.00  0.00           H  
ATOM   2796  C18  OL    67      14.228   4.750  47.448  1.00  0.00           C  
ATOM   2797  H8R  OL    67      14.503   3.728  47.177  1.00  0.00           H  
ATOM   2798  H8S  OL    67      13.160   4.879  47.261  1.00  0.00           H  
ATOM   2799  C19  OL    67      15.034   5.746  46.650  1.00  0.00           C  
ATOM   2800  H9R  OL    67      15.491   6.547  47.230  1.00  0.00           H  
ATOM   2801 C110  OL    67      15.305   5.638  45.358  1.00  0.00           C  
ATOM   2802 H10R  OL    67      15.932   6.390  44.887  1.00  0.00           H  
ATOM   2803 C111  OL    67      14.713   4.621  44.409  1.00  0.00           C  
ATOM   2804 H11R  OL    67      15.248   3.672  44.497  1.00  0.00           H  
ATOM   2805 H11S  OL    67      13.661   4.437  44.639  1.00  0.00           H  
ATOM   2806 C112  OL    67      14.877   5.154  42.975  1.00  0.00           C  
ATOM   2807 H12R  OL    67      14.527   6.189  42.922  1.00  0.00           H  
ATOM   2808 H12S  OL    67      15.944   5.171  42.746  1.00  0.00           H  
ATOM   2809 C113  OL    67      14.135   4.350  41.896  1.00  0.00           C  
ATOM   2810 H13R  OL    67      13.066   4.365  42.114  1.00  0.00           H  
ATOM   2811 H13S  OL    67      14.266   4.879  40.952  1.00  0.00           H  
ATOM   2812 C114  OL    67      14.597   2.889  41.722  1.00  0.00           C  
ATOM   2813 H14R  OL    67      15.656   2.842  41.457  1.00  0.00           H  
ATOM   2814 H14S  OL    67      14.461   2.336  42.654  1.00  0.00           H  
ATOM   2815 C115  OL    67      13.802   2.168  40.625  1.00  0.00           C  
ATOM   2816 H15R  OL    67      14.169   1.142  40.597  1.00  0.00           H  
ATOM   2817 H15S  OL    67      12.749   2.149  40.909  1.00  0.00           H  
ATOM   2818 C116  OL    67      13.933   2.834  39.239  1.00  0.00           C  
ATOM   2819 H16R  OL    67      13.315   3.735  39.223  1.00  0.00           H  
ATOM   2820 H16S  OL    67      14.961   3.168  39.091  1.00  0.00           H  
ATOM   2821 C117  OL    67      13.519   1.946  38.045  1.00  0.00           C  
ATOM   2822 H17R  OL    67      12.447   1.745  38.085  1.00  0.00           H  
ATOM   2823 H17S  OL    67      13.693   2.527  37.137  1.00  0.00           H  
ATOM   2824 C118  OL    67      14.254   0.590  37.935  1.00  0.00           C  
ATOM   2825 H18R  OL    67      13.883  -0.107  38.690  1.00  0.00           H  
ATOM   2826 H18S  OL    67      15.335   0.686  38.059  1.00  0.00           H  
ATOM   2827 H18T  OL    67      14.073   0.152  36.951  1.00  0.00           H  
TER    2828       OL    67 
ATOM   2828 C116  PA    68       7.269   9.106  42.410  1.00  0.00           C  
ATOM   2829 H16R  PA    68       6.192   8.983  42.532  1.00  0.00           H  
ATOM   2830 H16S  PA    68       7.779   8.362  43.022  1.00  0.00           H  
ATOM   2831 H16T  PA    68       7.504   8.907  41.363  1.00  0.00           H  
ATOM   2832 C115  PA    68       7.722  10.532  42.772  1.00  0.00           C  
ATOM   2833 H15R  PA    68       7.265  11.219  42.056  1.00  0.00           H  
ATOM   2834 H15S  PA    68       8.800  10.588  42.618  1.00  0.00           H  
ATOM   2835 C114  PA    68       7.380  11.011  44.207  1.00  0.00           C  
ATOM   2836 H14R  PA    68       7.538  12.092  44.248  1.00  0.00           H  
ATOM   2837 H14S  PA    68       8.065  10.557  44.926  1.00  0.00           H  
ATOM   2838 C113  PA    68       5.924  10.690  44.600  1.00  0.00           C  
ATOM   2839 H13R  PA    68       5.807   9.607  44.652  1.00  0.00           H  
ATOM   2840 H13S  PA    68       5.276  11.041  43.794  1.00  0.00           H  
ATOM   2841 C112  PA    68       5.403  11.283  45.928  1.00  0.00           C  
ATOM   2842 H12R  PA    68       4.332  11.077  45.957  1.00  0.00           H  
ATOM   2843 H12S  PA    68       5.520  12.367  45.927  1.00  0.00           H  
ATOM   2844 C111  PA    68       6.012  10.698  47.219  1.00  0.00           C  
ATOM   2845 H11R  PA    68       7.077  10.937  47.266  1.00  0.00           H  
ATOM   2846 H11S  PA    68       5.924   9.609  47.185  1.00  0.00           H  
ATOM   2847 C110  PA    68       5.290  11.228  48.485  1.00  0.00           C  
ATOM   2848 H10R  PA    68       4.217  11.303  48.296  1.00  0.00           H  
ATOM   2849 H10S  PA    68       5.620  12.243  48.712  1.00  0.00           H  
ATOM   2850  C19  PA    68       5.503  10.324  49.716  1.00  0.00           C  
ATOM   2851  H9R  PA    68       5.105   9.335  49.480  1.00  0.00           H  
ATOM   2852  H9S  PA    68       4.910  10.694  50.557  1.00  0.00           H  
ATOM   2853  C18  PA    68       6.985  10.186  50.131  1.00  0.00           C  
ATOM   2854  H8R  PA    68       7.548   9.744  49.305  1.00  0.00           H  
ATOM   2855  H8S  PA    68       7.054   9.489  50.963  1.00  0.00           H  
ATOM   2856  C17  PA    68       7.704  11.488  50.527  1.00  0.00           C  
ATOM   2857  H7R  PA    68       7.796  12.116  49.638  1.00  0.00           H  
ATOM   2858  H7S  PA    68       8.722  11.225  50.813  1.00  0.00           H  
ATOM   2859  C16  PA    68       7.053  12.316  51.659  1.00  0.00           C  
ATOM   2860  H6R  PA    68       6.068  12.645  51.326  1.00  0.00           H  
ATOM   2861  H6S  PA    68       7.659  13.210  51.804  1.00  0.00           H  
ATOM   2862  C15  PA    68       6.897  11.634  53.037  1.00  0.00           C  
ATOM   2863  H5R  PA    68       7.775  11.027  53.264  1.00  0.00           H  
ATOM   2864  H5S  PA    68       6.043  10.953  52.992  1.00  0.00           H  
ATOM   2865  C14  PA    68       6.692  12.666  54.181  1.00  0.00           C  
ATOM   2866  H4R  PA    68       5.825  13.290  53.962  1.00  0.00           H  
ATOM   2867  H4S  PA    68       7.538  13.351  54.226  1.00  0.00           H  
ATOM   2868  C13  PA    68       6.518  11.973  55.554  1.00  0.00           C  
ATOM   2869  H3R  PA    68       7.430  11.433  55.816  1.00  0.00           H  
ATOM   2870  H3S  PA    68       5.732  11.221  55.442  1.00  0.00           H  
ATOM   2871  C12  PA    68       6.147  12.911  56.730  1.00  0.00           C  
ATOM   2872  H2R  PA    68       5.897  12.319  57.612  1.00  0.00           H  
ATOM   2873  H2S  PA    68       5.245  13.464  56.464  1.00  0.00           H  
ATOM   2874  C11  PC    69       7.241  13.882  57.132  1.00  0.00           C  
ATOM   2875  O12  PC    69       8.398  13.583  57.376  1.00  0.00           O  
ATOM   2876  O11  PC    69       6.786  15.148  57.228  1.00  0.00           O  
ATOM   2877  C1   PC    69       7.739  16.209  57.548  1.00  0.00           C  
ATOM   2878  HR   PC    69       8.566  16.153  56.834  1.00  0.00           H  
ATOM   2879  HS   PC    69       8.146  16.070  58.551  1.00  0.00           H  
ATOM   2880  C2   PC    69       7.066  17.609  57.442  1.00  0.00           C  
ATOM   2881  HX   PC    69       7.833  18.388  57.430  1.00  0.00           H  
ATOM   2882  C3   PC    69       6.094  17.907  58.605  1.00  0.00           C  
ATOM   2883  HA   PC    69       5.469  17.027  58.770  1.00  0.00           H  
ATOM   2884  HB   PC    69       5.450  18.749  58.322  1.00  0.00           H  
ATOM   2885  O31  PC    69       6.791  18.218  59.853  1.00  0.00           O  
ATOM   2886  P31  PC    69       7.280  19.707  60.203  1.00  0.00           P  
ATOM   2887  O32  PC    69       5.934  20.457  60.588  1.00  0.00           O  
ATOM   2888  C31  PC    69       5.659  20.930  61.922  1.00  0.00           C  
ATOM   2889  H1A  PC    69       6.505  21.527  62.273  1.00  0.00           H  
ATOM   2890  H1B  PC    69       5.481  20.094  62.607  1.00  0.00           H  
ATOM   2891  C32  PC    69       4.411  21.813  61.768  1.00  0.00           C  
ATOM   2892  H2A  PC    69       3.529  21.192  61.605  1.00  0.00           H  
ATOM   2893  H2B  PC    69       4.555  22.417  60.878  1.00  0.00           H  
ATOM   2894  N31  PC    69       4.080  22.793  62.861  1.00  0.00           N  
ATOM   2895  C33  PC    69       2.845  23.522  62.466  1.00  0.00           C  
ATOM   2896  H3A  PC    69       2.742  24.385  63.127  1.00  0.00           H  
ATOM   2897  H3B  PC    69       2.001  22.840  62.570  1.00  0.00           H  
ATOM   2898  H3C  PC    69       2.953  23.864  61.434  1.00  0.00           H  
ATOM   2899  C34  PC    69       3.837  22.126  64.174  1.00  0.00           C  
ATOM   2900  H4A  PC    69       3.454  22.887  64.852  1.00  0.00           H  
ATOM   2901  H4B  PC    69       4.775  21.727  64.558  1.00  0.00           H  
ATOM   2902  H4C  PC    69       3.110  21.321  64.063  1.00  0.00           H  
ATOM   2903  C35  PC    69       5.143  23.828  63.035  1.00  0.00           C  
ATOM   2904  H5A  PC    69       5.241  24.386  62.103  1.00  0.00           H  
ATOM   2905  H5B  PC    69       6.090  23.365  63.304  1.00  0.00           H  
ATOM   2906  H5C  PC    69       4.824  24.491  63.840  1.00  0.00           H  
ATOM   2907  O33  PC    69       8.160  19.604  61.386  1.00  0.00           O  
ATOM   2908  O34  PC    69       7.829  20.334  58.986  1.00  0.00           O  
ATOM   2909  O21  PC    69       6.305  17.678  56.208  1.00  0.00           O  
ATOM   2910  C21  PC    69       6.999  17.665  55.059  1.00  0.00           C  
ATOM   2911  O22  PC    69       8.217  17.716  55.008  1.00  0.00           O  
ATOM   2912  C12  OL    70       6.102  17.505  53.854  1.00  0.00           C  
ATOM   2913  H2R  OL    70       5.557  16.567  53.968  1.00  0.00           H  
ATOM   2914  H2S  OL    70       5.367  18.312  53.855  1.00  0.00           H  
ATOM   2915  C13  OL    70       6.916  17.511  52.539  1.00  0.00           C  
ATOM   2916  H3R  OL    70       7.414  18.476  52.456  1.00  0.00           H  
ATOM   2917  H3S  OL    70       7.709  16.761  52.582  1.00  0.00           H  
ATOM   2918  C14  OL    70       6.095  17.267  51.261  1.00  0.00           C  
ATOM   2919  H4R  OL    70       5.207  17.903  51.251  1.00  0.00           H  
ATOM   2920  H4S  OL    70       6.707  17.556  50.405  1.00  0.00           H  
ATOM   2921  C15  OL    70       5.676  15.797  51.094  1.00  0.00           C  
ATOM   2922  H5R  OL    70       6.554  15.150  51.141  1.00  0.00           H  
ATOM   2923  H5S  OL    70       5.012  15.515  51.913  1.00  0.00           H  
ATOM   2924  C16  OL    70       4.942  15.568  49.766  1.00  0.00           C  
ATOM   2925  H6R  OL    70       4.310  14.685  49.869  1.00  0.00           H  
ATOM   2926  H6S  OL    70       4.287  16.424  49.584  1.00  0.00           H  
ATOM   2927  C17  OL    70       5.882  15.365  48.556  1.00  0.00           C  
ATOM   2928  H7R  OL    70       6.439  16.286  48.364  1.00  0.00           H  
ATOM   2929  H7S  OL    70       6.612  14.584  48.781  1.00  0.00           H  
ATOM   2930  C18  OL    70       5.104  14.985  47.278  1.00  0.00           C  
ATOM   2931  H8R  OL    70       5.803  14.823  46.454  1.00  0.00           H  
ATOM   2932  H8S  OL    70       4.552  14.057  47.440  1.00  0.00           H  
ATOM   2933  C19  OL    70       4.153  16.099  46.920  1.00  0.00           C  
ATOM   2934  H9R  OL    70       4.261  17.005  47.508  1.00  0.00           H  
ATOM   2935 C110  OL    70       3.217  16.060  45.985  1.00  0.00           C  
ATOM   2936 H10R  OL    70       2.610  16.947  45.833  1.00  0.00           H  
ATOM   2937 C111  OL    70       2.886  14.894  45.082  1.00  0.00           C  
ATOM   2938 H11R  OL    70       3.455  13.994  45.332  1.00  0.00           H  
ATOM   2939 H11S  OL    70       1.829  14.657  45.210  1.00  0.00           H  
ATOM   2940 C112  OL    70       3.139  15.274  43.613  1.00  0.00           C  
ATOM   2941 H12R  OL    70       2.934  16.339  43.469  1.00  0.00           H  
ATOM   2942 H12S  OL    70       4.200  15.144  43.391  1.00  0.00           H  
ATOM   2943 C113  OL    70       2.276  14.443  42.633  1.00  0.00           C  
ATOM   2944 H13R  OL    70       1.284  14.896  42.605  1.00  0.00           H  
ATOM   2945 H13S  OL    70       2.689  14.543  41.631  1.00  0.00           H  
ATOM   2946 C114  OL    70       2.148  12.938  42.992  1.00  0.00           C  
ATOM   2947 H14R  OL    70       3.125  12.544  43.273  1.00  0.00           H  
ATOM   2948 H14S  OL    70       1.500  12.847  43.866  1.00  0.00           H  
ATOM   2949 C115  OL    70       1.559  12.066  41.857  1.00  0.00           C  
ATOM   2950 H15R  OL    70       0.517  12.356  41.725  1.00  0.00           H  
ATOM   2951 H15S  OL    70       2.078  12.291  40.922  1.00  0.00           H  
ATOM   2952 C116  OL    70       1.640  10.536  42.100  1.00  0.00           C  
ATOM   2953 H16R  OL    70       2.681  10.255  42.281  1.00  0.00           H  
ATOM   2954 H16S  OL    70       1.090  10.267  43.005  1.00  0.00           H  
ATOM   2955 C117  OL    70       1.107   9.696  40.911  1.00  0.00           C  
ATOM   2956 H17R  OL    70       1.630   9.979  39.995  1.00  0.00           H  
ATOM   2957 H17S  OL    70       1.339   8.641  41.085  1.00  0.00           H  
ATOM   2958 C118  OL    70      -0.406   9.844  40.661  1.00  0.00           C  
ATOM   2959 H18R  OL    70      -0.686  10.887  40.492  1.00  0.00           H  
ATOM   2960 H18S  OL    70      -0.972   9.449  41.506  1.00  0.00           H  
ATOM   2961 H18T  OL    70      -0.693   9.280  39.772  1.00  0.00           H  
TER    2962       OL    70 
ATOM   2962 C116  PA    71      77.807  23.077  41.285  1.00  0.00           C  
ATOM   2963 H16R  PA    71      78.199  23.877  41.915  1.00  0.00           H  
ATOM   2964 H16S  PA    71      78.128  23.252  40.256  1.00  0.00           H  
ATOM   2965 H16T  PA    71      78.236  22.131  41.620  1.00  0.00           H  
ATOM   2966 C115  PA    71      76.273  23.015  41.360  1.00  0.00           C  
ATOM   2967 H15R  PA    71      75.943  22.158  40.765  1.00  0.00           H  
ATOM   2968 H15S  PA    71      75.839  23.912  40.916  1.00  0.00           H  
ATOM   2969 C114  PA    71      75.746  22.850  42.798  1.00  0.00           C  
ATOM   2970 H14R  PA    71      76.307  22.037  43.264  1.00  0.00           H  
ATOM   2971 H14S  PA    71      74.701  22.540  42.742  1.00  0.00           H  
ATOM   2972 C113  PA    71      75.811  24.107  43.702  1.00  0.00           C  
ATOM   2973 H13R  PA    71      75.129  24.869  43.317  1.00  0.00           H  
ATOM   2974 H13S  PA    71      76.813  24.534  43.684  1.00  0.00           H  
ATOM   2975 C112  PA    71      75.418  23.725  45.147  1.00  0.00           C  
ATOM   2976 H12R  PA    71      76.017  22.860  45.434  1.00  0.00           H  
ATOM   2977 H12S  PA    71      74.374  23.419  45.117  1.00  0.00           H  
ATOM   2978 C111  PA    71      75.568  24.812  46.239  1.00  0.00           C  
ATOM   2979 H11R  PA    71      74.838  25.603  46.053  1.00  0.00           H  
ATOM   2980 H11S  PA    71      76.549  25.280  46.175  1.00  0.00           H  
ATOM   2981 C110  PA    71      75.384  24.290  47.689  1.00  0.00           C  
ATOM   2982 H10R  PA    71      74.359  23.935  47.809  1.00  0.00           H  
ATOM   2983 H10S  PA    71      75.512  25.136  48.367  1.00  0.00           H  
ATOM   2984  C19  PA    71      76.349  23.147  48.094  1.00  0.00           C  
ATOM   2985  H9R  PA    71      77.353  23.350  47.714  1.00  0.00           H  
ATOM   2986  H9S  PA    71      76.012  22.235  47.614  1.00  0.00           H  
ATOM   2987  C18  PA    71      76.419  22.835  49.606  1.00  0.00           C  
ATOM   2988  H8R  PA    71      77.117  22.008  49.753  1.00  0.00           H  
ATOM   2989  H8S  PA    71      75.444  22.480  49.948  1.00  0.00           H  
ATOM   2990  C17  PA    71      76.880  24.030  50.465  1.00  0.00           C  
ATOM   2991  H7R  PA    71      76.024  24.687  50.642  1.00  0.00           H  
ATOM   2992  H7S  PA    71      77.619  24.608  49.905  1.00  0.00           H  
ATOM   2993  C16  PA    71      77.498  23.610  51.821  1.00  0.00           C  
ATOM   2994  H6R  PA    71      77.973  24.481  52.279  1.00  0.00           H  
ATOM   2995  H6S  PA    71      78.294  22.886  51.642  1.00  0.00           H  
ATOM   2996  C15  PA    71      76.438  23.051  52.797  1.00  0.00           C  
ATOM   2997  H5R  PA    71      75.968  22.167  52.360  1.00  0.00           H  
ATOM   2998  H5S  PA    71      75.664  23.813  52.869  1.00  0.00           H  
ATOM   2999  C14  PA    71      76.959  22.708  54.219  1.00  0.00           C  
ATOM   3000  H4R  PA    71      77.682  23.463  54.530  1.00  0.00           H  
ATOM   3001  H4S  PA    71      77.491  21.753  54.186  1.00  0.00           H  
ATOM   3002  C13  PA    71      75.860  22.606  55.306  1.00  0.00           C  
ATOM   3003  H3R  PA    71      76.316  22.338  56.260  1.00  0.00           H  
ATOM   3004  H3S  PA    71      75.170  21.802  55.044  1.00  0.00           H  
ATOM   3005  C12  PA    71      75.054  23.899  55.548  1.00  0.00           C  
ATOM   3006  H2R  PA    71      74.478  24.145  54.655  1.00  0.00           H  
ATOM   3007  H2S  PA    71      75.726  24.732  55.753  1.00  0.00           H  
ATOM   3008  C11  PS    72      74.089  23.747  56.703  1.00  0.00           C  
ATOM   3009  O12  PS    72      73.889  22.700  57.293  1.00  0.00           O  
ATOM   3010  O11  PS    72      73.436  24.885  56.982  1.00  0.00           O  
ATOM   3011  C1   PS    72      72.162  24.725  57.678  1.00  0.00           C  
ATOM   3012  HR   PS    72      72.285  24.104  58.570  1.00  0.00           H  
ATOM   3013  HS   PS    72      71.486  24.227  56.980  1.00  0.00           H  
ATOM   3014  C2   PS    72      71.530  26.084  58.069  1.00  0.00           C  
ATOM   3015  HX   PS    72      72.187  26.601  58.772  1.00  0.00           H  
ATOM   3016  C3   PS    72      70.120  25.876  58.676  1.00  0.00           C  
ATOM   3017  HA   PS    72      69.558  25.194  58.035  1.00  0.00           H  
ATOM   3018  HB   PS    72      69.598  26.834  58.686  1.00  0.00           H  
ATOM   3019  O31  PS    72      70.145  25.317  60.026  1.00  0.00           O  
ATOM   3020  P31  PS    72      69.850  26.212  61.316  1.00  0.00           P  
ATOM   3021  O32  PS    72      68.264  26.421  61.341  1.00  0.00           O  
ATOM   3022  C31  PS    72      67.350  25.502  61.988  1.00  0.00           C  
ATOM   3023  H1A  PS    72      66.468  26.048  62.329  1.00  0.00           H  
ATOM   3024  H1B  PS    72      67.820  25.041  62.865  1.00  0.00           H  
ATOM   3025  C32  PS    72      66.891  24.460  60.955  1.00  0.00           C  
ATOM   3026  H2A  PS    72      67.780  24.078  60.450  1.00  0.00           H  
ATOM   3027  N31  PS    72      66.017  25.019  59.838  1.00  0.00           N  
ATOM   3028 HN1A  PS    72      66.452  25.869  59.424  1.00  0.00           H  
ATOM   3029 HN1B  PS    72      65.937  24.337  59.048  1.00  0.00           H  
ATOM   3030 HN1C  PS    72      65.048  25.266  60.128  1.00  0.00           H  
ATOM   3031  C33  PS    72      66.318  23.267  61.686  1.00  0.00           C  
ATOM   3032  O33  PS    72      70.272  25.454  62.522  1.00  0.00           O  
ATOM   3033  O34  PS    72      70.439  27.549  61.079  1.00  0.00           O  
ATOM   3034  O21  PS    72      71.353  26.845  56.845  1.00  0.00           O  
ATOM   3035  C21  PS    72      71.613  28.157  56.838  1.00  0.00           C  
ATOM   3036  O22  PS    72      72.013  28.783  57.806  1.00  0.00           O  
ATOM   3037  O35  PS    72      66.609  22.169  61.262  1.00  0.00           O  
ATOM   3038  O36  PS    72      65.454  23.411  62.530  1.00  0.00           O  
ATOM   3039  C12  OL    73      71.413  28.733  55.448  1.00  0.00           C  
ATOM   3040  H2R  OL    73      72.143  28.264  54.787  1.00  0.00           H  
ATOM   3041  H2S  OL    73      70.425  28.445  55.081  1.00  0.00           H  
ATOM   3042  C13  OL    73      71.571  30.270  55.417  1.00  0.00           C  
ATOM   3043  H3R  OL    73      70.656  30.722  55.808  1.00  0.00           H  
ATOM   3044  H3S  OL    73      72.378  30.554  56.094  1.00  0.00           H  
ATOM   3045  C14  OL    73      71.906  30.878  54.034  1.00  0.00           C  
ATOM   3046  H4R  OL    73      72.409  31.832  54.208  1.00  0.00           H  
ATOM   3047  H4S  OL    73      72.617  30.242  53.501  1.00  0.00           H  
ATOM   3048  C15  OL    73      70.652  31.132  53.171  1.00  0.00           C  
ATOM   3049  H5R  OL    73      70.296  30.196  52.736  1.00  0.00           H  
ATOM   3050  H5S  OL    73      69.859  31.487  53.829  1.00  0.00           H  
ATOM   3051  C16  OL    73      70.821  32.213  52.082  1.00  0.00           C  
ATOM   3052  H6R  OL    73      69.826  32.479  51.726  1.00  0.00           H  
ATOM   3053  H6S  OL    73      71.250  33.107  52.543  1.00  0.00           H  
ATOM   3054  C17  OL    73      71.681  31.843  50.859  1.00  0.00           C  
ATOM   3055  H7R  OL    73      72.709  31.682  51.187  1.00  0.00           H  
ATOM   3056  H7S  OL    73      71.319  30.909  50.424  1.00  0.00           H  
ATOM   3057  C18  OL    73      71.648  32.952  49.780  1.00  0.00           C  
ATOM   3058  H8R  OL    73      70.700  32.919  49.240  1.00  0.00           H  
ATOM   3059  H8S  OL    73      71.695  33.922  50.281  1.00  0.00           H  
ATOM   3060  C19  OL    73      72.835  32.839  48.843  1.00  0.00           C  
ATOM   3061  H9R  OL    73      73.800  32.866  49.340  1.00  0.00           H  
ATOM   3062 C110  OL    73      72.816  32.701  47.521  1.00  0.00           C  
ATOM   3063 H10R  OL    73      73.760  32.615  46.986  1.00  0.00           H  
ATOM   3064 C111  OL    73      71.589  32.677  46.645  1.00  0.00           C  
ATOM   3065 H11R  OL    73      71.176  31.666  46.622  1.00  0.00           H  
ATOM   3066 H11S  OL    73      70.827  33.356  47.029  1.00  0.00           H  
ATOM   3067 C112  OL    73      71.922  33.097  45.208  1.00  0.00           C  
ATOM   3068 H12R  OL    73      72.090  34.176  45.176  1.00  0.00           H  
ATOM   3069 H12S  OL    73      72.846  32.609  44.891  1.00  0.00           H  
ATOM   3070 C113  OL    73      70.801  32.677  44.245  1.00  0.00           C  
ATOM   3071 H13R  OL    73      70.961  33.148  43.274  1.00  0.00           H  
ATOM   3072 H13S  OL    73      70.888  31.599  44.099  1.00  0.00           H  
ATOM   3073 C114  OL    73      69.375  33.003  44.742  1.00  0.00           C  
ATOM   3074 H14R  OL    73      69.136  32.378  45.605  1.00  0.00           H  
ATOM   3075 H14S  OL    73      69.322  34.042  45.071  1.00  0.00           H  
ATOM   3076 C115  OL    73      68.340  32.761  43.626  1.00  0.00           C  
ATOM   3077 H15R  OL    73      68.594  33.394  42.774  1.00  0.00           H  
ATOM   3078 H15S  OL    73      68.422  31.731  43.278  1.00  0.00           H  
ATOM   3079 C116  OL    73      66.878  33.050  44.022  1.00  0.00           C  
ATOM   3080 H16R  OL    73      66.800  34.073  44.397  1.00  0.00           H  
ATOM   3081 H16S  OL    73      66.259  32.989  43.123  1.00  0.00           H  
ATOM   3082 C117  OL    73      66.282  32.088  45.065  1.00  0.00           C  
ATOM   3083 H17R  OL    73      66.334  31.060  44.698  1.00  0.00           H  
ATOM   3084 H17S  OL    73      66.836  32.140  46.004  1.00  0.00           H  
ATOM   3085 C118  OL    73      64.816  32.453  45.330  1.00  0.00           C  
ATOM   3086 H18R  OL    73      64.235  32.345  44.412  1.00  0.00           H  
ATOM   3087 H18S  OL    73      64.738  33.488  45.664  1.00  0.00           H  
ATOM   3088 H18T  OL    73      64.394  31.805  46.101  1.00  0.00           H  
TER    3089       OL    73 
ATOM   3089 C116  PA    74      32.011   4.408  44.794  1.00  0.00           C  
ATOM   3090 H16R  PA    74      31.148   3.746  44.892  1.00  0.00           H  
ATOM   3091 H16S  PA    74      32.329   4.693  45.798  1.00  0.00           H  
ATOM   3092 H16T  PA    74      32.815   3.840  44.321  1.00  0.00           H  
ATOM   3093 C115  PA    74      31.624   5.638  43.947  1.00  0.00           C  
ATOM   3094 H15R  PA    74      30.637   5.976  44.270  1.00  0.00           H  
ATOM   3095 H15S  PA    74      31.510   5.313  42.911  1.00  0.00           H  
ATOM   3096 C114  PA    74      32.640   6.811  43.939  1.00  0.00           C  
ATOM   3097 H14R  PA    74      32.178   7.671  43.445  1.00  0.00           H  
ATOM   3098 H14S  PA    74      33.478   6.509  43.309  1.00  0.00           H  
ATOM   3099 C113  PA    74      33.194   7.280  45.309  1.00  0.00           C  
ATOM   3100 H13R  PA    74      33.928   8.073  45.145  1.00  0.00           H  
ATOM   3101 H13S  PA    74      33.737   6.467  45.791  1.00  0.00           H  
ATOM   3102 C112  PA    74      32.106   7.805  46.264  1.00  0.00           C  
ATOM   3103 H12R  PA    74      31.233   7.154  46.212  1.00  0.00           H  
ATOM   3104 H12S  PA    74      31.794   8.797  45.929  1.00  0.00           H  
ATOM   3105 C111  PA    74      32.569   7.866  47.733  1.00  0.00           C  
ATOM   3106 H11R  PA    74      33.143   6.970  47.985  1.00  0.00           H  
ATOM   3107 H11S  PA    74      31.685   7.871  48.374  1.00  0.00           H  
ATOM   3108 C110  PA    74      33.397   9.112  48.069  1.00  0.00           C  
ATOM   3109 H10R  PA    74      32.784   9.997  47.886  1.00  0.00           H  
ATOM   3110 H10S  PA    74      34.283   9.167  47.437  1.00  0.00           H  
ATOM   3111  C19  PA    74      33.827   9.089  49.540  1.00  0.00           C  
ATOM   3112  H9R  PA    74      34.574   8.307  49.697  1.00  0.00           H  
ATOM   3113  H9S  PA    74      32.960   8.829  50.148  1.00  0.00           H  
ATOM   3114  C18  PA    74      34.368  10.447  50.012  1.00  0.00           C  
ATOM   3115  H8R  PA    74      33.622  11.215  49.797  1.00  0.00           H  
ATOM   3116  H8S  PA    74      35.272  10.701  49.453  1.00  0.00           H  
ATOM   3117  C17  PA    74      34.642  10.394  51.528  1.00  0.00           C  
ATOM   3118  H7R  PA    74      35.435   9.673  51.732  1.00  0.00           H  
ATOM   3119  H7S  PA    74      33.742  10.036  52.031  1.00  0.00           H  
ATOM   3120  C16  PA    74      35.016  11.750  52.144  1.00  0.00           C  
ATOM   3121  H6R  PA    74      34.235  12.474  51.904  1.00  0.00           H  
ATOM   3122  H6S  PA    74      35.947  12.113  51.705  1.00  0.00           H  
ATOM   3123  C15  PA    74      35.164  11.640  53.676  1.00  0.00           C  
ATOM   3124  H5R  PA    74      35.903  10.875  53.926  1.00  0.00           H  
ATOM   3125  H5S  PA    74      34.220  11.320  54.119  1.00  0.00           H  
ATOM   3126  C14  PA    74      35.596  12.973  54.306  1.00  0.00           C  
ATOM   3127  H4R  PA    74      34.970  13.788  53.937  1.00  0.00           H  
ATOM   3128  H4S  PA    74      36.622  13.167  54.001  1.00  0.00           H  
ATOM   3129  C13  PA    74      35.546  12.943  55.839  1.00  0.00           C  
ATOM   3130  H3R  PA    74      36.274  12.212  56.196  1.00  0.00           H  
ATOM   3131  H3S  PA    74      34.555  12.616  56.160  1.00  0.00           H  
ATOM   3132  C12  PA    74      35.865  14.316  56.464  1.00  0.00           C  
ATOM   3133  H2R  PA    74      36.850  14.655  56.144  1.00  0.00           H  
ATOM   3134  H2S  PA    74      35.138  15.055  56.126  1.00  0.00           H  
ATOM   3135  C11  PC    75      35.846  14.262  57.973  1.00  0.00           C  
ATOM   3136  O12  PC    75      36.248  13.305  58.615  1.00  0.00           O  
ATOM   3137  O11  PC    75      35.302  15.360  58.521  1.00  0.00           O  
ATOM   3138  C1   PC    75      35.160  15.395  59.967  1.00  0.00           C  
ATOM   3139  HR   PC    75      36.144  15.460  60.437  1.00  0.00           H  
ATOM   3140  HS   PC    75      34.652  14.488  60.310  1.00  0.00           H  
ATOM   3141  C2   PC    75      34.311  16.620  60.352  1.00  0.00           C  
ATOM   3142  HX   PC    75      34.756  17.520  59.917  1.00  0.00           H  
ATOM   3143  C3   PC    75      34.164  16.748  61.881  1.00  0.00           C  
ATOM   3144  HA   PC    75      33.646  15.864  62.257  1.00  0.00           H  
ATOM   3145  HB   PC    75      33.561  17.630  62.108  1.00  0.00           H  
ATOM   3146  O31  PC    75      35.462  16.854  62.522  1.00  0.00           O  
ATOM   3147  P31  PC    75      36.124  18.266  62.815  1.00  0.00           P  
ATOM   3148  O32  PC    75      36.470  18.797  61.379  1.00  0.00           O  
ATOM   3149  C31  PC    75      37.608  18.325  60.657  1.00  0.00           C  
ATOM   3150  H1A  PC    75      37.541  17.241  60.533  1.00  0.00           H  
ATOM   3151  H1B  PC    75      38.517  18.568  61.212  1.00  0.00           H  
ATOM   3152  C32  PC    75      37.594  19.000  59.275  1.00  0.00           C  
ATOM   3153  H2A  PC    75      36.676  18.735  58.751  1.00  0.00           H  
ATOM   3154  H2B  PC    75      38.430  18.617  58.698  1.00  0.00           H  
ATOM   3155  N31  PC    75      37.698  20.500  59.212  1.00  0.00           N  
ATOM   3156  C33  PC    75      38.801  21.009  60.083  1.00  0.00           C  
ATOM   3157  H3A  PC    75      39.103  21.998  59.742  1.00  0.00           H  
ATOM   3158  H3B  PC    75      39.645  20.320  60.022  1.00  0.00           H  
ATOM   3159  H3C  PC    75      38.431  21.072  61.109  1.00  0.00           H  
ATOM   3160  C34  PC    75      37.943  20.886  57.793  1.00  0.00           C  
ATOM   3161  H4A  PC    75      37.951  21.974  57.728  1.00  0.00           H  
ATOM   3162  H4B  PC    75      37.117  20.470  57.213  1.00  0.00           H  
ATOM   3163  H4C  PC    75      38.900  20.478  57.464  1.00  0.00           H  
ATOM   3164  C35  PC    75      36.411  21.131  59.617  1.00  0.00           C  
ATOM   3165  H5A  PC    75      36.409  22.176  59.306  1.00  0.00           H  
ATOM   3166  H5B  PC    75      36.315  21.051  60.700  1.00  0.00           H  
ATOM   3167  H5C  PC    75      35.604  20.577  59.135  1.00  0.00           H  
ATOM   3168  O33  PC    75      35.095  19.185  63.345  1.00  0.00           O  
ATOM   3169  O34  PC    75      37.368  18.040  63.596  1.00  0.00           O  
ATOM   3170  O21  PC    75      32.998  16.408  59.806  1.00  0.00           O  
ATOM   3171  C21  PC    75      32.181  17.456  59.658  1.00  0.00           C  
ATOM   3172  O22  PC    75      32.481  18.599  59.968  1.00  0.00           O  
ATOM   3173  C12  OL    76      30.866  16.997  59.089  1.00  0.00           C  
ATOM   3174  H2R  OL    76      30.737  15.941  59.332  1.00  0.00           H  
ATOM   3175  H2S  OL    76      30.054  17.547  59.559  1.00  0.00           H  
ATOM   3176  C13  OL    76      30.809  17.178  57.570  1.00  0.00           C  
ATOM   3177  H3R  OL    76      30.887  18.245  57.371  1.00  0.00           H  
ATOM   3178  H3S  OL    76      31.673  16.703  57.102  1.00  0.00           H  
ATOM   3179  C14  OL    76      29.525  16.579  56.956  1.00  0.00           C  
ATOM   3180  H4R  OL    76      29.648  15.500  56.835  1.00  0.00           H  
ATOM   3181  H4S  OL    76      28.668  16.728  57.619  1.00  0.00           H  
ATOM   3182  C15  OL    76      29.210  17.208  55.594  1.00  0.00           C  
ATOM   3183  H5R  OL    76      30.079  17.099  54.943  1.00  0.00           H  
ATOM   3184  H5S  OL    76      28.382  16.669  55.136  1.00  0.00           H  
ATOM   3185  C16  OL    76      28.833  18.695  55.731  1.00  0.00           C  
ATOM   3186  H6R  OL    76      28.037  18.787  56.468  1.00  0.00           H  
ATOM   3187  H6S  OL    76      29.684  19.279  56.086  1.00  0.00           H  
ATOM   3188  C17  OL    76      28.341  19.331  54.431  1.00  0.00           C  
ATOM   3189  H7R  OL    76      27.456  18.796  54.077  1.00  0.00           H  
ATOM   3190  H7S  OL    76      28.040  20.354  54.662  1.00  0.00           H  
ATOM   3191  C18  OL    76      29.442  19.358  53.359  1.00  0.00           C  
ATOM   3192  H8R  OL    76      30.306  19.882  53.771  1.00  0.00           H  
ATOM   3193  H8S  OL    76      29.769  18.343  53.122  1.00  0.00           H  
ATOM   3194  C19  OL    76      28.966  20.094  52.127  1.00  0.00           C  
ATOM   3195  H9R  OL    76      29.228  21.150  52.106  1.00  0.00           H  
ATOM   3196 C110  OL    76      28.253  19.578  51.130  1.00  0.00           C  
ATOM   3197 H10R  OL    76      27.938  20.232  50.320  1.00  0.00           H  
ATOM   3198 C111  OL    76      27.855  18.120  50.998  1.00  0.00           C  
ATOM   3199 H11R  OL    76      28.507  17.488  51.601  1.00  0.00           H  
ATOM   3200 H11S  OL    76      26.846  18.000  51.396  1.00  0.00           H  
ATOM   3201 C112  OL    76      27.856  17.588  49.543  1.00  0.00           C  
ATOM   3202 H12R  OL    76      27.610  16.525  49.578  1.00  0.00           H  
ATOM   3203 H12S  OL    76      27.064  18.073  48.972  1.00  0.00           H  
ATOM   3204 C113  OL    76      29.192  17.746  48.793  1.00  0.00           C  
ATOM   3205 H13R  OL    76      29.389  18.809  48.642  1.00  0.00           H  
ATOM   3206 H13S  OL    76      29.995  17.365  49.431  1.00  0.00           H  
ATOM   3207 C114  OL    76      29.234  16.982  47.441  1.00  0.00           C  
ATOM   3208 H14R  OL    76      30.281  16.857  47.157  1.00  0.00           H  
ATOM   3209 H14S  OL    76      28.834  15.977  47.587  1.00  0.00           H  
ATOM   3210 C115  OL    76      28.485  17.623  46.246  1.00  0.00           C  
ATOM   3211 H15R  OL    76      27.419  17.694  46.470  1.00  0.00           H  
ATOM   3212 H15S  OL    76      28.860  18.634  46.078  1.00  0.00           H  
ATOM   3213 C116  OL    76      28.669  16.798  44.949  1.00  0.00           C  
ATOM   3214 H16R  OL    76      29.737  16.700  44.741  1.00  0.00           H  
ATOM   3215 H16S  OL    76      28.284  15.787  45.109  1.00  0.00           H  
ATOM   3216 C117  OL    76      27.970  17.382  43.701  1.00  0.00           C  
ATOM   3217 H17R  OL    76      28.189  16.740  42.847  1.00  0.00           H  
ATOM   3218 H17S  OL    76      26.887  17.353  43.840  1.00  0.00           H  
ATOM   3219 C118  OL    76      28.406  18.806  43.317  1.00  0.00           C  
ATOM   3220 H18R  OL    76      27.978  19.550  43.995  1.00  0.00           H  
ATOM   3221 H18S  OL    76      28.066  19.028  42.303  1.00  0.00           H  
ATOM   3222 H18T  OL    76      29.495  18.888  43.329  1.00  0.00           H  
TER    3223       OL    76 
ATOM   3223  C1  CHL    77      54.353  29.691  49.524  1.00  0.00           C  
ATOM   3224  H11 CHL    77      55.377  29.625  49.152  1.00  0.00           H  
ATOM   3225  H12 CHL    77      53.827  28.816  49.137  1.00  0.00           H  
ATOM   3226  C2  CHL    77      54.427  29.625  51.077  1.00  0.00           C  
ATOM   3227  H21 CHL    77      53.424  29.603  51.508  1.00  0.00           H  
ATOM   3228  H22 CHL    77      54.910  28.692  51.372  1.00  0.00           H  
ATOM   3229  C3  CHL    77      55.207  30.838  51.637  1.00  0.00           C  
ATOM   3230  H31 CHL    77      56.221  30.850  51.232  1.00  0.00           H  
ATOM   3231  C4  CHL    77      54.498  32.127  51.208  1.00  0.00           C  
ATOM   3232  H41 CHL    77      53.515  32.178  51.674  1.00  0.00           H  
ATOM   3233  H42 CHL    77      55.064  32.980  51.588  1.00  0.00           H  
ATOM   3234  C5  CHL    77      54.363  32.200  49.695  1.00  0.00           C  
ATOM   3235  C6  CHL    77      54.876  33.255  49.077  1.00  0.00           C  
ATOM   3236  H61 CHL    77      55.338  34.046  49.660  1.00  0.00           H  
ATOM   3237  C7  CHL    77      54.866  33.467  47.591  1.00  0.00           C  
ATOM   3238  H71 CHL    77      54.617  34.511  47.390  1.00  0.00           H  
ATOM   3239  H72 CHL    77      55.872  33.297  47.198  1.00  0.00           H  
ATOM   3240  C8  CHL    77      53.840  32.556  46.897  1.00  0.00           C  
ATOM   3241  H81 CHL    77      52.851  32.943  47.140  1.00  0.00           H  
ATOM   3242  C9  CHL    77      53.983  31.090  47.420  1.00  0.00           C  
ATOM   3243  H91 CHL    77      55.032  30.817  47.266  1.00  0.00           H  
ATOM   3244  C10 CHL    77      53.713  31.004  48.972  1.00  0.00           C  
ATOM   3245  C11 CHL    77      53.154  30.072  46.568  1.00  0.00           C  
ATOM   3246 H111 CHL    77      53.464  29.058  46.817  1.00  0.00           H  
ATOM   3247 H112 CHL    77      52.090  30.139  46.800  1.00  0.00           H  
ATOM   3248  C12 CHL    77      53.324  30.253  45.040  1.00  0.00           C  
ATOM   3249 H121 CHL    77      54.341  29.978  44.762  1.00  0.00           H  
ATOM   3250 H122 CHL    77      52.655  29.553  44.543  1.00  0.00           H  
ATOM   3251  C13 CHL    77      53.056  31.710  44.590  1.00  0.00           C  
ATOM   3252  C14 CHL    77      54.055  32.593  45.370  1.00  0.00           C  
ATOM   3253 H141 CHL    77      55.064  32.206  45.182  1.00  0.00           H  
ATOM   3254  C15 CHL    77      54.022  33.959  44.679  1.00  0.00           C  
ATOM   3255 H151 CHL    77      53.158  34.539  45.008  1.00  0.00           H  
ATOM   3256 H152 CHL    77      54.926  34.536  44.885  1.00  0.00           H  
ATOM   3257  C16 CHL    77      53.863  33.572  43.193  1.00  0.00           C  
ATOM   3258 H161 CHL    77      53.079  34.190  42.753  1.00  0.00           H  
ATOM   3259 H162 CHL    77      54.789  33.741  42.638  1.00  0.00           H  
ATOM   3260  C17 CHL    77      53.495  32.053  43.143  1.00  0.00           C  
ATOM   3261 H171 CHL    77      54.428  31.516  42.966  1.00  0.00           H  
ATOM   3262  C18 CHL    77      51.563  32.091  44.841  1.00  0.00           C  
ATOM   3263 H181 CHL    77      51.313  32.082  45.899  1.00  0.00           H  
ATOM   3264 H182 CHL    77      50.891  31.383  44.351  1.00  0.00           H  
ATOM   3265 H183 CHL    77      51.337  33.085  44.457  1.00  0.00           H  
ATOM   3266  C19 CHL    77      52.187  30.994  49.273  1.00  0.00           C  
ATOM   3267 H191 CHL    77      51.764  29.996  49.135  1.00  0.00           H  
ATOM   3268 H192 CHL    77      51.644  31.683  48.622  1.00  0.00           H  
ATOM   3269 H193 CHL    77      51.987  31.288  50.302  1.00  0.00           H  
ATOM   3270  C20 CHL    77      52.493  31.709  41.997  1.00  0.00           C  
ATOM   3271 H201 CHL    77      51.577  32.274  42.173  1.00  0.00           H  
ATOM   3272  C21 CHL    77      52.109  30.211  41.913  1.00  0.00           C  
ATOM   3273 H211 CHL    77      51.572  29.870  42.797  1.00  0.00           H  
ATOM   3274 H212 CHL    77      52.991  29.583  41.773  1.00  0.00           H  
ATOM   3275 H213 CHL    77      51.429  30.045  41.075  1.00  0.00           H  
ATOM   3276  C22 CHL    77      53.060  32.181  40.640  1.00  0.00           C  
ATOM   3277 H221 CHL    77      52.312  32.035  39.859  1.00  0.00           H  
ATOM   3278 H222 CHL    77      53.222  33.260  40.688  1.00  0.00           H  
ATOM   3279  C23 CHL    77      54.370  31.483  40.211  1.00  0.00           C  
ATOM   3280 H231 CHL    77      55.108  31.474  41.013  1.00  0.00           H  
ATOM   3281 H232 CHL    77      54.161  30.443  39.945  1.00  0.00           H  
ATOM   3282  C24 CHL    77      54.976  32.242  39.026  1.00  0.00           C  
ATOM   3283 H241 CHL    77      54.353  32.061  38.150  1.00  0.00           H  
ATOM   3284 H242 CHL    77      54.934  33.311  39.248  1.00  0.00           H  
ATOM   3285  C25 CHL    77      56.446  31.918  38.727  1.00  0.00           C  
ATOM   3286 H251 CHL    77      57.065  32.337  39.523  1.00  0.00           H  
ATOM   3287  C26 CHL    77      56.729  30.418  38.651  1.00  0.00           C  
ATOM   3288 H261 CHL    77      56.568  29.950  39.623  1.00  0.00           H  
ATOM   3289 H262 CHL    77      57.767  30.246  38.362  1.00  0.00           H  
ATOM   3290 H263 CHL    77      56.071  29.944  37.922  1.00  0.00           H  
ATOM   3291  C27 CHL    77      56.821  32.584  37.400  1.00  0.00           C  
ATOM   3292 H271 CHL    77      56.342  32.065  36.569  1.00  0.00           H  
ATOM   3293 H272 CHL    77      57.901  32.557  37.252  1.00  0.00           H  
ATOM   3294 H273 CHL    77      56.488  33.624  37.388  1.00  0.00           H  
ATOM   3295  O1  CHL    77      55.284  30.804  53.060  1.00  0.00           O  
ATOM   3296  HO1 CHL    77      55.840  30.018  53.286  1.00  0.00           H  
TER    3297      CHL    77 
ATOM   3297 C116  PA    78      39.613  43.536  54.737  1.00  0.00           C  
ATOM   3298 H16R  PA    78      38.571  43.715  55.016  1.00  0.00           H  
ATOM   3299 H16S  PA    78      40.148  44.486  54.798  1.00  0.00           H  
ATOM   3300 H16T  PA    78      40.041  42.848  55.470  1.00  0.00           H  
ATOM   3301 C115  PA    78      39.670  42.940  53.314  1.00  0.00           C  
ATOM   3302 H15R  PA    78      39.209  43.655  52.631  1.00  0.00           H  
ATOM   3303 H15S  PA    78      39.058  42.035  53.298  1.00  0.00           H  
ATOM   3304 C114  PA    78      41.077  42.593  52.774  1.00  0.00           C  
ATOM   3305 H14R  PA    78      41.580  41.938  53.489  1.00  0.00           H  
ATOM   3306 H14S  PA    78      41.676  43.501  52.684  1.00  0.00           H  
ATOM   3307 C113  PA    78      40.973  41.918  51.380  1.00  0.00           C  
ATOM   3308 H13R  PA    78      40.371  42.557  50.730  1.00  0.00           H  
ATOM   3309 H13S  PA    78      40.413  40.988  51.475  1.00  0.00           H  
ATOM   3310 C112  PA    78      42.296  41.609  50.640  1.00  0.00           C  
ATOM   3311 H12R  PA    78      42.844  42.540  50.462  1.00  0.00           H  
ATOM   3312 H12S  PA    78      42.035  41.224  49.651  1.00  0.00           H  
ATOM   3313 C111  PA    78      43.223  40.566  51.316  1.00  0.00           C  
ATOM   3314 H11R  PA    78      43.632  40.993  52.234  1.00  0.00           H  
ATOM   3315 H11S  PA    78      44.063  40.389  50.639  1.00  0.00           H  
ATOM   3316 C110  PA    78      42.544  39.200  51.614  1.00  0.00           C  
ATOM   3317 H10R  PA    78      42.021  38.895  50.706  1.00  0.00           H  
ATOM   3318 H10S  PA    78      41.791  39.317  52.395  1.00  0.00           H  
ATOM   3319  C19  PA    78      43.504  38.062  52.046  1.00  0.00           C  
ATOM   3320  H9R  PA    78      43.389  37.866  53.115  1.00  0.00           H  
ATOM   3321  H9S  PA    78      44.529  38.395  51.897  1.00  0.00           H  
ATOM   3322  C18  PA    78      43.278  36.752  51.254  1.00  0.00           C  
ATOM   3323  H8R  PA    78      43.164  37.005  50.198  1.00  0.00           H  
ATOM   3324  H8S  PA    78      42.339  36.294  51.562  1.00  0.00           H  
ATOM   3325  C17  PA    78      44.412  35.710  51.391  1.00  0.00           C  
ATOM   3326  H7R  PA    78      45.377  36.216  51.458  1.00  0.00           H  
ATOM   3327  H7S  PA    78      44.440  35.104  50.483  1.00  0.00           H  
ATOM   3328  C16  PA    78      44.219  34.753  52.586  1.00  0.00           C  
ATOM   3329  H6R  PA    78      43.273  34.227  52.452  1.00  0.00           H  
ATOM   3330  H6S  PA    78      44.145  35.330  53.510  1.00  0.00           H  
ATOM   3331  C15  PA    78      45.338  33.700  52.735  1.00  0.00           C  
ATOM   3332  H5R  PA    78      45.572  33.253  51.768  1.00  0.00           H  
ATOM   3333  H5S  PA    78      44.982  32.887  53.373  1.00  0.00           H  
ATOM   3334  C14  PA    78      46.620  34.298  53.343  1.00  0.00           C  
ATOM   3335  H4R  PA    78      46.604  35.385  53.252  1.00  0.00           H  
ATOM   3336  H4S  PA    78      47.488  33.935  52.788  1.00  0.00           H  
ATOM   3337  C13  PA    78      46.750  33.907  54.823  1.00  0.00           C  
ATOM   3338  H3R  PA    78      46.961  32.843  54.861  1.00  0.00           H  
ATOM   3339  H3S  PA    78      45.791  34.087  55.315  1.00  0.00           H  
ATOM   3340  C12  PA    78      47.863  34.670  55.561  1.00  0.00           C  
ATOM   3341  H2R  PA    78      47.582  35.721  55.609  1.00  0.00           H  
ATOM   3342  H2S  PA    78      48.796  34.606  55.000  1.00  0.00           H  
ATOM   3343  C11  PE    79      48.126  34.181  56.970  1.00  0.00           C  
ATOM   3344  O12  PE    79      47.892  33.058  57.389  1.00  0.00           O  
ATOM   3345  O11  PE    79      48.680  35.157  57.720  1.00  0.00           O  
ATOM   3346  C1   PE    79      49.076  34.809  59.079  1.00  0.00           C  
ATOM   3347  HR   PE    79      48.240  34.323  59.585  1.00  0.00           H  
ATOM   3348  HS   PE    79      49.305  35.733  59.615  1.00  0.00           H  
ATOM   3349  C2   PE    79      50.318  33.878  59.118  1.00  0.00           C  
ATOM   3350  HX   PE    79      50.128  32.973  58.539  1.00  0.00           H  
ATOM   3351  C3   PE    79      50.606  33.424  60.565  1.00  0.00           C  
ATOM   3352  HA   PE    79      51.585  32.940  60.608  1.00  0.00           H  
ATOM   3353  HB   PE    79      49.855  32.691  60.864  1.00  0.00           H  
ATOM   3354  O31  PE    79      50.550  34.514  61.521  1.00  0.00           O  
ATOM   3355  P31  PE    79      51.159  34.325  62.975  1.00  0.00           P  
ATOM   3356  O32  PE    79      52.569  35.044  62.852  1.00  0.00           O  
ATOM   3357  C31  PE    79      52.746  36.469  63.031  1.00  0.00           C  
ATOM   3358  H1A  PE    79      53.820  36.672  63.106  1.00  0.00           H  
ATOM   3359  H1B  PE    79      52.256  36.798  63.955  1.00  0.00           H  
ATOM   3360  C32  PE    79      52.177  37.192  61.799  1.00  0.00           C  
ATOM   3361  H2A  PE    79      51.084  37.148  61.809  1.00  0.00           H  
ATOM   3362  H2B  PE    79      52.481  38.243  61.788  1.00  0.00           H  
ATOM   3363  N31  PE    79      52.636  36.569  60.503  1.00  0.00           N  
ATOM   3364 HN1A  PE    79      53.572  36.910  60.203  1.00  0.00           H  
ATOM   3365 HN1B  PE    79      52.724  35.533  60.594  1.00  0.00           H  
ATOM   3366 HN1C  PE    79      51.962  36.762  59.749  1.00  0.00           H  
ATOM   3367  O33  PE    79      50.286  35.044  63.930  1.00  0.00           O  
ATOM   3368  O34  PE    79      51.412  32.880  63.199  1.00  0.00           O  
ATOM   3369  O21  PE    79      51.495  34.560  58.595  1.00  0.00           O  
ATOM   3370  C21  PE    79      51.764  34.453  57.274  1.00  0.00           C  
ATOM   3371  O22  PE    79      51.056  33.892  56.460  1.00  0.00           O  
ATOM   3372  C12  OL    80      53.043  35.157  56.901  1.00  0.00           C  
ATOM   3373  H2R  OL    80      53.807  34.922  57.644  1.00  0.00           H  
ATOM   3374  H2S  OL    80      53.398  34.762  55.950  1.00  0.00           H  
ATOM   3375  C13  OL    80      52.857  36.689  56.805  1.00  0.00           C  
ATOM   3376  H3R  OL    80      52.307  37.047  57.678  1.00  0.00           H  
ATOM   3377  H3S  OL    80      53.839  37.159  56.867  1.00  0.00           H  
ATOM   3378  C14  OL    80      52.146  37.174  55.518  1.00  0.00           C  
ATOM   3379  H4R  OL    80      51.163  36.708  55.443  1.00  0.00           H  
ATOM   3380  H4S  OL    80      51.971  38.249  55.622  1.00  0.00           H  
ATOM   3381  C15  OL    80      52.946  36.933  54.213  1.00  0.00           C  
ATOM   3382  H5R  OL    80      53.088  35.861  54.052  1.00  0.00           H  
ATOM   3383  H5S  OL    80      52.365  37.307  53.368  1.00  0.00           H  
ATOM   3384  C16  OL    80      54.303  37.669  54.301  1.00  0.00           C  
ATOM   3385  H6R  OL    80      54.110  38.661  54.708  1.00  0.00           H  
ATOM   3386  H6S  OL    80      54.938  37.154  55.023  1.00  0.00           H  
ATOM   3387  C17  OL    80      55.141  37.887  53.032  1.00  0.00           C  
ATOM   3388  H7R  OL    80      54.527  38.303  52.231  1.00  0.00           H  
ATOM   3389  H7S  OL    80      55.892  38.639  53.287  1.00  0.00           H  
ATOM   3390  C18  OL    80      55.881  36.629  52.554  1.00  0.00           C  
ATOM   3391  H8R  OL    80      56.161  36.027  53.422  1.00  0.00           H  
ATOM   3392  H8S  OL    80      55.226  36.019  51.930  1.00  0.00           H  
ATOM   3393  C19  OL    80      57.140  37.023  51.816  1.00  0.00           C  
ATOM   3394  H9R  OL    80      57.997  37.198  52.464  1.00  0.00           H  
ATOM   3395 C110  OL    80      57.293  37.092  50.499  1.00  0.00           C  
ATOM   3396 H10R  OL    80      58.271  37.357  50.107  1.00  0.00           H  
ATOM   3397 C111  OL    80      56.206  36.930  49.457  1.00  0.00           C  
ATOM   3398 H11R  OL    80      56.072  35.878  49.198  1.00  0.00           H  
ATOM   3399 H11S  OL    80      55.252  37.310  49.830  1.00  0.00           H  
ATOM   3400 C112  OL    80      56.593  37.720  48.194  1.00  0.00           C  
ATOM   3401 H12R  OL    80      55.711  37.837  47.563  1.00  0.00           H  
ATOM   3402 H12S  OL    80      56.901  38.720  48.504  1.00  0.00           H  
ATOM   3403 C113  OL    80      57.756  37.095  47.390  1.00  0.00           C  
ATOM   3404 H13R  OL    80      58.353  37.905  46.968  1.00  0.00           H  
ATOM   3405 H13S  OL    80      58.412  36.532  48.056  1.00  0.00           H  
ATOM   3406 C114  OL    80      57.290  36.187  46.234  1.00  0.00           C  
ATOM   3407 H14R  OL    80      56.655  35.397  46.632  1.00  0.00           H  
ATOM   3408 H14S  OL    80      56.686  36.785  45.550  1.00  0.00           H  
ATOM   3409 C115  OL    80      58.467  35.560  45.453  1.00  0.00           C  
ATOM   3410 H15R  OL    80      59.131  36.358  45.116  1.00  0.00           H  
ATOM   3411 H15S  OL    80      59.048  34.926  46.126  1.00  0.00           H  
ATOM   3412 C116  OL    80      58.062  34.707  44.232  1.00  0.00           C  
ATOM   3413 H16R  OL    80      58.970  34.333  43.751  1.00  0.00           H  
ATOM   3414 H16S  OL    80      57.511  33.828  44.573  1.00  0.00           H  
ATOM   3415 C117  OL    80      57.225  35.463  43.178  1.00  0.00           C  
ATOM   3416 H17R  OL    80      56.184  35.515  43.494  1.00  0.00           H  
ATOM   3417 H17S  OL    80      57.578  36.491  43.075  1.00  0.00           H  
ATOM   3418 C118  OL    80      57.303  34.792  41.802  1.00  0.00           C  
ATOM   3419 H18R  OL    80      57.482  33.719  41.900  1.00  0.00           H  
ATOM   3420 H18S  OL    80      58.119  35.235  41.232  1.00  0.00           H  
ATOM   3421 H18T  OL    80      56.375  34.948  41.249  1.00  0.00           H  
TER    3422       OL    80 
ATOM   3422 C116  PA    81      12.243  45.747  45.310  1.00  0.00           C  
ATOM   3423 H16R  PA    81      12.222  46.697  44.773  1.00  0.00           H  
ATOM   3424 H16S  PA    81      11.512  45.082  44.846  1.00  0.00           H  
ATOM   3425 H16T  PA    81      13.233  45.301  45.185  1.00  0.00           H  
ATOM   3426 C115  PA    81      11.942  45.939  46.811  1.00  0.00           C  
ATOM   3427 H15R  PA    81      11.862  44.951  47.271  1.00  0.00           H  
ATOM   3428 H15S  PA    81      10.982  46.441  46.948  1.00  0.00           H  
ATOM   3429 C114  PA    81      13.056  46.749  47.503  1.00  0.00           C  
ATOM   3430 H14R  PA    81      13.005  47.797  47.198  1.00  0.00           H  
ATOM   3431 H14S  PA    81      14.014  46.355  47.167  1.00  0.00           H  
ATOM   3432 C113  PA    81      13.057  46.663  49.037  1.00  0.00           C  
ATOM   3433 H13R  PA    81      14.016  47.050  49.392  1.00  0.00           H  
ATOM   3434 H13S  PA    81      13.001  45.611  49.325  1.00  0.00           H  
ATOM   3435 C112  PA    81      11.937  47.452  49.738  1.00  0.00           C  
ATOM   3436 H12R  PA    81      10.970  47.242  49.278  1.00  0.00           H  
ATOM   3437 H12S  PA    81      12.131  48.521  49.633  1.00  0.00           H  
ATOM   3438 C111  PA    81      11.860  47.051  51.220  1.00  0.00           C  
ATOM   3439 H11R  PA    81      12.868  46.946  51.629  1.00  0.00           H  
ATOM   3440 H11S  PA    81      11.387  46.070  51.276  1.00  0.00           H  
ATOM   3441 C110  PA    81      11.061  48.035  52.086  1.00  0.00           C  
ATOM   3442 H10R  PA    81      10.081  48.221  51.642  1.00  0.00           H  
ATOM   3443 H10S  PA    81      11.593  48.987  52.142  1.00  0.00           H  
ATOM   3444  C19  PA    81      10.869  47.472  53.500  1.00  0.00           C  
ATOM   3445  H9R  PA    81      11.843  47.224  53.931  1.00  0.00           H  
ATOM   3446  H9S  PA    81      10.298  46.543  53.448  1.00  0.00           H  
ATOM   3447  C18  PA    81      10.130  48.466  54.405  1.00  0.00           C  
ATOM   3448  H8R  PA    81       9.130  48.648  54.007  1.00  0.00           H  
ATOM   3449  H8S  PA    81      10.665  49.417  54.418  1.00  0.00           H  
ATOM   3450  C17  PA    81      10.052  47.889  55.822  1.00  0.00           C  
ATOM   3451  H7R  PA    81      11.072  47.763  56.187  1.00  0.00           H  
ATOM   3452  H7S  PA    81       9.605  46.894  55.778  1.00  0.00           H  
ATOM   3453  C16  PA    81       9.254  48.719  56.838  1.00  0.00           C  
ATOM   3454  H6R  PA    81       8.212  48.807  56.528  1.00  0.00           H  
ATOM   3455  H6S  PA    81       9.667  49.727  56.928  1.00  0.00           H  
ATOM   3456  C15  PA    81       9.303  47.979  58.181  1.00  0.00           C  
ATOM   3457  H5R  PA    81      10.319  48.014  58.582  1.00  0.00           H  
ATOM   3458  H5S  PA    81       9.064  46.929  58.002  1.00  0.00           H  
ATOM   3459  C14  PA    81       8.321  48.530  59.218  1.00  0.00           C  
ATOM   3460  H4R  PA    81       8.236  47.795  60.017  1.00  0.00           H  
ATOM   3461  H4S  PA    81       7.332  48.629  58.761  1.00  0.00           H  
ATOM   3462  C13  PA    81       8.791  49.882  59.795  1.00  0.00           C  
ATOM   3463  H3R  PA    81       8.542  50.665  59.077  1.00  0.00           H  
ATOM   3464  H3S  PA    81       9.879  49.868  59.898  1.00  0.00           H  
ATOM   3465  C12  PA    81       8.158  50.207  61.169  1.00  0.00           C  
ATOM   3466  H2R  PA    81       8.561  49.544  61.936  1.00  0.00           H  
ATOM   3467  H2S  PA    81       7.081  50.036  61.117  1.00  0.00           H  
ATOM   3468  C11  PS    82       8.389  51.640  61.596  1.00  0.00           C  
ATOM   3469  O12  PS    82       9.251  52.018  62.370  1.00  0.00           O  
ATOM   3470  O11  PS    82       7.488  52.463  61.032  1.00  0.00           O  
ATOM   3471  C1   PS    82       7.509  53.879  61.372  1.00  0.00           C  
ATOM   3472  HR   PS    82       7.569  54.009  62.453  1.00  0.00           H  
ATOM   3473  HS   PS    82       6.560  54.284  61.024  1.00  0.00           H  
ATOM   3474  C2   PS    82       8.642  54.669  60.662  1.00  0.00           C  
ATOM   3475  HX   PS    82       9.625  54.364  61.027  1.00  0.00           H  
ATOM   3476  C3   PS    82       8.461  56.186  60.889  1.00  0.00           C  
ATOM   3477  HA   PS    82       7.534  56.490  60.400  1.00  0.00           H  
ATOM   3478  HB   PS    82       9.287  56.717  60.414  1.00  0.00           H  
ATOM   3479  O31  PS    82       8.352  56.547  62.298  1.00  0.00           O  
ATOM   3480  P31  PS    82       9.604  56.995  63.177  1.00  0.00           P  
ATOM   3481  O32  PS    82      10.307  55.620  63.542  1.00  0.00           O  
ATOM   3482  C31  PS    82       9.731  54.712  64.524  1.00  0.00           C  
ATOM   3483  H1A  PS    82       8.994  54.065  64.044  1.00  0.00           H  
ATOM   3484  H1B  PS    82       9.238  55.272  65.324  1.00  0.00           H  
ATOM   3485  C32  PS    82      10.852  53.848  65.120  1.00  0.00           C  
ATOM   3486  H2A  PS    82      11.611  54.499  65.562  1.00  0.00           H  
ATOM   3487  N31  PS    82      11.551  53.051  64.030  1.00  0.00           N  
ATOM   3488 HN1A  PS    82      10.895  52.492  63.445  1.00  0.00           H  
ATOM   3489 HN1B  PS    82      12.084  53.682  63.396  1.00  0.00           H  
ATOM   3490 HN1C  PS    82      12.224  52.371  64.436  1.00  0.00           H  
ATOM   3491  C33  PS    82      10.276  53.060  66.297  1.00  0.00           C  
ATOM   3492  O33  PS    82      10.493  57.825  62.323  1.00  0.00           O  
ATOM   3493  O34  PS    82       9.068  57.565  64.437  1.00  0.00           O  
ATOM   3494  O21  PS    82       8.509  54.474  59.231  1.00  0.00           O  
ATOM   3495  C21  PS    82       9.288  53.564  58.630  1.00  0.00           C  
ATOM   3496  O22  PS    82      10.249  53.033  59.155  1.00  0.00           O  
ATOM   3497  O35  PS    82       9.735  51.980  66.112  1.00  0.00           O  
ATOM   3498  O36  PS    82      10.150  53.618  67.370  1.00  0.00           O  
ATOM   3499  C12  OL    83       8.815  53.266  57.225  1.00  0.00           C  
ATOM   3500  H2R  OL    83       8.311  52.298  57.233  1.00  0.00           H  
ATOM   3501  H2S  OL    83       8.078  54.016  56.928  1.00  0.00           H  
ATOM   3502  C13  OL    83       9.966  53.244  56.201  1.00  0.00           C  
ATOM   3503  H3R  OL    83      10.383  54.250  56.099  1.00  0.00           H  
ATOM   3504  H3S  OL    83      10.758  52.594  56.579  1.00  0.00           H  
ATOM   3505  C14  OL    83       9.503  52.720  54.822  1.00  0.00           C  
ATOM   3506  H4R  OL    83       9.124  51.705  54.955  1.00  0.00           H  
ATOM   3507  H4S  OL    83       8.672  53.338  54.475  1.00  0.00           H  
ATOM   3508  C15  OL    83      10.634  52.735  53.763  1.00  0.00           C  
ATOM   3509  H5R  OL    83      10.895  53.779  53.574  1.00  0.00           H  
ATOM   3510  H5S  OL    83      11.514  52.259  54.197  1.00  0.00           H  
ATOM   3511  C16  OL    83      10.319  52.024  52.414  1.00  0.00           C  
ATOM   3512  H6R  OL    83      10.431  50.949  52.559  1.00  0.00           H  
ATOM   3513  H6S  OL    83       9.279  52.200  52.136  1.00  0.00           H  
ATOM   3514  C17  OL    83      11.245  52.480  51.252  1.00  0.00           C  
ATOM   3515  H7R  OL    83      11.097  53.549  51.080  1.00  0.00           H  
ATOM   3516  H7S  OL    83      12.276  52.352  51.564  1.00  0.00           H  
ATOM   3517  C18  OL    83      11.099  51.719  49.914  1.00  0.00           C  
ATOM   3518  H8R  OL    83      11.579  50.743  49.990  1.00  0.00           H  
ATOM   3519  H8S  OL    83      10.038  51.555  49.727  1.00  0.00           H  
ATOM   3520  C19  OL    83      11.673  52.522  48.757  1.00  0.00           C  
ATOM   3521  H9R  OL    83      11.155  53.461  48.592  1.00  0.00           H  
ATOM   3522 C110  OL    83      12.685  52.215  47.944  1.00  0.00           C  
ATOM   3523 H10R  OL    83      12.968  52.921  47.166  1.00  0.00           H  
ATOM   3524 C111  OL    83      13.573  50.993  47.985  1.00  0.00           C  
ATOM   3525 H11R  OL    83      13.150  50.209  48.610  1.00  0.00           H  
ATOM   3526 H11S  OL    83      13.689  50.580  46.979  1.00  0.00           H  
ATOM   3527 C112  OL    83      14.945  51.401  48.540  1.00  0.00           C  
ATOM   3528 H12R  OL    83      15.337  52.272  48.007  1.00  0.00           H  
ATOM   3529 H12S  OL    83      14.815  51.699  49.578  1.00  0.00           H  
ATOM   3530 C113  OL    83      15.984  50.279  48.485  1.00  0.00           C  
ATOM   3531 H13R  OL    83      15.556  49.343  48.853  1.00  0.00           H  
ATOM   3532 H13S  OL    83      16.287  50.135  47.445  1.00  0.00           H  
ATOM   3533 C114  OL    83      17.194  50.699  49.338  1.00  0.00           C  
ATOM   3534 H14R  OL    83      17.647  51.562  48.855  1.00  0.00           H  
ATOM   3535 H14S  OL    83      16.845  51.024  50.321  1.00  0.00           H  
ATOM   3536 C115  OL    83      18.221  49.574  49.543  1.00  0.00           C  
ATOM   3537 H15R  OL    83      17.701  48.791  50.083  1.00  0.00           H  
ATOM   3538 H15S  OL    83      18.536  49.165  48.580  1.00  0.00           H  
ATOM   3539 C116  OL    83      19.456  49.964  50.380  1.00  0.00           C  
ATOM   3540 H16R  OL    83      19.127  50.210  51.391  1.00  0.00           H  
ATOM   3541 H16S  OL    83      20.112  49.093  50.459  1.00  0.00           H  
ATOM   3542 C117  OL    83      20.254  51.151  49.814  1.00  0.00           C  
ATOM   3543 H17R  OL    83      20.727  50.864  48.872  1.00  0.00           H  
ATOM   3544 H17S  OL    83      19.577  51.974  49.590  1.00  0.00           H  
ATOM   3545 C118  OL    83      21.310  51.668  50.806  1.00  0.00           C  
ATOM   3546 H18R  OL    83      20.842  51.895  51.767  1.00  0.00           H  
ATOM   3547 H18S  OL    83      21.750  52.587  50.415  1.00  0.00           H  
ATOM   3548 H18T  OL    83      22.103  50.937  50.977  1.00  0.00           H  
TER    3549       OL    83 
ATOM   3549 C116  PA    84      16.484  17.933  41.698  1.00  0.00           C  
ATOM   3550 H16R  PA    84      16.379  18.435  40.734  1.00  0.00           H  
ATOM   3551 H16S  PA    84      15.676  17.206  41.792  1.00  0.00           H  
ATOM   3552 H16T  PA    84      17.437  17.402  41.716  1.00  0.00           H  
ATOM   3553 C115  PA    84      16.402  18.945  42.850  1.00  0.00           C  
ATOM   3554 H15R  PA    84      15.459  19.489  42.776  1.00  0.00           H  
ATOM   3555 H15S  PA    84      17.209  19.675  42.757  1.00  0.00           H  
ATOM   3556 C114  PA    84      16.478  18.241  44.218  1.00  0.00           C  
ATOM   3557 H14R  PA    84      17.511  17.948  44.423  1.00  0.00           H  
ATOM   3558 H14S  PA    84      15.875  17.334  44.181  1.00  0.00           H  
ATOM   3559 C113  PA    84      15.933  19.099  45.371  1.00  0.00           C  
ATOM   3560 H13R  PA    84      14.954  19.490  45.082  1.00  0.00           H  
ATOM   3561 H13S  PA    84      16.593  19.950  45.540  1.00  0.00           H  
ATOM   3562 C112  PA    84      15.791  18.255  46.657  1.00  0.00           C  
ATOM   3563 H12R  PA    84      16.734  17.747  46.855  1.00  0.00           H  
ATOM   3564 H12S  PA    84      15.042  17.482  46.487  1.00  0.00           H  
ATOM   3565 C111  PA    84      15.397  19.055  47.909  1.00  0.00           C  
ATOM   3566 H11R  PA    84      14.528  19.660  47.695  1.00  0.00           H  
ATOM   3567 H11S  PA    84      16.214  19.725  48.180  1.00  0.00           H  
ATOM   3568 C110  PA    84      14.977  18.176  49.096  1.00  0.00           C  
ATOM   3569 H10R  PA    84      15.737  17.426  49.316  1.00  0.00           H  
ATOM   3570 H10S  PA    84      14.074  17.639  48.798  1.00  0.00           H  
ATOM   3571  C19  PA    84      14.676  19.027  50.346  1.00  0.00           C  
ATOM   3572  H9R  PA    84      14.164  18.420  51.092  1.00  0.00           H  
ATOM   3573  H9S  PA    84      13.979  19.819  50.064  1.00  0.00           H  
ATOM   3574  C18  PA    84      15.920  19.693  50.968  1.00  0.00           C  
ATOM   3575  H8R  PA    84      15.606  20.305  51.809  1.00  0.00           H  
ATOM   3576  H8S  PA    84      16.336  20.395  50.242  1.00  0.00           H  
ATOM   3577  C17  PA    84      17.038  18.729  51.434  1.00  0.00           C  
ATOM   3578  H7R  PA    84      17.809  19.320  51.937  1.00  0.00           H  
ATOM   3579  H7S  PA    84      17.521  18.293  50.560  1.00  0.00           H  
ATOM   3580  C16  PA    84      16.611  17.566  52.363  1.00  0.00           C  
ATOM   3581  H6R  PA    84      17.492  16.949  52.539  1.00  0.00           H  
ATOM   3582  H6S  PA    84      15.864  16.937  51.872  1.00  0.00           H  
ATOM   3583  C15  PA    84      16.061  18.011  53.728  1.00  0.00           C  
ATOM   3584  H5R  PA    84      15.037  18.361  53.589  1.00  0.00           H  
ATOM   3585  H5S  PA    84      16.671  18.845  54.078  1.00  0.00           H  
ATOM   3586  C14  PA    84      16.098  16.889  54.793  1.00  0.00           C  
ATOM   3587  H4R  PA    84      17.143  16.620  54.962  1.00  0.00           H  
ATOM   3588  H4S  PA    84      15.586  16.003  54.412  1.00  0.00           H  
ATOM   3589  C13  PA    84      15.472  17.267  56.151  1.00  0.00           C  
ATOM   3590  H3R  PA    84      15.497  16.402  56.821  1.00  0.00           H  
ATOM   3591  H3S  PA    84      14.424  17.530  56.002  1.00  0.00           H  
ATOM   3592  C12  PA    84      16.207  18.434  56.832  1.00  0.00           C  
ATOM   3593  H2R  PA    84      16.265  19.294  56.165  1.00  0.00           H  
ATOM   3594  H2S  PA    84      17.228  18.140  57.079  1.00  0.00           H  
ATOM   3595  C11  PE    85      15.548  18.886  58.104  1.00  0.00           C  
ATOM   3596  O12  PE    85      14.609  18.334  58.659  1.00  0.00           O  
ATOM   3597  O11  PE    85      16.143  19.999  58.559  1.00  0.00           O  
ATOM   3598  C1   PE    85      15.874  20.375  59.932  1.00  0.00           C  
ATOM   3599  HR   PE    85      14.808  20.269  60.141  1.00  0.00           H  
ATOM   3600  HS   PE    85      16.142  21.423  60.062  1.00  0.00           H  
ATOM   3601  C2   PE    85      16.737  19.516  60.890  1.00  0.00           C  
ATOM   3602  HX   PE    85      16.563  18.453  60.695  1.00  0.00           H  
ATOM   3603  C3   PE    85      16.447  19.783  62.378  1.00  0.00           C  
ATOM   3604  HA   PE    85      17.298  19.407  62.953  1.00  0.00           H  
ATOM   3605  HB   PE    85      15.550  19.245  62.694  1.00  0.00           H  
ATOM   3606  O31  PE    85      16.323  21.202  62.665  1.00  0.00           O  
ATOM   3607  P31  PE    85      14.950  21.886  63.038  1.00  0.00           P  
ATOM   3608  O32  PE    85      14.453  21.095  64.337  1.00  0.00           O  
ATOM   3609  C31  PE    85      15.051  21.352  65.628  1.00  0.00           C  
ATOM   3610  H1A  PE    85      14.792  22.372  65.920  1.00  0.00           H  
ATOM   3611  H1B  PE    85      16.136  21.261  65.535  1.00  0.00           H  
ATOM   3612  C32  PE    85      14.554  20.385  66.725  1.00  0.00           C  
ATOM   3613  H2A  PE    85      15.014  20.679  67.672  1.00  0.00           H  
ATOM   3614  H2B  PE    85      13.469  20.448  66.829  1.00  0.00           H  
ATOM   3615  N31  PE    85      14.901  18.931  66.542  1.00  0.00           N  
ATOM   3616 HN1A  PE    85      14.596  18.352  67.353  1.00  0.00           H  
ATOM   3617 HN1B  PE    85      14.462  18.512  65.698  1.00  0.00           H  
ATOM   3618 HN1C  PE    85      15.926  18.776  66.456  1.00  0.00           H  
ATOM   3619  O33  PE    85      15.311  23.280  63.387  1.00  0.00           O  
ATOM   3620  O34  PE    85      13.969  21.691  61.940  1.00  0.00           O  
ATOM   3621  O21  PE    85      18.132  19.851  60.704  1.00  0.00           O  
ATOM   3622  C21  PE    85      18.937  19.023  60.032  1.00  0.00           C  
ATOM   3623  O22  PE    85      18.563  18.038  59.419  1.00  0.00           O  
ATOM   3624  C12  OL    86      20.365  19.497  60.082  1.00  0.00           C  
ATOM   3625  H2R  OL    86      20.436  20.397  60.691  1.00  0.00           H  
ATOM   3626  H2S  OL    86      20.993  18.745  60.562  1.00  0.00           H  
ATOM   3627  C13  OL    86      20.882  19.800  58.672  1.00  0.00           C  
ATOM   3628  H3R  OL    86      21.958  19.970  58.732  1.00  0.00           H  
ATOM   3629  H3S  OL    86      20.703  18.925  58.046  1.00  0.00           H  
ATOM   3630  C14  OL    86      20.248  21.033  58.010  1.00  0.00           C  
ATOM   3631  H4R  OL    86      19.165  21.023  58.147  1.00  0.00           H  
ATOM   3632  H4S  OL    86      20.620  21.926  58.518  1.00  0.00           H  
ATOM   3633  C15  OL    86      20.597  21.111  56.507  1.00  0.00           C  
ATOM   3634  H5R  OL    86      20.470  22.142  56.176  1.00  0.00           H  
ATOM   3635  H5S  OL    86      21.649  20.861  56.359  1.00  0.00           H  
ATOM   3636  C16  OL    86      19.730  20.189  55.622  1.00  0.00           C  
ATOM   3637  H6R  OL    86      19.790  19.159  55.981  1.00  0.00           H  
ATOM   3638  H6S  OL    86      18.689  20.503  55.713  1.00  0.00           H  
ATOM   3639  C17  OL    86      20.123  20.241  54.128  1.00  0.00           C  
ATOM   3640  H7R  OL    86      21.192  20.040  54.012  1.00  0.00           H  
ATOM   3641  H7S  OL    86      19.597  19.449  53.591  1.00  0.00           H  
ATOM   3642  C18  OL    86      19.766  21.613  53.516  1.00  0.00           C  
ATOM   3643  H8R  OL    86      18.711  21.814  53.709  1.00  0.00           H  
ATOM   3644  H8S  OL    86      20.348  22.378  54.033  1.00  0.00           H  
ATOM   3645  C19  OL    86      20.065  21.677  52.031  1.00  0.00           C  
ATOM   3646  H9R  OL    86      20.842  20.999  51.686  1.00  0.00           H  
ATOM   3647 C110  OL    86      19.476  22.474  51.142  1.00  0.00           C  
ATOM   3648 H10R  OL    86      19.802  22.426  50.105  1.00  0.00           H  
ATOM   3649 C111  OL    86      18.311  23.411  51.397  1.00  0.00           C  
ATOM   3650 H11R  OL    86      17.687  23.056  52.219  1.00  0.00           H  
ATOM   3651 H11S  OL    86      18.686  24.399  51.674  1.00  0.00           H  
ATOM   3652 C112  OL    86      17.463  23.545  50.113  1.00  0.00           C  
ATOM   3653 H12R  OL    86      17.982  24.217  49.425  1.00  0.00           H  
ATOM   3654 H12S  OL    86      17.397  22.572  49.623  1.00  0.00           H  
ATOM   3655 C113  OL    86      16.035  24.076  50.371  1.00  0.00           C  
ATOM   3656 H13R  OL    86      15.521  23.422  51.079  1.00  0.00           H  
ATOM   3657 H13S  OL    86      16.104  25.055  50.841  1.00  0.00           H  
ATOM   3658 C114  OL    86      15.154  24.198  49.107  1.00  0.00           C  
ATOM   3659 H14R  OL    86      14.196  24.626  49.399  1.00  0.00           H  
ATOM   3660 H14S  OL    86      15.608  24.896  48.406  1.00  0.00           H  
ATOM   3661 C115  OL    86      14.887  22.867  48.379  1.00  0.00           C  
ATOM   3662 H15R  OL    86      15.806  22.534  47.890  1.00  0.00           H  
ATOM   3663 H15S  OL    86      14.606  22.101  49.106  1.00  0.00           H  
ATOM   3664 C116  OL    86      13.763  23.001  47.327  1.00  0.00           C  
ATOM   3665 H16R  OL    86      12.878  23.429  47.796  1.00  0.00           H  
ATOM   3666 H16S  OL    86      14.088  23.675  46.533  1.00  0.00           H  
ATOM   3667 C117  OL    86      13.378  21.644  46.724  1.00  0.00           C  
ATOM   3668 H17R  OL    86      14.291  21.154  46.397  1.00  0.00           H  
ATOM   3669 H17S  OL    86      12.900  21.033  47.495  1.00  0.00           H  
ATOM   3670 C118  OL    86      12.449  21.691  45.512  1.00  0.00           C  
ATOM   3671 H18R  OL    86      12.895  22.281  44.713  1.00  0.00           H  
ATOM   3672 H18S  OL    86      11.485  22.122  45.782  1.00  0.00           H  
ATOM   3673 H18T  OL    86      12.301  20.675  45.138  1.00  0.00           H  
TER    3674       OL    86 
ATOM   3674 C116  PA    87      37.092  69.236  53.356  1.00  0.00           C  
ATOM   3675 H16R  PA    87      36.126  69.677  53.607  1.00  0.00           H  
ATOM   3676 H16S  PA    87      37.398  69.613  52.378  1.00  0.00           H  
ATOM   3677 H16T  PA    87      37.830  69.553  54.095  1.00  0.00           H  
ATOM   3678 C115  PA    87      36.953  67.707  53.349  1.00  0.00           C  
ATOM   3679 H15R  PA    87      36.266  67.410  52.555  1.00  0.00           H  
ATOM   3680 H15S  PA    87      36.500  67.385  54.286  1.00  0.00           H  
ATOM   3681 C114  PA    87      38.285  66.963  53.177  1.00  0.00           C  
ATOM   3682 H14R  PA    87      38.965  67.249  53.983  1.00  0.00           H  
ATOM   3683 H14S  PA    87      38.753  67.257  52.234  1.00  0.00           H  
ATOM   3684 C113  PA    87      38.027  65.441  53.221  1.00  0.00           C  
ATOM   3685 H13R  PA    87      37.296  65.181  52.454  1.00  0.00           H  
ATOM   3686 H13S  PA    87      37.557  65.189  54.175  1.00  0.00           H  
ATOM   3687 C112  PA    87      39.291  64.583  53.000  1.00  0.00           C  
ATOM   3688 H12R  PA    87      39.697  64.834  52.018  1.00  0.00           H  
ATOM   3689 H12S  PA    87      39.024  63.526  52.958  1.00  0.00           H  
ATOM   3690 C111  PA    87      40.392  64.799  54.061  1.00  0.00           C  
ATOM   3691 H11R  PA    87      40.741  65.827  53.978  1.00  0.00           H  
ATOM   3692 H11S  PA    87      41.241  64.158  53.817  1.00  0.00           H  
ATOM   3693 C110  PA    87      39.981  64.502  55.520  1.00  0.00           C  
ATOM   3694 H10R  PA    87      40.007  63.418  55.659  1.00  0.00           H  
ATOM   3695 H10S  PA    87      38.961  64.831  55.712  1.00  0.00           H  
ATOM   3696  C19  PA    87      40.892  65.181  56.566  1.00  0.00           C  
ATOM   3697  H9R  PA    87      41.935  64.946  56.344  1.00  0.00           H  
ATOM   3698  H9S  PA    87      40.658  64.763  57.548  1.00  0.00           H  
ATOM   3699  C18  PA    87      40.709  66.716  56.616  1.00  0.00           C  
ATOM   3700  H8R  PA    87      39.658  66.949  56.785  1.00  0.00           H  
ATOM   3701  H8S  PA    87      40.976  67.140  55.648  1.00  0.00           H  
ATOM   3702  C17  PA    87      41.549  67.425  57.699  1.00  0.00           C  
ATOM   3703  H7R  PA    87      42.610  67.258  57.503  1.00  0.00           H  
ATOM   3704  H7S  PA    87      41.339  67.002  58.685  1.00  0.00           H  
ATOM   3705  C16  PA    87      41.261  68.941  57.724  1.00  0.00           C  
ATOM   3706  H6R  PA    87      40.222  69.105  58.017  1.00  0.00           H  
ATOM   3707  H6S  PA    87      41.393  69.369  56.727  1.00  0.00           H  
ATOM   3708  C15  PA    87      42.185  69.665  58.714  1.00  0.00           C  
ATOM   3709  H5R  PA    87      43.220  69.486  58.414  1.00  0.00           H  
ATOM   3710  H5S  PA    87      42.048  69.237  59.710  1.00  0.00           H  
ATOM   3711  C14  PA    87      41.937  71.182  58.773  1.00  0.00           C  
ATOM   3712  H4R  PA    87      40.887  71.389  58.990  1.00  0.00           H  
ATOM   3713  H4S  PA    87      42.179  71.613  57.799  1.00  0.00           H  
ATOM   3714  C13  PA    87      42.820  71.813  59.862  1.00  0.00           C  
ATOM   3715  H3R  PA    87      43.840  71.451  59.713  1.00  0.00           H  
ATOM   3716  H3S  PA    87      42.486  71.444  60.835  1.00  0.00           H  
ATOM   3717  C12  PA    87      42.820  73.361  59.873  1.00  0.00           C  
ATOM   3718  H2R  PA    87      41.861  73.719  60.253  1.00  0.00           H  
ATOM   3719  H2S  PA    87      42.934  73.735  58.855  1.00  0.00           H  
ATOM   3720  C11  PE    88      43.947  73.918  60.724  1.00  0.00           C  
ATOM   3721  O12  PE    88      44.739  73.218  61.325  1.00  0.00           O  
ATOM   3722  O11  PE    88      44.010  75.266  60.756  1.00  0.00           O  
ATOM   3723  C1   PE    88      45.045  75.862  61.603  1.00  0.00           C  
ATOM   3724  HR   PE    88      46.024  75.769  61.127  1.00  0.00           H  
ATOM   3725  HS   PE    88      45.079  75.312  62.545  1.00  0.00           H  
ATOM   3726  C2   PE    88      44.752  77.349  61.956  1.00  0.00           C  
ATOM   3727  HX   PE    88      45.570  77.732  62.566  1.00  0.00           H  
ATOM   3728  C3   PE    88      43.428  77.453  62.728  1.00  0.00           C  
ATOM   3729  HA   PE    88      43.341  76.609  63.414  1.00  0.00           H  
ATOM   3730  HB   PE    88      42.625  77.394  61.995  1.00  0.00           H  
ATOM   3731  O31  PE    88      43.298  78.710  63.455  1.00  0.00           O  
ATOM   3732  P31  PE    88      44.264  79.093  64.656  1.00  0.00           P  
ATOM   3733  O32  PE    88      45.428  79.915  63.958  1.00  0.00           O  
ATOM   3734  C31  PE    88      45.235  81.278  63.504  1.00  0.00           C  
ATOM   3735  H1A  PE    88      44.504  81.791  64.140  1.00  0.00           H  
ATOM   3736  H1B  PE    88      44.877  81.281  62.469  1.00  0.00           H  
ATOM   3737  C32  PE    88      46.584  81.999  63.646  1.00  0.00           C  
ATOM   3738  H2A  PE    88      46.593  82.946  63.101  1.00  0.00           H  
ATOM   3739  H2B  PE    88      46.760  82.212  64.703  1.00  0.00           H  
ATOM   3740  N31  PE    88      47.759  81.201  63.143  1.00  0.00           N  
ATOM   3741 HN1A  PE    88      47.779  80.245  63.541  1.00  0.00           H  
ATOM   3742 HN1B  PE    88      47.760  81.133  62.105  1.00  0.00           H  
ATOM   3743 HN1C  PE    88      48.656  81.650  63.423  1.00  0.00           H  
ATOM   3744  O33  PE    88      43.556  79.958  65.615  1.00  0.00           O  
ATOM   3745  O34  PE    88      44.869  77.841  65.177  1.00  0.00           O  
ATOM   3746  O21  PE    88      44.595  78.185  60.786  1.00  0.00           O  
ATOM   3747  C21  PE    88      45.647  78.434  60.000  1.00  0.00           C  
ATOM   3748  O22  PE    88      46.782  78.040  60.232  1.00  0.00           O  
ATOM   3749  C12  OL    89      45.237  79.192  58.763  1.00  0.00           C  
ATOM   3750  H2R  OL    89      44.964  80.209  59.050  1.00  0.00           H  
ATOM   3751  H2S  OL    89      46.101  79.264  58.106  1.00  0.00           H  
ATOM   3752  C13  OL    89      44.036  78.538  58.033  1.00  0.00           C  
ATOM   3753  H3R  OL    89      43.149  78.601  58.668  1.00  0.00           H  
ATOM   3754  H3S  OL    89      43.828  79.114  57.130  1.00  0.00           H  
ATOM   3755  C14  OL    89      44.220  77.059  57.645  1.00  0.00           C  
ATOM   3756  H4R  OL    89      44.433  76.471  58.537  1.00  0.00           H  
ATOM   3757  H4S  OL    89      43.271  76.691  57.249  1.00  0.00           H  
ATOM   3758  C15  OL    89      45.334  76.828  56.610  1.00  0.00           C  
ATOM   3759  H5R  OL    89      44.944  77.063  55.617  1.00  0.00           H  
ATOM   3760  H5S  OL    89      46.164  77.508  56.799  1.00  0.00           H  
ATOM   3761  C16  OL    89      45.873  75.386  56.621  1.00  0.00           C  
ATOM   3762  H6R  OL    89      46.035  75.051  57.649  1.00  0.00           H  
ATOM   3763  H6S  OL    89      45.128  74.718  56.181  1.00  0.00           H  
ATOM   3764  C17  OL    89      47.206  75.268  55.855  1.00  0.00           C  
ATOM   3765  H7R  OL    89      47.181  75.909  54.970  1.00  0.00           H  
ATOM   3766  H7S  OL    89      48.033  75.617  56.479  1.00  0.00           H  
ATOM   3767  C18  OL    89      47.457  73.811  55.444  1.00  0.00           C  
ATOM   3768  H8R  OL    89      47.337  73.184  56.330  1.00  0.00           H  
ATOM   3769  H8S  OL    89      46.699  73.518  54.716  1.00  0.00           H  
ATOM   3770  C19  OL    89      48.845  73.628  54.881  1.00  0.00           C  
ATOM   3771  H9R  OL    89      49.653  74.012  55.502  1.00  0.00           H  
ATOM   3772 C110  OL    89      49.135  73.034  53.729  1.00  0.00           C  
ATOM   3773 H10R  OL    89      50.175  72.939  53.434  1.00  0.00           H  
ATOM   3774 C111  OL    89      48.134  72.402  52.788  1.00  0.00           C  
ATOM   3775 H11R  OL    89      48.623  71.589  52.249  1.00  0.00           H  
ATOM   3776 H11S  OL    89      47.306  71.957  53.343  1.00  0.00           H  
ATOM   3777 C112  OL    89      47.585  73.452  51.803  1.00  0.00           C  
ATOM   3778 H12R  OL    89      47.161  74.289  52.365  1.00  0.00           H  
ATOM   3779 H12S  OL    89      48.415  73.849  51.220  1.00  0.00           H  
ATOM   3780 C113  OL    89      46.530  72.897  50.824  1.00  0.00           C  
ATOM   3781 H13R  OL    89      47.033  72.282  50.075  1.00  0.00           H  
ATOM   3782 H13S  OL    89      45.817  72.260  51.354  1.00  0.00           H  
ATOM   3783 C114  OL    89      45.755  74.028  50.117  1.00  0.00           C  
ATOM   3784 H14R  OL    89      45.087  74.507  50.838  1.00  0.00           H  
ATOM   3785 H14S  OL    89      46.459  74.783  49.763  1.00  0.00           H  
ATOM   3786 C115  OL    89      44.928  73.538  48.914  1.00  0.00           C  
ATOM   3787 H15R  OL    89      45.553  73.578  48.020  1.00  0.00           H  
ATOM   3788 H15S  OL    89      44.651  72.494  49.074  1.00  0.00           H  
ATOM   3789 C116  OL    89      43.654  74.378  48.676  1.00  0.00           C  
ATOM   3790 H16R  OL    89      43.028  74.368  49.572  1.00  0.00           H  
ATOM   3791 H16S  OL    89      43.924  75.417  48.484  1.00  0.00           H  
ATOM   3792 C117  OL    89      42.839  73.857  47.479  1.00  0.00           C  
ATOM   3793 H17R  OL    89      43.386  74.092  46.564  1.00  0.00           H  
ATOM   3794 H17S  OL    89      42.751  72.770  47.540  1.00  0.00           H  
ATOM   3795 C118  OL    89      41.433  74.477  47.402  1.00  0.00           C  
ATOM   3796 H18R  OL    89      40.948  74.200  46.465  1.00  0.00           H  
ATOM   3797 H18S  OL    89      41.486  75.566  47.447  1.00  0.00           H  
ATOM   3798 H18T  OL    89      40.802  74.126  48.223  1.00  0.00           H  
TER    3799       OL    89 
ATOM   3799 C116  PA    90      25.133  13.363  47.962  1.00  0.00           C  
ATOM   3800 H16R  PA    90      26.199  13.173  48.107  1.00  0.00           H  
ATOM   3801 H16S  PA    90      24.953  13.590  46.910  1.00  0.00           H  
ATOM   3802 H16T  PA    90      24.573  12.460  48.215  1.00  0.00           H  
ATOM   3803 C115  PA    90      24.696  14.558  48.821  1.00  0.00           C  
ATOM   3804 H15R  PA    90      23.625  14.709  48.680  1.00  0.00           H  
ATOM   3805 H15S  PA    90      25.197  15.456  48.453  1.00  0.00           H  
ATOM   3806 C114  PA    90      25.008  14.372  50.322  1.00  0.00           C  
ATOM   3807 H14R  PA    90      26.027  14.002  50.432  1.00  0.00           H  
ATOM   3808 H14S  PA    90      24.327  13.627  50.740  1.00  0.00           H  
ATOM   3809 C113  PA    90      24.899  15.702  51.091  1.00  0.00           C  
ATOM   3810 H13R  PA    90      23.975  16.196  50.794  1.00  0.00           H  
ATOM   3811 H13S  PA    90      25.702  16.342  50.739  1.00  0.00           H  
ATOM   3812 C112  PA    90      24.931  15.616  52.640  1.00  0.00           C  
ATOM   3813 H12R  PA    90      24.150  14.929  52.968  1.00  0.00           H  
ATOM   3814 H12S  PA    90      24.660  16.595  53.038  1.00  0.00           H  
ATOM   3815 C111  PA    90      26.264  15.236  53.315  1.00  0.00           C  
ATOM   3816 H11R  PA    90      27.010  16.011  53.124  1.00  0.00           H  
ATOM   3817 H11S  PA    90      26.647  14.295  52.922  1.00  0.00           H  
ATOM   3818 C110  PA    90      26.103  15.103  54.837  1.00  0.00           C  
ATOM   3819 H10R  PA    90      25.725  16.043  55.247  1.00  0.00           H  
ATOM   3820 H10S  PA    90      27.087  14.946  55.283  1.00  0.00           H  
ATOM   3821  C19  PA    90      25.179  13.947  55.264  1.00  0.00           C  
ATOM   3822  H9R  PA    90      25.448  13.029  54.734  1.00  0.00           H  
ATOM   3823  H9S  PA    90      24.136  14.172  55.029  1.00  0.00           H  
ATOM   3824  C18  PA    90      25.360  13.743  56.773  1.00  0.00           C  
ATOM   3825  H8R  PA    90      25.100  14.673  57.282  1.00  0.00           H  
ATOM   3826  H8S  PA    90      26.415  13.537  56.960  1.00  0.00           H  
ATOM   3827  C17  PA    90      24.533  12.596  57.359  1.00  0.00           C  
ATOM   3828  H7R  PA    90      24.597  11.726  56.702  1.00  0.00           H  
ATOM   3829  H7S  PA    90      23.488  12.899  57.401  1.00  0.00           H  
ATOM   3830  C16  PA    90      25.019  12.205  58.767  1.00  0.00           C  
ATOM   3831  H6R  PA    90      24.979  13.069  59.435  1.00  0.00           H  
ATOM   3832  H6S  PA    90      26.057  11.870  58.707  1.00  0.00           H  
ATOM   3833  C15  PA    90      24.158  11.064  59.315  1.00  0.00           C  
ATOM   3834  H5R  PA    90      24.233  10.232  58.614  1.00  0.00           H  
ATOM   3835  H5S  PA    90      23.118  11.392  59.340  1.00  0.00           H  
ATOM   3836  C14  PA    90      24.576  10.557  60.705  1.00  0.00           C  
ATOM   3837  H4R  PA    90      24.435  11.335  61.457  1.00  0.00           H  
ATOM   3838  H4S  PA    90      25.639  10.303  60.696  1.00  0.00           H  
ATOM   3839  C13  PA    90      23.745   9.319  61.087  1.00  0.00           C  
ATOM   3840  H3R  PA    90      23.626   8.671  60.217  1.00  0.00           H  
ATOM   3841  H3S  PA    90      22.747   9.647  61.387  1.00  0.00           H  
ATOM   3842  C12  PA    90      24.376   8.522  62.239  1.00  0.00           C  
ATOM   3843  H2R  PA    90      25.371   8.158  61.976  1.00  0.00           H  
ATOM   3844  H2S  PA    90      24.474   9.190  63.094  1.00  0.00           H  
ATOM   3845  C11  PS    91      23.484   7.391  62.675  1.00  0.00           C  
ATOM   3846  O12  PS    91      22.632   7.549  63.522  1.00  0.00           O  
ATOM   3847  O11  PS    91      23.675   6.206  62.058  1.00  0.00           O  
ATOM   3848  C1   PS    91      22.835   5.088  62.517  1.00  0.00           C  
ATOM   3849  HR   PS    91      22.913   5.022  63.605  1.00  0.00           H  
ATOM   3850  HS   PS    91      23.209   4.154  62.093  1.00  0.00           H  
ATOM   3851  C2   PS    91      21.341   5.242  62.107  1.00  0.00           C  
ATOM   3852  HX   PS    91      20.876   6.020  62.718  1.00  0.00           H  
ATOM   3853  C3   PS    91      20.564   3.922  62.293  1.00  0.00           C  
ATOM   3854  HA   PS    91      21.037   3.171  61.654  1.00  0.00           H  
ATOM   3855  HB   PS    91      19.532   4.055  61.959  1.00  0.00           H  
ATOM   3856  O31  PS    91      20.588   3.453  63.675  1.00  0.00           O  
ATOM   3857  P31  PS    91      19.527   3.917  64.768  1.00  0.00           P  
ATOM   3858  O32  PS    91      20.053   5.324  65.263  1.00  0.00           O  
ATOM   3859  C31  PS    91      21.160   5.449  66.184  1.00  0.00           C  
ATOM   3860  H1A  PS    91      22.094   5.200  65.670  1.00  0.00           H  
ATOM   3861  H1B  PS    91      21.029   4.772  67.034  1.00  0.00           H  
ATOM   3862  C32  PS    91      21.191   6.890  66.725  1.00  0.00           C  
ATOM   3863  H2A  PS    91      20.342   7.039  67.394  1.00  0.00           H  
ATOM   3864  N31  PS    91      21.026   7.934  65.640  1.00  0.00           N  
ATOM   3865 HN1A  PS    91      20.201   7.733  65.039  1.00  0.00           H  
ATOM   3866 HN1B  PS    91      20.899   8.896  66.016  1.00  0.00           H  
ATOM   3867 HN1C  PS    91      21.837   7.961  64.990  1.00  0.00           H  
ATOM   3868  C33  PS    91      22.444   7.016  67.578  1.00  0.00           C  
ATOM   3869  O33  PS    91      18.197   4.101  64.141  1.00  0.00           O  
ATOM   3870  O34  PS    91      19.611   2.930  65.864  1.00  0.00           O  
ATOM   3871  O21  PS    91      21.276   5.542  60.687  1.00  0.00           O  
ATOM   3872  C21  PS    91      20.447   6.515  60.282  1.00  0.00           C  
ATOM   3873  O22  PS    91      19.822   7.233  61.041  1.00  0.00           O  
ATOM   3874  O35  PS    91      23.524   6.738  67.088  1.00  0.00           O  
ATOM   3875  O36  PS    91      22.338   7.225  68.771  1.00  0.00           O  
ATOM   3876  C12  OL    92      20.348   6.589  58.777  1.00  0.00           C  
ATOM   3877  H2R  OL    92      20.206   5.572  58.411  1.00  0.00           H  
ATOM   3878  H2S  OL    92      19.459   7.161  58.522  1.00  0.00           H  
ATOM   3879  C13  OL    92      21.579   7.231  58.095  1.00  0.00           C  
ATOM   3880  H3R  OL    92      21.741   8.231  58.501  1.00  0.00           H  
ATOM   3881  H3S  OL    92      22.470   6.637  58.314  1.00  0.00           H  
ATOM   3882  C14  OL    92      21.449   7.342  56.560  1.00  0.00           C  
ATOM   3883  H4R  OL    92      20.609   7.988  56.294  1.00  0.00           H  
ATOM   3884  H4S  OL    92      22.352   7.811  56.164  1.00  0.00           H  
ATOM   3885  C15  OL    92      21.284   5.958  55.909  1.00  0.00           C  
ATOM   3886  H5R  OL    92      22.157   5.356  56.168  1.00  0.00           H  
ATOM   3887  H5S  OL    92      20.407   5.458  56.320  1.00  0.00           H  
ATOM   3888  C16  OL    92      21.135   5.993  54.380  1.00  0.00           C  
ATOM   3889  H6R  OL    92      20.927   4.982  54.024  1.00  0.00           H  
ATOM   3890  H6S  OL    92      20.272   6.609  54.123  1.00  0.00           H  
ATOM   3891  C17  OL    92      22.397   6.523  53.674  1.00  0.00           C  
ATOM   3892  H7R  OL    92      22.367   7.614  53.631  1.00  0.00           H  
ATOM   3893  H7S  OL    92      23.267   6.277  54.282  1.00  0.00           H  
ATOM   3894  C18  OL    92      22.589   5.929  52.260  1.00  0.00           C  
ATOM   3895  H8R  OL    92      23.500   6.353  51.834  1.00  0.00           H  
ATOM   3896  H8S  OL    92      22.748   4.853  52.325  1.00  0.00           H  
ATOM   3897  C19  OL    92      21.422   6.232  51.342  1.00  0.00           C  
ATOM   3898  H9R  OL    92      21.247   7.294  51.174  1.00  0.00           H  
ATOM   3899 C110  OL    92      20.661   5.330  50.722  1.00  0.00           C  
ATOM   3900 H10R  OL    92      19.863   5.685  50.074  1.00  0.00           H  
ATOM   3901 C111  OL    92      20.752   3.816  50.873  1.00  0.00           C  
ATOM   3902 H11R  OL    92      21.547   3.429  50.233  1.00  0.00           H  
ATOM   3903 H11S  OL    92      21.001   3.545  51.902  1.00  0.00           H  
ATOM   3904 C112  OL    92      19.439   3.095  50.492  1.00  0.00           C  
ATOM   3905 H12R  OL    92      19.526   2.041  50.761  1.00  0.00           H  
ATOM   3906 H12S  OL    92      18.624   3.498  51.097  1.00  0.00           H  
ATOM   3907 C113  OL    92      19.044   3.187  49.001  1.00  0.00           C  
ATOM   3908 H13R  OL    92      18.030   2.798  48.889  1.00  0.00           H  
ATOM   3909 H13S  OL    92      19.020   4.238  48.709  1.00  0.00           H  
ATOM   3910 C114  OL    92      19.984   2.419  48.046  1.00  0.00           C  
ATOM   3911 H14R  OL    92      20.959   2.904  48.050  1.00  0.00           H  
ATOM   3912 H14S  OL    92      20.129   1.394  48.398  1.00  0.00           H  
ATOM   3913 C115  OL    92      19.467   2.360  46.597  1.00  0.00           C  
ATOM   3914 H15R  OL    92      20.214   1.853  45.983  1.00  0.00           H  
ATOM   3915 H15S  OL    92      18.555   1.760  46.575  1.00  0.00           H  
ATOM   3916 C116  OL    92      19.168   3.745  45.993  1.00  0.00           C  
ATOM   3917 H16R  OL    92      18.367   4.220  46.563  1.00  0.00           H  
ATOM   3918 H16S  OL    92      20.050   4.384  46.080  1.00  0.00           H  
ATOM   3919 C117  OL    92      18.733   3.666  44.518  1.00  0.00           C  
ATOM   3920 H17R  OL    92      18.027   2.840  44.389  1.00  0.00           H  
ATOM   3921 H17S  OL    92      18.214   4.593  44.269  1.00  0.00           H  
ATOM   3922 C118  OL    92      19.918   3.527  43.545  1.00  0.00           C  
ATOM   3923 H18R  OL    92      19.566   3.571  42.512  1.00  0.00           H  
ATOM   3924 H18S  OL    92      20.458   2.589  43.690  1.00  0.00           H  
ATOM   3925 H18T  OL    92      20.616   4.351  43.699  1.00  0.00           H  
TER    3926       OL    92 
ATOM   3926 C116  PA    93      71.895  57.327  41.233  1.00  0.00           C  
ATOM   3927 H16R  PA    93      71.451  56.529  40.635  1.00  0.00           H  
ATOM   3928 H16S  PA    93      72.669  56.888  41.863  1.00  0.00           H  
ATOM   3929 H16T  PA    93      72.361  58.041  40.550  1.00  0.00           H  
ATOM   3930 C115  PA    93      70.794  57.996  42.078  1.00  0.00           C  
ATOM   3931 H15R  PA    93      70.513  57.331  42.896  1.00  0.00           H  
ATOM   3932 H15S  PA    93      69.911  58.096  41.444  1.00  0.00           H  
ATOM   3933 C114  PA    93      71.150  59.396  42.632  1.00  0.00           C  
ATOM   3934 H14R  PA    93      70.260  59.836  43.089  1.00  0.00           H  
ATOM   3935 H14S  PA    93      71.426  60.044  41.799  1.00  0.00           H  
ATOM   3936 C113  PA    93      72.304  59.449  43.648  1.00  0.00           C  
ATOM   3937 H13R  PA    93      72.572  60.497  43.795  1.00  0.00           H  
ATOM   3938 H13S  PA    93      73.176  58.953  43.220  1.00  0.00           H  
ATOM   3939 C112  PA    93      71.973  58.834  45.023  1.00  0.00           C  
ATOM   3940 H12R  PA    93      71.935  57.750  44.920  1.00  0.00           H  
ATOM   3941 H12S  PA    93      70.984  59.167  45.349  1.00  0.00           H  
ATOM   3942 C111  PA    93      73.021  59.233  46.084  1.00  0.00           C  
ATOM   3943 H11R  PA    93      72.987  60.318  46.206  1.00  0.00           H  
ATOM   3944 H11S  PA    93      74.018  58.988  45.716  1.00  0.00           H  
ATOM   3945 C110  PA    93      72.836  58.594  47.475  1.00  0.00           C  
ATOM   3946 H10R  PA    93      71.856  58.871  47.867  1.00  0.00           H  
ATOM   3947 H10S  PA    93      73.583  59.012  48.156  1.00  0.00           H  
ATOM   3948  C19  PA    93      72.963  57.057  47.489  1.00  0.00           C  
ATOM   3949  H9R  PA    93      73.884  56.768  46.978  1.00  0.00           H  
ATOM   3950  H9S  PA    93      72.127  56.616  46.943  1.00  0.00           H  
ATOM   3951  C18  PA    93      72.980  56.534  48.941  1.00  0.00           C  
ATOM   3952  H8R  PA    93      72.067  56.861  49.444  1.00  0.00           H  
ATOM   3953  H8S  PA    93      73.821  56.989  49.467  1.00  0.00           H  
ATOM   3954  C17  PA    93      73.076  55.010  49.111  1.00  0.00           C  
ATOM   3955  H7R  PA    93      73.956  54.611  48.598  1.00  0.00           H  
ATOM   3956  H7S  PA    93      72.204  54.541  48.646  1.00  0.00           H  
ATOM   3957  C16  PA    93      73.110  54.685  50.625  1.00  0.00           C  
ATOM   3958  H6R  PA    93      72.807  53.652  50.769  1.00  0.00           H  
ATOM   3959  H6S  PA    93      72.359  55.288  51.137  1.00  0.00           H  
ATOM   3960  C15  PA    93      74.476  54.918  51.313  1.00  0.00           C  
ATOM   3961  H5R  PA    93      74.829  55.920  51.088  1.00  0.00           H  
ATOM   3962  H5S  PA    93      75.206  54.213  50.909  1.00  0.00           H  
ATOM   3963  C14  PA    93      74.419  54.765  52.846  1.00  0.00           C  
ATOM   3964  H4R  PA    93      73.845  53.871  53.092  1.00  0.00           H  
ATOM   3965  H4S  PA    93      73.897  55.627  53.268  1.00  0.00           H  
ATOM   3966  C13  PA    93      75.815  54.660  53.489  1.00  0.00           C  
ATOM   3967  H3R  PA    93      76.329  55.621  53.421  1.00  0.00           H  
ATOM   3968  H3S  PA    93      76.408  53.942  52.923  1.00  0.00           H  
ATOM   3969  C12  PA    93      75.771  54.242  54.972  1.00  0.00           C  
ATOM   3970  H2R  PA    93      74.899  54.675  55.466  1.00  0.00           H  
ATOM   3971  H2S  PA    93      76.650  54.650  55.468  1.00  0.00           H  
ATOM   3972  C11  PS    94      75.771  52.748  55.201  1.00  0.00           C  
ATOM   3973  O12  PS    94      75.836  51.904  54.330  1.00  0.00           O  
ATOM   3974  O11  PS    94      75.705  52.470  56.515  1.00  0.00           O  
ATOM   3975  C1   PS    94      75.872  51.091  56.962  1.00  0.00           C  
ATOM   3976  HR   PS    94      75.418  50.394  56.258  1.00  0.00           H  
ATOM   3977  HS   PS    94      75.353  51.006  57.917  1.00  0.00           H  
ATOM   3978  C2   PS    94      77.359  50.706  57.195  1.00  0.00           C  
ATOM   3979  HX   PS    94      77.399  49.720  57.667  1.00  0.00           H  
ATOM   3980  C3   PS    94      78.033  51.726  58.148  1.00  0.00           C  
ATOM   3981  HA   PS    94      77.926  52.744  57.765  1.00  0.00           H  
ATOM   3982  HB   PS    94      79.100  51.509  58.230  1.00  0.00           H  
ATOM   3983  O31  PS    94      77.428  51.646  59.472  1.00  0.00           O  
ATOM   3984  P31  PS    94      78.323  51.406  60.758  1.00  0.00           P  
ATOM   3985  O32  PS    94      78.775  49.872  60.611  1.00  0.00           O  
ATOM   3986  C31  PS    94      78.008  48.792  61.220  1.00  0.00           C  
ATOM   3987  H1A  PS    94      78.039  47.906  60.576  1.00  0.00           H  
ATOM   3988  H1B  PS    94      76.955  49.088  61.317  1.00  0.00           H  
ATOM   3989  C32  PS    94      78.640  48.446  62.596  1.00  0.00           C  
ATOM   3990  H2A  PS    94      78.640  49.346  63.211  1.00  0.00           H  
ATOM   3991  N31  PS    94      80.095  48.017  62.480  1.00  0.00           N  
ATOM   3992 HN1A  PS    94      80.222  47.300  61.739  1.00  0.00           H  
ATOM   3993 HN1B  PS    94      80.739  48.798  62.245  1.00  0.00           H  
ATOM   3994 HN1C  PS    94      80.452  47.568  63.352  1.00  0.00           H  
ATOM   3995  C33  PS    94      77.797  47.436  63.373  1.00  0.00           C  
ATOM   3996  O33  PS    94      79.512  52.283  60.665  1.00  0.00           O  
ATOM   3997  O34  PS    94      77.479  51.553  61.965  1.00  0.00           O  
ATOM   3998  O21  PS    94      78.076  50.673  55.926  1.00  0.00           O  
ATOM   3999  C21  PS    94      77.846  49.623  55.105  1.00  0.00           C  
ATOM   4000  O22  PS    94      77.222  48.629  55.450  1.00  0.00           O  
ATOM   4001  O35  PS    94      76.728  47.051  62.934  1.00  0.00           O  
ATOM   4002  O36  PS    94      78.308  46.887  64.333  1.00  0.00           O  
ATOM   4003  C12  OL    95      78.376  49.853  53.699  1.00  0.00           C  
ATOM   4004  H2R  OL    95      77.522  50.120  53.074  1.00  0.00           H  
ATOM   4005  H2S  OL    95      79.062  50.701  53.701  1.00  0.00           H  
ATOM   4006  C13  OL    95      79.104  48.636  53.090  1.00  0.00           C  
ATOM   4007  H3R  OL    95      80.040  48.484  53.634  1.00  0.00           H  
ATOM   4008  H3S  OL    95      78.496  47.740  53.237  1.00  0.00           H  
ATOM   4009  C14  OL    95      79.395  48.776  51.573  1.00  0.00           C  
ATOM   4010  H4R  OL    95      78.450  48.869  51.032  1.00  0.00           H  
ATOM   4011  H4S  OL    95      79.966  49.687  51.386  1.00  0.00           H  
ATOM   4012  C15  OL    95      80.182  47.543  51.069  1.00  0.00           C  
ATOM   4013  H5R  OL    95      81.206  47.611  51.439  1.00  0.00           H  
ATOM   4014  H5S  OL    95      79.742  46.653  51.527  1.00  0.00           H  
ATOM   4015  C16  OL    95      80.264  47.290  49.546  1.00  0.00           C  
ATOM   4016  H6R  OL    95      80.940  46.441  49.423  1.00  0.00           H  
ATOM   4017  H6S  OL    95      79.290  46.977  49.163  1.00  0.00           H  
ATOM   4018  C17  OL    95      80.775  48.472  48.694  1.00  0.00           C  
ATOM   4019  H7R  OL    95      80.129  49.332  48.866  1.00  0.00           H  
ATOM   4020  H7S  OL    95      81.781  48.753  49.016  1.00  0.00           H  
ATOM   4021  C18  OL    95      80.790  48.187  47.177  1.00  0.00           C  
ATOM   4022  H8R  OL    95      79.787  47.889  46.863  1.00  0.00           H  
ATOM   4023  H8S  OL    95      81.022  49.114  46.649  1.00  0.00           H  
ATOM   4024  C19  OL    95      81.762  47.072  46.844  1.00  0.00           C  
ATOM   4025  H9R  OL    95      81.668  46.196  47.483  1.00  0.00           H  
ATOM   4026 C110  OL    95      82.693  47.065  45.894  1.00  0.00           C  
ATOM   4027 H10R  OL    95      83.346  46.197  45.810  1.00  0.00           H  
ATOM   4028 C111  OL    95      82.990  48.173  44.907  1.00  0.00           C  
ATOM   4029 H11R  OL    95      82.429  49.075  45.143  1.00  0.00           H  
ATOM   4030 H11S  OL    95      84.046  48.426  44.989  1.00  0.00           H  
ATOM   4031 C112  OL    95      82.695  47.749  43.456  1.00  0.00           C  
ATOM   4032 H12R  OL    95      83.319  46.888  43.206  1.00  0.00           H  
ATOM   4033 H12S  OL    95      81.651  47.434  43.372  1.00  0.00           H  
ATOM   4034 C113  OL    95      82.983  48.891  42.457  1.00  0.00           C  
ATOM   4035 H13R  OL    95      82.486  48.682  41.507  1.00  0.00           H  
ATOM   4036 H13S  OL    95      82.558  49.816  42.852  1.00  0.00           H  
ATOM   4037 C114  OL    95      84.497  49.041  42.201  1.00  0.00           C  
ATOM   4038 H14R  OL    95      84.998  49.306  43.133  1.00  0.00           H  
ATOM   4039 H14S  OL    95      84.884  48.063  41.903  1.00  0.00           H  
ATOM   4040 C115  OL    95      84.888  50.045  41.095  1.00  0.00           C  
ATOM   4041 H15R  OL    95      85.960  49.938  40.920  1.00  0.00           H  
ATOM   4042 H15S  OL    95      84.406  49.758  40.161  1.00  0.00           H  
ATOM   4043 C116  OL    95      84.610  51.535  41.385  1.00  0.00           C  
ATOM   4044 H16R  OL    95      84.840  52.104  40.481  1.00  0.00           H  
ATOM   4045 H16S  OL    95      83.558  51.704  41.628  1.00  0.00           H  
ATOM   4046 C117  OL    95      85.492  52.058  42.530  1.00  0.00           C  
ATOM   4047 H17R  OL    95      85.018  51.820  43.483  1.00  0.00           H  
ATOM   4048 H17S  OL    95      86.452  51.539  42.503  1.00  0.00           H  
ATOM   4049 C118  OL    95      85.770  53.567  42.428  1.00  0.00           C  
ATOM   4050 H18R  OL    95      84.851  54.154  42.416  1.00  0.00           H  
ATOM   4051 H18S  OL    95      86.309  53.777  41.503  1.00  0.00           H  
ATOM   4052 H18T  OL    95      86.387  53.887  43.270  1.00  0.00           H  
TER    4053       OL    95 
ATOM   4053 C116  PA    96      14.399  69.820  44.432  1.00  0.00           C  
ATOM   4054 H16R  PA    96      14.936  69.070  43.844  1.00  0.00           H  
ATOM   4055 H16S  PA    96      15.114  70.337  45.074  1.00  0.00           H  
ATOM   4056 H16T  PA    96      13.987  70.561  43.748  1.00  0.00           H  
ATOM   4057 C115  PA    96      13.269  69.145  45.237  1.00  0.00           C  
ATOM   4058 H15R  PA    96      13.279  68.080  44.995  1.00  0.00           H  
ATOM   4059 H15S  PA    96      12.308  69.533  44.893  1.00  0.00           H  
ATOM   4060 C114  PA    96      13.385  69.307  46.770  1.00  0.00           C  
ATOM   4061 H14R  PA    96      12.553  68.784  47.250  1.00  0.00           H  
ATOM   4062 H14S  PA    96      13.306  70.362  47.046  1.00  0.00           H  
ATOM   4063 C113  PA    96      14.722  68.734  47.279  1.00  0.00           C  
ATOM   4064 H13R  PA    96      15.542  69.189  46.726  1.00  0.00           H  
ATOM   4065 H13S  PA    96      14.757  67.664  47.066  1.00  0.00           H  
ATOM   4066 C112  PA    96      15.036  68.978  48.761  1.00  0.00           C  
ATOM   4067 H12R  PA    96      14.880  70.033  48.994  1.00  0.00           H  
ATOM   4068 H12S  PA    96      16.100  68.763  48.878  1.00  0.00           H  
ATOM   4069 C111  PA    96      14.258  68.078  49.738  1.00  0.00           C  
ATOM   4070 H11R  PA    96      14.268  67.065  49.331  1.00  0.00           H  
ATOM   4071 H11S  PA    96      13.214  68.394  49.813  1.00  0.00           H  
ATOM   4072 C110  PA    96      14.904  68.011  51.138  1.00  0.00           C  
ATOM   4073 H10R  PA    96      15.985  67.915  51.026  1.00  0.00           H  
ATOM   4074 H10S  PA    96      14.553  67.091  51.612  1.00  0.00           H  
ATOM   4075  C19  PA    96      14.624  69.202  52.079  1.00  0.00           C  
ATOM   4076  H9R  PA    96      13.545  69.333  52.194  1.00  0.00           H  
ATOM   4077  H9S  PA    96      15.016  70.123  51.644  1.00  0.00           H  
ATOM   4078  C18  PA    96      15.278  68.997  53.467  1.00  0.00           C  
ATOM   4079  H8R  PA    96      16.362  68.939  53.353  1.00  0.00           H  
ATOM   4080  H8S  PA    96      14.959  68.047  53.899  1.00  0.00           H  
ATOM   4081  C17  PA    96      14.929  70.147  54.429  1.00  0.00           C  
ATOM   4082  H7R  PA    96      13.844  70.251  54.507  1.00  0.00           H  
ATOM   4083  H7S  PA    96      15.322  71.066  53.998  1.00  0.00           H  
ATOM   4084  C16  PA    96      15.495  69.980  55.850  1.00  0.00           C  
ATOM   4085  H6R  PA    96      16.571  69.799  55.803  1.00  0.00           H  
ATOM   4086  H6S  PA    96      15.024  69.113  56.314  1.00  0.00           H  
ATOM   4087  C15  PA    96      15.215  71.227  56.707  1.00  0.00           C  
ATOM   4088  H5R  PA    96      14.137  71.400  56.727  1.00  0.00           H  
ATOM   4089  H5S  PA    96      15.667  72.099  56.230  1.00  0.00           H  
ATOM   4090  C14  PA    96      15.754  71.135  58.151  1.00  0.00           C  
ATOM   4091  H4R  PA    96      15.553  72.081  58.658  1.00  0.00           H  
ATOM   4092  H4S  PA    96      16.840  71.023  58.122  1.00  0.00           H  
ATOM   4093  C13  PA    96      15.147  70.001  59.000  1.00  0.00           C  
ATOM   4094  H3R  PA    96      15.468  70.139  60.036  1.00  0.00           H  
ATOM   4095  H3S  PA    96      15.538  69.040  58.661  1.00  0.00           H  
ATOM   4096  C12  PA    96      13.605  69.972  58.942  1.00  0.00           C  
ATOM   4097  H2R  PA    96      13.286  69.452  58.036  1.00  0.00           H  
ATOM   4098  H2S  PA    96      13.220  70.992  58.899  1.00  0.00           H  
ATOM   4099  C11  PE    97      13.019  69.293  60.154  1.00  0.00           C  
ATOM   4100  O12  PE    97      12.294  69.849  60.961  1.00  0.00           O  
ATOM   4101  O11  PE    97      13.386  68.002  60.241  1.00  0.00           O  
ATOM   4102  C1   PE    97      13.106  67.250  61.454  1.00  0.00           C  
ATOM   4103  HR   PE    97      13.580  67.762  62.295  1.00  0.00           H  
ATOM   4104  HS   PE    97      13.546  66.255  61.345  1.00  0.00           H  
ATOM   4105  C2   PE    97      11.607  67.057  61.777  1.00  0.00           C  
ATOM   4106  HX   PE    97      11.170  68.023  62.037  1.00  0.00           H  
ATOM   4107  C3   PE    97      11.498  66.092  62.972  1.00  0.00           C  
ATOM   4108  HA   PE    97      11.911  65.115  62.700  1.00  0.00           H  
ATOM   4109  HB   PE    97      10.448  65.958  63.249  1.00  0.00           H  
ATOM   4110  O31  PE    97      12.278  66.648  64.067  1.00  0.00           O  
ATOM   4111  P31  PE    97      11.597  67.409  65.287  1.00  0.00           P  
ATOM   4112  O32  PE    97      11.540  66.269  66.375  1.00  0.00           O  
ATOM   4113  C31  PE    97      12.737  65.636  66.882  1.00  0.00           C  
ATOM   4114  H1A  PE    97      13.107  66.196  67.744  1.00  0.00           H  
ATOM   4115  H1B  PE    97      13.517  65.606  66.117  1.00  0.00           H  
ATOM   4116  C32  PE    97      12.364  64.192  67.261  1.00  0.00           C  
ATOM   4117  H2A  PE    97      13.202  63.705  67.766  1.00  0.00           H  
ATOM   4118  H2B  PE    97      11.513  64.220  67.944  1.00  0.00           H  
ATOM   4119  N31  PE    97      11.977  63.326  66.083  1.00  0.00           N  
ATOM   4120 HN1A  PE    97      11.737  62.353  66.359  1.00  0.00           H  
ATOM   4121 HN1B  PE    97      11.149  63.719  65.586  1.00  0.00           H  
ATOM   4122 HN1C  PE    97      12.752  63.215  65.393  1.00  0.00           H  
ATOM   4123  O33  PE    97      12.515  68.493  65.716  1.00  0.00           O  
ATOM   4124  O34  PE    97      10.198  67.749  64.940  1.00  0.00           O  
ATOM   4125  O21  PE    97      10.927  66.462  60.648  1.00  0.00           O  
ATOM   4126  C21  PE    97       9.631  66.754  60.465  1.00  0.00           C  
ATOM   4127  O22  PE    97       9.030  67.600  61.110  1.00  0.00           O  
ATOM   4128  C12  OL    98       9.032  65.899  59.377  1.00  0.00           C  
ATOM   4129  H2R  OL    98       9.635  65.990  58.472  1.00  0.00           H  
ATOM   4130  H2S  OL    98       9.121  64.861  59.692  1.00  0.00           H  
ATOM   4131  C13  OL    98       7.558  66.223  59.057  1.00  0.00           C  
ATOM   4132  H3R  OL    98       7.059  65.309  58.731  1.00  0.00           H  
ATOM   4133  H3S  OL    98       7.018  66.557  59.945  1.00  0.00           H  
ATOM   4134  C14  OL    98       7.483  67.276  57.938  1.00  0.00           C  
ATOM   4135  H4R  OL    98       7.808  68.242  58.322  1.00  0.00           H  
ATOM   4136  H4S  OL    98       8.184  67.002  57.144  1.00  0.00           H  
ATOM   4137  C15  OL    98       6.085  67.420  57.322  1.00  0.00           C  
ATOM   4138  H5R  OL    98       5.654  66.432  57.141  1.00  0.00           H  
ATOM   4139  H5S  OL    98       5.423  67.956  58.002  1.00  0.00           H  
ATOM   4140  C16  OL    98       6.176  68.170  55.990  1.00  0.00           C  
ATOM   4141  H6R  OL    98       6.532  69.192  56.152  1.00  0.00           H  
ATOM   4142  H6S  OL    98       6.903  67.656  55.357  1.00  0.00           H  
ATOM   4143  C17  OL    98       4.819  68.182  55.279  1.00  0.00           C  
ATOM   4144  H7R  OL    98       4.407  67.171  55.276  1.00  0.00           H  
ATOM   4145  H7S  OL    98       4.123  68.827  55.818  1.00  0.00           H  
ATOM   4146  C18  OL    98       4.971  68.660  53.835  1.00  0.00           C  
ATOM   4147  H8R  OL    98       5.442  69.644  53.848  1.00  0.00           H  
ATOM   4148  H8S  OL    98       5.629  67.968  53.301  1.00  0.00           H  
ATOM   4149  C19  OL    98       3.625  68.734  53.155  1.00  0.00           C  
ATOM   4150  H9R  OL    98       2.763  68.523  53.785  1.00  0.00           H  
ATOM   4151 C110  OL    98       3.463  68.994  51.865  1.00  0.00           C  
ATOM   4152 H10R  OL    98       2.471  69.015  51.428  1.00  0.00           H  
ATOM   4153 C111  OL    98       4.587  69.325  50.920  1.00  0.00           C  
ATOM   4154 H11R  OL    98       4.267  70.138  50.268  1.00  0.00           H  
ATOM   4155 H11S  OL    98       5.466  69.673  51.467  1.00  0.00           H  
ATOM   4156 C112  OL    98       4.963  68.096  50.083  1.00  0.00           C  
ATOM   4157 H12R  OL    98       5.267  67.286  50.750  1.00  0.00           H  
ATOM   4158 H12S  OL    98       4.090  67.739  49.534  1.00  0.00           H  
ATOM   4159 C113  OL    98       6.121  68.398  49.119  1.00  0.00           C  
ATOM   4160 H13R  OL    98       6.990  68.686  49.713  1.00  0.00           H  
ATOM   4161 H13S  OL    98       6.380  67.481  48.589  1.00  0.00           H  
ATOM   4162 C114  OL    98       5.847  69.504  48.079  1.00  0.00           C  
ATOM   4163 H14R  OL    98       5.676  70.464  48.574  1.00  0.00           H  
ATOM   4164 H14S  OL    98       6.739  69.624  47.462  1.00  0.00           H  
ATOM   4165 C115  OL    98       4.653  69.173  47.168  1.00  0.00           C  
ATOM   4166 H15R  OL    98       4.771  68.151  46.797  1.00  0.00           H  
ATOM   4167 H15S  OL    98       3.739  69.190  47.764  1.00  0.00           H  
ATOM   4168 C116  OL    98       4.502  70.169  45.992  1.00  0.00           C  
ATOM   4169 H16R  OL    98       3.529  70.656  46.064  1.00  0.00           H  
ATOM   4170 H16S  OL    98       5.251  70.961  46.076  1.00  0.00           H  
ATOM   4171 C117  OL    98       4.585  69.518  44.598  1.00  0.00           C  
ATOM   4172 H17R  OL    98       4.723  70.293  43.839  1.00  0.00           H  
ATOM   4173 H17S  OL    98       5.443  68.846  44.542  1.00  0.00           H  
ATOM   4174 C118  OL    98       3.313  68.724  44.273  1.00  0.00           C  
ATOM   4175 H18R  OL    98       2.435  69.373  44.280  1.00  0.00           H  
ATOM   4176 H18S  OL    98       3.152  67.933  45.006  1.00  0.00           H  
ATOM   4177 H18T  OL    98       3.401  68.273  43.285  1.00  0.00           H  
TER    4178       OL    98 
ATOM   4178 C116  PA    99      69.443  62.947  41.824  1.00  0.00           C  
ATOM   4179 H16R  PA    99      69.493  62.283  40.957  1.00  0.00           H  
ATOM   4180 H16S  PA    99      68.658  63.687  41.642  1.00  0.00           H  
ATOM   4181 H16T  PA    99      69.173  62.353  42.695  1.00  0.00           H  
ATOM   4182 C115  PA    99      70.820  63.600  42.034  1.00  0.00           C  
ATOM   4183 H15R  PA    99      70.973  64.333  41.238  1.00  0.00           H  
ATOM   4184 H15S  PA    99      71.580  62.830  41.895  1.00  0.00           H  
ATOM   4185 C114  PA    99      71.044  64.299  43.400  1.00  0.00           C  
ATOM   4186 H14R  PA    99      70.369  65.155  43.459  1.00  0.00           H  
ATOM   4187 H14S  PA    99      72.059  64.700  43.391  1.00  0.00           H  
ATOM   4188 C113  PA    99      70.868  63.439  44.682  1.00  0.00           C  
ATOM   4189 H13R  PA    99      71.474  62.533  44.604  1.00  0.00           H  
ATOM   4190 H13S  PA    99      69.822  63.132  44.763  1.00  0.00           H  
ATOM   4191 C112  PA    99      71.253  64.207  45.977  1.00  0.00           C  
ATOM   4192 H12R  PA    99      70.728  65.164  45.958  1.00  0.00           H  
ATOM   4193 H12S  PA    99      72.326  64.420  45.979  1.00  0.00           H  
ATOM   4194 C111  PA    99      70.867  63.493  47.298  1.00  0.00           C  
ATOM   4195 H11R  PA    99      71.455  62.581  47.428  1.00  0.00           H  
ATOM   4196 H11S  PA    99      69.817  63.207  47.225  1.00  0.00           H  
ATOM   4197 C110  PA    99      71.026  64.403  48.540  1.00  0.00           C  
ATOM   4198 H10R  PA    99      70.514  65.343  48.334  1.00  0.00           H  
ATOM   4199 H10S  PA    99      72.084  64.633  48.687  1.00  0.00           H  
ATOM   4200  C19  PA    99      70.443  63.848  49.860  1.00  0.00           C  
ATOM   4201  H9R  PA    99      71.265  63.523  50.497  1.00  0.00           H  
ATOM   4202  H9S  PA    99      69.831  62.971  49.642  1.00  0.00           H  
ATOM   4203  C18  PA    99      69.590  64.907  50.606  1.00  0.00           C  
ATOM   4204  H8R  PA    99      68.825  65.280  49.917  1.00  0.00           H  
ATOM   4205  H8S  PA    99      70.220  65.751  50.892  1.00  0.00           H  
ATOM   4206  C17  PA    99      68.848  64.379  51.848  1.00  0.00           C  
ATOM   4207  H7R  PA    99      68.413  63.426  51.557  1.00  0.00           H  
ATOM   4208  H7S  PA    99      68.006  65.040  52.053  1.00  0.00           H  
ATOM   4209  C16  PA    99      69.686  64.222  53.145  1.00  0.00           C  
ATOM   4210  H6R  PA    99      70.643  63.746  52.919  1.00  0.00           H  
ATOM   4211  H6S  PA    99      69.180  63.539  53.829  1.00  0.00           H  
ATOM   4212  C15  PA    99      69.974  65.547  53.891  1.00  0.00           C  
ATOM   4213  H5R  PA    99      70.277  66.309  53.169  1.00  0.00           H  
ATOM   4214  H5S  PA    99      70.837  65.360  54.532  1.00  0.00           H  
ATOM   4215  C14  PA    99      68.850  66.128  54.789  1.00  0.00           C  
ATOM   4216  H4R  PA    99      68.031  66.499  54.168  1.00  0.00           H  
ATOM   4217  H4S  PA    99      69.262  66.991  55.318  1.00  0.00           H  
ATOM   4218  C13  PA    99      68.319  65.114  55.828  1.00  0.00           C  
ATOM   4219  H3R  PA    99      69.168  64.627  56.310  1.00  0.00           H  
ATOM   4220  H3S  PA    99      67.746  64.352  55.301  1.00  0.00           H  
ATOM   4221  C12  PA    99      67.406  65.687  56.927  1.00  0.00           C  
ATOM   4222  H2R  PA    99      66.486  66.036  56.464  1.00  0.00           H  
ATOM   4223  H2S  PA    99      67.879  66.537  57.420  1.00  0.00           H  
ATOM   4224  C11  PE   100      67.072  64.640  57.968  1.00  0.00           C  
ATOM   4225  O12  PE   100      67.850  63.770  58.326  1.00  0.00           O  
ATOM   4226  O11  PE   100      65.818  64.777  58.445  1.00  0.00           O  
ATOM   4227  C1   PE   100      65.329  63.829  59.443  1.00  0.00           C  
ATOM   4228  HR   PE   100      64.535  64.343  59.980  1.00  0.00           H  
ATOM   4229  HS   PE   100      66.116  63.587  60.163  1.00  0.00           H  
ATOM   4230  C2   PE   100      64.699  62.538  58.842  1.00  0.00           C  
ATOM   4231  HX   PE   100      63.993  62.809  58.057  1.00  0.00           H  
ATOM   4232  C3   PE   100      63.911  61.725  59.899  1.00  0.00           C  
ATOM   4233  HA   PE   100      63.691  60.747  59.465  1.00  0.00           H  
ATOM   4234  HB   PE   100      62.950  62.204  60.106  1.00  0.00           H  
ATOM   4235  O31  PE   100      64.671  61.551  61.139  1.00  0.00           O  
ATOM   4236  P31  PE   100      64.826  60.101  61.795  1.00  0.00           P  
ATOM   4237  O32  PE   100      65.766  59.316  60.812  1.00  0.00           O  
ATOM   4238  C31  PE   100      67.062  59.816  60.443  1.00  0.00           C  
ATOM   4239  H1A  PE   100      67.198  60.841  60.806  1.00  0.00           H  
ATOM   4240  H1B  PE   100      67.125  59.819  59.356  1.00  0.00           H  
ATOM   4241  C32  PE   100      68.132  58.883  61.015  1.00  0.00           C  
ATOM   4242  H2A  PE   100      69.124  59.215  60.696  1.00  0.00           H  
ATOM   4243  H2B  PE   100      68.093  58.915  62.104  1.00  0.00           H  
ATOM   4244  N31  PE   100      67.978  57.441  60.606  1.00  0.00           N  
ATOM   4245 HN1A  PE   100      68.227  57.294  59.608  1.00  0.00           H  
ATOM   4246 HN1B  PE   100      68.591  56.851  61.198  1.00  0.00           H  
ATOM   4247 HN1C  PE   100      67.005  57.100  60.761  1.00  0.00           H  
ATOM   4248  O33  PE   100      65.466  60.199  63.134  1.00  0.00           O  
ATOM   4249  O34  PE   100      63.508  59.446  61.696  1.00  0.00           O  
ATOM   4250  O21  PE   100      65.688  61.638  58.294  1.00  0.00           O  
ATOM   4251  C21  PE   100      66.002  61.741  56.993  1.00  0.00           C  
ATOM   4252  O22  PE   100      65.665  62.657  56.266  1.00  0.00           O  
ATOM   4253  C12  OL   101      66.850  60.570  56.569  1.00  0.00           C  
ATOM   4254  H2R  OL   101      67.597  60.402  57.342  1.00  0.00           H  
ATOM   4255  H2S  OL   101      66.223  59.681  56.520  1.00  0.00           H  
ATOM   4256  C13  OL   101      67.577  60.783  55.236  1.00  0.00           C  
ATOM   4257  H3R  OL   101      68.017  61.782  55.213  1.00  0.00           H  
ATOM   4258  H3S  OL   101      68.403  60.072  55.174  1.00  0.00           H  
ATOM   4259  C14  OL   101      66.691  60.585  54.000  1.00  0.00           C  
ATOM   4260  H4R  OL   101      66.348  59.550  53.945  1.00  0.00           H  
ATOM   4261  H4S  OL   101      65.817  61.237  54.044  1.00  0.00           H  
ATOM   4262  C15  OL   101      67.527  60.941  52.771  1.00  0.00           C  
ATOM   4263  H5R  OL   101      67.755  62.002  52.821  1.00  0.00           H  
ATOM   4264  H5S  OL   101      68.466  60.386  52.813  1.00  0.00           H  
ATOM   4265  C16  OL   101      66.834  60.625  51.448  1.00  0.00           C  
ATOM   4266  H6R  OL   101      66.653  59.549  51.424  1.00  0.00           H  
ATOM   4267  H6S  OL   101      65.869  61.136  51.419  1.00  0.00           H  
ATOM   4268  C17  OL   101      67.699  61.035  50.236  1.00  0.00           C  
ATOM   4269  H7R  OL   101      67.390  62.022  49.891  1.00  0.00           H  
ATOM   4270  H7S  OL   101      68.745  61.111  50.534  1.00  0.00           H  
ATOM   4271  C18  OL   101      67.601  60.044  49.071  1.00  0.00           C  
ATOM   4272  H8R  OL   101      67.859  59.053  49.443  1.00  0.00           H  
ATOM   4273  H8S  OL   101      66.564  60.015  48.739  1.00  0.00           H  
ATOM   4274  C19  OL   101      68.570  60.396  47.956  1.00  0.00           C  
ATOM   4275  H9R  OL   101      69.596  60.570  48.278  1.00  0.00           H  
ATOM   4276 C110  OL   101      68.288  60.469  46.658  1.00  0.00           C  
ATOM   4277 H10R  OL   101      69.093  60.708  45.966  1.00  0.00           H  
ATOM   4278 C111  OL   101      66.930  60.245  46.022  1.00  0.00           C  
ATOM   4279 H11R  OL   101      66.157  60.067  46.769  1.00  0.00           H  
ATOM   4280 H11S  OL   101      66.650  61.155  45.488  1.00  0.00           H  
ATOM   4281 C112  OL   101      66.956  59.083  45.006  1.00  0.00           C  
ATOM   4282 H12R  OL   101      67.427  59.456  44.095  1.00  0.00           H  
ATOM   4283 H12S  OL   101      67.572  58.268  45.392  1.00  0.00           H  
ATOM   4284 C113  OL   101      65.531  58.564  44.693  1.00  0.00           C  
ATOM   4285 H13R  OL   101      65.132  58.122  45.607  1.00  0.00           H  
ATOM   4286 H13S  OL   101      64.901  59.424  44.456  1.00  0.00           H  
ATOM   4287 C114  OL   101      65.375  57.501  43.577  1.00  0.00           C  
ATOM   4288 H14R  OL   101      65.849  57.840  42.654  1.00  0.00           H  
ATOM   4289 H14S  OL   101      65.864  56.572  43.884  1.00  0.00           H  
ATOM   4290 C115  OL   101      63.877  57.216  43.323  1.00  0.00           C  
ATOM   4291 H15R  OL   101      63.434  56.956  44.282  1.00  0.00           H  
ATOM   4292 H15S  OL   101      63.389  58.127  42.963  1.00  0.00           H  
ATOM   4293 C116  OL   101      63.596  56.050  42.353  1.00  0.00           C  
ATOM   4294 H16R  OL   101      63.889  56.340  41.342  1.00  0.00           H  
ATOM   4295 H16S  OL   101      64.209  55.198  42.650  1.00  0.00           H  
ATOM   4296 C117  OL   101      62.124  55.579  42.360  1.00  0.00           C  
ATOM   4297 H17R  OL   101      61.773  55.494  43.391  1.00  0.00           H  
ATOM   4298 H17S  OL   101      61.488  56.311  41.858  1.00  0.00           H  
ATOM   4299 C118  OL   101      61.964  54.212  41.671  1.00  0.00           C  
ATOM   4300 H18R  OL   101      62.612  53.465  42.136  1.00  0.00           H  
ATOM   4301 H18S  OL   101      62.235  54.282  40.616  1.00  0.00           H  
ATOM   4302 H18T  OL   101      60.929  53.870  41.751  1.00  0.00           H  
TER    4303       OL   101 
ATOM   4303  C1  CHL   102      48.078   2.341  55.350  1.00  0.00           C  
ATOM   4304  H11 CHL   102      48.998   2.525  54.797  1.00  0.00           H  
ATOM   4305  H12 CHL   102      47.967   1.257  55.409  1.00  0.00           H  
ATOM   4306  C2  CHL   102      48.234   2.883  56.792  1.00  0.00           C  
ATOM   4307  H21 CHL   102      47.380   2.574  57.396  1.00  0.00           H  
ATOM   4308  H22 CHL   102      49.118   2.441  57.255  1.00  0.00           H  
ATOM   4309  C3  CHL   102      48.350   4.417  56.836  1.00  0.00           C  
ATOM   4310  H31 CHL   102      49.296   4.739  56.396  1.00  0.00           H  
ATOM   4311  C4  CHL   102      47.202   5.096  56.070  1.00  0.00           C  
ATOM   4312  H41 CHL   102      46.294   5.006  56.665  1.00  0.00           H  
ATOM   4313  H42 CHL   102      47.427   6.162  56.009  1.00  0.00           H  
ATOM   4314  C5  CHL   102      46.959   4.512  54.680  1.00  0.00           C  
ATOM   4315  C6  CHL   102      46.804   5.332  53.644  1.00  0.00           C  
ATOM   4316  H61 CHL   102      46.851   6.409  53.793  1.00  0.00           H  
ATOM   4317  C7  CHL   102      46.495   4.885  52.232  1.00  0.00           C  
ATOM   4318  H71 CHL   102      45.727   5.530  51.806  1.00  0.00           H  
ATOM   4319  H72 CHL   102      47.378   5.038  51.608  1.00  0.00           H  
ATOM   4320  C8  CHL   102      46.041   3.407  52.151  1.00  0.00           C  
ATOM   4321  H81 CHL   102      44.999   3.331  52.466  1.00  0.00           H  
ATOM   4322  C9  CHL   102      46.958   2.536  53.065  1.00  0.00           C  
ATOM   4323  H91 CHL   102      47.972   2.758  52.732  1.00  0.00           H  
ATOM   4324  C10 CHL   102      46.890   2.977  54.572  1.00  0.00           C  
ATOM   4325  C11 CHL   102      46.748   1.003  52.834  1.00  0.00           C  
ATOM   4326 H111 CHL   102      47.512   0.434  53.366  1.00  0.00           H  
ATOM   4327 H112 CHL   102      45.786   0.675  53.231  1.00  0.00           H  
ATOM   4328  C12 CHL   102      46.817   0.604  51.341  1.00  0.00           C  
ATOM   4329 H121 CHL   102      47.832   0.767  50.977  1.00  0.00           H  
ATOM   4330 H122 CHL   102      46.628  -0.466  51.279  1.00  0.00           H  
ATOM   4331  C13 CHL   102      45.821   1.426  50.473  1.00  0.00           C  
ATOM   4332  C14 CHL   102      46.168   2.916  50.691  1.00  0.00           C  
ATOM   4333 H141 CHL   102      47.226   3.034  50.437  1.00  0.00           H  
ATOM   4334  C15 CHL   102      45.399   3.682  49.603  1.00  0.00           C  
ATOM   4335 H151 CHL   102      44.375   3.863  49.927  1.00  0.00           H  
ATOM   4336 H152 CHL   102      45.865   4.643  49.375  1.00  0.00           H  
ATOM   4337  C16 CHL   102      45.426   2.713  48.401  1.00  0.00           C  
ATOM   4338 H161 CHL   102      44.412   2.579  48.013  1.00  0.00           H  
ATOM   4339 H162 CHL   102      46.038   3.130  47.596  1.00  0.00           H  
ATOM   4340  C17 CHL   102      46.035   1.370  48.931  1.00  0.00           C  
ATOM   4341 H171 CHL   102      47.112   1.434  48.759  1.00  0.00           H  
ATOM   4342  C18 CHL   102      44.352   1.062  50.843  1.00  0.00           C  
ATOM   4343 H181 CHL   102      43.623   1.628  50.263  1.00  0.00           H  
ATOM   4344 H182 CHL   102      44.138   1.241  51.896  1.00  0.00           H  
ATOM   4345 H183 CHL   102      44.181   0.003  50.652  1.00  0.00           H  
ATOM   4346  C19 CHL   102      45.576   2.487  55.221  1.00  0.00           C  
ATOM   4347 H191 CHL   102      45.538   1.399  55.279  1.00  0.00           H  
ATOM   4348 H192 CHL   102      44.735   2.838  54.631  1.00  0.00           H  
ATOM   4349 H193 CHL   102      45.460   2.867  56.235  1.00  0.00           H  
ATOM   4350  C20 CHL   102      45.550   0.114  48.153  1.00  0.00           C  
ATOM   4351 H201 CHL   102      44.457   0.067  48.160  1.00  0.00           H  
ATOM   4352  C21 CHL   102      46.078  -1.205  48.749  1.00  0.00           C  
ATOM   4353 H211 CHL   102      47.160  -1.158  48.882  1.00  0.00           H  
ATOM   4354 H212 CHL   102      45.859  -2.037  48.083  1.00  0.00           H  
ATOM   4355 H213 CHL   102      45.610  -1.439  49.706  1.00  0.00           H  
ATOM   4356  C22 CHL   102      46.073   0.245  46.700  1.00  0.00           C  
ATOM   4357 H221 CHL   102      45.796   1.214  46.287  1.00  0.00           H  
ATOM   4358 H222 CHL   102      47.164   0.209  46.718  1.00  0.00           H  
ATOM   4359  C23 CHL   102      45.555  -0.829  45.741  1.00  0.00           C  
ATOM   4360 H231 CHL   102      46.069  -1.776  45.922  1.00  0.00           H  
ATOM   4361 H232 CHL   102      44.497  -0.986  45.963  1.00  0.00           H  
ATOM   4362  C24 CHL   102      45.713  -0.439  44.257  1.00  0.00           C  
ATOM   4363 H241 CHL   102      46.699  -0.031  44.049  1.00  0.00           H  
ATOM   4364 H242 CHL   102      44.993   0.339  44.001  1.00  0.00           H  
ATOM   4365  C25 CHL   102      45.500  -1.662  43.370  1.00  0.00           C  
ATOM   4366 H251 CHL   102      46.335  -2.348  43.519  1.00  0.00           H  
ATOM   4367  C26 CHL   102      45.459  -1.294  41.891  1.00  0.00           C  
ATOM   4368 H261 CHL   102      45.404  -2.223  41.328  1.00  0.00           H  
ATOM   4369 H262 CHL   102      46.364  -0.764  41.589  1.00  0.00           H  
ATOM   4370 H263 CHL   102      44.583  -0.687  41.657  1.00  0.00           H  
ATOM   4371  C27 CHL   102      44.218  -2.382  43.779  1.00  0.00           C  
ATOM   4372 H271 CHL   102      44.417  -2.981  44.669  1.00  0.00           H  
ATOM   4373 H272 CHL   102      43.873  -3.048  42.990  1.00  0.00           H  
ATOM   4374 H273 CHL   102      43.431  -1.660  44.010  1.00  0.00           H  
ATOM   4375  O1  CHL   102      48.274   4.819  58.201  1.00  0.00           O  
ATOM   4376  HO1 CHL   102      49.207   5.000  58.493  1.00  0.00           H  
TER    4377      CHL   102 
ATOM   4377 C116  PA   103      25.433   8.825  46.865  1.00  0.00           C  
ATOM   4378 H16R  PA   103      26.180   8.821  46.067  1.00  0.00           H  
ATOM   4379 H16S  PA   103      25.499   9.764  47.414  1.00  0.00           H  
ATOM   4380 H16T  PA   103      24.440   8.761  46.411  1.00  0.00           H  
ATOM   4381 C115  PA   103      25.693   7.652  47.820  1.00  0.00           C  
ATOM   4382 H15R  PA   103      26.649   7.799  48.327  1.00  0.00           H  
ATOM   4383 H15S  PA   103      25.784   6.745  47.218  1.00  0.00           H  
ATOM   4384 C114  PA   103      24.573   7.462  48.866  1.00  0.00           C  
ATOM   4385 H14R  PA   103      24.779   6.553  49.433  1.00  0.00           H  
ATOM   4386 H14S  PA   103      23.628   7.312  48.338  1.00  0.00           H  
ATOM   4387 C113  PA   103      24.400   8.628  49.864  1.00  0.00           C  
ATOM   4388 H13R  PA   103      23.433   8.510  50.355  1.00  0.00           H  
ATOM   4389 H13S  PA   103      24.371   9.581  49.332  1.00  0.00           H  
ATOM   4390 C112  PA   103      25.485   8.670  50.957  1.00  0.00           C  
ATOM   4391 H12R  PA   103      26.465   8.502  50.511  1.00  0.00           H  
ATOM   4392 H12S  PA   103      25.315   7.846  51.654  1.00  0.00           H  
ATOM   4393 C111  PA   103      25.543  10.000  51.734  1.00  0.00           C  
ATOM   4394 H11R  PA   103      24.567  10.259  52.151  1.00  0.00           H  
ATOM   4395 H11S  PA   103      25.823  10.805  51.052  1.00  0.00           H  
ATOM   4396 C110  PA   103      26.582   9.903  52.863  1.00  0.00           C  
ATOM   4397 H10R  PA   103      26.868  10.902  53.195  1.00  0.00           H  
ATOM   4398 H10S  PA   103      27.482   9.419  52.475  1.00  0.00           H  
ATOM   4399  C19  PA   103      26.033   9.102  54.056  1.00  0.00           C  
ATOM   4400  H9R  PA   103      26.020   8.038  53.807  1.00  0.00           H  
ATOM   4401  H9S  PA   103      25.004   9.405  54.257  1.00  0.00           H  
ATOM   4402  C18  PA   103      26.847   9.306  55.339  1.00  0.00           C  
ATOM   4403  H8R  PA   103      26.851  10.365  55.612  1.00  0.00           H  
ATOM   4404  H8S  PA   103      27.880   9.003  55.156  1.00  0.00           H  
ATOM   4405  C17  PA   103      26.205   8.498  56.483  1.00  0.00           C  
ATOM   4406  H7R  PA   103      26.129   7.447  56.194  1.00  0.00           H  
ATOM   4407  H7S  PA   103      25.187   8.871  56.617  1.00  0.00           H  
ATOM   4408  C16  PA   103      26.950   8.607  57.827  1.00  0.00           C  
ATOM   4409  H6R  PA   103      26.340   8.149  58.609  1.00  0.00           H  
ATOM   4410  H6S  PA   103      27.049   9.662  58.084  1.00  0.00           H  
ATOM   4411  C15  PA   103      28.350   7.958  57.801  1.00  0.00           C  
ATOM   4412  H5R  PA   103      28.863   8.260  56.889  1.00  0.00           H  
ATOM   4413  H5S  PA   103      28.252   6.871  57.760  1.00  0.00           H  
ATOM   4414  C14  PA   103      29.234   8.346  59.005  1.00  0.00           C  
ATOM   4415  H4R  PA   103      29.214   9.431  59.134  1.00  0.00           H  
ATOM   4416  H4S  PA   103      30.267   8.075  58.779  1.00  0.00           H  
ATOM   4417  C13  PA   103      28.804   7.660  60.315  1.00  0.00           C  
ATOM   4418  H3R  PA   103      28.636   6.600  60.117  1.00  0.00           H  
ATOM   4419  H3S  PA   103      27.856   8.089  60.650  1.00  0.00           H  
ATOM   4420  C12  PA   103      29.864   7.782  61.435  1.00  0.00           C  
ATOM   4421  H2R  PA   103      30.164   8.823  61.567  1.00  0.00           H  
ATOM   4422  H2S  PA   103      30.766   7.231  61.166  1.00  0.00           H  
ATOM   4423  C11  PC   104      29.387   7.242  62.762  1.00  0.00           C  
ATOM   4424  O12  PC   104      28.276   6.800  62.997  1.00  0.00           O  
ATOM   4425  O11  PC   104      30.366   7.282  63.681  1.00  0.00           O  
ATOM   4426  C1   PC   104      30.013   7.017  65.069  1.00  0.00           C  
ATOM   4427  HR   PC   104      29.043   7.467  65.307  1.00  0.00           H  
ATOM   4428  HS   PC   104      30.771   7.495  65.688  1.00  0.00           H  
ATOM   4429  C2   PC   104      29.997   5.503  65.379  1.00  0.00           C  
ATOM   4430  HX   PC   104      29.133   5.049  64.882  1.00  0.00           H  
ATOM   4431  C3   PC   104      29.893   5.298  66.914  1.00  0.00           C  
ATOM   4432  HA   PC   104      29.865   4.236  67.153  1.00  0.00           H  
ATOM   4433  HB   PC   104      28.954   5.734  67.260  1.00  0.00           H  
ATOM   4434  O31  PC   104      30.962   5.964  67.649  1.00  0.00           O  
ATOM   4435  P31  PC   104      32.162   5.171  68.323  1.00  0.00           P  
ATOM   4436  O32  PC   104      33.136   4.792  67.139  1.00  0.00           O  
ATOM   4437  C31  PC   104      33.867   5.767  66.380  1.00  0.00           C  
ATOM   4438  H1A  PC   104      33.289   6.683  66.258  1.00  0.00           H  
ATOM   4439  H1B  PC   104      34.014   5.341  65.389  1.00  0.00           H  
ATOM   4440  C32  PC   104      35.226   5.996  67.061  1.00  0.00           C  
ATOM   4441  H2A  PC   104      35.666   5.029  67.309  1.00  0.00           H  
ATOM   4442  H2B  PC   104      35.067   6.571  67.976  1.00  0.00           H  
ATOM   4443  N31  PC   104      36.261   6.756  66.282  1.00  0.00           N  
ATOM   4444  C33  PC   104      36.373   6.279  64.860  1.00  0.00           C  
ATOM   4445  H3A  PC   104      35.433   6.476  64.338  1.00  0.00           H  
ATOM   4446  H3B  PC   104      36.598   5.212  64.848  1.00  0.00           H  
ATOM   4447  H3C  PC   104      37.164   6.845  64.366  1.00  0.00           H  
ATOM   4448  C34  PC   104      35.905   8.200  66.298  1.00  0.00           C  
ATOM   4449  H4A  PC   104      35.783   8.486  67.344  1.00  0.00           H  
ATOM   4450  H4B  PC   104      34.977   8.361  65.748  1.00  0.00           H  
ATOM   4451  H4C  PC   104      36.721   8.766  65.847  1.00  0.00           H  
ATOM   4452  C35  PC   104      37.583   6.630  66.974  1.00  0.00           C  
ATOM   4453  H5A  PC   104      38.380   6.883  66.272  1.00  0.00           H  
ATOM   4454  H5B  PC   104      37.722   5.619  67.367  1.00  0.00           H  
ATOM   4455  H5C  PC   104      37.600   7.344  67.799  1.00  0.00           H  
ATOM   4456  O33  PC   104      32.839   6.123  69.237  1.00  0.00           O  
ATOM   4457  O34  PC   104      31.615   3.898  68.867  1.00  0.00           O  
ATOM   4458  O21  PC   104      31.245   4.940  64.879  1.00  0.00           O  
ATOM   4459  C21  PC   104      31.249   3.817  64.133  1.00  0.00           C  
ATOM   4460  O22  PC   104      30.246   3.180  63.852  1.00  0.00           O  
ATOM   4461  C12  OL   105      32.636   3.458  63.634  1.00  0.00           C  
ATOM   4462  H2R  OL   105      33.298   3.423  64.497  1.00  0.00           H  
ATOM   4463  H2S  OL   105      32.627   2.455  63.202  1.00  0.00           H  
ATOM   4464  C13  OL   105      33.217   4.486  62.629  1.00  0.00           C  
ATOM   4465  H3R  OL   105      33.093   5.493  63.029  1.00  0.00           H  
ATOM   4466  H3S  OL   105      34.294   4.328  62.555  1.00  0.00           H  
ATOM   4467  C14  OL   105      32.628   4.420  61.203  1.00  0.00           C  
ATOM   4468  H4R  OL   105      32.910   3.468  60.754  1.00  0.00           H  
ATOM   4469  H4S  OL   105      31.539   4.458  61.244  1.00  0.00           H  
ATOM   4470  C15  OL   105      33.166   5.553  60.303  1.00  0.00           C  
ATOM   4471  H5R  OL   105      33.178   6.495  60.858  1.00  0.00           H  
ATOM   4472  H5S  OL   105      34.207   5.337  60.060  1.00  0.00           H  
ATOM   4473  C16  OL   105      32.361   5.751  58.997  1.00  0.00           C  
ATOM   4474  H6R  OL   105      32.325   4.827  58.415  1.00  0.00           H  
ATOM   4475  H6S  OL   105      31.328   6.020  59.230  1.00  0.00           H  
ATOM   4476  C17  OL   105      32.965   6.867  58.125  1.00  0.00           C  
ATOM   4477  H7R  OL   105      32.235   7.151  57.366  1.00  0.00           H  
ATOM   4478  H7S  OL   105      33.154   7.741  58.754  1.00  0.00           H  
ATOM   4479  C18  OL   105      34.264   6.446  57.411  1.00  0.00           C  
ATOM   4480  H8R  OL   105      34.996   6.143  58.163  1.00  0.00           H  
ATOM   4481  H8S  OL   105      34.071   5.581  56.774  1.00  0.00           H  
ATOM   4482  C19  OL   105      34.860   7.599  56.633  1.00  0.00           C  
ATOM   4483  H9R  OL   105      35.356   8.332  57.265  1.00  0.00           H  
ATOM   4484 C110  OL   105      34.869   7.787  55.315  1.00  0.00           C  
ATOM   4485 H10R  OL   105      35.392   8.659  54.930  1.00  0.00           H  
ATOM   4486 C111  OL   105      34.238   6.920  54.244  1.00  0.00           C  
ATOM   4487 H11R  OL   105      34.795   7.083  53.321  1.00  0.00           H  
ATOM   4488 H11S  OL   105      34.343   5.859  54.476  1.00  0.00           H  
ATOM   4489 C112  OL   105      32.764   7.311  53.974  1.00  0.00           C  
ATOM   4490 H12R  OL   105      32.189   7.260  54.901  1.00  0.00           H  
ATOM   4491 H12S  OL   105      32.739   8.346  53.625  1.00  0.00           H  
ATOM   4492 C113  OL   105      32.097   6.422  52.903  1.00  0.00           C  
ATOM   4493 H13R  OL   105      32.790   6.283  52.072  1.00  0.00           H  
ATOM   4494 H13S  OL   105      31.894   5.433  53.320  1.00  0.00           H  
ATOM   4495 C114  OL   105      30.781   6.984  52.333  1.00  0.00           C  
ATOM   4496 H14R  OL   105      30.000   6.933  53.093  1.00  0.00           H  
ATOM   4497 H14S  OL   105      30.902   8.033  52.057  1.00  0.00           H  
ATOM   4498 C115  OL   105      30.354   6.180  51.091  1.00  0.00           C  
ATOM   4499 H15R  OL   105      31.109   6.305  50.310  1.00  0.00           H  
ATOM   4500 H15S  OL   105      30.334   5.119  51.354  1.00  0.00           H  
ATOM   4501 C116  OL   105      28.964   6.579  50.558  1.00  0.00           C  
ATOM   4502 H16R  OL   105      28.226   6.413  51.347  1.00  0.00           H  
ATOM   4503 H16S  OL   105      28.930   7.640  50.301  1.00  0.00           H  
ATOM   4504 C117  OL   105      28.568   5.720  49.344  1.00  0.00           C  
ATOM   4505 H17R  OL   105      28.768   4.675  49.590  1.00  0.00           H  
ATOM   4506 H17S  OL   105      27.494   5.815  49.185  1.00  0.00           H  
ATOM   4507 C118  OL   105      29.285   6.058  48.025  1.00  0.00           C  
ATOM   4508 H18R  OL   105      28.903   6.985  47.590  1.00  0.00           H  
ATOM   4509 H18S  OL   105      29.121   5.243  47.317  1.00  0.00           H  
ATOM   4510 H18T  OL   105      30.359   6.163  48.170  1.00  0.00           H  
TER    4511       OL   105 
ATOM   4511  C1  CHL   106      68.954  72.520  53.178  1.00  0.00           C  
ATOM   4512  H11 CHL   106      67.974  72.157  52.855  1.00  0.00           H  
ATOM   4513  H12 CHL   106      68.925  73.608  53.138  1.00  0.00           H  
ATOM   4514  C2  CHL   106      69.181  72.091  54.648  1.00  0.00           C  
ATOM   4515  H21 CHL   106      70.153  72.447  54.999  1.00  0.00           H  
ATOM   4516  H22 CHL   106      68.426  72.547  55.291  1.00  0.00           H  
ATOM   4517  C3  CHL   106      69.119  70.558  54.773  1.00  0.00           C  
ATOM   4518  H31 CHL   106      68.111  70.205  54.539  1.00  0.00           H  
ATOM   4519  C4  CHL   106      70.137  69.899  53.828  1.00  0.00           C  
ATOM   4520  H41 CHL   106      71.121  70.049  54.266  1.00  0.00           H  
ATOM   4521  H42 CHL   106      69.956  68.823  53.826  1.00  0.00           H  
ATOM   4522  C5  CHL   106      70.160  70.447  52.400  1.00  0.00           C  
ATOM   4523  C6  CHL   106      70.336  69.597  51.393  1.00  0.00           C  
ATOM   4524  H61 CHL   106      70.448  68.535  51.603  1.00  0.00           H  
ATOM   4525  C7  CHL   106      70.435  69.986  49.934  1.00  0.00           C  
ATOM   4526  H71 CHL   106      71.322  69.514  49.504  1.00  0.00           H  
ATOM   4527  H72 CHL   106      69.581  69.561  49.407  1.00  0.00           H  
ATOM   4528  C8  CHL   106      70.514  71.512  49.693  1.00  0.00           C  
ATOM   4529  H81 CHL   106      71.564  71.779  49.805  1.00  0.00           H  
ATOM   4530  C9  CHL   106      69.646  72.306  50.726  1.00  0.00           C  
ATOM   4531  H91 CHL   106      68.623  71.949  50.589  1.00  0.00           H  
ATOM   4532  C10 CHL   106      70.046  71.967  52.211  1.00  0.00           C  
ATOM   4533  C11 CHL   106      69.597  73.847  50.422  1.00  0.00           C  
ATOM   4534 H111 CHL   106      68.791  74.308  50.996  1.00  0.00           H  
ATOM   4535 H112 CHL   106      70.518  74.338  50.739  1.00  0.00           H  
ATOM   4536  C12 CHL   106      69.364  74.207  48.932  1.00  0.00           C  
ATOM   4537 H121 CHL   106      68.321  74.026  48.674  1.00  0.00           H  
ATOM   4538 H122 CHL   106      69.523  75.277  48.827  1.00  0.00           H  
ATOM   4539  C13 CHL   106      70.274  73.408  47.963  1.00  0.00           C  
ATOM   4540  C14 CHL   106      70.032  71.907  48.270  1.00  0.00           C  
ATOM   4541 H141 CHL   106      68.949  71.743  48.259  1.00  0.00           H  
ATOM   4542  C15 CHL   106      70.530  71.116  47.042  1.00  0.00           C  
ATOM   4543 H151 CHL   106      71.549  70.740  47.157  1.00  0.00           H  
ATOM   4544 H152 CHL   106      69.871  70.265  46.843  1.00  0.00           H  
ATOM   4545  C16 CHL   106      70.462  72.144  45.894  1.00  0.00           C  
ATOM   4546 H161 CHL   106      71.473  72.331  45.524  1.00  0.00           H  
ATOM   4547 H162 CHL   106      69.857  71.779  45.064  1.00  0.00           H  
ATOM   4548  C17 CHL   106      69.869  73.460  46.465  1.00  0.00           C  
ATOM   4549 H171 CHL   106      68.779  73.374  46.411  1.00  0.00           H  
ATOM   4550  C18 CHL   106      71.756  73.848  48.144  1.00  0.00           C  
ATOM   4551 H181 CHL   106      72.434  73.232  47.550  1.00  0.00           H  
ATOM   4552 H182 CHL   106      72.066  73.788  49.184  1.00  0.00           H  
ATOM   4553 H183 CHL   106      71.879  74.892  47.853  1.00  0.00           H  
ATOM   4554  C19 CHL   106      71.415  72.609  52.564  1.00  0.00           C  
ATOM   4555 H191 CHL   106      71.790  72.258  53.524  1.00  0.00           H  
ATOM   4556 H192 CHL   106      71.329  73.692  52.636  1.00  0.00           H  
ATOM   4557 H193 CHL   106      72.179  72.369  51.826  1.00  0.00           H  
ATOM   4558  C20 CHL   106      70.304  74.703  45.619  1.00  0.00           C  
ATOM   4559 H201 CHL   106      71.391  74.805  45.644  1.00  0.00           H  
ATOM   4560  C21 CHL   106      69.709  76.028  46.146  1.00  0.00           C  
ATOM   4561 H211 CHL   106      70.006  76.870  45.521  1.00  0.00           H  
ATOM   4562 H212 CHL   106      70.095  76.268  47.133  1.00  0.00           H  
ATOM   4563 H213 CHL   106      68.617  75.995  46.181  1.00  0.00           H  
ATOM   4564  C22 CHL   106      69.877  74.456  44.152  1.00  0.00           C  
ATOM   4565 H221 CHL   106      70.411  73.590  43.756  1.00  0.00           H  
ATOM   4566 H222 CHL   106      68.814  74.211  44.157  1.00  0.00           H  
ATOM   4567  C23 CHL   106      70.110  75.621  43.178  1.00  0.00           C  
ATOM   4568 H231 CHL   106      69.565  76.497  43.527  1.00  0.00           H  
ATOM   4569 H232 CHL   106      71.170  75.887  43.163  1.00  0.00           H  
ATOM   4570  C24 CHL   106      69.588  75.288  41.764  1.00  0.00           C  
ATOM   4571 H241 CHL   106      68.624  74.781  41.848  1.00  0.00           H  
ATOM   4572 H242 CHL   106      69.413  76.217  41.225  1.00  0.00           H  
ATOM   4573  C25 CHL   106      70.540  74.440  40.915  1.00  0.00           C  
ATOM   4574 H251 CHL   106      70.688  73.478  41.401  1.00  0.00           H  
ATOM   4575  C26 CHL   106      71.900  75.126  40.774  1.00  0.00           C  
ATOM   4576 H261 CHL   106      72.453  74.703  39.938  1.00  0.00           H  
ATOM   4577 H262 CHL   106      72.493  74.973  41.676  1.00  0.00           H  
ATOM   4578 H263 CHL   106      71.780  76.193  40.594  1.00  0.00           H  
ATOM   4579  C27 CHL   106      69.970  74.214  39.510  1.00  0.00           C  
ATOM   4580 H271 CHL   106      69.569  75.142  39.097  1.00  0.00           H  
ATOM   4581 H272 CHL   106      69.181  73.460  39.511  1.00  0.00           H  
ATOM   4582 H273 CHL   106      70.765  73.862  38.853  1.00  0.00           H  
ATOM   4583  O1  CHL   106      69.463  70.181  56.101  1.00  0.00           O  
ATOM   4584  HO1 CHL   106      68.724  70.549  56.658  1.00  0.00           H  
TER    4585      CHL   106 
ATOM   4585 C116  PA   107      22.107  43.472  41.092  1.00  0.00           C  
ATOM   4586 H16R  PA   107      22.852  44.160  40.692  1.00  0.00           H  
ATOM   4587 H16S  PA   107      21.134  43.956  41.029  1.00  0.00           H  
ATOM   4588 H16T  PA   107      22.097  42.581  40.464  1.00  0.00           H  
ATOM   4589 C115  PA   107      22.414  43.087  42.546  1.00  0.00           C  
ATOM   4590 H15R  PA   107      21.819  42.207  42.791  1.00  0.00           H  
ATOM   4591 H15S  PA   107      22.099  43.886  43.223  1.00  0.00           H  
ATOM   4592 C114  PA   107      23.913  42.783  42.750  1.00  0.00           C  
ATOM   4593 H14R  PA   107      24.499  43.613  42.349  1.00  0.00           H  
ATOM   4594 H14S  PA   107      24.193  41.885  42.193  1.00  0.00           H  
ATOM   4595 C113  PA   107      24.283  42.614  44.233  1.00  0.00           C  
ATOM   4596 H13R  PA   107      23.945  43.499  44.777  1.00  0.00           H  
ATOM   4597 H13S  PA   107      25.371  42.570  44.334  1.00  0.00           H  
ATOM   4598 C112  PA   107      23.679  41.346  44.867  1.00  0.00           C  
ATOM   4599 H12R  PA   107      24.190  40.470  44.464  1.00  0.00           H  
ATOM   4600 H12S  PA   107      22.627  41.250  44.597  1.00  0.00           H  
ATOM   4601 C111  PA   107      23.795  41.366  46.401  1.00  0.00           C  
ATOM   4602 H11R  PA   107      23.151  42.162  46.784  1.00  0.00           H  
ATOM   4603 H11S  PA   107      24.818  41.607  46.695  1.00  0.00           H  
ATOM   4604 C110  PA   107      23.361  40.045  47.060  1.00  0.00           C  
ATOM   4605 H10R  PA   107      24.033  39.230  46.784  1.00  0.00           H  
ATOM   4606 H10S  PA   107      22.378  39.783  46.671  1.00  0.00           H  
ATOM   4607  C19  PA   107      23.277  40.185  48.596  1.00  0.00           C  
ATOM   4608  H9R  PA   107      22.630  39.397  48.984  1.00  0.00           H  
ATOM   4609  H9S  PA   107      22.803  41.141  48.834  1.00  0.00           H  
ATOM   4610  C18  PA   107      24.634  40.113  49.323  1.00  0.00           C  
ATOM   4611  H8R  PA   107      25.379  40.666  48.744  1.00  0.00           H  
ATOM   4612  H8S  PA   107      24.972  39.074  49.349  1.00  0.00           H  
ATOM   4613  C17  PA   107      24.576  40.690  50.764  1.00  0.00           C  
ATOM   4614  H7R  PA   107      24.342  41.756  50.702  1.00  0.00           H  
ATOM   4615  H7S  PA   107      25.573  40.615  51.204  1.00  0.00           H  
ATOM   4616  C16  PA   107      23.579  39.998  51.731  1.00  0.00           C  
ATOM   4617  H6R  PA   107      23.863  38.948  51.819  1.00  0.00           H  
ATOM   4618  H6S  PA   107      22.566  40.041  51.323  1.00  0.00           H  
ATOM   4619  C15  PA   107      23.584  40.649  53.138  1.00  0.00           C  
ATOM   4620  H5R  PA   107      23.139  41.642  53.053  1.00  0.00           H  
ATOM   4621  H5S  PA   107      24.623  40.782  53.445  1.00  0.00           H  
ATOM   4622  C14  PA   107      22.858  39.863  54.260  1.00  0.00           C  
ATOM   4623  H4R  PA   107      23.235  38.842  54.278  1.00  0.00           H  
ATOM   4624  H4S  PA   107      21.785  39.805  54.065  1.00  0.00           H  
ATOM   4625  C13  PA   107      23.072  40.453  55.669  1.00  0.00           C  
ATOM   4626  H3R  PA   107      24.140  40.572  55.870  1.00  0.00           H  
ATOM   4627  H3S  PA   107      22.684  39.757  56.415  1.00  0.00           H  
ATOM   4628  C12  PA   107      22.390  41.808  55.870  1.00  0.00           C  
ATOM   4629  H2R  PA   107      21.345  41.780  55.559  1.00  0.00           H  
ATOM   4630  H2S  PA   107      22.885  42.566  55.270  1.00  0.00           H  
ATOM   4631  C11  PS   108      22.474  42.190  57.319  1.00  0.00           C  
ATOM   4632  O12  PS   108      23.522  42.433  57.893  1.00  0.00           O  
ATOM   4633  O11  PS   108      21.258  42.238  57.893  1.00  0.00           O  
ATOM   4634  C1   PS   108      21.208  42.745  59.248  1.00  0.00           C  
ATOM   4635  HR   PS   108      21.934  42.199  59.855  1.00  0.00           H  
ATOM   4636  HS   PS   108      20.206  42.574  59.650  1.00  0.00           H  
ATOM   4637  C2   PS   108      21.523  44.264  59.293  1.00  0.00           C  
ATOM   4638  HX   PS   108      22.552  44.452  58.977  1.00  0.00           H  
ATOM   4639  C3   PS   108      21.365  44.812  60.722  1.00  0.00           C  
ATOM   4640  HA   PS   108      20.411  44.493  61.150  1.00  0.00           H  
ATOM   4641  HB   PS   108      21.384  45.905  60.682  1.00  0.00           H  
ATOM   4642  O31  PS   108      22.465  44.352  61.549  1.00  0.00           O  
ATOM   4643  P31  PS   108      22.295  43.243  62.682  1.00  0.00           P  
ATOM   4644  O32  PS   108      21.604  44.049  63.845  1.00  0.00           O  
ATOM   4645  C31  PS   108      22.333  45.019  64.623  1.00  0.00           C  
ATOM   4646  H1A  PS   108      22.990  45.603  63.970  1.00  0.00           H  
ATOM   4647  H1B  PS   108      22.931  44.498  65.374  1.00  0.00           H  
ATOM   4648  C32  PS   108      21.305  45.956  65.285  1.00  0.00           C  
ATOM   4649  H2A  PS   108      20.728  45.395  66.019  1.00  0.00           H  
ATOM   4650  N31  PS   108      20.288  46.444  64.272  1.00  0.00           N  
ATOM   4651 HN1A  PS   108      20.761  46.885  63.456  1.00  0.00           H  
ATOM   4652 HN1B  PS   108      19.703  45.660  63.910  1.00  0.00           H  
ATOM   4653 HN1C  PS   108      19.644  47.143  64.695  1.00  0.00           H  
ATOM   4654  C33  PS   108      22.018  47.058  66.072  1.00  0.00           C  
ATOM   4655  O33  PS   108      21.373  42.186  62.208  1.00  0.00           O  
ATOM   4656  O34  PS   108      23.665  42.851  63.085  1.00  0.00           O  
ATOM   4657  O21  PS   108      20.613  45.010  58.447  1.00  0.00           O  
ATOM   4658  C21  PS   108      21.028  45.318  57.204  1.00  0.00           C  
ATOM   4659  O22  PS   108      22.090  44.999  56.713  1.00  0.00           O  
ATOM   4660  O35  PS   108      21.422  48.097  66.308  1.00  0.00           O  
ATOM   4661  O36  PS   108      23.164  46.934  66.449  1.00  0.00           O  
ATOM   4662  C12  OL   109      19.996  46.103  56.458  1.00  0.00           C  
ATOM   4663  H2R  OL   109      19.458  45.392  55.836  1.00  0.00           H  
ATOM   4664  H2S  OL   109      19.294  46.538  57.165  1.00  0.00           H  
ATOM   4665  C13  OL   109      20.594  47.225  55.590  1.00  0.00           C  
ATOM   4666  H3R  OL   109      21.237  47.865  56.199  1.00  0.00           H  
ATOM   4667  H3S  OL   109      21.226  46.800  54.808  1.00  0.00           H  
ATOM   4668  C14  OL   109      19.475  48.066  54.945  1.00  0.00           C  
ATOM   4669  H4R  OL   109      18.984  48.662  55.718  1.00  0.00           H  
ATOM   4670  H4S  OL   109      19.934  48.762  54.240  1.00  0.00           H  
ATOM   4671  C15  OL   109      18.403  47.232  54.206  1.00  0.00           C  
ATOM   4672  H5R  OL   109      17.864  46.601  54.919  1.00  0.00           H  
ATOM   4673  H5S  OL   109      17.665  47.905  53.769  1.00  0.00           H  
ATOM   4674  C16  OL   109      19.021  46.367  53.087  1.00  0.00           C  
ATOM   4675  H6R  OL   109      19.592  47.001  52.406  1.00  0.00           H  
ATOM   4676  H6S  OL   109      19.719  45.649  53.521  1.00  0.00           H  
ATOM   4677  C17  OL   109      17.992  45.562  52.284  1.00  0.00           C  
ATOM   4678  H7R  OL   109      18.519  44.795  51.715  1.00  0.00           H  
ATOM   4679  H7S  OL   109      17.303  45.080  52.966  1.00  0.00           H  
ATOM   4680  C18  OL   109      17.162  46.372  51.295  1.00  0.00           C  
ATOM   4681  H8R  OL   109      16.540  47.101  51.819  1.00  0.00           H  
ATOM   4682  H8S  OL   109      17.860  46.903  50.661  1.00  0.00           H  
ATOM   4683  C19  OL   109      16.287  45.435  50.496  1.00  0.00           C  
ATOM   4684  H9R  OL   109      15.471  44.978  51.052  1.00  0.00           H  
ATOM   4685 C110  OL   109      16.455  45.110  49.220  1.00  0.00           C  
ATOM   4686 H10R  OL   109      15.786  44.380  48.773  1.00  0.00           H  
ATOM   4687 C111  OL   109      17.488  45.678  48.273  1.00  0.00           C  
ATOM   4688 H11R  OL   109      18.135  46.412  48.750  1.00  0.00           H  
ATOM   4689 H11S  OL   109      18.133  44.874  47.917  1.00  0.00           H  
ATOM   4690 C112  OL   109      16.802  46.335  47.066  1.00  0.00           C  
ATOM   4691 H12R  OL   109      16.064  45.643  46.653  1.00  0.00           H  
ATOM   4692 H12S  OL   109      16.288  47.242  47.395  1.00  0.00           H  
ATOM   4693 C113  OL   109      17.836  46.690  45.989  1.00  0.00           C  
ATOM   4694 H13R  OL   109      18.638  47.246  46.476  1.00  0.00           H  
ATOM   4695 H13S  OL   109      18.258  45.763  45.602  1.00  0.00           H  
ATOM   4696 C114  OL   109      17.339  47.547  44.812  1.00  0.00           C  
ATOM   4697 H14R  OL   109      17.354  48.594  45.115  1.00  0.00           H  
ATOM   4698 H14S  OL   109      18.070  47.451  44.006  1.00  0.00           H  
ATOM   4699 C115  OL   109      15.945  47.179  44.262  1.00  0.00           C  
ATOM   4700 H15R  OL   109      15.986  46.182  43.821  1.00  0.00           H  
ATOM   4701 H15S  OL   109      15.204  47.166  45.064  1.00  0.00           H  
ATOM   4702 C116  OL   109      15.465  48.180  43.198  1.00  0.00           C  
ATOM   4703 H16R  OL   109      16.229  48.256  42.420  1.00  0.00           H  
ATOM   4704 H16S  OL   109      14.561  47.789  42.726  1.00  0.00           H  
ATOM   4705 C117  OL   109      15.202  49.584  43.792  1.00  0.00           C  
ATOM   4706 H17R  OL   109      15.499  49.608  44.841  1.00  0.00           H  
ATOM   4707 H17S  OL   109      15.833  50.306  43.271  1.00  0.00           H  
ATOM   4708 C118  OL   109      13.737  50.044  43.729  1.00  0.00           C  
ATOM   4709 H18R  OL   109      13.082  49.334  44.240  1.00  0.00           H  
ATOM   4710 H18S  OL   109      13.404  50.137  42.695  1.00  0.00           H  
ATOM   4711 H18T  OL   109      13.649  51.015  44.223  1.00  0.00           H  
TER    4712       OL   109 
ATOM   4712  C1  CHL   110       3.397  22.770  54.019  1.00  0.00           C  
ATOM   4713  H11 CHL   110       2.345  23.053  54.094  1.00  0.00           H  
ATOM   4714  H12 CHL   110       3.875  23.497  53.357  1.00  0.00           H  
ATOM   4715  C2  CHL   110       4.034  22.898  55.429  1.00  0.00           C  
ATOM   4716  H21 CHL   110       5.117  22.790  55.353  1.00  0.00           H  
ATOM   4717  H22 CHL   110       3.843  23.900  55.823  1.00  0.00           H  
ATOM   4718  C3  CHL   110       3.483  21.860  56.430  1.00  0.00           C  
ATOM   4719  H31 CHL   110       2.440  22.079  56.655  1.00  0.00           H  
ATOM   4720  C4  CHL   110       3.550  20.430  55.876  1.00  0.00           C  
ATOM   4721  H41 CHL   110       4.575  20.065  55.925  1.00  0.00           H  
ATOM   4722  H42 CHL   110       2.969  19.794  56.547  1.00  0.00           H  
ATOM   4723  C5  CHL   110       3.038  20.297  54.446  1.00  0.00           C  
ATOM   4724  C6  CHL   110       2.238  19.275  54.167  1.00  0.00           C  
ATOM   4725  H61 CHL   110       1.941  18.601  54.969  1.00  0.00           H  
ATOM   4726  C7  CHL   110       1.709  18.941  52.791  1.00  0.00           C  
ATOM   4727  H71 CHL   110       1.871  17.878  52.590  1.00  0.00           H  
ATOM   4728  H72 CHL   110       0.629  19.102  52.790  1.00  0.00           H  
ATOM   4729  C8  CHL   110       2.382  19.759  51.665  1.00  0.00           C  
ATOM   4730  H81 CHL   110       3.347  19.293  51.477  1.00  0.00           H  
ATOM   4731  C9  CHL   110       2.575  21.244  52.116  1.00  0.00           C  
ATOM   4732  H91 CHL   110       1.580  21.578  52.420  1.00  0.00           H  
ATOM   4733  C10 CHL   110       3.494  21.336  53.402  1.00  0.00           C  
ATOM   4734  C11 CHL   110       2.989  22.205  50.941  1.00  0.00           C  
ATOM   4735 H111 CHL   110       2.790  23.237  51.237  1.00  0.00           H  
ATOM   4736 H112 CHL   110       4.058  22.159  50.732  1.00  0.00           H  
ATOM   4737  C12 CHL   110       2.244  21.957  49.600  1.00  0.00           C  
ATOM   4738 H121 CHL   110       1.223  22.330  49.694  1.00  0.00           H  
ATOM   4739 H122 CHL   110       2.742  22.557  48.837  1.00  0.00           H  
ATOM   4740  C13 CHL   110       2.214  20.461  49.185  1.00  0.00           C  
ATOM   4741  C14 CHL   110       1.551  19.694  50.357  1.00  0.00           C  
ATOM   4742 H141 CHL   110       0.579  20.156  50.562  1.00  0.00           H  
ATOM   4743  C15 CHL   110       1.243  18.299  49.786  1.00  0.00           C  
ATOM   4744 H151 CHL   110       2.127  17.661  49.850  1.00  0.00           H  
ATOM   4745 H152 CHL   110       0.418  17.807  50.310  1.00  0.00           H  
ATOM   4746  C16 CHL   110       0.892  18.583  48.308  1.00  0.00           C  
ATOM   4747 H161 CHL   110       1.457  17.902  47.666  1.00  0.00           H  
ATOM   4748 H162 CHL   110      -0.174  18.414  48.145  1.00  0.00           H  
ATOM   4749  C17 CHL   110       1.245  20.074  48.012  1.00  0.00           C  
ATOM   4750 H171 CHL   110       0.319  20.649  48.143  1.00  0.00           H  
ATOM   4751  C18 CHL   110       3.673  19.976  48.895  1.00  0.00           C  
ATOM   4752 H181 CHL   110       4.353  20.182  49.720  1.00  0.00           H  
ATOM   4753 H182 CHL   110       4.088  20.486  48.026  1.00  0.00           H  
ATOM   4754 H183 CHL   110       3.711  18.903  48.707  1.00  0.00           H  
ATOM   4755  C19 CHL   110       4.973  21.051  53.033  1.00  0.00           C  
ATOM   4756 H191 CHL   110       5.076  20.120  52.480  1.00  0.00           H  
ATOM   4757 H192 CHL   110       5.588  20.966  53.930  1.00  0.00           H  
ATOM   4758 H193 CHL   110       5.385  21.848  52.417  1.00  0.00           H  
ATOM   4759  C20 CHL   110       1.756  20.311  46.544  1.00  0.00           C  
ATOM   4760 H201 CHL   110       2.718  19.812  46.417  1.00  0.00           H  
ATOM   4761  C21 CHL   110       1.930  21.826  46.279  1.00  0.00           C  
ATOM   4762 H211 CHL   110       2.872  22.189  46.691  1.00  0.00           H  
ATOM   4763 H212 CHL   110       1.108  22.385  46.732  1.00  0.00           H  
ATOM   4764 H213 CHL   110       1.933  22.065  45.215  1.00  0.00           H  
ATOM   4765  C22 CHL   110       0.811  19.707  45.463  1.00  0.00           C  
ATOM   4766 H221 CHL   110       0.497  18.705  45.761  1.00  0.00           H  
ATOM   4767 H222 CHL   110      -0.088  20.323  45.407  1.00  0.00           H  
ATOM   4768  C23 CHL   110       1.451  19.592  44.054  1.00  0.00           C  
ATOM   4769 H231 CHL   110       2.048  20.481  43.840  1.00  0.00           H  
ATOM   4770 H232 CHL   110       2.127  18.733  44.053  1.00  0.00           H  
ATOM   4771  C24 CHL   110       0.430  19.415  42.907  1.00  0.00           C  
ATOM   4772 H241 CHL   110      -0.084  18.459  43.016  1.00  0.00           H  
ATOM   4773 H242 CHL   110      -0.320  20.205  42.990  1.00  0.00           H  
ATOM   4774  C25 CHL   110       1.064  19.498  41.502  1.00  0.00           C  
ATOM   4775 H251 CHL   110       1.478  20.499  41.383  1.00  0.00           H  
ATOM   4776  C26 CHL   110       0.026  19.293  40.392  1.00  0.00           C  
ATOM   4777 H261 CHL   110      -0.841  19.931  40.567  1.00  0.00           H  
ATOM   4778 H262 CHL   110      -0.296  18.252  40.335  1.00  0.00           H  
ATOM   4779 H263 CHL   110       0.453  19.561  39.425  1.00  0.00           H  
ATOM   4780  C27 CHL   110       2.207  18.498  41.308  1.00  0.00           C  
ATOM   4781 H271 CHL   110       2.556  18.518  40.275  1.00  0.00           H  
ATOM   4782 H272 CHL   110       1.884  17.484  41.552  1.00  0.00           H  
ATOM   4783 H273 CHL   110       3.054  18.765  41.941  1.00  0.00           H  
ATOM   4784  O1  CHL   110       4.259  21.932  57.624  1.00  0.00           O  
ATOM   4785  HO1 CHL   110       5.142  21.550  57.343  1.00  0.00           H  
TER    4786      CHL   110 
ATOM   4786 C116  PA   111      67.010  49.251  37.016  1.00  0.00           C  
ATOM   4787 H16R  PA   111      66.075  48.944  36.547  1.00  0.00           H  
ATOM   4788 H16S  PA   111      67.825  48.682  36.566  1.00  0.00           H  
ATOM   4789 H16T  PA   111      67.166  50.305  36.787  1.00  0.00           H  
ATOM   4790 C115  PA   111      67.002  49.032  38.539  1.00  0.00           C  
ATOM   4791 H15R  PA   111      66.733  47.999  38.752  1.00  0.00           H  
ATOM   4792 H15S  PA   111      66.246  49.669  39.001  1.00  0.00           H  
ATOM   4793 C114  PA   111      68.402  49.342  39.110  1.00  0.00           C  
ATOM   4794 H14R  PA   111      68.717  50.307  38.707  1.00  0.00           H  
ATOM   4795 H14S  PA   111      69.101  48.595  38.732  1.00  0.00           H  
ATOM   4796 C113  PA   111      68.528  49.367  40.649  1.00  0.00           C  
ATOM   4797 H13R  PA   111      67.933  50.193  41.037  1.00  0.00           H  
ATOM   4798 H13S  PA   111      69.568  49.569  40.917  1.00  0.00           H  
ATOM   4799 C112  PA   111      68.084  48.049  41.315  1.00  0.00           C  
ATOM   4800 H12R  PA   111      68.576  47.208  40.820  1.00  0.00           H  
ATOM   4801 H12S  PA   111      67.014  47.934  41.148  1.00  0.00           H  
ATOM   4802 C111  PA   111      68.348  47.928  42.832  1.00  0.00           C  
ATOM   4803 H11R  PA   111      69.397  47.687  43.008  1.00  0.00           H  
ATOM   4804 H11S  PA   111      67.764  47.076  43.184  1.00  0.00           H  
ATOM   4805 C110  PA   111      67.964  49.174  43.658  1.00  0.00           C  
ATOM   4806 H10R  PA   111      66.925  49.427  43.447  1.00  0.00           H  
ATOM   4807 H10S  PA   111      68.582  50.021  43.355  1.00  0.00           H  
ATOM   4808  C19  PA   111      68.121  48.997  45.178  1.00  0.00           C  
ATOM   4809  H9R  PA   111      69.173  48.841  45.407  1.00  0.00           H  
ATOM   4810  H9S  PA   111      67.563  48.116  45.499  1.00  0.00           H  
ATOM   4811  C18  PA   111      67.626  50.249  45.925  1.00  0.00           C  
ATOM   4812  H8R  PA   111      66.611  50.468  45.583  1.00  0.00           H  
ATOM   4813  H8S  PA   111      68.240  51.096  45.624  1.00  0.00           H  
ATOM   4814  C17  PA   111      67.621  50.151  47.469  1.00  0.00           C  
ATOM   4815  H7R  PA   111      67.408  49.128  47.781  1.00  0.00           H  
ATOM   4816  H7S  PA   111      66.798  50.773  47.826  1.00  0.00           H  
ATOM   4817  C16  PA   111      68.908  50.640  48.165  1.00  0.00           C  
ATOM   4818  H6R  PA   111      69.190  51.598  47.729  1.00  0.00           H  
ATOM   4819  H6S  PA   111      69.726  49.940  47.974  1.00  0.00           H  
ATOM   4820  C15  PA   111      68.725  50.824  49.692  1.00  0.00           C  
ATOM   4821  H5R  PA   111      68.531  49.860  50.167  1.00  0.00           H  
ATOM   4822  H5S  PA   111      67.853  51.453  49.887  1.00  0.00           H  
ATOM   4823  C14  PA   111      69.955  51.475  50.353  1.00  0.00           C  
ATOM   4824  H4R  PA   111      69.999  52.523  50.053  1.00  0.00           H  
ATOM   4825  H4S  PA   111      70.862  50.992  49.984  1.00  0.00           H  
ATOM   4826  C13  PA   111      69.928  51.416  51.894  1.00  0.00           C  
ATOM   4827  H3R  PA   111      69.996  50.381  52.235  1.00  0.00           H  
ATOM   4828  H3S  PA   111      68.980  51.818  52.248  1.00  0.00           H  
ATOM   4829  C12  PA   111      71.077  52.233  52.512  1.00  0.00           C  
ATOM   4830  H2R  PA   111      72.027  51.756  52.261  1.00  0.00           H  
ATOM   4831  H2S  PA   111      71.075  53.236  52.087  1.00  0.00           H  
ATOM   4832  C11  PE   112      70.974  52.362  54.012  1.00  0.00           C  
ATOM   4833  O12  PE   112      69.928  52.339  54.640  1.00  0.00           O  
ATOM   4834  O11  PE   112      72.189  52.436  54.584  1.00  0.00           O  
ATOM   4835  C1   PE   112      72.261  52.361  56.030  1.00  0.00           C  
ATOM   4836  HR   PE   112      71.511  53.020  56.477  1.00  0.00           H  
ATOM   4837  HS   PE   112      73.245  52.707  56.347  1.00  0.00           H  
ATOM   4838  C2   PE   112      72.058  50.890  56.485  1.00  0.00           C  
ATOM   4839  HX   PE   112      71.039  50.578  56.255  1.00  0.00           H  
ATOM   4840  C3   PE   112      72.249  50.747  58.001  1.00  0.00           C  
ATOM   4841  HA   PE   112      73.246  51.105  58.257  1.00  0.00           H  
ATOM   4842  HB   PE   112      72.173  49.694  58.289  1.00  0.00           H  
ATOM   4843  O31  PE   112      71.266  51.542  58.721  1.00  0.00           O  
ATOM   4844  P31  PE   112      69.932  50.901  59.326  1.00  0.00           P  
ATOM   4845  O32  PE   112      68.963  50.816  58.072  1.00  0.00           O  
ATOM   4846  C31  PE   112      68.173  51.965  57.706  1.00  0.00           C  
ATOM   4847  H1A  PE   112      68.843  52.721  57.291  1.00  0.00           H  
ATOM   4848  H1B  PE   112      67.681  52.352  58.602  1.00  0.00           H  
ATOM   4849  C32  PE   112      67.081  51.551  56.714  1.00  0.00           C  
ATOM   4850  H2A  PE   112      66.492  50.751  57.164  1.00  0.00           H  
ATOM   4851  H2B  PE   112      66.410  52.382  56.479  1.00  0.00           H  
ATOM   4852  N31  PE   112      67.605  51.000  55.429  1.00  0.00           N  
ATOM   4853 HN1A  PE   112      67.732  51.715  54.680  1.00  0.00           H  
ATOM   4854 HN1B  PE   112      68.519  50.537  55.597  1.00  0.00           H  
ATOM   4855 HN1C  PE   112      66.979  50.260  55.064  1.00  0.00           H  
ATOM   4856  O33  PE   112      70.238  49.535  59.806  1.00  0.00           O  
ATOM   4857  O34  PE   112      69.364  51.895  60.266  1.00  0.00           O  
ATOM   4858  O21  PE   112      73.039  50.027  55.833  1.00  0.00           O  
ATOM   4859  C21  PE   112      72.627  49.206  54.849  1.00  0.00           C  
ATOM   4860  O22  PE   112      71.455  49.083  54.539  1.00  0.00           O  
ATOM   4861  C12  OL   113      73.748  48.425  54.193  1.00  0.00           C  
ATOM   4862  H2R  OL   113      74.640  49.047  54.099  1.00  0.00           H  
ATOM   4863  H2S  OL   113      74.002  47.585  54.841  1.00  0.00           H  
ATOM   4864  C13  OL   113      73.337  47.913  52.795  1.00  0.00           C  
ATOM   4865  H3R  OL   113      72.504  47.222  52.908  1.00  0.00           H  
ATOM   4866  H3S  OL   113      72.975  48.756  52.201  1.00  0.00           H  
ATOM   4867  C14  OL   113      74.446  47.194  52.001  1.00  0.00           C  
ATOM   4868  H4R  OL   113      73.989  46.786  51.099  1.00  0.00           H  
ATOM   4869  H4S  OL   113      75.200  47.918  51.688  1.00  0.00           H  
ATOM   4870  C15  OL   113      75.150  46.054  52.759  1.00  0.00           C  
ATOM   4871  H5R  OL   113      75.565  46.458  53.683  1.00  0.00           H  
ATOM   4872  H5S  OL   113      74.413  45.306  53.046  1.00  0.00           H  
ATOM   4873  C16  OL   113      76.285  45.361  51.968  1.00  0.00           C  
ATOM   4874  H6R  OL   113      77.061  46.088  51.717  1.00  0.00           H  
ATOM   4875  H6S  OL   113      76.750  44.627  52.632  1.00  0.00           H  
ATOM   4876  C17  OL   113      75.810  44.634  50.687  1.00  0.00           C  
ATOM   4877  H7R  OL   113      76.449  43.766  50.520  1.00  0.00           H  
ATOM   4878  H7S  OL   113      74.792  44.263  50.831  1.00  0.00           H  
ATOM   4879  C18  OL   113      75.865  45.498  49.416  1.00  0.00           C  
ATOM   4880  H8R  OL   113      75.462  46.475  49.653  1.00  0.00           H  
ATOM   4881  H8S  OL   113      76.907  45.639  49.129  1.00  0.00           H  
ATOM   4882  C19  OL   113      75.021  44.889  48.314  1.00  0.00           C  
ATOM   4883  H9R  OL   113      74.144  44.363  48.675  1.00  0.00           H  
ATOM   4884 C110  OL   113      75.226  44.945  47.001  1.00  0.00           C  
ATOM   4885 H10R  OL   113      74.496  44.468  46.349  1.00  0.00           H  
ATOM   4886 C111  OL   113      76.376  45.633  46.293  1.00  0.00           C  
ATOM   4887 H11R  OL   113      77.111  46.018  47.000  1.00  0.00           H  
ATOM   4888 H11S  OL   113      76.885  44.909  45.652  1.00  0.00           H  
ATOM   4889 C112  OL   113      75.866  46.792  45.420  1.00  0.00           C  
ATOM   4890 H12R  OL   113      75.162  46.405  44.683  1.00  0.00           H  
ATOM   4891 H12S  OL   113      75.328  47.491  46.058  1.00  0.00           H  
ATOM   4892 C113  OL   113      77.004  47.540  44.701  1.00  0.00           C  
ATOM   4893 H13R  OL   113      77.684  47.936  45.456  1.00  0.00           H  
ATOM   4894 H13S  OL   113      77.569  46.837  44.087  1.00  0.00           H  
ATOM   4895 C114  OL   113      76.497  48.698  43.819  1.00  0.00           C  
ATOM   4896 H14R  OL   113      75.785  48.317  43.082  1.00  0.00           H  
ATOM   4897 H14S  OL   113      75.968  49.403  44.458  1.00  0.00           H  
ATOM   4898 C115  OL   113      77.620  49.467  43.098  1.00  0.00           C  
ATOM   4899 H15R  OL   113      78.184  50.046  43.834  1.00  0.00           H  
ATOM   4900 H15S  OL   113      78.315  48.767  42.631  1.00  0.00           H  
ATOM   4901 C116  OL   113      77.037  50.406  42.020  1.00  0.00           C  
ATOM   4902 H16R  OL   113      76.690  49.808  41.177  1.00  0.00           H  
ATOM   4903 H16S  OL   113      76.159  50.922  42.409  1.00  0.00           H  
ATOM   4904 C117  OL   113      78.025  51.478  41.535  1.00  0.00           C  
ATOM   4905 H17R  OL   113      77.471  52.229  40.967  1.00  0.00           H  
ATOM   4906 H17S  OL   113      78.452  51.975  42.405  1.00  0.00           H  
ATOM   4907 C118  OL   113      79.185  50.947  40.685  1.00  0.00           C  
ATOM   4908 H18R  OL   113      78.805  50.406  39.817  1.00  0.00           H  
ATOM   4909 H18S  OL   113      79.821  50.285  41.277  1.00  0.00           H  
ATOM   4910 H18T  OL   113      79.795  51.780  40.333  1.00  0.00           H  
TER    4911       OL   113 
ATOM   4911 C116  PA   114      39.812  27.926  45.884  1.00  0.00           C  
ATOM   4912 H16R  PA   114      39.559  27.004  46.410  1.00  0.00           H  
ATOM   4913 H16S  PA   114      40.890  28.079  45.966  1.00  0.00           H  
ATOM   4914 H16T  PA   114      39.569  27.800  44.829  1.00  0.00           H  
ATOM   4915 C115  PA   114      39.077  29.138  46.483  1.00  0.00           C  
ATOM   4916 H15R  PA   114      39.400  30.037  45.954  1.00  0.00           H  
ATOM   4917 H15S  PA   114      39.370  29.243  47.530  1.00  0.00           H
[truncated: 5,066,829 more chars]
