# Supplementary material for: Molecules in the Serotonin-Melatonin Synthesis Pathway Have Distinct Interactions with Lipid Membranes
Source: J Phys Chem B. 2025 Feb 28;129(10):2687–700. doi: 10.1021/acs.jpcb.4c08750 (PMC11912468; doi:10.1021/acs.jpcb.4c08750)
Supplement: Supplementary file 2 — jp4c08750_si_002.zip [file jp4c08750_si_002.zip › PDB/20_NAS_final.pdb]

CRYST1   78.553   78.553   97.867  90.00  90.00  90.00               1
ATOM      1  N1  UNL     1      63.411  76.016  27.754  1.00  0.00           N  
ATOM      2  H1  UNL     1      64.419  76.018  27.700  1.00  0.00           H  
ATOM      3  N   UNL     1      58.812  74.588  30.997  1.00  0.00           N  
ATOM      4  H2  UNL     1      59.247  73.746  31.345  1.00  0.00           H  
ATOM      5  C1  UNL     1      61.416  75.356  28.479  1.00  0.00           C  
ATOM      6  C2  UNL     1      60.319  74.659  29.216  1.00  0.00           C  
ATOM      7  H3  UNL     1      60.833  73.834  29.709  1.00  0.00           H  
ATOM      8  H4  UNL     1      59.619  74.244  28.492  1.00  0.00           H  
ATOM      9  C3  UNL     1      61.289  76.598  27.638  1.00  0.00           C  
ATOM     10  C4  UNL     1      62.592  76.944  27.215  1.00  0.00           C  
ATOM     11  C5  UNL     1      59.669  75.494  30.277  1.00  0.00           C  
ATOM     12  H5  UNL     1      60.472  75.922  30.876  1.00  0.00           H  
ATOM     13  H6  UNL     1      59.097  76.241  29.727  1.00  0.00           H  
ATOM     14  C6  UNL     1      62.754  75.046  28.467  1.00  0.00           C  
ATOM     15  H7  UNL     1      63.262  74.248  28.989  1.00  0.00           H  
ATOM     16  C7  UNL     1      60.206  77.376  27.218  1.00  0.00           C  
ATOM     17  H8  UNL     1      59.222  77.045  27.514  1.00  0.00           H  
ATOM     18  C8  UNL     1      62.813  78.011  26.289  1.00  0.00           C  
ATOM     19  H9  UNL     1      63.824  78.120  25.925  1.00  0.00           H  
ATOM     20  C9  UNL     1      60.452  78.488  26.423  1.00  0.00           C  
ATOM     21  O1  UNL     1      59.455  79.362  26.104  1.00  0.00           O  
ATOM     22  H10 UNL     1      59.804  79.968  25.446  1.00  0.00           H  
ATOM     23  C10 UNL     1      61.730  78.754  25.876  1.00  0.00           C  
ATOM     24  H11 UNL     1      61.905  79.599  25.226  1.00  0.00           H  
ATOM     25  C11 UNL     1      57.465  74.751  31.096  1.00  0.00           C  
ATOM     26  O   UNL     1      56.895  75.589  30.384  1.00  0.00           O  
ATOM     27  C   UNL     1      56.774  73.977  32.194  1.00  0.00           C  
ATOM     28  H12 UNL     1      56.666  72.946  31.856  1.00  0.00           H  
ATOM     29  H13 UNL     1      57.364  74.049  33.107  1.00  0.00           H  
ATOM     30  H   UNL     1      55.800  74.362  32.494  1.00  0.00           H  
TER      31      UNL     1 
ATOM     31  N1  UNL     2      49.509  66.921  25.643  1.00  0.00           N  
ATOM     32  H1  UNL     2      48.805  67.373  26.209  1.00  0.00           H  
ATOM     33  N   UNL     2      52.174  61.904  23.955  1.00  0.00           N  
ATOM     34  H2  UNL     2      53.077  62.178  24.314  1.00  0.00           H  
ATOM     35  C1  UNL     2      50.968  65.277  25.142  1.00  0.00           C  
ATOM     36  C2  UNL     2      51.636  63.880  25.189  1.00  0.00           C  
ATOM     37  H3  UNL     2      51.338  63.396  26.119  1.00  0.00           H  
ATOM     38  H4  UNL     2      52.722  63.920  25.109  1.00  0.00           H  
ATOM     39  C3  UNL     2      51.291  66.496  24.454  1.00  0.00           C  
ATOM     40  C4  UNL     2      50.421  67.522  24.812  1.00  0.00           C  
ATOM     41  C5  UNL     2      51.205  62.940  23.989  1.00  0.00           C  
ATOM     42  H5  UNL     2      50.171  62.606  24.084  1.00  0.00           H  
ATOM     43  H6  UNL     2      51.241  63.574  23.104  1.00  0.00           H  
ATOM     44  C6  UNL     2      49.892  65.631  25.921  1.00  0.00           C  
ATOM     45  H7  UNL     2      49.517  64.892  26.614  1.00  0.00           H  
ATOM     46  C7  UNL     2      52.422  66.916  23.625  1.00  0.00           C  
ATOM     47  H8  UNL     2      53.122  66.145  23.336  1.00  0.00           H  
ATOM     48  C8  UNL     2      50.483  68.888  24.380  1.00  0.00           C  
ATOM     49  H9  UNL     2      49.799  69.628  24.769  1.00  0.00           H  
ATOM     50  C9  UNL     2      52.541  68.274  23.258  1.00  0.00           C  
ATOM     51  O1  UNL     2      53.653  68.655  22.580  1.00  0.00           O  
ATOM     52  H10 UNL     2      53.898  68.019  21.904  1.00  0.00           H  
ATOM     53  C10 UNL     2      51.594  69.243  23.618  1.00  0.00           C  
ATOM     54  H11 UNL     2      51.713  70.246  23.234  1.00  0.00           H  
ATOM     55  C11 UNL     2      52.013  60.639  23.551  1.00  0.00           C  
ATOM     56  O   UNL     2      50.847  60.209  23.330  1.00  0.00           O  
ATOM     57  C   UNL     2      53.226  59.691  23.670  1.00  0.00           C  
ATOM     58  H12 UNL     2      52.955  58.697  23.313  1.00  0.00           H  
ATOM     59  H13 UNL     2      54.019  60.100  23.044  1.00  0.00           H  
ATOM     60  H   UNL     2      53.595  59.583  24.690  1.00  0.00           H  
TER      61      UNL     2 
ATOM     61  N1  UNL     3      48.592  31.650  25.891  1.00  0.00           N  
ATOM     62  H1  UNL     3      48.927  31.384  24.976  1.00  0.00           H  
ATOM     63  N   UNL     3      44.536  34.709  28.648  1.00  0.00           N  
ATOM     64  H2  UNL     3      43.706  34.298  28.246  1.00  0.00           H  
ATOM     65  C1  UNL     3      47.306  32.324  27.554  1.00  0.00           C  
ATOM     66  C2  UNL     3      46.082  32.856  28.306  1.00  0.00           C  
ATOM     67  H3  UNL     3      46.185  32.564  29.351  1.00  0.00           H  
ATOM     68  H4  UNL     3      45.245  32.315  27.864  1.00  0.00           H  
ATOM     69  C3  UNL     3      48.732  32.472  27.949  1.00  0.00           C  
ATOM     70  C4  UNL     3      49.527  31.994  26.826  1.00  0.00           C  
ATOM     71  C5  UNL     3      45.809  34.332  28.090  1.00  0.00           C  
ATOM     72  H5  UNL     3      46.612  34.980  28.440  1.00  0.00           H  
ATOM     73  H6  UNL     3      45.820  34.528  27.017  1.00  0.00           H  
ATOM     74  C6  UNL     3      47.277  31.861  26.287  1.00  0.00           C  
ATOM     75  H7  UNL     3      46.389  31.735  25.686  1.00  0.00           H  
ATOM     76  C7  UNL     3      49.434  32.887  29.130  1.00  0.00           C  
ATOM     77  H8  UNL     3      48.930  33.230  30.021  1.00  0.00           H  
ATOM     78  C8  UNL     3      50.960  32.077  26.842  1.00  0.00           C  
ATOM     79  H9  UNL     3      51.613  31.892  26.002  1.00  0.00           H  
ATOM     80  C9  UNL     3      50.843  32.874  29.117  1.00  0.00           C  
ATOM     81  O1  UNL     3      51.462  33.401  30.218  1.00  0.00           O  
ATOM     82  H10 UNL     3      52.336  33.720  29.981  1.00  0.00           H  
ATOM     83  C10 UNL     3      51.612  32.516  28.003  1.00  0.00           C  
ATOM     84  H11 UNL     3      52.677  32.678  28.080  1.00  0.00           H  
ATOM     85  C11 UNL     3      44.450  35.515  29.725  1.00  0.00           C  
ATOM     86  O   UNL     3      45.328  36.214  30.216  1.00  0.00           O  
ATOM     87  C   UNL     3      43.011  35.672  30.241  1.00  0.00           C  
ATOM     88  H12 UNL     3      42.545  34.690  30.317  1.00  0.00           H  
ATOM     89  H13 UNL     3      42.946  36.144  31.222  1.00  0.00           H  
ATOM     90  H   UNL     3      42.424  36.165  29.466  1.00  0.00           H  
TER      91      UNL     3 
ATOM     91  N1  UNL     4      36.955  17.091  59.882  1.00  0.00           N  
ATOM     92  H1  UNL     4      37.439  16.395  59.333  1.00  0.00           H  
ATOM     93  N   UNL     4      37.177  21.727  59.590  1.00  0.00           N  
ATOM     94  H2  UNL     4      38.175  21.612  59.701  1.00  0.00           H  
ATOM     95  C1  UNL     4      36.591  18.959  61.052  1.00  0.00           C  
ATOM     96  C2  UNL     4      36.826  20.344  61.591  1.00  0.00           C  
ATOM     97  H3  UNL     4      37.908  20.438  61.685  1.00  0.00           H  
ATOM     98  H4  UNL     4      36.381  20.298  62.584  1.00  0.00           H  
ATOM     99  C3  UNL     4      35.583  17.972  61.376  1.00  0.00           C  
ATOM    100  C4  UNL     4      35.811  16.770  60.635  1.00  0.00           C  
ATOM    101  C5  UNL     4      36.305  21.536  60.777  1.00  0.00           C  
ATOM    102  H5  UNL     4      35.269  21.321  60.515  1.00  0.00           H  
ATOM    103  H6  UNL     4      36.331  22.434  61.395  1.00  0.00           H  
ATOM    104  C6  UNL     4      37.464  18.310  60.193  1.00  0.00           C  
ATOM    105  H7  UNL     4      38.365  18.695  59.739  1.00  0.00           H  
ATOM    106  C7  UNL     4      34.408  18.060  62.175  1.00  0.00           C  
ATOM    107  H8  UNL     4      34.058  18.940  62.693  1.00  0.00           H  
ATOM    108  C8  UNL     4      35.025  15.667  60.728  1.00  0.00           C  
ATOM    109  H9  UNL     4      35.209  14.747  60.193  1.00  0.00           H  
ATOM    110  C9  UNL     4      33.599  16.891  62.210  1.00  0.00           C  
ATOM    111  O1  UNL     4      32.508  16.937  63.070  1.00  0.00           O  
ATOM    112  H10 UNL     4      31.893  17.633  62.826  1.00  0.00           H  
ATOM    113  C10 UNL     4      33.932  15.694  61.612  1.00  0.00           C  
ATOM    114  H11 UNL     4      33.240  14.873  61.729  1.00  0.00           H  
ATOM    115  C11 UNL     4      36.744  21.926  58.367  1.00  0.00           C  
ATOM    116  O   UNL     4      35.619  22.295  58.068  1.00  0.00           O  
ATOM    117  C   UNL     4      37.832  21.781  57.204  1.00  0.00           C  
ATOM    118  H12 UNL     4      38.832  22.147  57.438  1.00  0.00           H  
ATOM    119  H13 UNL     4      37.953  20.793  56.760  1.00  0.00           H  
ATOM    120  H   UNL     4      37.582  22.523  56.446  1.00  0.00           H  
TER     121      UNL     4 
ATOM    121  N1  UNL     5      22.530  59.801  26.301  1.00  0.00           N  
ATOM    122  H1  UNL     5      21.662  60.292  26.144  1.00  0.00           H  
ATOM    123  N   UNL     5      25.600  56.305  27.082  1.00  0.00           N  
ATOM    124  H2  UNL     5      24.990  56.149  26.292  1.00  0.00           H  
ATOM    125  C1  UNL     5      24.080  58.843  27.528  1.00  0.00           C  
ATOM    126  C2  UNL     5      24.827  58.128  28.575  1.00  0.00           C  
ATOM    127  H3  UNL     5      24.229  58.318  29.467  1.00  0.00           H  
ATOM    128  H4  UNL     5      25.829  58.538  28.700  1.00  0.00           H  
ATOM    129  C3  UNL     5      24.651  59.322  26.261  1.00  0.00           C  
ATOM    130  C4  UNL     5      23.633  59.919  25.485  1.00  0.00           C  
ATOM    131  C5  UNL     5      24.993  56.584  28.388  1.00  0.00           C  
ATOM    132  H5  UNL     5      25.770  56.271  29.086  1.00  0.00           H  
ATOM    133  H6  UNL     5      24.069  56.009  28.452  1.00  0.00           H  
ATOM    134  C6  UNL     5      22.721  59.116  27.493  1.00  0.00           C  
ATOM    135  H7  UNL     5      22.035  58.910  28.300  1.00  0.00           H  
ATOM    136  C7  UNL     5      25.974  59.300  25.689  1.00  0.00           C  
ATOM    137  H8  UNL     5      26.798  58.938  26.286  1.00  0.00           H  
ATOM    138  C8  UNL     5      23.829  60.409  24.239  1.00  0.00           C  
ATOM    139  H9  UNL     5      22.965  60.820  23.737  1.00  0.00           H  
ATOM    140  C9  UNL     5      26.160  59.834  24.417  1.00  0.00           C  
ATOM    141  O1  UNL     5      27.363  59.686  23.792  1.00  0.00           O  
ATOM    142  H10 UNL     5      27.390  59.074  23.054  1.00  0.00           H  
ATOM    143  C10 UNL     5      25.110  60.472  23.741  1.00  0.00           C  
ATOM    144  H11 UNL     5      25.210  60.853  22.735  1.00  0.00           H  
ATOM    145  C11 UNL     5      26.931  56.396  26.854  1.00  0.00           C  
ATOM    146  O   UNL     5      27.785  56.651  27.682  1.00  0.00           O  
ATOM    147  C   UNL     5      27.317  56.037  25.419  1.00  0.00           C  
ATOM    148  H12 UNL     5      27.367  56.883  24.734  1.00  0.00           H  
ATOM    149  H13 UNL     5      28.211  55.414  25.375  1.00  0.00           H  
ATOM    150  H   UNL     5      26.556  55.361  25.028  1.00  0.00           H  
TER     151      UNL     5 
ATOM    151  N1  UNL     6      42.072  29.190  26.727  1.00  0.00           N  
ATOM    152  H1  UNL     6      42.713  28.422  26.586  1.00  0.00           H  
ATOM    153  N   UNL     6      42.502  33.848  26.314  1.00  0.00           N  
ATOM    154  H2  UNL     6      42.867  33.001  25.903  1.00  0.00           H  
ATOM    155  C1  UNL     6      41.403  31.097  27.540  1.00  0.00           C  
ATOM    156  C2  UNL     6      41.479  32.512  28.140  1.00  0.00           C  
ATOM    157  H3  UNL     6      42.417  32.535  28.694  1.00  0.00           H  
ATOM    158  H4  UNL     6      40.641  32.634  28.826  1.00  0.00           H  
ATOM    159  C3  UNL     6      40.236  30.415  26.965  1.00  0.00           C  
ATOM    160  C4  UNL     6      40.686  29.175  26.507  1.00  0.00           C  
ATOM    161  C5  UNL     6      41.351  33.750  27.278  1.00  0.00           C  
ATOM    162  H5  UNL     6      40.482  33.619  26.634  1.00  0.00           H  
ATOM    163  H6  UNL     6      41.152  34.620  27.903  1.00  0.00           H  
ATOM    164  C6  UNL     6      42.456  30.330  27.320  1.00  0.00           C  
ATOM    165  H7  UNL     6      43.479  30.585  27.554  1.00  0.00           H  
ATOM    166  C7  UNL     6      38.859  30.686  26.811  1.00  0.00           C  
ATOM    167  H8  UNL     6      38.516  31.588  27.295  1.00  0.00           H  
ATOM    168  C8  UNL     6      39.839  28.205  25.965  1.00  0.00           C  
ATOM    169  H9  UNL     6      40.197  27.241  25.634  1.00  0.00           H  
ATOM    170  C9  UNL     6      37.969  29.745  26.380  1.00  0.00           C  
ATOM    171  O1  UNL     6      36.629  30.059  26.365  1.00  0.00           O  
ATOM    172  H10 UNL     6      36.110  29.255  26.290  1.00  0.00           H  
ATOM    173  C10 UNL     6      38.417  28.471  25.945  1.00  0.00           C  
ATOM    174  H11 UNL     6      37.689  27.839  25.458  1.00  0.00           H  
ATOM    175  C11 UNL     6      42.971  35.011  25.796  1.00  0.00           C  
ATOM    176  O   UNL     6      42.610  36.019  26.322  1.00  0.00           O  
ATOM    177  C   UNL     6      44.025  34.961  24.702  1.00  0.00           C  
ATOM    178  H12 UNL     6      44.938  34.509  25.088  1.00  0.00           H  
ATOM    179  H13 UNL     6      43.634  34.276  23.949  1.00  0.00           H  
ATOM    180  H   UNL     6      44.326  35.898  24.233  1.00  0.00           H  
TER     181      UNL     6 
ATOM    181  N1  UNL     7      28.621  71.492  29.418  1.00  0.00           N  
ATOM    182  H1  UNL     7      28.207  72.031  30.165  1.00  0.00           H  
ATOM    183  N   UNL     7      33.593  68.933  27.349  1.00  0.00           N  
ATOM    184  H2  UNL     7      33.428  68.361  26.533  1.00  0.00           H  
ATOM    185  C1  UNL     7      30.121  70.142  28.381  1.00  0.00           C  
ATOM    186  C2  UNL     7      31.296  69.260  28.096  1.00  0.00           C  
ATOM    187  H3  UNL     7      31.015  68.438  27.437  1.00  0.00           H  
ATOM    188  H4  UNL     7      31.673  68.917  29.059  1.00  0.00           H  
ATOM    189  C3  UNL     7      29.130  70.632  27.457  1.00  0.00           C  
ATOM    190  C4  UNL     7      28.207  71.441  28.140  1.00  0.00           C  
ATOM    191  C5  UNL     7      32.538  70.012  27.634  1.00  0.00           C  
ATOM    192  H5  UNL     7      32.298  70.530  26.705  1.00  0.00           H  
ATOM    193  H6  UNL     7      32.896  70.698  28.401  1.00  0.00           H  
ATOM    194  C6  UNL     7      29.783  70.743  29.591  1.00  0.00           C  
ATOM    195  H7  UNL     7      30.216  70.663  30.576  1.00  0.00           H  
ATOM    196  C7  UNL     7      28.967  70.471  26.059  1.00  0.00           C  
ATOM    197  H8  UNL     7      29.746  69.869  25.615  1.00  0.00           H  
ATOM    198  C8  UNL     7      27.080  72.013  27.425  1.00  0.00           C  
ATOM    199  H9  UNL     7      26.426  72.648  28.004  1.00  0.00           H  
ATOM    200  C9  UNL     7      27.920  71.032  25.359  1.00  0.00           C  
ATOM    201  O1  UNL     7      27.907  70.787  24.021  1.00  0.00           O  
ATOM    202  H10 UNL     7      28.453  70.011  23.871  1.00  0.00           H  
ATOM    203  C10 UNL     7      26.993  71.835  26.006  1.00  0.00           C  
ATOM    204  H11 UNL     7      26.114  72.242  25.530  1.00  0.00           H  
ATOM    205  C11 UNL     7      34.660  68.759  28.094  1.00  0.00           C  
ATOM    206  O   UNL     7      34.909  69.419  29.076  1.00  0.00           O  
ATOM    207  C   UNL     7      35.615  67.656  27.779  1.00  0.00           C  
ATOM    208  H12 UNL     7      36.630  68.049  27.850  1.00  0.00           H  
ATOM    209  H13 UNL     7      35.381  66.848  28.473  1.00  0.00           H  
ATOM    210  H   UNL     7      35.352  67.279  26.791  1.00  0.00           H  
TER     211      UNL     7 
ATOM    211  N1  UNL     8      28.264  56.232  22.001  1.00  0.00           N  
ATOM    212  H1  UNL     8      27.413  56.667  22.326  1.00  0.00           H  
ATOM    213  N   UNL     8      31.417  55.703  18.378  1.00  0.00           N  
ATOM    214  H2  UNL     8      31.840  55.809  19.289  1.00  0.00           H  
ATOM    215  C1  UNL     8      29.626  55.010  20.640  1.00  0.00           C  
ATOM    216  C2  UNL     8      30.102  54.077  19.511  1.00  0.00           C  
ATOM    217  H3  UNL     8      29.356  53.284  19.468  1.00  0.00           H  
ATOM    218  H4  UNL     8      31.009  53.557  19.821  1.00  0.00           H  
ATOM    219  C3  UNL     8      30.388  55.850  21.488  1.00  0.00           C  
ATOM    220  C4  UNL     8      29.559  56.623  22.358  1.00  0.00           C  
ATOM    221  C5  UNL     8      30.315  54.744  18.214  1.00  0.00           C  
ATOM    222  H5  UNL     8      30.540  53.960  17.492  1.00  0.00           H  
ATOM    223  H6  UNL     8      29.375  55.264  18.030  1.00  0.00           H  
ATOM    224  C6  UNL     8      28.359  55.401  20.900  1.00  0.00           C  
ATOM    225  H7  UNL     8      27.460  55.042  20.422  1.00  0.00           H  
ATOM    226  C7  UNL     8      31.811  56.030  21.611  1.00  0.00           C  
ATOM    227  H8  UNL     8      32.469  55.382  21.050  1.00  0.00           H  
ATOM    228  C8  UNL     8      30.003  57.542  23.334  1.00  0.00           C  
ATOM    229  H9  UNL     8      29.365  58.039  24.049  1.00  0.00           H  
ATOM    230  C9  UNL     8      32.293  57.073  22.504  1.00  0.00           C  
ATOM    231  O1  UNL     8      33.608  57.395  22.596  1.00  0.00           O  
ATOM    232  H10 UNL     8      34.077  57.130  21.801  1.00  0.00           H  
ATOM    233  C10 UNL     8      31.378  57.756  23.303  1.00  0.00           C  
ATOM    234  H11 UNL     8      31.843  58.444  23.994  1.00  0.00           H  
ATOM    235  C11 UNL     8      31.525  56.815  17.615  1.00  0.00           C  
ATOM    236  O   UNL     8      30.895  56.932  16.591  1.00  0.00           O  
ATOM    237  C   UNL     8      32.338  57.949  18.108  1.00  0.00           C  
ATOM    238  H12 UNL     8      32.153  58.807  17.461  1.00  0.00           H  
ATOM    239  H13 UNL     8      32.196  58.093  19.180  1.00  0.00           H  
ATOM    240  H   UNL     8      33.345  57.547  18.000  1.00  0.00           H  
TER     241      UNL     8 
ATOM    241  N1  UNL     9      18.991  36.504  25.720  1.00  0.00           N  
ATOM    242  H1  UNL     9      18.054  36.309  25.399  1.00  0.00           H  
ATOM    243  N   UNL     9      23.612  33.651  27.477  1.00  0.00           N  
ATOM    244  H2  UNL     9      24.495  34.141  27.486  1.00  0.00           H  
ATOM    245  C1  UNL     9      21.027  36.085  26.619  1.00  0.00           C  
ATOM    246  C2  UNL     9      22.063  35.368  27.330  1.00  0.00           C  
ATOM    247  H3  UNL     9      21.726  34.953  28.279  1.00  0.00           H  
ATOM    248  H4  UNL     9      22.844  36.122  27.430  1.00  0.00           H  
ATOM    249  C3  UNL     9      21.112  37.427  26.048  1.00  0.00           C  
ATOM    250  C4  UNL     9      19.788  37.697  25.476  1.00  0.00           C  
ATOM    251  C5  UNL     9      22.650  34.218  26.572  1.00  0.00           C  
ATOM    252  H5  UNL     9      21.843  33.527  26.326  1.00  0.00           H  
ATOM    253  H6  UNL     9      23.065  34.551  25.621  1.00  0.00           H  
ATOM    254  C6  UNL     9      19.781  35.611  26.362  1.00  0.00           C  
ATOM    255  H7  UNL     9      19.395  34.664  26.710  1.00  0.00           H  
ATOM    256  C7  UNL     9      22.047  38.465  25.788  1.00  0.00           C  
ATOM    257  H8  UNL     9      23.105  38.391  25.990  1.00  0.00           H  
ATOM    258  C8  UNL     9      19.555  38.814  24.747  1.00  0.00           C  
ATOM    259  H9  UNL     9      18.614  38.996  24.249  1.00  0.00           H  
ATOM    260  C9  UNL     9      21.767  39.563  25.046  1.00  0.00           C  
ATOM    261  O1  UNL     9      22.709  40.462  24.700  1.00  0.00           O  
ATOM    262  H10 UNL     9      22.505  40.865  23.853  1.00  0.00           H  
ATOM    263  C10 UNL     9      20.477  39.793  24.567  1.00  0.00           C  
ATOM    264  H11 UNL     9      20.239  40.686  24.009  1.00  0.00           H  
ATOM    265  C11 UNL     9      23.283  32.642  28.261  1.00  0.00           C  
ATOM    266  O   UNL     9      22.203  32.158  28.225  1.00  0.00           O  
ATOM    267  C   UNL     9      24.253  32.080  29.291  1.00  0.00           C  
ATOM    268  H12 UNL     9      24.382  30.997  29.279  1.00  0.00           H  
ATOM    269  H13 UNL     9      25.215  32.527  29.041  1.00  0.00           H  
ATOM    270  H   UNL     9      24.000  32.433  30.291  1.00  0.00           H  
TER     271      UNL     9 
ATOM    271  N1  UNL    10       6.090  26.049  59.571  1.00  0.00           N  
ATOM    272  H1  UNL    10       5.118  26.322  59.610  1.00  0.00           H  
ATOM    273  N   UNL    10       9.668  24.236  61.585  1.00  0.00           N  
ATOM    274  H2  UNL    10       8.982  24.586  62.239  1.00  0.00           H  
ATOM    275  C1  UNL    10       7.957  24.825  59.246  1.00  0.00           C  
ATOM    276  C2  UNL    10       8.858  23.667  59.280  1.00  0.00           C  
ATOM    277  H3  UNL    10       9.798  23.793  58.742  1.00  0.00           H  
ATOM    278  H4  UNL    10       8.320  22.830  58.835  1.00  0.00           H  
ATOM    279  C3  UNL    10       8.311  26.254  59.392  1.00  0.00           C  
ATOM    280  C4  UNL    10       7.155  26.962  59.649  1.00  0.00           C  
ATOM    281  C5  UNL    10       9.271  23.096  60.683  1.00  0.00           C  
ATOM    282  H5  UNL    10       8.414  22.555  61.083  1.00  0.00           H  
ATOM    283  H6  UNL    10      10.075  22.400  60.446  1.00  0.00           H  
ATOM    284  C6  UNL    10       6.619  24.798  59.362  1.00  0.00           C  
ATOM    285  H7  UNL    10       6.058  23.876  59.390  1.00  0.00           H  
ATOM    286  C7  UNL    10       9.558  26.938  59.332  1.00  0.00           C  
ATOM    287  H8  UNL    10      10.404  26.370  58.975  1.00  0.00           H  
ATOM    288  C8  UNL    10       7.130  28.362  59.783  1.00  0.00           C  
ATOM    289  H9  UNL    10       6.208  28.868  60.027  1.00  0.00           H  
ATOM    290  C9  UNL    10       9.567  28.335  59.564  1.00  0.00           C  
ATOM    291  O1  UNL    10      10.729  28.972  59.703  1.00  0.00           O  
ATOM    292  H10 UNL    10      11.534  28.452  59.655  1.00  0.00           H  
ATOM    293  C10 UNL    10       8.358  29.029  59.823  1.00  0.00           C  
ATOM    294  H11 UNL    10       8.340  30.060  60.144  1.00  0.00           H  
ATOM    295  C11 UNL    10      10.870  24.822  61.534  1.00  0.00           C  
ATOM    296  O   UNL    10      11.778  24.501  60.757  1.00  0.00           O  
ATOM    297  C   UNL    10      10.975  26.059  62.432  1.00  0.00           C  
ATOM    298  H12 UNL    10      11.927  26.558  62.251  1.00  0.00           H  
ATOM    299  H13 UNL    10      10.248  26.855  62.270  1.00  0.00           H  
ATOM    300  H   UNL    10      10.942  25.812  63.493  1.00  0.00           H  
TER     301      UNL    10 
ATOM    301  N1  UNL    11      -1.593   7.158  63.004  1.00  0.00           N  
ATOM    302  H1  UNL    11      -2.510   7.447  63.315  1.00  0.00           H  
ATOM    303  N   UNL    11       2.793   6.104  64.628  1.00  0.00           N  
ATOM    304  H2  UNL    11       2.065   5.519  65.014  1.00  0.00           H  
ATOM    305  C1  UNL    11       0.639   7.502  62.930  1.00  0.00           C  
ATOM    306  C2  UNL    11       1.994   7.907  63.254  1.00  0.00           C  
ATOM    307  H3  UNL    11       2.128   8.988  63.197  1.00  0.00           H  
ATOM    308  H4  UNL    11       2.726   7.552  62.529  1.00  0.00           H  
ATOM    309  C3  UNL    11       0.225   6.830  61.708  1.00  0.00           C  
ATOM    310  C4  UNL    11      -1.224   6.654  61.740  1.00  0.00           C  
ATOM    311  C5  UNL    11       2.471   7.536  64.652  1.00  0.00           C  
ATOM    312  H5  UNL    11       3.326   8.130  64.975  1.00  0.00           H  
ATOM    313  H6  UNL    11       1.664   7.823  65.325  1.00  0.00           H  
ATOM    314  C6  UNL    11      -0.499   7.676  63.632  1.00  0.00           C  
ATOM    315  H7  UNL    11      -0.573   8.194  64.577  1.00  0.00           H  
ATOM    316  C7  UNL    11       0.940   6.411  60.567  1.00  0.00           C  
ATOM    317  H8  UNL    11       2.019   6.398  60.532  1.00  0.00           H  
ATOM    318  C8  UNL    11      -1.904   6.016  60.632  1.00  0.00           C  
ATOM    319  H9  UNL    11      -2.984   6.019  60.624  1.00  0.00           H  
ATOM    320  C9  UNL    11       0.258   5.768  59.500  1.00  0.00           C  
ATOM    321  O1  UNL    11       1.006   5.259  58.471  1.00  0.00           O  
ATOM    322  H10 UNL    11       0.465   4.579  58.062  1.00  0.00           H  
ATOM    323  C10 UNL    11      -1.174   5.697  59.472  1.00  0.00           C  
ATOM    324  H11 UNL    11      -1.665   5.198  58.650  1.00  0.00           H  
ATOM    325  C11 UNL    11       3.959   5.571  64.379  1.00  0.00           C  
ATOM    326  O   UNL    11       4.890   6.216  63.956  1.00  0.00           O  
ATOM    327  C   UNL    11       4.046   4.024  64.710  1.00  0.00           C  
ATOM    328  H12 UNL    11       3.624   3.875  65.704  1.00  0.00           H  
ATOM    329  H13 UNL    11       3.428   3.458  64.014  1.00  0.00           H  
ATOM    330  H   UNL    11       5.101   3.766  64.619  1.00  0.00           H  
TER     331      UNL    11 
ATOM    331  N1  UNL    12      22.304  54.948  26.616  1.00  0.00           N  
ATOM    332  H1  UNL    12      21.740  55.267  27.390  1.00  0.00           H  
ATOM    333  N   UNL    12      24.174  57.447  21.796  1.00  0.00           N  
ATOM    334  H2  UNL    12      23.398  57.530  21.155  1.00  0.00           H  
ATOM    335  C1  UNL    12      23.208  54.994  24.525  1.00  0.00           C  
ATOM    336  C2  UNL    12      23.750  55.482  23.264  1.00  0.00           C  
ATOM    337  H3  UNL    12      23.123  55.106  22.455  1.00  0.00           H  
ATOM    338  H4  UNL    12      24.739  55.072  23.061  1.00  0.00           H  
ATOM    339  C3  UNL    12      22.939  53.618  24.971  1.00  0.00           C  
ATOM    340  C4  UNL    12      22.510  53.623  26.324  1.00  0.00           C  
ATOM    341  C5  UNL    12      23.906  57.058  23.151  1.00  0.00           C  
ATOM    342  H5  UNL    12      23.010  57.616  23.421  1.00  0.00           H  
ATOM    343  H6  UNL    12      24.623  57.487  23.852  1.00  0.00           H  
ATOM    344  C6  UNL    12      22.736  55.811  25.607  1.00  0.00           C  
ATOM    345  H7  UNL    12      22.714  56.887  25.701  1.00  0.00           H  
ATOM    346  C7  UNL    12      23.277  52.409  24.434  1.00  0.00           C  
ATOM    347  H8  UNL    12      23.592  52.329  23.404  1.00  0.00           H  
ATOM    348  C8  UNL    12      22.269  52.420  27.049  1.00  0.00           C  
ATOM    349  H9  UNL    12      21.841  52.525  28.035  1.00  0.00           H  
ATOM    350  C9  UNL    12      23.186  51.206  25.132  1.00  0.00           C  
ATOM    351  O1  UNL    12      23.655  50.033  24.562  1.00  0.00           O  
ATOM    352  H10 UNL    12      23.563  49.376  25.255  1.00  0.00           H  
ATOM    353  C10 UNL    12      22.683  51.246  26.456  1.00  0.00           C  
ATOM    354  H11 UNL    12      22.517  50.289  26.928  1.00  0.00           H  
ATOM    355  C11 UNL    12      25.282  57.833  21.215  1.00  0.00           C  
ATOM    356  O   UNL    12      26.262  58.002  21.993  1.00  0.00           O  
ATOM    357  C   UNL    12      25.447  57.953  19.732  1.00  0.00           C  
ATOM    358  H12 UNL    12      24.447  58.222  19.392  1.00  0.00           H  
ATOM    359  H13 UNL    12      26.006  58.848  19.463  1.00  0.00           H  
ATOM    360  H   UNL    12      25.820  57.016  19.319  1.00  0.00           H  
TER     361      UNL    12 
ATOM    361  N1  UNL    13      10.488  43.368  61.829  1.00  0.00           N  
ATOM    362  H1  UNL    13      11.402  43.079  62.148  1.00  0.00           H  
ATOM    363  N   UNL    13       5.196  45.373  63.194  1.00  0.00           N  
ATOM    364  H2  UNL    13       5.356  45.735  64.123  1.00  0.00           H  
ATOM    365  C1  UNL    13       8.598  44.633  61.826  1.00  0.00           C  
ATOM    366  C2  UNL    13       7.439  45.441  62.409  1.00  0.00           C  
ATOM    367  H3  UNL    13       7.052  46.204  61.732  1.00  0.00           H  
ATOM    368  H4  UNL    13       7.715  45.877  63.369  1.00  0.00           H  
ATOM    369  C3  UNL    13       8.784  44.040  60.507  1.00  0.00           C  
ATOM    370  C4  UNL    13      10.040  43.312  60.524  1.00  0.00           C  
ATOM    371  C5  UNL    13       6.266  44.484  62.611  1.00  0.00           C  
ATOM    372  H5  UNL    13       6.083  44.114  61.602  1.00  0.00           H  
ATOM    373  H6  UNL    13       6.470  43.677  63.316  1.00  0.00           H  
ATOM    374  C6  UNL    13       9.650  44.205  62.582  1.00  0.00           C  
ATOM    375  H7  UNL    13       9.802  44.523  63.603  1.00  0.00           H  
ATOM    376  C7  UNL    13       7.995  44.017  59.361  1.00  0.00           C  
ATOM    377  H8  UNL    13       7.015  44.462  59.267  1.00  0.00           H  
ATOM    378  C8  UNL    13      10.466  42.657  59.356  1.00  0.00           C  
ATOM    379  H9  UNL    13      11.445  42.201  59.349  1.00  0.00           H  
ATOM    380  C9  UNL    13       8.521  43.425  58.207  1.00  0.00           C  
ATOM    381  O1  UNL    13       7.725  43.468  57.092  1.00  0.00           O  
ATOM    382  H10 UNL    13       6.844  43.812  57.259  1.00  0.00           H  
ATOM    383  C10 UNL    13       9.816  42.828  58.144  1.00  0.00           C  
ATOM    384  H11 UNL    13      10.222  42.431  57.225  1.00  0.00           H  
ATOM    385  C11 UNL    13       4.023  45.738  62.698  1.00  0.00           C  
ATOM    386  O   UNL    13       3.552  45.387  61.631  1.00  0.00           O  
ATOM    387  C   UNL    13       3.152  46.572  63.597  1.00  0.00           C  
ATOM    388  H12 UNL    13       2.866  46.157  64.564  1.00  0.00           H  
ATOM    389  H13 UNL    13       2.242  46.899  63.093  1.00  0.00           H  
ATOM    390  H   UNL    13       3.698  47.500  63.766  1.00  0.00           H  
TER     391      UNL    13 
ATOM    391  N1  UNL    14      63.991  40.402  27.343  1.00  0.00           N  
ATOM    392  H1  UNL    14      63.649  39.501  27.648  1.00  0.00           H  
ATOM    393  N   UNL    14      67.979  44.925  27.195  1.00  0.00           N  
ATOM    394  H2  UNL    14      68.210  45.150  26.238  1.00  0.00           H  
ATOM    395  C1  UNL    14      65.518  42.005  26.777  1.00  0.00           C  
ATOM    396  C2  UNL    14      66.822  42.720  26.781  1.00  0.00           C  
ATOM    397  H3  UNL    14      67.170  42.781  25.750  1.00  0.00           H  
ATOM    398  H4  UNL    14      67.599  42.132  27.270  1.00  0.00           H  
ATOM    399  C3  UNL    14      64.341  42.149  25.954  1.00  0.00           C  
ATOM    400  C4  UNL    14      63.334  41.239  26.423  1.00  0.00           C  
ATOM    401  C5  UNL    14      66.810  44.158  27.419  1.00  0.00           C  
ATOM    402  H5  UNL    14      65.894  44.721  27.242  1.00  0.00           H  
ATOM    403  H6  UNL    14      66.716  43.956  28.486  1.00  0.00           H  
ATOM    404  C6  UNL    14      65.166  41.003  27.639  1.00  0.00           C  
ATOM    405  H7  UNL    14      65.842  40.542  28.344  1.00  0.00           H  
ATOM    406  C7  UNL    14      63.892  43.099  25.043  1.00  0.00           C  
ATOM    407  H8  UNL    14      64.649  43.777  24.676  1.00  0.00           H  
ATOM    408  C8  UNL    14      62.022  41.154  26.034  1.00  0.00           C  
ATOM    409  H9  UNL    14      61.320  40.413  26.387  1.00  0.00           H  
ATOM    410  C9  UNL    14      62.583  43.113  24.605  1.00  0.00           C  
ATOM    411  O1  UNL    14      62.117  44.000  23.610  1.00  0.00           O  
ATOM    412  H10 UNL    14      61.291  43.676  23.245  1.00  0.00           H  
ATOM    413  C10 UNL    14      61.599  42.177  25.150  1.00  0.00           C  
ATOM    414  H11 UNL    14      60.601  42.174  24.739  1.00  0.00           H  
ATOM    415  C11 UNL    14      68.790  45.412  28.116  1.00  0.00           C  
ATOM    416  O   UNL    14      68.649  45.254  29.321  1.00  0.00           O  
ATOM    417  C   UNL    14      69.926  46.166  27.600  1.00  0.00           C  
ATOM    418  H12 UNL    14      70.258  46.767  28.446  1.00  0.00           H  
ATOM    419  H13 UNL    14      70.773  45.514  27.384  1.00  0.00           H  
ATOM    420  H   UNL    14      69.506  46.755  26.784  1.00  0.00           H  
TER     421      UNL    14 
ATOM    421  N1  UNL    15       8.434  29.635  63.646  1.00  0.00           N  
ATOM    422  H1  UNL    15       9.420  29.849  63.609  1.00  0.00           H  
ATOM    423  N   UNL    15       3.239  26.749  62.765  1.00  0.00           N  
ATOM    424  H2  UNL    15       2.679  26.630  63.597  1.00  0.00           H  
ATOM    425  C1  UNL    15       6.645  28.384  63.714  1.00  0.00           C  
ATOM    426  C2  UNL    15       5.494  27.395  63.426  1.00  0.00           C  
ATOM    427  H3  UNL    15       5.250  26.844  64.335  1.00  0.00           H  
ATOM    428  H4  UNL    15       6.059  26.737  62.766  1.00  0.00           H  
ATOM    429  C3  UNL    15       6.494  29.470  64.596  1.00  0.00           C  
ATOM    430  C4  UNL    15       7.666  30.268  64.643  1.00  0.00           C  
ATOM    431  C5  UNL    15       4.195  27.926  62.812  1.00  0.00           C  
ATOM    432  H5  UNL    15       3.796  28.757  63.394  1.00  0.00           H  
ATOM    433  H6  UNL    15       4.332  28.311  61.801  1.00  0.00           H  
ATOM    434  C6  UNL    15       7.839  28.525  63.083  1.00  0.00           C  
ATOM    435  H7  UNL    15       8.340  27.828  62.428  1.00  0.00           H  
ATOM    436  C7  UNL    15       5.457  30.003  65.497  1.00  0.00           C  
ATOM    437  H8  UNL    15       4.556  29.410  65.556  1.00  0.00           H  
ATOM    438  C8  UNL    15       7.898  31.318  65.539  1.00  0.00           C  
ATOM    439  H9  UNL    15       8.792  31.913  65.422  1.00  0.00           H  
ATOM    440  C9  UNL    15       5.669  31.067  66.315  1.00  0.00           C  
ATOM    441  O1  UNL    15       4.684  31.469  67.134  1.00  0.00           O  
ATOM    442  H10 UNL    15       3.944  30.890  66.935  1.00  0.00           H  
ATOM    443  C10 UNL    15       6.836  31.737  66.374  1.00  0.00           C  
ATOM    444  H11 UNL    15       6.861  32.622  66.993  1.00  0.00           H  
ATOM    445  C11 UNL    15       3.012  25.954  61.715  1.00  0.00           C  
ATOM    446  O   UNL    15       3.518  25.993  60.633  1.00  0.00           O  
ATOM    447  C   UNL    15       2.010  24.794  61.914  1.00  0.00           C  
ATOM    448  H12 UNL    15       2.305  24.243  62.806  1.00  0.00           H  
ATOM    449  H13 UNL    15       1.037  25.226  62.146  1.00  0.00           H  
ATOM    450  H   UNL    15       1.882  24.253  60.976  1.00  0.00           H  
TER     451      UNL    15 
ATOM    451  N1  UNL    16      63.338  65.461  24.512  1.00  0.00           N  
ATOM    452  H1  UNL    16      62.734  65.072  23.802  1.00  0.00           H  
ATOM    453  N   UNL    16      63.115  68.215  29.486  1.00  0.00           N  
ATOM    454  H2  UNL    16      62.925  69.163  29.192  1.00  0.00           H  
ATOM    455  C1  UNL    16      64.042  66.673  26.183  1.00  0.00           C  
ATOM    456  C2  UNL    16      63.922  67.697  27.331  1.00  0.00           C  
ATOM    457  H3  UNL    16      63.375  68.569  26.972  1.00  0.00           H  
ATOM    458  H4  UNL    16      64.889  68.092  27.641  1.00  0.00           H  
ATOM    459  C3  UNL    16      64.950  65.568  26.024  1.00  0.00           C  
ATOM    460  C4  UNL    16      64.513  64.863  24.872  1.00  0.00           C  
ATOM    461  C5  UNL    16      63.153  67.191  28.448  1.00  0.00           C  
ATOM    462  H5  UNL    16      62.120  67.062  28.123  1.00  0.00           H  
ATOM    463  H6  UNL    16      63.546  66.251  28.835  1.00  0.00           H  
ATOM    464  C6  UNL    16      63.120  66.627  25.237  1.00  0.00           C  
ATOM    465  H7  UNL    16      62.209  67.199  25.137  1.00  0.00           H  
ATOM    466  C7  UNL    16      66.091  65.063  26.648  1.00  0.00           C  
ATOM    467  H8  UNL    16      66.520  65.668  27.433  1.00  0.00           H  
ATOM    468  C8  UNL    16      65.192  63.775  24.362  1.00  0.00           C  
ATOM    469  H9  UNL    16      64.882  63.173  23.521  1.00  0.00           H  
ATOM    470  C9  UNL    16      66.806  63.948  26.109  1.00  0.00           C  
ATOM    471  O1  UNL    16      67.918  63.605  26.826  1.00  0.00           O  
ATOM    472  H10 UNL    16      67.921  64.053  27.675  1.00  0.00           H  
ATOM    473  C10 UNL    16      66.343  63.314  25.060  1.00  0.00           C  
ATOM    474  H11 UNL    16      66.920  62.487  24.673  1.00  0.00           H  
ATOM    475  C11 UNL    16      63.568  68.114  30.747  1.00  0.00           C  
ATOM    476  O   UNL    16      63.816  67.078  31.322  1.00  0.00           O  
ATOM    477  C   UNL    16      63.697  69.436  31.511  1.00  0.00           C  
ATOM    478  H12 UNL    16      63.398  69.186  32.529  1.00  0.00           H  
ATOM    479  H13 UNL    16      64.696  69.873  31.494  1.00  0.00           H  
ATOM    480  H   UNL    16      62.980  70.179  31.161  1.00  0.00           H  
TER     481      UNL    16 
ATOM    481  N1  UNL    17       1.366  37.853  62.881  1.00  0.00           N  
ATOM    482  H1  UNL    17       1.619  38.129  63.819  1.00  0.00           H  
ATOM    483  N   UNL    17      -0.462  33.664  59.301  1.00  0.00           N  
ATOM    484  H2  UNL    17       0.004  32.780  59.445  1.00  0.00           H  
ATOM    485  C1  UNL    17       0.994  36.458  61.186  1.00  0.00           C  
ATOM    486  C2  UNL    17       0.920  35.187  60.397  1.00  0.00           C  
ATOM    487  H3  UNL    17       1.569  34.388  60.753  1.00  0.00           H  
ATOM    488  H4  UNL    17       1.253  35.289  59.364  1.00  0.00           H  
ATOM    489  C3  UNL    17       0.636  37.775  60.793  1.00  0.00           C  
ATOM    490  C4  UNL    17       0.968  38.690  61.885  1.00  0.00           C  
ATOM    491  C5  UNL    17      -0.489  34.663  60.287  1.00  0.00           C  
ATOM    492  H5  UNL    17      -0.901  34.266  61.215  1.00  0.00           H  
ATOM    493  H6  UNL    17      -1.156  35.472  59.989  1.00  0.00           H  
ATOM    494  C6  UNL    17       1.612  36.591  62.382  1.00  0.00           C  
ATOM    495  H7  UNL    17       2.036  35.739  62.891  1.00  0.00           H  
ATOM    496  C7  UNL    17       0.170  38.471  59.609  1.00  0.00           C  
ATOM    497  H8  UNL    17      -0.195  37.898  58.770  1.00  0.00           H  
ATOM    498  C8  UNL    17       0.720  40.109  61.849  1.00  0.00           C  
ATOM    499  H9  UNL    17       0.918  40.704  62.729  1.00  0.00           H  
ATOM    500  C9  UNL    17       0.061  39.848  59.583  1.00  0.00           C  
ATOM    501  O1  UNL    17      -0.684  40.398  58.630  1.00  0.00           O  
ATOM    502  H10 UNL    17      -1.021  41.224  58.986  1.00  0.00           H  
ATOM    503  C10 UNL    17       0.360  40.706  60.662  1.00  0.00           C  
ATOM    504  H11 UNL    17       0.284  41.782  60.608  1.00  0.00           H  
ATOM    505  C11 UNL    17      -1.045  33.744  58.154  1.00  0.00           C  
ATOM    506  O   UNL    17      -1.778  34.732  57.878  1.00  0.00           O  
ATOM    507  C   UNL    17      -0.695  32.621  57.206  1.00  0.00           C  
ATOM    508  H12 UNL    17      -0.686  31.689  57.771  1.00  0.00           H  
ATOM    509  H13 UNL    17      -1.390  32.457  56.383  1.00  0.00           H  
ATOM    510  H   UNL    17       0.293  32.741  56.762  1.00  0.00           H  
TER     511      UNL    17 
ATOM    511  N1  UNL    18      33.218  21.079  64.362  1.00  0.00           N  
ATOM    512  H1  UNL    18      32.960  20.163  64.700  1.00  0.00           H  
ATOM    513  N   UNL    18      32.870  23.483  59.089  1.00  0.00           N  
ATOM    514  H2  UNL    18      33.735  23.317  58.593  1.00  0.00           H  
ATOM    515  C1  UNL    18      33.419  22.738  62.893  1.00  0.00           C  
ATOM    516  C2  UNL    18      33.432  23.480  61.593  1.00  0.00           C  
ATOM    517  H3  UNL    18      34.452  23.677  61.264  1.00  0.00           H  
ATOM    518  H4  UNL    18      32.866  24.394  61.775  1.00  0.00           H  
ATOM    519  C3  UNL    18      33.723  23.227  64.247  1.00  0.00           C  
ATOM    520  C4  UNL    18      33.608  22.162  65.116  1.00  0.00           C  
ATOM    521  C5  UNL    18      32.754  22.805  60.385  1.00  0.00           C  
ATOM    522  H5  UNL    18      33.219  21.823  60.301  1.00  0.00           H  
ATOM    523  H6  UNL    18      31.729  22.521  60.625  1.00  0.00           H  
ATOM    524  C6  UNL    18      33.123  21.422  63.018  1.00  0.00           C  
ATOM    525  H7  UNL    18      32.793  20.855  62.160  1.00  0.00           H  
ATOM    526  C7  UNL    18      33.926  24.521  64.788  1.00  0.00           C  
ATOM    527  H8  UNL    18      33.966  25.405  64.168  1.00  0.00           H  
ATOM    528  C8  UNL    18      33.790  22.249  66.519  1.00  0.00           C  
ATOM    529  H9  UNL    18      33.611  21.456  67.229  1.00  0.00           H  
ATOM    530  C9  UNL    18      34.025  24.648  66.187  1.00  0.00           C  
ATOM    531  O1  UNL    18      34.078  25.872  66.749  1.00  0.00           O  
ATOM    532  H10 UNL    18      33.619  26.412  66.102  1.00  0.00           H  
ATOM    533  C10 UNL    18      34.029  23.569  67.042  1.00  0.00           C  
ATOM    534  H11 UNL    18      34.033  23.703  68.114  1.00  0.00           H  
ATOM    535  C11 UNL    18      31.875  24.146  58.426  1.00  0.00           C  
ATOM    536  O   UNL    18      30.753  24.153  58.946  1.00  0.00           O  
ATOM    537  C   UNL    18      32.204  24.706  57.079  1.00  0.00           C  
ATOM    538  H12 UNL    18      31.590  25.575  56.844  1.00  0.00           H  
ATOM    539  H13 UNL    18      33.246  25.010  57.180  1.00  0.00           H  
ATOM    540  H   UNL    18      32.063  23.927  56.330  1.00  0.00           H  
TER     541      UNL    18 
ATOM    541  N1  UNL    19      13.321  10.641  60.420  1.00  0.00           N  
ATOM    542  H1  UNL    19      14.236  10.242  60.572  1.00  0.00           H  
ATOM    543  N   UNL    19       9.159  14.174  62.498  1.00  0.00           N  
ATOM    544  H2  UNL    19       8.747  14.195  63.420  1.00  0.00           H  
ATOM    545  C1  UNL    19      11.547  11.729  61.245  1.00  0.00           C  
ATOM    546  C2  UNL    19      10.488  12.212  62.142  1.00  0.00           C  
ATOM    547  H3  UNL    19      10.657  11.646  63.059  1.00  0.00           H  
ATOM    548  H4  UNL    19       9.511  11.955  61.735  1.00  0.00           H  
ATOM    549  C3  UNL    19      11.552  11.613  59.786  1.00  0.00           C  
ATOM    550  C4  UNL    19      12.684  10.894  59.327  1.00  0.00           C  
ATOM    551  C5  UNL    19      10.531  13.722  62.369  1.00  0.00           C  
ATOM    552  H5  UNL    19      11.054  13.889  63.311  1.00  0.00           H  
ATOM    553  H6  UNL    19      11.142  14.195  61.600  1.00  0.00           H  
ATOM    554  C6  UNL    19      12.694  11.136  61.566  1.00  0.00           C  
ATOM    555  H7  UNL    19      13.042  11.015  62.582  1.00  0.00           H  
ATOM    556  C7  UNL    19      10.619  12.046  58.839  1.00  0.00           C  
ATOM    557  H8  UNL    19       9.708  12.579  59.065  1.00  0.00           H  
ATOM    558  C8  UNL    19      12.802  10.456  58.007  1.00  0.00           C  
ATOM    559  H9  UNL    19      13.702   9.914  57.760  1.00  0.00           H  
ATOM    560  C9  UNL    19      10.694  11.517  57.537  1.00  0.00           C  
ATOM    561  O1  UNL    19       9.782  11.886  56.599  1.00  0.00           O  
ATOM    562  H10 UNL    19       9.464  12.769  56.797  1.00  0.00           H  
ATOM    563  C10 UNL    19      11.831  10.860  57.059  1.00  0.00           C  
ATOM    564  H11 UNL    19      11.887  10.611  56.009  1.00  0.00           H  
ATOM    565  C11 UNL    19       8.429  14.741  61.555  1.00  0.00           C  
ATOM    566  O   UNL    19       8.699  14.791  60.335  1.00  0.00           O  
ATOM    567  C   UNL    19       7.130  15.353  62.017  1.00  0.00           C  
ATOM    568  H12 UNL    19       7.338  15.747  63.012  1.00  0.00           H  
ATOM    569  H13 UNL    19       6.778  16.250  61.508  1.00  0.00           H  
ATOM    570  H   UNL    19       6.260  14.703  62.112  1.00  0.00           H  
TER     571      UNL    19 
ATOM    571  N1  UNL    20      59.947  58.905  22.714  1.00  0.00           N  
ATOM    572  H1  UNL    20      60.391  58.112  23.154  1.00  0.00           H  
ATOM    573  N   UNL    20      55.173  60.366  19.784  1.00  0.00           N  
ATOM    574  H2  UNL    20      55.241  59.906  18.888  1.00  0.00           H  
ATOM    575  C1  UNL    20      58.551  60.069  21.443  1.00  0.00           C  
ATOM    576  C2  UNL    20      57.462  60.395  20.430  1.00  0.00           C  
ATOM    577  H3  UNL    20      57.837  59.938  19.515  1.00  0.00           H  
ATOM    578  H4  UNL    20      57.580  61.477  20.368  1.00  0.00           H  
ATOM    579  C3  UNL    20      59.486  60.984  22.097  1.00  0.00           C  
ATOM    580  C4  UNL    20      60.290  60.190  22.906  1.00  0.00           C  
ATOM    581  C5  UNL    20      56.041  60.041  20.828  1.00  0.00           C  
ATOM    582  H5  UNL    20      55.968  58.990  21.106  1.00  0.00           H  
ATOM    583  H6  UNL    20      55.818  60.602  21.735  1.00  0.00           H  
ATOM    584  C6  UNL    20      58.983  58.821  21.746  1.00  0.00           C  
ATOM    585  H7  UNL    20      58.576  57.889  21.383  1.00  0.00           H  
ATOM    586  C7  UNL    20      59.650  62.349  22.288  1.00  0.00           C  
ATOM    587  H8  UNL    20      58.913  62.978  21.809  1.00  0.00           H  
ATOM    588  C8  UNL    20      61.279  60.605  23.748  1.00  0.00           C  
ATOM    589  H9  UNL    20      61.712  59.927  24.470  1.00  0.00           H  
ATOM    590  C9  UNL    20      60.779  62.871  23.037  1.00  0.00           C  
ATOM    591  O1  UNL    20      60.895  64.208  23.173  1.00  0.00           O  
ATOM    592  H10 UNL    20      60.273  64.736  22.667  1.00  0.00           H  
ATOM    593  C10 UNL    20      61.566  61.981  23.732  1.00  0.00           C  
ATOM    594  H11 UNL    20      62.320  62.469  24.331  1.00  0.00           H  
ATOM    595  C11 UNL    20      54.434  61.478  19.721  1.00  0.00           C  
ATOM    596  O   UNL    20      54.271  62.250  20.689  1.00  0.00           O  
ATOM    597  C   UNL    20      53.724  61.650  18.430  1.00  0.00           C  
ATOM    598  H12 UNL    20      54.325  62.159  17.677  1.00  0.00           H  
ATOM    599  H13 UNL    20      53.464  60.708  17.945  1.00  0.00           H  
ATOM    600  H   UNL    20      52.834  62.256  18.599  1.00  0.00           H  
TER     601      UNL    20 
ATOM    601 C116  PA    21      36.357  34.586  45.142  1.00  0.00           C  
ATOM    602 H16R  PA    21      35.466  34.146  44.689  1.00  0.00           H  
ATOM    603 H16S  PA    21      36.161  35.083  46.094  1.00  0.00           H  
ATOM    604 H16T  PA    21      37.060  33.851  45.540  1.00  0.00           H  
ATOM    605 C115  PA    21      37.188  35.452  44.251  1.00  0.00           C  
ATOM    606 H15R  PA    21      36.641  36.252  43.749  1.00  0.00           H  
ATOM    607 H15S  PA    21      37.563  34.742  43.511  1.00  0.00           H  
ATOM    608 C114  PA    21      38.293  36.247  45.039  1.00  0.00           C  
ATOM    609 H14R  PA    21      38.850  36.592  44.166  1.00  0.00           H  
ATOM    610 H14S  PA    21      38.993  35.614  45.588  1.00  0.00           H  
ATOM    611 C113  PA    21      37.726  37.353  45.878  1.00  0.00           C  
ATOM    612 H13R  PA    21      36.802  37.050  46.375  1.00  0.00           H  
ATOM    613 H13S  PA    21      37.407  38.066  45.116  1.00  0.00           H  
ATOM    614 C112  PA    21      38.780  37.899  46.882  1.00  0.00           C  
ATOM    615 H12R  PA    21      39.720  38.145  46.383  1.00  0.00           H  
ATOM    616 H12S  PA    21      39.185  37.053  47.441  1.00  0.00           H  
ATOM    617 C111  PA    21      38.248  38.940  47.806  1.00  0.00           C  
ATOM    618 H11R  PA    21      37.299  38.616  48.238  1.00  0.00           H  
ATOM    619 H11S  PA    21      38.055  39.851  47.237  1.00  0.00           H  
ATOM    620 C110  PA    21      39.277  39.277  48.933  1.00  0.00           C  
ATOM    621 H10R  PA    21      39.004  40.278  49.274  1.00  0.00           H  
ATOM    622 H10S  PA    21      40.295  39.283  48.538  1.00  0.00           H  
ATOM    623  C19  PA    21      39.180  38.264  50.121  1.00  0.00           C  
ATOM    624  H9R  PA    21      39.156  37.274  49.662  1.00  0.00           H  
ATOM    625  H9S  PA    21      38.236  38.407  50.650  1.00  0.00           H  
ATOM    626  C18  PA    21      40.429  38.388  51.019  1.00  0.00           C  
ATOM    627  H8R  PA    21      40.454  39.224  51.722  1.00  0.00           H  
ATOM    628  H8S  PA    21      41.292  38.534  50.365  1.00  0.00           H  
ATOM    629  C17  PA    21      40.592  37.169  51.954  1.00  0.00           C  
ATOM    630  H7R  PA    21      40.783  36.250  51.396  1.00  0.00           H  
ATOM    631  H7S  PA    21      39.583  37.017  52.344  1.00  0.00           H  
ATOM    632  C16  PA    21      41.673  37.466  53.016  1.00  0.00           C  
ATOM    633  H6R  PA    21      41.492  38.389  53.571  1.00  0.00           H  
ATOM    634  H6S  PA    21      42.622  37.583  52.490  1.00  0.00           H  
ATOM    635  C15  PA    21      41.621  36.278  54.041  1.00  0.00           C  
ATOM    636  H5R  PA    21      42.340  35.467  53.908  1.00  0.00           H  
ATOM    637  H5S  PA    21      40.623  35.864  53.884  1.00  0.00           H  
ATOM    638  C14  PA    21      41.716  36.772  55.512  1.00  0.00           C  
ATOM    639  H4R  PA    21      41.433  36.000  56.232  1.00  0.00           H  
ATOM    640  H4S  PA    21      40.916  37.493  55.692  1.00  0.00           H  
ATOM    641  C13  PA    21      43.029  37.473  55.980  1.00  0.00           C  
ATOM    642  H3R  PA    21      43.202  38.429  55.482  1.00  0.00           H  
ATOM    643  H3S  PA    21      43.871  36.853  55.667  1.00  0.00           H  
ATOM    644  C12  PA    21      43.097  37.785  57.483  1.00  0.00           C  
ATOM    645  H2R  PA    21      42.226  38.394  57.734  1.00  0.00           H  
ATOM    646  H2S  PA    21      44.069  38.260  57.636  1.00  0.00           H  
ATOM    647  C11  PE    22      43.023  36.541  58.316  1.00  0.00           C  
ATOM    648  O12  PE    22      44.015  35.846  58.558  1.00  0.00           O  
ATOM    649  O11  PE    22      41.825  36.261  58.864  1.00  0.00           O  
ATOM    650  C1   PE    22      41.735  35.137  59.786  1.00  0.00           C  
ATOM    651  HR   PE    22      42.548  35.255  60.507  1.00  0.00           H  
ATOM    652  HS   PE    22      42.122  34.227  59.320  1.00  0.00           H  
ATOM    653  C2   PE    22      40.378  35.036  60.521  1.00  0.00           C  
ATOM    654  HX   PE    22      40.075  35.973  60.995  1.00  0.00           H  
ATOM    655  C3   PE    22      40.301  34.044  61.758  1.00  0.00           C  
ATOM    656  HA   PE    22      40.389  32.999  61.449  1.00  0.00           H  
ATOM    657  HB   PE    22      39.403  34.232  62.352  1.00  0.00           H  
ATOM    658  O31  PE    22      41.465  34.285  62.506  1.00  0.00           O  
ATOM    659  P31  PE    22      41.531  35.444  63.576  1.00  0.00           P  
ATOM    660  O32  PE    22      43.058  35.486  63.921  1.00  0.00           O  
ATOM    661  C31  PE    22      43.752  34.332  64.597  1.00  0.00           C  
ATOM    662  H1A  PE    22      44.695  34.237  64.053  1.00  0.00           H  
ATOM    663  H1B  PE    22      43.157  33.427  64.451  1.00  0.00           H  
ATOM    664  C32  PE    22      44.111  34.784  66.030  1.00  0.00           C  
ATOM    665  H2A  PE    22      43.141  34.830  66.526  1.00  0.00           H  
ATOM    666  H2B  PE    22      44.812  34.132  66.554  1.00  0.00           H  
ATOM    667  N31  PE    22      44.708  36.111  65.947  1.00  0.00           N  
ATOM    668 HN1A  PE    22      44.101  36.807  65.484  1.00  0.00           H  
ATOM    669 HN1B  PE    22      45.021  36.495  66.854  1.00  0.00           H  
ATOM    670 HN1C  PE    22      45.477  36.035  65.262  1.00  0.00           H  
ATOM    671  O33  PE    22      41.099  36.704  62.930  1.00  0.00           O  
ATOM    672  O34  PE    22      40.771  35.129  64.829  1.00  0.00           O  
ATOM    673  O21  PE    22      39.297  34.720  59.563  1.00  0.00           O  
ATOM    674  C21  PE    22      38.654  35.740  58.928  1.00  0.00           C  
ATOM    675  O22  PE    22      38.943  36.923  59.015  1.00  0.00           O  
ATOM    676  C12  OL    23      37.771  35.200  57.847  1.00  0.00           C  
ATOM    677  H2R  OL    23      37.528  34.171  58.122  1.00  0.00           H  
ATOM    678  H2S  OL    23      36.839  35.769  57.820  1.00  0.00           H  
ATOM    679  C13  OL    23      38.485  35.207  56.496  1.00  0.00           C  
ATOM    680  H3R  OL    23      38.958  36.184  56.379  1.00  0.00           H  
ATOM    681  H3S  OL    23      39.248  34.427  56.452  1.00  0.00           H  
ATOM    682  C14  OL    23      37.416  34.933  55.351  1.00  0.00           C  
ATOM    683  H4R  OL    23      36.754  34.127  55.674  1.00  0.00           H  
ATOM    684  H4S  OL    23      36.769  35.799  55.198  1.00  0.00           H  
ATOM    685  C15  OL    23      38.162  34.790  53.972  1.00  0.00           C  
ATOM    686  H5R  OL    23      38.499  35.786  53.677  1.00  0.00           H  
ATOM    687  H5S  OL    23      39.060  34.180  54.091  1.00  0.00           H  
ATOM    688  C16  OL    23      37.341  34.399  52.769  1.00  0.00           C  
ATOM    689  H6R  OL    23      37.146  33.329  52.871  1.00  0.00           H  
ATOM    690  H6S  OL    23      36.473  35.061  52.813  1.00  0.00           H  
ATOM    691  C17  OL    23      38.096  34.615  51.447  1.00  0.00           C  
ATOM    692  H7R  OL    23      38.682  35.528  51.322  1.00  0.00           H  
ATOM    693  H7S  OL    23      38.851  33.832  51.353  1.00  0.00           H  
ATOM    694  C18  OL    23      37.048  34.693  50.296  1.00  0.00           C  
ATOM    695  H8R  OL    23      37.570  34.603  49.341  1.00  0.00           H  
ATOM    696  H8S  OL    23      36.349  33.894  50.553  1.00  0.00           H  
ATOM    697  C19  OL    23      36.337  36.007  50.190  1.00  0.00           C  
ATOM    698  H9R  OL    23      36.915  36.736  50.753  1.00  0.00           H  
ATOM    699 C110  OL    23      35.123  36.235  49.684  1.00  0.00           C  
ATOM    700 H10R  OL    23      34.642  37.188  49.889  1.00  0.00           H  
ATOM    701 C111  OL    23      34.335  35.200  48.952  1.00  0.00           C  
ATOM    702 H11R  OL    23      35.096  34.702  48.348  1.00  0.00           H  
ATOM    703 H11S  OL    23      33.852  34.514  49.652  1.00  0.00           H  
ATOM    704 C112  OL    23      33.269  35.764  48.096  1.00  0.00           C  
ATOM    705 H12R  OL    23      32.472  36.117  48.754  1.00  0.00           H  
ATOM    706 H12S  OL    23      33.713  36.582  47.524  1.00  0.00           H  
ATOM    707 C113  OL    23      32.596  34.836  47.122  1.00  0.00           C  
ATOM    708 H13R  OL    23      33.210  34.410  46.327  1.00  0.00           H  
ATOM    709 H13S  OL    23      32.310  33.932  47.663  1.00  0.00           H  
ATOM    710 C114  OL    23      31.236  35.223  46.492  1.00  0.00           C  
ATOM    711 H14R  OL    23      30.495  35.413  47.272  1.00  0.00           H  
ATOM    712 H14S  OL    23      31.417  36.221  46.087  1.00  0.00           H  
ATOM    713 C115  OL    23      30.669  34.369  45.382  1.00  0.00           C  
ATOM    714 H15R  OL    23      30.222  33.467  45.804  1.00  0.00           H  
ATOM    715 H15S  OL    23      29.918  34.970  44.866  1.00  0.00           H  
ATOM    716 C116  OL    23      31.666  34.050  44.297  1.00  0.00           C  
ATOM    717 H16R  OL    23      32.276  34.926  44.066  1.00  0.00           H  
ATOM    718 H16S  OL    23      32.416  33.312  44.591  1.00  0.00           H  
ATOM    719 C117  OL    23      30.965  33.490  43.015  1.00  0.00           C  
ATOM    720 H17R  OL    23      30.110  32.910  43.368  1.00  0.00           H  
ATOM    721 H17S  OL    23      30.526  34.303  42.433  1.00  0.00           H  
ATOM    722 C118  OL    23      31.861  32.624  42.073  1.00  0.00           C  
ATOM    723 H18R  OL    23      32.791  33.029  41.668  1.00  0.00           H  
ATOM    724 H18S  OL    23      31.205  32.343  41.247  1.00  0.00           H  
ATOM    725 H18T  OL    23      32.123  31.714  42.616  1.00  0.00           H  
TER     726       OL    23 
ATOM    726 C116  PA    24      61.951  71.543  45.362  1.00  0.00           C  
ATOM    727 H16R  PA    24      62.563  72.448  45.360  1.00  0.00           H  
ATOM    728 H16S  PA    24      61.041  71.868  45.871  1.00  0.00           H  
ATOM    729 H16T  PA    24      61.812  71.106  44.371  1.00  0.00           H  
ATOM    730 C115  PA    24      62.756  70.468  46.175  1.00  0.00           C  
ATOM    731 H15R  PA    24      63.275  70.953  47.005  1.00  0.00           H  
ATOM    732 H15S  PA    24      63.546  70.060  45.541  1.00  0.00           H  
ATOM    733 C114  PA    24      61.719  69.331  46.582  1.00  0.00           C  
ATOM    734 H14R  PA    24      61.370  68.841  45.670  1.00  0.00           H  
ATOM    735 H14S  PA    24      60.944  69.938  47.054  1.00  0.00           H  
ATOM    736 C113  PA    24      62.415  68.255  47.437  1.00  0.00           C  
ATOM    737 H13R  PA    24      61.719  67.679  48.051  1.00  0.00           H  
ATOM    738 H13S  PA    24      62.996  68.754  48.215  1.00  0.00           H  
ATOM    739 C112  PA    24      63.196  67.103  46.710  1.00  0.00           C  
ATOM    740 H12R  PA    24      64.017  67.509  46.115  1.00  0.00           H  
ATOM    741 H12S  PA    24      62.537  66.539  46.047  1.00  0.00           H  
ATOM    742 C111  PA    24      63.802  66.159  47.777  1.00  0.00           C  
ATOM    743 H11R  PA    24      64.182  65.282  47.247  1.00  0.00           H  
ATOM    744 H11S  PA    24      62.963  65.828  48.392  1.00  0.00           H  
ATOM    745 C110  PA    24      64.902  66.704  48.696  1.00  0.00           C  
ATOM    746 H10R  PA    24      64.741  67.692  49.134  1.00  0.00           H  
ATOM    747 H10S  PA    24      65.889  66.776  48.235  1.00  0.00           H  
ATOM    748  C19  PA    24      65.257  65.816  49.878  1.00  0.00           C  
ATOM    749  H9R  PA    24      66.087  66.264  50.428  1.00  0.00           H  
ATOM    750  H9S  PA    24      65.570  64.799  49.633  1.00  0.00           H  
ATOM    751  C18  PA    24      64.080  65.527  50.856  1.00  0.00           C  
ATOM    752  H8R  PA    24      63.225  65.149  50.293  1.00  0.00           H  
ATOM    753  H8S  PA    24      63.774  66.415  51.413  1.00  0.00           H  
ATOM    754  C17  PA    24      64.352  64.401  51.839  1.00  0.00           C  
ATOM    755  H7R  PA    24      64.924  63.608  51.353  1.00  0.00           H  
ATOM    756  H7S  PA    24      63.383  63.982  52.117  1.00  0.00           H  
ATOM    757  C16  PA    24      65.173  64.910  53.050  1.00  0.00           C  
ATOM    758  H6R  PA    24      64.870  65.925  53.317  1.00  0.00           H  
ATOM    759  H6S  PA    24      66.233  64.902  52.789  1.00  0.00           H  
ATOM    760  C15  PA    24      65.045  64.039  54.321  1.00  0.00           C  
ATOM    761  H5R  PA    24      65.539  63.095  54.085  1.00  0.00           H  
ATOM    762  H5S  PA    24      63.967  63.891  54.418  1.00  0.00           H  
ATOM    763  C14  PA    24      65.586  64.812  55.542  1.00  0.00           C  
ATOM    764  H4R  PA    24      64.945  65.672  55.744  1.00  0.00           H  
ATOM    765  H4S  PA    24      66.538  65.316  55.362  1.00  0.00           H  
ATOM    766  C13  PA    24      65.742  63.975  56.916  1.00  0.00           C  
ATOM    767  H3R  PA    24      65.895  64.687  57.729  1.00  0.00           H  
ATOM    768  H3S  PA    24      66.489  63.199  56.736  1.00  0.00           H  
ATOM    769  C12  PA    24      64.454  63.241  57.312  1.00  0.00           C  
ATOM    770  H2R  PA    24      64.232  62.581  56.471  1.00  0.00           H  
ATOM    771  H2S  PA    24      63.664  63.940  57.594  1.00  0.00           H  
ATOM    772  C11  PC    25      64.551  62.375  58.541  1.00  0.00           C  
ATOM    773  O12  PC    25      64.927  62.822  59.589  1.00  0.00           O  
ATOM    774  O11  PC    25      64.128  61.099  58.417  1.00  0.00           O  
ATOM    775  C1   PC    25      63.916  60.351  59.644  1.00  0.00           C  
ATOM    776  HR   PC    25      64.841  60.440  60.220  1.00  0.00           H  
ATOM    777  HS   PC    25      63.860  59.308  59.321  1.00  0.00           H  
ATOM    778  C2   PC    25      62.560  60.886  60.352  1.00  0.00           C  
ATOM    779  HX   PC    25      62.699  61.878  60.790  1.00  0.00           H  
ATOM    780  C3   PC    25      62.134  59.893  61.521  1.00  0.00           C  
ATOM    781  HA   PC    25      62.425  58.852  61.362  1.00  0.00           H  
ATOM    782  HB   PC    25      61.043  59.937  61.565  1.00  0.00           H  
ATOM    783  O31  PC    25      62.725  60.148  62.819  1.00  0.00           O  
ATOM    784  P31  PC    25      64.304  60.086  63.092  1.00  0.00           P  
ATOM    785  O32  PC    25      64.845  61.499  62.588  1.00  0.00           O  
ATOM    786  C31  PC    25      64.373  62.754  63.153  1.00  0.00           C  
ATOM    787  H1A  PC    25      63.300  62.966  63.166  1.00  0.00           H  
ATOM    788  H1B  PC    25      64.731  63.426  62.369  1.00  0.00           H  
ATOM    789  C32  PC    25      65.190  63.030  64.424  1.00  0.00           C  
ATOM    790  H2A  PC    25      66.181  62.580  64.495  1.00  0.00           H  
ATOM    791  H2B  PC    25      64.603  62.541  65.203  1.00  0.00           H  
ATOM    792  N31  PC    25      65.376  64.449  64.863  1.00  0.00           N  
ATOM    793  C33  PC    25      64.123  65.221  64.983  1.00  0.00           C  
ATOM    794  H3A  PC    25      64.437  66.166  65.430  1.00  0.00           H  
ATOM    795  H3B  PC    25      63.503  64.598  65.629  1.00  0.00           H  
ATOM    796  H3C  PC    25      63.601  65.441  64.051  1.00  0.00           H  
ATOM    797  C34  PC    25      65.845  64.490  66.257  1.00  0.00           C  
ATOM    798  H4A  PC    25      66.854  64.080  66.324  1.00  0.00           H  
ATOM    799  H4B  PC    25      65.077  63.909  66.769  1.00  0.00           H  
ATOM    800  H4C  PC    25      65.687  65.508  66.616  1.00  0.00           H  
ATOM    801  C35  PC    25      66.374  65.190  64.002  1.00  0.00           C  
ATOM    802  H5A  PC    25      67.380  65.107  64.416  1.00  0.00           H  
ATOM    803  H5B  PC    25      65.954  66.174  63.791  1.00  0.00           H  
ATOM    804  H5C  PC    25      66.485  64.630  63.072  1.00  0.00           H  
ATOM    805  O33  PC    25      64.479  60.019  64.527  1.00  0.00           O  
ATOM    806  O34  PC    25      64.878  59.038  62.209  1.00  0.00           O  
ATOM    807  O21  PC    25      61.479  60.952  59.333  1.00  0.00           O  
ATOM    808  C21  PC    25      61.202  62.044  58.602  1.00  0.00           C  
ATOM    809  O22  PC    25      61.688  63.147  58.836  1.00  0.00           O  
ATOM    810  C12  OL    26      60.496  61.770  57.406  1.00  0.00           C  
ATOM    811  H2R  OL    26      60.014  60.792  57.466  1.00  0.00           H  
ATOM    812  H2S  OL    26      59.715  62.531  57.459  1.00  0.00           H  
ATOM    813  C13  OL    26      61.399  61.739  56.144  1.00  0.00           C  
ATOM    814  H3R  OL    26      62.031  62.626  56.082  1.00  0.00           H  
ATOM    815  H3S  OL    26      62.071  60.878  56.148  1.00  0.00           H  
ATOM    816  C14  OL    26      60.516  61.597  54.924  1.00  0.00           C  
ATOM    817  H4R  OL    26      61.128  61.695  54.025  1.00  0.00           H  
ATOM    818  H4S  OL    26      60.088  60.594  54.890  1.00  0.00           H  
ATOM    819  C15  OL    26      59.291  62.606  54.786  1.00  0.00           C  
ATOM    820  H5R  OL    26      58.790  62.307  53.863  1.00  0.00           H  
ATOM    821  H5S  OL    26      58.574  62.403  55.583  1.00  0.00           H  
ATOM    822  C16  OL    26      59.800  64.053  54.583  1.00  0.00           C  
ATOM    823  H6R  OL    26      60.250  64.536  55.453  1.00  0.00           H  
ATOM    824  H6S  OL    26      60.536  63.932  53.786  1.00  0.00           H  
ATOM    825  C17  OL    26      58.692  64.849  53.976  1.00  0.00           C  
ATOM    826  H7R  OL    26      57.985  65.012  54.792  1.00  0.00           H  
ATOM    827  H7S  OL    26      59.111  65.834  53.756  1.00  0.00           H  
ATOM    828  C18  OL    26      57.963  64.334  52.724  1.00  0.00           C  
ATOM    829  H8R  OL    26      57.255  63.518  52.879  1.00  0.00           H  
ATOM    830  H8S  OL    26      57.378  65.148  52.292  1.00  0.00           H  
ATOM    831  C19  OL    26      58.911  63.889  51.626  1.00  0.00           C  
ATOM    832  H9R  OL    26      58.872  62.827  51.393  1.00  0.00           H  
ATOM    833 C110  OL    26      59.778  64.623  50.912  1.00  0.00           C  
ATOM    834 H10R  OL    26      60.298  64.096  50.116  1.00  0.00           H  
ATOM    835 C111  OL    26      59.761  66.139  50.917  1.00  0.00           C  
ATOM    836 H11R  OL    26      58.936  66.526  51.517  1.00  0.00           H  
ATOM    837 H11S  OL    26      60.712  66.428  51.369  1.00  0.00           H  
ATOM    838 C112  OL    26      59.589  66.883  49.584  1.00  0.00           C  
ATOM    839 H12R  OL    26      59.686  67.969  49.645  1.00  0.00           H  
ATOM    840 H12S  OL    26      60.400  66.512  48.954  1.00  0.00           H  
ATOM    841 C113  OL    26      58.114  66.574  49.154  1.00  0.00           C  
ATOM    842 H13R  OL    26      57.992  65.491  49.079  1.00  0.00           H  
ATOM    843 H13S  OL    26      57.437  66.984  49.906  1.00  0.00           H  
ATOM    844 C114  OL    26      57.702  67.194  47.850  1.00  0.00           C  
ATOM    845 H14R  OL    26      56.630  67.081  47.677  1.00  0.00           H  
ATOM    846 H14S  OL    26      57.664  68.284  47.899  1.00  0.00           H  
ATOM    847 C115  OL    26      58.514  66.596  46.689  1.00  0.00           C  
ATOM    848 H15R  OL    26      59.534  66.975  46.595  1.00  0.00           H  
ATOM    849 H15S  OL    26      58.593  65.506  46.689  1.00  0.00           H  
ATOM    850 C116  OL    26      58.013  67.074  45.291  1.00  0.00           C  
ATOM    851 H16R  OL    26      56.922  67.033  45.265  1.00  0.00           H  
ATOM    852 H16S  OL    26      58.335  68.112  45.187  1.00  0.00           H  
ATOM    853 C117  OL    26      58.531  66.313  44.021  1.00  0.00           C  
ATOM    854 H17R  OL    26      59.615  66.188  43.986  1.00  0.00           H  
ATOM    855 H17S  OL    26      58.074  65.323  43.981  1.00  0.00           H  
ATOM    856 C118  OL    26      58.339  67.042  42.749  1.00  0.00           C  
ATOM    857 H18R  OL    26      58.574  66.406  41.893  1.00  0.00           H  
ATOM    858 H18S  OL    26      58.958  67.938  42.678  1.00  0.00           H  
ATOM    859 H18T  OL    26      57.292  67.343  42.680  1.00  0.00           H  
TER     860       OL    26 
ATOM    860 C116  PA    27      79.085   9.515  47.954  1.00  0.00           C  
ATOM    861 H16R  PA    27      79.441  10.505  47.660  1.00  0.00           H  
ATOM    862 H16S  PA    27      79.420   9.303  48.972  1.00  0.00           H  
ATOM    863 H16T  PA    27      77.995   9.472  47.994  1.00  0.00           H  
ATOM    864 C115  PA    27      79.741   8.484  47.016  1.00  0.00           C  
ATOM    865 H15R  PA    27      80.808   8.716  46.982  1.00  0.00           H  
ATOM    866 H15S  PA    27      79.362   8.646  46.005  1.00  0.00           H  
ATOM    867 C114  PA    27      79.629   7.055  47.628  1.00  0.00           C  
ATOM    868 H14R  PA    27      79.663   7.069  48.719  1.00  0.00           H  
ATOM    869 H14S  PA    27      80.518   6.472  47.379  1.00  0.00           H  
ATOM    870 C113  PA    27      78.314   6.329  47.315  1.00  0.00           C  
ATOM    871 H13R  PA    27      78.184   6.001  46.281  1.00  0.00           H  
ATOM    872 H13S  PA    27      77.458   6.980  47.507  1.00  0.00           H  
ATOM    873 C112  PA    27      78.211   5.089  48.190  1.00  0.00           C  
ATOM    874 H12R  PA    27      77.236   4.684  47.911  1.00  0.00           H  
ATOM    875 H12S  PA    27      78.244   5.222  49.273  1.00  0.00           H  
ATOM    876 C111  PA    27      79.309   4.022  47.886  1.00  0.00           C  
ATOM    877 H11R  PA    27      80.267   4.326  48.312  1.00  0.00           H  
ATOM    878 H11S  PA    27      79.402   3.957  46.800  1.00  0.00           H  
ATOM    879 C110  PA    27      79.033   2.571  48.341  1.00  0.00           C  
ATOM    880 H10R  PA    27      79.837   1.941  47.954  1.00  0.00           H  
ATOM    881 H10S  PA    27      78.084   2.230  47.922  1.00  0.00           H  
ATOM    882  C19  PA    27      78.967   2.515  49.847  1.00  0.00           C  
ATOM    883  H9R  PA    27      78.388   3.338  50.272  1.00  0.00           H  
ATOM    884  H9S  PA    27      80.004   2.585  50.184  1.00  0.00           H  
ATOM    885  C18  PA    27      78.549   1.183  50.520  1.00  0.00           C  
ATOM    886  H8R  PA    27      79.245   0.402  50.208  1.00  0.00           H  
ATOM    887  H8S  PA    27      77.522   0.956  50.229  1.00  0.00           H  
ATOM    888  C17  PA    27      78.657   1.373  52.090  1.00  0.00           C  
ATOM    889  H7R  PA    27      78.317   2.387  52.311  1.00  0.00           H  
ATOM    890  H7S  PA    27      79.709   1.351  52.384  1.00  0.00           H  
ATOM    891  C16  PA    27      77.963   0.205  52.851  1.00  0.00           C  
ATOM    892  H6R  PA    27      78.507  -0.716  52.632  1.00  0.00           H  
ATOM    893  H6S  PA    27      76.912   0.119  52.567  1.00  0.00           H  
ATOM    894  C15  PA    27      78.089   0.597  54.300  1.00  0.00           C  
ATOM    895  H5R  PA    27      77.556   1.532  54.480  1.00  0.00           H  
ATOM    896  H5S  PA    27      79.131   0.751  54.588  1.00  0.00           H  
ATOM    897  C14  PA    27      77.451  -0.491  55.213  1.00  0.00           C  
ATOM    898  H4R  PA    27      78.023  -1.416  55.112  1.00  0.00           H  
ATOM    899  H4S  PA    27      76.520  -0.776  54.719  1.00  0.00           H  
ATOM    900  C13  PA    27      77.329  -0.054  56.689  1.00  0.00           C  
ATOM    901  H3R  PA    27      76.879   0.939  56.756  1.00  0.00           H  
ATOM    902  H3S  PA    27      78.309   0.038  57.162  1.00  0.00           H  
ATOM    903  C12  PA    27      76.489  -1.088  57.429  1.00  0.00           C  
ATOM    904  H2R  PA    27      76.962  -2.053  57.232  1.00  0.00           H  
ATOM    905  H2S  PA    27      75.469  -1.098  57.039  1.00  0.00           H  
ATOM    906  C11  PS    28      76.469  -0.911  58.935  1.00  0.00           C  
ATOM    907  O12  PS    28      77.432  -1.087  59.664  1.00  0.00           O  
ATOM    908  O11  PS    28      75.215  -0.604  59.389  1.00  0.00           O  
ATOM    909  C1   PS    28      74.964  -0.453  60.757  1.00  0.00           C  
ATOM    910  HR   PS    28      75.459  -1.299  61.240  1.00  0.00           H  
ATOM    911  HS   PS    28      73.878  -0.463  60.880  1.00  0.00           H  
ATOM    912  C2   PS    28      75.694   0.794  61.457  1.00  0.00           C  
ATOM    913  HX   PS    28      76.738   0.998  61.203  1.00  0.00           H  
ATOM    914  C3   PS    28      75.606   0.607  62.952  1.00  0.00           C  
ATOM    915  HA   PS    28      76.044   1.490  63.424  1.00  0.00           H  
ATOM    916  HB   PS    28      76.210  -0.271  63.195  1.00  0.00           H  
ATOM    917  O31  PS    28      74.265   0.413  63.417  1.00  0.00           O  
ATOM    918  P31  PS    28      73.985  -0.299  64.782  1.00  0.00           P  
ATOM    919  O32  PS    28      74.538  -1.773  64.513  1.00  0.00           O  
ATOM    920  C31  PS    28      73.607  -2.777  64.132  1.00  0.00           C  
ATOM    921  H1A  PS    28      73.603  -3.063  63.077  1.00  0.00           H  
ATOM    922  H1B  PS    28      72.556  -2.584  64.366  1.00  0.00           H  
ATOM    923  C32  PS    28      74.143  -4.001  64.922  1.00  0.00           C  
ATOM    924  H2A  PS    28      74.401  -3.711  65.941  1.00  0.00           H  
ATOM    925  N31  PS    28      75.426  -4.525  64.258  1.00  0.00           N  
ATOM    926 HN1A  PS    28      75.407  -4.543  63.226  1.00  0.00           H  
ATOM    927 HN1B  PS    28      76.134  -3.800  64.457  1.00  0.00           H  
ATOM    928 HN1C  PS    28      75.640  -5.446  64.676  1.00  0.00           H  
ATOM    929  C33  PS    28      73.072  -5.083  65.149  1.00  0.00           C  
ATOM    930  O33  PS    28      74.886   0.396  65.762  1.00  0.00           O  
ATOM    931  O34  PS    28      72.523  -0.391  65.102  1.00  0.00           O  
ATOM    932  O21  PS    28      74.902   2.033  61.240  1.00  0.00           O  
ATOM    933  C21  PS    28      75.180   2.589  60.074  1.00  0.00           C  
ATOM    934  O22  PS    28      76.090   2.163  59.364  1.00  0.00           O  
ATOM    935  O35  PS    28      72.072  -4.679  65.728  1.00  0.00           O  
ATOM    936  O36  PS    28      73.240  -6.263  64.823  1.00  0.00           O  
ATOM    937  C12  OL    29      74.153   3.554  59.551  1.00  0.00           C  
ATOM    938  H2R  OL    29      73.170   3.356  59.985  1.00  0.00           H  
ATOM    939  H2S  OL    29      74.398   4.537  59.959  1.00  0.00           H  
ATOM    940  C13  OL    29      74.203   3.838  58.033  1.00  0.00           C  
ATOM    941  H3R  OL    29      73.531   4.696  57.969  1.00  0.00           H  
ATOM    942  H3S  OL    29      75.200   4.107  57.677  1.00  0.00           H  
ATOM    943  C14  OL    29      73.546   2.734  57.172  1.00  0.00           C  
ATOM    944  H4R  OL    29      73.968   1.731  57.261  1.00  0.00           H  
ATOM    945  H4S  OL    29      72.461   2.761  57.291  1.00  0.00           H  
ATOM    946  C15  OL    29      73.686   3.094  55.730  1.00  0.00           C  
ATOM    947  H5R  OL    29      72.881   2.559  55.221  1.00  0.00           H  
ATOM    948  H5S  OL    29      73.444   4.158  55.687  1.00  0.00           H  
ATOM    949  C16  OL    29      75.043   2.779  55.141  1.00  0.00           C  
ATOM    950  H6R  OL    29      75.737   3.406  55.706  1.00  0.00           H  
ATOM    951  H6S  OL    29      75.333   1.743  55.326  1.00  0.00           H  
ATOM    952  C17  OL    29      75.076   2.909  53.609  1.00  0.00           C  
ATOM    953  H7R  OL    29      76.152   2.950  53.429  1.00  0.00           H  
ATOM    954  H7S  OL    29      74.685   1.995  53.157  1.00  0.00           H  
ATOM    955  C18  OL    29      74.422   4.116  52.891  1.00  0.00           C  
ATOM    956  H8R  OL    29      73.346   4.242  53.031  1.00  0.00           H  
ATOM    957  H8S  OL    29      75.002   5.017  53.101  1.00  0.00           H  
ATOM    958  C19  OL    29      74.650   3.881  51.427  1.00  0.00           C  
ATOM    959  H9R  OL    29      75.665   3.976  51.049  1.00  0.00           H  
ATOM    960 C110  OL    29      73.808   3.591  50.434  1.00  0.00           C  
ATOM    961 H10R  OL    29      74.301   3.530  49.468  1.00  0.00           H  
ATOM    962 C111  OL    29      72.275   3.256  50.506  1.00  0.00           C  
ATOM    963 H11R  OL    29      72.114   2.716  51.441  1.00  0.00           H  
ATOM    964 H11S  OL    29      71.684   4.172  50.580  1.00  0.00           H  
ATOM    965 C112  OL    29      71.892   2.397  49.280  1.00  0.00           C  
ATOM    966 H12R  OL    29      72.627   1.590  49.282  1.00  0.00           H  
ATOM    967 H12S  OL    29      70.873   2.028  49.417  1.00  0.00           H  
ATOM    968 C113  OL    29      71.907   3.210  48.011  1.00  0.00           C  
ATOM    969 H13R  OL    29      71.436   4.135  48.351  1.00  0.00           H  
ATOM    970 H13S  OL    29      72.932   3.421  47.700  1.00  0.00           H  
ATOM    971 C114  OL    29      71.148   2.659  46.745  1.00  0.00           C  
ATOM    972 H14R  OL    29      71.470   1.646  46.493  1.00  0.00           H  
ATOM    973 H14S  OL    29      70.083   2.582  46.973  1.00  0.00           H  
ATOM    974 C115  OL    29      71.271   3.518  45.452  1.00  0.00           C  
ATOM    975 H15R  OL    29      70.834   4.497  45.657  1.00  0.00           H  
ATOM    976 H15S  OL    29      72.328   3.625  45.198  1.00  0.00           H  
ATOM    977 C116  OL    29      70.540   2.813  44.278  1.00  0.00           C  
ATOM    978 H16R  OL    29      71.008   1.890  43.929  1.00  0.00           H  
ATOM    979 H16S  OL    29      69.569   2.426  44.596  1.00  0.00           H  
ATOM    980 C117  OL    29      70.386   3.731  43.046  1.00  0.00           C  
ATOM    981 H17R  OL    29      70.093   4.712  43.424  1.00  0.00           H  
ATOM    982 H17S  OL    29      71.368   3.840  42.580  1.00  0.00           H  
ATOM    983 C118  OL    29      69.307   3.197  42.106  1.00  0.00           C  
ATOM    984 H18R  OL    29      68.509   2.806  42.740  1.00  0.00           H  
ATOM    985 H18S  OL    29      69.606   2.264  41.623  1.00  0.00           H  
ATOM    986 H18T  OL    29      68.919   3.891  41.358  1.00  0.00           H  
TER     987       OL    29 
ATOM    987 C116  PA    30      75.841  56.662  44.919  1.00  0.00           C  
ATOM    988 H16R  PA    30      74.895  56.152  44.726  1.00  0.00           H  
ATOM    989 H16S  PA    30      76.738  56.042  44.871  1.00  0.00           H  
ATOM    990 H16T  PA    30      75.912  57.304  44.039  1.00  0.00           H  
ATOM    991 C115  PA    30      75.877  57.492  46.217  1.00  0.00           C  
ATOM    992 H15R  PA    30      75.001  58.144  46.239  1.00  0.00           H  
ATOM    993 H15S  PA    30      76.782  58.099  46.135  1.00  0.00           H  
ATOM    994 C114  PA    30      75.924  56.575  47.454  1.00  0.00           C  
ATOM    995 H14R  PA    30      76.661  55.817  47.177  1.00  0.00           H  
ATOM    996 H14S  PA    30      74.937  56.152  47.654  1.00  0.00           H  
ATOM    997 C113  PA    30      76.344  57.319  48.719  1.00  0.00           C  
ATOM    998 H13R  PA    30      75.622  58.105  48.950  1.00  0.00           H  
ATOM    999 H13S  PA    30      77.285  57.835  48.517  1.00  0.00           H  
ATOM   1000 C112  PA    30      76.500  56.239  49.822  1.00  0.00           C  
ATOM   1001 H12R  PA    30      77.269  55.497  49.598  1.00  0.00           H  
ATOM   1002 H12S  PA    30      75.522  55.787  50.001  1.00  0.00           H  
ATOM   1003 C111  PA    30      76.846  56.894  51.146  1.00  0.00           C  
ATOM   1004 H11R  PA    30      77.718  57.529  50.972  1.00  0.00           H  
ATOM   1005 H11S  PA    30      77.187  56.201  51.917  1.00  0.00           H  
ATOM   1006 C110  PA    30      75.720  57.707  51.744  1.00  0.00           C  
ATOM   1007 H10R  PA    30      74.786  57.173  51.557  1.00  0.00           H  
ATOM   1008 H10S  PA    30      75.654  58.636  51.174  1.00  0.00           H  
ATOM   1009  C19  PA    30      75.932  58.063  53.201  1.00  0.00           C  
ATOM   1010  H9R  PA    30      75.089  58.583  53.661  1.00  0.00           H  
ATOM   1011  H9S  PA    30      76.753  58.759  53.384  1.00  0.00           H  
ATOM   1012  C18  PA    30      76.189  56.861  54.172  1.00  0.00           C  
ATOM   1013  H8R  PA    30      77.075  56.262  53.952  1.00  0.00           H  
ATOM   1014  H8S  PA    30      75.359  56.158  54.070  1.00  0.00           H  
ATOM   1015  C17  PA    30      76.177  57.292  55.640  1.00  0.00           C  
ATOM   1016  H7R  PA    30      75.186  57.706  55.836  1.00  0.00           H  
ATOM   1017  H7S  PA    30      76.925  58.083  55.727  1.00  0.00           H  
ATOM   1018  C16  PA    30      76.431  56.255  56.726  1.00  0.00           C  
ATOM   1019  H6R  PA    30      77.505  56.189  56.912  1.00  0.00           H  
ATOM   1020  H6S  PA    30      75.944  55.322  56.435  1.00  0.00           H  
ATOM   1021  C15  PA    30      75.668  56.612  58.030  1.00  0.00           C  
ATOM   1022  H5R  PA    30      75.670  55.771  58.725  1.00  0.00           H  
ATOM   1023  H5S  PA    30      74.606  56.720  57.798  1.00  0.00           H  
ATOM   1024  C14  PA    30      76.170  57.920  58.697  1.00  0.00           C  
ATOM   1025  H4R  PA    30      75.372  58.429  59.242  1.00  0.00           H  
ATOM   1026  H4S  PA    30      76.640  58.606  57.990  1.00  0.00           H  
ATOM   1027  C13  PA    30      77.209  57.597  59.774  1.00  0.00           C  
ATOM   1028  H3R  PA    30      78.011  57.025  59.303  1.00  0.00           H  
ATOM   1029  H3S  PA    30      76.689  57.130  60.613  1.00  0.00           H  
ATOM   1030  C12  PA    30      77.927  58.874  60.307  1.00  0.00           C  
ATOM   1031  H2R  PA    30      78.627  59.284  59.575  1.00  0.00           H  
ATOM   1032  H2S  PA    30      78.547  58.609  61.167  1.00  0.00           H  
ATOM   1033  C11  PE    31      76.961  60.031  60.575  1.00  0.00           C  
ATOM   1034  O12  PE    31      76.942  61.037  59.893  1.00  0.00           O  
ATOM   1035  O11  PE    31      76.139  59.729  61.629  1.00  0.00           O  
ATOM   1036  C1   PE    31      75.139  60.623  62.168  1.00  0.00           C  
ATOM   1037  HR   PE    31      75.410  61.624  61.822  1.00  0.00           H  
ATOM   1038  HS   PE    31      75.134  60.508  63.255  1.00  0.00           H  
ATOM   1039  C2   PE    31      73.718  60.333  61.482  1.00  0.00           C  
ATOM   1040  HX   PE    31      72.999  61.101  61.779  1.00  0.00           H  
ATOM   1041  C3   PE    31      73.018  59.012  61.727  1.00  0.00           C  
ATOM   1042  HA   PE    31      73.658  58.185  61.408  1.00  0.00           H  
ATOM   1043  HB   PE    31      72.121  58.944  61.107  1.00  0.00           H  
ATOM   1044  O31  PE    31      72.732  58.901  63.158  1.00  0.00           O  
ATOM   1045  P31  PE    31      71.888  57.646  63.583  1.00  0.00           P  
ATOM   1046  O32  PE    31      70.376  57.957  63.081  1.00  0.00           O  
ATOM   1047  C31  PE    31      69.653  58.915  63.800  1.00  0.00           C  
ATOM   1048  H1A  PE    31      70.144  59.891  63.768  1.00  0.00           H  
ATOM   1049  H1B  PE    31      69.540  58.592  64.838  1.00  0.00           H  
ATOM   1050  C32  PE    31      68.289  58.967  62.990  1.00  0.00           C  
ATOM   1051  H2A  PE    31      67.612  59.755  63.325  1.00  0.00           H  
ATOM   1052  H2B  PE    31      68.501  59.122  61.931  1.00  0.00           H  
ATOM   1053  N31  PE    31      67.457  57.732  63.078  1.00  0.00           N  
ATOM   1054 HN1A  PE    31      66.712  57.580  62.378  1.00  0.00           H  
ATOM   1055 HN1B  PE    31      68.121  56.985  62.816  1.00  0.00           H  
ATOM   1056 HN1C  PE    31      67.072  57.619  64.029  1.00  0.00           H  
ATOM   1057  O33  PE    31      72.370  56.487  62.830  1.00  0.00           O  
ATOM   1058  O34  PE    31      71.923  57.562  65.066  1.00  0.00           O  
ATOM   1059  O21  PE    31      73.846  60.315  60.029  1.00  0.00           O  
ATOM   1060  C21  PE    31      73.945  61.467  59.402  1.00  0.00           C  
ATOM   1061  O22  PE    31      73.711  62.518  59.895  1.00  0.00           O  
ATOM   1062  C12  OL    32      74.433  61.321  57.981  1.00  0.00           C  
ATOM   1063  H2R  OL    32      75.471  61.035  57.803  1.00  0.00           H  
ATOM   1064  H2S  OL    32      73.989  60.430  57.531  1.00  0.00           H  
ATOM   1065  C13  OL    32      73.931  62.533  57.151  1.00  0.00           C  
ATOM   1066  H3R  OL    32      72.862  62.735  57.249  1.00  0.00           H  
ATOM   1067  H3S  OL    32      74.367  63.460  57.531  1.00  0.00           H  
ATOM   1068  C14  OL    32      74.343  62.490  55.614  1.00  0.00           C  
ATOM   1069  H4R  OL    32      75.411  62.334  55.444  1.00  0.00           H  
ATOM   1070  H4S  OL    32      74.015  61.560  55.147  1.00  0.00           H  
ATOM   1071  C15  OL    32      73.773  63.553  54.674  1.00  0.00           C  
ATOM   1072  H5R  OL    32      72.682  63.593  54.700  1.00  0.00           H  
ATOM   1073  H5S  OL    32      74.289  64.479  54.935  1.00  0.00           H  
ATOM   1074  C16  OL    32      74.280  63.363  53.242  1.00  0.00           C  
ATOM   1075  H6R  OL    32      73.831  62.474  52.793  1.00  0.00           H  
ATOM   1076  H6S  OL    32      73.864  64.209  52.692  1.00  0.00           H  
ATOM   1077  C17  OL    32      75.872  63.403  53.056  1.00  0.00           C  
ATOM   1078  H7R  OL    32      76.414  64.186  53.591  1.00  0.00           H  
ATOM   1079  H7S  OL    32      76.259  62.490  53.512  1.00  0.00           H  
ATOM   1080  C18  OL    32      76.213  63.472  51.507  1.00  0.00           C  
ATOM   1081  H8R  OL    32      75.584  62.756  50.973  1.00  0.00           H  
ATOM   1082  H8S  OL    32      75.827  64.419  51.124  1.00  0.00           H  
ATOM   1083  C19  OL    32      77.720  63.250  51.038  1.00  0.00           C  
ATOM   1084  H9R  OL    32      78.444  63.314  51.846  1.00  0.00           H  
ATOM   1085 C110  OL    32      78.289  62.769  49.928  1.00  0.00           C  
ATOM   1086 H10R  OL    32      79.369  62.660  49.858  1.00  0.00           H  
ATOM   1087 C111  OL    32      77.610  62.471  48.633  1.00  0.00           C  
ATOM   1088 H11R  OL    32      76.531  62.449  48.799  1.00  0.00           H  
ATOM   1089 H11S  OL    32      77.760  63.243  47.875  1.00  0.00           H  
ATOM   1090 C112  OL    32      77.985  61.080  48.263  1.00  0.00           C  
ATOM   1091 H12R  OL    32      77.938  60.505  49.191  1.00  0.00           H  
ATOM   1092 H12S  OL    32      77.170  60.568  47.748  1.00  0.00           H  
ATOM   1093 C113  OL    32      79.264  60.922  47.449  1.00  0.00           C  
ATOM   1094 H13R  OL    32      80.126  61.340  47.973  1.00  0.00           H  
ATOM   1095 H13S  OL    32      79.397  59.855  47.256  1.00  0.00           H  
ATOM   1096 C114  OL    32      79.345  61.606  46.059  1.00  0.00           C  
ATOM   1097 H14R  OL    32      79.347  62.697  46.094  1.00  0.00           H  
ATOM   1098 H14S  OL    32      80.288  61.436  45.535  1.00  0.00           H  
ATOM   1099 C115  OL    32      78.207  61.265  45.131  1.00  0.00           C  
ATOM   1100 H15R  OL    32      78.114  60.191  45.306  1.00  0.00           H  
ATOM   1101 H15S  OL    32      77.245  61.689  45.428  1.00  0.00           H  
ATOM   1102 C116  OL    32      78.485  61.436  43.624  1.00  0.00           C  
ATOM   1103 H16R  OL    32      78.648  62.489  43.386  1.00  0.00           H  
ATOM   1104 H16S  OL    32      79.229  60.791  43.151  1.00  0.00           H  
ATOM   1105 C117  OL    32      77.156  61.156  42.837  1.00  0.00           C  
ATOM   1106 H17R  OL    32      77.319  61.186  41.758  1.00  0.00           H  
ATOM   1107 H17S  OL    32      76.759  60.177  43.112  1.00  0.00           H  
ATOM   1108 C118  OL    32      75.963  62.174  43.047  1.00  0.00           C  
ATOM   1109 H18R  OL    32      76.341  63.129  42.675  1.00  0.00           H  
ATOM   1110 H18S  OL    32      75.492  62.128  44.031  1.00  0.00           H  
ATOM   1111 H18T  OL    32      75.153  61.977  42.342  1.00  0.00           H  
TER    1112       OL    32 
ATOM   1112 C116  PA    33       5.293  42.223  48.414  1.00  0.00           C  
ATOM   1113 H16R  PA    33       5.577  41.386  47.772  1.00  0.00           H  
ATOM   1114 H16S  PA    33       4.984  43.046  47.765  1.00  0.00           H  
ATOM   1115 H16T  PA    33       4.538  41.972  49.162  1.00  0.00           H  
ATOM   1116 C115  PA    33       6.594  42.603  49.168  1.00  0.00           C  
ATOM   1117 H15R  PA    33       7.370  42.818  48.430  1.00  0.00           H  
ATOM   1118 H15S  PA    33       6.908  41.857  49.900  1.00  0.00           H  
ATOM   1119 C114  PA    33       6.280  43.892  49.977  1.00  0.00           C  
ATOM   1120 H14R  PA    33       5.379  43.773  50.582  1.00  0.00           H  
ATOM   1121 H14S  PA    33       6.167  44.805  49.389  1.00  0.00           H  
ATOM   1122 C113  PA    33       7.459  44.218  50.942  1.00  0.00           C  
ATOM   1123 H13R  PA    33       8.205  44.706  50.311  1.00  0.00           H  
ATOM   1124 H13S  PA    33       7.958  43.302  51.268  1.00  0.00           H  
ATOM   1125 C112  PA    33       7.213  45.230  52.109  1.00  0.00           C  
ATOM   1126 H12R  PA    33       6.461  44.896  52.827  1.00  0.00           H  
ATOM   1127 H12S  PA    33       6.852  46.130  51.606  1.00  0.00           H  
ATOM   1128 C111  PA    33       8.497  45.438  52.998  1.00  0.00           C  
ATOM   1129 H11R  PA    33       9.308  45.677  52.307  1.00  0.00           H  
ATOM   1130 H11S  PA    33       8.794  44.507  53.486  1.00  0.00           H  
ATOM   1131 C110  PA    33       8.286  46.473  54.072  1.00  0.00           C  
ATOM   1132 H10R  PA    33       7.586  46.098  54.821  1.00  0.00           H  
ATOM   1133 H10S  PA    33       7.829  47.333  53.578  1.00  0.00           H  
ATOM   1134  C19  PA    33       9.583  46.889  54.818  1.00  0.00           C  
ATOM   1135  H9R  PA    33       9.397  47.773  55.432  1.00  0.00           H  
ATOM   1136  H9S  PA    33      10.375  47.196  54.132  1.00  0.00           H  
ATOM   1137  C18  PA    33      10.117  45.803  55.826  1.00  0.00           C  
ATOM   1138  H8R  PA    33      10.193  44.894  55.226  1.00  0.00           H  
ATOM   1139  H8S  PA    33       9.520  45.614  56.720  1.00  0.00           H  
ATOM   1140  C17  PA    33      11.509  46.075  56.346  1.00  0.00           C  
ATOM   1141  H7R  PA    33      12.113  46.405  55.498  1.00  0.00           H  
ATOM   1142  H7S  PA    33      11.877  45.151  56.797  1.00  0.00           H  
ATOM   1143  C16  PA    33      11.621  47.264  57.329  1.00  0.00           C  
ATOM   1144  H6R  PA    33      10.972  48.087  57.023  1.00  0.00           H  
ATOM   1145  H6S  PA    33      12.676  47.544  57.304  1.00  0.00           H  
ATOM   1146  C15  PA    33      11.127  46.829  58.686  1.00  0.00           C  
ATOM   1147  H5R  PA    33      11.438  45.816  58.952  1.00  0.00           H  
ATOM   1148  H5S  PA    33      10.042  46.720  58.639  1.00  0.00           H  
ATOM   1149  C14  PA    33      11.482  47.860  59.753  1.00  0.00           C  
ATOM   1150  H4R  PA    33      10.916  48.793  59.769  1.00  0.00           H  
ATOM   1151  H4S  PA    33      12.512  48.206  59.636  1.00  0.00           H  
ATOM   1152  C13  PA    33      11.384  47.344  61.222  1.00  0.00           C  
ATOM   1153  H3R  PA    33      11.974  46.426  61.270  1.00  0.00           H  
ATOM   1154  H3S  PA    33      10.330  47.159  61.442  1.00  0.00           H  
ATOM   1155  C12  PA    33      11.727  48.311  62.374  1.00  0.00           C  
ATOM   1156  H2R  PA    33      12.796  48.523  62.435  1.00  0.00           H  
ATOM   1157  H2S  PA    33      11.147  49.208  62.146  1.00  0.00           H  
ATOM   1158  C11  PE    34      11.374  47.830  63.776  1.00  0.00           C  
ATOM   1159  O12  PE    34      12.206  47.292  64.505  1.00  0.00           O  
ATOM   1160  O11  PE    34      10.145  48.203  64.113  1.00  0.00           O  
ATOM   1161  C1   PE    34       9.863  48.279  65.534  1.00  0.00           C  
ATOM   1162  HR   PE    34      10.157  47.391  66.100  1.00  0.00           H  
ATOM   1163  HS   PE    34       8.786  48.435  65.633  1.00  0.00           H  
ATOM   1164  C2   PE    34      10.384  49.577  66.147  1.00  0.00           C  
ATOM   1165  HX   PE    34      11.447  49.631  65.896  1.00  0.00           H  
ATOM   1166  C3   PE    34      10.354  49.703  67.637  1.00  0.00           C  
ATOM   1167  HA   PE    34       9.326  49.851  67.977  1.00  0.00           H  
ATOM   1168  HB   PE    34      11.011  50.509  67.971  1.00  0.00           H  
ATOM   1169  O31  PE    34      10.847  48.502  68.214  1.00  0.00           O  
ATOM   1170  P31  PE    34      10.705  48.268  69.778  1.00  0.00           P  
ATOM   1171  O32  PE    34       9.192  47.854  70.065  1.00  0.00           O  
ATOM   1172  C31  PE    34       8.763  46.527  69.692  1.00  0.00           C  
ATOM   1173  H1A  PE    34       9.636  45.897  69.499  1.00  0.00           H  
ATOM   1174  H1B  PE    34       7.991  46.517  68.919  1.00  0.00           H  
ATOM   1175  C32  PE    34       8.095  46.033  70.940  1.00  0.00           C  
ATOM   1176  H2A  PE    34       7.704  45.029  70.770  1.00  0.00           H  
ATOM   1177  H2B  PE    34       8.803  45.962  71.767  1.00  0.00           H  
ATOM   1178  N31  PE    34       6.981  46.867  71.479  1.00  0.00           N  
ATOM   1179 HN1A  PE    34       6.866  46.658  72.484  1.00  0.00           H  
ATOM   1180 HN1B  PE    34       7.308  47.847  71.499  1.00  0.00           H  
ATOM   1181 HN1C  PE    34       6.039  46.740  71.074  1.00  0.00           H  
ATOM   1182  O33  PE    34      11.666  47.224  70.101  1.00  0.00           O  
ATOM   1183  O34  PE    34      10.853  49.575  70.382  1.00  0.00           O  
ATOM   1184  O21  PE    34       9.671  50.771  65.635  1.00  0.00           O  
ATOM   1185  C21  PE    34      10.199  51.378  64.544  1.00  0.00           C  
ATOM   1186  O22  PE    34      11.191  50.965  63.959  1.00  0.00           O  
ATOM   1187  C12  OL    35       9.453  52.680  64.241  1.00  0.00           C  
ATOM   1188  H2R  OL    35       8.425  52.461  64.534  1.00  0.00           H  
ATOM   1189  H2S  OL    35       9.782  53.527  64.847  1.00  0.00           H  
ATOM   1190  C13  OL    35       9.619  52.982  62.789  1.00  0.00           C  
ATOM   1191  H3R  OL    35      10.611  53.367  62.542  1.00  0.00           H  
ATOM   1192  H3S  OL    35       9.400  52.153  62.113  1.00  0.00           H  
ATOM   1193  C14  OL    35       8.791  54.182  62.341  1.00  0.00           C  
ATOM   1194  H4R  OL    35       7.792  53.826  62.081  1.00  0.00           H  
ATOM   1195  H4S  OL    35       8.597  54.914  63.128  1.00  0.00           H  
ATOM   1196  C15  OL    35       9.245  54.813  60.997  1.00  0.00           C  
ATOM   1197  H5R  OL    35       8.598  55.691  60.934  1.00  0.00           H  
ATOM   1198  H5S  OL    35      10.308  55.057  61.048  1.00  0.00           H  
ATOM   1199  C16  OL    35       9.278  54.015  59.745  1.00  0.00           C  
ATOM   1200  H6R  OL    35       9.658  54.587  58.896  1.00  0.00           H  
ATOM   1201  H6S  OL    35       9.969  53.179  59.874  1.00  0.00           H  
ATOM   1202  C17  OL    35       7.970  53.453  59.158  1.00  0.00           C  
ATOM   1203  H7R  OL    35       7.433  52.725  59.768  1.00  0.00           H  
ATOM   1204  H7S  OL    35       7.337  54.327  58.989  1.00  0.00           H  
ATOM   1205  C18  OL    35       8.117  52.814  57.801  1.00  0.00           C  
ATOM   1206  H8R  OL    35       8.493  53.573  57.112  1.00  0.00           H  
ATOM   1207  H8S  OL    35       8.807  51.982  57.962  1.00  0.00           H  
ATOM   1208  C19  OL    35       6.812  52.141  57.324  1.00  0.00           C  
ATOM   1209  H9R  OL    35       5.887  52.690  57.480  1.00  0.00           H  
ATOM   1210 C110  OL    35       6.709  50.962  56.677  1.00  0.00           C  
ATOM   1211 H10R  OL    35       5.794  50.647  56.182  1.00  0.00           H  
ATOM   1212 C111  OL    35       7.811  49.999  56.459  1.00  0.00           C  
ATOM   1213 H11R  OL    35       7.620  49.497  55.508  1.00  0.00           H  
ATOM   1214 H11S  OL    35       8.826  50.402  56.445  1.00  0.00           H  
ATOM   1215 C112  OL    35       7.800  48.981  57.569  1.00  0.00           C  
ATOM   1216 H12R  OL    35       7.020  48.228  57.437  1.00  0.00           H  
ATOM   1217 H12S  OL    35       8.734  48.421  57.489  1.00  0.00           H  
ATOM   1218 C113  OL    35       7.658  49.547  59.010  1.00  0.00           C  
ATOM   1219 H13R  OL    35       8.440  50.250  59.306  1.00  0.00           H  
ATOM   1220 H13S  OL    35       6.798  50.217  59.067  1.00  0.00           H  
ATOM   1221 C114  OL    35       7.713  48.377  60.079  1.00  0.00           C  
ATOM   1222 H14R  OL    35       6.800  47.809  59.890  1.00  0.00           H  
ATOM   1223 H14S  OL    35       8.510  47.685  59.798  1.00  0.00           H  
ATOM   1224 C115  OL    35       7.913  48.900  61.532  1.00  0.00           C  
ATOM   1225 H15R  OL    35       8.381  48.173  62.198  1.00  0.00           H  
ATOM   1226 H15S  OL    35       8.684  49.674  61.537  1.00  0.00           H  
ATOM   1227 C116  OL    35       6.644  49.411  62.260  1.00  0.00           C  
ATOM   1228 H16R  OL    35       6.260  50.116  61.520  1.00  0.00           H  
ATOM   1229 H16S  OL    35       5.927  48.601  62.412  1.00  0.00           H  
ATOM   1230 C117  OL    35       6.914  49.990  63.636  1.00  0.00           C  
ATOM   1231 H17R  OL    35       7.211  49.161  64.282  1.00  0.00           H  
ATOM   1232 H17S  OL    35       7.765  50.669  63.553  1.00  0.00           H  
ATOM   1233 C118  OL    35       5.657  50.649  64.226  1.00  0.00           C  
ATOM   1234 H18R  OL    35       5.752  50.778  65.306  1.00  0.00           H  
ATOM   1235 H18S  OL    35       4.853  49.915  64.141  1.00  0.00           H  
ATOM   1236 H18T  OL    35       5.561  51.634  63.763  1.00  0.00           H  
TER    1237       OL    35 
ATOM   1237 C116  PA    36      16.520  46.143  51.534  1.00  0.00           C  
ATOM   1238 H16R  PA    36      16.168  46.426  50.540  1.00  0.00           H  
ATOM   1239 H16S  PA    36      16.011  45.273  51.955  1.00  0.00           H  
ATOM   1240 H16T  PA    36      17.598  45.983  51.461  1.00  0.00           H  
ATOM   1241 C115  PA    36      16.367  47.374  52.492  1.00  0.00           C  
ATOM   1242 H15R  PA    36      16.927  48.163  51.986  1.00  0.00           H  
ATOM   1243 H15S  PA    36      16.836  47.084  53.434  1.00  0.00           H  
ATOM   1244 C114  PA    36      14.872  47.864  52.745  1.00  0.00           C  
ATOM   1245 H14R  PA    36      14.317  47.075  53.256  1.00  0.00           H  
ATOM   1246 H14S  PA    36      14.454  47.955  51.740  1.00  0.00           H  
ATOM   1247 C113  PA    36      14.938  49.117  53.586  1.00  0.00           C  
ATOM   1248 H13R  PA    36      15.527  48.809  54.453  1.00  0.00           H  
ATOM   1249 H13S  PA    36      13.914  49.332  53.897  1.00  0.00           H  
ATOM   1250 C112  PA    36      15.620  50.343  52.894  1.00  0.00           C  
ATOM   1251 H12R  PA    36      14.880  50.789  52.227  1.00  0.00           H  
ATOM   1252 H12S  PA    36      16.363  50.029  52.158  1.00  0.00           H  
ATOM   1253 C111  PA    36      16.342  51.326  53.840  1.00  0.00           C  
ATOM   1254 H11R  PA    36      17.032  51.911  53.228  1.00  0.00           H  
ATOM   1255 H11S  PA    36      16.925  50.797  54.596  1.00  0.00           H  
ATOM   1256 C110  PA    36      15.332  52.237  54.603  1.00  0.00           C  
ATOM   1257 H10R  PA    36      14.639  51.614  55.172  1.00  0.00           H  
ATOM   1258 H10S  PA    36      14.754  52.853  53.911  1.00  0.00           H  
ATOM   1259  C19  PA    36      16.045  53.202  55.480  1.00  0.00           C  
ATOM   1260  H9R  PA    36      15.406  53.806  56.127  1.00  0.00           H  
ATOM   1261  H9S  PA    36      16.545  53.920  54.826  1.00  0.00           H  
ATOM   1262  C18  PA    36      16.989  52.582  56.524  1.00  0.00           C  
ATOM   1263  H8R  PA    36      17.839  52.312  55.894  1.00  0.00           H  
ATOM   1264  H8S  PA    36      16.544  51.650  56.878  1.00  0.00           H  
ATOM   1265  C17  PA    36      17.524  53.477  57.644  1.00  0.00           C  
ATOM   1266  H7R  PA    36      18.225  52.899  58.251  1.00  0.00           H  
ATOM   1267  H7S  PA    36      16.687  53.638  58.326  1.00  0.00           H  
ATOM   1268  C16  PA    36      18.203  54.817  57.090  1.00  0.00           C  
ATOM   1269  H6R  PA    36      17.563  55.362  56.394  1.00  0.00           H  
ATOM   1270  H6S  PA    36      19.166  54.511  56.677  1.00  0.00           H  
ATOM   1271  C15  PA    36      18.382  55.704  58.357  1.00  0.00           C  
ATOM   1272  H5R  PA    36      19.108  55.251  59.035  1.00  0.00           H  
ATOM   1273  H5S  PA    36      17.453  55.817  58.919  1.00  0.00           H  
ATOM   1274  C14  PA    36      18.823  57.112  57.978  1.00  0.00           C  
ATOM   1275  H4R  PA    36      18.022  57.534  57.368  1.00  0.00           H  
ATOM   1276  H4S  PA    36      19.806  57.118  57.502  1.00  0.00           H  
ATOM   1277  C13  PA    36      18.880  57.881  59.296  1.00  0.00           C  
ATOM   1278  H3R  PA    36      19.721  57.491  59.873  1.00  0.00           H  
ATOM   1279  H3S  PA    36      17.983  57.761  59.906  1.00  0.00           H  
ATOM   1280  C12  PA    36      19.074  59.349  59.061  1.00  0.00           C  
ATOM   1281  H2R  PA    36      18.426  59.642  58.231  1.00  0.00           H  
ATOM   1282  H2S  PA    36      20.108  59.502  58.746  1.00  0.00           H  
ATOM   1283  C11  PC    37      18.780  60.177  60.297  1.00  0.00           C  
ATOM   1284  O12  PC    37      18.666  59.753  61.419  1.00  0.00           O  
ATOM   1285  O11  PC    37      18.578  61.477  59.910  1.00  0.00           O  
ATOM   1286  C1   PC    37      18.380  62.483  60.875  1.00  0.00           C  
ATOM   1287  HR   PC    37      17.705  62.058  61.623  1.00  0.00           H  
ATOM   1288  HS   PC    37      17.860  63.285  60.345  1.00  0.00           H  
ATOM   1289  C2   PC    37      19.747  62.950  61.448  1.00  0.00           C  
ATOM   1290  HX   PC    37      20.327  62.139  61.896  1.00  0.00           H  
ATOM   1291  C3   PC    37      19.422  64.109  62.373  1.00  0.00           C  
ATOM   1292  HA   PC    37      18.557  64.672  62.012  1.00  0.00           H  
ATOM   1293  HB   PC    37      20.270  64.795  62.442  1.00  0.00           H  
ATOM   1294  O31  PC    37      18.969  63.611  63.685  1.00  0.00           O  
ATOM   1295  P31  PC    37      19.552  64.094  65.051  1.00  0.00           P  
ATOM   1296  O32  PC    37      18.649  65.348  65.502  1.00  0.00           O  
ATOM   1297  C31  PC    37      18.934  66.732  65.231  1.00  0.00           C  
ATOM   1298  H1A  PC    37      17.997  67.238  64.989  1.00  0.00           H  
ATOM   1299  H1B  PC    37      19.700  66.883  64.466  1.00  0.00           H  
ATOM   1300  C32  PC    37      19.435  67.315  66.558  1.00  0.00           C  
ATOM   1301  H2A  PC    37      19.702  68.357  66.374  1.00  0.00           H  
ATOM   1302  H2B  PC    37      20.363  66.844  66.887  1.00  0.00           H  
ATOM   1303  N31  PC    37      18.565  67.357  67.802  1.00  0.00           N  
ATOM   1304  C33  PC    37      17.183  67.746  67.550  1.00  0.00           C  
ATOM   1305  H3A  PC    37      16.739  67.167  66.739  1.00  0.00           H  
ATOM   1306  H3B  PC    37      17.091  68.766  67.176  1.00  0.00           H  
ATOM   1307  H3C  PC    37      16.577  67.677  68.455  1.00  0.00           H  
ATOM   1308  C34  PC    37      18.363  66.025  68.392  1.00  0.00           C  
ATOM   1309  H4A  PC    37      19.356  65.584  68.492  1.00  0.00           H  
ATOM   1310  H4B  PC    37      17.788  65.490  67.635  1.00  0.00           H  
ATOM   1311  H4C  PC    37      17.745  66.023  69.291  1.00  0.00           H  
ATOM   1312  C35  PC    37      19.183  68.150  68.754  1.00  0.00           C  
ATOM   1313  H5A  PC    37      20.107  67.648  69.042  1.00  0.00           H  
ATOM   1314  H5B  PC    37      18.460  68.181  69.570  1.00  0.00           H  
ATOM   1315  H5C  PC    37      19.311  69.155  68.349  1.00  0.00           H  
ATOM   1316  O33  PC    37      19.332  63.024  66.082  1.00  0.00           O  
ATOM   1317  O34  PC    37      20.973  64.558  64.755  1.00  0.00           O  
ATOM   1318  O21  PC    37      20.470  63.481  60.333  1.00  0.00           O  
ATOM   1319  C21  PC    37      21.349  62.669  59.687  1.00  0.00           C  
ATOM   1320  O22  PC    37      21.743  61.562  60.107  1.00  0.00           O  
ATOM   1321  C12  OL    38      21.653  63.128  58.291  1.00  0.00           C  
ATOM   1322  H2R  OL    38      21.162  64.102  58.233  1.00  0.00           H  
ATOM   1323  H2S  OL    38      22.733  63.286  58.255  1.00  0.00           H  
ATOM   1324  C13  OL    38      21.289  61.976  57.274  1.00  0.00           C  
ATOM   1325  H3R  OL    38      21.712  60.998  57.516  1.00  0.00           H  
ATOM   1326  H3S  OL    38      20.199  61.944  57.215  1.00  0.00           H  
ATOM   1327  C14  OL    38      21.906  62.395  55.893  1.00  0.00           C  
ATOM   1328  H4R  OL    38      22.045  63.478  55.882  1.00  0.00           H  
ATOM   1329  H4S  OL    38      22.863  61.896  55.720  1.00  0.00           H  
ATOM   1330  C15  OL    38      21.015  62.060  54.672  1.00  0.00           C  
ATOM   1331  H5R  OL    38      21.097  60.971  54.688  1.00  0.00           H  
ATOM   1332  H5S  OL    38      20.025  62.369  55.013  1.00  0.00           H  
ATOM   1333  C16  OL    38      21.341  62.627  53.287  1.00  0.00           C  
ATOM   1334  H6R  OL    38      21.398  63.713  53.387  1.00  0.00           H  
ATOM   1335  H6S  OL    38      22.280  62.162  52.978  1.00  0.00           H  
ATOM   1336  C17  OL    38      20.302  62.361  52.256  1.00  0.00           C  
ATOM   1337  H7R  OL    38      20.034  61.303  52.255  1.00  0.00           H  
ATOM   1338  H7S  OL    38      19.417  62.951  52.503  1.00  0.00           H  
ATOM   1339  C18  OL    38      20.768  63.010  50.904  1.00  0.00           C  
ATOM   1340  H8R  OL    38      21.133  64.026  51.065  1.00  0.00           H  
ATOM   1341  H8S  OL    38      21.653  62.462  50.573  1.00  0.00           H  
ATOM   1342  C19  OL    38      19.762  62.989  49.856  1.00  0.00           C  
ATOM   1343  H9R  OL    38      18.736  63.021  50.212  1.00  0.00           H  
ATOM   1344 C110  OL    38      20.045  62.960  48.539  1.00  0.00           C  
ATOM   1345 H10R  OL    38      19.199  62.930  47.856  1.00  0.00           H  
ATOM   1346 C111  OL    38      21.430  62.707  47.856  1.00  0.00           C  
ATOM   1347 H11R  OL    38      22.249  62.724  48.578  1.00  0.00           H  
ATOM   1348 H11S  OL    38      21.396  61.771  47.295  1.00  0.00           H  
ATOM   1349 C112  OL    38      21.576  63.852  46.916  1.00  0.00           C  
ATOM   1350 H12R  OL    38      20.596  64.129  46.523  1.00  0.00           H  
ATOM   1351 H12S  OL    38      21.852  64.706  47.538  1.00  0.00           H  
ATOM   1352 C113  OL    38      22.570  63.542  45.840  1.00  0.00           C  
ATOM   1353 H13R  OL    38      23.547  63.402  46.306  1.00  0.00           H  
ATOM   1354 H13S  OL    38      22.424  62.562  45.381  1.00  0.00           H  
ATOM   1355 C114  OL    38      22.754  64.637  44.795  1.00  0.00           C  
ATOM   1356 H14R  OL    38      21.865  64.753  44.172  1.00  0.00           H  
ATOM   1357 H14S  OL    38      22.866  65.605  45.288  1.00  0.00           H  
ATOM   1358 C115  OL    38      24.111  64.621  44.022  1.00  0.00           C  
ATOM   1359 H15R  OL    38      24.223  65.602  43.554  1.00  0.00           H  
ATOM   1360 H15S  OL    38      24.893  64.451  44.765  1.00  0.00           H  
ATOM   1361 C116  OL    38      24.067  63.485  43.033  1.00  0.00           C  
ATOM   1362 H16R  OL    38      23.922  62.562  43.599  1.00  0.00           H  
ATOM   1363 H16S  OL    38      23.212  63.696  42.389  1.00  0.00           H  
ATOM   1364 C117  OL    38      25.254  63.456  42.141  1.00  0.00           C  
ATOM   1365 H17R  OL    38      25.216  64.373  41.549  1.00  0.00           H  
ATOM   1366 H17S  OL    38      26.248  63.545  42.583  1.00  0.00           H  
ATOM   1367 C118  OL    38      25.165  62.137  41.345  1.00  0.00           C  
ATOM   1368 H18R  OL    38      24.233  61.997  40.793  1.00  0.00           H  
ATOM   1369 H18S  OL    38      25.340  61.347  42.079  1.00  0.00           H  
ATOM   1370 H18T  OL    38      25.979  62.191  40.618  1.00  0.00           H  
TER    1371       OL    38 
ATOM   1371  C1  CHL    39      45.523  14.590  55.166  1.00  0.00           C  
ATOM   1372  H11 CHL    39      44.817  15.413  55.295  1.00  0.00           H  
ATOM   1373  H12 CHL    39      46.424  14.935  54.654  1.00  0.00           H  
ATOM   1374  C2  CHL    39      46.028  14.385  56.638  1.00  0.00           C  
ATOM   1375  H21 CHL    39      46.813  13.628  56.588  1.00  0.00           H  
ATOM   1376  H22 CHL    39      46.575  15.267  56.979  1.00  0.00           H  
ATOM   1377  C3  CHL    39      44.878  14.066  57.534  1.00  0.00           C  
ATOM   1378  H31 CHL    39      44.234  14.946  57.612  1.00  0.00           H  
ATOM   1379  C4  CHL    39      44.056  12.843  57.000  1.00  0.00           C  
ATOM   1380  H41 CHL    39      44.621  11.921  57.147  1.00  0.00           H  
ATOM   1381  H42 CHL    39      43.144  12.862  57.600  1.00  0.00           H  
ATOM   1382  C5  CHL    39      43.747  12.963  55.520  1.00  0.00           C  
ATOM   1383  C6  CHL    39      42.536  12.510  55.112  1.00  0.00           C  
ATOM   1384  H61 CHL    39      41.803  12.026  55.751  1.00  0.00           H  
ATOM   1385  C7  CHL    39      42.052  12.503  53.664  1.00  0.00           C  
ATOM   1386  H71 CHL    39      41.514  11.579  53.445  1.00  0.00           H  
ATOM   1387  H72 CHL    39      41.418  13.391  53.709  1.00  0.00           H  
ATOM   1388  C8  CHL    39      43.236  12.575  52.654  1.00  0.00           C  
ATOM   1389  H81 CHL    39      43.685  11.580  52.665  1.00  0.00           H  
ATOM   1390  C9  CHL    39      44.258  13.649  53.114  1.00  0.00           C  
ATOM   1391  H91 CHL    39      43.714  14.594  53.184  1.00  0.00           H  
ATOM   1392  C10 CHL    39      44.830  13.359  54.523  1.00  0.00           C  
ATOM   1393  C11 CHL    39      45.326  13.962  52.029  1.00  0.00           C  
ATOM   1394 H111 CHL    39      45.938  14.833  52.273  1.00  0.00           H  
ATOM   1395 H112 CHL    39      46.033  13.132  51.971  1.00  0.00           H  
ATOM   1396  C12 CHL    39      44.739  14.286  50.581  1.00  0.00           C  
ATOM   1397 H121 CHL    39      44.253  15.263  50.583  1.00  0.00           H  
ATOM   1398 H122 CHL    39      45.607  14.485  49.950  1.00  0.00           H  
ATOM   1399  C13 CHL    39      43.786  13.118  50.055  1.00  0.00           C  
ATOM   1400  C14 CHL    39      42.718  12.942  51.170  1.00  0.00           C  
ATOM   1401 H141 CHL    39      42.243  13.916  51.305  1.00  0.00           H  
ATOM   1402  C15 CHL    39      41.501  12.150  50.707  1.00  0.00           C  
ATOM   1403 H151 CHL    39      41.711  11.090  50.865  1.00  0.00           H  
ATOM   1404 H152 CHL    39      40.544  12.496  51.102  1.00  0.00           H  
ATOM   1405  C16 CHL    39      41.591  12.405  49.152  1.00  0.00           C  
ATOM   1406 H161 CHL    39      41.815  11.490  48.599  1.00  0.00           H  
ATOM   1407 H162 CHL    39      40.627  12.772  48.793  1.00  0.00           H  
ATOM   1408  C17 CHL    39      42.754  13.414  48.883  1.00  0.00           C  
ATOM   1409 H171 CHL    39      42.373  14.424  49.047  1.00  0.00           H  
ATOM   1410  C18 CHL    39      44.691  11.843  49.735  1.00  0.00           C  
ATOM   1411 H181 CHL    39      45.409  12.051  48.939  1.00  0.00           H  
ATOM   1412 H182 CHL    39      44.117  10.981  49.391  1.00  0.00           H  
ATOM   1413 H183 CHL    39      45.236  11.526  50.626  1.00  0.00           H  
ATOM   1414  C19 CHL    39      45.836  12.209  54.376  1.00  0.00           C  
ATOM   1415 H191 CHL    39      46.126  12.046  55.416  1.00  0.00           H  
ATOM   1416 H192 CHL    39      46.639  12.356  53.650  1.00  0.00           H  
ATOM   1417 H193 CHL    39      45.325  11.271  54.154  1.00  0.00           H  
ATOM   1418  C20 CHL    39      43.261  13.435  47.459  1.00  0.00           C  
ATOM   1419 H201 CHL    39      43.705  12.444  47.341  1.00  0.00           H  
ATOM   1420  C21 CHL    39      44.248  14.543  47.185  1.00  0.00           C  
ATOM   1421 H211 CHL    39      44.294  14.660  46.100  1.00  0.00           H  
ATOM   1422 H212 CHL    39      45.268  14.291  47.485  1.00  0.00           H  
ATOM   1423 H213 CHL    39      43.914  15.508  47.572  1.00  0.00           H  
ATOM   1424  C22 CHL    39      42.046  13.507  46.421  1.00  0.00           C  
ATOM   1425 H221 CHL    39      42.506  13.643  45.440  1.00  0.00           H  
ATOM   1426 H222 CHL    39      41.365  12.654  46.446  1.00  0.00           H  
ATOM   1427  C23 CHL    39      41.300  14.881  46.469  1.00  0.00           C  
ATOM   1428 H231 CHL    39      40.932  14.992  47.491  1.00  0.00           H  
ATOM   1429 H232 CHL    39      42.001  15.651  46.142  1.00  0.00           H  
ATOM   1430  C24 CHL    39      40.008  14.885  45.566  1.00  0.00           C  
ATOM   1431 H241 CHL    39      39.512  15.858  45.564  1.00  0.00           H  
ATOM   1432 H242 CHL    39      39.283  14.301  46.137  1.00  0.00           H  
ATOM   1433  C25 CHL    39      40.141  14.358  44.115  1.00  0.00           C  
ATOM   1434 H251 CHL    39      40.584  13.370  43.970  1.00  0.00           H  
ATOM   1435  C26 CHL    39      38.805  14.222  43.405  1.00  0.00           C  
ATOM   1436 H261 CHL    39      38.931  13.862  42.382  1.00  0.00           H  
ATOM   1437 H262 CHL    39      38.271  15.170  43.497  1.00  0.00           H  
ATOM   1438 H263 CHL    39      38.250  13.437  43.923  1.00  0.00           H  
ATOM   1439  C27 CHL    39      40.960  15.260  43.203  1.00  0.00           C  
ATOM   1440 H271 CHL    39      40.467  16.232  43.261  1.00  0.00           H  
ATOM   1441 H272 CHL    39      41.066  14.853  42.195  1.00  0.00           H  
ATOM   1442 H273 CHL    39      41.954  15.388  43.636  1.00  0.00           H  
ATOM   1443  O1  CHL    39      45.305  13.689  58.833  1.00  0.00           O  
ATOM   1444  HO1 CHL    39      46.116  14.200  59.002  1.00  0.00           H  
TER    1445      CHL    39 
ATOM   1445 C116  PA    40      35.397   1.290  46.489  1.00  0.00           C  
ATOM   1446 H16R  PA    40      36.042   0.577  45.971  1.00  0.00           H  
ATOM   1447 H16S  PA    40      35.957   1.960  47.145  1.00  0.00           H  
ATOM   1448 H16T  PA    40      34.788   1.874  45.796  1.00  0.00           H  
ATOM   1449 C115  PA    40      34.439   0.490  47.386  1.00  0.00           C  
ATOM   1450 H15R  PA    40      35.116  -0.233  47.845  1.00  0.00           H  
ATOM   1451 H15S  PA    40      33.698  -0.077  46.818  1.00  0.00           H  
ATOM   1452 C114  PA    40      33.810   1.390  48.418  1.00  0.00           C  
ATOM   1453 H14R  PA    40      34.487   2.103  48.893  1.00  0.00           H  
ATOM   1454 H14S  PA    40      33.486   0.783  49.266  1.00  0.00           H  
ATOM   1455 C113  PA    40      32.614   2.147  47.820  1.00  0.00           C  
ATOM   1456 H13R  PA    40      32.078   1.390  47.245  1.00  0.00           H  
ATOM   1457 H13S  PA    40      32.921   2.892  47.082  1.00  0.00           H  
ATOM   1458 C112  PA    40      31.580   2.791  48.843  1.00  0.00           C  
ATOM   1459 H12R  PA    40      30.942   2.028  49.295  1.00  0.00           H  
ATOM   1460 H12S  PA    40      30.829   3.346  48.276  1.00  0.00           H  
ATOM   1461 C111  PA    40      32.098   3.560  50.056  1.00  0.00           C  
ATOM   1462 H11R  PA    40      31.308   4.264  50.325  1.00  0.00           H  
ATOM   1463 H11S  PA    40      33.019   4.101  49.829  1.00  0.00           H  
ATOM   1464 C110  PA    40      32.349   2.740  51.325  1.00  0.00           C  
ATOM   1465 H10R  PA    40      33.147   2.020  51.134  1.00  0.00           H  
ATOM   1466 H10S  PA    40      31.389   2.274  51.556  1.00  0.00           H  
ATOM   1467  C19  PA    40      32.829   3.644  52.556  1.00  0.00           C  
ATOM   1468  H9R  PA    40      33.591   4.309  52.146  1.00  0.00           H  
ATOM   1469  H9S  PA    40      33.321   3.029  53.312  1.00  0.00           H  
ATOM   1470  C18  PA    40      31.704   4.468  53.188  1.00  0.00           C  
ATOM   1471  H8R  PA    40      30.785   3.883  53.107  1.00  0.00           H  
ATOM   1472  H8S  PA    40      31.537   5.408  52.657  1.00  0.00           H  
ATOM   1473  C17  PA    40      32.027   4.967  54.694  1.00  0.00           C  
ATOM   1474  H7R  PA    40      31.364   5.796  54.948  1.00  0.00           H  
ATOM   1475  H7S  PA    40      33.055   5.329  54.763  1.00  0.00           H  
ATOM   1476  C16  PA    40      31.995   3.803  55.614  1.00  0.00           C  
ATOM   1477  H6R  PA    40      32.955   3.284  55.567  1.00  0.00           H  
ATOM   1478  H6S  PA    40      31.169   3.132  55.369  1.00  0.00           H  
ATOM   1479  C15  PA    40      31.748   4.154  57.078  1.00  0.00           C  
ATOM   1480  H5R  PA    40      30.867   4.747  57.330  1.00  0.00           H  
ATOM   1481  H5S  PA    40      32.532   4.836  57.415  1.00  0.00           H  
ATOM   1482  C14  PA    40      31.810   2.941  58.014  1.00  0.00           C  
ATOM   1483  H4R  PA    40      32.000   2.028  57.447  1.00  0.00           H  
ATOM   1484  H4S  PA    40      30.864   2.694  58.500  1.00  0.00           H  
ATOM   1485  C13  PA    40      33.115   2.916  58.865  1.00  0.00           C  
ATOM   1486  H3R  PA    40      33.082   3.875  59.386  1.00  0.00           H  
ATOM   1487  H3S  PA    40      34.138   2.920  58.482  1.00  0.00           H  
ATOM   1488  C12  PA    40      32.980   1.777  59.888  1.00  0.00           C  
ATOM   1489  H2R  PA    40      33.956   1.713  60.374  1.00  0.00           H  
ATOM   1490  H2S  PA    40      32.744   0.822  59.415  1.00  0.00           H  
ATOM   1491  C11  PE    41      31.950   1.904  61.010  1.00  0.00           C  
ATOM   1492  O12  PE    41      30.856   1.434  60.845  1.00  0.00           O  
ATOM   1493  O11  PE    41      32.307   2.525  62.121  1.00  0.00           O  
ATOM   1494  C1   PE    41      31.492   2.600  63.281  1.00  0.00           C  
ATOM   1495  HR   PE    41      32.216   2.588  64.099  1.00  0.00           H  
ATOM   1496  HS   PE    41      30.778   1.773  63.316  1.00  0.00           H  
ATOM   1497  C2   PE    41      30.575   3.836  63.293  1.00  0.00           C  
ATOM   1498  HX   PE    41      31.192   4.698  63.027  1.00  0.00           H  
ATOM   1499  C3   PE    41      29.919   3.992  64.698  1.00  0.00           C  
ATOM   1500  HA   PE    41      29.364   4.928  64.795  1.00  0.00           H  
ATOM   1501  HB   PE    41      30.728   4.067  65.430  1.00  0.00           H  
ATOM   1502  O31  PE    41      28.982   2.924  65.038  1.00  0.00           O  
ATOM   1503  P31  PE    41      28.551   2.716  66.548  1.00  0.00           P  
ATOM   1504  O32  PE    41      27.819   4.015  66.819  1.00  0.00           O  
ATOM   1505  C31  PE    41      28.400   5.119  67.506  1.00  0.00           C  
ATOM   1506  H1A  PE    41      27.747   5.990  67.407  1.00  0.00           H  
ATOM   1507  H1B  PE    41      29.437   5.305  67.217  1.00  0.00           H  
ATOM   1508  C32  PE    41      28.379   4.757  68.988  1.00  0.00           C  
ATOM   1509  H2A  PE    41      28.799   3.754  69.077  1.00  0.00           H  
ATOM   1510  H2B  PE    41      28.988   5.455  69.564  1.00  0.00           H  
ATOM   1511  N31  PE    41      26.991   4.540  69.451  1.00  0.00           N  
ATOM   1512 HN1A  PE    41      26.308   5.265  69.178  1.00  0.00           H  
ATOM   1513 HN1B  PE    41      26.602   3.662  69.069  1.00  0.00           H  
ATOM   1514 HN1C  PE    41      26.886   4.367  70.464  1.00  0.00           H  
ATOM   1515  O33  PE    41      27.483   1.734  66.525  1.00  0.00           O  
ATOM   1516  O34  PE    41      29.747   2.507  67.403  1.00  0.00           O  
ATOM   1517  O21  PE    41      29.545   3.787  62.316  1.00  0.00           O  
ATOM   1518  C21  PE    41      29.654   4.404  61.108  1.00  0.00           C  
ATOM   1519  O22  PE    41      30.640   5.059  60.807  1.00  0.00           O  
ATOM   1520  C12  OL    42      28.354   4.268  60.345  1.00  0.00           C  
ATOM   1521  H2R  OL    42      27.678   3.733  61.015  1.00  0.00           H  
ATOM   1522  H2S  OL    42      27.959   5.273  60.185  1.00  0.00           H  
ATOM   1523  C13  OL    42      28.458   3.489  59.007  1.00  0.00           C  
ATOM   1524  H3R  OL    42      29.206   3.987  58.387  1.00  0.00           H  
ATOM   1525  H3S  OL    42      28.855   2.484  59.167  1.00  0.00           H  
ATOM   1526  C14  OL    42      27.120   3.435  58.229  1.00  0.00           C  
ATOM   1527  H4R  OL    42      26.477   2.658  58.647  1.00  0.00           H  
ATOM   1528  H4S  OL    42      26.638   4.413  58.284  1.00  0.00           H  
ATOM   1529  C15  OL    42      27.405   3.026  56.784  1.00  0.00           C  
ATOM   1530  H5R  OL    42      26.458   2.690  56.356  1.00  0.00           H  
ATOM   1531  H5S  OL    42      27.724   3.898  56.209  1.00  0.00           H  
ATOM   1532  C16  OL    42      28.391   1.830  56.588  1.00  0.00           C  
ATOM   1533  H6R  OL    42      29.404   2.229  56.502  1.00  0.00           H  
ATOM   1534  H6S  OL    42      28.272   1.115  57.405  1.00  0.00           H  
ATOM   1535  C17  OL    42      28.153   1.115  55.236  1.00  0.00           C  
ATOM   1536  H7R  OL    42      28.689   0.164  55.248  1.00  0.00           H  
ATOM   1537  H7S  OL    42      27.199   0.604  55.088  1.00  0.00           H  
ATOM   1538  C18  OL    42      28.569   2.019  54.041  1.00  0.00           C  
ATOM   1539  H8R  OL    42      27.716   2.700  54.013  1.00  0.00           H  
ATOM   1540  H8S  OL    42      29.452   2.629  54.245  1.00  0.00           H  
ATOM   1541  C19  OL    42      28.633   1.424  52.623  1.00  0.00           C  
ATOM   1542  H9R  OL    42      29.581   0.941  52.401  1.00  0.00           H  
ATOM   1543 C110  OL    42      27.709   1.350  51.664  1.00  0.00           C  
ATOM   1544 H10R  OL    42      27.955   1.055  50.647  1.00  0.00           H  
ATOM   1545 C111  OL    42      26.368   2.002  51.692  1.00  0.00           C  
ATOM   1546 H11R  OL    42      25.645   1.412  52.258  1.00  0.00           H  
ATOM   1547 H11S  OL    42      26.410   2.934  52.260  1.00  0.00           H  
ATOM   1548 C112  OL    42      26.041   2.284  50.202  1.00  0.00           C  
ATOM   1549 H12R  OL    42      26.716   3.050  49.814  1.00  0.00           H  
ATOM   1550 H12S  OL    42      26.308   1.448  49.553  1.00  0.00           H  
ATOM   1551 C113  OL    42      24.541   2.532  49.819  1.00  0.00           C  
ATOM   1552 H13R  OL    42      23.951   1.632  49.999  1.00  0.00           H  
ATOM   1553 H13S  OL    42      24.187   3.325  50.481  1.00  0.00           H  
ATOM   1554 C114  OL    42      24.405   2.811  48.341  1.00  0.00           C  
ATOM   1555 H14R  OL    42      24.785   3.829  48.233  1.00  0.00           H  
ATOM   1556 H14S  OL    42      25.006   2.116  47.751  1.00  0.00           H  
ATOM   1557 C115  OL    42      22.957   2.787  47.840  1.00  0.00           C  
ATOM   1558 H15R  OL    42      22.730   1.768  48.160  1.00  0.00           H  
ATOM   1559 H15S  OL    42      22.310   3.552  48.273  1.00  0.00           H  
ATOM   1560 C116  OL    42      22.733   2.905  46.354  1.00  0.00           C  
ATOM   1561 H16R  OL    42      21.689   2.818  46.046  1.00  0.00           H  
ATOM   1562 H16S  OL    42      23.145   3.871  46.053  1.00  0.00           H  
ATOM   1563 C117  OL    42      23.535   1.778  45.617  1.00  0.00           C  
ATOM   1564 H17R  OL    42      23.128   1.775  44.604  1.00  0.00           H  
ATOM   1565 H17S  OL    42      24.570   2.123  45.616  1.00  0.00           H  
ATOM   1566 C118  OL    42      23.381   0.315  46.073  1.00  0.00           C  
ATOM   1567 H18R  OL    42      23.693   0.137  47.105  1.00  0.00           H  
ATOM   1568 H18S  OL    42      23.894  -0.296  45.328  1.00  0.00           H  
ATOM   1569 H18T  OL    42      22.366  -0.071  45.962  1.00  0.00           H  
TER    1570       OL    42 
ATOM   1570  C1  CHL    43      62.112  46.494  56.357  1.00  0.00           C  
ATOM   1571  H11 CHL    43      61.081  46.792  56.155  1.00  0.00           H  
ATOM   1572  H12 CHL    43      62.700  47.242  55.821  1.00  0.00           H  
ATOM   1573  C2  CHL    43      62.259  46.624  57.884  1.00  0.00           C  
ATOM   1574  H21 CHL    43      63.270  46.643  58.294  1.00  0.00           H  
ATOM   1575  H22 CHL    43      61.788  47.524  58.284  1.00  0.00           H  
ATOM   1576  C3  CHL    43      61.511  45.495  58.512  1.00  0.00           C  
ATOM   1577  H31 CHL    43      60.496  45.660  58.140  1.00  0.00           H  
ATOM   1578  C4  CHL    43      62.117  44.135  58.166  1.00  0.00           C  
ATOM   1579  H41 CHL    43      63.184  43.996  58.351  1.00  0.00           H  
ATOM   1580  H42 CHL    43      61.629  43.323  58.710  1.00  0.00           H  
ATOM   1581  C5  CHL    43      61.989  43.962  56.663  1.00  0.00           C  
ATOM   1582  C6  CHL    43      61.475  42.891  56.124  1.00  0.00           C  
ATOM   1583  H61 CHL    43      61.118  42.013  56.656  1.00  0.00           H  
ATOM   1584  C7  CHL    43      61.084  42.737  54.731  1.00  0.00           C  
ATOM   1585  H71 CHL    43      61.158  41.691  54.425  1.00  0.00           H  
ATOM   1586  H72 CHL    43      60.012  42.886  54.583  1.00  0.00           H  
ATOM   1587  C8  CHL    43      61.955  43.631  53.782  1.00  0.00           C  
ATOM   1588  H81 CHL    43      62.991  43.285  53.806  1.00  0.00           H  
ATOM   1589  C9  CHL    43      61.980  45.107  54.345  1.00  0.00           C  
ATOM   1590  H91 CHL    43      60.908  45.307  54.403  1.00  0.00           H  
ATOM   1591  C10 CHL    43      62.495  45.130  55.796  1.00  0.00           C  
ATOM   1592  C11 CHL    43      62.629  46.106  53.287  1.00  0.00           C  
ATOM   1593 H111 CHL    43      62.420  47.144  53.555  1.00  0.00           H  
ATOM   1594 H112 CHL    43      63.720  46.088  53.335  1.00  0.00           H  
ATOM   1595  C12 CHL    43      62.145  46.001  51.771  1.00  0.00           C  
ATOM   1596 H121 CHL    43      61.120  46.355  51.635  1.00  0.00           H  
ATOM   1597 H122 CHL    43      62.808  46.661  51.208  1.00  0.00           H  
ATOM   1598  C13 CHL    43      62.218  44.536  51.287  1.00  0.00           C  
ATOM   1599  C14 CHL    43      61.368  43.720  52.339  1.00  0.00           C  
ATOM   1600 H141 CHL    43      60.426  44.264  52.441  1.00  0.00           H  
ATOM   1601  C15 CHL    43      61.134  42.352  51.648  1.00  0.00           C  
ATOM   1602 H151 CHL    43      61.710  41.535  52.088  1.00  0.00           H  
ATOM   1603 H152 CHL    43      60.083  42.144  51.856  1.00  0.00           H  
ATOM   1604  C16 CHL    43      61.267  42.578  50.147  1.00  0.00           C  
ATOM   1605 H161 CHL    43      62.128  42.021  49.770  1.00  0.00           H  
ATOM   1606 H162 CHL    43      60.390  42.202  49.616  1.00  0.00           H  
ATOM   1607  C17 CHL    43      61.482  44.142  49.928  1.00  0.00           C  
ATOM   1608 H171 CHL    43      60.548  44.701  50.021  1.00  0.00           H  
ATOM   1609  C18 CHL    43      63.683  43.937  51.269  1.00  0.00           C  
ATOM   1610 H181 CHL    43      64.236  44.306  52.134  1.00  0.00           H  
ATOM   1611 H182 CHL    43      64.273  44.257  50.408  1.00  0.00           H  
ATOM   1612 H183 CHL    43      63.738  42.846  51.291  1.00  0.00           H  
ATOM   1613  C19 CHL    43      64.022  45.022  55.843  1.00  0.00           C  
ATOM   1614 H191 CHL    43      64.353  44.110  55.341  1.00  0.00           H  
ATOM   1615 H192 CHL    43      64.378  45.106  56.872  1.00  0.00           H  
ATOM   1616 H193 CHL    43      64.557  45.725  55.201  1.00  0.00           H  
ATOM   1617  C20 CHL    43      62.203  44.453  48.608  1.00  0.00           C  
ATOM   1618 H201 CHL    43      63.128  43.880  48.701  1.00  0.00           H  
ATOM   1619  C21 CHL    43      62.509  45.956  48.448  1.00  0.00           C  
ATOM   1620 H211 CHL    43      61.655  46.486  48.874  1.00  0.00           H  
ATOM   1621 H212 CHL    43      62.725  46.204  47.407  1.00  0.00           H  
ATOM   1622 H213 CHL    43      63.373  46.227  49.059  1.00  0.00           H  
ATOM   1623  C22 CHL    43      61.381  43.870  47.442  1.00  0.00           C  
ATOM   1624 H221 CHL    43      61.934  43.853  46.501  1.00  0.00           H  
ATOM   1625 H222 CHL    43      61.182  42.803  47.559  1.00  0.00           H  
ATOM   1626  C23 CHL    43      59.938  44.572  47.179  1.00  0.00           C  
ATOM   1627 H231 CHL    43      59.203  44.280  47.932  1.00  0.00           H  
ATOM   1628 H232 CHL    43      60.046  45.653  47.075  1.00  0.00           H  
ATOM   1629  C24 CHL    43      59.514  44.131  45.771  1.00  0.00           C  
ATOM   1630 H241 CHL    43      60.202  44.471  44.994  1.00  0.00           H  
ATOM   1631 H242 CHL    43      59.563  43.041  45.806  1.00  0.00           H  
ATOM   1632  C25 CHL    43      58.007  44.309  45.486  1.00  0.00           C  
ATOM   1633 H251 CHL    43      57.340  43.595  45.973  1.00  0.00           H  
ATOM   1634  C26 CHL    43      57.483  45.732  45.880  1.00  0.00           C  
ATOM   1635 H261 CHL    43      57.422  45.812  46.968  1.00  0.00           H  
ATOM   1636 H262 CHL    43      56.493  45.940  45.469  1.00  0.00           H  
ATOM   1637 H263 CHL    43      58.146  46.515  45.506  1.00  0.00           H  
ATOM   1638  C27 CHL    43      57.755  44.238  44.008  1.00  0.00           C  
ATOM   1639 H271 CHL    43      56.708  44.393  43.736  1.00  0.00           H  
ATOM   1640 H272 CHL    43      57.912  43.199  43.711  1.00  0.00           H  
ATOM   1641 H273 CHL    43      58.421  44.887  43.435  1.00  0.00           H  
ATOM   1642  O1  CHL    43      61.493  45.615  59.974  1.00  0.00           O  
ATOM   1643  HO1 CHL    43      60.767  45.031  60.259  1.00  0.00           H  
TER    1644      CHL    43 
ATOM   1644  C1  CHL    44      60.592  25.620  57.495  1.00  0.00           C  
ATOM   1645  H11 CHL    44      61.673  25.474  57.537  1.00  0.00           H  
ATOM   1646  H12 CHL    44      60.219  24.694  57.053  1.00  0.00           H  
ATOM   1647  C2  CHL    44      60.127  25.754  58.930  1.00  0.00           C  
ATOM   1648  H21 CHL    44      59.056  25.947  59.019  1.00  0.00           H  
ATOM   1649  H22 CHL    44      60.348  24.762  59.330  1.00  0.00           H  
ATOM   1650  C3  CHL    44      60.935  26.928  59.606  1.00  0.00           C  
ATOM   1651  H31 CHL    44      61.992  26.662  59.693  1.00  0.00           H  
ATOM   1652  C4  CHL    44      60.874  28.210  58.800  1.00  0.00           C  
ATOM   1653  H41 CHL    44      59.957  28.802  58.787  1.00  0.00           H  
ATOM   1654  H42 CHL    44      61.579  28.813  59.378  1.00  0.00           H  
ATOM   1655  C5  CHL    44      61.132  28.031  57.295  1.00  0.00           C  
ATOM   1656  C6  CHL    44      62.061  28.863  56.722  1.00  0.00           C  
ATOM   1657  H61 CHL    44      62.545  29.592  57.367  1.00  0.00           H  
ATOM   1658  C7  CHL    44      62.310  28.969  55.220  1.00  0.00           C  
ATOM   1659  H71 CHL    44      62.282  30.022  54.932  1.00  0.00           H  
ATOM   1660  H72 CHL    44      63.282  28.526  54.994  1.00  0.00           H  
ATOM   1661  C8  CHL    44      61.318  28.054  54.454  1.00  0.00           C  
ATOM   1662  H81 CHL    44      60.315  28.470  54.342  1.00  0.00           H  
ATOM   1663  C9  CHL    44      61.132  26.697  55.256  1.00  0.00           C  
ATOM   1664  H91 CHL    44      62.182  26.472  55.456  1.00  0.00           H  
ATOM   1665  C10 CHL    44      60.385  26.875  56.552  1.00  0.00           C  
ATOM   1666  C11 CHL    44      60.447  25.573  54.319  1.00  0.00           C  
ATOM   1667 H111 CHL    44      60.476  24.562  54.731  1.00  0.00           H  
ATOM   1668 H112 CHL    44      59.423  25.803  54.018  1.00  0.00           H  
ATOM   1669  C12 CHL    44      61.224  25.401  52.986  1.00  0.00           C  
ATOM   1670 H121 CHL    44      62.260  25.121  53.187  1.00  0.00           H  
ATOM   1671 H122 CHL    44      60.875  24.490  52.496  1.00  0.00           H  
ATOM   1672  C13 CHL    44      61.114  26.721  52.198  1.00  0.00           C  
ATOM   1673  C14 CHL    44      61.897  27.782  53.010  1.00  0.00           C  
ATOM   1674 H141 CHL    44      62.903  27.427  53.240  1.00  0.00           H  
ATOM   1675  C15 CHL    44      62.111  29.009  52.087  1.00  0.00           C  
ATOM   1676 H151 CHL    44      61.188  29.588  52.021  1.00  0.00           H  
ATOM   1677 H152 CHL    44      62.902  29.681  52.426  1.00  0.00           H  
ATOM   1678  C16 CHL    44      62.293  28.288  50.737  1.00  0.00           C  
ATOM   1679 H161 CHL    44      61.631  28.729  49.989  1.00  0.00           H  
ATOM   1680 H162 CHL    44      63.352  28.415  50.506  1.00  0.00           H  
ATOM   1681  C17 CHL    44      61.886  26.705  50.925  1.00  0.00           C  
ATOM   1682 H171 CHL    44      62.848  26.227  51.122  1.00  0.00           H  
ATOM   1683  C18 CHL    44      59.644  27.127  51.834  1.00  0.00           C  
ATOM   1684 H181 CHL    44      59.136  27.465  52.740  1.00  0.00           H  
ATOM   1685 H182 CHL    44      59.185  26.296  51.294  1.00  0.00           H  
ATOM   1686 H183 CHL    44      59.544  27.976  51.154  1.00  0.00           H  
ATOM   1687  C19 CHL    44      58.857  27.303  56.519  1.00  0.00           C  
ATOM   1688 H191 CHL    44      58.721  28.300  56.093  1.00  0.00           H  
ATOM   1689 H192 CHL    44      58.388  27.221  57.502  1.00  0.00           H  
ATOM   1690 H193 CHL    44      58.269  26.710  55.817  1.00  0.00           H  
ATOM   1691  C20 CHL    44      61.219  26.121  49.569  1.00  0.00           C  
ATOM   1692 H201 CHL    44      60.374  26.789  49.390  1.00  0.00           H  
ATOM   1693  C21 CHL    44      60.761  24.627  49.630  1.00  0.00           C  
ATOM   1694 H211 CHL    44      60.771  24.164  48.641  1.00  0.00           H  
ATOM   1695 H212 CHL    44      59.791  24.478  50.109  1.00  0.00           H  
ATOM   1696 H213 CHL    44      61.518  23.993  50.096  1.00  0.00           H  
ATOM   1697  C22 CHL    44      62.078  26.274  48.330  1.00  0.00           C  
ATOM   1698 H221 CHL    44      61.396  26.057  47.504  1.00  0.00           H  
ATOM   1699 H222 CHL    44      62.370  27.326  48.304  1.00  0.00           H  
ATOM   1700  C23 CHL    44      63.373  25.408  48.288  1.00  0.00           C  
ATOM   1701 H231 CHL    44      64.064  25.803  49.036  1.00  0.00           H  
ATOM   1702 H232 CHL    44      63.179  24.367  48.553  1.00  0.00           H  
ATOM   1703  C24 CHL    44      64.054  25.421  46.909  1.00  0.00           C  
ATOM   1704 H241 CHL    44      64.410  26.418  46.641  1.00  0.00           H  
ATOM   1705 H242 CHL    44      65.005  24.942  47.152  1.00  0.00           H  
ATOM   1706  C25 CHL    44      63.270  24.630  45.825  1.00  0.00           C  
ATOM   1707 H251 CHL    44      62.235  24.979  45.843  1.00  0.00           H  
ATOM   1708  C26 CHL    44      63.986  24.875  44.507  1.00  0.00           C  
ATOM   1709 H261 CHL    44      65.008  24.492  44.550  1.00  0.00           H  
ATOM   1710 H262 CHL    44      63.945  25.938  44.259  1.00  0.00           H  
ATOM   1711 H263 CHL    44      63.377  24.416  43.726  1.00  0.00           H  
ATOM   1712  C27 CHL    44      63.371  23.172  46.229  1.00  0.00           C  
ATOM   1713 H271 CHL    44      64.383  22.984  46.594  1.00  0.00           H  
ATOM   1714 H272 CHL    44      63.219  22.561  45.337  1.00  0.00           H  
ATOM   1715 H273 CHL    44      62.524  22.962  46.884  1.00  0.00           H  
ATOM   1716  O1  CHL    44      60.379  27.153  60.894  1.00  0.00           O  
ATOM   1717  HO1 CHL    44      60.375  26.245  61.245  1.00  0.00           H  
TER    1718      CHL    44 
ATOM   1718 C116  PA    45      49.713  61.484  42.793  1.00  0.00           C  
ATOM   1719 H16R  PA    45      50.159  61.988  43.652  1.00  0.00           H  
ATOM   1720 H16S  PA    45      48.714  61.196  43.128  1.00  0.00           H  
ATOM   1721 H16T  PA    45      49.688  62.125  41.910  1.00  0.00           H  
ATOM   1722 C115  PA    45      50.630  60.292  42.498  1.00  0.00           C  
ATOM   1723 H15R  PA    45      51.606  60.733  42.287  1.00  0.00           H  
ATOM   1724 H15S  PA    45      50.271  59.779  41.604  1.00  0.00           H  
ATOM   1725 C114  PA    45      50.840  59.318  43.687  1.00  0.00           C  
ATOM   1726 H14R  PA    45      51.191  58.366  43.285  1.00  0.00           H  
ATOM   1727 H14S  PA    45      49.858  59.061  44.088  1.00  0.00           H  
ATOM   1728 C113  PA    45      51.709  60.049  44.740  1.00  0.00           C  
ATOM   1729 H13R  PA    45      51.190  60.967  45.022  1.00  0.00           H  
ATOM   1730 H13S  PA    45      52.723  60.183  44.357  1.00  0.00           H  
ATOM   1731 C112  PA    45      51.834  59.091  46.035  1.00  0.00           C  
ATOM   1732 H12R  PA    45      52.467  58.275  45.682  1.00  0.00           H  
ATOM   1733 H12S  PA    45      50.872  58.634  46.279  1.00  0.00           H  
ATOM   1734 C111  PA    45      52.375  59.622  47.331  1.00  0.00           C  
ATOM   1735 H11R  PA    45      53.450  59.811  47.310  1.00  0.00           H  
ATOM   1736 H11S  PA    45      52.370  58.939  48.183  1.00  0.00           H  
ATOM   1737 C110  PA    45      51.628  60.920  47.923  1.00  0.00           C  
ATOM   1738 H10R  PA    45      51.509  61.607  47.082  1.00  0.00           H  
ATOM   1739 H10S  PA    45      52.239  61.479  48.634  1.00  0.00           H  
ATOM   1740  C19  PA    45      50.189  60.692  48.473  1.00  0.00           C  
ATOM   1741  H9R  PA    45      49.568  60.484  47.600  1.00  0.00           H  
ATOM   1742  H9S  PA    45      49.835  61.604  48.959  1.00  0.00           H  
ATOM   1743  C18  PA    45      50.004  59.513  49.521  1.00  0.00           C  
ATOM   1744  H8R  PA    45      50.326  58.594  49.027  1.00  0.00           H  
ATOM   1745  H8S  PA    45      48.961  59.281  49.747  1.00  0.00           H  
ATOM   1746  C17  PA    45      50.709  59.755  50.829  1.00  0.00           C  
ATOM   1747  H7R  PA    45      50.200  60.606  51.287  1.00  0.00           H  
ATOM   1748  H7S  PA    45      51.749  60.062  50.700  1.00  0.00           H  
ATOM   1749  C16  PA    45      50.583  58.525  51.733  1.00  0.00           C  
ATOM   1750  H6R  PA    45      51.066  57.724  51.171  1.00  0.00           H  
ATOM   1751  H6S  PA    45      49.529  58.328  51.942  1.00  0.00           H  
ATOM   1752  C15  PA    45      51.369  58.562  53.035  1.00  0.00           C  
ATOM   1753  H5R  PA    45      52.413  58.329  52.818  1.00  0.00           H  
ATOM   1754  H5S  PA    45      51.004  57.736  53.648  1.00  0.00           H  
ATOM   1755  C14  PA    45      51.298  59.807  53.940  1.00  0.00           C  
ATOM   1756  H4R  PA    45      50.268  60.169  53.899  1.00  0.00           H  
ATOM   1757  H4S  PA    45      51.813  60.634  53.446  1.00  0.00           H  
ATOM   1758  C13  PA    45      51.770  59.656  55.392  1.00  0.00           C  
ATOM   1759  H3R  PA    45      52.602  58.956  55.494  1.00  0.00           H  
ATOM   1760  H3S  PA    45      51.031  59.101  55.974  1.00  0.00           H  
ATOM   1761  C12  PA    45      52.023  60.982  56.151  1.00  0.00           C  
ATOM   1762  H2R  PA    45      51.235  61.735  56.087  1.00  0.00           H  
ATOM   1763  H2S  PA    45      52.835  61.430  55.574  1.00  0.00           H  
ATOM   1764  C11  PC    46      52.383  60.827  57.607  1.00  0.00           C  
ATOM   1765  O12  PC    46      51.762  60.073  58.355  1.00  0.00           O  
ATOM   1766  O11  PC    46      53.479  61.589  57.956  1.00  0.00           O  
ATOM   1767  C1   PC    46      53.902  61.499  59.353  1.00  0.00           C  
ATOM   1768  HR   PC    46      53.024  61.459  60.002  1.00  0.00           H  
ATOM   1769  HS   PC    46      54.487  62.392  59.588  1.00  0.00           H  
ATOM   1770  C2   PC    46      54.782  60.161  59.581  1.00  0.00           C  
ATOM   1771  HX   PC    46      54.137  59.330  59.287  1.00  0.00           H  
ATOM   1772  C3   PC    46      55.258  60.026  61.087  1.00  0.00           C  
ATOM   1773  HA   PC    46      56.322  59.863  61.278  1.00  0.00           H  
ATOM   1774  HB   PC    46      54.858  59.120  61.550  1.00  0.00           H  
ATOM   1775  O31  PC    46      54.712  60.960  62.007  1.00  0.00           O  
ATOM   1776  P31  PC    46      55.477  62.105  62.794  1.00  0.00           P  
ATOM   1777  O32  PC    46      56.576  61.380  63.630  1.00  0.00           O  
ATOM   1778  C31  PC    46      56.347  60.534  64.790  1.00  0.00           C  
ATOM   1779  H1A  PC    46      56.314  59.487  64.476  1.00  0.00           H  
ATOM   1780  H1B  PC    46      55.431  60.750  65.347  1.00  0.00           H  
ATOM   1781  C32  PC    46      57.594  60.774  65.661  1.00  0.00           C  
ATOM   1782  H2A  PC    46      57.707  61.796  66.027  1.00  0.00           H  
ATOM   1783  H2B  PC    46      58.470  60.565  65.045  1.00  0.00           H  
ATOM   1784  N31  PC    46      57.749  60.040  66.883  1.00  0.00           N  
ATOM   1785  C33  PC    46      56.776  60.268  67.913  1.00  0.00           C  
ATOM   1786  H3A  PC    46      55.780  60.219  67.469  1.00  0.00           H  
ATOM   1787  H3B  PC    46      56.913  61.299  68.241  1.00  0.00           H  
ATOM   1788  H3C  PC    46      56.802  59.541  68.726  1.00  0.00           H  
ATOM   1789  C34  PC    46      57.844  58.599  66.435  1.00  0.00           C  
ATOM   1790  H4A  PC    46      58.749  58.567  65.827  1.00  0.00           H  
ATOM   1791  H4B  PC    46      56.906  58.247  66.003  1.00  0.00           H  
ATOM   1792  H4C  PC    46      58.107  58.151  67.395  1.00  0.00           H  
ATOM   1793  C35  PC    46      59.103  60.471  67.414  1.00  0.00           C  
ATOM   1794  H5A  PC    46      59.246  61.551  67.344  1.00  0.00           H  
ATOM   1795  H5B  PC    46      59.849  59.946  66.816  1.00  0.00           H  
ATOM   1796  H5C  PC    46      59.190  60.141  68.450  1.00  0.00           H  
ATOM   1797  O33  PC    46      56.109  62.903  61.759  1.00  0.00           O  
ATOM   1798  O34  PC    46      54.504  62.735  63.694  1.00  0.00           O  
ATOM   1799  O21  PC    46      55.934  60.290  58.751  1.00  0.00           O  
ATOM   1800  C21  PC    46      55.911  59.617  57.545  1.00  0.00           C  
ATOM   1801  O22  PC    46      55.044  58.941  57.109  1.00  0.00           O  
ATOM   1802  C12  OL    47      57.090  59.982  56.716  1.00  0.00           C  
ATOM   1803  H2R  OL    47      57.075  61.067  56.595  1.00  0.00           H  
ATOM   1804  H2S  OL    47      58.009  59.798  57.277  1.00  0.00           H  
ATOM   1805  C13  OL    47      57.140  59.423  55.252  1.00  0.00           C  
ATOM   1806  H3R  OL    47      58.077  59.407  54.690  1.00  0.00           H  
ATOM   1807  H3S  OL    47      56.822  58.378  55.263  1.00  0.00           H  
ATOM   1808  C14  OL    47      56.199  60.209  54.251  1.00  0.00           C  
ATOM   1809  H4R  OL    47      55.233  60.408  54.720  1.00  0.00           H  
ATOM   1810  H4S  OL    47      56.673  61.179  54.088  1.00  0.00           H  
ATOM   1811  C15  OL    47      55.852  59.438  52.975  1.00  0.00           C  
ATOM   1812  H5R  OL    47      56.845  59.180  52.599  1.00  0.00           H  
ATOM   1813  H5S  OL    47      55.247  58.549  53.164  1.00  0.00           H  
ATOM   1814  C16  OL    47      55.140  60.325  51.853  1.00  0.00           C  
ATOM   1815  H6R  OL    47      54.359  59.803  51.296  1.00  0.00           H  
ATOM   1816  H6S  OL    47      54.608  61.205  52.223  1.00  0.00           H  
ATOM   1817  C17  OL    47      56.180  60.938  50.869  1.00  0.00           C  
ATOM   1818  H7R  OL    47      56.907  61.423  51.524  1.00  0.00           H  
ATOM   1819  H7S  OL    47      56.737  60.107  50.431  1.00  0.00           H  
ATOM   1820  C18  OL    47      55.477  61.899  49.859  1.00  0.00           C  
ATOM   1821  H8R  OL    47      54.599  61.403  49.438  1.00  0.00           H  
ATOM   1822  H8S  OL    47      55.123  62.764  50.425  1.00  0.00           H  
ATOM   1823  C19  OL    47      56.516  62.361  48.854  1.00  0.00           C  
ATOM   1824  H9R  OL    47      57.306  61.658  48.603  1.00  0.00           H  
ATOM   1825 C110  OL    47      56.437  63.490  48.172  1.00  0.00           C  
ATOM   1826 H10R  OL    47      57.253  63.828  47.538  1.00  0.00           H  
ATOM   1827 C111  OL    47      55.272  64.501  48.261  1.00  0.00           C  
ATOM   1828 H11R  OL    47      54.404  64.020  48.717  1.00  0.00           H  
ATOM   1829 H11S  OL    47      55.544  65.378  48.853  1.00  0.00           H  
ATOM   1830 C112  OL    47      54.902  65.106  46.915  1.00  0.00           C  
ATOM   1831 H12R  OL    47      54.373  66.045  47.090  1.00  0.00           H  
ATOM   1832 H12S  OL    47      55.821  65.184  46.329  1.00  0.00           H  
ATOM   1833 C113  OL    47      53.861  64.312  46.126  1.00  0.00           C  
ATOM   1834 H13R  OL    47      53.048  64.057  46.809  1.00  0.00           H  
ATOM   1835 H13S  OL    47      53.365  64.975  45.413  1.00  0.00           H  
ATOM   1836 C114  OL    47      54.473  62.998  45.535  1.00  0.00           C  
ATOM   1837 H14R  OL    47      54.890  62.309  46.273  1.00  0.00           H  
ATOM   1838 H14S  OL    47      53.703  62.373  45.076  1.00  0.00           H  
ATOM   1839 C115  OL    47      55.550  63.191  44.436  1.00  0.00           C  
ATOM   1840 H15R  OL    47      55.243  64.016  43.790  1.00  0.00           H  
ATOM   1841 H15S  OL    47      56.455  63.606  44.885  1.00  0.00           H  
ATOM   1842 C116  OL    47      56.020  62.000  43.628  1.00  0.00           C  
ATOM   1843 H16R  OL    47      55.156  61.657  43.056  1.00  0.00           H  
ATOM   1844 H16S  OL    47      56.869  62.315  43.016  1.00  0.00           H  
ATOM   1845 C117  OL    47      56.629  60.873  44.471  1.00  0.00           C  
ATOM   1846 H17R  OL    47      56.219  60.904  45.482  1.00  0.00           H  
ATOM   1847 H17S  OL    47      56.487  59.902  43.990  1.00  0.00           H  
ATOM   1848 C118  OL    47      58.121  61.002  44.721  1.00  0.00           C  
ATOM   1849 H18R  OL    47      58.216  61.901  45.334  1.00  0.00           H  
ATOM   1850 H18S  OL    47      58.694  61.176  43.808  1.00  0.00           H  
ATOM   1851 H18T  OL    47      58.428  60.105  45.263  1.00  0.00           H  
TER    1852       OL    47 
ATOM   1852  C1  CHL    48      55.788  32.650  55.263  1.00  0.00           C  
ATOM   1853  H11 CHL    48      54.848  33.199  55.355  1.00  0.00           H  
ATOM   1854  H12 CHL    48      56.365  33.239  54.548  1.00  0.00           H  
ATOM   1855  C2  CHL    48      56.476  32.592  56.710  1.00  0.00           C  
ATOM   1856  H21 CHL    48      57.488  32.188  56.648  1.00  0.00           H  
ATOM   1857  H22 CHL    48      56.525  33.642  57.006  1.00  0.00           H  
ATOM   1858  C3  CHL    48      55.581  31.746  57.672  1.00  0.00           C  
ATOM   1859  H31 CHL    48      54.706  32.344  57.940  1.00  0.00           H  
ATOM   1860  C4  CHL    48      55.093  30.390  57.112  1.00  0.00           C  
ATOM   1861  H41 CHL    48      55.940  29.712  57.229  1.00  0.00           H  
ATOM   1862  H42 CHL    48      54.280  30.118  57.789  1.00  0.00           H  
ATOM   1863  C5  CHL    48      54.645  30.416  55.676  1.00  0.00           C  
ATOM   1864  C6  CHL    48      53.557  29.655  55.452  1.00  0.00           C  
ATOM   1865  H61 CHL    48      53.094  29.056  56.232  1.00  0.00           H  
ATOM   1866  C7  CHL    48      53.062  29.578  54.022  1.00  0.00           C  
ATOM   1867  H71 CHL    48      52.677  28.567  53.871  1.00  0.00           H  
ATOM   1868  H72 CHL    48      52.201  30.240  54.138  1.00  0.00           H  
ATOM   1869  C8  CHL    48      53.941  30.152  52.904  1.00  0.00           C  
ATOM   1870  H81 CHL    48      54.644  29.391  52.557  1.00  0.00           H  
ATOM   1871  C9  CHL    48      54.586  31.490  53.338  1.00  0.00           C  
ATOM   1872  H91 CHL    48      53.735  32.136  53.564  1.00  0.00           H  
ATOM   1873  C10 CHL    48      55.436  31.260  54.631  1.00  0.00           C  
ATOM   1874  C11 CHL    48      55.343  32.248  52.194  1.00  0.00           C  
ATOM   1875 H111 CHL    48      55.683  33.221  52.555  1.00  0.00           H  
ATOM   1876 H112 CHL    48      56.244  31.701  51.907  1.00  0.00           H  
ATOM   1877  C12 CHL    48      54.455  32.428  50.944  1.00  0.00           C  
ATOM   1878 H121 CHL    48      53.618  33.077  51.209  1.00  0.00           H  
ATOM   1879 H122 CHL    48      55.003  32.895  50.123  1.00  0.00           H  
ATOM   1880  C13 CHL    48      53.943  31.068  50.493  1.00  0.00           C  
ATOM   1881  C14 CHL    48      53.120  30.499  51.658  1.00  0.00           C  
ATOM   1882 H141 CHL    48      52.416  31.261  52.000  1.00  0.00           H  
ATOM   1883  C15 CHL    48      52.202  29.385  51.039  1.00  0.00           C  
ATOM   1884 H151 CHL    48      52.743  28.439  50.973  1.00  0.00           H  
ATOM   1885 H152 CHL    48      51.261  29.133  51.534  1.00  0.00           H  
ATOM   1886  C16 CHL    48      51.891  29.932  49.718  1.00  0.00           C  
ATOM   1887 H161 CHL    48      52.024  29.212  48.907  1.00  0.00           H  
ATOM   1888 H162 CHL    48      50.869  30.308  49.632  1.00  0.00           H  
ATOM   1889  C17 CHL    48      52.761  31.159  49.432  1.00  0.00           C  
ATOM   1890 H171 CHL    48      52.340  32.138  49.670  1.00  0.00           H  
ATOM   1891  C18 CHL    48      55.090  30.159  49.992  1.00  0.00           C  
ATOM   1892 H181 CHL    48      55.608  30.643  49.161  1.00  0.00           H  
ATOM   1893 H182 CHL    48      54.667  29.255  49.550  1.00  0.00           H  
ATOM   1894 H183 CHL    48      55.862  29.965  50.739  1.00  0.00           H  
ATOM   1895  C19 CHL    48      56.785  30.617  54.346  1.00  0.00           C  
ATOM   1896 H191 CHL    48      57.509  31.251  53.829  1.00  0.00           H  
ATOM   1897 H192 CHL    48      56.693  29.719  53.732  1.00  0.00           H  
ATOM   1898 H193 CHL    48      57.348  30.278  55.219  1.00  0.00           H  
ATOM   1899  C20 CHL    48      53.122  31.229  47.852  1.00  0.00           C  
ATOM   1900 H201 CHL    48      53.533  30.280  47.501  1.00  0.00           H  
ATOM   1901  C21 CHL    48      54.157  32.444  47.530  1.00  0.00           C  
ATOM   1902 H211 CHL    48      54.415  32.557  46.475  1.00  0.00           H  
ATOM   1903 H212 CHL    48      55.195  32.185  47.749  1.00  0.00           H  
ATOM   1904 H213 CHL    48      53.776  33.392  47.916  1.00  0.00           H  
ATOM   1905  C22 CHL    48      51.803  31.535  47.023  1.00  0.00           C  
ATOM   1906 H221 CHL    48      51.109  30.707  47.181  1.00  0.00           H  
ATOM   1907 H222 CHL    48      51.320  32.499  47.198  1.00  0.00           H  
ATOM   1908  C23 CHL    48      51.911  31.557  45.499  1.00  0.00           C  
ATOM   1909 H231 CHL    48      52.846  32.069  45.262  1.00  0.00           H  
ATOM   1910 H232 CHL    48      51.899  30.578  45.014  1.00  0.00           H  
ATOM   1911  C24 CHL    48      50.716  32.268  44.832  1.00  0.00           C  
ATOM   1912 H241 CHL    48      49.832  31.756  45.219  1.00  0.00           H  
ATOM   1913 H242 CHL    48      50.757  33.341  45.031  1.00  0.00           H  
ATOM   1914  C25 CHL    48      50.637  32.063  43.280  1.00  0.00           C  
ATOM   1915 H251 CHL    48      50.507  31.004  43.047  1.00  0.00           H  
ATOM   1916  C26 CHL    48      51.907  32.400  42.507  1.00  0.00           C  
ATOM   1917 H261 CHL    48      52.380  33.248  43.008  1.00  0.00           H  
ATOM   1918 H262 CHL    48      51.721  32.546  41.441  1.00  0.00           H  
ATOM   1919 H263 CHL    48      52.620  31.584  42.640  1.00  0.00           H  
ATOM   1920  C27 CHL    48      49.410  32.694  42.678  1.00  0.00           C  
ATOM   1921 H271 CHL    48      49.489  33.781  42.752  1.00  0.00           H  
ATOM   1922 H272 CHL    48      48.465  32.393  43.135  1.00  0.00           H  
ATOM   1923 H273 CHL    48      49.420  32.640  41.587  1.00  0.00           H  
ATOM   1924  O1  CHL    48      56.270  31.605  58.954  1.00  0.00           O  
ATOM   1925  HO1 CHL    48      55.836  30.996  59.578  1.00  0.00           H  
TER    1926      CHL    48 
ATOM   1926 C116  PA    49       6.540  32.360  49.955  1.00  0.00           C  
ATOM   1927 H16R  PA    49       6.580  31.284  50.141  1.00  0.00           H  
ATOM   1928 H16S  PA    49       7.504  32.561  49.484  1.00  0.00           H  
ATOM   1929 H16T  PA    49       5.640  32.584  49.378  1.00  0.00           H  
ATOM   1930 C115  PA    49       6.419  33.193  51.234  1.00  0.00           C  
ATOM   1931 H15R  PA    49       7.105  32.868  52.018  1.00  0.00           H  
ATOM   1932 H15S  PA    49       5.377  33.004  51.502  1.00  0.00           H  
ATOM   1933 C114  PA    49       6.497  34.756  51.012  1.00  0.00           C  
ATOM   1934 H14R  PA    49       6.335  35.149  52.018  1.00  0.00           H  
ATOM   1935 H14S  PA    49       5.736  35.029  50.279  1.00  0.00           H  
ATOM   1936 C113  PA    49       7.839  35.309  50.490  1.00  0.00           C  
ATOM   1937 H13R  PA    49       7.690  36.380  50.340  1.00  0.00           H  
ATOM   1938 H13S  PA    49       8.043  34.778  49.558  1.00  0.00           H  
ATOM   1939 C112  PA    49       9.011  35.156  51.463  1.00  0.00           C  
ATOM   1940 H12R  PA    49       9.915  35.516  50.969  1.00  0.00           H  
ATOM   1941 H12S  PA    49       9.103  34.084  51.652  1.00  0.00           H  
ATOM   1942 C111  PA    49       8.797  35.876  52.878  1.00  0.00           C  
ATOM   1943 H11R  PA    49       8.050  36.671  52.830  1.00  0.00           H  
ATOM   1944 H11S  PA    49       9.740  36.232  53.296  1.00  0.00           H  
ATOM   1945 C110  PA    49       8.430  35.016  54.085  1.00  0.00           C  
ATOM   1946 H10R  PA    49       9.152  34.215  54.257  1.00  0.00           H  
ATOM   1947 H10S  PA    49       7.623  34.367  53.738  1.00  0.00           H  
ATOM   1948  C19  PA    49       7.970  35.776  55.306  1.00  0.00           C  
ATOM   1949  H9R  PA    49       7.054  36.270  54.977  1.00  0.00           H  
ATOM   1950  H9S  PA    49       8.656  36.584  55.572  1.00  0.00           H  
ATOM   1951  C18  PA    49       7.678  34.855  56.541  1.00  0.00           C  
ATOM   1952  H8R  PA    49       7.438  35.532  57.363  1.00  0.00           H  
ATOM   1953  H8S  PA    49       8.549  34.299  56.892  1.00  0.00           H  
ATOM   1954  C17  PA    49       6.565  33.792  56.330  1.00  0.00           C  
ATOM   1955  H7R  PA    49       6.749  33.123  55.486  1.00  0.00           H  
ATOM   1956  H7S  PA    49       5.683  34.395  56.104  1.00  0.00           H  
ATOM   1957  C16  PA    49       6.218  32.862  57.545  1.00  0.00           C  
ATOM   1958  H6R  PA    49       7.113  32.275  57.763  1.00  0.00           H  
ATOM   1959  H6S  PA    49       5.424  32.172  57.253  1.00  0.00           H  
ATOM   1960  C15  PA    49       5.959  33.629  58.804  1.00  0.00           C  
ATOM   1961  H5R  PA    49       5.003  34.152  58.742  1.00  0.00           H  
ATOM   1962  H5S  PA    49       6.787  34.334  58.907  1.00  0.00           H  
ATOM   1963  C14  PA    49       5.878  32.612  59.961  1.00  0.00           C  
ATOM   1964  H4R  PA    49       6.865  32.196  60.174  1.00  0.00           H  
ATOM   1965  H4S  PA    49       5.257  31.717  59.882  1.00  0.00           H  
ATOM   1966  C13  PA    49       5.419  33.444  61.167  1.00  0.00           C  
ATOM   1967  H3R  PA    49       4.488  33.946  60.895  1.00  0.00           H  
ATOM   1968  H3S  PA    49       6.077  34.305  61.308  1.00  0.00           H  
ATOM   1969  C12  PA    49       5.206  32.636  62.512  1.00  0.00           C  
ATOM   1970  H2R  PA    49       4.776  31.639  62.404  1.00  0.00           H  
ATOM   1971  H2S  PA    49       6.146  32.489  63.048  1.00  0.00           H  
ATOM   1972  C11  PC    50       4.410  33.461  63.511  1.00  0.00           C  
ATOM   1973  O12  PC    50       3.213  33.674  63.377  1.00  0.00           O  
ATOM   1974  O11  PC    50       5.166  33.985  64.476  1.00  0.00           O  
ATOM   1975  C1   PC    50       4.606  34.854  65.483  1.00  0.00           C  
ATOM   1976  HR   PC    50       3.994  34.296  66.196  1.00  0.00           H  
ATOM   1977  HS   PC    50       4.069  35.709  65.066  1.00  0.00           H  
ATOM   1978  C2   PC    50       5.797  35.402  66.349  1.00  0.00           C  
ATOM   1979  HX   PC    50       6.219  34.584  66.938  1.00  0.00           H  
ATOM   1980  C3   PC    50       5.337  36.494  67.342  1.00  0.00           C  
ATOM   1981  HA   PC    50       4.828  37.352  66.897  1.00  0.00           H  
ATOM   1982  HB   PC    50       6.244  36.918  67.779  1.00  0.00           H  
ATOM   1983  O31  PC    50       4.311  36.033  68.306  1.00  0.00           O  
ATOM   1984  P31  PC    50       4.691  35.805  69.888  1.00  0.00           P  
ATOM   1985  O32  PC    50       5.682  34.560  69.889  1.00  0.00           O  
ATOM   1986  C31  PC    50       5.382  33.186  69.814  1.00  0.00           C  
ATOM   1987  H1A  PC    50       5.667  32.855  68.812  1.00  0.00           H  
ATOM   1988  H1B  PC    50       4.339  32.984  70.071  1.00  0.00           H  
ATOM   1989  C32  PC    50       6.268  32.566  70.886  1.00  0.00           C  
ATOM   1990  H2A  PC    50       6.037  33.208  71.738  1.00  0.00           H  
ATOM   1991  H2B  PC    50       7.318  32.685  70.618  1.00  0.00           H  
ATOM   1992  N31  PC    50       6.148  31.034  71.221  1.00  0.00           N  
ATOM   1993  C33  PC    50       4.806  30.655  71.873  1.00  0.00           C  
ATOM   1994  H3A  PC    50       4.715  31.234  72.793  1.00  0.00           H  
ATOM   1995  H3B  PC    50       4.934  29.583  72.027  1.00  0.00           H  
ATOM   1996  H3C  PC    50       3.997  30.817  71.159  1.00  0.00           H  
ATOM   1997  C34  PC    50       6.415  30.303  69.957  1.00  0.00           C  
ATOM   1998  H4A  PC    50       5.593  30.471  69.259  1.00  0.00           H  
ATOM   1999  H4B  PC    50       6.434  29.236  70.187  1.00  0.00           H  
ATOM   2000  H4C  PC    50       7.253  30.727  69.403  1.00  0.00           H  
ATOM   2001  C35  PC    50       7.198  30.751  72.202  1.00  0.00           C  
ATOM   2002  H5A  PC    50       7.117  29.668  72.305  1.00  0.00           H  
ATOM   2003  H5B  PC    50       7.143  31.284  73.152  1.00  0.00           H  
ATOM   2004  H5C  PC    50       8.136  30.911  71.668  1.00  0.00           H  
ATOM   2005  O33  PC    50       5.503  36.987  70.401  1.00  0.00           O  
ATOM   2006  O34  PC    50       3.418  35.538  70.545  1.00  0.00           O  
ATOM   2007  O21  PC    50       6.703  36.121  65.442  1.00  0.00           O  
ATOM   2008  C21  PC    50       7.918  35.654  65.165  1.00  0.00           C  
ATOM   2009  O22  PC    50       8.495  34.811  65.809  1.00  0.00           O  
ATOM   2010  C12  OL    51       8.588  36.271  63.928  1.00  0.00           C  
ATOM   2011  H2R  OL    51       8.064  37.106  63.457  1.00  0.00           H  
ATOM   2012  H2S  OL    51       9.627  36.546  64.118  1.00  0.00           H  
ATOM   2013  C13  OL    51       8.424  35.184  62.903  1.00  0.00           C  
ATOM   2014  H3R  OL    51       7.431  34.741  62.992  1.00  0.00           H  
ATOM   2015  H3S  OL    51       8.353  35.531  61.870  1.00  0.00           H  
ATOM   2016  C14  OL    51       9.443  34.056  62.958  1.00  0.00           C  
ATOM   2017  H4R  OL    51      10.479  34.392  62.880  1.00  0.00           H  
ATOM   2018  H4S  OL    51       9.440  33.470  63.880  1.00  0.00           H  
ATOM   2019  C15  OL    51       9.209  32.952  61.943  1.00  0.00           C  
ATOM   2020  H5R  OL    51       9.962  32.176  62.095  1.00  0.00           H  
ATOM   2021  H5S  OL    51       8.251  32.446  62.079  1.00  0.00           H  
ATOM   2022  C16  OL    51       9.305  33.345  60.474  1.00  0.00           C  
ATOM   2023  H6R  OL    51       8.919  32.496  59.907  1.00  0.00           H  
ATOM   2024  H6S  OL    51       8.724  34.254  60.303  1.00  0.00           H  
ATOM   2025  C17  OL    51      10.741  33.601  60.077  1.00  0.00           C  
ATOM   2026  H7R  OL    51      11.104  34.430  60.688  1.00  0.00           H  
ATOM   2027  H7S  OL    51      11.351  32.708  60.230  1.00  0.00           H  
ATOM   2028  C18  OL    51      10.898  34.013  58.622  1.00  0.00           C  
ATOM   2029  H8R  OL    51      10.607  33.283  57.865  1.00  0.00           H  
ATOM   2030  H8S  OL    51      10.278  34.891  58.431  1.00  0.00           H  
ATOM   2031  C19  OL    51      12.329  34.420  58.256  1.00  0.00           C  
ATOM   2032  H9R  OL    51      13.080  33.938  58.875  1.00  0.00           H  
ATOM   2033 C110  OL    51      12.750  35.237  57.276  1.00  0.00           C  
ATOM   2034 H10R  OL    51      13.818  35.395  57.144  1.00  0.00           H  
ATOM   2035 C111  OL    51      11.880  35.999  56.309  1.00  0.00           C  
ATOM   2036 H11R  OL    51      10.887  35.555  56.214  1.00  0.00           H  
ATOM   2037 H11S  OL    51      11.741  37.042  56.601  1.00  0.00           H  
ATOM   2038 C112  OL    51      12.363  36.072  54.900  1.00  0.00           C  
ATOM   2039 H12R  OL    51      11.554  36.393  54.241  1.00  0.00           H  
ATOM   2040 H12S  OL    51      13.198  36.767  54.788  1.00  0.00           H  
ATOM   2041 C113  OL    51      12.893  34.728  54.400  1.00  0.00           C  
ATOM   2042 H13R  OL    51      13.814  34.535  54.954  1.00  0.00           H  
ATOM   2043 H13S  OL    51      12.206  33.904  54.603  1.00  0.00           H  
ATOM   2044 C114  OL    51      13.321  34.671  52.937  1.00  0.00           C  
ATOM   2045 H14R  OL    51      12.350  34.660  52.439  1.00  0.00           H  
ATOM   2046 H14S  OL    51      13.874  35.586  52.718  1.00  0.00           H  
ATOM   2047 C115  OL    51      14.075  33.422  52.421  1.00  0.00           C  
ATOM   2048 H15R  OL    51      14.913  33.317  53.113  1.00  0.00           H  
ATOM   2049 H15S  OL    51      13.418  32.553  52.499  1.00  0.00           H  
ATOM   2050 C116  OL    51      14.669  33.666  50.981  1.00  0.00           C  
ATOM   2051 H16R  OL    51      15.575  34.274  51.037  1.00  0.00           H  
ATOM   2052 H16S  OL    51      15.032  32.663  50.747  1.00  0.00           H  
ATOM   2053 C117  OL    51      13.661  34.190  49.946  1.00  0.00           C  
ATOM   2054 H17R  OL    51      13.132  35.072  50.312  1.00  0.00           H  
ATOM   2055 H17S  OL    51      14.165  34.450  49.013  1.00  0.00           H  
ATOM   2056 C118  OL    51      12.729  33.106  49.393  1.00  0.00           C  
ATOM   2057 H18R  OL    51      13.381  32.529  48.735  1.00  0.00           H  
ATOM   2058 H18S  OL    51      11.778  33.431  48.965  1.00  0.00           H  
ATOM   2059 H18T  OL    51      12.600  32.405  50.221  1.00  0.00           H  
TER    2060       OL    51 
ATOM   2060 C116  PA    52      87.217  60.475  48.924  1.00  0.00           C  
ATOM   2061 H16R  PA    52      86.189  60.815  49.060  1.00  0.00           H  
ATOM   2062 H16S  PA    52      87.403  59.794  49.758  1.00  0.00           H  
ATOM   2063 H16T  PA    52      87.319  59.906  47.998  1.00  0.00           H  
ATOM   2064 C115  PA    52      88.190  61.754  48.936  1.00  0.00           C  
ATOM   2065 H15R  PA    52      87.681  62.456  48.273  1.00  0.00           H  
ATOM   2066 H15S  PA    52      89.172  61.423  48.590  1.00  0.00           H  
ATOM   2067 C114  PA    52      88.317  62.283  50.372  1.00  0.00           C  
ATOM   2068 H14R  PA    52      89.088  63.048  50.265  1.00  0.00           H  
ATOM   2069 H14S  PA    52      88.674  61.429  50.952  1.00  0.00           H  
ATOM   2070 C113  PA    52      86.961  62.716  51.076  1.00  0.00           C  
ATOM   2071 H13R  PA    52      87.081  62.878  52.149  1.00  0.00           H  
ATOM   2072 H13S  PA    52      86.310  61.843  50.992  1.00  0.00           H  
ATOM   2073 C112  PA    52      86.317  63.879  50.406  1.00  0.00           C  
ATOM   2074 H12R  PA    52      86.104  63.732  49.345  1.00  0.00           H  
ATOM   2075 H12S  PA    52      87.083  64.653  50.492  1.00  0.00           H  
ATOM   2076 C111  PA    52      85.122  64.329  51.204  1.00  0.00           C  
ATOM   2077 H11R  PA    52      84.838  65.351  50.944  1.00  0.00           H  
ATOM   2078 H11S  PA    52      85.276  64.232  52.281  1.00  0.00           H  
ATOM   2079 C110  PA    52      83.901  63.455  50.772  1.00  0.00           C  
ATOM   2080 H10R  PA    52      84.126  62.387  50.767  1.00  0.00           H  
ATOM   2081 H10S  PA    52      83.727  63.622  49.707  1.00  0.00           H  
ATOM   2082  C19  PA    52      82.570  63.657  51.572  1.00  0.00           C  
ATOM   2083  H9R  PA    52      81.736  63.271  50.983  1.00  0.00           H  
ATOM   2084  H9S  PA    52      82.396  64.735  51.529  1.00  0.00           H  
ATOM   2085  C18  PA    52      82.578  63.297  53.010  1.00  0.00           C  
ATOM   2086  H8R  PA    52      83.484  63.803  53.350  1.00  0.00           H  
ATOM   2087  H8S  PA    52      82.650  62.218  53.156  1.00  0.00           H  
ATOM   2088  C17  PA    52      81.390  63.804  53.724  1.00  0.00           C  
ATOM   2089  H7R  PA    52      80.519  63.219  53.423  1.00  0.00           H  
ATOM   2090  H7S  PA    52      81.114  64.813  53.409  1.00  0.00           H  
ATOM   2091  C16  PA    52      81.533  63.910  55.238  1.00  0.00           C  
ATOM   2092  H6R  PA    52      82.528  64.325  55.417  1.00  0.00           H  
ATOM   2093  H6S  PA    52      81.550  62.908  55.671  1.00  0.00           H  
ATOM   2094  C15  PA    52      80.461  64.802  55.791  1.00  0.00           C  
ATOM   2095  H5R  PA    52      80.433  65.816  55.388  1.00  0.00           H  
ATOM   2096  H5S  PA    52      80.596  64.845  56.874  1.00  0.00           H  
ATOM   2097  C14  PA    52      79.074  64.170  55.355  1.00  0.00           C  
ATOM   2098  H4R  PA    52      79.323  63.108  55.313  1.00  0.00           H  
ATOM   2099  H4S  PA    52      78.756  64.591  54.399  1.00  0.00           H  
ATOM   2100  C13  PA    52      77.913  64.401  56.270  1.00  0.00           C  
ATOM   2101  H3R  PA    52      78.243  64.226  57.296  1.00  0.00           H  
ATOM   2102  H3S  PA    52      77.180  63.608  56.111  1.00  0.00           H  
ATOM   2103  C12  PA    52      77.182  65.837  56.153  1.00  0.00           C  
ATOM   2104  H2R  PA    52      76.722  66.028  55.181  1.00  0.00           H  
ATOM   2105  H2S  PA    52      77.949  66.601  56.299  1.00  0.00           H  
ATOM   2106  C11  PE    53      76.094  65.945  57.276  1.00  0.00           C  
ATOM   2107  O12  PE    53      76.403  65.690  58.409  1.00  0.00           O  
ATOM   2108  O11  PE    53      74.895  66.373  56.905  1.00  0.00           O  
ATOM   2109  C1   PE    53      73.920  66.928  57.844  1.00  0.00           C  
ATOM   2110  HR   PE    53      73.775  66.301  58.727  1.00  0.00           H  
ATOM   2111  HS   PE    53      73.019  66.995  57.229  1.00  0.00           H  
ATOM   2112  C2   PE    53      74.390  68.344  58.197  1.00  0.00           C  
ATOM   2113  HX   PE    53      75.404  68.342  58.604  1.00  0.00           H  
ATOM   2114  C3   PE    53      73.553  69.075  59.223  1.00  0.00           C  
ATOM   2115  HA   PE    53      72.753  69.587  58.683  1.00  0.00           H  
ATOM   2116  HB   PE    53      74.137  69.811  59.781  1.00  0.00           H  
ATOM   2117  O31  PE    53      72.948  68.187  60.102  1.00  0.00           O  
ATOM   2118  P31  PE    53      73.393  67.942  61.640  1.00  0.00           P  
ATOM   2119  O32  PE    53      74.518  66.837  61.509  1.00  0.00           O  
ATOM   2120  C31  PE    53      74.229  65.448  61.575  1.00  0.00           C  
ATOM   2121  H1A  PE    53      73.938  65.013  60.615  1.00  0.00           H  
ATOM   2122  H1B  PE    53      73.425  65.215  62.278  1.00  0.00           H  
ATOM   2123  C32  PE    53      75.555  64.854  62.091  1.00  0.00           C  
ATOM   2124  H2A  PE    53      75.757  65.279  63.076  1.00  0.00           H  
ATOM   2125  H2B  PE    53      75.477  63.766  62.101  1.00  0.00           H  
ATOM   2126  N31  PE    53      76.712  65.102  61.092  1.00  0.00           N  
ATOM   2127 HN1A  PE    53      76.828  66.086  60.800  1.00  0.00           H  
ATOM   2128 HN1B  PE    53      77.632  64.803  61.454  1.00  0.00           H  
ATOM   2129 HN1C  PE    53      76.583  64.554  60.226  1.00  0.00           H  
ATOM   2130  O33  PE    53      73.932  69.192  62.185  1.00  0.00           O  
ATOM   2131  O34  PE    53      72.216  67.311  62.319  1.00  0.00           O  
ATOM   2132  O21  PE    53      74.321  69.173  56.958  1.00  0.00           O  
ATOM   2133  C21  PE    53      75.389  69.252  56.158  1.00  0.00           C  
ATOM   2134  O22  PE    53      76.510  68.829  56.461  1.00  0.00           O  
ATOM   2135  C12  OL    54      75.090  69.729  54.755  1.00  0.00           C  
ATOM   2136  H2R  OL    54      74.252  70.425  54.671  1.00  0.00           H  
ATOM   2137  H2S  OL    54      75.988  70.311  54.538  1.00  0.00           H  
ATOM   2138  C13  OL    54      74.788  68.588  53.832  1.00  0.00           C  
ATOM   2139  H3R  OL    54      75.302  67.686  54.170  1.00  0.00           H  
ATOM   2140  H3S  OL    54      73.724  68.395  53.686  1.00  0.00           H  
ATOM   2141  C14  OL    54      75.192  68.867  52.355  1.00  0.00           C  
ATOM   2142  H4R  OL    54      74.771  69.785  51.939  1.00  0.00           H  
ATOM   2143  H4S  OL    54      76.273  69.015  52.389  1.00  0.00           H  
ATOM   2144  C15  OL    54      74.822  67.877  51.371  1.00  0.00           C  
ATOM   2145  H5R  OL    54      75.307  66.942  51.658  1.00  0.00           H  
ATOM   2146  H5S  OL    54      73.738  67.743  51.399  1.00  0.00           H  
ATOM   2147  C16  OL    54      75.293  68.188  49.921  1.00  0.00           C  
ATOM   2148  H6R  OL    54      74.644  69.012  49.617  1.00  0.00           H  
ATOM   2149  H6S  OL    54      76.364  68.385  50.001  1.00  0.00           H  
ATOM   2150  C17  OL    54      75.142  67.167  48.805  1.00  0.00           C  
ATOM   2151  H7R  OL    54      75.408  66.166  49.150  1.00  0.00           H  
ATOM   2152  H7S  OL    54      74.081  67.039  48.581  1.00  0.00           H  
ATOM   2153  C18  OL    54      75.954  67.567  47.549  1.00  0.00           C  
ATOM   2154  H8R  OL    54      75.657  68.547  47.171  1.00  0.00           H  
ATOM   2155  H8S  OL    54      77.001  67.661  47.846  1.00  0.00           H  
ATOM   2156  C19  OL    54      75.791  66.477  46.498  1.00  0.00           C  
ATOM   2157  H9R  OL    54      74.874  65.912  46.642  1.00  0.00           H  
ATOM   2158 C110  OL    54      76.490  66.322  45.416  1.00  0.00           C  
ATOM   2159 H10R  OL    54      76.136  65.549  44.738  1.00  0.00           H  
ATOM   2160 C111  OL    54      77.792  66.903  45.044  1.00  0.00           C  
ATOM   2161 H11R  OL    54      77.995  67.719  45.741  1.00  0.00           H  
ATOM   2162 H11S  OL    54      78.396  65.994  44.996  1.00  0.00           H  
ATOM   2163 C112  OL    54      77.832  67.333  43.573  1.00  0.00           C  
ATOM   2164 H12R  OL    54      78.798  67.576  43.125  1.00  0.00           H  
ATOM   2165 H12S  OL    54      77.424  66.518  42.970  1.00  0.00           H  
ATOM   2166 C113  OL    54      76.924  68.487  43.265  1.00  0.00           C  
ATOM   2167 H13R  OL    54      75.924  68.179  43.580  1.00  0.00           H  
ATOM   2168 H13S  OL    54      77.199  69.312  43.925  1.00  0.00           H  
ATOM   2169 C114  OL    54      76.866  68.899  41.788  1.00  0.00           C  
ATOM   2170 H14R  OL    54      77.728  69.562  41.686  1.00  0.00           H  
ATOM   2171 H14S  OL    54      77.041  67.999  41.194  1.00  0.00           H  
ATOM   2172 C115  OL    54      75.465  69.425  41.314  1.00  0.00           C  
ATOM   2173 H15R  OL    54      75.431  69.791  40.286  1.00  0.00           H  
ATOM   2174 H15S  OL    54      74.775  68.580  41.274  1.00  0.00           H  
ATOM   2175 C116  OL    54      74.862  70.456  42.334  1.00  0.00           C  
ATOM   2176 H16R  OL    54      74.978  70.230  43.396  1.00  0.00           H  
ATOM   2177 H16S  OL    54      75.519  71.311  42.160  1.00  0.00           H  
ATOM   2178 C117  OL    54      73.414  70.884  41.971  1.00  0.00           C  
ATOM   2179 H17R  OL    54      73.435  71.183  40.921  1.00  0.00           H  
ATOM   2180 H17S  OL    54      72.661  70.106  42.111  1.00  0.00           H  
ATOM   2181 C118  OL    54      73.108  72.067  42.811  1.00  0.00           C  
ATOM   2182 H18R  OL    54      73.868  72.826  42.612  1.00  0.00           H  
ATOM   2183 H18S  OL    54      73.074  71.860  43.883  1.00  0.00           H  
ATOM   2184 H18T  OL    54      72.125  72.449  42.529  1.00  0.00           H  
TER    2185       OL    54 
ATOM   2185 C116  PA    55      18.823  82.588  47.899  1.00  0.00           C  
ATOM   2186 H16R  PA    55      18.008  81.862  47.852  1.00  0.00           H  
ATOM   2187 H16S  PA    55      19.488  82.460  47.042  1.00  0.00           H  
ATOM   2188 H16T  PA    55      18.316  83.553  47.823  1.00  0.00           H  
ATOM   2189 C115  PA    55      19.617  82.578  49.192  1.00  0.00           C  
ATOM   2190 H15R  PA    55      20.283  83.432  49.050  1.00  0.00           H  
ATOM   2191 H15S  PA    55      20.229  81.674  49.223  1.00  0.00           H  
ATOM   2192 C114  PA    55      18.823  82.591  50.456  1.00  0.00           C  
ATOM   2193 H14R  PA    55      18.453  81.573  50.590  1.00  0.00           H  
ATOM   2194 H14S  PA    55      17.997  83.302  50.388  1.00  0.00           H  
ATOM   2195 C113  PA    55      19.628  82.854  51.748  1.00  0.00           C  
ATOM   2196 H13R  PA    55      18.910  82.832  52.571  1.00  0.00           H  
ATOM   2197 H13S  PA    55      20.160  83.808  51.750  1.00  0.00           H  
ATOM   2198 C112  PA    55      20.606  81.708  52.057  1.00  0.00           C  
ATOM   2199 H12R  PA    55      21.495  81.745  51.423  1.00  0.00           H  
ATOM   2200 H12S  PA    55      20.162  80.738  51.824  1.00  0.00           H  
ATOM   2201 C111  PA    55      20.982  81.709  53.562  1.00  0.00           C  
ATOM   2202 H11R  PA    55      20.062  81.701  54.150  1.00  0.00           H  
ATOM   2203 H11S  PA    55      21.441  82.666  53.818  1.00  0.00           H  
ATOM   2204 C110  PA    55      21.861  80.533  54.067  1.00  0.00           C  
ATOM   2205 H10R  PA    55      22.627  80.533  53.289  1.00  0.00           H  
ATOM   2206 H10S  PA    55      21.347  79.596  53.845  1.00  0.00           H  
ATOM   2207  C19  PA    55      22.583  80.597  55.460  1.00  0.00           C  
ATOM   2208  H9R  PA    55      23.017  81.598  55.492  1.00  0.00           H  
ATOM   2209  H9S  PA    55      23.385  79.857  55.439  1.00  0.00           H  
ATOM   2210  C18  PA    55      21.794  80.248  56.674  1.00  0.00           C  
ATOM   2211  H8R  PA    55      21.338  79.262  56.565  1.00  0.00           H  
ATOM   2212  H8S  PA    55      20.861  80.815  56.638  1.00  0.00           H  
ATOM   2213  C17  PA    55      22.561  80.387  57.970  1.00  0.00           C  
ATOM   2214  H7R  PA    55      22.387  81.409  58.313  1.00  0.00           H  
ATOM   2215  H7S  PA    55      23.628  80.197  57.842  1.00  0.00           H  
ATOM   2216  C16  PA    55      21.962  79.340  58.998  1.00  0.00           C  
ATOM   2217  H6R  PA    55      22.427  78.352  58.985  1.00  0.00           H  
ATOM   2218  H6S  PA    55      20.919  79.057  58.840  1.00  0.00           H  
ATOM   2219  C15  PA    55      21.978  79.900  60.405  1.00  0.00           C  
ATOM   2220  H5R  PA    55      21.408  80.830  60.350  1.00  0.00           H  
ATOM   2221  H5S  PA    55      23.033  80.062  60.635  1.00  0.00           H  
ATOM   2222  C14  PA    55      21.411  78.950  61.455  1.00  0.00           C  
ATOM   2223  H4R  PA    55      22.258  78.368  61.824  1.00  0.00           H  
ATOM   2224  H4S  PA    55      20.708  78.252  60.995  1.00  0.00           H  
ATOM   2225  C13  PA    55      20.828  79.676  62.633  1.00  0.00           C  
ATOM   2226  H3R  PA    55      19.936  80.210  62.296  1.00  0.00           H  
ATOM   2227  H3S  PA    55      21.634  80.276  63.061  1.00  0.00           H  
ATOM   2228  C12  PA    55      20.407  78.626  63.666  1.00  0.00           C  
ATOM   2229  H2R  PA    55      20.019  79.121  64.559  1.00  0.00           H  
ATOM   2230  H2S  PA    55      19.606  77.994  63.277  1.00  0.00           H  
ATOM   2231  C11  PE    56      21.506  77.719  64.206  1.00  0.00           C  
ATOM   2232  O12  PE    56      22.502  78.156  64.764  1.00  0.00           O  
ATOM   2233  O11  PE    56      21.249  76.468  63.777  1.00  0.00           O  
ATOM   2234  C1   PE    56      22.370  75.548  63.892  1.00  0.00           C  
ATOM   2235  HR   PE    56      22.696  75.432  64.929  1.00  0.00           H  
ATOM   2236  HS   PE    56      23.281  75.809  63.349  1.00  0.00           H  
ATOM   2237  C2   PE    56      22.041  74.238  63.187  1.00  0.00           C  
ATOM   2238  HX   PE    56      21.055  73.855  63.463  1.00  0.00           H  
ATOM   2239  C3   PE    56      23.214  73.211  63.541  1.00  0.00           C  
ATOM   2240  HA   PE    56      24.048  73.512  62.902  1.00  0.00           H  
ATOM   2241  HB   PE    56      22.870  72.181  63.416  1.00  0.00           H  
ATOM   2242  O31  PE    56      23.759  73.341  64.885  1.00  0.00           O  
ATOM   2243  P31  PE    56      23.134  72.587  66.202  1.00  0.00           P  
ATOM   2244  O32  PE    56      23.873  71.229  66.248  1.00  0.00           O  
ATOM   2245  C31  PE    56      23.735  70.266  65.202  1.00  0.00           C  
ATOM   2246  H1A  PE    56      24.280  70.604  64.317  1.00  0.00           H  
ATOM   2247  H1B  PE    56      22.703  70.018  64.939  1.00  0.00           H  
ATOM   2248  C32  PE    56      24.409  69.023  65.736  1.00  0.00           C  
ATOM   2249  H2A  PE    56      25.471  69.230  65.878  1.00  0.00           H  
ATOM   2250  H2B  PE    56      24.007  68.607  66.661  1.00  0.00           H  
ATOM   2251  N31  PE    56      24.647  67.878  64.774  1.00  0.00           N  
ATOM   2252 HN1A  PE    56      25.262  68.205  64.011  1.00  0.00           H  
ATOM   2253 HN1B  PE    56      25.213  67.178  65.280  1.00  0.00           H  
ATOM   2254 HN1C  PE    56      23.733  67.527  64.444  1.00  0.00           H  
ATOM   2255  O33  PE    56      23.552  73.246  67.462  1.00  0.00           O  
ATOM   2256  O34  PE    56      21.676  72.380  65.924  1.00  0.00           O  
ATOM   2257  O21  PE    56      22.097  74.449  61.740  1.00  0.00           O  
ATOM   2258  C21  PE    56      20.925  74.460  61.072  1.00  0.00           C  
ATOM   2259  O22  PE    56      19.871  74.114  61.560  1.00  0.00           O  
ATOM   2260  C12  OL    57      21.111  74.937  59.655  1.00  0.00           C  
ATOM   2261  H2R  OL    57      21.659  75.877  59.568  1.00  0.00           H  
ATOM   2262  H2S  OL    57      21.737  74.242  59.092  1.00  0.00           H  
ATOM   2263  C13  OL    57      19.857  75.262  58.877  1.00  0.00           C  
ATOM   2264  H3R  OL    57      19.282  74.341  58.762  1.00  0.00           H  
ATOM   2265  H3S  OL    57      19.169  75.891  59.446  1.00  0.00           H  
ATOM   2266  C14  OL    57      20.320  75.901  57.506  1.00  0.00           C  
ATOM   2267  H4R  OL    57      20.785  76.875  57.674  1.00  0.00           H  
ATOM   2268  H4S  OL    57      21.089  75.308  57.006  1.00  0.00           H  
ATOM   2269  C15  OL    57      19.106  76.100  56.645  1.00  0.00           C  
ATOM   2270  H5R  OL    57      18.542  75.202  56.387  1.00  0.00           H  
ATOM   2271  H5S  OL    57      18.336  76.735  57.090  1.00  0.00           H  
ATOM   2272  C16  OL    57      19.568  76.699  55.239  1.00  0.00           C  
ATOM   2273  H6R  OL    57      20.236  77.564  55.227  1.00  0.00           H  
ATOM   2274  H6S  OL    57      20.199  75.878  54.891  1.00  0.00           H  
ATOM   2275  C17  OL    57      18.510  76.925  54.155  1.00  0.00           C  
ATOM   2276  H7R  OL    57      18.045  75.949  54.002  1.00  0.00           H  
ATOM   2277  H7S  OL    57      17.750  77.567  54.604  1.00  0.00           H  
ATOM   2278  C18  OL    57      18.839  77.388  52.669  1.00  0.00           C  
ATOM   2279  H8R  OL    57      17.924  77.369  52.073  1.00  0.00           H  
ATOM   2280  H8S  OL    57      19.152  78.434  52.646  1.00  0.00           H  
ATOM   2281  C19  OL    57      19.876  76.496  52.062  1.00  0.00           C  
ATOM   2282  H9R  OL    57      20.621  76.134  52.766  1.00  0.00           H  
ATOM   2283 C110  OL    57      20.008  76.106  50.810  1.00  0.00           C  
ATOM   2284 H10R  OL    57      20.909  75.580  50.505  1.00  0.00           H  
ATOM   2285 C111  OL    57      18.992  76.427  49.664  1.00  0.00           C  
ATOM   2286 H11R  OL    57      18.521  75.524  49.269  1.00  0.00           H  
ATOM   2287 H11S  OL    57      18.216  77.136  49.960  1.00  0.00           H  
ATOM   2288 C112  OL    57      19.860  77.113  48.578  1.00  0.00           C  
ATOM   2289 H12R  OL    57      20.606  77.722  49.092  1.00  0.00           H  
ATOM   2290 H12S  OL    57      20.362  76.356  47.972  1.00  0.00           H  
ATOM   2291 C113  OL    57      19.065  78.056  47.643  1.00  0.00           C  
ATOM   2292 H13R  OL    57      18.813  79.033  48.063  1.00  0.00           H  
ATOM   2293 H13S  OL    57      19.779  78.160  46.824  1.00  0.00           H  
ATOM   2294 C114  OL    57      17.806  77.468  47.080  1.00  0.00           C  
ATOM   2295 H14R  OL    57      18.083  76.571  46.522  1.00  0.00           H  
ATOM   2296 H14S  OL    57      17.230  77.186  47.964  1.00  0.00           H  
ATOM   2297 C115  OL    57      17.115  78.468  46.172  1.00  0.00           C  
ATOM   2298 H15R  OL    57      16.169  78.054  45.817  1.00  0.00           H  
ATOM   2299 H15S  OL    57      16.832  79.242  46.888  1.00  0.00           H  
ATOM   2300 C116  OL    57      17.842  78.997  44.941  1.00  0.00           C  
ATOM   2301 H16R  OL    57      18.920  78.825  44.909  1.00  0.00           H  
ATOM   2302 H16S  OL    57      17.375  78.629  44.025  1.00  0.00           H  
ATOM   2303 C117  OL    57      17.494  80.505  44.867  1.00  0.00           C  
ATOM   2304 H17R  OL    57      16.404  80.470  44.810  1.00  0.00           H  
ATOM   2305 H17S  OL    57      17.754  81.038  45.784  1.00  0.00           H  
ATOM   2306 C118  OL    57      18.079  81.234  43.600  1.00  0.00           C  
ATOM   2307 H18R  OL    57      17.732  80.730  42.696  1.00  0.00           H  
ATOM   2308 H18S  OL    57      19.159  81.376  43.667  1.00  0.00           H  
ATOM   2309 H18T  OL    57      17.723  82.265  43.556  1.00  0.00           H  
TER    2310       OL    57 
ATOM   2310 C116  PA    58       5.890  54.444  49.512  1.00  0.00           C  
ATOM   2311 H16R  PA    58       5.224  53.727  49.996  1.00  0.00           H  
ATOM   2312 H16S  PA    58       5.232  55.238  49.152  1.00  0.00           H  
ATOM   2313 H16T  PA    58       6.493  54.956  50.265  1.00  0.00           H  
ATOM   2314 C115  PA    58       6.903  54.011  48.433  1.00  0.00           C  
ATOM   2315 H15R  PA    58       7.133  54.715  47.630  1.00  0.00           H  
ATOM   2316 H15S  PA    58       6.447  53.190  47.875  1.00  0.00           H  
ATOM   2317 C114  PA    58       8.169  53.417  49.054  1.00  0.00           C  
ATOM   2318 H14R  PA    58       7.813  52.787  49.872  1.00  0.00           H  
ATOM   2319 H14S  PA    58       8.751  54.238  49.477  1.00  0.00           H  
ATOM   2320 C113  PA    58       9.017  52.612  48.069  1.00  0.00           C  
ATOM   2321 H13R  PA    58       9.048  53.137  47.112  1.00  0.00           H  
ATOM   2322 H13S  PA    58       8.441  51.704  47.880  1.00  0.00           H  
ATOM   2323 C112  PA    58      10.383  52.319  48.545  1.00  0.00           C  
ATOM   2324 H12R  PA    58      11.005  53.212  48.455  1.00  0.00           H  
ATOM   2325 H12S  PA    58      10.808  51.565  47.880  1.00  0.00           H  
ATOM   2326 C111  PA    58      10.429  51.820  49.933  1.00  0.00           C  
ATOM   2327 H11R  PA    58       9.739  50.975  49.979  1.00  0.00           H  
ATOM   2328 H11S  PA    58       9.853  52.540  50.518  1.00  0.00           H  
ATOM   2329 C110  PA    58      11.831  51.532  50.524  1.00  0.00           C  
ATOM   2330 H10R  PA    58      12.544  52.221  50.065  1.00  0.00           H  
ATOM   2331 H10S  PA    58      12.220  50.630  50.048  1.00  0.00           H  
ATOM   2332  C19  PA    58      11.948  51.314  52.080  1.00  0.00           C  
ATOM   2333  H9R  PA    58      12.363  52.199  52.567  1.00  0.00           H  
ATOM   2334  H9S  PA    58      12.635  50.466  52.076  1.00  0.00           H  
ATOM   2335  C18  PA    58      10.591  50.967  52.678  1.00  0.00           C  
ATOM   2336  H8R  PA    58      10.006  50.270  52.074  1.00  0.00           H  
ATOM   2337  H8S  PA    58      10.029  51.884  52.864  1.00  0.00           H  
ATOM   2338  C17  PA    58      10.785  50.292  54.044  1.00  0.00           C  
ATOM   2339  H7R  PA    58      11.471  49.472  53.818  1.00  0.00           H  
ATOM   2340  H7S  PA    58       9.841  49.915  54.442  1.00  0.00           H  
ATOM   2341  C16  PA    58      11.319  51.321  55.212  1.00  0.00           C  
ATOM   2342  H6R  PA    58      10.669  52.173  55.419  1.00  0.00           H  
ATOM   2343  H6S  PA    58      12.222  51.764  54.786  1.00  0.00           H  
ATOM   2344  C15  PA    58      11.672  50.618  56.482  1.00  0.00           C  
ATOM   2345  H5R  PA    58      12.496  49.935  56.265  1.00  0.00           H  
ATOM   2346  H5S  PA    58      10.842  50.109  56.977  1.00  0.00           H  
ATOM   2347  C14  PA    58      12.259  51.560  57.559  1.00  0.00           C  
ATOM   2348  H4R  PA    58      11.485  52.144  58.062  1.00  0.00           H  
ATOM   2349  H4S  PA    58      12.944  52.196  56.995  1.00  0.00           H  
ATOM   2350  C13  PA    58      13.126  50.986  58.629  1.00  0.00           C  
ATOM   2351  H3R  PA    58      14.005  50.494  58.207  1.00  0.00           H  
ATOM   2352  H3S  PA    58      12.644  50.127  59.100  1.00  0.00           H  
ATOM   2353  C12  PA    58      13.520  51.884  59.780  1.00  0.00           C  
ATOM   2354  H2R  PA    58      12.660  52.122  60.410  1.00  0.00           H  
ATOM   2355  H2S  PA    58      13.970  52.790  59.368  1.00  0.00           H  
ATOM   2356  C11  PE    59      14.622  51.222  60.593  1.00  0.00           C  
ATOM   2357  O12  PE    59      14.515  50.425  61.513  1.00  0.00           O  
ATOM   2358  O11  PE    59      15.869  51.654  60.181  1.00  0.00           O  
ATOM   2359  C1   PE    59      17.063  51.489  61.022  1.00  0.00           C  
ATOM   2360  HR   PE    59      16.877  51.842  62.039  1.00  0.00           H  
ATOM   2361  HS   PE    59      17.801  52.097  60.491  1.00  0.00           H  
ATOM   2362  C2   PE    59      17.613  50.084  61.052  1.00  0.00           C  
ATOM   2363  HX   PE    59      16.748  49.418  61.110  1.00  0.00           H  
ATOM   2364  C3   PE    59      18.673  49.903  62.169  1.00  0.00           C  
ATOM   2365  HA   PE    59      18.218  50.337  63.063  1.00  0.00           H  
ATOM   2366  HB   PE    59      19.568  50.490  61.944  1.00  0.00           H  
ATOM   2367  O31  PE    59      18.841  48.459  62.343  1.00  0.00           O  
ATOM   2368  P31  PE    59      18.428  47.716  63.685  1.00  0.00           P  
ATOM   2369  O32  PE    59      16.978  48.133  63.799  1.00  0.00           O  
ATOM   2370  C31  PE    59      15.786  47.315  63.606  1.00  0.00           C  
ATOM   2371  H1A  PE    59      15.959  46.321  63.185  1.00  0.00           H  
ATOM   2372  H1B  PE    59      14.989  47.807  63.043  1.00  0.00           H  
ATOM   2373  C32  PE    59      15.268  47.013  65.021  1.00  0.00           C  
ATOM   2374  H2A  PE    59      14.410  46.373  64.814  1.00  0.00           H  
ATOM   2375  H2B  PE    59      15.984  46.512  65.674  1.00  0.00           H  
ATOM   2376  N31  PE    59      14.777  48.133  65.802  1.00  0.00           N  
ATOM   2377 HN1A  PE    59      14.166  48.721  65.212  1.00  0.00           H  
ATOM   2378 HN1B  PE    59      14.356  47.906  66.718  1.00  0.00           H  
ATOM   2379 HN1C  PE    59      15.619  48.688  66.022  1.00  0.00           H  
ATOM   2380  O33  PE    59      18.530  46.323  63.490  1.00  0.00           O  
ATOM   2381  O34  PE    59      19.122  48.318  64.839  1.00  0.00           O  
ATOM   2382  O21  PE    59      18.315  49.850  59.753  1.00  0.00           O  
ATOM   2383  C21  PE    59      17.799  49.022  58.822  1.00  0.00           C  
ATOM   2384  O22  PE    59      16.692  48.607  58.862  1.00  0.00           O  
ATOM   2385  C12  OL    60      18.690  48.872  57.596  1.00  0.00           C  
ATOM   2386  H2R  OL    60      18.479  49.668  56.879  1.00  0.00           H  
ATOM   2387  H2S  OL    60      19.741  48.988  57.869  1.00  0.00           H  
ATOM   2388  C13  OL    60      18.567  47.501  56.855  1.00  0.00           C  
ATOM   2389  H3R  OL    60      18.352  46.613  57.453  1.00  0.00           H  
ATOM   2390  H3S  OL    60      17.803  47.663  56.092  1.00  0.00           H  
ATOM   2391  C14  OL    60      19.933  47.278  56.104  1.00  0.00           C  
ATOM   2392  H4R  OL    60      20.696  47.194  56.880  1.00  0.00           H  
ATOM   2393  H4S  OL    60      19.877  46.310  55.603  1.00  0.00           H  
ATOM   2394  C15  OL    60      20.457  48.374  55.130  1.00  0.00           C  
ATOM   2395  H5R  OL    60      20.438  49.390  55.530  1.00  0.00           H  
ATOM   2396  H5S  OL    60      21.503  48.211  54.864  1.00  0.00           H  
ATOM   2397  C16  OL    60      19.466  48.369  53.901  1.00  0.00           C  
ATOM   2398  H6R  OL    60      19.607  47.369  53.485  1.00  0.00           H  
ATOM   2399  H6S  OL    60      18.422  48.502  54.190  1.00  0.00           H  
ATOM   2400  C17  OL    60      19.712  49.485  52.845  1.00  0.00           C  
ATOM   2401  H7R  OL    60      18.881  49.469  52.137  1.00  0.00           H  
ATOM   2402  H7S  OL    60      19.871  50.472  53.284  1.00  0.00           H  
ATOM   2403  C18  OL    60      21.046  49.187  52.022  1.00  0.00           C  
ATOM   2404  H8R  OL    60      21.245  50.011  51.334  1.00  0.00           H  
ATOM   2405  H8S  OL    60      21.896  49.148  52.706  1.00  0.00           H  
ATOM   2406  C19  OL    60      20.883  47.836  51.329  1.00  0.00           C  
ATOM   2407  H9R  OL    60      21.259  46.930  51.796  1.00  0.00           H  
ATOM   2408 C110  OL    60      20.162  47.517  50.249  1.00  0.00           C  
ATOM   2409 H10R  OL    60      20.071  46.472  49.963  1.00  0.00           H  
ATOM   2410 C111  OL    60      19.450  48.456  49.333  1.00  0.00           C  
ATOM   2411 H11R  OL    60      18.392  48.192  49.282  1.00  0.00           H  
ATOM   2412 H11S  OL    60      19.406  49.427  49.831  1.00  0.00           H  
ATOM   2413 C112  OL    60      20.159  48.476  47.960  1.00  0.00           C  
ATOM   2414 H12R  OL    60      21.210  48.717  48.129  1.00  0.00           H  
ATOM   2415 H12S  OL    60      20.140  47.439  47.615  1.00  0.00           H  
ATOM   2416 C113  OL    60      19.494  49.368  46.922  1.00  0.00           C  
ATOM   2417 H13R  OL    60      18.449  49.051  46.918  1.00  0.00           H  
ATOM   2418 H13S  OL    60      19.664  50.403  47.227  1.00  0.00           H  
ATOM   2419 C114  OL    60      20.020  49.120  45.507  1.00  0.00           C  
ATOM   2420 H14R  OL    60      19.811  48.115  45.135  1.00  0.00           H  
ATOM   2421 H14S  OL    60      19.458  49.751  44.815  1.00  0.00           H  
ATOM   2422 C115  OL    60      21.530  49.205  45.310  1.00  0.00           C  
ATOM   2423 H15R  OL    60      21.794  50.248  45.493  1.00  0.00           H  
ATOM   2424 H15S  OL    60      22.079  48.603  46.038  1.00  0.00           H  
ATOM   2425 C116  OL    60      22.098  48.862  43.846  1.00  0.00           C  
ATOM   2426 H16R  OL    60      23.163  49.057  43.987  1.00  0.00           H  
ATOM   2427 H16S  OL    60      21.850  47.800  43.797  1.00  0.00           H  
ATOM   2428 C117  OL    60      21.368  49.652  42.706  1.00  0.00           C  
ATOM   2429 H17R  OL    60      20.340  49.290  42.653  1.00  0.00           H  
ATOM   2430 H17S  OL    60      21.377  50.706  42.992  1.00  0.00           H  
ATOM   2431 C118  OL    60      22.017  49.510  41.297  1.00  0.00           C  
ATOM   2432 H18R  OL    60      21.870  48.526  40.848  1.00  0.00           H  
ATOM   2433 H18S  OL    60      23.059  49.715  41.551  1.00  0.00           H  
ATOM   2434 H18T  OL    60      21.653  50.225  40.556  1.00  0.00           H  
TER    2435       OL    60 
ATOM   2435  C1  CHL    61      20.224  39.539  57.652  1.00  0.00           C  
ATOM   2436  H11 CHL    61      21.218  39.974  57.528  1.00  0.00           H  
ATOM   2437  H12 CHL    61      20.248  38.526  57.246  1.00  0.00           H  
ATOM   2438  C2  CHL    61      19.868  39.337  59.210  1.00  0.00           C  
ATOM   2439  H21 CHL    61      18.917  38.800  59.207  1.00  0.00           H  
ATOM   2440  H22 CHL    61      20.534  38.596  59.657  1.00  0.00           H  
ATOM   2441  C3  CHL    61      19.757  40.653  59.980  1.00  0.00           C  
ATOM   2442  H31 CHL    61      20.783  41.023  60.051  1.00  0.00           H  
ATOM   2443  C4  CHL    61      18.731  41.565  59.281  1.00  0.00           C  
ATOM   2444  H41 CHL    61      17.772  41.072  59.451  1.00  0.00           H  
ATOM   2445  H42 CHL    61      18.658  42.581  59.674  1.00  0.00           H  
ATOM   2446  C5  CHL    61      18.845  41.673  57.825  1.00  0.00           C  
ATOM   2447  C6  CHL    61      18.864  42.918  57.372  1.00  0.00           C  
ATOM   2448  H61 CHL    61      18.632  43.806  57.954  1.00  0.00           H  
ATOM   2449  C7  CHL    61      19.264  43.297  56.030  1.00  0.00           C  
ATOM   2450  H71 CHL    61      18.747  44.239  55.834  1.00  0.00           H  
ATOM   2451  H72 CHL    61      20.335  43.493  56.119  1.00  0.00           H  
ATOM   2452  C8  CHL    61      18.950  42.062  54.985  1.00  0.00           C  
ATOM   2453  H81 CHL    61      17.879  41.854  54.945  1.00  0.00           H  
ATOM   2454  C9  CHL    61      19.668  40.811  55.522  1.00  0.00           C  
ATOM   2455  H91 CHL    61      20.708  41.113  55.661  1.00  0.00           H  
ATOM   2456  C10 CHL    61      19.153  40.383  56.972  1.00  0.00           C  
ATOM   2457  C11 CHL    61      19.620  39.621  54.488  1.00  0.00           C  
ATOM   2458 H111 CHL    61      20.305  38.792  54.676  1.00  0.00           H  
ATOM   2459 H112 CHL    61      18.638  39.151  54.409  1.00  0.00           H  
ATOM   2460  C12 CHL    61      20.066  40.155  53.117  1.00  0.00           C  
ATOM   2461 H121 CHL    61      21.118  40.365  53.322  1.00  0.00           H  
ATOM   2462 H122 CHL    61      20.003  39.435  52.298  1.00  0.00           H  
ATOM   2463  C13 CHL    61      19.313  41.372  52.595  1.00  0.00           C  
ATOM   2464  C14 CHL    61      19.494  42.453  53.624  1.00  0.00           C  
ATOM   2465 H141 CHL    61      20.563  42.566  53.818  1.00  0.00           H  
ATOM   2466  C15 CHL    61      19.143  43.826  53.070  1.00  0.00           C  
ATOM   2467 H151 CHL    61      18.105  44.129  53.225  1.00  0.00           H  
ATOM   2468 H152 CHL    61      19.926  44.555  53.285  1.00  0.00           H  
ATOM   2469  C16 CHL    61      19.253  43.542  51.524  1.00  0.00           C  
ATOM   2470 H161 CHL    61      18.292  43.445  51.015  1.00  0.00           H  
ATOM   2471 H162 CHL    61      19.782  44.398  51.100  1.00  0.00           H  
ATOM   2472  C17 CHL    61      20.004  42.165  51.407  1.00  0.00           C  
ATOM   2473 H171 CHL    61      21.072  42.148  51.631  1.00  0.00           H  
ATOM   2474  C18 CHL    61      17.847  40.985  52.272  1.00  0.00           C  
ATOM   2475 H181 CHL    61      17.808  40.094  51.642  1.00  0.00           H  
ATOM   2476 H182 CHL    61      17.235  41.735  51.767  1.00  0.00           H  
ATOM   2477 H183 CHL    61      17.324  40.850  53.221  1.00  0.00           H  
ATOM   2478  C19 CHL    61      17.869  39.538  56.917  1.00  0.00           C  
ATOM   2479 H191 CHL    61      17.152  40.022  56.250  1.00  0.00           H  
ATOM   2480 H192 CHL    61      17.391  39.536  57.899  1.00  0.00           H  
ATOM   2481 H193 CHL    61      18.065  38.551  56.492  1.00  0.00           H  
ATOM   2482  C20 CHL    61      19.834  41.697  49.989  1.00  0.00           C  
ATOM   2483 H201 CHL    61      18.748  41.679  49.871  1.00  0.00           H  
ATOM   2484  C21 CHL    61      20.362  40.277  49.920  1.00  0.00           C  
ATOM   2485 H211 CHL    61      19.470  39.676  50.109  1.00  0.00           H  
ATOM   2486 H212 CHL    61      21.158  40.148  50.657  1.00  0.00           H  
ATOM   2487 H213 CHL    61      20.760  39.930  48.965  1.00  0.00           H  
ATOM   2488  C22 CHL    61      20.479  42.693  48.951  1.00  0.00           C  
ATOM   2489 H221 CHL    61      20.128  43.680  49.259  1.00  0.00           H  
ATOM   2490 H222 CHL    61      21.550  42.873  49.070  1.00  0.00           H  
ATOM   2491  C23 CHL    61      20.151  42.515  47.492  1.00  0.00           C  
ATOM   2492 H231 CHL    61      20.356  41.512  47.112  1.00  0.00           H  
ATOM   2493 H232 CHL    61      19.069  42.659  47.466  1.00  0.00           H  
ATOM   2494  C24 CHL    61      20.779  43.632  46.607  1.00  0.00           C  
ATOM   2495 H241 CHL    61      20.213  44.530  46.862  1.00  0.00           H  
ATOM   2496 H242 CHL    61      21.852  43.737  46.785  1.00  0.00           H  
ATOM   2497  C25 CHL    61      20.661  43.380  45.060  1.00  0.00           C  
ATOM   2498 H251 CHL    61      19.621  43.178  44.797  1.00  0.00           H  
ATOM   2499  C26 CHL    61      21.661  42.279  44.626  1.00  0.00           C  
ATOM   2500 H261 CHL    61      21.773  42.121  43.552  1.00  0.00           H  
ATOM   2501 H262 CHL    61      21.419  41.273  44.974  1.00  0.00           H  
ATOM   2502 H263 CHL    61      22.640  42.489  45.062  1.00  0.00           H  
ATOM   2503  C27 CHL    61      21.101  44.620  44.218  1.00  0.00           C  
ATOM   2504 H271 CHL    61      21.095  44.461  43.138  1.00  0.00           H  
ATOM   2505 H272 CHL    61      22.128  44.809  44.539  1.00  0.00           H  
ATOM   2506 H273 CHL    61      20.457  45.444  44.531  1.00  0.00           H  
ATOM   2507  O1  CHL    61      19.287  40.392  61.300  1.00  0.00           O  
ATOM   2508  HO1 CHL    61      19.494  41.247  61.720  1.00  0.00           H  
TER    2509      CHL    61 
ATOM   2509 C116  PA    62      33.934  56.562  41.898  1.00  0.00           C  
ATOM   2510 H16R  PA    62      33.716  57.571  41.540  1.00  0.00           H  
ATOM   2511 H16S  PA    62      33.025  55.995  42.111  1.00  0.00           H  
ATOM   2512 H16T  PA    62      34.542  56.049  41.151  1.00  0.00           H  
ATOM   2513 C115  PA    62      34.818  56.609  43.169  1.00  0.00           C  
ATOM   2514 H15R  PA    62      35.702  57.179  42.876  1.00  0.00           H  
ATOM   2515 H15S  PA    62      35.092  55.613  43.524  1.00  0.00           H  
ATOM   2516 C114  PA    62      33.982  57.272  44.266  1.00  0.00           C  
ATOM   2517 H14R  PA    62      32.960  56.898  44.352  1.00  0.00           H  
ATOM   2518 H14S  PA    62      33.911  58.344  44.070  1.00  0.00           H  
ATOM   2519 C113  PA    62      34.625  57.060  45.672  1.00  0.00           C  
ATOM   2520 H13R  PA    62      35.679  57.339  45.607  1.00  0.00           H  
ATOM   2521 H13S  PA    62      34.570  55.994  45.904  1.00  0.00           H  
ATOM   2522 C112  PA    62      33.936  57.872  46.684  1.00  0.00           C  
ATOM   2523 H12R  PA    62      32.858  57.703  46.639  1.00  0.00           H  
ATOM   2524 H12S  PA    62      34.118  58.932  46.498  1.00  0.00           H  
ATOM   2525 C111  PA    62      34.440  57.544  48.137  1.00  0.00           C  
ATOM   2526 H11R  PA    62      35.488  57.842  48.203  1.00  0.00           H  
ATOM   2527 H11S  PA    62      34.452  56.457  48.239  1.00  0.00           H  
ATOM   2528 C110  PA    62      33.522  58.098  49.240  1.00  0.00           C  
ATOM   2529 H10R  PA    62      32.514  57.858  48.894  1.00  0.00           H  
ATOM   2530 H10S  PA    62      33.536  59.190  49.233  1.00  0.00           H  
ATOM   2531  C19  PA    62      33.923  57.636  50.624  1.00  0.00           C  
ATOM   2532  H9R  PA    62      34.954  57.895  50.870  1.00  0.00           H  
ATOM   2533  H9S  PA    62      33.855  56.569  50.403  1.00  0.00           H  
ATOM   2534  C18  PA    62      32.929  58.053  51.716  1.00  0.00           C  
ATOM   2535  H8R  PA    62      32.988  59.144  51.722  1.00  0.00           H  
ATOM   2536  H8S  PA    62      31.945  57.730  51.371  1.00  0.00           H  
ATOM   2537  C17  PA    62      33.201  57.363  53.027  1.00  0.00           C  
ATOM   2538  H7R  PA    62      33.468  56.313  52.891  1.00  0.00           H  
ATOM   2539  H7S  PA    62      32.285  57.255  53.612  1.00  0.00           H  
ATOM   2540  C16  PA    62      34.201  58.103  53.910  1.00  0.00           C  
ATOM   2541  H6R  PA    62      33.784  59.069  54.201  1.00  0.00           H  
ATOM   2542  H6S  PA    62      35.202  58.168  53.477  1.00  0.00           H  
ATOM   2543  C15  PA    62      34.256  57.247  55.192  1.00  0.00           C  
ATOM   2544  H5R  PA    62      34.934  56.423  54.959  1.00  0.00           H  
ATOM   2545  H5S  PA    62      33.306  56.768  55.437  1.00  0.00           H  
ATOM   2546  C14  PA    62      34.883  57.959  56.422  1.00  0.00           C  
ATOM   2547  H4R  PA    62      34.421  58.937  56.574  1.00  0.00           H  
ATOM   2548  H4S  PA    62      35.931  58.147  56.178  1.00  0.00           H  
ATOM   2549  C13  PA    62      34.770  57.118  57.664  1.00  0.00           C  
ATOM   2550  H3R  PA    62      35.508  56.322  57.546  1.00  0.00           H  
ATOM   2551  H3S  PA    62      33.730  56.808  57.791  1.00  0.00           H  
ATOM   2552  C12  PA    62      35.222  57.943  58.896  1.00  0.00           C  
ATOM   2553  H2R  PA    62      34.646  58.867  58.977  1.00  0.00           H  
ATOM   2554  H2S  PA    62      36.283  58.087  58.679  1.00  0.00           H  
ATOM   2555  C11  PE    63      35.157  57.131  60.143  1.00  0.00           C  
ATOM   2556  O12  PE    63      34.208  57.246  60.947  1.00  0.00           O  
ATOM   2557  O11  PE    63      36.252  56.380  60.251  1.00  0.00           O  
ATOM   2558  C1   PE    63      36.451  55.632  61.520  1.00  0.00           C  
ATOM   2559  HR   PE    63      35.521  55.062  61.591  1.00  0.00           H  
ATOM   2560  HS   PE    63      36.500  56.389  62.308  1.00  0.00           H  
ATOM   2561  C2   PE    63      37.856  54.937  61.514  1.00  0.00           C  
ATOM   2562  HX   PE    63      38.052  54.543  62.515  1.00  0.00           H  
ATOM   2563  C3   PE    63      39.101  55.890  61.326  1.00  0.00           C  
ATOM   2564  HA   PE    63      39.103  56.239  60.290  1.00  0.00           H  
ATOM   2565  HB   PE    63      40.063  55.384  61.440  1.00  0.00           H  
ATOM   2566  O31  PE    63      38.974  56.988  62.247  1.00  0.00           O  
ATOM   2567  P31  PE    63      39.624  56.929  63.710  1.00  0.00           P  
ATOM   2568  O32  PE    63      41.120  56.839  63.412  1.00  0.00           O  
ATOM   2569  C31  PE    63      41.873  58.021  63.053  1.00  0.00           C  
ATOM   2570  H1A  PE    63      41.274  58.583  62.332  1.00  0.00           H  
ATOM   2571  H1B  PE    63      42.834  57.771  62.596  1.00  0.00           H  
ATOM   2572  C32  PE    63      42.220  58.898  64.304  1.00  0.00           C  
ATOM   2573  H2A  PE    63      42.933  59.669  64.005  1.00  0.00           H  
ATOM   2574  H2B  PE    63      41.354  59.313  64.820  1.00  0.00           H  
ATOM   2575  N31  PE    63      43.044  58.067  65.327  1.00  0.00           N  
ATOM   2576 HN1A  PE    63      42.483  57.252  65.624  1.00  0.00           H  
ATOM   2577 HN1B  PE    63      43.862  57.634  64.868  1.00  0.00           H  
ATOM   2578 HN1C  PE    63      43.385  58.606  66.140  1.00  0.00           H  
ATOM   2579  O33  PE    63      39.305  58.230  64.316  1.00  0.00           O  
ATOM   2580  O34  PE    63      39.394  55.726  64.495  1.00  0.00           O  
ATOM   2581  O21  PE    63      37.890  53.790  60.514  1.00  0.00           O  
ATOM   2582  C21  PE    63      37.148  52.714  60.810  1.00  0.00           C  
ATOM   2583  O22  PE    63      36.769  52.502  61.954  1.00  0.00           O  
ATOM   2584  C12  OL    64      36.975  51.805  59.612  1.00  0.00           C  
ATOM   2585  H2R  OL    64      37.768  52.098  58.921  1.00  0.00           H  
ATOM   2586  H2S  OL    64      37.120  50.764  59.909  1.00  0.00           H  
ATOM   2587  C13  OL    64      35.644  51.915  58.973  1.00  0.00           C  
ATOM   2588  H3R  OL    64      35.693  51.154  58.192  1.00  0.00           H  
ATOM   2589  H3S  OL    64      34.909  51.672  59.742  1.00  0.00           H  
ATOM   2590  C14  OL    64      35.276  53.250  58.284  1.00  0.00           C  
ATOM   2591  H4R  OL    64      35.211  54.026  59.051  1.00  0.00           H  
ATOM   2592  H4S  OL    64      36.020  53.510  57.528  1.00  0.00           H  
ATOM   2593  C15  OL    64      33.882  53.399  57.735  1.00  0.00           C  
ATOM   2594  H5R  OL    64      33.076  53.068  58.393  1.00  0.00           H  
ATOM   2595  H5S  OL    64      33.620  54.451  57.605  1.00  0.00           H  
ATOM   2596  C16  OL    64      33.710  52.668  56.383  1.00  0.00           C  
ATOM   2597  H6R  OL    64      33.937  51.628  56.626  1.00  0.00           H  
ATOM   2598  H6S  OL    64      32.648  52.818  56.178  1.00  0.00           H  
ATOM   2599  C17  OL    64      34.659  53.039  55.205  1.00  0.00           C  
ATOM   2600  H7R  OL    64      34.716  54.110  54.999  1.00  0.00           H  
ATOM   2601  H7S  OL    64      35.668  52.791  55.541  1.00  0.00           H  
ATOM   2602  C18  OL    64      34.324  52.374  53.850  1.00  0.00           C  
ATOM   2603  H8R  OL    64      35.118  52.570  53.126  1.00  0.00           H  
ATOM   2604  H8S  OL    64      34.363  51.304  54.064  1.00  0.00           H  
ATOM   2605  C19  OL    64      32.966  52.789  53.310  1.00  0.00           C  
ATOM   2606  H9R  OL    64      32.156  52.667  54.025  1.00  0.00           H  
ATOM   2607 C110  OL    64      32.691  53.304  52.119  1.00  0.00           C  
ATOM   2608 H10R  OL    64      31.636  53.457  51.906  1.00  0.00           H  
ATOM   2609 C111  OL    64      33.673  53.509  51.052  1.00  0.00           C  
ATOM   2610 H11R  OL    64      34.431  54.111  51.558  1.00  0.00           H  
ATOM   2611 H11S  OL    64      34.071  52.522  50.808  1.00  0.00           H  
ATOM   2612 C112  OL    64      33.207  54.072  49.679  1.00  0.00           C  
ATOM   2613 H12R  OL    64      32.561  54.939  49.832  1.00  0.00           H  
ATOM   2614 H12S  OL    64      34.032  54.417  49.052  1.00  0.00           H  
ATOM   2615 C113  OL    64      32.460  53.082  48.802  1.00  0.00           C  
ATOM   2616 H13R  OL    64      33.028  52.208  48.477  1.00  0.00           H  
ATOM   2617 H13S  OL    64      31.596  52.724  49.364  1.00  0.00           H  
ATOM   2618 C114  OL    64      31.967  53.769  47.466  1.00  0.00           C  
ATOM   2619 H14R  OL    64      31.827  54.833  47.669  1.00  0.00           H  
ATOM   2620 H14S  OL    64      32.770  53.714  46.728  1.00  0.00           H  
ATOM   2621 C115  OL    64      30.782  53.180  46.658  1.00  0.00           C  
ATOM   2622 H15R  OL    64      31.145  52.386  46.001  1.00  0.00           H  
ATOM   2623 H15S  OL    64      30.073  52.673  47.315  1.00  0.00           H  
ATOM   2624 C116  OL    64      30.095  54.190  45.792  1.00  0.00           C  
ATOM   2625 H16R  OL    64      29.053  53.931  45.590  1.00  0.00           H  
ATOM   2626 H16S  OL    64      30.069  55.113  46.376  1.00  0.00           H  
ATOM   2627 C117  OL    64      30.921  54.513  44.577  1.00  0.00           C  
ATOM   2628 H17R  OL    64      31.911  54.911  44.805  1.00  0.00           H  
ATOM   2629 H17S  OL    64      31.171  53.583  44.062  1.00  0.00           H  
ATOM   2630 C118  OL    64      30.421  55.543  43.488  1.00  0.00           C  
ATOM   2631 H18R  OL    64      30.943  55.508  42.530  1.00  0.00           H  
ATOM   2632 H18S  OL    64      30.494  56.544  43.919  1.00  0.00           H  
ATOM   2633 H18T  OL    64      29.405  55.182  43.320  1.00  0.00           H  
TER    2634       OL    64 
ATOM   2634 C116  PA    65      18.562  55.645  42.552  1.00  0.00           C  
ATOM   2635 H16R  PA    65      17.603  55.122  42.573  1.00  0.00           H  
ATOM   2636 H16S  PA    65      19.258  55.037  41.970  1.00  0.00           H  
ATOM   2637 H16T  PA    65      18.389  56.660  42.189  1.00  0.00           H  
ATOM   2638 C115  PA    65      19.064  55.773  44.010  1.00  0.00           C  
ATOM   2639 H15R  PA    65      18.436  56.483  44.553  1.00  0.00           H  
ATOM   2640 H15S  PA    65      20.057  56.225  43.998  1.00  0.00           H  
ATOM   2641 C114  PA    65      19.215  54.468  44.682  1.00  0.00           C  
ATOM   2642 H14R  PA    65      19.547  53.727  43.951  1.00  0.00           H  
ATOM   2643 H14S  PA    65      18.209  54.115  44.919  1.00  0.00           H  
ATOM   2644 C113  PA    65      20.060  54.490  45.980  1.00  0.00           C  
ATOM   2645 H13R  PA    65      19.771  55.339  46.602  1.00  0.00           H  
ATOM   2646 H13S  PA    65      21.106  54.581  45.681  1.00  0.00           H  
ATOM   2647 C112  PA    65      20.097  53.267  46.916  1.00  0.00           C  
ATOM   2648 H12R  PA    65      20.586  52.400  46.466  1.00  0.00           H  
ATOM   2649 H12S  PA    65      19.054  52.977  47.064  1.00  0.00           H  
ATOM   2650 C111  PA    65      21.022  53.532  48.108  1.00  0.00           C  
ATOM   2651 H11R  PA    65      20.736  54.398  48.708  1.00  0.00           H  
ATOM   2652 H11S  PA    65      21.989  53.810  47.683  1.00  0.00           H  
ATOM   2653 C110  PA    65      21.189  52.266  48.918  1.00  0.00           C  
ATOM   2654 H10R  PA    65      21.661  51.556  48.235  1.00  0.00           H  
ATOM   2655 H10S  PA    65      20.175  51.879  49.040  1.00  0.00           H  
ATOM   2656  C19  PA    65      21.936  52.472  50.258  1.00  0.00           C  
ATOM   2657  H9R  PA    65      22.801  53.120  50.104  1.00  0.00           H  
ATOM   2658  H9S  PA    65      22.440  51.534  50.504  1.00  0.00           H  
ATOM   2659  C18  PA    65      21.164  53.094  51.436  1.00  0.00           C  
ATOM   2660  H8R  PA    65      20.173  52.635  51.435  1.00  0.00           H  
ATOM   2661  H8S  PA    65      21.112  54.158  51.199  1.00  0.00           H  
ATOM   2662  C17  PA    65      21.836  52.858  52.744  1.00  0.00           C  
ATOM   2663  H7R  PA    65      22.794  53.382  52.708  1.00  0.00           H  
ATOM   2664  H7S  PA    65      22.116  51.808  52.847  1.00  0.00           H  
ATOM   2665  C16  PA    65      21.150  53.306  54.069  1.00  0.00           C  
ATOM   2666  H6R  PA    65      20.130  52.919  54.129  1.00  0.00           H  
ATOM   2667  H6S  PA    65      21.062  54.389  53.967  1.00  0.00           H  
ATOM   2668  C15  PA    65      22.025  52.869  55.223  1.00  0.00           C  
ATOM   2669  H5R  PA    65      22.986  53.376  55.328  1.00  0.00           H  
ATOM   2670  H5S  PA    65      22.251  51.861  54.869  1.00  0.00           H  
ATOM   2671  C14  PA    65      21.262  52.739  56.532  1.00  0.00           C  
ATOM   2672  H4R  PA    65      20.190  52.594  56.386  1.00  0.00           H  
ATOM   2673  H4S  PA    65      21.356  53.690  57.060  1.00  0.00           H  
ATOM   2674  C13  PA    65      21.694  51.675  57.518  1.00  0.00           C  
ATOM   2675  H3R  PA    65      22.766  51.875  57.562  1.00  0.00           H  
ATOM   2676  H3S  PA    65      21.499  50.690  57.089  1.00  0.00           H  
ATOM   2677  C12  PA    65      21.245  51.702  58.996  1.00  0.00           C  
ATOM   2678  H2R  PA    65      20.201  51.383  59.038  1.00  0.00           H  
ATOM   2679  H2S  PA    65      21.425  52.729  59.319  1.00  0.00           H  
ATOM   2680  C11  PC    66      22.029  50.720  59.780  1.00  0.00           C  
ATOM   2681  O12  PC    66      23.063  51.070  60.307  1.00  0.00           O  
ATOM   2682  O11  PC    66      21.555  49.482  59.941  1.00  0.00           O  
ATOM   2683  C1   PC    66      22.054  48.723  61.031  1.00  0.00           C  
ATOM   2684  HR   PC    66      21.743  49.254  61.934  1.00  0.00           H  
ATOM   2685  HS   PC    66      23.143  48.670  61.105  1.00  0.00           H  
ATOM   2686  C2   PC    66      21.435  47.272  60.980  1.00  0.00           C  
ATOM   2687  HX   PC    66      20.384  47.325  60.683  1.00  0.00           H  
ATOM   2688  C3   PC    66      21.648  46.509  62.390  1.00  0.00           C  
ATOM   2689  HA   PC    66      21.006  45.626  62.443  1.00  0.00           H  
ATOM   2690  HB   PC    66      21.269  47.163  63.180  1.00  0.00           H  
ATOM   2691  O31  PC    66      23.070  46.171  62.599  1.00  0.00           O  
ATOM   2692  P31  PC    66      23.636  45.898  63.999  1.00  0.00           P  
ATOM   2693  O32  PC    66      24.195  47.324  64.536  1.00  0.00           O  
ATOM   2694  C31  PC    66      23.355  48.501  64.707  1.00  0.00           C  
ATOM   2695  H1A  PC    66      22.383  48.161  65.071  1.00  0.00           H  
ATOM   2696  H1B  PC    66      23.053  48.950  63.757  1.00  0.00           H  
ATOM   2697  C32  PC    66      23.903  49.694  65.589  1.00  0.00           C  
ATOM   2698  H2A  PC    66      23.134  50.468  65.578  1.00  0.00           H  
ATOM   2699  H2B  PC    66      24.762  50.101  65.052  1.00  0.00           H  
ATOM   2700  N31  PC    66      24.318  49.490  67.018  1.00  0.00           N  
ATOM   2701  C33  PC    66      25.375  48.487  66.991  1.00  0.00           C  
ATOM   2702  H3A  PC    66      26.142  48.741  66.259  1.00  0.00           H  
ATOM   2703  H3B  PC    66      24.887  47.589  66.610  1.00  0.00           H  
ATOM   2704  H3C  PC    66      25.678  48.293  68.021  1.00  0.00           H  
ATOM   2705  C34  PC    66      24.825  50.767  67.528  1.00  0.00           C  
ATOM   2706  H4A  PC    66      25.826  50.904  67.117  1.00  0.00           H  
ATOM   2707  H4B  PC    66      24.983  50.668  68.603  1.00  0.00           H  
ATOM   2708  H4C  PC    66      24.149  51.583  67.269  1.00  0.00           H  
ATOM   2709  C35  PC    66      23.215  49.027  67.860  1.00  0.00           C  
ATOM   2710  H5A  PC    66      23.599  48.551  68.763  1.00  0.00           H  
ATOM   2711  H5B  PC    66      22.489  48.456  67.278  1.00  0.00           H  
ATOM   2712  H5C  PC    66      22.635  49.838  68.304  1.00  0.00           H  
ATOM   2713  O33  PC    66      22.549  45.392  64.957  1.00  0.00           O  
ATOM   2714  O34  PC    66      24.812  45.014  63.824  1.00  0.00           O  
ATOM   2715  O21  PC    66      22.140  46.576  60.028  1.00  0.00           O  
ATOM   2716  C21  PC    66      21.482  45.526  59.529  1.00  0.00           C  
ATOM   2717  O22  PC    66      20.277  45.335  59.769  1.00  0.00           O  
ATOM   2718  C12  OL    67      22.270  44.502  58.802  1.00  0.00           C  
ATOM   2719  H2R  OL    67      23.150  44.382  59.437  1.00  0.00           H  
ATOM   2720  H2S  OL    67      21.704  43.573  58.713  1.00  0.00           H  
ATOM   2721  C13  OL    67      22.737  44.938  57.445  1.00  0.00           C  
ATOM   2722  H3R  OL    67      21.863  45.225  56.857  1.00  0.00           H  
ATOM   2723  H3S  OL    67      23.426  45.745  57.706  1.00  0.00           H  
ATOM   2724  C14  OL    67      23.534  43.983  56.649  1.00  0.00           C  
ATOM   2725  H4R  OL    67      24.477  43.740  57.142  1.00  0.00           H  
ATOM   2726  H4S  OL    67      23.018  43.022  56.606  1.00  0.00           H  
ATOM   2727  C15  OL    67      23.782  44.430  55.215  1.00  0.00           C  
ATOM   2728  H5R  OL    67      24.461  45.285  55.186  1.00  0.00           H  
ATOM   2729  H5S  OL    67      24.263  43.612  54.674  1.00  0.00           H  
ATOM   2730  C16  OL    67      22.552  44.879  54.423  1.00  0.00           C  
ATOM   2731  H6R  OL    67      21.698  44.205  54.517  1.00  0.00           H  
ATOM   2732  H6S  OL    67      22.260  45.850  54.829  1.00  0.00           H  
ATOM   2733  C17  OL    67      22.762  44.993  52.840  1.00  0.00           C  
ATOM   2734  H7R  OL    67      22.915  44.027  52.355  1.00  0.00           H  
ATOM   2735  H7S  OL    67      21.837  45.455  52.487  1.00  0.00           H  
ATOM   2736  C18  OL    67      23.913  45.876  52.384  1.00  0.00           C  
ATOM   2737  H8R  OL    67      23.592  46.916  52.294  1.00  0.00           H  
ATOM   2738  H8S  OL    67      24.772  45.888  53.058  1.00  0.00           H  
ATOM   2739  C19  OL    67      24.402  45.473  51.007  1.00  0.00           C  
ATOM   2740  H9R  OL    67      23.645  45.538  50.230  1.00  0.00           H  
ATOM   2741 C110  OL    67      25.580  45.044  50.510  1.00  0.00           C  
ATOM   2742 H10R  OL    67      25.649  44.784  49.457  1.00  0.00           H  
ATOM   2743 C111  OL    67      26.749  44.656  51.376  1.00  0.00           C  
ATOM   2744 H11R  OL    67      26.305  44.376  52.334  1.00  0.00           H  
ATOM   2745 H11S  OL    67      27.146  43.743  50.929  1.00  0.00           H  
ATOM   2746 C112  OL    67      27.799  45.767  51.574  1.00  0.00           C  
ATOM   2747 H12R  OL    67      28.313  46.049  50.652  1.00  0.00           H  
ATOM   2748 H12S  OL    67      27.329  46.678  51.950  1.00  0.00           H  
ATOM   2749 C113  OL    67      28.828  45.339  52.691  1.00  0.00           C  
ATOM   2750 H13R  OL    67      28.268  44.634  53.309  1.00  0.00           H  
ATOM   2751 H13S  OL    67      29.743  44.915  52.271  1.00  0.00           H  
ATOM   2752 C114  OL    67      29.146  46.414  53.810  1.00  0.00           C  
ATOM   2753 H14R  OL    67      30.176  46.146  54.055  1.00  0.00           H  
ATOM   2754 H14S  OL    67      29.341  47.416  53.421  1.00  0.00           H  
ATOM   2755 C115  OL    67      28.243  46.488  55.178  1.00  0.00           C  
ATOM   2756 H15R  OL    67      28.486  47.363  55.784  1.00  0.00           H  
ATOM   2757 H15S  OL    67      27.228  46.634  54.803  1.00  0.00           H  
ATOM   2758 C116  OL    67      28.321  45.311  56.211  1.00  0.00           C  
ATOM   2759 H16R  OL    67      27.918  44.426  55.712  1.00  0.00           H  
ATOM   2760 H16S  OL    67      29.342  44.980  56.410  1.00  0.00           H  
ATOM   2761 C117  OL    67      27.546  45.755  57.493  1.00  0.00           C  
ATOM   2762 H17R  OL    67      28.042  46.657  57.858  1.00  0.00           H  
ATOM   2763 H17S  OL    67      26.514  46.010  57.244  1.00  0.00           H  
ATOM   2764 C118  OL    67      27.359  44.834  58.661  1.00  0.00           C  
ATOM   2765 H18R  OL    67      26.813  43.954  58.314  1.00  0.00           H  
ATOM   2766 H18S  OL    67      26.741  45.378  59.379  1.00  0.00           H  
ATOM   2767 H18T  OL    67      28.342  44.531  59.025  1.00  0.00           H  
TER    2768       OL    67 
ATOM   2768 C116  PA    68      30.679  73.169  44.008  1.00  0.00           C  
ATOM   2769 H16R  PA    68      31.201  74.105  44.219  1.00  0.00           H  
ATOM   2770 H16S  PA    68      30.459  73.244  42.941  1.00  0.00           H  
ATOM   2771 H16T  PA    68      31.279  72.269  44.155  1.00  0.00           H  
ATOM   2772 C115  PA    68      29.439  73.238  44.975  1.00  0.00           C  
ATOM   2773 H15R  PA    68      28.839  74.109  44.701  1.00  0.00           H  
ATOM   2774 H15S  PA    68      29.907  73.433  45.942  1.00  0.00           H  
ATOM   2775 C114  PA    68      28.549  71.993  44.891  1.00  0.00           C  
ATOM   2776 H14R  PA    68      28.365  71.979  43.815  1.00  0.00           H  
ATOM   2777 H14S  PA    68      27.659  72.159  45.501  1.00  0.00           H  
ATOM   2778 C113  PA    68      29.242  70.706  45.342  1.00  0.00           C  
ATOM   2779 H13R  PA    68      30.164  70.488  44.798  1.00  0.00           H  
ATOM   2780 H13S  PA    68      28.638  69.858  45.014  1.00  0.00           H  
ATOM   2781 C112  PA    68      29.567  70.582  46.873  1.00  0.00           C  
ATOM   2782 H12R  PA    68      30.412  71.249  47.055  1.00  0.00           H  
ATOM   2783 H12S  PA    68      29.889  69.554  47.051  1.00  0.00           H  
ATOM   2784 C111  PA    68      28.414  70.964  47.739  1.00  0.00           C  
ATOM   2785 H11R  PA    68      27.466  70.762  47.235  1.00  0.00           H  
ATOM   2786 H11S  PA    68      28.399  72.051  47.839  1.00  0.00           H  
ATOM   2787 C110  PA    68      28.384  70.291  49.167  1.00  0.00           C  
ATOM   2788 H10R  PA    68      29.359  69.866  49.414  1.00  0.00           H  
ATOM   2789 H10S  PA    68      27.683  69.457  49.088  1.00  0.00           H  
ATOM   2790  C19  PA    68      28.148  71.344  50.236  1.00  0.00           C  
ATOM   2791  H9R  PA    68      27.934  70.872  51.196  1.00  0.00           H  
ATOM   2792  H9S  PA    68      27.148  71.709  49.991  1.00  0.00           H  
ATOM   2793  C18  PA    68      29.242  72.445  50.228  1.00  0.00           C  
ATOM   2794  H8R  PA    68      29.114  73.195  51.011  1.00  0.00           H  
ATOM   2795  H8S  PA    68      29.262  73.061  49.326  1.00  0.00           H  
ATOM   2796  C17  PA    68      30.727  71.921  50.355  1.00  0.00           C  
ATOM   2797  H7R  PA    68      31.414  72.762  50.464  1.00  0.00           H  
ATOM   2798  H7S  PA    68      31.029  71.449  49.417  1.00  0.00           H  
ATOM   2799  C16  PA    68      31.059  71.006  51.549  1.00  0.00           C  
ATOM   2800  H6R  PA    68      32.141  70.897  51.648  1.00  0.00           H  
ATOM   2801  H6S  PA    68      30.643  70.013  51.371  1.00  0.00           H  
ATOM   2802  C15  PA    68      30.614  71.623  52.911  1.00  0.00           C  
ATOM   2803  H5R  PA    68      29.621  72.065  52.812  1.00  0.00           H  
ATOM   2804  H5S  PA    68      31.294  72.469  53.031  1.00  0.00           H  
ATOM   2805  C14  PA    68      30.638  70.617  54.070  1.00  0.00           C  
ATOM   2806  H4R  PA    68      31.553  70.021  54.064  1.00  0.00           H  
ATOM   2807  H4S  PA    68      29.774  70.007  53.798  1.00  0.00           H  
ATOM   2808  C13  PA    68      30.356  71.336  55.358  1.00  0.00           C  
ATOM   2809  H3R  PA    68      29.316  71.667  55.372  1.00  0.00           H  
ATOM   2810  H3S  PA    68      30.993  72.214  55.483  1.00  0.00           H  
ATOM   2811  C12  PA    68      30.599  70.474  56.563  1.00  0.00           C  
ATOM   2812  H2R  PA    68      31.595  70.033  56.478  1.00  0.00           H  
ATOM   2813  H2S  PA    68      29.811  69.721  56.634  1.00  0.00           H  
ATOM   2814  C11  PC    69      30.633  71.268  57.861  1.00  0.00           C  
ATOM   2815  O12  PC    69      29.963  72.235  58.014  1.00  0.00           O  
ATOM   2816  O11  PC    69      31.459  70.812  58.822  1.00  0.00           O  
ATOM   2817  C1   PC    69      31.530  71.519  60.099  1.00  0.00           C  
ATOM   2818  HR   PC    69      30.521  71.515  60.521  1.00  0.00           H  
ATOM   2819  HS   PC    69      31.995  72.492  59.922  1.00  0.00           H  
ATOM   2820  C2   PC    69      32.381  70.830  61.108  1.00  0.00           C  
ATOM   2821  HX   PC    69      32.157  69.765  61.212  1.00  0.00           H  
ATOM   2822  C3   PC    69      32.343  71.532  62.439  1.00  0.00           C  
ATOM   2823  HA   PC    69      32.031  72.568  62.282  1.00  0.00           H  
ATOM   2824  HB   PC    69      33.334  71.531  62.900  1.00  0.00           H  
ATOM   2825  O31  PC    69      31.416  70.825  63.363  1.00  0.00           O  
ATOM   2826  P31  PC    69      29.966  71.231  63.739  1.00  0.00           P  
ATOM   2827  O32  PC    69      30.033  71.930  65.146  1.00  0.00           O  
ATOM   2828  C31  PC    69      30.327  73.267  65.355  1.00  0.00           C  
ATOM   2829  H1A  PC    69      31.051  73.495  64.569  1.00  0.00           H  
ATOM   2830  H1B  PC    69      30.788  73.470  66.325  1.00  0.00           H  
ATOM   2831  C32  PC    69      29.070  74.144  65.059  1.00  0.00           C  
ATOM   2832  H2A  PC    69      28.581  73.951  64.103  1.00  0.00           H  
ATOM   2833  H2B  PC    69      29.378  75.189  65.124  1.00  0.00           H  
ATOM   2834  N31  PC    69      27.796  73.993  65.893  1.00  0.00           N  
ATOM   2835  C33  PC    69      27.135  72.651  65.671  1.00  0.00           C  
ATOM   2836  H3A  PC    69      27.037  72.384  64.617  1.00  0.00           H  
ATOM   2837  H3B  PC    69      26.222  72.625  66.267  1.00  0.00           H  
ATOM   2838  H3C  PC    69      27.695  71.907  66.240  1.00  0.00           H  
ATOM   2839  C34  PC    69      28.004  74.289  67.367  1.00  0.00           C  
ATOM   2840  H4A  PC    69      27.021  74.106  67.804  1.00  0.00           H  
ATOM   2841  H4B  PC    69      28.375  75.303  67.525  1.00  0.00           H  
ATOM   2842  H4C  PC    69      28.773  73.679  67.842  1.00  0.00           H  
ATOM   2843  C35  PC    69      26.725  74.998  65.493  1.00  0.00           C  
ATOM   2844  H5A  PC    69      26.830  75.955  66.006  1.00  0.00           H  
ATOM   2845  H5B  PC    69      25.703  74.691  65.724  1.00  0.00           H  
ATOM   2846  H5C  PC    69      26.618  75.084  64.411  1.00  0.00           H  
ATOM   2847  O33  PC    69      29.491  72.204  62.752  1.00  0.00           O  
ATOM   2848  O34  PC    69      29.216  69.964  64.001  1.00  0.00           O  
ATOM   2849  O21  PC    69      33.781  70.851  60.688  1.00  0.00           O  
ATOM   2850  C21  PC    69      34.511  69.761  60.372  1.00  0.00           C  
ATOM   2851  O22  PC    69      34.136  68.597  60.501  1.00  0.00           O  
ATOM   2852  C12  OL    70      35.845  70.058  59.870  1.00  0.00           C  
ATOM   2853  H2R  OL    70      36.267  70.909  60.407  1.00  0.00           H  
ATOM   2854  H2S  OL    70      36.540  69.216  59.892  1.00  0.00           H  
ATOM   2855  C13  OL    70      35.730  70.616  58.461  1.00  0.00           C  
ATOM   2856  H3R  OL    70      35.049  71.469  58.478  1.00  0.00           H  
ATOM   2857  H3S  OL    70      36.704  70.884  58.046  1.00  0.00           H  
ATOM   2858  C14  OL    70      35.274  69.571  57.435  1.00  0.00           C  
ATOM   2859  H4R  OL    70      36.027  68.839  57.137  1.00  0.00           H  
ATOM   2860  H4S  OL    70      34.459  69.060  57.952  1.00  0.00           H  
ATOM   2861  C15  OL    70      34.469  70.243  56.217  1.00  0.00           C  
ATOM   2862  H5R  OL    70      33.915  69.486  55.658  1.00  0.00           H  
ATOM   2863  H5S  OL    70      33.796  71.039  56.543  1.00  0.00           H  
ATOM   2864  C16  OL    70      35.341  71.031  55.287  1.00  0.00           C  
ATOM   2865  H6R  OL    70      35.626  71.917  55.858  1.00  0.00           H  
ATOM   2866  H6S  OL    70      36.244  70.451  55.084  1.00  0.00           H  
ATOM   2867  C17  OL    70      34.574  71.432  54.049  1.00  0.00           C  
ATOM   2868  H7R  OL    70      34.243  70.602  53.422  1.00  0.00           H  
ATOM   2869  H7S  OL    70      33.648  71.879  54.417  1.00  0.00           H  
ATOM   2870  C18  OL    70      35.315  72.492  53.210  1.00  0.00           C  
ATOM   2871  H8R  OL    70      35.384  73.365  53.863  1.00  0.00           H  
ATOM   2872  H8S  OL    70      36.296  72.095  52.942  1.00  0.00           H  
ATOM   2873  C19  OL    70      34.436  72.767  52.060  1.00  0.00           C  
ATOM   2874  H9R  OL    70      33.798  73.645  52.121  1.00  0.00           H  
ATOM   2875 C110  OL    70      34.484  72.072  50.903  1.00  0.00           C  
ATOM   2876 H10R  OL    70      33.834  72.356  50.080  1.00  0.00           H  
ATOM   2877 C111  OL    70      35.105  70.711  50.810  1.00  0.00           C  
ATOM   2878 H11R  OL    70      35.971  70.711  51.475  1.00  0.00           H  
ATOM   2879 H11S  OL    70      34.400  70.061  51.333  1.00  0.00           H  
ATOM   2880 C112  OL    70      35.563  70.252  49.397  1.00  0.00           C  
ATOM   2881 H12R  OL    70      36.091  71.095  48.947  1.00  0.00           H  
ATOM   2882 H12S  OL    70      36.249  69.424  49.590  1.00  0.00           H  
ATOM   2883 C113  OL    70      34.423  70.088  48.404  1.00  0.00           C  
ATOM   2884 H13R  OL    70      33.779  69.320  48.837  1.00  0.00           H  
ATOM   2885 H13S  OL    70      33.852  71.019  48.374  1.00  0.00           H  
ATOM   2886 C114  OL    70      34.890  69.627  46.986  1.00  0.00           C  
ATOM   2887 H14R  OL    70      35.241  70.478  46.398  1.00  0.00           H  
ATOM   2888 H14S  OL    70      35.674  68.871  47.058  1.00  0.00           H  
ATOM   2889 C115  OL    70      33.670  69.077  46.139  1.00  0.00           C  
ATOM   2890 H15R  OL    70      33.386  68.094  46.521  1.00  0.00           H  
ATOM   2891 H15S  OL    70      32.762  69.681  46.188  1.00  0.00           H  
ATOM   2892 C116  OL    70      33.994  68.914  44.609  1.00  0.00           C  
ATOM   2893 H16R  OL    70      34.413  69.837  44.202  1.00  0.00           H  
ATOM   2894 H16S  OL    70      34.843  68.241  44.475  1.00  0.00           H  
ATOM   2895 C117  OL    70      33.009  68.308  43.605  1.00  0.00           C  
ATOM   2896 H17R  OL    70      32.601  67.439  44.126  1.00  0.00           H  
ATOM   2897 H17S  OL    70      32.178  69.008  43.500  1.00  0.00           H  
ATOM   2898 C118  OL    70      33.493  67.879  42.276  1.00  0.00           C  
ATOM   2899 H18R  OL    70      33.924  68.664  41.650  1.00  0.00           H  
ATOM   2900 H18S  OL    70      32.690  67.527  41.625  1.00  0.00           H  
ATOM   2901 H18T  OL    70      34.125  67.000  42.415  1.00  0.00           H  
TER    2902       OL    70 
ATOM   2902 C116  PA    71      -3.734  24.608  50.924  1.00  0.00           C  
ATOM   2903 H16R  PA    71      -3.404  23.823  50.240  1.00  0.00           H  
ATOM   2904 H16S  PA    71      -4.561  25.241  50.597  1.00  0.00           H  
ATOM   2905 H16T  PA    71      -4.017  24.052  51.820  1.00  0.00           H  
ATOM   2906 C115  PA    71      -2.666  25.653  51.331  1.00  0.00           C  
ATOM   2907 H15R  PA    71      -3.093  26.413  51.988  1.00  0.00           H  
ATOM   2908 H15S  PA    71      -2.359  26.296  50.503  1.00  0.00           H  
ATOM   2909 C114  PA    71      -1.400  25.061  51.942  1.00  0.00           C  
ATOM   2910 H14R  PA    71      -0.675  25.837  52.195  1.00  0.00           H  
ATOM   2911 H14S  PA    71      -0.868  24.461  51.201  1.00  0.00           H  
ATOM   2912 C113  PA    71      -1.697  24.301  53.306  1.00  0.00           C  
ATOM   2913 H13R  PA    71      -2.558  23.630  53.253  1.00  0.00           H  
ATOM   2914 H13S  PA    71      -1.869  25.002  54.126  1.00  0.00           H  
ATOM   2915 C112  PA    71      -0.456  23.518  53.661  1.00  0.00           C  
ATOM   2916 H12R  PA    71       0.387  24.207  53.747  1.00  0.00           H  
ATOM   2917 H12S  PA    71      -0.166  22.977  52.758  1.00  0.00           H  
ATOM   2918 C111  PA    71      -0.537  22.468  54.825  1.00  0.00           C  
ATOM   2919 H11R  PA    71       0.403  21.913  54.853  1.00  0.00           H  
ATOM   2920 H11S  PA    71      -1.279  21.762  54.445  1.00  0.00           H  
ATOM   2921 C110  PA    71      -0.958  23.032  56.210  1.00  0.00           C  
ATOM   2922 H10R  PA    71      -1.881  23.615  56.180  1.00  0.00           H  
ATOM   2923 H10S  PA    71      -0.238  23.778  56.553  1.00  0.00           H  
ATOM   2924  C19  PA    71      -1.085  21.918  57.318  1.00  0.00           C  
ATOM   2925  H9R  PA    71      -0.130  21.391  57.270  1.00  0.00           H  
ATOM   2926  H9S  PA    71      -1.843  21.203  56.991  1.00  0.00           H  
ATOM   2927  C18  PA    71      -1.334  22.464  58.730  1.00  0.00           C  
ATOM   2928  H8R  PA    71      -2.408  22.619  58.854  1.00  0.00           H  
ATOM   2929  H8S  PA    71      -0.815  23.417  58.854  1.00  0.00           H  
ATOM   2930  C17  PA    71      -1.116  21.472  59.866  1.00  0.00           C  
ATOM   2931  H7R  PA    71      -1.781  20.609  59.789  1.00  0.00           H  
ATOM   2932  H7S  PA    71      -1.446  22.018  60.752  1.00  0.00           H  
ATOM   2933  C16  PA    71       0.258  20.800  59.907  1.00  0.00           C  
ATOM   2934  H6R  PA    71       0.971  21.433  59.375  1.00  0.00           H  
ATOM   2935  H6S  PA    71       0.204  19.800  59.471  1.00  0.00           H  
ATOM   2936  C15  PA    71       0.563  20.671  61.396  1.00  0.00           C  
ATOM   2937  H5R  PA    71      -0.277  20.177  61.888  1.00  0.00           H  
ATOM   2938  H5S  PA    71       0.530  21.695  61.774  1.00  0.00           H  
ATOM   2939  C14  PA    71       1.891  19.936  61.612  1.00  0.00           C  
ATOM   2940  H4R  PA    71       2.672  20.697  61.572  1.00  0.00           H  
ATOM   2941  H4S  PA    71       2.043  19.125  60.897  1.00  0.00           H  
ATOM   2942  C13  PA    71       1.899  19.287  62.941  1.00  0.00           C  
ATOM   2943  H3R  PA    71       0.968  18.724  63.042  1.00  0.00           H  
ATOM   2944  H3S  PA    71       1.916  19.872  63.863  1.00  0.00           H  
ATOM   2945  C12  PA    71       3.042  18.229  63.043  1.00  0.00           C  
ATOM   2946  H2R  PA    71       3.866  18.462  62.365  1.00  0.00           H  
ATOM   2947  H2S  PA    71       2.633  17.282  62.682  1.00  0.00           H  
ATOM   2948  C11  PS    72       3.736  18.018  64.424  1.00  0.00           C  
ATOM   2949  O12  PS    72       3.158  18.407  65.438  1.00  0.00           O  
ATOM   2950  O11  PS    72       4.938  17.437  64.456  1.00  0.00           O  
ATOM   2951  C1   PS    72       5.431  17.023  65.791  1.00  0.00           C  
ATOM   2952  HR   PS    72       5.501  17.910  66.425  1.00  0.00           H  
ATOM   2953  HS   PS    72       6.394  16.555  65.568  1.00  0.00           H  
ATOM   2954  C2   PS    72       4.467  16.056  66.503  1.00  0.00           C  
ATOM   2955  HX   PS    72       3.404  16.267  66.646  1.00  0.00           H  
ATOM   2956  C3   PS    72       4.915  15.630  67.935  1.00  0.00           C  
ATOM   2957  HA   PS    72       5.957  15.329  67.798  1.00  0.00           H  
ATOM   2958  HB   PS    72       4.427  14.706  68.256  1.00  0.00           H  
ATOM   2959  O31  PS    72       4.803  16.678  69.002  1.00  0.00           O  
ATOM   2960  P31  PS    72       3.312  17.040  69.472  1.00  0.00           P  
ATOM   2961  O32  PS    72       2.748  18.347  68.655  1.00  0.00           O  
ATOM   2962  C31  PS    72       2.810  19.649  69.251  1.00  0.00           C  
ATOM   2963  H1A  PS    72       3.808  20.019  69.500  1.00  0.00           H  
ATOM   2964  H1B  PS    72       2.241  19.616  70.183  1.00  0.00           H  
ATOM   2965  C32  PS    72       2.137  20.677  68.272  1.00  0.00           C  
ATOM   2966  H2A  PS    72       1.118  20.379  68.020  1.00  0.00           H  
ATOM   2967  N31  PS    72       2.888  20.811  67.002  1.00  0.00           N  
ATOM   2968 HN1A  PS    72       2.572  21.595  66.407  1.00  0.00           H  
ATOM   2969 HN1B  PS    72       3.913  20.878  67.105  1.00  0.00           H  
ATOM   2970 HN1C  PS    72       2.820  19.950  66.436  1.00  0.00           H  
ATOM   2971  C33  PS    72       1.961  21.997  69.088  1.00  0.00           C  
ATOM   2972  O33  PS    72       2.462  15.909  69.100  1.00  0.00           O  
ATOM   2973  O34  PS    72       3.325  17.351  70.918  1.00  0.00           O  
ATOM   2974  O21  PS    72       4.653  14.810  65.747  1.00  0.00           O  
ATOM   2975  C21  PS    72       3.682  14.400  64.963  1.00  0.00           C  
ATOM   2976  O22  PS    72       2.627  14.998  64.708  1.00  0.00           O  
ATOM   2977  O35  PS    72       2.082  23.038  68.513  1.00  0.00           O  
ATOM   2978  O36  PS    72       1.171  22.000  69.993  1.00  0.00           O  
ATOM   2979  C12  OL    73       4.060  13.082  64.316  1.00  0.00           C  
ATOM   2980  H2R  OL    73       5.112  13.104  64.024  1.00  0.00           H  
ATOM   2981  H2S  OL    73       4.032  12.281  65.058  1.00  0.00           H  
ATOM   2982  C13  OL    73       3.198  12.733  63.058  1.00  0.00           C  
ATOM   2983  H3R  OL    73       2.281  12.418  63.561  1.00  0.00           H  
ATOM   2984  H3S  OL    73       2.762  13.553  62.485  1.00  0.00           H  
ATOM   2985  C14  OL    73       3.637  11.599  62.174  1.00  0.00           C  
ATOM   2986  H4R  OL    73       3.619  10.632  62.680  1.00  0.00           H  
ATOM   2987  H4S  OL    73       2.975  11.523  61.308  1.00  0.00           H  
ATOM   2988  C15  OL    73       5.120  11.592  61.745  1.00  0.00           C  
ATOM   2989  H5R  OL    73       5.256  12.393  61.015  1.00  0.00           H  
ATOM   2990  H5S  OL    73       5.761  11.756  62.614  1.00  0.00           H  
ATOM   2991  C16  OL    73       5.514  10.272  61.104  1.00  0.00           C  
ATOM   2992  H6R  OL    73       5.358   9.347  61.663  1.00  0.00           H  
ATOM   2993  H6S  OL    73       4.898  10.092  60.221  1.00  0.00           H  
ATOM   2994  C17  OL    73       6.961  10.271  60.560  1.00  0.00           C  
ATOM   2995  H7R  OL    73       7.651  10.649  61.317  1.00  0.00           H  
ATOM   2996  H7S  OL    73       7.331   9.264  60.357  1.00  0.00           H  
ATOM   2997  C18  OL    73       7.192  11.224  59.327  1.00  0.00           C  
ATOM   2998  H8R  OL    73       7.079  12.267  59.631  1.00  0.00           H  
ATOM   2999  H8S  OL    73       8.253  11.069  59.117  1.00  0.00           H  
ATOM   3000  C19  OL    73       6.291  10.803  58.187  1.00  0.00           C  
ATOM   3001  H9R  OL    73       6.310   9.759  57.886  1.00  0.00           H  
ATOM   3002 C110  OL    73       5.547  11.605  57.448  1.00  0.00           C  
ATOM   3003 H10R  OL    73       4.903  11.271  56.639  1.00  0.00           H  
ATOM   3004 C111  OL    73       5.504  13.117  57.697  1.00  0.00           C  
ATOM   3005 H11R  OL    73       6.236  13.544  58.385  1.00  0.00           H  
ATOM   3006 H11S  OL    73       5.713  13.468  56.684  1.00  0.00           H  
ATOM   3007 C112  OL    73       4.145  13.570  58.008  1.00  0.00           C  
ATOM   3008 H12R  OL    73       3.391  13.179  57.321  1.00  0.00           H  
ATOM   3009 H12S  OL    73       3.778  13.271  58.992  1.00  0.00           H  
ATOM   3010 C113  OL    73       4.194  15.138  58.001  1.00  0.00           C  
ATOM   3011 H13R  OL    73       4.955  15.451  58.718  1.00  0.00           H  
ATOM   3012 H13S  OL    73       4.589  15.388  57.014  1.00  0.00           H  
ATOM   3013 C114  OL    73       2.937  15.942  58.319  1.00  0.00           C  
ATOM   3014 H14R  OL    73       3.094  17.020  58.404  1.00  0.00           H  
ATOM   3015 H14S  OL    73       2.214  15.800  57.513  1.00  0.00           H  
ATOM   3016 C115  OL    73       2.171  15.547  59.584  1.00  0.00           C  
ATOM   3017 H15R  OL    73       1.893  14.498  59.458  1.00  0.00           H  
ATOM   3018 H15S  OL    73       2.760  15.804  60.466  1.00  0.00           H  
ATOM   3019 C116  OL    73       0.919  16.283  59.807  1.00  0.00           C  
ATOM   3020 H16R  OL    73       1.272  17.315  59.840  1.00  0.00           H  
ATOM   3021 H16S  OL    73       0.257  16.197  58.943  1.00  0.00           H  
ATOM   3022 C117  OL    73       0.244  16.073  61.171  1.00  0.00           C  
ATOM   3023 H17R  OL    73      -0.215  15.083  61.193  1.00  0.00           H  
ATOM   3024 H17S  OL    73       0.986  16.029  61.972  1.00  0.00           H  
ATOM   3025 C118  OL    73      -0.843  17.136  61.429  1.00  0.00           C  
ATOM   3026 H18R  OL    73      -1.167  17.197  62.470  1.00  0.00           H  
ATOM   3027 H18S  OL    73      -1.741  16.834  60.887  1.00  0.00           H  
ATOM   3028 H18T  OL    73      -0.520  18.101  61.034  1.00  0.00           H  
TER    3029       OL    73 
ATOM   3029 C116  PA    74       2.182  36.487  49.176  1.00  0.00           C  
ATOM   3030 H16R  PA    74       2.837  36.652  48.318  1.00  0.00           H  
ATOM   3031 H16S  PA    74       1.143  36.469  48.838  1.00  0.00           H  
ATOM   3032 H16T  PA    74       2.366  35.521  49.649  1.00  0.00           H  
ATOM   3033 C115  PA    74       2.472  37.620  50.214  1.00  0.00           C  
ATOM   3034 H15R  PA    74       1.945  37.390  51.142  1.00  0.00           H  
ATOM   3035 H15S  PA    74       1.994  38.571  49.972  1.00  0.00           H  
ATOM   3036 C114  PA    74       3.995  37.922  50.550  1.00  0.00           C  
ATOM   3037 H14R  PA    74       4.584  38.290  49.707  1.00  0.00           H  
ATOM   3038 H14S  PA    74       4.405  36.950  50.835  1.00  0.00           H  
ATOM   3039 C113  PA    74       4.166  38.852  51.694  1.00  0.00           C  
ATOM   3040 H13R  PA    74       3.798  38.431  52.632  1.00  0.00           H  
ATOM   3041 H13S  PA    74       3.495  39.693  51.509  1.00  0.00           H  
ATOM   3042 C112  PA    74       5.639  39.330  51.886  1.00  0.00           C  
ATOM   3043 H12R  PA    74       5.979  40.032  51.122  1.00  0.00           H  
ATOM   3044 H12S  PA    74       6.304  38.466  51.959  1.00  0.00           H  
ATOM   3045 C111  PA    74       5.846  40.120  53.167  1.00  0.00           C  
ATOM   3046 H11R  PA    74       5.368  39.475  53.908  1.00  0.00           H  
ATOM   3047 H11S  PA    74       5.400  41.109  53.043  1.00  0.00           H  
ATOM   3048 C110  PA    74       7.311  40.278  53.463  1.00  0.00           C  
ATOM   3049 H10R  PA    74       7.852  40.942  52.787  1.00  0.00           H  
ATOM   3050 H10S  PA    74       7.689  39.253  53.446  1.00  0.00           H  
ATOM   3051  C19  PA    74       7.614  40.635  54.974  1.00  0.00           C  
ATOM   3052  H9R  PA    74       6.994  41.466  55.316  1.00  0.00           H  
ATOM   3053  H9S  PA    74       8.585  41.129  54.906  1.00  0.00           H  
ATOM   3054  C18  PA    74       7.466  39.513  55.961  1.00  0.00           C  
ATOM   3055  H8R  PA    74       8.120  38.724  55.584  1.00  0.00           H  
ATOM   3056  H8S  PA    74       6.409  39.250  55.887  1.00  0.00           H  
ATOM   3057  C17  PA    74       7.812  39.882  57.347  1.00  0.00           C  
ATOM   3058  H7R  PA    74       7.313  40.819  57.602  1.00  0.00           H  
ATOM   3059  H7S  PA    74       8.897  40.000  57.301  1.00  0.00           H  
ATOM   3060  C16  PA    74       7.568  38.695  58.314  1.00  0.00           C  
ATOM   3061  H6R  PA    74       8.232  37.898  57.973  1.00  0.00           H  
ATOM   3062  H6S  PA    74       6.597  38.207  58.211  1.00  0.00           H  
ATOM   3063  C15  PA    74       7.711  39.126  59.768  1.00  0.00           C  
ATOM   3064  H5R  PA    74       7.234  38.355  60.377  1.00  0.00           H  
ATOM   3065  H5S  PA    74       7.266  40.102  59.975  1.00  0.00           H  
ATOM   3066  C14  PA    74       9.163  39.311  60.178  1.00  0.00           C  
ATOM   3067  H4R  PA    74       9.631  40.021  59.493  1.00  0.00           H  
ATOM   3068  H4S  PA    74       9.638  38.351  59.963  1.00  0.00           H  
ATOM   3069  C13  PA    74       9.338  39.803  61.602  1.00  0.00           C  
ATOM   3070  H3R  PA    74       8.612  39.256  62.208  1.00  0.00           H  
ATOM   3071  H3S  PA    74       9.146  40.872  61.710  1.00  0.00           H  
ATOM   3072  C12  PA    74      10.753  39.486  62.106  1.00  0.00           C  
ATOM   3073  H2R  PA    74      10.806  38.488  62.545  1.00  0.00           H  
ATOM   3074  H2S  PA    74      11.481  39.470  61.292  1.00  0.00           H  
ATOM   3075  C11  PC    75      11.196  40.478  63.190  1.00  0.00           C  
ATOM   3076  O12  PC    75      10.652  40.518  64.295  1.00  0.00           O  
ATOM   3077  O11  PC    75      12.323  41.173  62.861  1.00  0.00           O  
ATOM   3078  C1   PC    75      12.944  41.868  64.085  1.00  0.00           C  
ATOM   3079  HR   PC    75      13.226  41.040  64.739  1.00  0.00           H  
ATOM   3080  HS   PC    75      12.328  42.599  64.616  1.00  0.00           H  
ATOM   3081  C2   PC    75      14.327  42.552  63.698  1.00  0.00           C  
ATOM   3082  HX   PC    75      14.999  41.825  63.234  1.00  0.00           H  
ATOM   3083  C3   PC    75      15.079  43.153  64.837  1.00  0.00           C  
ATOM   3084  HA   PC    75      15.748  43.951  64.505  1.00  0.00           H  
ATOM   3085  HB   PC    75      15.628  42.327  65.296  1.00  0.00           H  
ATOM   3086  O31  PC    75      14.176  43.660  65.831  1.00  0.00           O  
ATOM   3087  P31  PC    75      14.497  43.695  67.383  1.00  0.00           P  
ATOM   3088  O32  PC    75      15.575  44.822  67.548  1.00  0.00           O  
ATOM   3089  C31  PC    75      16.981  44.582  67.518  1.00  0.00           C  
ATOM   3090  H1A  PC    75      17.234  44.726  66.465  1.00  0.00           H  
ATOM   3091  H1B  PC    75      17.270  43.554  67.752  1.00  0.00           H  
ATOM   3092  C32  PC    75      17.746  45.502  68.500  1.00  0.00           C  
ATOM   3093  H2A  PC    75      17.618  46.539  68.187  1.00  0.00           H  
ATOM   3094  H2B  PC    75      18.822  45.327  68.468  1.00  0.00           H  
ATOM   3095  N31  PC    75      17.316  45.456  69.928  1.00  0.00           N  
ATOM   3096  C33  PC    75      16.095  46.300  70.162  1.00  0.00           C  
ATOM   3097  H3A  PC    75      15.273  45.903  69.564  1.00  0.00           H  
ATOM   3098  H3B  PC    75      16.335  47.358  70.047  1.00  0.00           H  
ATOM   3099  H3C  PC    75      15.848  46.198  71.220  1.00  0.00           H  
ATOM   3100  C34  PC    75      16.993  44.126  70.438  1.00  0.00           C  
ATOM   3101  H4A  PC    75      16.610  44.340  71.437  1.00  0.00           H  
ATOM   3102  H4B  PC    75      17.921  43.553  70.478  1.00  0.00           H  
ATOM   3103  H4C  PC    75      16.242  43.733  69.751  1.00  0.00           H  
ATOM   3104  C35  PC    75      18.363  46.110  70.811  1.00  0.00           C  
ATOM   3105  H5A  PC    75      19.307  45.563  70.800  1.00  0.00           H  
ATOM   3106  H5B  PC    75      17.973  46.083  71.829  1.00  0.00           H  
ATOM   3107  H5C  PC    75      18.443  47.146  70.478  1.00  0.00           H  
ATOM   3108  O33  PC    75      13.278  44.256  67.988  1.00  0.00           O  
ATOM   3109  O34  PC    75      14.927  42.415  67.818  1.00  0.00           O  
ATOM   3110  O21  PC    75      14.163  43.504  62.604  1.00  0.00           O  
ATOM   3111  C21  PC    75      14.550  43.187  61.358  1.00  0.00           C  
ATOM   3112  O22  PC    75      14.996  42.117  61.086  1.00  0.00           O  
ATOM   3113  C12  OL    76      14.428  44.384  60.441  1.00  0.00           C  
ATOM   3114  H2R  OL    76      13.459  44.860  60.608  1.00  0.00           H  
ATOM   3115  H2S  OL    76      15.287  44.971  60.771  1.00  0.00           H  
ATOM   3116  C13  OL    76      14.599  44.112  58.989  1.00  0.00           C  
ATOM   3117  H3R  OL    76      14.841  43.050  58.916  1.00  0.00           H  
ATOM   3118  H3S  OL    76      13.676  44.330  58.447  1.00  0.00           H  
ATOM   3119  C14  OL    76      15.684  44.919  58.296  1.00  0.00           C  
ATOM   3120  H4R  OL    76      15.372  45.958  58.167  1.00  0.00           H  
ATOM   3121  H4S  OL    76      16.629  44.877  58.842  1.00  0.00           H  
ATOM   3122  C15  OL    76      15.972  44.401  56.853  1.00  0.00           C  
ATOM   3123  H5R  OL    76      16.744  45.034  56.411  1.00  0.00           H  
ATOM   3124  H5S  OL    76      16.206  43.338  56.758  1.00  0.00           H  
ATOM   3125  C16  OL    76      14.730  44.721  56.035  1.00  0.00           C  
ATOM   3126  H6R  OL    76      13.891  44.121  56.395  1.00  0.00           H  
ATOM   3127  H6S  OL    76      14.515  45.791  56.050  1.00  0.00           H  
ATOM   3128  C17  OL    76      14.794  44.241  54.582  1.00  0.00           C  
ATOM   3129  H7R  OL    76      15.403  44.948  54.015  1.00  0.00           H  
ATOM   3130  H7S  OL    76      15.191  43.229  54.479  1.00  0.00           H  
ATOM   3131  C18  OL    76      13.377  44.212  53.955  1.00  0.00           C  
ATOM   3132  H8R  OL    76      12.805  43.490  54.541  1.00  0.00           H  
ATOM   3133  H8S  OL    76      12.833  45.147  54.106  1.00  0.00           H  
ATOM   3134  C19  OL    76      13.346  43.632  52.532  1.00  0.00           C  
ATOM   3135  H9R  OL    76      13.660  42.592  52.537  1.00  0.00           H  
ATOM   3136 C110  OL    76      13.029  44.206  51.382  1.00  0.00           C  
ATOM   3137 H10R  OL    76      13.052  43.678  50.432  1.00  0.00           H  
ATOM   3138 C111  OL    76      12.571  45.645  51.208  1.00  0.00           C  
ATOM   3139 H11R  OL    76      12.256  46.121  52.139  1.00  0.00           H  
ATOM   3140 H11S  OL    76      13.485  46.216  51.033  1.00  0.00           H  
ATOM   3141 C112  OL    76      11.461  45.846  50.168  1.00  0.00           C  
ATOM   3142 H12R  OL    76      11.902  45.431  49.259  1.00  0.00           H  
ATOM   3143 H12S  OL    76      10.671  45.245  50.624  1.00  0.00           H  
ATOM   3144 C113  OL    76      10.994  47.330  50.178  1.00  0.00           C  
ATOM   3145 H13R  OL    76      10.510  47.663  51.098  1.00  0.00           H  
ATOM   3146 H13S  OL    76      11.878  47.954  50.031  1.00  0.00           H  
ATOM   3147 C114  OL    76      10.094  47.580  48.961  1.00  0.00           C  
ATOM   3148 H14R  OL    76       9.615  46.627  48.730  1.00  0.00           H  
ATOM   3149 H14S  OL    76       9.394  48.382  49.203  1.00  0.00           H  
ATOM   3150 C115  OL    76      10.930  47.899  47.763  1.00  0.00           C  
ATOM   3151 H15R  OL    76      11.583  48.713  48.086  1.00  0.00           H  
ATOM   3152 H15S  OL    76      11.446  46.991  47.442  1.00  0.00           H  
ATOM   3153 C116  OL    76      10.121  48.424  46.569  1.00  0.00           C  
ATOM   3154 H16R  OL    76       9.426  47.654  46.227  1.00  0.00           H  
ATOM   3155 H16S  OL    76       9.589  49.333  46.857  1.00  0.00           H  
ATOM   3156 C117  OL    76      11.104  48.778  45.416  1.00  0.00           C  
ATOM   3157 H17R  OL    76      11.540  47.926  44.891  1.00  0.00           H  
ATOM   3158 H17S  OL    76      10.406  49.325  44.779  1.00  0.00           H  
ATOM   3159 C118  OL    76      12.303  49.514  45.862  1.00  0.00           C  
ATOM   3160 H18R  OL    76      13.112  48.947  46.327  1.00  0.00           H  
ATOM   3161 H18S  OL    76      12.108  50.348  46.541  1.00  0.00           H  
ATOM   3162 H18T  OL    76      12.621  49.903  44.893  1.00  0.00           H  
TER    3163       OL    76 
ATOM   3163  C1  CHL    77      66.117  73.702  56.504  1.00  0.00           C  
ATOM   3164  H11 CHL    77      65.486  72.977  55.986  1.00  0.00           H  
ATOM   3165  H12 CHL    77      65.918  74.655  56.009  1.00  0.00           H  
ATOM   3166  C2  CHL    77      65.425  73.867  57.863  1.00  0.00           C  
ATOM   3167  H21 CHL    77      65.755  74.772  58.379  1.00  0.00           H  
ATOM   3168  H22 CHL    77      64.355  74.066  57.783  1.00  0.00           H  
ATOM   3169  C3  CHL    77      65.540  72.667  58.796  1.00  0.00           C  
ATOM   3170  H31 CHL    77      65.076  71.779  58.359  1.00  0.00           H  
ATOM   3171  C4  CHL    77      67.043  72.418  59.088  1.00  0.00           C  
ATOM   3172  H41 CHL    77      67.393  73.274  59.668  1.00  0.00           H  
ATOM   3173  H42 CHL    77      67.233  71.515  59.673  1.00  0.00           H  
ATOM   3174  C5  CHL    77      67.796  72.365  57.711  1.00  0.00           C  
ATOM   3175  C6  CHL    77      68.637  71.309  57.545  1.00  0.00           C  
ATOM   3176  H61 CHL    77      68.676  70.552  58.324  1.00  0.00           H  
ATOM   3177  C7  CHL    77      69.596  71.109  56.457  1.00  0.00           C  
ATOM   3178  H71 CHL    77      70.573  70.921  56.907  1.00  0.00           H  
ATOM   3179  H72 CHL    77      69.256  70.206  55.946  1.00  0.00           H  
ATOM   3180  C8  CHL    77      69.574  72.353  55.446  1.00  0.00           C  
ATOM   3181  H81 CHL    77      70.212  73.110  55.908  1.00  0.00           H  
ATOM   3182  C9  CHL    77      68.153  73.017  55.265  1.00  0.00           C  
ATOM   3183  H91 CHL    77      67.482  72.189  55.027  1.00  0.00           H  
ATOM   3184  C10 CHL    77      67.598  73.455  56.683  1.00  0.00           C  
ATOM   3185  C11 CHL    77      68.046  73.990  54.056  1.00  0.00           C  
ATOM   3186 H111 CHL    77      67.047  74.147  53.643  1.00  0.00           H  
ATOM   3187 H112 CHL    77      68.462  74.954  54.357  1.00  0.00           H  
ATOM   3188  C12 CHL    77      68.866  73.546  52.801  1.00  0.00           C  
ATOM   3189 H121 CHL    77      68.411  72.681  52.314  1.00  0.00           H  
ATOM   3190 H122 CHL    77      68.928  74.373  52.090  1.00  0.00           H  
ATOM   3191  C13 CHL    77      70.270  73.040  53.092  1.00  0.00           C  
ATOM   3192  C14 CHL    77      70.123  71.873  54.106  1.00  0.00           C  
ATOM   3193 H141 CHL    77      69.430  71.122  53.722  1.00  0.00           H  
ATOM   3194  C15 CHL    77      71.515  71.243  54.122  1.00  0.00           C  
ATOM   3195 H151 CHL    77      72.223  71.576  54.883  1.00  0.00           H  
ATOM   3196 H152 CHL    77      71.366  70.186  54.353  1.00  0.00           H  
ATOM   3197  C16 CHL    77      72.099  71.447  52.712  1.00  0.00           C  
ATOM   3198 H161 CHL    77      73.132  71.803  52.727  1.00  0.00           H  
ATOM   3199 H162 CHL    77      72.053  70.474  52.218  1.00  0.00           H  
ATOM   3200  C17 CHL    77      71.035  72.270  51.990  1.00  0.00           C  
ATOM   3201 H171 CHL    77      70.244  71.599  51.645  1.00  0.00           H  
ATOM   3202  C18 CHL    77      71.104  74.313  53.634  1.00  0.00           C  
ATOM   3203 H181 CHL    77      70.628  74.791  54.493  1.00  0.00           H  
ATOM   3204 H182 CHL    77      71.254  75.064  52.856  1.00  0.00           H  
ATOM   3205 H183 CHL    77      72.098  73.984  53.945  1.00  0.00           H  
ATOM   3206  C19 CHL    77      68.331  74.735  57.181  1.00  0.00           C  
ATOM   3207 H191 CHL    77      68.259  75.527  56.432  1.00  0.00           H  
ATOM   3208 H192 CHL    77      69.355  74.413  57.382  1.00  0.00           H  
ATOM   3209 H193 CHL    77      67.960  75.051  58.159  1.00  0.00           H  
ATOM   3210  C20 CHL    77      71.581  73.028  50.731  1.00  0.00           C  
ATOM   3211 H201 CHL    77      72.142  73.921  51.013  1.00  0.00           H  
ATOM   3212  C21 CHL    77      70.323  73.598  49.893  1.00  0.00           C  
ATOM   3213 H211 CHL    77      70.619  74.022  48.931  1.00  0.00           H  
ATOM   3214 H212 CHL    77      69.827  74.449  50.365  1.00  0.00           H  
ATOM   3215 H213 CHL    77      69.619  72.773  49.767  1.00  0.00           H  
ATOM   3216  C22 CHL    77      72.589  72.141  49.934  1.00  0.00           C  
ATOM   3217 H221 CHL    77      73.443  71.859  50.554  1.00  0.00           H  
ATOM   3218 H222 CHL    77      72.056  71.219  49.695  1.00  0.00           H  
ATOM   3219  C23 CHL    77      73.219  72.893  48.798  1.00  0.00           C  
ATOM   3220 H231 CHL    77      72.400  72.913  48.075  1.00  0.00           H  
ATOM   3221 H232 CHL    77      73.620  73.863  49.101  1.00  0.00           H  
ATOM   3222  C24 CHL    77      74.371  72.115  48.103  1.00  0.00           C  
ATOM   3223 H241 CHL    77      75.202  72.244  48.800  1.00  0.00           H  
ATOM   3224 H242 CHL    77      74.069  71.068  48.043  1.00  0.00           H  
ATOM   3225  C25 CHL    77      74.661  72.576  46.630  1.00  0.00           C  
ATOM   3226 H251 CHL    77      73.742  72.346  46.087  1.00  0.00           H  
ATOM   3227  C26 CHL    77      75.077  74.029  46.417  1.00  0.00           C  
ATOM   3228 H261 CHL    77      75.387  74.294  45.404  1.00  0.00           H  
ATOM   3229 H262 CHL    77      75.891  74.280  47.100  1.00  0.00           H  
ATOM   3230 H263 CHL    77      74.266  74.679  46.751  1.00  0.00           H  
ATOM   3231  C27 CHL    77      75.745  71.635  46.092  1.00  0.00           C  
ATOM   3232 H271 CHL    77      76.721  71.834  46.538  1.00  0.00           H  
ATOM   3233 H272 CHL    77      76.007  71.636  45.032  1.00  0.00           H  
ATOM   3234 H273 CHL    77      75.446  70.611  46.323  1.00  0.00           H  
ATOM   3235  O1  CHL    77      64.784  72.969  59.894  1.00  0.00           O  
ATOM   3236  HO1 CHL    77      64.768  72.165  60.444  1.00  0.00           H  
TER    3237      CHL    77 
ATOM   3237 C116  PA    78       7.461  67.083  41.706  1.00  0.00           C  
ATOM   3238 H16R  PA    78       8.423  67.456  41.348  1.00  0.00           H  
ATOM   3239 H16S  PA    78       6.654  67.488  41.092  1.00  0.00           H  
ATOM   3240 H16T  PA    78       7.367  66.006  41.549  1.00  0.00           H  
ATOM   3241 C115  PA    78       7.393  67.368  43.227  1.00  0.00           C  
ATOM   3242 H15R  PA    78       7.990  66.581  43.692  1.00  0.00           H  
ATOM   3243 H15S  PA    78       6.368  67.227  43.575  1.00  0.00           H  
ATOM   3244 C114  PA    78       8.055  68.706  43.674  1.00  0.00           C  
ATOM   3245 H14R  PA    78       7.610  69.623  43.281  1.00  0.00           H  
ATOM   3246 H14S  PA    78       9.061  68.782  43.256  1.00  0.00           H  
ATOM   3247 C113  PA    78       8.046  68.849  45.214  1.00  0.00           C  
ATOM   3248 H13R  PA    78       8.630  69.737  45.466  1.00  0.00           H  
ATOM   3249 H13S  PA    78       8.649  68.067  45.681  1.00  0.00           H  
ATOM   3250 C112  PA    78       6.713  68.956  45.850  1.00  0.00           C  
ATOM   3251 H12R  PA    78       6.256  67.964  45.878  1.00  0.00           H  
ATOM   3252 H12S  PA    78       6.081  69.682  45.335  1.00  0.00           H  
ATOM   3253 C111  PA    78       6.836  69.481  47.288  1.00  0.00           C  
ATOM   3254 H11R  PA    78       7.531  70.323  47.297  1.00  0.00           H  
ATOM   3255 H11S  PA    78       7.158  68.671  47.945  1.00  0.00           H  
ATOM   3256 C110  PA    78       5.467  70.006  47.823  1.00  0.00           C  
ATOM   3257 H10R  PA    78       4.619  69.467  47.394  1.00  0.00           H  
ATOM   3258 H10S  PA    78       5.212  70.986  47.416  1.00  0.00           H  
ATOM   3259  C19  PA    78       5.425  70.143  49.336  1.00  0.00           C  
ATOM   3260  H9R  PA    78       4.499  70.691  49.525  1.00  0.00           H  
ATOM   3261  H9S  PA    78       6.244  70.812  49.607  1.00  0.00           H  
ATOM   3262  C18  PA    78       5.537  68.838  50.140  1.00  0.00           C  
ATOM   3263  H8R  PA    78       6.507  68.338  50.099  1.00  0.00           H  
ATOM   3264  H8S  PA    78       4.768  68.116  49.856  1.00  0.00           H  
ATOM   3265  C17  PA    78       5.231  69.176  51.614  1.00  0.00           C  
ATOM   3266  H7R  PA    78       4.213  69.545  51.757  1.00  0.00           H  
ATOM   3267  H7S  PA    78       5.862  69.981  51.995  1.00  0.00           H  
ATOM   3268  C16  PA    78       5.333  68.013  52.586  1.00  0.00           C  
ATOM   3269  H6R  PA    78       6.300  67.507  52.545  1.00  0.00           H  
ATOM   3270  H6S  PA    78       4.613  67.333  52.126  1.00  0.00           H  
ATOM   3271  C15  PA    78       4.971  68.233  54.088  1.00  0.00           C  
ATOM   3272  H5R  PA    78       3.889  68.275  54.225  1.00  0.00           H  
ATOM   3273  H5S  PA    78       5.411  69.161  54.462  1.00  0.00           H  
ATOM   3274  C14  PA    78       5.487  67.029  54.929  1.00  0.00           C  
ATOM   3275  H4R  PA    78       6.557  66.841  54.818  1.00  0.00           H  
ATOM   3276  H4S  PA    78       5.088  66.126  54.462  1.00  0.00           H  
ATOM   3277  C13  PA    78       5.264  66.989  56.419  1.00  0.00           C  
ATOM   3278  H3R  PA    78       4.177  66.950  56.520  1.00  0.00           H  
ATOM   3279  H3S  PA    78       5.659  67.952  56.747  1.00  0.00           H  
ATOM   3280  C12  PA    78       5.977  65.843  57.126  1.00  0.00           C  
ATOM   3281  H2R  PA    78       7.046  65.756  56.920  1.00  0.00           H  
ATOM   3282  H2S  PA    78       5.602  64.900  56.722  1.00  0.00           H  
ATOM   3283  C11  PE    79       5.815  65.949  58.584  1.00  0.00           C  
ATOM   3284  O12  PE    79       4.895  66.548  59.239  1.00  0.00           O  
ATOM   3285  O11  PE    79       6.794  65.269  59.243  1.00  0.00           O  
ATOM   3286  C1   PE    79       6.842  65.383  60.700  1.00  0.00           C  
ATOM   3287  HR   PE    79       6.845  66.397  61.107  1.00  0.00           H  
ATOM   3288  HS   PE    79       7.839  64.987  60.909  1.00  0.00           H  
ATOM   3289  C2   PE    79       5.725  64.530  61.317  1.00  0.00           C  
ATOM   3290  HX   PE    79       4.734  64.861  60.997  1.00  0.00           H  
ATOM   3291  C3   PE    79       5.864  64.609  62.856  1.00  0.00           C  
ATOM   3292  HA   PE    79       5.479  63.703  63.332  1.00  0.00           H  
ATOM   3293  HB   PE    79       5.137  65.332  63.237  1.00  0.00           H  
ATOM   3294  O31  PE    79       7.195  65.015  63.381  1.00  0.00           O  
ATOM   3295  P31  PE    79       7.474  65.967  64.665  1.00  0.00           P  
ATOM   3296  O32  PE    79       7.486  65.025  65.860  1.00  0.00           O  
ATOM   3297  C31  PE    79       6.313  64.692  66.552  1.00  0.00           C  
ATOM   3298  H1A  PE    79       6.438  63.749  67.092  1.00  0.00           H  
ATOM   3299  H1B  PE    79       5.473  64.495  65.881  1.00  0.00           H  
ATOM   3300  C32  PE    79       5.892  65.720  67.632  1.00  0.00           C  
ATOM   3301  H2A  PE    79       5.671  66.672  67.148  1.00  0.00           H  
ATOM   3302  H2B  PE    79       4.897  65.349  67.880  1.00  0.00           H  
ATOM   3303  N31  PE    79       6.986  65.848  68.650  1.00  0.00           N  
ATOM   3304 HN1A  PE    79       6.670  66.586  69.299  1.00  0.00           H  
ATOM   3305 HN1B  PE    79       7.045  64.980  69.208  1.00  0.00           H  
ATOM   3306 HN1C  PE    79       7.964  65.968  68.339  1.00  0.00           H  
ATOM   3307  O33  PE    79       8.853  66.557  64.516  1.00  0.00           O  
ATOM   3308  O34  PE    79       6.405  66.943  64.817  1.00  0.00           O  
ATOM   3309  O21  PE    79       5.985  63.127  61.001  1.00  0.00           O  
ATOM   3310  C21  PE    79       5.375  62.621  59.918  1.00  0.00           C  
ATOM   3311  O22  PE    79       4.519  63.152  59.197  1.00  0.00           O  
ATOM   3312  C12  OL    80       5.838  61.230  59.570  1.00  0.00           C  
ATOM   3313  H2R  OL    80       5.777  61.121  58.486  1.00  0.00           H  
ATOM   3314  H2S  OL    80       6.875  61.097  59.884  1.00  0.00           H  
ATOM   3315  C13  OL    80       5.169  60.043  60.327  1.00  0.00           C  
ATOM   3316  H3R  OL    80       5.780  59.140  60.274  1.00  0.00           H  
ATOM   3317  H3S  OL    80       5.002  60.354  61.360  1.00  0.00           H  
ATOM   3318  C14  OL    80       3.917  59.796  59.585  1.00  0.00           C  
ATOM   3319  H4R  OL    80       3.285  59.155  60.203  1.00  0.00           H  
ATOM   3320  H4S  OL    80       3.408  60.744  59.400  1.00  0.00           H  
ATOM   3321  C15  OL    80       4.059  58.970  58.236  1.00  0.00           C  
ATOM   3322  H5R  OL    80       4.919  59.311  57.655  1.00  0.00           H  
ATOM   3323  H5S  OL    80       4.296  57.939  58.507  1.00  0.00           H  
ATOM   3324  C16  OL    80       2.717  59.017  57.550  1.00  0.00           C  
ATOM   3325  H6R  OL    80       2.616  58.099  56.967  1.00  0.00           H  
ATOM   3326  H6S  OL    80       1.933  59.017  58.310  1.00  0.00           H  
ATOM   3327  C17  OL    80       2.634  60.199  56.585  1.00  0.00           C  
ATOM   3328  H7R  OL    80       2.801  61.149  57.097  1.00  0.00           H  
ATOM   3329  H7S  OL    80       3.453  60.240  55.863  1.00  0.00           H  
ATOM   3330  C18  OL    80       1.343  60.283  55.818  1.00  0.00           C  
ATOM   3331  H8R  OL    80       0.545  60.734  56.412  1.00  0.00           H  
ATOM   3332  H8S  OL    80       1.537  61.042  55.057  1.00  0.00           H  
ATOM   3333  C19  OL    80       0.948  58.943  55.202  1.00  0.00           C  
ATOM   3334  H9R  OL    80       0.703  58.218  55.974  1.00  0.00           H  
ATOM   3335 C110  OL    80       0.610  58.706  53.940  1.00  0.00           C  
ATOM   3336 H10R  OL    80       0.187  57.787  53.545  1.00  0.00           H  
ATOM   3337 C111  OL    80       0.826  59.736  52.871  1.00  0.00           C  
ATOM   3338 H11R  OL    80      -0.029  59.734  52.191  1.00  0.00           H  
ATOM   3339 H11S  OL    80       0.827  60.694  53.393  1.00  0.00           H  
ATOM   3340 C112  OL    80       2.114  59.485  52.060  1.00  0.00           C  
ATOM   3341 H12R  OL    80       2.929  59.508  52.787  1.00  0.00           H  
ATOM   3342 H12S  OL    80       2.137  58.484  51.623  1.00  0.00           H  
ATOM   3343 C113  OL    80       2.394  60.576  51.036  1.00  0.00           C  
ATOM   3344 H13R  OL    80       1.472  60.634  50.453  1.00  0.00           H  
ATOM   3345 H13S  OL    80       2.456  61.539  51.548  1.00  0.00           H  
ATOM   3346 C114  OL    80       3.548  60.311  50.030  1.00  0.00           C  
ATOM   3347 H14R  OL    80       3.658  61.134  49.321  1.00  0.00           H  
ATOM   3348 H14S  OL    80       4.479  60.222  50.594  1.00  0.00           H  
ATOM   3349 C115  OL    80       3.564  58.984  49.199  1.00  0.00           C  
ATOM   3350 H15R  OL    80       3.748  58.261  49.996  1.00  0.00           H  
ATOM   3351 H15S  OL    80       2.646  58.675  48.694  1.00  0.00           H  
ATOM   3352 C116  OL    80       4.788  58.953  48.260  1.00  0.00           C  
ATOM   3353 H16R  OL    80       4.803  59.855  47.644  1.00  0.00           H  
ATOM   3354 H16S  OL    80       5.650  58.902  48.928  1.00  0.00           H  
ATOM   3355 C117  OL    80       4.695  57.695  47.421  1.00  0.00           C  
ATOM   3356 H17R  OL    80       4.520  56.851  48.092  1.00  0.00           H  
ATOM   3357 H17S  OL    80       3.845  57.832  46.749  1.00  0.00           H  
ATOM   3358 C118  OL    80       5.893  57.368  46.544  1.00  0.00           C  
ATOM   3359 H18R  OL    80       5.676  56.375  46.147  1.00  0.00           H  
ATOM   3360 H18S  OL    80       6.864  57.404  47.042  1.00  0.00           H  
ATOM   3361 H18T  OL    80       5.820  58.054  45.698  1.00  0.00           H  
TER    3362       OL    80 
ATOM   3362 C116  PA    81      15.854  43.016  47.036  1.00  0.00           C  
ATOM   3363 H16R  PA    81      15.134  43.674  46.544  1.00  0.00           H  
ATOM   3364 H16S  PA    81      16.862  43.289  46.720  1.00  0.00           H  
ATOM   3365 H16T  PA    81      15.838  43.324  48.084  1.00  0.00           H  
ATOM   3366 C115  PA    81      15.484  41.537  46.870  1.00  0.00           C  
ATOM   3367 H15R  PA    81      15.851  41.228  45.889  1.00  0.00           H  
ATOM   3368 H15S  PA    81      14.392  41.527  46.834  1.00  0.00           H  
ATOM   3369 C114  PA    81      15.972  40.711  48.091  1.00  0.00           C  
ATOM   3370 H14R  PA    81      15.596  41.063  49.054  1.00  0.00           H  
ATOM   3371 H14S  PA    81      17.064  40.711  48.093  1.00  0.00           H  
ATOM   3372 C113  PA    81      15.374  39.265  47.878  1.00  0.00           C  
ATOM   3373 H13R  PA    81      15.583  38.986  46.843  1.00  0.00           H  
ATOM   3374 H13S  PA    81      14.282  39.261  47.898  1.00  0.00           H  
ATOM   3375 C112  PA    81      16.072  38.233  48.863  1.00  0.00           C  
ATOM   3376 H12R  PA    81      17.162  38.307  48.870  1.00  0.00           H  
ATOM   3377 H12S  PA    81      15.664  37.249  48.622  1.00  0.00           H  
ATOM   3378 C111  PA    81      15.676  38.339  50.345  1.00  0.00           C  
ATOM   3379 H11R  PA    81      14.607  38.165  50.483  1.00  0.00           H  
ATOM   3380 H11S  PA    81      15.912  39.298  50.810  1.00  0.00           H  
ATOM   3381 C110  PA    81      16.469  37.277  51.147  1.00  0.00           C  
ATOM   3382 H10R  PA    81      17.522  37.553  51.056  1.00  0.00           H  
ATOM   3383 H10S  PA    81      16.257  36.316  50.674  1.00  0.00           H  
ATOM   3384  C19  PA    81      16.144  37.255  52.630  1.00  0.00           C  
ATOM   3385  H9R  PA    81      15.073  37.113  52.792  1.00  0.00           H  
ATOM   3386  H9S  PA    81      16.384  38.216  53.090  1.00  0.00           H  
ATOM   3387  C18  PA    81      16.851  36.256  53.510  1.00  0.00           C  
ATOM   3388  H8R  PA    81      17.938  36.293  53.410  1.00  0.00           H  
ATOM   3389  H8S  PA    81      16.562  35.235  53.252  1.00  0.00           H  
ATOM   3390  C17  PA    81      16.391  36.377  54.963  1.00  0.00           C  
ATOM   3391  H7R  PA    81      15.304  36.454  55.041  1.00  0.00           H  
ATOM   3392  H7S  PA    81      16.895  37.299  55.258  1.00  0.00           H  
ATOM   3393  C16  PA    81      16.953  35.307  55.987  1.00  0.00           C  
ATOM   3394  H6R  PA    81      16.667  35.573  57.007  1.00  0.00           H  
ATOM   3395  H6S  PA    81      18.035  35.238  55.857  1.00  0.00           H  
ATOM   3396  C15  PA    81      16.354  33.830  55.788  1.00  0.00           C  
ATOM   3397  H5R  PA    81      16.550  33.346  54.829  1.00  0.00           H  
ATOM   3398  H5S  PA    81      15.282  33.739  55.974  1.00  0.00           H  
ATOM   3399  C14  PA    81      17.066  32.843  56.830  1.00  0.00           C  
ATOM   3400  H4R  PA    81      16.592  31.865  56.726  1.00  0.00           H  
ATOM   3401  H4S  PA    81      16.828  33.190  57.838  1.00  0.00           H  
ATOM   3402  C13  PA    81      18.577  32.725  56.530  1.00  0.00           C  
ATOM   3403  H3R  PA    81      19.104  33.616  56.877  1.00  0.00           H  
ATOM   3404  H3S  PA    81      18.861  32.707  55.475  1.00  0.00           H  
ATOM   3405  C12  PA    81      19.325  31.608  57.232  1.00  0.00           C  
ATOM   3406  H2R  PA    81      18.868  30.648  56.986  1.00  0.00           H  
ATOM   3407  H2S  PA    81      19.153  31.723  58.304  1.00  0.00           H  
ATOM   3408  C11  PS    82      20.755  31.563  56.827  1.00  0.00           C  
ATOM   3409  O12  PS    82      21.264  31.539  55.699  1.00  0.00           O  
ATOM   3410  O11  PS    82      21.555  31.484  57.877  1.00  0.00           O  
ATOM   3411  C1   PS    82      23.011  31.597  57.730  1.00  0.00           C  
ATOM   3412  HR   PS    82      23.359  32.327  58.465  1.00  0.00           H  
ATOM   3413  HS   PS    82      23.328  31.887  56.724  1.00  0.00           H  
ATOM   3414  C2   PS    82      23.686  30.184  58.147  1.00  0.00           C  
ATOM   3415  HX   PS    82      23.190  29.613  58.935  1.00  0.00           H  
ATOM   3416  C3   PS    82      25.098  30.575  58.535  1.00  0.00           C  
ATOM   3417  HA   PS    82      25.630  30.992  57.676  1.00  0.00           H  
ATOM   3418  HB   PS    82      25.636  29.644  58.731  1.00  0.00           H  
ATOM   3419  O31  PS    82      25.266  31.518  59.706  1.00  0.00           O  
ATOM   3420  P31  PS    82      25.123  31.067  61.254  1.00  0.00           P  
ATOM   3421  O32  PS    82      23.574  31.113  61.273  1.00  0.00           O  
ATOM   3422  C31  PS    82      22.846  32.272  61.677  1.00  0.00           C  
ATOM   3423  H1A  PS    82      21.860  32.377  61.216  1.00  0.00           H  
ATOM   3424  H1B  PS    82      23.412  33.177  61.443  1.00  0.00           H  
ATOM   3425  C32  PS    82      22.571  32.111  63.150  1.00  0.00           C  
ATOM   3426  H2A  PS    82      23.516  32.054  63.692  1.00  0.00           H  
ATOM   3427  N31  PS    82      21.637  30.913  63.461  1.00  0.00           N  
ATOM   3428 HN1A  PS    82      22.128  30.042  63.201  1.00  0.00           H  
ATOM   3429 HN1B  PS    82      21.367  30.882  64.457  1.00  0.00           H  
ATOM   3430 HN1C  PS    82      20.801  30.989  62.860  1.00  0.00           H  
ATOM   3431  C33  PS    82      21.931  33.404  63.572  1.00  0.00           C  
ATOM   3432  O33  PS    82      25.541  29.668  61.389  1.00  0.00           O  
ATOM   3433  O34  PS    82      25.708  32.133  62.066  1.00  0.00           O  
ATOM   3434  O21  PS    82      23.836  29.306  57.035  1.00  0.00           O  
ATOM   3435  C21  PS    82      22.750  28.874  56.349  1.00  0.00           C  
ATOM   3436  O22  PS    82      21.605  28.679  56.787  1.00  0.00           O  
ATOM   3437  O35  PS    82      22.593  34.404  63.746  1.00  0.00           O  
ATOM   3438  O36  PS    82      20.766  33.456  63.377  1.00  0.00           O  
ATOM   3439  C12  OL    83      23.078  28.506  54.911  1.00  0.00           C  
ATOM   3440  H2R  OL    83      22.409  29.105  54.289  1.00  0.00           H  
ATOM   3441  H2S  OL    83      24.111  28.789  54.701  1.00  0.00           H  
ATOM   3442  C13  OL    83      22.917  26.961  54.704  1.00  0.00           C  
ATOM   3443  H3R  OL    83      23.690  26.551  55.357  1.00  0.00           H  
ATOM   3444  H3S  OL    83      21.955  26.692  55.146  1.00  0.00           H  
ATOM   3445  C14  OL    83      22.907  26.432  53.321  1.00  0.00           C  
ATOM   3446  H4R  OL    83      22.748  25.362  53.476  1.00  0.00           H  
ATOM   3447  H4S  OL    83      22.051  26.799  52.752  1.00  0.00           H  
ATOM   3448  C15  OL    83      24.300  26.577  52.601  1.00  0.00           C  
ATOM   3449  H5R  OL    83      24.535  27.600  52.297  1.00  0.00           H  
ATOM   3450  H5S  OL    83      25.066  26.209  53.287  1.00  0.00           H  
ATOM   3451  C16  OL    83      24.179  25.743  51.316  1.00  0.00           C  
ATOM   3452  H6R  OL    83      24.047  24.682  51.538  1.00  0.00           H  
ATOM   3453  H6S  OL    83      23.342  25.979  50.655  1.00  0.00           H  
ATOM   3454  C17  OL    83      25.549  25.851  50.479  1.00  0.00           C  
ATOM   3455  H7R  OL    83      25.687  26.894  50.189  1.00  0.00           H  
ATOM   3456  H7S  OL    83      26.309  25.580  51.214  1.00  0.00           H  
ATOM   3457  C18  OL    83      25.472  24.923  49.217  1.00  0.00           C  
ATOM   3458  H8R  OL    83      25.557  23.895  49.574  1.00  0.00           H  
ATOM   3459  H8S  OL    83      24.430  25.003  48.901  1.00  0.00           H  
ATOM   3460  C19  OL    83      26.566  25.098  48.166  1.00  0.00           C  
ATOM   3461  H9R  OL    83      27.554  25.219  48.603  1.00  0.00           H  
ATOM   3462 C110  OL    83      26.408  25.187  46.861  1.00  0.00           C  
ATOM   3463 H10R  OL    83      27.267  25.475  46.261  1.00  0.00           H  
ATOM   3464 C111  OL    83      25.235  24.736  46.045  1.00  0.00           C  
ATOM   3465 H11R  OL    83      25.608  24.360  45.090  1.00  0.00           H  
ATOM   3466 H11S  OL    83      24.711  23.913  46.536  1.00  0.00           H  
ATOM   3467 C112  OL    83      24.208  25.954  45.747  1.00  0.00           C  
ATOM   3468 H12R  OL    83      23.373  25.592  45.143  1.00  0.00           H  
ATOM   3469 H12S  OL    83      23.903  26.286  46.741  1.00  0.00           H  
ATOM   3470 C113  OL    83      24.799  27.083  44.995  1.00  0.00           C  
ATOM   3471 H13R  OL    83      23.949  27.757  44.868  1.00  0.00           H  
ATOM   3472 H13S  OL    83      25.655  27.521  45.513  1.00  0.00           H  
ATOM   3473 C114  OL    83      25.140  26.676  43.535  1.00  0.00           C  
ATOM   3474 H14R  OL    83      25.955  25.949  43.526  1.00  0.00           H  
ATOM   3475 H14S  OL    83      24.246  26.186  43.144  1.00  0.00           H  
ATOM   3476 C115  OL    83      25.584  27.860  42.702  1.00  0.00           C  
ATOM   3477 H15R  OL    83      25.741  27.561  41.663  1.00  0.00           H  
ATOM   3478 H15S  OL    83      24.719  28.527  42.692  1.00  0.00           H  
ATOM   3479 C116  OL    83      26.816  28.775  43.167  1.00  0.00           C  
ATOM   3480 H16R  OL    83      26.676  29.062  44.211  1.00  0.00           H  
ATOM   3481 H16S  OL    83      27.761  28.241  43.047  1.00  0.00           H  
ATOM   3482 C117  OL    83      26.867  30.097  42.301  1.00  0.00           C  
ATOM   3483 H17R  OL    83      26.899  29.798  41.251  1.00  0.00           H  
ATOM   3484 H17S  OL    83      25.965  30.699  42.431  1.00  0.00           H  
ATOM   3485 C118  OL    83      28.223  30.850  42.674  1.00  0.00           C  
ATOM   3486 H18R  OL    83      28.086  31.499  43.541  1.00  0.00           H  
ATOM   3487 H18S  OL    83      28.600  31.405  41.812  1.00  0.00           H  
ATOM   3488 H18T  OL    83      29.046  30.191  42.960  1.00  0.00           H  
TER    3489       OL    83 
ATOM   3489 C116  PA    84      23.591  30.095  48.156  1.00  0.00           C  
ATOM   3490 H16R  PA    84      22.736  29.620  47.671  1.00  0.00           H  
ATOM   3491 H16S  PA    84      23.544  31.185  48.129  1.00  0.00           H  
ATOM   3492 H16T  PA    84      23.741  29.758  49.184  1.00  0.00           H  
ATOM   3493 C115  PA    84      24.826  29.521  47.502  1.00  0.00           C  
ATOM   3494 H15R  PA    84      24.800  29.752  46.435  1.00  0.00           H  
ATOM   3495 H15S  PA    84      24.778  28.447  47.693  1.00  0.00           H  
ATOM   3496 C114  PA    84      26.063  30.183  48.087  1.00  0.00           C  
ATOM   3497 H14R  PA    84      26.127  30.106  49.174  1.00  0.00           H  
ATOM   3498 H14S  PA    84      26.061  31.273  48.026  1.00  0.00           H  
ATOM   3499 C113  PA    84      27.355  29.779  47.554  1.00  0.00           C  
ATOM   3500 H13R  PA    84      27.588  30.370  46.666  1.00  0.00           H  
ATOM   3501 H13S  PA    84      27.340  28.705  47.355  1.00  0.00           H  
ATOM   3502 C112  PA    84      28.490  30.020  48.567  1.00  0.00           C  
ATOM   3503 H12R  PA    84      29.361  29.444  48.246  1.00  0.00           H  
ATOM   3504 H12S  PA    84      28.178  29.495  49.472  1.00  0.00           H  
ATOM   3505 C111  PA    84      28.947  31.450  48.712  1.00  0.00           C  
ATOM   3506 H11R  PA    84      28.011  31.984  48.886  1.00  0.00           H  
ATOM   3507 H11S  PA    84      29.219  31.738  47.694  1.00  0.00           H  
ATOM   3508 C110  PA    84      29.901  31.661  49.901  1.00  0.00           C  
ATOM   3509 H10R  PA    84      30.709  30.931  49.826  1.00  0.00           H  
ATOM   3510 H10S  PA    84      29.386  31.365  50.817  1.00  0.00           H  
ATOM   3511  C19  PA    84      30.395  33.091  50.011  1.00  0.00           C  
ATOM   3512  H9R  PA    84      29.637  33.876  49.975  1.00  0.00           H  
ATOM   3513  H9S  PA    84      31.030  33.218  49.132  1.00  0.00           H  
ATOM   3514  C18  PA    84      31.307  33.336  51.221  1.00  0.00           C  
ATOM   3515  H8R  PA    84      30.725  33.451  52.138  1.00  0.00           H  
ATOM   3516  H8S  PA    84      31.794  34.305  51.094  1.00  0.00           H  
ATOM   3517  C17  PA    84      32.357  32.275  51.439  1.00  0.00           C  
ATOM   3518  H7R  PA    84      32.952  32.144  50.533  1.00  0.00           H  
ATOM   3519  H7S  PA    84      31.822  31.344  51.636  1.00  0.00           H  
ATOM   3520  C16  PA    84      33.448  32.662  52.488  1.00  0.00           C  
ATOM   3521  H6R  PA    84      33.900  33.610  52.192  1.00  0.00           H  
ATOM   3522  H6S  PA    84      34.192  31.875  52.350  1.00  0.00           H  
ATOM   3523  C15  PA    84      33.027  32.578  53.984  1.00  0.00           C  
ATOM   3524  H5R  PA    84      32.473  31.654  54.164  1.00  0.00           H  
ATOM   3525  H5S  PA    84      32.454  33.505  54.057  1.00  0.00           H  
ATOM   3526  C14  PA    84      34.149  32.632  55.046  1.00  0.00           C  
ATOM   3527  H4R  PA    84      34.794  33.490  54.846  1.00  0.00           H  
ATOM   3528  H4S  PA    84      34.811  31.770  54.937  1.00  0.00           H  
ATOM   3529  C13  PA    84      33.542  32.755  56.461  1.00  0.00           C  
ATOM   3530  H3R  PA    84      32.917  31.897  56.717  1.00  0.00           H  
ATOM   3531  H3S  PA    84      32.923  33.652  56.390  1.00  0.00           H  
ATOM   3532  C12  PA    84      34.584  32.992  57.618  1.00  0.00           C  
ATOM   3533  H2R  PA    84      35.141  33.903  57.393  1.00  0.00           H  
ATOM   3534  H2S  PA    84      35.347  32.214  57.691  1.00  0.00           H  
ATOM   3535  C11  PE    85      33.872  33.317  58.983  1.00  0.00           C  
ATOM   3536  O12  PE    85      34.428  33.004  60.060  1.00  0.00           O  
ATOM   3537  O11  PE    85      32.656  33.910  58.768  1.00  0.00           O  
ATOM   3538  C1   PE    85      31.884  34.273  59.864  1.00  0.00           C  
ATOM   3539  HR   PE    85      31.919  33.497  60.633  1.00  0.00           H  
ATOM   3540  HS   PE    85      30.858  34.314  59.489  1.00  0.00           H  
ATOM   3541  C2   PE    85      32.404  35.560  60.488  1.00  0.00           C  
ATOM   3542  HX   PE    85      33.393  35.363  60.908  1.00  0.00           H  
ATOM   3543  C3   PE    85      31.462  35.989  61.659  1.00  0.00           C  
ATOM   3544  HA   PE    85      31.372  35.193  62.403  1.00  0.00           H  
ATOM   3545  HB   PE    85      30.469  36.157  61.237  1.00  0.00           H  
ATOM   3546  O31  PE    85      31.884  37.171  62.352  1.00  0.00           O  
ATOM   3547  P31  PE    85      33.259  37.191  63.125  1.00  0.00           P  
ATOM   3548  O32  PE    85      34.298  37.632  62.066  1.00  0.00           O  
ATOM   3549  C31  PE    85      34.332  39.101  61.694  1.00  0.00           C  
ATOM   3550  H1A  PE    85      33.363  39.519  61.980  1.00  0.00           H  
ATOM   3551  H1B  PE    85      34.454  39.098  60.607  1.00  0.00           H  
ATOM   3552  C32  PE    85      35.345  39.841  62.481  1.00  0.00           C  
ATOM   3553  H2A  PE    85      35.457  40.855  62.094  1.00  0.00           H  
ATOM   3554  H2B  PE    85      34.982  39.911  63.508  1.00  0.00           H  
ATOM   3555  N31  PE    85      36.689  39.130  62.498  1.00  0.00           N  
ATOM   3556 HN1A  PE    85      36.657  38.349  63.174  1.00  0.00           H  
ATOM   3557 HN1B  PE    85      36.957  38.591  61.658  1.00  0.00           H  
ATOM   3558 HN1C  PE    85      37.490  39.778  62.578  1.00  0.00           H  
ATOM   3559  O33  PE    85      33.314  38.151  64.241  1.00  0.00           O  
ATOM   3560  O34  PE    85      33.615  35.782  63.400  1.00  0.00           O  
ATOM   3561  O21  PE    85      32.637  36.682  59.558  1.00  0.00           O  
ATOM   3562  C21  PE    85      33.868  36.898  59.074  1.00  0.00           C  
ATOM   3563  O22  PE    85      34.873  36.272  59.369  1.00  0.00           O  
ATOM   3564  C12  OL    86      33.920  38.007  58.111  1.00  0.00           C  
ATOM   3565  H2R  OL    86      33.046  38.606  58.375  1.00  0.00           H  
ATOM   3566  H2S  OL    86      34.780  38.634  58.355  1.00  0.00           H  
ATOM   3567  C13  OL    86      33.961  37.532  56.654  1.00  0.00           C  
ATOM   3568  H3R  OL    86      33.891  38.453  56.071  1.00  0.00           H  
ATOM   3569  H3S  OL    86      34.823  36.926  56.367  1.00  0.00           H  
ATOM   3570  C14  OL    86      32.731  36.680  56.241  1.00  0.00           C  
ATOM   3571  H4R  OL    86      32.770  35.735  56.786  1.00  0.00           H  
ATOM   3572  H4S  OL    86      31.779  37.168  56.462  1.00  0.00           H  
ATOM   3573  C15  OL    86      32.743  36.398  54.816  1.00  0.00           C  
ATOM   3574  H5R  OL    86      33.805  36.268  54.597  1.00  0.00           H  
ATOM   3575  H5S  OL    86      32.155  35.479  54.762  1.00  0.00           H  
ATOM   3576  C16  OL    86      32.011  37.461  53.889  1.00  0.00           C  
ATOM   3577  H6R  OL    86      31.029  37.646  54.331  1.00  0.00           H  
ATOM   3578  H6S  OL    86      32.549  38.407  53.801  1.00  0.00           H  
ATOM   3579  C17  OL    86      31.701  36.815  52.528  1.00  0.00           C  
ATOM   3580  H7R  OL    86      32.578  36.538  51.940  1.00  0.00           H  
ATOM   3581  H7S  OL    86      31.212  35.856  52.716  1.00  0.00           H  
ATOM   3582  C18  OL    86      30.738  37.622  51.613  1.00  0.00           C  
ATOM   3583  H8R  OL    86      30.543  37.023  50.720  1.00  0.00           H  
ATOM   3584  H8S  OL    86      29.735  37.678  52.041  1.00  0.00           H  
ATOM   3585  C19  OL    86      31.364  39.027  51.225  1.00  0.00           C  
ATOM   3586  H9R  OL    86      31.989  39.524  51.962  1.00  0.00           H  
ATOM   3587 C110  OL    86      31.161  39.575  50.047  1.00  0.00           C  
ATOM   3588 H10R  OL    86      31.564  40.563  49.838  1.00  0.00           H  
ATOM   3589 C111  OL    86      30.230  39.110  48.947  1.00  0.00           C  
ATOM   3590 H11R  OL    86      30.851  38.429  48.363  1.00  0.00           H  
ATOM   3591 H11S  OL    86      29.401  38.510  49.330  1.00  0.00           H  
ATOM   3592 C112  OL    86      29.660  40.259  48.073  1.00  0.00           C  
ATOM   3593 H12R  OL    86      29.166  40.999  48.706  1.00  0.00           H  
ATOM   3594 H12S  OL    86      30.557  40.744  47.684  1.00  0.00           H  
ATOM   3595 C113  OL    86      28.806  39.904  46.897  1.00  0.00           C  
ATOM   3596 H13R  OL    86      27.866  39.519  47.299  1.00  0.00           H  
ATOM   3597 H13S  OL    86      28.603  40.862  46.414  1.00  0.00           H  
ATOM   3598 C114  OL    86      29.308  38.767  46.036  1.00  0.00           C  
ATOM   3599 H14R  OL    86      30.388  38.911  46.112  1.00  0.00           H  
ATOM   3600 H14S  OL    86      29.040  37.810  46.488  1.00  0.00           H  
ATOM   3601 C115  OL    86      28.937  38.699  44.561  1.00  0.00           C  
ATOM   3602 H15R  OL    86      29.159  39.618  44.015  1.00  0.00           H  
ATOM   3603 H15S  OL    86      29.509  37.862  44.157  1.00  0.00           H  
ATOM   3604 C116  OL    86      27.481  38.353  44.254  1.00  0.00           C  
ATOM   3605 H16R  OL    86      27.230  37.636  45.039  1.00  0.00           H  
ATOM   3606 H16S  OL    86      26.787  39.185  44.387  1.00  0.00           H  
ATOM   3607 C117  OL    86      27.155  37.651  42.874  1.00  0.00           C  
ATOM   3608 H17R  OL    86      27.501  38.256  42.033  1.00  0.00           H  
ATOM   3609 H17S  OL    86      27.734  36.726  42.846  1.00  0.00           H  
ATOM   3610 C118  OL    86      25.732  37.243  42.741  1.00  0.00           C  
ATOM   3611 H18R  OL    86      25.003  37.949  43.144  1.00  0.00           H  
ATOM   3612 H18S  OL    86      25.571  36.353  43.353  1.00  0.00           H  
ATOM   3613 H18T  OL    86      25.508  37.018  41.697  1.00  0.00           H  
TER    3614       OL    86 
ATOM   3614 C116  PA    87      34.190  63.179  48.823  1.00  0.00           C  
ATOM   3615 H16R  PA    87      35.086  63.730  48.529  1.00  0.00           H  
ATOM   3616 H16S  PA    87      33.822  63.493  49.802  1.00  0.00           H  
ATOM   3617 H16T  PA    87      33.400  63.247  48.073  1.00  0.00           H  
ATOM   3618 C115  PA    87      34.587  61.712  49.065  1.00  0.00           C  
ATOM   3619 H15R  PA    87      34.841  61.169  48.152  1.00  0.00           H  
ATOM   3620 H15S  PA    87      33.720  61.264  49.555  1.00  0.00           H  
ATOM   3621 C114  PA    87      35.796  61.445  50.012  1.00  0.00           C  
ATOM   3622 H14R  PA    87      36.782  61.641  49.586  1.00  0.00           H  
ATOM   3623 H14S  PA    87      35.729  60.370  50.189  1.00  0.00           H  
ATOM   3624 C113  PA    87      35.806  62.233  51.334  1.00  0.00           C  
ATOM   3625 H13R  PA    87      34.842  62.029  51.806  1.00  0.00           H  
ATOM   3626 H13S  PA    87      36.040  63.288  51.182  1.00  0.00           H  
ATOM   3627 C112  PA    87      36.835  61.647  52.372  1.00  0.00           C  
ATOM   3628 H12R  PA    87      37.794  61.814  51.877  1.00  0.00           H  
ATOM   3629 H12S  PA    87      36.728  60.577  52.562  1.00  0.00           H  
ATOM   3630 C111  PA    87      36.595  62.405  53.765  1.00  0.00           C  
ATOM   3631 H11R  PA    87      35.586  62.161  54.103  1.00  0.00           H  
ATOM   3632 H11S  PA    87      36.569  63.496  53.800  1.00  0.00           H  
ATOM   3633 C110  PA    87      37.556  61.889  54.879  1.00  0.00           C  
ATOM   3634 H10R  PA    87      37.327  62.426  55.801  1.00  0.00           H  
ATOM   3635 H10S  PA    87      38.580  62.210  54.677  1.00  0.00           H  
ATOM   3636  C19  PA    87      37.571  60.361  55.186  1.00  0.00           C  
ATOM   3637  H9R  PA    87      37.845  59.720  54.346  1.00  0.00           H  
ATOM   3638  H9S  PA    87      36.549  60.119  55.483  1.00  0.00           H  
ATOM   3639  C18  PA    87      38.548  60.145  56.373  1.00  0.00           C  
ATOM   3640  H8R  PA    87      39.595  60.381  56.171  1.00  0.00           H  
ATOM   3641  H8S  PA    87      38.461  59.065  56.513  1.00  0.00           H  
ATOM   3642  C17  PA    87      38.130  60.803  57.706  1.00  0.00           C  
ATOM   3643  H7R  PA    87      37.056  60.666  57.852  1.00  0.00           H  
ATOM   3644  H7S  PA    87      38.327  61.869  57.581  1.00  0.00           H  
ATOM   3645  C16  PA    87      38.929  60.334  58.894  1.00  0.00           C  
ATOM   3646  H6R  PA    87      39.986  60.607  58.872  1.00  0.00           H  
ATOM   3647  H6S  PA    87      38.946  59.244  58.957  1.00  0.00           H  
ATOM   3648  C15  PA    87      38.249  60.759  60.240  1.00  0.00           C  
ATOM   3649  H5R  PA    87      37.190  60.493  60.256  1.00  0.00           H  
ATOM   3650  H5S  PA    87      38.258  61.850  60.212  1.00  0.00           H  
ATOM   3651  C14  PA    87      38.993  60.540  61.570  1.00  0.00           C  
ATOM   3652  H4R  PA    87      39.103  59.461  61.696  1.00  0.00           H  
ATOM   3653  H4S  PA    87      38.406  60.870  62.430  1.00  0.00           H  
ATOM   3654  C13  PA    87      40.292  61.293  61.890  1.00  0.00           C  
ATOM   3655  H3R  PA    87      41.041  60.932  61.181  1.00  0.00           H  
ATOM   3656  H3S  PA    87      40.596  61.055  62.911  1.00  0.00           H  
ATOM   3657  C12  PA    87      40.325  62.794  61.746  1.00  0.00           C  
ATOM   3658  H2R  PA    87      40.136  63.035  60.698  1.00  0.00           H  
ATOM   3659  H2S  PA    87      41.361  63.028  61.998  1.00  0.00           H  
ATOM   3660  C11  PE    88      39.385  63.448  62.617  1.00  0.00           C  
ATOM   3661  O12  PE    88      39.686  63.818  63.701  1.00  0.00           O  
ATOM   3662  O11  PE    88      38.215  63.722  62.014  1.00  0.00           O  
ATOM   3663  C1   PE    88      37.209  64.485  62.825  1.00  0.00           C  
ATOM   3664  HR   PE    88      37.298  64.181  63.871  1.00  0.00           H  
ATOM   3665  HS   PE    88      36.198  64.218  62.505  1.00  0.00           H  
ATOM   3666  C2   PE    88      37.553  65.967  62.778  1.00  0.00           C  
ATOM   3667  HX   PE    88      38.427  66.104  63.419  1.00  0.00           H  
ATOM   3668  C3   PE    88      36.294  66.733  63.398  1.00  0.00           C  
ATOM   3669  HA   PE    88      35.393  66.491  62.828  1.00  0.00           H  
ATOM   3670  HB   PE    88      36.529  67.785  63.216  1.00  0.00           H  
ATOM   3671  O31  PE    88      36.260  66.476  64.788  1.00  0.00           O  
ATOM   3672  P31  PE    88      36.955  67.107  65.995  1.00  0.00           P  
ATOM   3673  O32  PE    88      38.356  66.365  66.211  1.00  0.00           O  
ATOM   3674  C31  PE    88      38.410  65.035  66.796  1.00  0.00           C  
ATOM   3675  H1A  PE    88      39.226  64.576  66.231  1.00  0.00           H  
ATOM   3676  H1B  PE    88      37.517  64.440  66.589  1.00  0.00           H  
ATOM   3677  C32  PE    88      38.660  65.075  68.295  1.00  0.00           C  
ATOM   3678  H2A  PE    88      37.806  65.576  68.752  1.00  0.00           H  
ATOM   3679  H2B  PE    88      38.819  64.089  68.733  1.00  0.00           H  
ATOM   3680  N31  PE    88      39.851  65.843  68.685  1.00  0.00           N  
ATOM   3681 HN1A  PE    88      40.694  65.463  68.224  1.00  0.00           H  
ATOM   3682 HN1B  PE    88      39.815  66.825  68.369  1.00  0.00           H  
ATOM   3683 HN1C  PE    88      40.116  65.852  69.683  1.00  0.00           H  
ATOM   3684  O33  PE    88      37.334  68.455  65.526  1.00  0.00           O  
ATOM   3685  O34  PE    88      36.219  66.952  67.227  1.00  0.00           O  
ATOM   3686  O21  PE    88      37.831  66.340  61.424  1.00  0.00           O  
ATOM   3687  C21  PE    88      39.061  66.626  61.052  1.00  0.00           C  
ATOM   3688  O22  PE    88      40.135  66.308  61.653  1.00  0.00           O  
ATOM   3689  C12  OL    89      39.180  67.144  59.621  1.00  0.00           C  
ATOM   3690  H2R  OL    89      38.724  68.131  59.518  1.00  0.00           H  
ATOM   3691  H2S  OL    89      40.241  67.313  59.423  1.00  0.00           H  
ATOM   3692  C13  OL    89      38.567  66.124  58.591  1.00  0.00           C  
ATOM   3693  H3R  OL    89      39.192  65.230  58.556  1.00  0.00           H  
ATOM   3694  H3S  OL    89      37.599  65.718  58.891  1.00  0.00           H  
ATOM   3695  C14  OL    89      38.509  66.679  57.185  1.00  0.00           C  
ATOM   3696  H4R  OL    89      38.056  67.672  57.192  1.00  0.00           H  
ATOM   3697  H4S  OL    89      39.552  66.757  56.871  1.00  0.00           H  
ATOM   3698  C15  OL    89      37.681  65.808  56.235  1.00  0.00           C  
ATOM   3699  H5R  OL    89      38.164  64.829  56.278  1.00  0.00           H  
ATOM   3700  H5S  OL    89      36.682  65.808  56.678  1.00  0.00           H  
ATOM   3701  C16  OL    89      37.671  66.290  54.743  1.00  0.00           C  
ATOM   3702  H6R  OL    89      38.694  66.375  54.369  1.00  0.00           H  
ATOM   3703  H6S  OL    89      37.335  65.469  54.107  1.00  0.00           H  
ATOM   3704  C17  OL    89      36.877  67.589  54.550  1.00  0.00           C  
ATOM   3705  H7R  OL    89      35.911  67.372  55.009  1.00  0.00           H  
ATOM   3706  H7S  OL    89      37.409  68.369  55.098  1.00  0.00           H  
ATOM   3707  C18  OL    89      36.506  68.032  53.098  1.00  0.00           C  
ATOM   3708  H8R  OL    89      36.010  69.000  53.004  1.00  0.00           H  
ATOM   3709  H8S  OL    89      37.468  68.179  52.604  1.00  0.00           H  
ATOM   3710  C19  OL    89      35.659  66.921  52.435  1.00  0.00           C  
ATOM   3711  H9R  OL    89      34.791  66.573  52.988  1.00  0.00           H  
ATOM   3712 C110  OL    89      35.905  66.330  51.262  1.00  0.00           C  
ATOM   3713 H10R  OL    89      35.197  65.609  50.863  1.00  0.00           H  
ATOM   3714 C111  OL    89      37.050  66.553  50.337  1.00  0.00           C  
ATOM   3715 H11R  OL    89      37.613  67.458  50.575  1.00  0.00           H  
ATOM   3716 H11S  OL    89      37.798  65.798  50.588  1.00  0.00           H  
ATOM   3717 C112  OL    89      36.616  66.402  48.847  1.00  0.00           C  
ATOM   3718 H12R  OL    89      35.842  65.642  48.724  1.00  0.00           H  
ATOM   3719 H12S  OL    89      36.142  67.340  48.551  1.00  0.00           H  
ATOM   3720 C113  OL    89      37.715  66.062  47.823  1.00  0.00           C  
ATOM   3721 H13R  OL    89      38.579  66.667  48.104  1.00  0.00           H  
ATOM   3722 H13S  OL    89      37.995  65.013  47.947  1.00  0.00           H  
ATOM   3723 C114  OL    89      37.419  66.402  46.351  1.00  0.00           C  
ATOM   3724 H14R  OL    89      37.117  67.447  46.252  1.00  0.00           H  
ATOM   3725 H14S  OL    89      38.309  66.216  45.748  1.00  0.00           H  
ATOM   3726 C115  OL    89      36.302  65.449  45.714  1.00  0.00           C  
ATOM   3727 H15R  OL    89      35.404  65.478  46.333  1.00  0.00           H  
ATOM   3728 H15S  OL    89      35.981  65.777  44.723  1.00  0.00           H  
ATOM   3729 C116  OL    89      36.603  64.008  45.354  1.00  0.00           C  
ATOM   3730 H16R  OL    89      37.285  63.892  44.510  1.00  0.00           H  
ATOM   3731 H16S  OL    89      37.192  63.604  46.180  1.00  0.00           H  
ATOM   3732 C117  OL    89      35.406  63.056  45.190  1.00  0.00           C  
ATOM   3733 H17R  OL    89      34.712  63.210  46.019  1.00  0.00           H  
ATOM   3734 H17S  OL    89      34.812  63.290  44.304  1.00  0.00           H  
ATOM   3735 C118  OL    89      35.710  61.608  45.195  1.00  0.00           C  
ATOM   3736 H18R  OL    89      34.795  61.051  45.407  1.00  0.00           H  
ATOM   3737 H18S  OL    89      36.408  61.425  46.015  1.00  0.00           H  
ATOM   3738 H18T  OL    89      36.160  61.270  44.259  1.00  0.00           H  
TER    3739       OL    89 
ATOM   3739 C116  PA    90      50.588  13.412  44.214  1.00  0.00           C  
ATOM   3740 H16R  PA    90      50.724  14.233  44.921  1.00  0.00           H  
ATOM   3741 H16S  PA    90      50.586  13.781  43.186  1.00  0.00           H  
ATOM   3742 H16T  PA    90      51.387  12.679  44.340  1.00  0.00           H  
ATOM   3743 C115  PA    90      49.252  12.566  44.407  1.00  0.00           C  
ATOM   3744 H15R  PA    90      49.182  11.827  43.606  1.00  0.00           H  
ATOM   3745 H15S  PA    90      48.332  13.153  44.362  1.00  0.00           H  
ATOM   3746 C114  PA    90      49.338  11.767  45.722  1.00  0.00           C  
ATOM   3747 H14R  PA    90      50.187  11.080  45.698  1.00  0.00           H  
ATOM   3748 H14S  PA    90      48.385  11.243  45.825  1.00  0.00           H  
ATOM   3749 C113  PA    90      49.427  12.710  47.003  1.00  0.00           C  
ATOM   3750 H13R  PA    90      50.178  13.476  46.796  1.00  0.00           H  
ATOM   3751 H13S  PA    90      49.837  12.131  47.833  1.00  0.00           H  
ATOM   3752 C112  PA    90      48.199  13.494  47.408  1.00  0.00           C  
ATOM   3753 H12R  PA    90      47.366  12.826  47.637  1.00  0.00           H  
ATOM   3754 H12S  PA    90      47.914  14.091  46.539  1.00  0.00           H  
ATOM   3755 C111  PA    90      48.449  14.517  48.534  1.00  0.00           C  
ATOM   3756 H11R  PA    90      47.462  14.919  48.775  1.00  0.00           H  
ATOM   3757 H11S  PA    90      49.136  15.284  48.170  1.00  0.00           H  
ATOM   3758 C110  PA    90      48.999  13.865  49.775  1.00  0.00           C  
ATOM   3759 H10R  PA    90      50.038  13.548  49.668  1.00  0.00           H  
ATOM   3760 H10S  PA    90      48.518  12.942  50.104  1.00  0.00           H  
ATOM   3761  C19  PA    90      48.985  15.001  50.855  1.00  0.00           C  
ATOM   3762  H9R  PA    90      47.919  15.234  50.906  1.00  0.00           H  
ATOM   3763  H9S  PA    90      49.571  15.866  50.539  1.00  0.00           H  
ATOM   3764  C18  PA    90      49.487  14.616  52.270  1.00  0.00           C  
ATOM   3765  H8R  PA    90      50.496  14.211  52.170  1.00  0.00           H  
ATOM   3766  H8S  PA    90      48.881  13.781  52.626  1.00  0.00           H  
ATOM   3767  C17  PA    90      49.508  15.740  53.277  1.00  0.00           C  
ATOM   3768  H7R  PA    90      48.590  16.295  53.075  1.00  0.00           H  
ATOM   3769  H7S  PA    90      50.297  16.455  53.035  1.00  0.00           H  
ATOM   3770  C16  PA    90      49.533  15.200  54.740  1.00  0.00           C  
ATOM   3771  H6R  PA    90      50.294  14.447  54.957  1.00  0.00           H  
ATOM   3772  H6S  PA    90      48.588  14.679  54.911  1.00  0.00           H  
ATOM   3773  C15  PA    90      49.545  16.345  55.763  1.00  0.00           C  
ATOM   3774  H5R  PA    90      48.622  16.919  55.655  1.00  0.00           H  
ATOM   3775  H5S  PA    90      50.362  16.987  55.429  1.00  0.00           H  
ATOM   3776  C14  PA    90      49.737  15.958  57.259  1.00  0.00           C  
ATOM   3777  H4R  PA    90      50.622  15.346  57.444  1.00  0.00           H  
ATOM   3778  H4S  PA    90      48.889  15.313  57.501  1.00  0.00           H  
ATOM   3779  C13  PA    90      49.659  17.142  58.154  1.00  0.00           C  
ATOM   3780  H3R  PA    90      48.728  17.692  57.999  1.00  0.00           H  
ATOM   3781  H3S  PA    90      50.511  17.758  57.859  1.00  0.00           H  
ATOM   3782  C12  PA    90      49.835  16.850  59.668  1.00  0.00           C  
ATOM   3783  H2R  PA    90      50.770  16.329  59.886  1.00  0.00           H  
ATOM   3784  H2S  PA    90      49.911  17.852  60.095  1.00  0.00           H  
ATOM   3785  C11  PS    91      48.618  16.140  60.279  1.00  0.00           C  
ATOM   3786  O12  PS    91      47.678  15.664  59.684  1.00  0.00           O  
ATOM   3787  O11  PS    91      48.654  15.997  61.584  1.00  0.00           O  
ATOM   3788  C1   PS    91      47.635  15.200  62.293  1.00  0.00           C  
ATOM   3789  HR   PS    91      46.844  14.872  61.613  1.00  0.00           H  
ATOM   3790  HS   PS    91      47.330  15.897  63.077  1.00  0.00           H  
ATOM   3791  C2   PS    91      48.317  13.969  62.942  1.00  0.00           C  
ATOM   3792  HX   PS    91      47.559  13.214  63.166  1.00  0.00           H  
ATOM   3793  C3   PS    91      49.262  14.455  64.040  1.00  0.00           C  
ATOM   3794  HA   PS    91      50.010  15.129  63.615  1.00  0.00           H  
ATOM   3795  HB   PS    91      49.707  13.502  64.336  1.00  0.00           H  
ATOM   3796  O31  PS    91      48.639  15.160  65.171  1.00  0.00           O  
ATOM   3797  P31  PS    91      48.027  14.350  66.350  1.00  0.00           P  
ATOM   3798  O32  PS    91      46.828  13.553  65.682  1.00  0.00           O  
ATOM   3799  C31  PS    91      45.571  14.163  65.591  1.00  0.00           C  
ATOM   3800  H1A  PS    91      45.717  15.027  64.938  1.00  0.00           H  
ATOM   3801  H1B  PS    91      45.309  14.552  66.578  1.00  0.00           H  
ATOM   3802  C32  PS    91      44.464  13.299  64.943  1.00  0.00           C  
ATOM   3803  H2A  PS    91      43.465  13.736  64.930  1.00  0.00           H  
ATOM   3804  N31  PS    91      44.238  12.010  65.808  1.00  0.00           N  
ATOM   3805 HN1A  PS    91      43.766  12.196  66.708  1.00  0.00           H  
ATOM   3806 HN1B  PS    91      43.748  11.210  65.374  1.00  0.00           H  
ATOM   3807 HN1C  PS    91      45.159  11.633  66.084  1.00  0.00           H  
ATOM   3808  C33  PS    91      44.766  13.117  63.485  1.00  0.00           C  
ATOM   3809  O33  PS    91      48.982  13.281  66.811  1.00  0.00           O  
ATOM   3810  O34  PS    91      47.597  15.324  67.359  1.00  0.00           O  
ATOM   3811  O21  PS    91      49.209  13.319  61.991  1.00  0.00           O  
ATOM   3812  C21  PS    91      48.724  12.936  60.782  1.00  0.00           C  
ATOM   3813  O22  PS    91      47.537  12.835  60.620  1.00  0.00           O  
ATOM   3814  O35  PS    91      44.711  14.027  62.701  1.00  0.00           O  
ATOM   3815  O36  PS    91      45.133  11.993  63.178  1.00  0.00           O  
ATOM   3816  C12  OL    92      49.847  12.899  59.781  1.00  0.00           C  
ATOM   3817  H2R  OL    92      50.092  13.910  59.449  1.00  0.00           H  
ATOM   3818  H2S  OL    92      50.725  12.366  60.151  1.00  0.00           H  
ATOM   3819  C13  OL    92      49.474  12.004  58.631  1.00  0.00           C  
ATOM   3820  H3R  OL    92      49.339  11.007  59.056  1.00  0.00           H  
ATOM   3821  H3S  OL    92      48.481  12.232  58.239  1.00  0.00           H  
ATOM   3822  C14  OL    92      50.546  11.939  57.528  1.00  0.00           C  
ATOM   3823  H4R  OL    92      50.690  12.901  57.033  1.00  0.00           H  
ATOM   3824  H4S  OL    92      51.534  11.666  57.905  1.00  0.00           H  
ATOM   3825  C15  OL    92      50.188  10.987  56.437  1.00  0.00           C  
ATOM   3826  H5R  OL    92      50.413   9.951  56.695  1.00  0.00           H  
ATOM   3827  H5S  OL    92      49.104  10.916  56.321  1.00  0.00           H  
ATOM   3828  C16  OL    92      50.970  11.199  55.111  1.00  0.00           C  
ATOM   3829  H6R  OL    92      50.719  10.459  54.349  1.00  0.00           H  
ATOM   3830  H6S  OL    92      50.675  12.152  54.667  1.00  0.00           H  
ATOM   3831  C17  OL    92      52.514  11.167  55.280  1.00  0.00           C  
ATOM   3832  H7R  OL    92      52.896  12.034  55.823  1.00  0.00           H  
ATOM   3833  H7S  OL    92      52.783  10.308  55.898  1.00  0.00           H  
ATOM   3834  C18  OL    92      53.477  11.086  54.099  1.00  0.00           C  
ATOM   3835  H8R  OL    92      53.304  10.116  53.629  1.00  0.00           H  
ATOM   3836  H8S  OL    92      53.151  11.762  53.305  1.00  0.00           H  
ATOM   3837  C19  OL    92      54.911  11.361  54.496  1.00  0.00           C  
ATOM   3838  H9R  OL    92      55.022  12.229  55.141  1.00  0.00           H  
ATOM   3839 C110  OL    92      56.039  10.729  54.098  1.00  0.00           C  
ATOM   3840 H10R  OL    92      56.997  10.927  54.574  1.00  0.00           H  
ATOM   3841 C111  OL    92      56.058   9.657  53.015  1.00  0.00           C  
ATOM   3842 H11R  OL    92      55.469   8.780  53.290  1.00  0.00           H  
ATOM   3843 H11S  OL    92      55.667  10.076  52.086  1.00  0.00           H  
ATOM   3844 C112  OL    92      57.451   9.251  52.632  1.00  0.00           C  
ATOM   3845 H12R  OL    92      58.074  10.076  52.281  1.00  0.00           H  
ATOM   3846 H12S  OL    92      57.985   8.863  53.502  1.00  0.00           H  
ATOM   3847 C113  OL    92      57.539   8.024  51.669  1.00  0.00           C  
ATOM   3848 H13R  OL    92      58.541   7.590  51.656  1.00  0.00           H  
ATOM   3849 H13S  OL    92      56.945   7.216  52.102  1.00  0.00           H  
ATOM   3850 C114  OL    92      57.234   8.379  50.193  1.00  0.00           C  
ATOM   3851 H14R  OL    92      56.270   8.884  50.275  1.00  0.00           H  
ATOM   3852 H14S  OL    92      57.902   9.134  49.771  1.00  0.00           H  
ATOM   3853 C115  OL    92      57.101   7.175  49.239  1.00  0.00           C  
ATOM   3854 H15R  OL    92      58.064   6.671  49.337  1.00  0.00           H  
ATOM   3855 H15S  OL    92      56.327   6.493  49.595  1.00  0.00           H  
ATOM   3856 C116  OL    92      56.708   7.608  47.814  1.00  0.00           C  
ATOM   3857 H16R  OL    92      56.740   6.656  47.280  1.00  0.00           H  
ATOM   3858 H16S  OL    92      55.697   8.010  47.907  1.00  0.00           H  
ATOM   3859 C117  OL    92      57.516   8.558  47.041  1.00  0.00           C  
ATOM   3860 H17R  OL    92      57.508   8.350  45.969  1.00  0.00           H  
ATOM   3861 H17S  OL    92      57.159   9.579  47.193  1.00  0.00           H  
ATOM   3862 C118  OL    92      59.032   8.455  47.247  1.00  0.00           C  
ATOM   3863 H18R  OL    92      59.498   9.370  46.873  1.00  0.00           H  
ATOM   3864 H18S  OL    92      59.439   7.633  46.655  1.00  0.00           H  
ATOM   3865 H18T  OL    92      59.308   8.351  48.299  1.00  0.00           H  
TER    3866       OL    92 
ATOM   3866 C116  PA    93       2.475   1.933  44.671  1.00  0.00           C  
ATOM   3867 H16R  PA    93       1.969   1.670  45.603  1.00  0.00           H  
ATOM   3868 H16S  PA    93       1.759   1.697  43.881  1.00  0.00           H  
ATOM   3869 H16T  PA    93       2.542   3.020  44.754  1.00  0.00           H  
ATOM   3870 C115  PA    93       3.806   1.166  44.626  1.00  0.00           C  
ATOM   3871 H15R  PA    93       4.198   1.278  43.613  1.00  0.00           H  
ATOM   3872 H15S  PA    93       3.667   0.156  45.016  1.00  0.00           H  
ATOM   3873 C114  PA    93       4.813   1.795  45.559  1.00  0.00           C  
ATOM   3874 H14R  PA    93       5.130   2.797  45.262  1.00  0.00           H  
ATOM   3875 H14S  PA    93       5.749   1.237  45.479  1.00  0.00           H  
ATOM   3876 C113  PA    93       4.494   1.882  47.082  1.00  0.00           C  
ATOM   3877 H13R  PA    93       3.660   2.564  47.263  1.00  0.00           H  
ATOM   3878 H13S  PA    93       5.335   2.239  47.679  1.00  0.00           H  
ATOM   3879 C112  PA    93       4.076   0.545  47.746  1.00  0.00           C  
ATOM   3880 H12R  PA    93       4.867  -0.084  47.332  1.00  0.00           H  
ATOM   3881 H12S  PA    93       3.143   0.281  47.243  1.00  0.00           H  
ATOM   3882 C111  PA    93       3.978   0.458  49.304  1.00  0.00           C  
ATOM   3883 H11R  PA    93       3.079   0.967  49.656  1.00  0.00           H  
ATOM   3884 H11S  PA    93       4.822   0.905  49.834  1.00  0.00           H  
ATOM   3885 C110  PA    93       3.873  -1.024  49.715  1.00  0.00           C  
ATOM   3886 H10R  PA    93       4.863  -1.468  49.831  1.00  0.00           H  
ATOM   3887 H10S  PA    93       3.235  -1.587  49.030  1.00  0.00           H  
ATOM   3888  C19  PA    93       3.201  -1.126  51.126  1.00  0.00           C  
ATOM   3889  H9R  PA    93       2.165  -0.850  50.919  1.00  0.00           H  
ATOM   3890  H9S  PA    93       3.529  -0.328  51.795  1.00  0.00           H  
ATOM   3891  C18  PA    93       3.275  -2.538  51.665  1.00  0.00           C  
ATOM   3892  H8R  PA    93       4.294  -2.724  52.012  1.00  0.00           H  
ATOM   3893  H8S  PA    93       3.195  -3.196  50.798  1.00  0.00           H  
ATOM   3894  C17  PA    93       2.253  -3.012  52.695  1.00  0.00           C  
ATOM   3895  H7R  PA    93       2.499  -4.061  52.872  1.00  0.00           H  
ATOM   3896  H7S  PA    93       1.209  -2.996  52.376  1.00  0.00           H  
ATOM   3897  C16  PA    93       2.246  -2.245  54.043  1.00  0.00           C  
ATOM   3898  H6R  PA    93       1.332  -2.498  54.584  1.00  0.00           H  
ATOM   3899  H6S  PA    93       2.224  -1.174  53.830  1.00  0.00           H  
ATOM   3900  C15  PA    93       3.441  -2.538  54.926  1.00  0.00           C  
ATOM   3901  H5R  PA    93       4.334  -2.154  54.429  1.00  0.00           H  
ATOM   3902  H5S  PA    93       3.455  -3.616  55.098  1.00  0.00           H  
ATOM   3903  C14  PA    93       3.416  -1.836  56.251  1.00  0.00           C  
ATOM   3904  H4R  PA    93       4.239  -2.330  56.770  1.00  0.00           H  
ATOM   3905  H4S  PA    93       2.445  -2.159  56.633  1.00  0.00           H  
ATOM   3906  C13  PA    93       3.599  -0.304  56.172  1.00  0.00           C  
ATOM   3907  H3R  PA    93       2.613   0.052  55.866  1.00  0.00           H  
ATOM   3908  H3S  PA    93       4.319  -0.072  55.384  1.00  0.00           H  
ATOM   3909  C12  PA    93       4.043   0.474  57.479  1.00  0.00           C  
ATOM   3910  H2R  PA    93       4.632   1.332  57.149  1.00  0.00           H  
ATOM   3911  H2S  PA    93       4.598  -0.085  58.235  1.00  0.00           H  
ATOM   3912  C11  PS    94       2.908   1.278  58.073  1.00  0.00           C  
ATOM   3913  O12  PS    94       1.987   1.744  57.420  1.00  0.00           O  
ATOM   3914  O11  PS    94       3.047   1.392  59.320  1.00  0.00           O  
ATOM   3915  C1   PS    94       1.977   2.083  60.078  1.00  0.00           C  
ATOM   3916  HR   PS    94       1.052   1.509  59.988  1.00  0.00           H  
ATOM   3917  HS   PS    94       1.822   3.075  59.645  1.00  0.00           H  
ATOM   3918  C2   PS    94       2.295   2.532  61.494  1.00  0.00           C  
ATOM   3919  HX   PS    94       2.706   1.819  62.214  1.00  0.00           H  
ATOM   3920  C3   PS    94       1.032   3.122  62.174  1.00  0.00           C  
ATOM   3921  HA   PS    94       0.428   3.737  61.503  1.00  0.00           H  
ATOM   3922  HB   PS    94       1.279   3.738  63.043  1.00  0.00           H  
ATOM   3923  O31  PS    94       0.205   2.002  62.616  1.00  0.00           O  
ATOM   3924  P31  PS    94       0.428   1.175  63.964  1.00  0.00           P  
ATOM   3925  O32  PS    94      -0.525   1.931  64.927  1.00  0.00           O  
ATOM   3926  C31  PS    94      -0.168   3.165  65.585  1.00  0.00           C  
ATOM   3927  H1A  PS    94      -0.075   3.895  64.776  1.00  0.00           H  
ATOM   3928  H1B  PS    94       0.748   3.051  66.170  1.00  0.00           H  
ATOM   3929  C32  PS    94      -1.333   3.487  66.495  1.00  0.00           C  
ATOM   3930  H2A  PS    94      -1.289   2.908  67.418  1.00  0.00           H  
ATOM   3931  N31  PS    94      -2.694   3.342  65.906  1.00  0.00           N  
ATOM   3932 HN1A  PS    94      -3.447   3.396  66.611  1.00  0.00           H  
ATOM   3933 HN1B  PS    94      -2.777   4.030  65.139  1.00  0.00           H  
ATOM   3934 HN1C  PS    94      -2.809   2.370  65.577  1.00  0.00           H  
ATOM   3935  C33  PS    94      -1.017   4.928  66.967  1.00  0.00           C  
ATOM   3936  O33  PS    94      -0.080  -0.170  63.730  1.00  0.00           O  
ATOM   3937  O34  PS    94       1.813   1.273  64.462  1.00  0.00           O  
ATOM   3938  O21  PS    94       3.284   3.577  61.461  1.00  0.00           O  
ATOM   3939  C21  PS    94       4.599   3.355  61.454  1.00  0.00           C  
ATOM   3940  O22  PS    94       5.099   2.266  61.638  1.00  0.00           O  
ATOM   3941  O35  PS    94       0.115   5.206  67.248  1.00  0.00           O  
ATOM   3942  O36  PS    94      -1.930   5.665  67.382  1.00  0.00           O  
ATOM   3943  C12  OL    95       5.419   4.620  61.366  1.00  0.00           C  
ATOM   3944  H2R  OL    95       4.793   5.514  61.322  1.00  0.00           H  
ATOM   3945  H2S  OL    95       6.078   4.793  62.220  1.00  0.00           H  
ATOM   3946  C13  OL    95       6.292   4.748  60.171  1.00  0.00           C  
ATOM   3947  H3R  OL    95       7.022   5.550  60.303  1.00  0.00           H  
ATOM   3948  H3S  OL    95       6.856   3.823  60.042  1.00  0.00           H  
ATOM   3949  C14  OL    95       5.455   5.009  58.916  1.00  0.00           C  
ATOM   3950  H4R  OL    95       4.711   4.220  58.794  1.00  0.00           H  
ATOM   3951  H4S  OL    95       4.838   5.903  59.026  1.00  0.00           H  
ATOM   3952  C15  OL    95       6.243   5.066  57.654  1.00  0.00           C  
ATOM   3953  H5R  OL    95       7.240   5.511  57.688  1.00  0.00           H  
ATOM   3954  H5S  OL    95       6.307   4.046  57.270  1.00  0.00           H  
ATOM   3955  C16  OL    95       5.412   5.690  56.461  1.00  0.00           C  
ATOM   3956  H6R  OL    95       5.134   6.701  56.767  1.00  0.00           H  
ATOM   3957  H6S  OL    95       6.082   5.601  55.603  1.00  0.00           H  
ATOM   3958  C17  OL    95       4.041   5.070  56.147  1.00  0.00           C  
ATOM   3959  H7R  OL    95       3.467   5.035  57.075  1.00  0.00           H  
ATOM   3960  H7S  OL    95       3.497   5.725  55.463  1.00  0.00           H  
ATOM   3961  C18  OL    95       4.255   3.744  55.414  1.00  0.00           C  
ATOM   3962  H8R  OL    95       5.182   3.803  54.840  1.00  0.00           H  
ATOM   3963  H8S  OL    95       4.509   3.002  56.173  1.00  0.00           H  
ATOM   3964  C19  OL    95       3.120   3.394  54.563  1.00  0.00           C  
ATOM   3965  H9R  OL    95       2.108   3.581  54.911  1.00  0.00           H  
ATOM   3966 C110  OL    95       3.214   3.154  53.266  1.00  0.00           C  
ATOM   3967 H10R  OL    95       2.337   2.936  52.662  1.00  0.00           H  
ATOM   3968 C111  OL    95       4.421   2.873  52.354  1.00  0.00           C  
ATOM   3969 H11R  OL    95       5.339   2.923  52.944  1.00  0.00           H  
ATOM   3970 H11S  OL    95       4.342   1.846  51.990  1.00  0.00           H  
ATOM   3971 C112  OL    95       4.591   3.757  51.130  1.00  0.00           C  
ATOM   3972 H12R  OL    95       5.483   3.517  50.547  1.00  0.00           H  
ATOM   3973 H12S  OL    95       3.651   3.557  50.611  1.00  0.00           H  
ATOM   3974 C113  OL    95       4.847   5.214  51.399  1.00  0.00           C  
ATOM   3975 H13R  OL    95       4.366   5.478  52.343  1.00  0.00           H  
ATOM   3976 H13S  OL    95       5.923   5.359  51.517  1.00  0.00           H  
ATOM   3977 C114  OL    95       4.339   6.056  50.238  1.00  0.00           C  
ATOM   3978 H14R  OL    95       4.873   5.620  49.391  1.00  0.00           H  
ATOM   3979 H14S  OL    95       3.285   5.774  50.194  1.00  0.00           H  
ATOM   3980 C115  OL    95       4.734   7.577  50.211  1.00  0.00           C  
ATOM   3981 H15R  OL    95       4.503   8.037  51.174  1.00  0.00           H  
ATOM   3982 H15S  OL    95       5.813   7.744  50.187  1.00  0.00           H  
ATOM   3983 C116  OL    95       3.937   8.480  49.183  1.00  0.00           C  
ATOM   3984 H16R  OL    95       4.083   8.006  48.210  1.00  0.00           H  
ATOM   3985 H16S  OL    95       2.867   8.493  49.403  1.00  0.00           H  
ATOM   3986 C117  OL    95       4.557   9.874  48.947  1.00  0.00           C  
ATOM   3987 H17R  OL    95       3.998  10.502  48.250  1.00  0.00           H  
ATOM   3988 H17S  OL    95       4.595  10.472  49.860  1.00  0.00           H  
ATOM   3989 C118  OL    95       5.968   9.809  48.323  1.00  0.00           C  
ATOM   3990 H18R  OL    95       6.434  10.778  48.131  1.00  0.00           H  
ATOM   3991 H18S  OL    95       5.977   9.176  47.434  1.00  0.00           H  
ATOM   3992 H18T  OL    95       6.741   9.370  48.956  1.00  0.00           H  
TER    3993       OL    95 
ATOM   3993 C116  PA    96      49.032  28.434  43.400  1.00  0.00           C  
ATOM   3994 H16R  PA    96      48.203  27.747  43.220  1.00  0.00           H  
ATOM   3995 H16S  PA    96      49.731  28.325  42.569  1.00  0.00           H  
ATOM   3996 H16T  PA    96      48.610  29.437  43.484  1.00  0.00           H  
ATOM   3997 C115  PA    96      49.753  28.043  44.712  1.00  0.00           C  
ATOM   3998 H15R  PA    96      49.098  28.372  45.520  1.00  0.00           H  
ATOM   3999 H15S  PA    96      50.688  28.605  44.662  1.00  0.00           H  
ATOM   4000 C114  PA    96      49.875  26.516  44.990  1.00  0.00           C  
ATOM   4001 H14R  PA    96      50.332  26.028  44.126  1.00  0.00           H  
ATOM   4002 H14S  PA    96      48.848  26.160  45.099  1.00  0.00           H  
ATOM   4003 C113  PA    96      50.561  25.946  46.242  1.00  0.00           C  
ATOM   4004 H13R  PA    96      50.497  24.857  46.189  1.00  0.00           H  
ATOM   4005 H13S  PA    96      49.917  26.245  47.072  1.00  0.00           H  
ATOM   4006 C112  PA    96      51.933  26.340  46.683  1.00  0.00           C  
ATOM   4007 H12R  PA    96      52.027  27.427  46.638  1.00  0.00           H  
ATOM   4008 H12S  PA    96      52.596  25.966  45.900  1.00  0.00           H  
ATOM   4009 C111  PA    96      52.259  25.827  48.015  1.00  0.00           C  
ATOM   4010 H11R  PA    96      52.562  24.778  47.998  1.00  0.00           H  
ATOM   4011 H11S  PA    96      51.455  26.056  48.717  1.00  0.00           H  
ATOM   4012 C110  PA    96      53.678  26.417  48.563  1.00  0.00           C  
ATOM   4013 H10R  PA    96      53.535  27.474  48.800  1.00  0.00           H  
ATOM   4014 H10S  PA    96      54.532  26.277  47.896  1.00  0.00           H  
ATOM   4015  C19  PA    96      54.105  25.786  49.957  1.00  0.00           C  
ATOM   4016  H9R  PA    96      53.723  24.763  49.942  1.00  0.00           H  
ATOM   4017  H9S  PA    96      53.575  26.326  50.744  1.00  0.00           H  
ATOM   4018  C18  PA    96      55.607  25.900  50.249  1.00  0.00           C  
ATOM   4019  H8R  PA    96      55.838  26.966  50.221  1.00  0.00           H  
ATOM   4020  H8S  PA    96      56.130  25.410  49.425  1.00  0.00           H  
ATOM   4021  C17  PA    96      56.116  25.314  51.600  1.00  0.00           C  
ATOM   4022  H7R  PA    96      57.154  25.545  51.848  1.00  0.00           H  
ATOM   4023  H7S  PA    96      56.087  24.227  51.501  1.00  0.00           H  
ATOM   4024  C16  PA    96      55.314  25.836  52.807  1.00  0.00           C  
ATOM   4025  H6R  PA    96      54.365  25.315  52.665  1.00  0.00           H  
ATOM   4026  H6S  PA    96      55.141  26.904  52.657  1.00  0.00           H  
ATOM   4027  C15  PA    96      55.812  25.383  54.156  1.00  0.00           C  
ATOM   4028  H5R  PA    96      56.864  25.657  54.047  1.00  0.00           H  
ATOM   4029  H5S  PA    96      55.574  24.320  54.236  1.00  0.00           H  
ATOM   4030  C14  PA    96      55.072  26.146  55.237  1.00  0.00           C  
ATOM   4031  H4R  PA    96      53.992  26.159  55.075  1.00  0.00           H  
ATOM   4032  H4S  PA    96      55.371  27.194  55.165  1.00  0.00           H  
ATOM   4033  C13  PA    96      55.346  25.740  56.727  1.00  0.00           C  
ATOM   4034  H3R  PA    96      56.426  25.607  56.820  1.00  0.00           H  
ATOM   4035  H3S  PA    96      54.928  24.749  56.915  1.00  0.00           H  
ATOM   4036  C12  PA    96      54.737  26.693  57.728  1.00  0.00           C  
ATOM   4037  H2R  PA    96      53.657  26.728  57.567  1.00  0.00           H  
ATOM   4038  H2S  PA    96      55.205  27.654  57.505  1.00  0.00           H  
ATOM   4039  C11  PE    97      55.017  26.214  59.100  1.00  0.00           C  
ATOM   4040  O12  PE    97      55.996  26.593  59.751  1.00  0.00           O  
ATOM   4041  O11  PE    97      54.007  25.432  59.519  1.00  0.00           O  
ATOM   4042  C1   PE    97      54.041  25.109  60.937  1.00  0.00           C  
ATOM   4043  HR   PE    97      55.064  25.012  61.310  1.00  0.00           H  
ATOM   4044  HS   PE    97      53.528  24.166  61.142  1.00  0.00           H  
ATOM   4045  C2   PE    97      53.407  26.244  61.774  1.00  0.00           C  
ATOM   4046  HX   PE    97      53.872  27.187  61.476  1.00  0.00           H  
ATOM   4047  C3   PE    97      53.507  26.052  63.345  1.00  0.00           C  
ATOM   4048  HA   PE    97      52.792  26.726  63.824  1.00  0.00           H  
ATOM   4049  HB   PE    97      54.520  26.238  63.710  1.00  0.00           H  
ATOM   4050  O31  PE    97      53.097  24.714  63.760  1.00  0.00           O  
ATOM   4051  P31  PE    97      53.256  24.365  65.305  1.00  0.00           P  
ATOM   4052  O32  PE    97      51.993  25.088  65.932  1.00  0.00           O  
ATOM   4053  C31  PE    97      50.681  24.487  65.946  1.00  0.00           C  
ATOM   4054  H1A  PE    97      50.242  24.994  66.809  1.00  0.00           H  
ATOM   4055  H1B  PE    97      50.599  23.409  66.108  1.00  0.00           H  
ATOM   4056  C32  PE    97      50.026  24.771  64.515  1.00  0.00           C  
ATOM   4057  H2A  PE    97      50.583  24.131  63.829  1.00  0.00           H  
ATOM   4058  H2B  PE    97      49.007  24.383  64.493  1.00  0.00           H  
ATOM   4059  N31  PE    97      49.847  26.200  63.976  1.00  0.00           N  
ATOM   4060 HN1A  PE    97      48.977  26.587  64.375  1.00  0.00           H  
ATOM   4061 HN1B  PE    97      50.694  26.791  64.008  1.00  0.00           H  
ATOM   4062 HN1C  PE    97      49.559  26.274  62.987  1.00  0.00           H  
ATOM   4063  O33  PE    97      53.175  22.892  65.315  1.00  0.00           O  
ATOM   4064  O34  PE    97      54.462  24.997  65.897  1.00  0.00           O  
ATOM   4065  O21  PE    97      51.975  26.364  61.377  1.00  0.00           O  
ATOM   4066  C21  PE    97      51.547  27.408  60.614  1.00  0.00           C  
ATOM   4067  O22  PE    97      52.271  28.340  60.242  1.00  0.00           O  
ATOM   4068  C12  OL    98      50.147  27.141  60.093  1.00  0.00           C  
ATOM   4069  H2R  OL    98      49.828  26.171  60.480  1.00  0.00           H  
ATOM   4070  H2S  OL    98      49.395  27.911  60.278  1.00  0.00           H  
ATOM   4071  C13  OL    98      50.316  26.971  58.594  1.00  0.00           C  
ATOM   4072  H3R  OL    98      50.730  27.837  58.074  1.00  0.00           H  
ATOM   4073  H3S  OL    98      51.111  26.247  58.401  1.00  0.00           H  
ATOM   4074  C14  OL    98      49.020  26.646  57.773  1.00  0.00           C  
ATOM   4075  H4R  OL    98      48.562  25.719  58.124  1.00  0.00           H  
ATOM   4076  H4S  OL    98      48.200  27.358  57.895  1.00  0.00           H  
ATOM   4077  C15  OL    98      49.417  26.532  56.312  1.00  0.00           C  
ATOM   4078  H5R  OL    98      50.473  26.374  56.082  1.00  0.00           H  
ATOM   4079  H5S  OL    98      48.876  25.644  55.979  1.00  0.00           H  
ATOM   4080  C16  OL    98      48.801  27.697  55.483  1.00  0.00           C  
ATOM   4081  H6R  OL    98      47.723  27.526  55.526  1.00  0.00           H  
ATOM   4082  H6S  OL    98      49.084  28.604  56.021  1.00  0.00           H  
ATOM   4083  C17  OL    98      49.260  27.744  54.063  1.00  0.00           C  
ATOM   4084  H7R  OL    98      48.801  28.650  53.663  1.00  0.00           H  
ATOM   4085  H7S  OL    98      50.336  27.894  54.171  1.00  0.00           H  
ATOM   4086  C18  OL    98      49.039  26.493  53.253  1.00  0.00           C  
ATOM   4087  H8R  OL    98      49.449  25.639  53.796  1.00  0.00           H  
ATOM   4088  H8S  OL    98      47.969  26.313  53.135  1.00  0.00           H  
ATOM   4089  C19  OL    98      49.670  26.601  51.903  1.00  0.00           C  
ATOM   4090  H9R  OL    98      50.695  26.239  51.895  1.00  0.00           H  
ATOM   4091 C110  OL    98      48.987  26.860  50.792  1.00  0.00           C  
ATOM   4092 H10R  OL    98      49.450  26.698  49.822  1.00  0.00           H  
ATOM   4093 C111  OL    98      47.591  27.585  50.755  1.00  0.00           C  
ATOM   4094 H11R  OL    98      46.906  26.809  50.406  1.00  0.00           H  
ATOM   4095 H11S  OL    98      47.305  27.998  51.725  1.00  0.00           H  
ATOM   4096 C112  OL    98      47.560  28.772  49.790  1.00  0.00           C  
ATOM   4097 H12R  OL    98      48.180  29.555  50.231  1.00  0.00           H  
ATOM   4098 H12S  OL    98      47.990  28.461  48.836  1.00  0.00           H  
ATOM   4099 C113  OL    98      46.155  29.227  49.377  1.00  0.00           C  
ATOM   4100 H13R  OL    98      45.622  28.510  48.748  1.00  0.00           H  
ATOM   4101 H13S  OL    98      45.622  29.252  50.330  1.00  0.00           H  
ATOM   4102 C114  OL    98      46.189  30.610  48.765  1.00  0.00           C  
ATOM   4103 H14R  OL    98      45.210  31.090  48.824  1.00  0.00           H  
ATOM   4104 H14S  OL    98      46.911  31.231  49.298  1.00  0.00           H  
ATOM   4105 C115  OL    98      46.901  30.643  47.368  1.00  0.00           C  
ATOM   4106 H15R  OL    98      47.982  30.543  47.486  1.00  0.00           H  
ATOM   4107 H15S  OL    98      46.491  29.848  46.742  1.00  0.00           H  
ATOM   4108 C116  OL    98      46.849  31.962  46.596  1.00  0.00           C  
ATOM   4109 H16R  OL    98      47.363  32.749  47.151  1.00  0.00           H  
ATOM   4110 H16S  OL    98      47.369  31.838  45.643  1.00  0.00           H  
ATOM   4111 C117  OL    98      45.356  32.446  46.364  1.00  0.00           C  
ATOM   4112 H17R  OL    98      44.863  32.727  47.296  1.00  0.00           H  
ATOM   4113 H17S  OL    98      45.460  33.367  45.786  1.00  0.00           H  
ATOM   4114 C118  OL    98      44.458  31.411  45.651  1.00  0.00           C  
ATOM   4115 H18R  OL    98      44.166  30.640  46.366  1.00  0.00           H  
ATOM   4116 H18S  OL    98      44.937  30.910  44.807  1.00  0.00           H  
ATOM   4117 H18T  OL    98      43.496  31.857  45.391  1.00  0.00           H  
TER    4118       OL    98 
ATOM   4118 C116  PA    99      55.910  12.889  48.973  1.00  0.00           C  
ATOM   4119 H16R  PA    99      55.982  12.959  50.060  1.00  0.00           H  
ATOM   4120 H16S  PA    99      56.109  13.877  48.554  1.00  0.00           H  
ATOM   4121 H16T  PA    99      56.621  12.116  48.676  1.00  0.00           H  
ATOM   4122 C115  PA    99      54.445  12.566  48.599  1.00  0.00           C  
ATOM   4123 H15R  PA    99      54.278  12.431  47.528  1.00  0.00           H  
ATOM   4124 H15S  PA    99      53.831  13.373  49.003  1.00  0.00           H  
ATOM   4125 C114  PA    99      54.167  11.272  49.351  1.00  0.00           C  
ATOM   4126 H14R  PA    99      54.396  11.498  50.394  1.00  0.00           H  
ATOM   4127 H14S  PA    99      54.805  10.422  49.099  1.00  0.00           H  
ATOM   4128 C113  PA    99      52.650  10.885  49.177  1.00  0.00           C  
ATOM   4129 H13R  PA    99      52.304  10.757  48.149  1.00  0.00           H  
ATOM   4130 H13S  PA    99      52.083  11.595  49.782  1.00  0.00           H  
ATOM   4131 C112  PA    99      52.468   9.458  49.630  1.00  0.00           C  
ATOM   4132 H12R  PA    99      52.811   9.421  50.666  1.00  0.00           H  
ATOM   4133 H12S  PA    99      53.197   8.835  49.107  1.00  0.00           H  
ATOM   4134 C111  PA    99      50.995   8.993  49.548  1.00  0.00           C  
ATOM   4135 H11R  PA    99      51.117   7.968  49.904  1.00  0.00           H  
ATOM   4136 H11S  PA    99      50.629   8.880  48.525  1.00  0.00           H  
ATOM   4137 C110  PA    99      50.029   9.683  50.529  1.00  0.00           C  
ATOM   4138 H10R  PA    99      49.997  10.691  50.110  1.00  0.00           H  
ATOM   4139 H10S  PA    99      50.324   9.696  51.581  1.00  0.00           H  
ATOM   4140  C19  PA    99      48.668   8.977  50.300  1.00  0.00           C  
ATOM   4141  H9R  PA    99      48.733   7.961  50.696  1.00  0.00           H  
ATOM   4142  H9S  PA    99      48.434   9.024  49.234  1.00  0.00           H  
ATOM   4143  C18  PA    99      47.576   9.537  51.079  1.00  0.00           C  
ATOM   4144  H8R  PA    99      46.599   9.101  50.861  1.00  0.00           H  
ATOM   4145  H8S  PA    99      47.432  10.611  50.947  1.00  0.00           H  
ATOM   4146  C17  PA    99      47.667   9.441  52.656  1.00  0.00           C  
ATOM   4147  H7R  PA    99      46.718   9.793  53.065  1.00  0.00           H  
ATOM   4148  H7S  PA    99      48.371  10.102  53.166  1.00  0.00           H  
ATOM   4149  C16  PA    99      48.020   7.949  53.182  1.00  0.00           C  
ATOM   4150  H6R  PA    99      49.015   7.719  52.795  1.00  0.00           H  
ATOM   4151  H6S  PA    99      47.345   7.216  52.735  1.00  0.00           H  
ATOM   4152  C15  PA    99      48.124   8.043  54.697  1.00  0.00           C  
ATOM   4153  H5R  PA    99      47.115   8.129  55.106  1.00  0.00           H  
ATOM   4154  H5S  PA    99      48.812   8.839  54.991  1.00  0.00           H  
ATOM   4155  C14  PA    99      48.529   6.698  55.322  1.00  0.00           C  
ATOM   4156  H4R  PA    99      49.560   6.419  55.096  1.00  0.00           H  
ATOM   4157  H4S  PA    99      47.839   5.918  54.996  1.00  0.00           H  
ATOM   4158  C13  PA    99      48.334   6.736  56.869  1.00  0.00           C  
ATOM   4159  H3R  PA    99      47.275   6.877  57.094  1.00  0.00           H  
ATOM   4160  H3S  PA    99      49.026   7.460  57.304  1.00  0.00           H  
ATOM   4161  C12  PA    99      48.776   5.461  57.548  1.00  0.00           C  
ATOM   4162  H2R  PA    99      49.837   5.315  57.334  1.00  0.00           H  
ATOM   4163  H2S  PA    99      48.139   4.658  57.171  1.00  0.00           H  
ATOM   4164  C11  PE   100      48.711   5.467  59.065  1.00  0.00           C  
ATOM   4165  O12  PE   100      48.252   6.417  59.705  1.00  0.00           O  
ATOM   4166  O11  PE   100      49.099   4.260  59.546  1.00  0.00           O  
ATOM   4167  C1   PE   100      48.666   3.977  60.926  1.00  0.00           C  
ATOM   4168  HR   PE   100      49.002   4.748  61.624  1.00  0.00           H  
ATOM   4169  HS   PE   100      49.033   2.998  61.246  1.00  0.00           H  
ATOM   4170  C2   PE   100      47.116   3.761  61.056  1.00  0.00           C  
ATOM   4171  HX   PE   100      46.582   4.567  60.547  1.00  0.00           H  
ATOM   4172  C3   PE   100      46.831   3.699  62.575  1.00  0.00           C  
ATOM   4173  HA   PE   100      47.195   2.762  63.003  1.00  0.00           H  
ATOM   4174  HB   PE   100      45.780   3.460  62.759  1.00  0.00           H  
ATOM   4175  O31  PE   100      47.141   5.045  63.258  1.00  0.00           O  
ATOM   4176  P31  PE   100      45.979   5.976  63.872  1.00  0.00           P  
ATOM   4177  O32  PE   100      45.132   6.476  62.626  1.00  0.00           O  
ATOM   4178  C31  PE   100      45.716   7.443  61.780  1.00  0.00           C  
ATOM   4179  H1A  PE   100      45.341   7.298  60.764  1.00  0.00           H  
ATOM   4180  H1B  PE   100      46.753   7.120  61.656  1.00  0.00           H  
ATOM   4181  C32  PE   100      45.368   8.827  62.220  1.00  0.00           C  
ATOM   4182  H2A  PE   100      45.842   9.074  63.171  1.00  0.00           H  
ATOM   4183  H2B  PE   100      45.709   9.571  61.498  1.00  0.00           H  
ATOM   4184  N31  PE   100      43.924   9.111  62.310  1.00  0.00           N  
ATOM   4185 HN1A  PE   100      43.613   8.513  63.092  1.00  0.00           H  
ATOM   4186 HN1B  PE   100      43.831  10.105  62.574  1.00  0.00           H  
ATOM   4187 HN1C  PE   100      43.371   8.809  61.491  1.00  0.00           H  
ATOM   4188  O33  PE   100      45.138   5.120  64.733  1.00  0.00           O  
ATOM   4189  O34  PE   100      46.704   7.117  64.470  1.00  0.00           O  
ATOM   4190  O21  PE   100      46.765   2.455  60.507  1.00  0.00           O  
ATOM   4191  C21  PE   100      46.402   2.347  59.251  1.00  0.00           C  
ATOM   4192  O22  PE   100      46.368   3.289  58.496  1.00  0.00           O  
ATOM   4193  C12  OL   101      46.060   0.932  58.834  1.00  0.00           C  
ATOM   4194  H2R  OL   101      46.907   0.280  59.056  1.00  0.00           H  
ATOM   4195  H2S  OL   101      45.239   0.516  59.423  1.00  0.00           H  
ATOM   4196  C13  OL   101      45.762   0.796  57.276  1.00  0.00           C  
ATOM   4197  H3R  OL   101      44.745   1.135  57.067  1.00  0.00           H  
ATOM   4198  H3S  OL   101      46.528   1.311  56.692  1.00  0.00           H  
ATOM   4199  C14  OL   101      45.700  -0.678  56.846  1.00  0.00           C  
ATOM   4200  H4R  OL   101      46.698  -1.075  57.040  1.00  0.00           H  
ATOM   4201  H4S  OL   101      45.089  -1.244  57.552  1.00  0.00           H  
ATOM   4202  C15  OL   101      45.167  -0.751  55.426  1.00  0.00           C  
ATOM   4203  H5R  OL   101      44.237  -0.185  55.346  1.00  0.00           H  
ATOM   4204  H5S  OL   101      45.853  -0.344  54.679  1.00  0.00           H  
ATOM   4205  C16  OL   101      44.832  -2.221  55.174  1.00  0.00           C  
ATOM   4206  H6R  OL   101      45.656  -2.874  55.471  1.00  0.00           H  
ATOM   4207  H6S  OL   101      43.895  -2.630  55.556  1.00  0.00           H  
ATOM   4208  C17  OL   101      44.884  -2.552  53.660  1.00  0.00           C  
ATOM   4209  H7R  OL   101      45.862  -2.218  53.310  1.00  0.00           H  
ATOM   4210  H7S  OL   101      44.871  -3.642  53.590  1.00  0.00           H  
ATOM   4211  C18  OL   101      43.795  -1.998  52.894  1.00  0.00           C  
ATOM   4212  H8R  OL   101      42.843  -2.375  53.274  1.00  0.00           H  
ATOM   4213  H8S  OL   101      43.729  -0.909  52.948  1.00  0.00           H  
ATOM   4214  C19  OL   101      43.934  -2.463  51.439  1.00  0.00           C  
ATOM   4215  H9R  OL   101      44.107  -3.535  51.392  1.00  0.00           H  
ATOM   4216 C110  OL   101      43.916  -1.777  50.316  1.00  0.00           C  
ATOM   4217 H10R  OL   101      43.998  -2.262  49.347  1.00  0.00           H  
ATOM   4218 C111  OL   101      43.583  -0.291  50.247  1.00  0.00           C  
ATOM   4219 H11R  OL   101      42.747  -0.198  49.550  1.00  0.00           H  
ATOM   4220 H11S  OL   101      43.254   0.118  51.205  1.00  0.00           H  
ATOM   4221 C112  OL   101      44.935   0.413  49.925  1.00  0.00           C  
ATOM   4222 H12R  OL   101      44.935   1.498  50.047  1.00  0.00           H  
ATOM   4223 H12S  OL   101      45.587   0.125  50.752  1.00  0.00           H  
ATOM   4224 C113  OL   101      45.587   0.219  48.565  1.00  0.00           C  
ATOM   4225 H13R  OL   101      46.624   0.556  48.610  1.00  0.00           H  
ATOM   4226 H13S  OL   101      45.593  -0.835  48.278  1.00  0.00           H  
ATOM   4227 C114  OL   101      44.929   0.829  47.325  1.00  0.00           C  
ATOM   4228 H14R  OL   101      44.030   0.259  47.080  1.00  0.00           H  
ATOM   4229 H14S  OL   101      44.612   1.787  47.742  1.00  0.00           H  
ATOM   4230 C115  OL   101      45.766   0.929  46.099  1.00  0.00           C  
ATOM   4231 H15R  OL   101      46.665   1.526  46.270  1.00  0.00           H  
ATOM   4232 H15S  OL   101      46.044  -0.091  45.826  1.00  0.00           H  
ATOM   4233 C116  OL   101      44.978   1.546  44.943  1.00  0.00           C  
ATOM   4234 H16R  OL   101      44.096   0.948  44.705  1.00  0.00           H  
ATOM   4235 H16S  OL   101      44.433   2.437  45.262  1.00  0.00           H  
ATOM   4236 C117  OL   101      45.790   1.784  43.659  1.00  0.00           C  
ATOM   4237 H17R  OL   101      46.078   0.787  43.319  1.00  0.00           H  
ATOM   4238 H17S  OL   101      45.001   2.129  42.988  1.00  0.00           H  
ATOM   4239 C118  OL   101      47.016   2.697  43.881  1.00  0.00           C  
ATOM   4240 H18R  OL   101      46.725   3.601  44.420  1.00  0.00           H  
ATOM   4241 H18S  OL   101      47.518   2.786  42.916  1.00  0.00           H  
ATOM   4242 H18T  OL   101      47.749   2.121  44.450  1.00  0.00           H  
TER    4243       OL   101 
ATOM   4243  C1  CHL   102      14.306  73.824  59.666  1.00  0.00           C  
ATOM   4244  H11 CHL   102      13.330  73.334  59.644  1.00  0.00           H  
ATOM   4245  H12 CHL   102      14.241  74.883  59.406  1.00  0.00           H  
ATOM   4246  C2  CHL   102      14.866  73.652  61.177  1.00  0.00           C  
ATOM   4247  H21 CHL   102      15.786  74.230  61.289  1.00  0.00           H  
ATOM   4248  H22 CHL   102      14.206  74.111  61.915  1.00  0.00           H  
ATOM   4249  C3  CHL   102      15.351  72.210  61.517  1.00  0.00           C  
ATOM   4250  H31 CHL   102      14.635  71.397  61.660  1.00  0.00           H  
ATOM   4251  C4  CHL   102      16.269  71.642  60.417  1.00  0.00           C  
ATOM   4252  H41 CHL   102      17.226  72.142  60.575  1.00  0.00           H  
ATOM   4253  H42 CHL   102      16.476  70.611  60.712  1.00  0.00           H  
ATOM   4254  C5  CHL   102      15.719  71.824  59.050  1.00  0.00           C  
ATOM   4255  C6  CHL   102      15.660  70.755  58.169  1.00  0.00           C  
ATOM   4256  H61 CHL   102      15.956  69.784  58.556  1.00  0.00           H  
ATOM   4257  C7  CHL   102      15.152  70.775  56.777  1.00  0.00           C  
ATOM   4258  H71 CHL   102      15.648  70.044  56.135  1.00  0.00           H  
ATOM   4259  H72 CHL   102      14.110  70.452  56.715  1.00  0.00           H  
ATOM   4260  C8  CHL   102      15.192  72.143  56.063  1.00  0.00           C  
ATOM   4261  H81 CHL   102      16.214  72.521  55.991  1.00  0.00           H  
ATOM   4262  C9  CHL   102      14.514  73.140  57.142  1.00  0.00           C  
ATOM   4263  H91 CHL   102      13.514  72.749  57.341  1.00  0.00           H  
ATOM   4264  C10 CHL   102      15.258  73.227  58.576  1.00  0.00           C  
ATOM   4265  C11 CHL   102      14.278  74.534  56.383  1.00  0.00           C  
ATOM   4266 H111 CHL   102      13.565  75.074  57.009  1.00  0.00           H  
ATOM   4267 H112 CHL   102      15.181  75.148  56.350  1.00  0.00           H  
ATOM   4268  C12 CHL   102      13.572  74.444  54.961  1.00  0.00           C  
ATOM   4269 H121 CHL   102      12.551  74.078  55.087  1.00  0.00           H  
ATOM   4270 H122 CHL   102      13.526  75.489  54.647  1.00  0.00           H  
ATOM   4271  C13 CHL   102      14.383  73.562  54.001  1.00  0.00           C  
ATOM   4272  C14 CHL   102      14.453  72.145  54.718  1.00  0.00           C  
ATOM   4273 H141 CHL   102      13.420  71.859  54.927  1.00  0.00           H  
ATOM   4274  C15 CHL   102      14.906  71.183  53.670  1.00  0.00           C  
ATOM   4275 H151 CHL   102      15.989  71.060  53.731  1.00  0.00           H  
ATOM   4276 H152 CHL   102      14.349  70.248  53.762  1.00  0.00           H  
ATOM   4277  C16 CHL   102      14.596  71.837  52.295  1.00  0.00           C  
ATOM   4278 H161 CHL   102      15.552  72.083  51.829  1.00  0.00           H  
ATOM   4279 H162 CHL   102      14.007  71.140  51.696  1.00  0.00           H  
ATOM   4280  C17 CHL   102      13.814  73.117  52.654  1.00  0.00           C  
ATOM   4281 H171 CHL   102      12.795  72.765  52.832  1.00  0.00           H  
ATOM   4282  C18 CHL   102      15.739  74.293  53.793  1.00  0.00           C  
ATOM   4283 H181 CHL   102      16.386  74.347  54.671  1.00  0.00           H  
ATOM   4284 H182 CHL   102      15.475  75.343  53.652  1.00  0.00           H  
ATOM   4285 H183 CHL   102      16.271  73.902  52.923  1.00  0.00           H  
ATOM   4286  C19 CHL   102      16.571  74.039  58.498  1.00  0.00           C  
ATOM   4287 H191 CHL   102      16.405  75.086  58.234  1.00  0.00           H  
ATOM   4288 H192 CHL   102      17.263  73.584  57.787  1.00  0.00           H  
ATOM   4289 H193 CHL   102      17.096  73.990  59.454  1.00  0.00           H  
ATOM   4290  C20 CHL   102      13.756  74.134  51.436  1.00  0.00           C  
ATOM   4291 H201 CHL   102      14.763  74.510  51.244  1.00  0.00           H  
ATOM   4292  C21 CHL   102      12.858  75.398  51.752  1.00  0.00           C  
ATOM   4293 H211 CHL   102      12.961  75.751  52.780  1.00  0.00           H  
ATOM   4294 H212 CHL   102      11.808  75.177  51.552  1.00  0.00           H  
ATOM   4295 H213 CHL   102      13.100  76.227  51.083  1.00  0.00           H  
ATOM   4296  C22 CHL   102      13.235  73.409  50.149  1.00  0.00           C  
ATOM   4297 H221 CHL   102      13.795  72.535  49.808  1.00  0.00           H  
ATOM   4298 H222 CHL   102      12.262  72.941  50.310  1.00  0.00           H  
ATOM   4299  C23 CHL   102      13.073  74.302  48.948  1.00  0.00           C  
ATOM   4300 H231 CHL   102      12.517  73.695  48.230  1.00  0.00           H  
ATOM   4301 H232 CHL   102      12.403  75.078  49.324  1.00  0.00           H  
ATOM   4302  C24 CHL   102      14.431  74.757  48.337  1.00  0.00           C  
ATOM   4303 H241 CHL   102      14.945  73.852  48.009  1.00  0.00           H  
ATOM   4304 H242 CHL   102      15.152  75.260  48.984  1.00  0.00           H  
ATOM   4305  C25 CHL   102      14.362  75.691  47.081  1.00  0.00           C  
ATOM   4306 H251 CHL   102      15.430  75.720  46.855  1.00  0.00           H  
ATOM   4307  C26 CHL   102      13.956  77.105  47.434  1.00  0.00           C  
ATOM   4308 H261 CHL   102      13.277  77.113  48.289  1.00  0.00           H  
ATOM   4309 H262 CHL   102      13.374  77.516  46.606  1.00  0.00           H  
ATOM   4310 H263 CHL   102      14.749  77.814  47.679  1.00  0.00           H  
ATOM   4311  C27 CHL   102      13.568  75.105  45.929  1.00  0.00           C  
ATOM   4312 H271 CHL   102      12.530  75.030  46.258  1.00  0.00           H  
ATOM   4313 H272 CHL   102      14.003  74.128  45.708  1.00  0.00           H  
ATOM   4314 H273 CHL   102      13.650  75.768  45.064  1.00  0.00           H  
ATOM   4315  O1  CHL   102      16.135  72.217  62.757  1.00  0.00           O  
ATOM   4316  HO1 CHL   102      15.532  72.286  63.519  1.00  0.00           H  
TER    4317      CHL   102 
ATOM   4317 C116  PA   103      55.492  79.155  45.912  1.00  0.00           C  
ATOM   4318 H16R  PA   103      55.434  79.622  44.926  1.00  0.00           H  
ATOM   4319 H16S  PA   103      54.883  78.253  45.829  1.00  0.00           H  
ATOM   4320 H16T  PA   103      56.505  78.802  46.118  1.00  0.00           H  
ATOM   4321 C115  PA   103      54.815  79.988  47.024  1.00  0.00           C  
ATOM   4322 H15R  PA   103      53.761  80.134  46.777  1.00  0.00           H  
ATOM   4323 H15S  PA   103      55.422  80.890  46.924  1.00  0.00           H  
ATOM   4324 C114  PA   103      54.859  79.315  48.421  1.00  0.00           C  
ATOM   4325 H14R  PA   103      55.835  79.381  48.907  1.00  0.00           H  
ATOM   4326 H14S  PA   103      54.665  78.250  48.280  1.00  0.00           H  
ATOM   4327 C113  PA   103      53.772  79.933  49.418  1.00  0.00           C  
ATOM   4328 H13R  PA   103      52.767  79.690  49.066  1.00  0.00           H  
ATOM   4329 H13S  PA   103      54.074  80.980  49.351  1.00  0.00           H  
ATOM   4330 C112  PA   103      53.956  79.292  50.826  1.00  0.00           C  
ATOM   4331 H12R  PA   103      55.026  79.323  51.045  1.00  0.00           H  
ATOM   4332 H12S  PA   103      53.713  78.231  50.741  1.00  0.00           H  
ATOM   4333 C111  PA   103      53.199  79.906  51.995  1.00  0.00           C  
ATOM   4334 H11R  PA   103      52.115  79.909  51.863  1.00  0.00           H  
ATOM   4335 H11S  PA   103      53.602  80.921  52.012  1.00  0.00           H  
ATOM   4336 C110  PA   103      53.474  79.184  53.344  1.00  0.00           C  
ATOM   4337 H10R  PA   103      53.730  78.161  53.061  1.00  0.00           H  
ATOM   4338 H10S  PA   103      52.580  79.211  53.969  1.00  0.00           H  
ATOM   4339  C19  PA   103      54.624  79.819  54.102  1.00  0.00           C  
ATOM   4340  H9R  PA   103      54.415  80.888  54.180  1.00  0.00           H  
ATOM   4341  H9S  PA   103      55.543  79.735  53.519  1.00  0.00           H  
ATOM   4342  C18  PA   103      54.784  79.148  55.469  1.00  0.00           C  
ATOM   4343  H8R  PA   103      53.862  79.355  56.016  1.00  0.00           H  
ATOM   4344  H8S  PA   103      55.586  79.648  56.017  1.00  0.00           H  
ATOM   4345  C17  PA   103      55.071  77.661  55.364  1.00  0.00           C  
ATOM   4346  H7R  PA   103      55.894  77.558  54.654  1.00  0.00           H  
ATOM   4347  H7S  PA   103      54.209  77.215  54.864  1.00  0.00           H  
ATOM   4348  C16  PA   103      55.490  76.996  56.732  1.00  0.00           C  
ATOM   4349  H6R  PA   103      56.350  77.517  57.156  1.00  0.00           H  
ATOM   4350  H6S  PA   103      55.734  75.957  56.502  1.00  0.00           H  
ATOM   4351  C15  PA   103      54.374  76.989  57.769  1.00  0.00           C  
ATOM   4352  H5R  PA   103      53.435  76.650  57.326  1.00  0.00           H  
ATOM   4353  H5S  PA   103      54.174  78.002  58.122  1.00  0.00           H  
ATOM   4354  C14  PA   103      54.786  76.197  59.037  1.00  0.00           C  
ATOM   4355  H4R  PA   103      55.303  76.827  59.764  1.00  0.00           H  
ATOM   4356  H4S  PA   103      55.596  75.481  58.885  1.00  0.00           H  
ATOM   4357  C13  PA   103      53.551  75.519  59.570  1.00  0.00           C  
ATOM   4358  H3R  PA   103      53.076  74.970  58.754  1.00  0.00           H  
ATOM   4359  H3S  PA   103      52.903  76.249  60.060  1.00  0.00           H  
ATOM   4360  C12  PA   103      53.961  74.596  60.732  1.00  0.00           C  
ATOM   4361  H2R  PA   103      54.554  75.196  61.425  1.00  0.00           H  
ATOM   4362  H2S  PA   103      54.683  73.851  60.391  1.00  0.00           H  
ATOM   4363  C11  PC   104      52.866  73.777  61.368  1.00  0.00           C  
ATOM   4364  O12  PC   104      52.096  74.244  62.211  1.00  0.00           O  
ATOM   4365  O11  PC   104      52.643  72.549  60.866  1.00  0.00           O  
ATOM   4366  C1   PC   104      51.623  71.632  61.560  1.00  0.00           C  
ATOM   4367  HR   PC   104      51.746  71.785  62.635  1.00  0.00           H  
ATOM   4368  HS   PC   104      51.747  70.579  61.296  1.00  0.00           H  
ATOM   4369  C2   PC   104      50.172  72.125  61.129  1.00  0.00           C  
ATOM   4370  HX   PC   104      49.987  73.194  61.262  1.00  0.00           H  
ATOM   4371  C3   PC   104      49.083  71.407  61.945  1.00  0.00           C  
ATOM   4372  HA   PC   104      49.136  70.355  61.651  1.00  0.00           H  
ATOM   4373  HB   PC   104      48.178  71.923  61.615  1.00  0.00           H  
ATOM   4374  O31  PC   104      49.337  71.509  63.364  1.00  0.00           O  
ATOM   4375  P31  PC   104      48.299  70.969  64.381  1.00  0.00           P  
ATOM   4376  O32  PC   104      48.787  69.474  64.555  1.00  0.00           O  
ATOM   4377  C31  PC   104      48.334  68.474  63.631  1.00  0.00           C  
ATOM   4378  H1A  PC   104      49.141  67.775  63.395  1.00  0.00           H  
ATOM   4379  H1B  PC   104      47.980  68.966  62.722  1.00  0.00           H  
ATOM   4380  C32  PC   104      47.245  67.658  64.347  1.00  0.00           C  
ATOM   4381  H2A  PC   104      46.530  68.435  64.622  1.00  0.00           H  
ATOM   4382  H2B  PC   104      47.679  67.230  65.251  1.00  0.00           H  
ATOM   4383  N31  PC   104      46.578  66.555  63.655  1.00  0.00           N  
ATOM   4384  C33  PC   104      47.374  65.289  63.721  1.00  0.00           C  
ATOM   4385  H3A  PC   104      46.997  64.631  62.938  1.00  0.00           H  
ATOM   4386  H3B  PC   104      47.371  64.731  64.659  1.00  0.00           H  
ATOM   4387  H3C  PC   104      48.381  65.659  63.520  1.00  0.00           H  
ATOM   4388  C34  PC   104      45.272  66.427  64.303  1.00  0.00           C  
ATOM   4389  H4A  PC   104      45.469  66.330  65.372  1.00  0.00           H  
ATOM   4390  H4B  PC   104      44.682  65.620  63.866  1.00  0.00           H  
ATOM   4391  H4C  PC   104      44.681  67.332  64.158  1.00  0.00           H  
ATOM   4392  C35  PC   104      46.336  66.978  62.202  1.00  0.00           C  
ATOM   4393  H5A  PC   104      47.109  66.647  61.507  1.00  0.00           H  
ATOM   4394  H5B  PC   104      46.196  68.058  62.141  1.00  0.00           H  
ATOM   4395  H5C  PC   104      45.353  66.584  61.938  1.00  0.00           H  
ATOM   4396  O33  PC   104      48.525  71.648  65.687  1.00  0.00           O  
ATOM   4397  O34  PC   104      46.963  71.080  63.775  1.00  0.00           O  
ATOM   4398  O21  PC   104      49.978  71.926  59.695  1.00  0.00           O  
ATOM   4399  C21  PC   104      48.838  72.364  59.064  1.00  0.00           C  
ATOM   4400  O22  PC   104      47.945  72.899  59.616  1.00  0.00           O  
ATOM   4401  C12  OL   105      48.839  71.987  57.651  1.00  0.00           C  
ATOM   4402  H2R  OL   105      49.805  72.153  57.171  1.00  0.00           H  
ATOM   4403  H2S  OL   105      48.729  70.909  57.513  1.00  0.00           H  
ATOM   4404  C13  OL   105      47.653  72.626  56.811  1.00  0.00           C  
ATOM   4405  H3R  OL   105      46.748  72.253  57.296  1.00  0.00           H  
ATOM   4406  H3S  OL   105      47.615  73.702  56.993  1.00  0.00           H  
ATOM   4407  C14  OL   105      47.827  72.282  55.351  1.00  0.00           C  
ATOM   4408  H4R  OL   105      48.679  72.801  54.907  1.00  0.00           H  
ATOM   4409  H4S  OL   105      48.121  71.231  55.376  1.00  0.00           H  
ATOM   4410  C15  OL   105      46.698  72.716  54.394  1.00  0.00           C  
ATOM   4411  H5R  OL   105      45.829  72.164  54.756  1.00  0.00           H  
ATOM   4412  H5S  OL   105      46.691  73.801  54.517  1.00  0.00           H  
ATOM   4413  C16  OL   105      47.101  72.338  52.899  1.00  0.00           C  
ATOM   4414  H6R  OL   105      47.996  72.880  52.588  1.00  0.00           H  
ATOM   4415  H6S  OL   105      47.410  71.292  52.857  1.00  0.00           H  
ATOM   4416  C17  OL   105      45.956  72.524  51.905  1.00  0.00           C  
ATOM   4417  H7R  OL   105      45.089  71.971  52.271  1.00  0.00           H  
ATOM   4418  H7S  OL   105      45.704  73.586  51.854  1.00  0.00           H  
ATOM   4419  C18  OL   105      46.453  72.029  50.552  1.00  0.00           C  
ATOM   4420  H8R  OL   105      47.470  72.413  50.448  1.00  0.00           H  
ATOM   4421  H8S  OL   105      46.579  70.950  50.667  1.00  0.00           H  
ATOM   4422  C19  OL   105      45.503  72.361  49.371  1.00  0.00           C  
ATOM   4423  H9R  OL   105      44.642  71.701  49.306  1.00  0.00           H  
ATOM   4424 C110  OL   105      45.808  73.229  48.351  1.00  0.00           C  
ATOM   4425 H10R  OL   105      45.152  73.449  47.512  1.00  0.00           H  
ATOM   4426 C111  OL   105      46.943  74.208  48.550  1.00  0.00           C  
ATOM   4427 H11R  OL   105      46.544  75.199  48.323  1.00  0.00           H  
ATOM   4428 H11S  OL   105      47.329  74.241  49.571  1.00  0.00           H  
ATOM   4429 C112  OL   105      48.197  73.916  47.708  1.00  0.00           C  
ATOM   4430 H12R  OL   105      47.828  73.869  46.681  1.00  0.00           H  
ATOM   4431 H12S  OL   105      48.774  74.840  47.636  1.00  0.00           H  
ATOM   4432 C113  OL   105      49.041  72.684  48.089  1.00  0.00           C  
ATOM   4433 H13R  OL   105      49.335  72.884  49.122  1.00  0.00           H  
ATOM   4434 H13S  OL   105      48.405  71.797  48.102  1.00  0.00           H  
ATOM   4435 C114  OL   105      50.264  72.404  47.202  1.00  0.00           C  
ATOM   4436 H14R  OL   105      50.785  73.353  47.062  1.00  0.00           H  
ATOM   4437 H14S  OL   105      50.985  71.725  47.661  1.00  0.00           H  
ATOM   4438 C115  OL   105      50.019  71.842  45.844  1.00  0.00           C  
ATOM   4439 H15R  OL   105      49.421  72.545  45.261  1.00  0.00           H  
ATOM   4440 H15S  OL   105      50.917  71.834  45.223  1.00  0.00           H  
ATOM   4441 C116  OL   105      49.321  70.424  45.799  1.00  0.00           C  
ATOM   4442 H16R  OL   105      50.062  69.751  46.238  1.00  0.00           H  
ATOM   4443 H16S  OL   105      48.408  70.326  46.390  1.00  0.00           H  
ATOM   4444 C117  OL   105      48.906  69.870  44.374  1.00  0.00           C  
ATOM   4445 H17R  OL   105      48.164  69.071  44.438  1.00  0.00           H  
ATOM   4446 H17S  OL   105      48.552  70.600  43.643  1.00  0.00           H  
ATOM   4447 C118  OL   105      50.164  69.315  43.683  1.00  0.00           C  
ATOM   4448 H18R  OL   105      49.898  68.908  42.705  1.00  0.00           H  
ATOM   4449 H18S  OL   105      50.517  68.441  44.236  1.00  0.00           H  
ATOM   4450 H18T  OL   105      50.882  70.137  43.639  1.00  0.00           H  
TER    4451       OL   105 
ATOM   4451  C1  CHL   106      26.703  70.023  57.166  1.00  0.00           C  
ATOM   4452  H11 CHL   106      25.875  70.736  57.166  1.00  0.00           H  
ATOM   4453  H12 CHL   106      27.503  70.440  56.551  1.00  0.00           H  
ATOM   4454  C2  CHL   106      27.195  69.857  58.656  1.00  0.00           C  
ATOM   4455  H21 CHL   106      28.186  69.400  58.690  1.00  0.00           H  
ATOM   4456  H22 CHL   106      27.400  70.885  58.963  1.00  0.00           H  
ATOM   4457  C3  CHL   106      26.232  69.104  59.587  1.00  0.00           C  
ATOM   4458  H31 CHL   106      25.398  69.693  59.977  1.00  0.00           H  
ATOM   4459  C4  CHL   106      25.765  67.805  58.911  1.00  0.00           C  
ATOM   4460  H41 CHL   106      26.636  67.168  58.742  1.00  0.00           H  
ATOM   4461  H42 CHL   106      25.064  67.279  59.561  1.00  0.00           H  
ATOM   4462  C5  CHL   106      25.199  67.992  57.530  1.00  0.00           C  
ATOM   4463  C6  CHL   106      24.122  67.325  57.166  1.00  0.00           C  
ATOM   4464  H61 CHL   106      23.632  66.715  57.920  1.00  0.00           H  
ATOM   4465  C7  CHL   106      23.449  67.395  55.804  1.00  0.00           C  
ATOM   4466  H71 CHL   106      23.227  66.349  55.586  1.00  0.00           H  
ATOM   4467  H72 CHL   106      22.531  67.982  55.878  1.00  0.00           H  
ATOM   4468  C8  CHL   106      24.351  67.992  54.754  1.00  0.00           C  
ATOM   4469  H81 CHL   106      25.016  67.209  54.382  1.00  0.00           H  
ATOM   4470  C9  CHL   106      25.222  69.200  55.246  1.00  0.00           C  
ATOM   4471  H91 CHL   106      24.537  69.907  55.719  1.00  0.00           H  
ATOM   4472  C10 CHL   106      26.089  68.715  56.479  1.00  0.00           C  
ATOM   4473  C11 CHL   106      26.003  69.966  54.211  1.00  0.00           C  
ATOM   4474 H111 CHL   106      26.553  70.840  54.565  1.00  0.00           H  
ATOM   4475 H112 CHL   106      26.803  69.258  53.983  1.00  0.00           H  
ATOM   4476  C12 CHL   106      25.259  70.172  52.851  1.00  0.00           C  
ATOM   4477 H121 CHL   106      24.657  71.075  52.976  1.00  0.00           H  
ATOM   4478 H122 CHL   106      25.983  70.406  52.068  1.00  0.00           H  
ATOM   4479  C13 CHL   106      24.385  68.915  52.348  1.00  0.00           C  
ATOM   4480  C14 CHL   106      23.536  68.396  53.491  1.00  0.00           C  
ATOM   4481 H141 CHL   106      22.972  69.240  53.891  1.00  0.00           H  
ATOM   4482  C15 CHL   106      22.503  67.403  52.966  1.00  0.00           C  
ATOM   4483 H151 CHL   106      22.892  66.384  52.911  1.00  0.00           H  
ATOM   4484 H152 CHL   106      21.574  67.404  53.539  1.00  0.00           H  
ATOM   4485  C16 CHL   106      22.352  68.044  51.534  1.00  0.00           C  
ATOM   4486 H161 CHL   106      22.568  67.294  50.771  1.00  0.00           H  
ATOM   4487 H162 CHL   106      21.325  68.345  51.313  1.00  0.00           H  
ATOM   4488  C17 CHL   106      23.306  69.247  51.274  1.00  0.00           C  
ATOM   4489 H171 CHL   106      22.844  70.211  51.497  1.00  0.00           H  
ATOM   4490  C18 CHL   106      25.386  67.810  51.834  1.00  0.00           C  
ATOM   4491 H181 CHL   106      24.890  66.883  51.539  1.00  0.00           H  
ATOM   4492 H182 CHL   106      26.042  67.564  52.672  1.00  0.00           H  
ATOM   4493 H183 CHL   106      25.970  68.219  51.007  1.00  0.00           H  
ATOM   4494  C19 CHL   106      27.247  67.747  56.190  1.00  0.00           C  
ATOM   4495 H191 CHL   106      27.986  67.473  56.946  1.00  0.00           H  
ATOM   4496 H192 CHL   106      27.864  68.287  55.468  1.00  0.00           H  
ATOM   4497 H193 CHL   106      26.845  66.910  55.615  1.00  0.00           H  
ATOM   4498  C20 CHL   106      23.714  69.394  49.762  1.00  0.00           C  
ATOM   4499 H201 CHL   106      24.418  68.599  49.507  1.00  0.00           H  
ATOM   4500  C21 CHL   106      24.491  70.735  49.527  1.00  0.00           C  
ATOM   4501 H211 CHL   106      23.943  71.611  49.881  1.00  0.00           H  
ATOM   4502 H212 CHL   106      24.766  70.738  48.470  1.00  0.00           H  
ATOM   4503 H213 CHL   106      25.427  70.591  50.071  1.00  0.00           H  
ATOM   4504  C22 CHL   106      22.444  69.291  48.904  1.00  0.00           C  
ATOM   4505 H221 CHL   106      21.736  68.483  49.102  1.00  0.00           H  
ATOM   4506 H222 CHL   106      21.733  70.107  49.052  1.00  0.00           H  
ATOM   4507  C23 CHL   106      22.743  69.155  47.388  1.00  0.00           C  
ATOM   4508 H231 CHL   106      23.443  69.903  47.010  1.00  0.00           H  
ATOM   4509 H232 CHL   106      23.114  68.129  47.341  1.00  0.00           H  
ATOM   4510  C24 CHL   106      21.484  69.243  46.523  1.00  0.00           C  
ATOM   4511 H241 CHL   106      20.832  68.406  46.784  1.00  0.00           H  
ATOM   4512 H242 CHL   106      20.802  69.973  46.965  1.00  0.00           H  
ATOM   4513  C25 CHL   106      21.663  69.293  44.993  1.00  0.00           C  
ATOM   4514 H251 CHL   106      20.811  69.886  44.656  1.00  0.00           H  
ATOM   4515  C26 CHL   106      21.531  67.941  44.410  1.00  0.00           C  
ATOM   4516 H261 CHL   106      20.718  67.270  44.698  1.00  0.00           H  
ATOM   4517 H262 CHL   106      22.470  67.424  44.616  1.00  0.00           H  
ATOM   4518 H263 CHL   106      21.524  67.950  43.318  1.00  0.00           H  
ATOM   4519  C27 CHL   106      22.963  69.997  44.580  1.00  0.00           C  
ATOM   4520 H271 CHL   106      23.198  70.859  45.207  1.00  0.00           H  
ATOM   4521 H272 CHL   106      22.761  70.470  43.617  1.00  0.00           H  
ATOM   4522 H273 CHL   106      23.816  69.317  44.523  1.00  0.00           H  
ATOM   4523  O1  CHL   106      26.986  68.676  60.752  1.00  0.00           O  
ATOM   4524  HO1 CHL   106      27.815  68.289  60.419  1.00  0.00           H  
TER    4525      CHL   106 
ATOM   4525 C116  PA   107      68.936  66.010  54.534  1.00  0.00           C  
ATOM   4526 H16R  PA   107      68.793  65.791  55.594  1.00  0.00           H  
ATOM   4527 H16S  PA   107      69.802  65.393  54.286  1.00  0.00           H  
ATOM   4528 H16T  PA   107      68.166  65.513  53.941  1.00  0.00           H  
ATOM   4529 C115  PA   107      69.069  67.525  54.324  1.00  0.00           C  
ATOM   4530 H15R  PA   107      70.055  67.817  54.692  1.00  0.00           H  
ATOM   4531 H15S  PA   107      68.328  68.051  54.928  1.00  0.00           H  
ATOM   4532 C114  PA   107      68.924  67.779  52.820  1.00  0.00           C  
ATOM   4533 H14R  PA   107      69.132  68.849  52.759  1.00  0.00           H  
ATOM   4534 H14S  PA   107      67.873  67.593  52.592  1.00  0.00           H  
ATOM   4535 C113  PA   107      69.945  67.085  51.927  1.00  0.00           C  
ATOM   4536 H13R  PA   107      69.555  66.074  51.786  1.00  0.00           H  
ATOM   4537 H13S  PA   107      70.909  66.970  52.428  1.00  0.00           H  
ATOM   4538 C112  PA   107      70.081  67.638  50.503  1.00  0.00           C  
ATOM   4539 H12R  PA   107      70.318  68.703  50.556  1.00  0.00           H  
ATOM   4540 H12S  PA   107      69.096  67.575  50.035  1.00  0.00           H  
ATOM   4541 C111  PA   107      70.956  66.930  49.478  1.00  0.00           C  
ATOM   4542 H11R  PA   107      72.019  67.127  49.631  1.00  0.00           H  
ATOM   4543 H11S  PA   107      70.799  67.476  48.545  1.00  0.00           H  
ATOM   4544 C110  PA   107      70.862  65.319  49.218  1.00  0.00           C  
ATOM   4545 H10R  PA   107      71.182  64.784  50.115  1.00  0.00           H  
ATOM   4546 H10S  PA   107      71.536  65.006  48.418  1.00  0.00           H  
ATOM   4547  C19  PA   107      69.390  64.908  48.832  1.00  0.00           C  
ATOM   4548  H9R  PA   107      69.236  65.231  47.800  1.00  0.00           H  
ATOM   4549  H9S  PA   107      68.699  65.496  49.439  1.00  0.00           H  
ATOM   4550  C18  PA   107      68.959  63.471  49.071  1.00  0.00           C  
ATOM   4551  H8R  PA   107      69.735  62.874  48.587  1.00  0.00           H  
ATOM   4552  H8S  PA   107      68.088  63.224  48.460  1.00  0.00           H  
ATOM   4553  C17  PA   107      68.719  63.105  50.573  1.00  0.00           C  
ATOM   4554  H7R  PA   107      68.037  63.791  51.080  1.00  0.00           H  
ATOM   4555  H7S  PA   107      69.694  63.279  51.034  1.00  0.00           H  
ATOM   4556  C16  PA   107      68.232  61.768  51.064  1.00  0.00           C  
ATOM   4557  H6R  PA   107      68.910  60.979  50.732  1.00  0.00           H  
ATOM   4558  H6S  PA   107      67.260  61.462  50.669  1.00  0.00           H  
ATOM   4559  C15  PA   107      68.048  61.608  52.559  1.00  0.00           C  
ATOM   4560  H5R  PA   107      67.924  60.563  52.850  1.00  0.00           H  
ATOM   4561  H5S  PA   107      67.188  62.223  52.832  1.00  0.00           H  
ATOM   4562  C14  PA   107      69.283  62.072  53.407  1.00  0.00           C  
ATOM   4563  H4R  PA   107      69.435  63.119  53.137  1.00  0.00           H  
ATOM   4564  H4S  PA   107      70.231  61.615  53.113  1.00  0.00           H  
ATOM   4565  C13  PA   107      69.040  61.901  54.913  1.00  0.00           C  
ATOM   4566  H3R  PA   107      68.865  60.838  55.093  1.00  0.00           H  
ATOM   4567  H3S  PA   107      68.236  62.591  55.179  1.00  0.00           H  
ATOM   4568  C12  PA   107      70.168  62.364  55.832  1.00  0.00           C  
ATOM   4569  H2R  PA   107      70.654  63.220  55.359  1.00  0.00           H  
ATOM   4570  H2S  PA   107      70.981  61.653  55.991  1.00  0.00           H  
ATOM   4571  C11  PS   108      69.619  62.789  57.245  1.00  0.00           C  
ATOM   4572  O12  PS   108      68.716  63.606  57.335  1.00  0.00           O  
ATOM   4573  O11  PS   108      70.324  62.089  58.213  1.00  0.00           O  
ATOM   4574  C1   PS   108      70.016  62.431  59.620  1.00  0.00           C  
ATOM   4575  HR   PS   108      70.147  63.516  59.645  1.00  0.00           H  
ATOM   4576  HS   PS   108      70.736  62.029  60.337  1.00  0.00           H  
ATOM   4577  C2   PS   108      68.603  61.993  60.059  1.00  0.00           C  
ATOM   4578  HX   PS   108      67.881  62.484  59.402  1.00  0.00           H  
ATOM   4579  C3   PS   108      68.216  62.322  61.486  1.00  0.00           C  
ATOM   4580  HA   PS   108      67.271  61.825  61.720  1.00  0.00           H  
ATOM   4581  HB   PS   108      68.063  63.402  61.424  1.00  0.00           H  
ATOM   4582  O31  PS   108      69.177  61.969  62.474  1.00  0.00           O  
ATOM   4583  P31  PS   108      69.587  63.068  63.666  1.00  0.00           P  
ATOM   4584  O32  PS   108      68.505  62.821  64.855  1.00  0.00           O  
ATOM   4585  C31  PS   108      68.596  61.667  65.735  1.00  0.00           C  
ATOM   4586  H1A  PS   108      69.282  60.939  65.295  1.00  0.00           H  
ATOM   4587  H1B  PS   108      67.598  61.248  65.888  1.00  0.00           H  
ATOM   4588  C32  PS   108      69.163  62.047  67.066  1.00  0.00           C  
ATOM   4589  H2A  PS   108      68.552  62.928  67.265  1.00  0.00           H  
ATOM   4590  N31  PS   108      70.577  62.480  66.914  1.00  0.00           N  
ATOM   4591 HN1A  PS   108      70.700  63.325  67.494  1.00  0.00           H  
ATOM   4592 HN1B  PS   108      71.287  61.763  67.135  1.00  0.00           H  
ATOM   4593 HN1C  PS   108      70.720  62.820  65.949  1.00  0.00           H  
ATOM   4594  C33  PS   108      68.887  60.907  68.098  1.00  0.00           C  
ATOM   4595  O33  PS   108      70.938  62.661  64.212  1.00  0.00           O  
ATOM   4596  O34  PS   108      69.377  64.453  63.249  1.00  0.00           O  
ATOM   4597  O21  PS   108      68.269  60.573  59.867  1.00  0.00           O  
ATOM   4598  C21  PS   108      67.540  60.094  58.940  1.00  0.00           C  
ATOM   4599  O22  PS   108      67.287  60.732  57.967  1.00  0.00           O  
ATOM   4600  O35  PS   108      67.873  61.028  68.765  1.00  0.00           O  
ATOM   4601  O36  PS   108      69.526  59.870  68.139  1.00  0.00           O  
ATOM   4602  C12  OL   109      67.286  58.622  59.092  1.00  0.00           C  
ATOM   4603  H2R  OL   109      68.280  58.178  59.182  1.00  0.00           H  
ATOM   4604  H2S  OL   109      66.741  58.414  60.016  1.00  0.00           H  
ATOM   4605  C13  OL   109      66.526  57.937  57.915  1.00  0.00           C  
ATOM   4606  H3R  OL   109      66.330  56.905  58.212  1.00  0.00           H  
ATOM   4607  H3S  OL   109      65.571  58.445  57.762  1.00  0.00           H  
ATOM   4608  C14  OL   109      67.360  57.856  56.590  1.00  0.00           C  
ATOM   4609  H4R  OL   109      67.611  58.874  56.285  1.00  0.00           H  
ATOM   4610  H4S  OL   109      68.291  57.410  56.945  1.00  0.00           H  
ATOM   4611  C15  OL   109      66.726  56.902  55.521  1.00  0.00           C  
ATOM   4612  H5R  OL   109      67.462  56.720  54.735  1.00  0.00           H  
ATOM   4613  H5S  OL   109      66.630  55.905  55.958  1.00  0.00           H  
ATOM   4614  C16  OL   109      65.579  57.601  54.812  1.00  0.00           C  
ATOM   4615  H6R  OL   109      65.049  56.818  54.267  1.00  0.00           H  
ATOM   4616  H6S  OL   109      64.829  57.894  55.550  1.00  0.00           H  
ATOM   4617  C17  OL   109      65.899  58.813  53.948  1.00  0.00           C  
ATOM   4618  H7R  OL   109      66.188  59.674  54.555  1.00  0.00           H  
ATOM   4619  H7S  OL   109      66.807  58.626  53.371  1.00  0.00           H  
ATOM   4620  C18  OL   109      64.716  59.029  52.957  1.00  0.00           C  
ATOM   4621  H8R  OL   109      64.681  58.180  52.271  1.00  0.00           H  
ATOM   4622  H8S  OL   109      63.815  59.070  53.573  1.00  0.00           H  
ATOM   4623  C19  OL   109      64.848  60.334  52.210  1.00  0.00           C  
ATOM   4624  H9R  OL   109      65.701  61.000  52.313  1.00  0.00           H  
ATOM   4625 C110  OL   109      63.834  60.761  51.457  1.00  0.00           C  
ATOM   4626 H10R  OL   109      64.006  61.698  50.933  1.00  0.00           H  
ATOM   4627 C111  OL   109      62.439  60.085  51.374  1.00  0.00           C  
ATOM   4628 H11R  OL   109      62.495  59.096  50.914  1.00  0.00           H  
ATOM   4629 H11S  OL   109      62.060  60.008  52.395  1.00  0.00           H  
ATOM   4630 C112  OL   109      61.307  60.951  50.746  1.00  0.00           C  
ATOM   4631 H12R  OL   109      60.319  60.685  51.126  1.00  0.00           H  
ATOM   4632 H12S  OL   109      61.472  61.938  51.185  1.00  0.00           H  
ATOM   4633 C113  OL   109      61.296  61.171  49.226  1.00  0.00           C  
ATOM   4634 H13R  OL   109      61.060  60.150  48.918  1.00  0.00           H  
ATOM   4635 H13S  OL   109      60.532  61.853  48.847  1.00  0.00           H  
ATOM   4636 C114  OL   109      62.549  61.674  48.550  1.00  0.00           C  
ATOM   4637 H14R  OL   109      62.991  62.555  49.021  1.00  0.00           H  
ATOM   4638 H14S  OL   109      63.301  60.887  48.639  1.00  0.00           H  
ATOM   4639 C115  OL   109      62.263  61.792  47.049  1.00  0.00           C  
ATOM   4640 H15R  OL   109      62.061  60.845  46.544  1.00  0.00           H  
ATOM   4641 H15S  OL   109      61.411  62.413  46.768  1.00  0.00           H  
ATOM   4642 C116  OL   109      63.486  62.399  46.364  1.00  0.00           C  
ATOM   4643 H16R  OL   109      63.347  63.481  46.404  1.00  0.00           H  
ATOM   4644 H16S  OL   109      64.423  62.133  46.858  1.00  0.00           H  
ATOM   4645 C117  OL   109      63.737  62.161  44.871  1.00  0.00           C  
ATOM   4646 H17R  OL   109      64.498  62.886  44.575  1.00  0.00           H  
ATOM   4647 H17S  OL   109      64.010  61.118  44.696  1.00  0.00           H  
ATOM   4648 C118  OL   109      62.475  62.395  44.022  1.00  0.00           C  
ATOM   4649 H18R  OL   109      62.325  63.467  43.873  1.00  0.00           H  
ATOM   4650 H18S  OL   109      61.668  61.889  44.555  1.00  0.00           H  
ATOM   4651 H18T  OL   109      62.529  61.898  43.051  1.00  0.00           H  
TER    4652       OL   109 
ATOM   4652  C1  CHL   110      70.540  26.279  61.132  1.00  0.00           C  
ATOM   4653  H11 CHL   110      69.721  25.628  60.820  1.00  0.00           H  
ATOM   4654  H12 CHL   110      70.166  27.305  61.114  1.00  0.00           H  
ATOM   4655  C2  CHL   110      70.917  25.924  62.608  1.00  0.00           C  
ATOM   4656  H21 CHL   110      71.695  26.596  62.978  1.00  0.00           H  
ATOM   4657  H22 CHL   110      70.042  26.093  63.239  1.00  0.00           H  
ATOM   4658  C3  CHL   110      71.436  24.452  62.693  1.00  0.00           C  
ATOM   4659  H31 CHL   110      70.718  23.747  62.266  1.00  0.00           H  
ATOM   4660  C4  CHL   110      72.726  24.339  61.868  1.00  0.00           C  
ATOM   4661  H41 CHL   110      73.577  24.888  62.277  1.00  0.00           H  
ATOM   4662  H42 CHL   110      72.935  23.269  61.934  1.00  0.00           H  
ATOM   4663  C5  CHL   110      72.368  24.818  60.370  1.00  0.00           C  
ATOM   4664  C6  CHL   110      72.784  24.032  59.367  1.00  0.00           C  
ATOM   4665  H61 CHL   110      73.264  23.096  59.641  1.00  0.00           H  
ATOM   4666  C7  CHL   110      72.720  24.371  57.925  1.00  0.00           C  
ATOM   4667  H71 CHL   110      73.688  24.153  57.470  1.00  0.00           H  
ATOM   4668  H72 CHL   110      71.951  23.681  57.571  1.00  0.00           H  
ATOM   4669  C8  CHL   110      72.367  25.820  57.637  1.00  0.00           C  
ATOM   4670  H81 CHL   110      73.225  26.492  57.571  1.00  0.00           H  
ATOM   4671  C9  CHL   110      71.247  26.212  58.625  1.00  0.00           C  
ATOM   4672  H91 CHL   110      70.540  25.387  58.520  1.00  0.00           H  
ATOM   4673  C10 CHL   110      71.707  26.167  60.180  1.00  0.00           C  
ATOM   4674  C11 CHL   110      70.426  27.488  58.237  1.00  0.00           C  
ATOM   4675 H111 CHL   110      69.506  27.559  58.822  1.00  0.00           H  
ATOM   4676 H112 CHL   110      71.035  28.362  58.476  1.00  0.00           H  
ATOM   4677  C12 CHL   110      69.956  27.550  56.767  1.00  0.00           C  
ATOM   4678 H121 CHL   110      69.134  26.854  56.584  1.00  0.00           H  
ATOM   4679 H122 CHL   110      69.470  28.491  56.501  1.00  0.00           H  
ATOM   4680  C13 CHL   110      71.165  27.265  55.805  1.00  0.00           C  
ATOM   4681  C14 CHL   110      71.665  25.848  56.209  1.00  0.00           C  
ATOM   4682 H141 CHL   110      70.784  25.203  56.188  1.00  0.00           H  
ATOM   4683  C15 CHL   110      72.527  25.490  55.056  1.00  0.00           C  
ATOM   4684 H151 CHL   110      73.591  25.735  55.064  1.00  0.00           H  
ATOM   4685 H152 CHL   110      72.485  24.404  54.954  1.00  0.00           H  
ATOM   4686  C16 CHL   110      71.926  26.159  53.794  1.00  0.00           C  
ATOM   4687 H161 CHL   110      72.653  26.733  53.216  1.00  0.00           H  
ATOM   4688 H162 CHL   110      71.518  25.401  53.121  1.00  0.00           H  
ATOM   4689  C17 CHL   110      70.699  26.934  54.388  1.00  0.00           C  
ATOM   4690 H171 CHL   110      69.795  26.339  54.527  1.00  0.00           H  
ATOM   4691  C18 CHL   110      72.288  28.443  55.841  1.00  0.00           C  
ATOM   4692 H181 CHL   110      72.726  28.536  56.837  1.00  0.00           H  
ATOM   4693 H182 CHL   110      71.954  29.405  55.448  1.00  0.00           H  
ATOM   4694 H183 CHL   110      73.105  28.146  55.180  1.00  0.00           H  
ATOM   4695  C19 CHL   110      72.758  27.295  60.452  1.00  0.00           C  
ATOM   4696 H191 CHL   110      72.283  28.261  60.634  1.00  0.00           H  
ATOM   4697 H192 CHL   110      73.382  27.394  59.561  1.00  0.00           H  
ATOM   4698 H193 CHL   110      73.377  27.064  61.322  1.00  0.00           H  
ATOM   4699  C20 CHL   110      70.373  28.202  53.541  1.00  0.00           C  
ATOM   4700 H201 CHL   110      71.296  28.751  53.341  1.00  0.00           H  
ATOM   4701  C21 CHL   110      69.281  29.084  54.158  1.00  0.00           C  
ATOM   4702 H211 CHL   110      69.714  29.750  54.908  1.00  0.00           H  
ATOM   4703 H212 CHL   110      68.476  28.497  54.606  1.00  0.00           H  
ATOM   4704 H213 CHL   110      68.829  29.812  53.482  1.00  0.00           H  
ATOM   4705  C22 CHL   110      69.894  27.735  52.086  1.00  0.00           C  
ATOM   4706 H221 CHL   110      69.999  26.654  51.967  1.00  0.00           H  
ATOM   4707 H222 CHL   110      68.823  27.950  52.068  1.00  0.00           H  
ATOM   4708  C23 CHL   110      70.554  28.514  50.943  1.00  0.00           C  
ATOM   4709 H231 CHL   110      70.758  29.535  51.272  1.00  0.00           H  
ATOM   4710 H232 CHL   110      71.544  28.080  50.783  1.00  0.00           H  
ATOM   4711  C24 CHL   110      69.705  28.482  49.663  1.00  0.00           C  
ATOM   4712 H241 CHL   110      68.646  28.417  49.921  1.00  0.00           H  
ATOM   4713 H242 CHL   110      69.901  29.506  49.338  1.00  0.00           H  
ATOM   4714  C25 CHL   110      69.915  27.314  48.601  1.00  0.00           C  
ATOM   4715 H251 CHL   110      69.686  26.347  49.053  1.00  0.00           H  
ATOM   4716  C26 CHL   110      71.298  27.102  48.081  1.00  0.00           C  
ATOM   4717 H261 CHL   110      71.417  27.853  47.297  1.00  0.00           H  
ATOM   4718 H262 CHL   110      71.382  26.132  47.587  1.00  0.00           H  
ATOM   4719 H263 CHL   110      72.078  27.165  48.843  1.00  0.00           H  
ATOM   4720  C27 CHL   110      68.986  27.453  47.413  1.00  0.00           C  
ATOM   4721 H271 CHL   110      67.943  27.284  47.687  1.00  0.00           H  
ATOM   4722 H272 CHL   110      69.286  26.791  46.598  1.00  0.00           H  
ATOM   4723 H273 CHL   110      68.898  28.475  47.039  1.00  0.00           H  
ATOM   4724  O1  CHL   110      71.681  24.191  64.107  1.00  0.00           O  
ATOM   4725  HO1 CHL   110      72.176  24.909  64.540  1.00  0.00           H  
TER    4726      CHL   110 
ATOM   4726 C116  PA   111      33.216  49.657  46.158  1.00  0.00           C  
ATOM   4727 H16R  PA   111      32.640  49.970  45.285  1.00  0.00           H  
ATOM   4728 H16S  PA   111      34.243  49.791  45.811  1.00  0.00           H  
ATOM   4729 H16T  PA   111      33.109  50.312  47.025  1.00  0.00           H  
ATOM   4730 C115  PA   111      32.961  48.204  46.363  1.00  0.00           C  
ATOM   4731 H15R  PA   111      33.585  47.876  47.197  1.00  0.00           H  
ATOM   4732 H15S  PA   111      33.284  47.596  45.515  1.00  0.00           H  
ATOM   4733 C114  PA   111      31.414  47.948  46.684  1.00  0.00           C  
ATOM   4734 H14R  PA   111      31.149  46.897  46.557  1.00  0.00           H  
ATOM   4735 H14S  PA   111      30.792  48.401  45.908  1.00  0.00           H  
ATOM   4736 C113  PA   111      31.015  48.339  48.118  1.00  0.00           C  
ATOM   4737 H13R  PA   111      31.574  49.245  48.362  1.00  0.00           H  
ATOM   4738 H13S  PA   111      31.378  47.580  48.814  1.00  0.00           H  
ATOM   4739 C112  PA   111      29.401  48.540  48.284  1.00  0.00           C  
ATOM   4740 H12R  PA   111      28.910  47.585  48.085  1.00  0.00           H  
ATOM   4741 H12S  PA   111      28.979  49.190  47.514  1.00  0.00           H  
ATOM   4742 C111  PA   111      29.079  48.968  49.710  1.00  0.00           C  
ATOM   4743 H11R  PA   111      29.630  48.287  50.363  1.00  0.00           H  
ATOM   4744 H11S  PA   111      28.009  48.947  49.928  1.00  0.00           H  
ATOM   4745 C110  PA   111      29.688  50.372  49.934  1.00  0.00           C  
ATOM   4746 H10R  PA   111      29.320  51.120  49.229  1.00  0.00           H  
ATOM   4747 H10S  PA   111      30.749  50.517  49.717  1.00  0.00           H  
ATOM   4748  C19  PA   111      29.510  51.151  51.257  1.00  0.00           C  
ATOM   4749  H9R  PA   111      28.432  51.181  51.430  1.00  0.00           H  
ATOM   4750  H9S  PA   111      30.007  52.123  51.238  1.00  0.00           H  
ATOM   4751  C18  PA   111      30.179  50.386  52.410  1.00  0.00           C  
ATOM   4752  H8R  PA   111      31.237  50.243  52.184  1.00  0.00           H  
ATOM   4753  H8S  PA   111      29.697  49.406  52.393  1.00  0.00           H  
ATOM   4754  C17  PA   111      29.917  51.132  53.719  1.00  0.00           C  
ATOM   4755  H7R  PA   111      28.860  51.301  53.934  1.00  0.00           H  
ATOM   4756  H7S  PA   111      30.352  52.125  53.584  1.00  0.00           H  
ATOM   4757  C16  PA   111      30.472  50.375  54.983  1.00  0.00           C  
ATOM   4758  H6R  PA   111      31.540  50.600  55.005  1.00  0.00           H  
ATOM   4759  H6S  PA   111      30.446  49.285  54.920  1.00  0.00           H  
ATOM   4760  C15  PA   111      29.906  50.996  56.277  1.00  0.00           C  
ATOM   4761  H5R  PA   111      28.818  50.902  56.282  1.00  0.00           H  
ATOM   4762  H5S  PA   111      30.263  52.027  56.299  1.00  0.00           H  
ATOM   4763  C14  PA   111      30.515  50.238  57.497  1.00  0.00           C  
ATOM   4764  H4R  PA   111      30.213  50.725  58.426  1.00  0.00           H  
ATOM   4765  H4S  PA   111      31.601  50.122  57.478  1.00  0.00           H  
ATOM   4766  C13  PA   111      30.019  48.755  57.526  1.00  0.00           C  
ATOM   4767  H3R  PA   111      30.430  48.152  56.713  1.00  0.00           H  
ATOM   4768  H3S  PA   111      28.932  48.801  57.437  1.00  0.00           H  
ATOM   4769  C12  PA   111      30.371  48.044  58.837  1.00  0.00           C  
ATOM   4770  H2R  PA   111      30.285  46.960  58.732  1.00  0.00           H  
ATOM   4771  H2S  PA   111      31.390  48.130  59.220  1.00  0.00           H  
ATOM   4772  C11  PE   112      29.555  48.513  60.048  1.00  0.00           C  
ATOM   4773  O12  PE   112      29.721  49.581  60.549  1.00  0.00           O  
ATOM   4774  O11  PE   112      28.610  47.641  60.514  1.00  0.00           O  
ATOM   4775  C1   PE   112      27.943  48.010  61.672  1.00  0.00           C  
ATOM   4776  HR   PE   112      28.684  48.366  62.392  1.00  0.00           H  
ATOM   4777  HS   PE   112      27.616  47.116  62.209  1.00  0.00           H  
ATOM   4778  C2   PE   112      26.810  49.005  61.332  1.00  0.00           C  
ATOM   4779  HX   PE   112      27.219  49.986  61.079  1.00  0.00           H  
ATOM   4780  C3   PE   112      25.906  49.331  62.468  1.00  0.00           C  
ATOM   4781  HA   PE   112      25.305  48.429  62.611  1.00  0.00           H  
ATOM   4782  HB   PE   112      25.280  50.140  62.082  1.00  0.00           H  
ATOM   4783  O31  PE   112      26.705  49.570  63.740  1.00  0.00           O  
ATOM   4784  P31  PE   112      27.161  51.049  64.073  1.00  0.00           P  
ATOM   4785  O32  PE   112      28.644  51.159  63.454  1.00  0.00           O  
ATOM   4786  C31  PE   112      29.856  51.227  64.232  1.00  0.00           C  
ATOM   4787  H1A  PE   112      30.771  51.199  63.635  1.00  0.00           H  
ATOM   4788  H1B  PE   112      29.885  50.449  64.999  1.00  0.00           H  
ATOM   4789  C32  PE   112      29.896  52.540  65.092  1.00  0.00           C  
ATOM   4790  H2A  PE   112      29.292  52.449  65.996  1.00  0.00           H  
ATOM   4791  H2B  PE   112      30.904  52.586  65.506  1.00  0.00           H  
ATOM   4792  N31  PE   112      29.524  53.814  64.448  1.00  0.00           N  
ATOM   4793 HN1A  PE   112      30.233  54.168  63.786  1.00  0.00           H  
ATOM   4794 HN1B  PE   112      28.678  53.756  63.857  1.00  0.00           H  
ATOM   4795 HN1C  PE   112      29.435  54.624  65.082  1.00  0.00           H  
ATOM   4796  O33  PE   112      26.377  52.002  63.321  1.00  0.00           O  
ATOM   4797  O34  PE   112      27.170  51.148  65.547  1.00  0.00           O  
ATOM   4798  O21  PE   112      26.015  48.648  60.176  1.00  0.00           O  
ATOM   4799  C21  PE   112      25.671  49.470  59.175  1.00  0.00           C  
ATOM   4800  O22  PE   112      25.940  50.619  59.068  1.00  0.00           O  
ATOM   4801  C12  OL   113      24.965  48.708  58.115  1.00  0.00           C  
ATOM   4802  H2R  OL   113      25.397  47.715  58.258  1.00  0.00           H  
ATOM   4803  H2S  OL   113      23.895  48.584  58.293  1.00  0.00           H  
ATOM   4804  C13  OL   113      25.223  49.349  56.690  1.00  0.00           C  
ATOM   4805  H3R  OL   113      24.910  50.395  56.695  1.00  0.00           H  
ATOM   4806  H3S  OL   113      26.306  49.253  56.593  1.00  0.00           H  
ATOM   4807  C14  OL   113      24.573  48.554  55.628  1.00  0.00           C  
ATOM   4808  H4R  OL   113      25.138  47.620  55.614  1.00  0.00           H  
ATOM   4809  H4S  OL   113      23.565  48.257  55.926  1.00  0.00           H  
ATOM   4810  C15  OL   113      24.579  49.233  54.237  1.00  0.00           C  
ATOM   4811  H5R  OL   113      24.203  48.527  53.493  1.00  0.00           H  
ATOM   4812  H5S  OL   113      23.863  50.057  54.207  1.00  0.00           H  
ATOM   4813  C16  OL   113      25.981  49.612  53.670  1.00  0.00           C  
ATOM   4814  H6R  OL   113      26.187  50.638  53.982  1.00  0.00           H  
ATOM   4815  H6S  OL   113      26.808  49.062  54.123  1.00  0.00           H  
ATOM   4816  C17  OL   113      26.121  49.519  52.183  1.00  0.00           C  
ATOM   4817  H7R  OL   113      27.145  49.749  51.882  1.00  0.00           H  
ATOM   4818  H7S  OL   113      25.895  48.497  51.871  1.00  0.00           H  
ATOM   4819  C18  OL   113      25.236  50.467  51.383  1.00  0.00           C  
ATOM   4820  H8R  OL   113      24.246  50.013  51.304  1.00  0.00           H  
ATOM   4821  H8S  OL   113      25.113  51.452  51.838  1.00  0.00           H  
ATOM   4822  C19  OL   113      25.866  50.575  50.029  1.00  0.00           C  
ATOM   4823  H9R  OL   113      26.861  51.013  50.062  1.00  0.00           H  
ATOM   4824 C110  OL   113      25.347  50.298  48.812  1.00  0.00           C  
ATOM   4825 H10R  OL   113      26.011  50.485  47.972  1.00  0.00           H  
ATOM   4826 C111  OL   113      24.024  49.588  48.513  1.00  0.00           C  
ATOM   4827 H11R  OL   113      23.318  49.855  49.302  1.00  0.00           H  
ATOM   4828 H11S  OL   113      23.651  50.038  47.590  1.00  0.00           H  
ATOM   4829 C112  OL   113      24.127  48.039  48.379  1.00  0.00           C  
ATOM   4830 H12R  OL   113      24.345  47.567  49.340  1.00  0.00           H  
ATOM   4831 H12S  OL   113      23.210  47.668  47.917  1.00  0.00           H  
ATOM   4832 C113  OL   113      25.375  47.647  47.400  1.00  0.00           C  
ATOM   4833 H13R  OL   113      26.359  47.852  47.827  1.00  0.00           H  
ATOM   4834 H13S  OL   113      25.353  46.571  47.215  1.00  0.00           H  
ATOM   4835 C114  OL   113      25.259  48.432  46.178  1.00  0.00           C  
ATOM   4836 H14R  OL   113      24.222  48.589  45.873  1.00  0.00           H  
ATOM   4837 H14S  OL   113      25.595  49.465  46.286  1.00  0.00           H  
ATOM   4838 C115  OL   113      26.206  47.750  45.122  1.00  0.00           C  
ATOM   4839 H15R  OL   113      27.234  47.797  45.488  1.00  0.00           H  
ATOM   4840 H15S  OL   113      26.032  46.673  45.081  1.00  0.00           H  
ATOM   4841 C116  OL   113      26.134  48.346  43.753  1.00  0.00           C  
ATOM   4842 H16R  OL   113      25.145  48.093  43.363  1.00  0.00           H  
ATOM   4843 H16S  OL   113      26.122  49.436  43.823  1.00  0.00           H  
ATOM   4844 C117  OL   113      27.113  47.909  42.673  1.00  0.00           C  
ATOM   4845 H17R  OL   113      28.163  48.062  42.929  1.00  0.00           H  
ATOM   4846 H17S  OL   113      27.062  46.831  42.506  1.00  0.00           H  
ATOM   4847 C118  OL   113      26.641  48.632  41.404  1.00  0.00           C  
ATOM   4848 H18R  OL   113      27.365  48.252  40.680  1.00  0.00           H  
ATOM   4849 H18S  OL   113      26.768  49.708  41.542  1.00  0.00           H  
ATOM   4850 H18T  OL   113      25.660  48.374  41.001  1.00  0.00           H  
TER    4851       OL   113 
ATOM   4851 C116  PA   114      32.538  25.711  47.324  1.00  0.00           C  
ATOM   4852 H16R  PA   114      32.826  26.518  48.001  1.00  0.00           H  
ATOM   4853 H16S  PA   114      33.088  25.760  46.382  1.00  0.00           H  
ATOM   4854 H16T  PA   114      33.012  24.848  47.796  1.00  0.00           H  
ATOM   4855 C115  PA   114      31.016  25.546  47.155  1.00  0.00           C  
ATOM   4856 H15R  PA   114      30.793  24.483  47.268  1.00  0.00           H  
ATOM   4857 H15S  PA   114      30.726  25.872  46.154  1.00  0.00           H  
ATOM   4858 C114  PA   114      30.363  26.628  47.987  1.00  0.00           C  
ATOM   4859 H14R  PA   114      29.389  26.778  47.518  1.00  0.00           H  
ATOM   4860 H14S  PA   114      30.861  27.577  47.779  1.00  0.00           H  
ATOM   4861 C113  PA   114      30.186  26.500  49.488  1.00  0.00           C  
ATOM   4862 H13R  PA   114      29.410  25.825  49.856  1.00  0.00           H  
ATOM   4863 H13S  PA   114      29.835  27.461  49.871  1.00  0.00           H  
ATOM   4864 C112  PA   114      31.471  26.178  50.326  1.00  0.00           C  
ATOM   4865 H12R  PA   114      32.309  26.836  50.089  1.00  0.00           H  
ATOM   4866 H12S  PA   114      31.818  25.173  50.075  1.00  0.00           H  
ATOM   4867 C111  PA   114      31.194  26.247  51.878  1.00  0.00           C  
ATOM   4868 H11R  PA   114      31.998  25.679  52.351  1.00  0.00           H  
ATOM   4869 H11S  PA   114      30.320  25.620  52.069  1.00  0.00           H  
ATOM   4870 C110  PA   114      30.829  27.703  52.378  1.00  0.00           C  
ATOM   4871 H10R  PA   114      30.575  27.652  53.439  1.00  0.00           H  
ATOM   4872 H10S  PA   114      29.947  28.014  51.814  1.00  0.00           H  
ATOM   4873  C19  PA   114      31.794  28.802  52.180  1.00  0.00           C  
ATOM   4874  H9R  PA   114      31.280  29.575  52.754  1.00  0.00           H  
ATOM   4875  H9S  PA   114      31.737  29.168  51.152  1.00  0.00           H  
ATOM   4876  C18  PA   114      33.157  28.546  52.830  1.00  0.00           C  
ATOM   4877  H8R  PA   114      33.871  29.215  52.343  1.00  0.00           H  
ATOM   4878  H8S  PA   114      33.477  27.546  52.532  1.00  0.00           H  
ATOM   4879  C17  PA   114      33.251  28.701  54.419  1.00  0.00           C  
ATOM   4880  H7R  PA   114      32.555  28.134  55.040  1.00  0.00           H  
ATOM   4881  H7S  PA   114      33.144  29.741  54.736  1.00  0.00           H  
ATOM   4882  C16  PA   114      34.631  28.221  55.016  1.00  0.00           C  
ATOM   4883  H6R  PA   114      34.493  28.390  56.086  1.00  0.00           H  
ATOM   4884  H6S  PA   114      35.454  28.848  54.668  1.00  0.00           H  
ATOM   4885  C15  PA   114      35.211  26.809  54.779  1.00  0.00           C  
ATOM   4886  H5R  PA   114      35.072  26.468  53.751  1.00  0.00           H  
ATOM   4887  H5S  PA   114      34.666  26.091  55.396  1.00  0.00           H  
ATOM   4888  C14  PA   114      36.630  26.604  55.337  1.00  0.00           C  
ATOM   4889  H4R  PA   114      37.406  27.077  54.732  1.00  0.00           H  
ATOM   4890  H4S  PA   114      36.902  25.553  55.225  1.00  0.00           H  
ATOM   4891  C13  PA   114      36.735  27.111  56.784  1.00  0.00           C  
ATOM   4892  H3R  PA   114      36.462  28.128  57.071  1.00  0.00           H  
ATOM   4893  H3S  PA   114      37.786  27.126  57.079  1.00  0.00           H  
ATOM   4894  C12  PA   114      36.257  25.973  57.695  1.00  0.00           C  
ATOM   4895  H2R  PA   114      36.708  25.014  57.430  1.00  0.00           H  
ATOM   4896  H2S  PA   114      35.183  25.800  57.598  1.00  0.00           H  
ATOM   4897  C11  PE   115      36.438  26.332  59.124  1.00  0.00           C  
ATOM   4898  O12  PE   115      37.456  26.858  59.617  1.00  0.00           O  
ATOM   4899  O11  PE   115      35.434  26.071  59.952  1.00  0.00           O  
ATOM   4900  C1   PE   115      35.481  26.580  61.354  1.00  0.00           C  
ATOM   4901  HR   PE   115      36.452  26.398  61.820  1.00  0.00           H  
ATOM   4902  HS   PE   115      34.825  26.077  62.069  1.00  0.00           H  
ATOM   4903  C2   PE   115      35.234  28.126  61.387  1.00  0.00           C  
ATOM   4904  HX   PE   115      35.905  28.706  60.748  1.00  0.00           H  
ATOM   4905  C3   PE   115      35.332  28.583  62.866  1.00  0.00           C  
ATOM   4906  HA   PE   115      35.063  29.631  62.712  1.00  0.00           H  
ATOM   4907  HB   PE   115      36.374  28.490  63.184  1.00  0.00           H  
ATOM   4908  O31  PE   115      34.421  27.877  63.751  1.00  0.00           O  
ATOM   4909  P31  PE   115      33.461  28.657  64.712  1.00  0.00           P  
ATOM   4910  O32  PE   115      32.279  29.071  63.815  1.00  0.00           O  
ATOM   4911  C31  PE   115      32.249  30.345  63.131  1.00  0.00           C  
ATOM   4912  H1A  PE   115      32.780  30.351  62.176  1.00  0.00           H  
ATOM   4913  H1B  PE   115      32.609  31.061  63.873  1.00  0.00           H  
ATOM   4914  C32  PE   115      30.820  30.855  62.802  1.00  0.00           C  
ATOM   4915  H2A  PE   115      30.781  31.864  62.389  1.00  0.00           H  
ATOM   4916  H2B  PE   115      30.410  30.094  62.137  1.00  0.00           H  
ATOM   4917  N31  PE   115      29.895  30.828  64.004  1.00  0.00           N
[truncated: 5,061,969 more chars]
