# Supplementary material for: Molecules in the Serotonin-Melatonin Synthesis Pathway Have Distinct Interactions with Lipid Membranes
Source: J Phys Chem B. 2025 Feb 28;129(10):2687–700. doi: 10.1021/acs.jpcb.4c08750 (PMC11912468; doi:10.1021/acs.jpcb.4c08750)
Supplement: Supplementary file 2 — jp4c08750_si_002.zip [file jp4c08750_si_002.zip › PDB/20_NAS_initial.pdb]

CRYST1   78.500   78.500   97.800  90.00  90.00  90.00               1
ATOM      1  N1  UNL     1      49.636  22.767  81.759  1.00  0.00           N  
ATOM      2  H1  UNL     1      50.181  23.277  81.070  1.00  0.00           H  
ATOM      3  N   UNL     1      49.353  21.034  86.159  1.00  0.00           N  
ATOM      4  H2  UNL     1      50.354  20.955  86.034  1.00  0.00           H  
ATOM      5  C1  UNL     1      48.476  22.382  83.628  1.00  0.00           C  
ATOM      6  C2  UNL     1      47.835  22.579  84.965  1.00  0.00           C  
ATOM      7  H3  UNL     1      46.992  21.892  85.043  1.00  0.00           H  
ATOM      8  H4  UNL     1      47.423  23.587  85.015  1.00  0.00           H  
ATOM      9  C3  UNL     1      48.475  21.181  82.798  1.00  0.00           C  
ATOM     10  C4  UNL     1      49.227  21.462  81.618  1.00  0.00           C  
ATOM     11  C5  UNL     1      48.763  22.369  86.165  1.00  0.00           C  
ATOM     12  H5  UNL     1      49.550  23.119  86.143  1.00  0.00           H  
ATOM     13  H6  UNL     1      48.207  22.517  87.080  1.00  0.00           H  
ATOM     14  C6  UNL     1      49.193  23.307  82.949  1.00  0.00           C  
ATOM     15  H7  UNL     1      49.378  24.322  83.285  1.00  0.00           H  
ATOM     16  C7  UNL     1      47.918  19.886  82.921  1.00  0.00           C  
ATOM     17  H8  UNL     1      47.338  19.638  83.793  1.00  0.00           H  
ATOM     18  C8  UNL     1      49.428  20.508  80.619  1.00  0.00           C  
ATOM     19  H9  UNL     1      49.997  20.750  79.737  1.00  0.00           H  
ATOM     20  C9  UNL     1      48.091  18.933  81.906  1.00  0.00           C  
ATOM     21  O1  UNL     1      47.636  17.665  82.043  1.00  0.00           O  
ATOM     22  H10 UNL     1      47.002  17.540  82.781  1.00  0.00           H  
ATOM     23  C10 UNL     1      48.857  19.236  80.774  1.00  0.00           C  
ATOM     24  H11 UNL     1      48.999  18.480  80.018  1.00  0.00           H  
ATOM     25  C11 UNL     1      48.714  19.921  86.509  1.00  0.00           C  
ATOM     26  O   UNL     1      47.539  19.936  86.887  1.00  0.00           O  
ATOM     27  C   UNL     1      49.488  18.623  86.353  1.00  0.00           C  
ATOM     28  H12 UNL     1      49.025  17.833  86.937  1.00  0.00           H  
ATOM     29  H13 UNL     1      49.501  18.346  85.303  1.00  0.00           H  
ATOM     30  H   UNL     1      50.514  18.754  86.681  1.00  0.00           H  
TER      31      UNL     1 
ATOM     31  N1  UNL     2      29.604  22.748  73.798  1.00  0.00           N  
ATOM     32  H1  UNL     2      30.128  23.280  73.102  1.00  0.00           H  
ATOM     33  N   UNL     2      29.303  20.995  78.175  1.00  0.00           N  
ATOM     34  H2  UNL     2      30.304  20.953  78.037  1.00  0.00           H  
ATOM     35  C1  UNL     2      28.474  22.359  75.671  1.00  0.00           C  
ATOM     36  C2  UNL     2      27.809  22.560  76.990  1.00  0.00           C  
ATOM     37  H3  UNL     2      26.952  21.891  77.030  1.00  0.00           H  
ATOM     38  H4  UNL     2      27.423  23.579  77.033  1.00  0.00           H  
ATOM     39  C3  UNL     2      28.498  21.154  74.850  1.00  0.00           C  
ATOM     40  C4  UNL     2      29.236  21.438  73.665  1.00  0.00           C  
ATOM     41  C5  UNL     2      28.684  22.315  78.224  1.00  0.00           C  
ATOM     42  H5  UNL     2      29.460  23.079  78.260  1.00  0.00           H  
ATOM     43  H6  UNL     2      28.076  22.403  79.124  1.00  0.00           H  
ATOM     44  C6  UNL     2      29.154  23.296  74.977  1.00  0.00           C  
ATOM     45  H7  UNL     2      29.309  24.322  75.289  1.00  0.00           H  
ATOM     46  C7  UNL     2      27.924  19.868  74.965  1.00  0.00           C  
ATOM     47  H8  UNL     2      27.322  19.623  75.828  1.00  0.00           H  
ATOM     48  C8  UNL     2      29.439  20.495  72.656  1.00  0.00           C  
ATOM     49  H9  UNL     2      29.977  20.762  71.756  1.00  0.00           H  
ATOM     50  C9  UNL     2      28.122  18.919  73.955  1.00  0.00           C  
ATOM     51  O1  UNL     2      27.545  17.697  74.038  1.00  0.00           O  
ATOM     52  H10 UNL     2      27.176  17.497  74.921  1.00  0.00           H  
ATOM     53  C10 UNL     2      28.884  19.216  72.818  1.00  0.00           C  
ATOM     54  H11 UNL     2      29.009  18.466  72.051  1.00  0.00           H  
ATOM     55  C11 UNL     2      28.690  19.851  78.478  1.00  0.00           C  
ATOM     56  O   UNL     2      27.506  19.800  78.830  1.00  0.00           O  
ATOM     57  C   UNL     2      29.509  18.576  78.342  1.00  0.00           C  
ATOM     58  H12 UNL     2      29.025  17.756  78.868  1.00  0.00           H  
ATOM     59  H13 UNL     2      29.595  18.322  77.286  1.00  0.00           H  
ATOM     60  H   UNL     2      30.505  18.727  78.758  1.00  0.00           H  
TER      61      UNL     2 
ATOM     61  N1  UNL     3       9.634  22.751  91.781  1.00  0.00           N  
ATOM     62  H1  UNL     3      10.197  23.272  91.111  1.00  0.00           H  
ATOM     63  N   UNL     3       9.327  20.997  96.177  1.00  0.00           N  
ATOM     64  H2  UNL     3      10.326  20.980  96.024  1.00  0.00           H  
ATOM     65  C1  UNL     3       8.474  22.362  93.651  1.00  0.00           C  
ATOM     66  C2  UNL     3       7.826  22.554  94.986  1.00  0.00           C  
ATOM     67  H3  UNL     3       6.989  21.870  95.029  1.00  0.00           H  
ATOM     68  H4  UNL     3       7.422  23.564  95.046  1.00  0.00           H  
ATOM     69  C3  UNL     3       8.467  21.166  92.811  1.00  0.00           C  
ATOM     70  C4  UNL     3       9.229  21.447  91.636  1.00  0.00           C  
ATOM     71  C5  UNL     3       8.684  22.301  96.225  1.00  0.00           C  
ATOM     72  H5  UNL     3       9.439  23.076  96.282  1.00  0.00           H  
ATOM     73  H6  UNL     3       8.068  22.359  97.118  1.00  0.00           H  
ATOM     74  C6  UNL     3       9.174  23.292  92.962  1.00  0.00           C  
ATOM     75  H7  UNL     3       9.358  24.306  93.292  1.00  0.00           H  
ATOM     76  C7  UNL     3       7.885  19.879  92.921  1.00  0.00           C  
ATOM     77  H8  UNL     3       7.286  19.643  93.785  1.00  0.00           H  
ATOM     78  C8  UNL     3       9.436  20.496  90.633  1.00  0.00           C  
ATOM     79  H9  UNL     3      10.024  20.741  89.760  1.00  0.00           H  
ATOM     80  C9  UNL     3       8.067  18.931  91.901  1.00  0.00           C  
ATOM     81  O1  UNL     3       7.464  17.714  91.960  1.00  0.00           O  
ATOM     82  H10 UNL     3       6.960  17.577  92.776  1.00  0.00           H  
ATOM     83  C10 UNL     3       8.843  19.230  90.774  1.00  0.00           C  
ATOM     84  H11 UNL     3       8.982  18.479  90.013  1.00  0.00           H  
ATOM     85  C11 UNL     3       8.715  19.843  96.425  1.00  0.00           C  
ATOM     86  O   UNL     3       7.512  19.764  96.694  1.00  0.00           O  
ATOM     87  C   UNL     3       9.554  18.584  96.282  1.00  0.00           C  
ATOM     88  H12 UNL     3       9.062  17.750  96.781  1.00  0.00           H  
ATOM     89  H13 UNL     3       9.681  18.359  95.224  1.00  0.00           H  
ATOM     90  H   UNL     3      10.531  18.742  96.732  1.00  0.00           H  
TER      91      UNL     3 
ATOM     91  N1  UNL     4      68.114  22.765  73.782  1.00  0.00           N  
ATOM     92  H1  UNL     4      68.702  23.286  73.133  1.00  0.00           H  
ATOM     93  N   UNL     4      67.852  21.025  78.179  1.00  0.00           N  
ATOM     94  H2  UNL     4      68.856  21.007  78.033  1.00  0.00           H  
ATOM     95  C1  UNL     4      66.945  22.371  75.644  1.00  0.00           C  
ATOM     96  C2  UNL     4      66.295  22.536  76.980  1.00  0.00           C  
ATOM     97  H3  UNL     4      65.453  21.844  77.037  1.00  0.00           H  
ATOM     98  H4  UNL     4      65.866  23.530  77.035  1.00  0.00           H  
ATOM     99  C3  UNL     4      66.944  21.183  74.803  1.00  0.00           C  
ATOM    100  C4  UNL     4      67.699  21.461  73.624  1.00  0.00           C  
ATOM    101  C5  UNL     4      67.190  22.329  78.209  1.00  0.00           C  
ATOM    102  H5  UNL     4      67.950  23.111  78.224  1.00  0.00           H  
ATOM    103  H6  UNL     4      66.576  22.423  79.106  1.00  0.00           H  
ATOM    104  C6  UNL     4      67.661  23.301  74.971  1.00  0.00           C  
ATOM    105  H7  UNL     4      67.856  24.312  75.310  1.00  0.00           H  
ATOM    106  C7  UNL     4      66.384  19.894  74.938  1.00  0.00           C  
ATOM    107  H8  UNL     4      65.787  19.663  75.806  1.00  0.00           H  
ATOM    108  C8  UNL     4      67.930  20.490  72.643  1.00  0.00           C  
ATOM    109  H9  UNL     4      68.535  20.719  71.780  1.00  0.00           H  
ATOM    110  C9  UNL     4      66.579  18.932  73.943  1.00  0.00           C  
ATOM    111  O1  UNL     4      66.035  17.696  74.098  1.00  0.00           O  
ATOM    112  H10 UNL     4      65.344  17.712  74.776  1.00  0.00           H  
ATOM    113  C10 UNL     4      67.365  19.212  72.815  1.00  0.00           C  
ATOM    114  H11 UNL     4      67.521  18.442  72.077  1.00  0.00           H  
ATOM    115  C11 UNL     4      67.253  19.867  78.442  1.00  0.00           C  
ATOM    116  O   UNL     4      66.079  19.820  78.797  1.00  0.00           O  
ATOM    117  C   UNL     4      68.075  18.599  78.298  1.00  0.00           C  
ATOM    118  H12 UNL     4      67.587  17.790  78.835  1.00  0.00           H  
ATOM    119  H13 UNL     4      68.153  18.339  77.243  1.00  0.00           H  
ATOM    120  H   UNL     4      69.073  18.748  78.707  1.00  0.00           H  
TER     121      UNL     4 
ATOM    121  N1  UNL     5      39.671   2.732  91.814  1.00  0.00           N  
ATOM    122  H1  UNL     5      40.201   3.258  91.118  1.00  0.00           H  
ATOM    123  N   UNL     5      39.307   0.994  96.180  1.00  0.00           N  
ATOM    124  H2  UNL     5      40.296   0.960  95.968  1.00  0.00           H  
ATOM    125  C1  UNL     5      38.474   2.349  93.658  1.00  0.00           C  
ATOM    126  C2  UNL     5      37.791   2.535  94.977  1.00  0.00           C  
ATOM    127  H3  UNL     5      36.937   1.859  95.016  1.00  0.00           H  
ATOM    128  H4  UNL     5      37.392   3.547  95.025  1.00  0.00           H  
ATOM    129  C3  UNL     5      38.488   1.156  92.821  1.00  0.00           C  
ATOM    130  C4  UNL     5      39.264   1.433  91.656  1.00  0.00           C  
ATOM    131  C5  UNL     5      38.656   2.298  96.220  1.00  0.00           C  
ATOM    132  H5  UNL     5      39.428   3.056  96.256  1.00  0.00           H  
ATOM    133  H6  UNL     5      38.040   2.391  97.114  1.00  0.00           H  
ATOM    134  C6  UNL     5      39.186   3.280  92.983  1.00  0.00           C  
ATOM    135  H7  UNL     5      39.353   4.304  93.300  1.00  0.00           H  
ATOM    136  C7  UNL     5      37.911  -0.129  92.925  1.00  0.00           C  
ATOM    137  H8  UNL     5      37.314  -0.371  93.789  1.00  0.00           H  
ATOM    138  C8  UNL     5      39.467   0.489  90.646  1.00  0.00           C  
ATOM    139  H9  UNL     5      40.060   0.739  89.779  1.00  0.00           H  
ATOM    140  C9  UNL     5      38.110  -1.081  91.916  1.00  0.00           C  
ATOM    141  O1  UNL     5      37.585  -2.324  92.031  1.00  0.00           O  
ATOM    142  H10 UNL     5      36.963  -2.389  92.765  1.00  0.00           H  
ATOM    143  C10 UNL     5      38.886  -0.782  90.788  1.00  0.00           C  
ATOM    144  H11 UNL     5      39.032  -1.533  90.027  1.00  0.00           H  
ATOM    145  C11 UNL     5      38.726  -0.155  96.507  1.00  0.00           C  
ATOM    146  O   UNL     5      37.574  -0.202  96.946  1.00  0.00           O  
ATOM    147  C   UNL     5      39.551  -1.417  96.313  1.00  0.00           C  
ATOM    148  H12 UNL     5      39.070  -2.250  96.817  1.00  0.00           H  
ATOM    149  H13 UNL     5      39.632  -1.638  95.249  1.00  0.00           H  
ATOM    150  H   UNL     5      40.551  -1.275  96.721  1.00  0.00           H  
TER     151      UNL     5 
ATOM    151  N1  UNL     6      19.614   2.744  73.765  1.00  0.00           N  
ATOM    152  H1  UNL     6      20.126   3.256  73.043  1.00  0.00           H  
ATOM    153  N   UNL     6      19.343   0.976  78.184  1.00  0.00           N  
ATOM    154  H2  UNL     6      20.344   0.932  78.015  1.00  0.00           H  
ATOM    155  C1  UNL     6      18.467   2.363  75.645  1.00  0.00           C  
ATOM    156  C2  UNL     6      17.822   2.531  76.984  1.00  0.00           C  
ATOM    157  H3  UNL     6      16.967   1.854  77.034  1.00  0.00           H  
ATOM    158  H4  UNL     6      17.421   3.536  77.054  1.00  0.00           H  
ATOM    159  C3  UNL     6      18.448   1.176  74.804  1.00  0.00           C  
ATOM    160  C4  UNL     6      19.193   1.449  73.621  1.00  0.00           C  
ATOM    161  C5  UNL     6      18.710   2.296  78.210  1.00  0.00           C  
ATOM    162  H5  UNL     6      19.482   3.065  78.223  1.00  0.00           H  
ATOM    163  H6  UNL     6      18.097   2.399  79.104  1.00  0.00           H  
ATOM    164  C6  UNL     6      19.176   3.289  74.956  1.00  0.00           C  
ATOM    165  H7  UNL     6      19.362   4.308  75.275  1.00  0.00           H  
ATOM    166  C7  UNL     6      17.888  -0.113  74.936  1.00  0.00           C  
ATOM    167  H8  UNL     6      17.297  -0.344  75.809  1.00  0.00           H  
ATOM    168  C8  UNL     6      19.418   0.480  72.643  1.00  0.00           C  
ATOM    169  H9  UNL     6      20.029   0.709  71.786  1.00  0.00           H  
ATOM    170  C9  UNL     6      18.066  -1.074  73.932  1.00  0.00           C  
ATOM    171  O1  UNL     6      17.466  -2.284  74.051  1.00  0.00           O  
ATOM    172  H10 UNL     6      17.227  -2.426  74.997  1.00  0.00           H  
ATOM    173  C10 UNL     6      18.845  -0.791  72.801  1.00  0.00           C  
ATOM    174  H11 UNL     6      19.006  -1.547  72.050  1.00  0.00           H  
ATOM    175  C11 UNL     6      18.714  -0.173  78.446  1.00  0.00           C  
ATOM    176  O   UNL     6      17.546  -0.202  78.823  1.00  0.00           O  
ATOM    177  C   UNL     6      19.520  -1.456  78.313  1.00  0.00           C  
ATOM    178  H12 UNL     6      18.999  -2.273  78.809  1.00  0.00           H  
ATOM    179  H13 UNL     6      19.648  -1.689  77.256  1.00  0.00           H  
ATOM    180  H   UNL     6      20.496  -1.334  78.777  1.00  0.00           H  
TER     181      UNL     6 
ATOM    181  N1  UNL     7      78.205   2.732  91.799  1.00  0.00           N  
ATOM    182  H1  UNL     7      78.719   3.253  91.090  1.00  0.00           H  
ATOM    183  N   UNL     7      77.823   1.010  96.208  1.00  0.00           N  
ATOM    184  H2  UNL     7      78.818   0.941  96.072  1.00  0.00           H  
ATOM    185  C1  UNL     7      77.029   2.371  93.661  1.00  0.00           C  
ATOM    186  C2  UNL     7      76.366   2.583  94.984  1.00  0.00           C  
ATOM    187  H3  UNL     7      75.508   1.922  95.037  1.00  0.00           H  
ATOM    188  H4  UNL     7      75.981   3.600  95.022  1.00  0.00           H  
ATOM    189  C3  UNL     7      77.044   1.168  92.842  1.00  0.00           C  
ATOM    190  C4  UNL     7      77.805   1.429  91.664  1.00  0.00           C  
ATOM    191  C5  UNL     7      77.223   2.341  96.229  1.00  0.00           C  
ATOM    192  H5  UNL     7      78.006   3.096  96.263  1.00  0.00           H  
ATOM    193  H6  UNL     7      76.597   2.448  97.116  1.00  0.00           H  
ATOM    194  C6  UNL     7      77.718   3.295  92.960  1.00  0.00           C  
ATOM    195  H7  UNL     7      77.846   4.325  93.260  1.00  0.00           H  
ATOM    196  C7  UNL     7      76.485  -0.117  92.976  1.00  0.00           C  
ATOM    197  H8  UNL     7      75.888  -0.341  93.844  1.00  0.00           H  
ATOM    198  C8  UNL     7      78.017   0.461  90.678  1.00  0.00           C  
ATOM    199  H9  UNL     7      78.605   0.697  89.803  1.00  0.00           H  
ATOM    200  C9  UNL     7      76.679  -1.092  91.991  1.00  0.00           C  
ATOM    201  O1  UNL     7      76.141  -2.317  92.163  1.00  0.00           O  
ATOM    202  H10 UNL     7      75.395  -2.282  92.794  1.00  0.00           H  
ATOM    203  C10 UNL     7      77.448  -0.814  90.851  1.00  0.00           C  
ATOM    204  H11 UNL     7      77.571  -1.580  90.101  1.00  0.00           H  
ATOM    205  C11 UNL     7      77.165  -0.113  96.501  1.00  0.00           C  
ATOM    206  O   UNL     7      75.974  -0.102  96.818  1.00  0.00           O  
ATOM    207  C   UNL     7      77.942  -1.415  96.361  1.00  0.00           C  
ATOM    208  H12 UNL     7      77.463  -2.213  96.924  1.00  0.00           H  
ATOM    209  H13 UNL     7      77.966  -1.687  95.310  1.00  0.00           H  
ATOM    210  H   UNL     7      78.966  -1.294  96.710  1.00  0.00           H  
TER     211      UNL     7 
ATOM    211  N1  UNL     8      58.158   2.732  73.792  1.00  0.00           N  
ATOM    212  H1  UNL     8      58.677   3.252  73.090  1.00  0.00           H  
ATOM    213  N   UNL     8      57.841   1.033  78.171  1.00  0.00           N  
ATOM    214  H2  UNL     8      58.828   1.013  77.956  1.00  0.00           H  
ATOM    215  C1  UNL     8      56.962   2.360  75.645  1.00  0.00           C  
ATOM    216  C2  UNL     8      56.301   2.559  76.974  1.00  0.00           C  
ATOM    217  H3  UNL     8      55.451   1.878  77.024  1.00  0.00           H  
ATOM    218  H4  UNL     8      55.898   3.571  77.018  1.00  0.00           H  
ATOM    219  C3  UNL     8      56.969   1.162  74.815  1.00  0.00           C  
ATOM    220  C4  UNL     8      57.738   1.435  73.645  1.00  0.00           C  
ATOM    221  C5  UNL     8      57.186   2.338  78.208  1.00  0.00           C  
ATOM    222  H5  UNL     8      57.953   3.112  78.231  1.00  0.00           H  
ATOM    223  H6  UNL     8      56.578   2.422  79.110  1.00  0.00           H  
ATOM    224  C6  UNL     8      57.686   3.277  74.966  1.00  0.00           C  
ATOM    225  H7  UNL     8      57.866   4.286  75.295  1.00  0.00           H  
ATOM    226  C7  UNL     8      56.411  -0.129  74.939  1.00  0.00           C  
ATOM    227  H8  UNL     8      55.817  -0.366  75.807  1.00  0.00           H  
ATOM    228  C8  UNL     8      57.949   0.484  72.647  1.00  0.00           C  
ATOM    229  H9  UNL     8      58.534   0.738  71.779  1.00  0.00           H  
ATOM    230  C9  UNL     8      56.619  -1.091  73.941  1.00  0.00           C  
ATOM    231  O1  UNL     8      56.114  -2.343  74.083  1.00  0.00           O  
ATOM    232  H10 UNL     8      55.442  -2.377  74.796  1.00  0.00           H  
ATOM    233  C10 UNL     8      57.380  -0.789  72.802  1.00  0.00           C  
ATOM    234  H11 UNL     8      57.518  -1.536  72.039  1.00  0.00           H  
ATOM    235  C11 UNL     8      57.255  -0.121  78.478  1.00  0.00           C  
ATOM    236  O   UNL     8      56.082  -0.194  78.844  1.00  0.00           O  
ATOM    237  C   UNL     8      58.086  -1.386  78.325  1.00  0.00           C  
ATOM    238  H12 UNL     8      57.619  -2.205  78.870  1.00  0.00           H  
ATOM    239  H13 UNL     8      58.155  -1.644  77.268  1.00  0.00           H  
ATOM    240  H   UNL     8      59.088  -1.226  78.720  1.00  0.00           H  
TER     241      UNL     8 
ATOM    241  N1  UNL     9      49.625  61.253  91.796  1.00  0.00           N  
ATOM    242  H1  UNL     9      50.217  61.780  91.153  1.00  0.00           H  
ATOM    243  N   UNL     9      49.306  59.528  96.188  1.00  0.00           N  
ATOM    244  H2  UNL     9      50.281  59.511  95.894  1.00  0.00           H  
ATOM    245  C1  UNL     9      48.458  60.858  93.658  1.00  0.00           C  
ATOM    246  C2  UNL     9      47.781  61.048  94.980  1.00  0.00           C  
ATOM    247  H3  UNL     9      46.934  60.367  95.026  1.00  0.00           H  
ATOM    248  H4  UNL     9      47.373  62.057  95.021  1.00  0.00           H  
ATOM    249  C3  UNL     9      48.481  59.661  92.823  1.00  0.00           C  
ATOM    250  C4  UNL     9      49.255  59.937  91.656  1.00  0.00           C  
ATOM    251  C5  UNL     9      48.651  60.830  96.223  1.00  0.00           C  
ATOM    252  H5  UNL     9      49.418  61.604  96.240  1.00  0.00           H  
ATOM    253  H6  UNL     9      48.039  60.916  97.121  1.00  0.00           H  
ATOM    254  C6  UNL     9      49.177  61.786  92.987  1.00  0.00           C  
ATOM    255  H7  UNL     9      49.368  62.799  93.325  1.00  0.00           H  
ATOM    256  C7  UNL     9      47.921  58.370  92.943  1.00  0.00           C  
ATOM    257  H8  UNL     9      47.333  58.134  93.815  1.00  0.00           H  
ATOM    258  C8  UNL     9      49.473  58.979  90.661  1.00  0.00           C  
ATOM    259  H9  UNL     9      50.056  59.228  89.785  1.00  0.00           H  
ATOM    260  C9  UNL     9      48.125  57.407  91.946  1.00  0.00           C  
ATOM    261  O1  UNL     9      47.627  56.157  92.097  1.00  0.00           O  
ATOM    262  H10 UNL     9      46.932  56.132  92.768  1.00  0.00           H  
ATOM    263  C10 UNL     9      48.899  57.703  90.815  1.00  0.00           C  
ATOM    264  H11 UNL     9      49.033  56.945  90.060  1.00  0.00           H  
ATOM    265  C11 UNL     9      48.742  58.365  96.490  1.00  0.00           C  
ATOM    266  O   UNL     9      47.570  58.261  96.855  1.00  0.00           O  
ATOM    267  C   UNL     9      49.594  57.121  96.319  1.00  0.00           C  
ATOM    268  H12 UNL     9      49.140  56.300  96.867  1.00  0.00           H  
ATOM    269  H13 UNL     9      49.655  56.870  95.261  1.00  0.00           H  
ATOM    270  H   UNL     9      50.596  57.296  96.701  1.00  0.00           H  
TER     271      UNL     9 
ATOM    271  N1  UNL    10      29.652  61.262  73.782  1.00  0.00           N  
ATOM    272  H1  UNL    10      30.313  61.727  73.159  1.00  0.00           H  
ATOM    273  N   UNL    10      29.378  59.553  78.156  1.00  0.00           N  
ATOM    274  H2  UNL    10      30.359  59.550  77.923  1.00  0.00           H  
ATOM    275  C1  UNL    10      28.463  60.866  75.638  1.00  0.00           C  
ATOM    276  C2  UNL    10      27.806  61.031  76.973  1.00  0.00           C  
ATOM    277  H3  UNL    10      26.972  60.331  77.034  1.00  0.00           H  
ATOM    278  H4  UNL    10      27.378  62.022  77.019  1.00  0.00           H  
ATOM    279  C3  UNL    10      28.482  59.676  74.806  1.00  0.00           C  
ATOM    280  C4  UNL    10      29.267  59.953  73.648  1.00  0.00           C  
ATOM    281  C5  UNL    10      28.701  60.843  78.202  1.00  0.00           C  
ATOM    282  H5  UNL    10      29.447  61.636  78.220  1.00  0.00           H  
ATOM    283  H6  UNL    10      28.091  60.912  79.105  1.00  0.00           H  
ATOM    284  C6  UNL    10      29.185  61.792  74.968  1.00  0.00           C  
ATOM    285  H7  UNL    10      29.396  62.785  75.331  1.00  0.00           H  
ATOM    286  C7  UNL    10      27.929  58.385  74.932  1.00  0.00           C  
ATOM    287  H8  UNL    10      27.330  58.159  75.798  1.00  0.00           H  
ATOM    288  C8  UNL    10      29.483  59.007  72.650  1.00  0.00           C  
ATOM    289  H9  UNL    10      30.069  59.254  71.778  1.00  0.00           H  
ATOM    290  C9  UNL    10      28.175  57.415  73.954  1.00  0.00           C  
ATOM    291  O1  UNL    10      27.727  56.144  74.117  1.00  0.00           O  
ATOM    292  H10 UNL    10      26.874  56.139  74.596  1.00  0.00           H  
ATOM    293  C10 UNL    10      28.928  57.733  72.817  1.00  0.00           C  
ATOM    294  H11 UNL    10      29.080  56.998  72.060  1.00  0.00           H  
ATOM    295  C11 UNL    10      28.811  58.406  78.508  1.00  0.00           C  
ATOM    296  O   UNL    10      27.674  58.361  78.961  1.00  0.00           O  
ATOM    297  C   UNL    10      29.612  57.128  78.316  1.00  0.00           C  
ATOM    298  H12 UNL    10      29.131  56.306  78.850  1.00  0.00           H  
ATOM    299  H13 UNL    10      29.659  56.887  77.254  1.00  0.00           H  
ATOM    300  H   UNL    10      30.623  57.267  78.687  1.00  0.00           H  
TER     301      UNL    10 
ATOM    301  N1  UNL    11       9.627  61.259  91.804  1.00  0.00           N  
ATOM    302  H1  UNL    11      10.196  61.769  91.132  1.00  0.00           H  
ATOM    303  N   UNL    11       9.295  59.516  96.167  1.00  0.00           N  
ATOM    304  H2  UNL    11      10.292  59.477  96.007  1.00  0.00           H  
ATOM    305  C1  UNL    11       8.442  60.879  93.658  1.00  0.00           C  
ATOM    306  C2  UNL    11       7.787  61.081  94.985  1.00  0.00           C  
ATOM    307  H3  UNL    11       6.930  60.415  95.040  1.00  0.00           H  
ATOM    308  H4  UNL    11       7.402  62.099  95.036  1.00  0.00           H  
ATOM    309  C3  UNL    11       8.469  59.673  92.840  1.00  0.00           C  
ATOM    310  C4  UNL    11       9.242  59.951  91.674  1.00  0.00           C  
ATOM    311  C5  UNL    11       8.667  60.833  96.213  1.00  0.00           C  
ATOM    312  H5  UNL    11       9.447  61.595  96.239  1.00  0.00           H  
ATOM    313  H6  UNL    11       8.059  60.916  97.114  1.00  0.00           H  
ATOM    314  C6  UNL    11       9.151  61.805  92.978  1.00  0.00           C  
ATOM    315  H7  UNL    11       9.327  62.816  93.317  1.00  0.00           H  
ATOM    316  C7  UNL    11       7.919  58.375  92.964  1.00  0.00           C  
ATOM    317  H8  UNL    11       7.328  58.136  93.831  1.00  0.00           H  
ATOM    318  C8  UNL    11       9.476  58.993  90.690  1.00  0.00           C  
ATOM    319  H9  UNL    11      10.076  59.230  89.827  1.00  0.00           H  
ATOM    320  C9  UNL    11       8.143  57.409  91.977  1.00  0.00           C  
ATOM    321  O1  UNL    11       7.556  56.183  92.070  1.00  0.00           O  
ATOM    322  H10 UNL    11       7.015  56.133  92.870  1.00  0.00           H  
ATOM    323  C10 UNL    11       8.926  57.716  90.856  1.00  0.00           C  
ATOM    324  H11 UNL    11       9.110  56.967  90.114  1.00  0.00           H  
ATOM    325  C11 UNL    11       8.670  58.364  96.412  1.00  0.00           C  
ATOM    326  O   UNL    11       7.466  58.299  96.666  1.00  0.00           O  
ATOM    327  C   UNL    11       9.514  57.104  96.303  1.00  0.00           C  
ATOM    328  H12 UNL    11       9.037  56.291  96.847  1.00  0.00           H  
ATOM    329  H13 UNL    11       9.620  56.837  95.252  1.00  0.00           H  
ATOM    330  H   UNL    11      10.503  57.284  96.718  1.00  0.00           H  
TER     331      UNL    11 
ATOM    331  N1  UNL    12      68.131  61.241  73.790  1.00  0.00           N  
ATOM    332  H1  UNL    12      68.619  61.788  73.091  1.00  0.00           H  
ATOM    333  N   UNL    12      67.824  59.506  78.152  1.00  0.00           N  
ATOM    334  H2  UNL    12      68.810  59.486  77.934  1.00  0.00           H  
ATOM    335  C1  UNL    12      66.953  60.866  75.651  1.00  0.00           C  
ATOM    336  C2  UNL    12      66.290  61.057  76.976  1.00  0.00           C  
ATOM    337  H3  UNL    12      65.435  60.383  77.026  1.00  0.00           H  
ATOM    338  H4  UNL    12      65.895  62.071  77.030  1.00  0.00           H  
ATOM    339  C3  UNL    12      66.957  59.671  74.822  1.00  0.00           C  
ATOM    340  C4  UNL    12      67.717  59.940  73.645  1.00  0.00           C  
ATOM    341  C5  UNL    12      67.179  60.815  78.199  1.00  0.00           C  
ATOM    342  H5  UNL    12      67.948  61.587  78.221  1.00  0.00           H  
ATOM    343  H6  UNL    12      66.579  60.894  79.102  1.00  0.00           H  
ATOM    344  C6  UNL    12      67.671  61.785  74.971  1.00  0.00           C  
ATOM    345  H7  UNL    12      67.845  62.802  75.296  1.00  0.00           H  
ATOM    346  C7  UNL    12      66.390  58.386  74.958  1.00  0.00           C  
ATOM    347  H8  UNL    12      65.813  58.154  75.838  1.00  0.00           H  
ATOM    348  C8  UNL    12      67.914  58.977  72.651  1.00  0.00           C  
ATOM    349  H9  UNL    12      68.494  59.210  71.769  1.00  0.00           H  
ATOM    350  C9  UNL    12      66.563  57.422  73.962  1.00  0.00           C  
ATOM    351  O1  UNL    12      66.067  56.174  74.154  1.00  0.00           O  
ATOM    352  H10 UNL    12      65.334  56.195  74.798  1.00  0.00           H  
ATOM    353  C10 UNL    12      67.325  57.711  72.820  1.00  0.00           C  
ATOM    354  H11 UNL    12      67.456  56.953  72.069  1.00  0.00           H  
ATOM    355  C11 UNL    12      67.245  58.348  78.463  1.00  0.00           C  
ATOM    356  O   UNL    12      66.089  58.264  78.880  1.00  0.00           O  
ATOM    357  C   UNL    12      68.080  57.094  78.295  1.00  0.00           C  
ATOM    358  H12 UNL    12      67.616  56.270  78.837  1.00  0.00           H  
ATOM    359  H13 UNL    12      68.144  56.854  77.237  1.00  0.00           H  
ATOM    360  H   UNL    12      69.085  57.259  78.679  1.00  0.00           H  
TER     361      UNL    12 
ATOM    361  N1  UNL    13      39.625  41.245  91.786  1.00  0.00           N  
ATOM    362  H1  UNL    13      40.237  41.730  91.138  1.00  0.00           H  
ATOM    363  N   UNL    13      39.304  39.524  96.176  1.00  0.00           N  
ATOM    364  H2  UNL    13      40.303  39.503  95.975  1.00  0.00           H  
ATOM    365  C1  UNL    13      38.445  40.870  93.648  1.00  0.00           C  
ATOM    366  C2  UNL    13      37.787  41.065  94.979  1.00  0.00           C  
ATOM    367  H3  UNL    13      36.936  40.386  95.031  1.00  0.00           H  
ATOM    368  H4  UNL    13      37.390  42.079  95.026  1.00  0.00           H  
ATOM    369  C3  UNL    13      38.445  39.675  92.814  1.00  0.00           C  
ATOM    370  C4  UNL    13      39.205  39.950  91.639  1.00  0.00           C  
ATOM    371  C5  UNL    13      38.665  40.833  96.214  1.00  0.00           C  
ATOM    372  H5  UNL    13      39.440  41.600  96.242  1.00  0.00           H  
ATOM    373  H6  UNL    13      38.054  40.912  97.111  1.00  0.00           H  
ATOM    374  C6  UNL    13      39.181  41.784  92.976  1.00  0.00           C  
ATOM    375  H7  UNL    13      39.390  42.788  93.319  1.00  0.00           H  
ATOM    376  C7  UNL    13      37.879  38.386  92.937  1.00  0.00           C  
ATOM    377  H8  UNL    13      37.292  38.145  93.811  1.00  0.00           H  
ATOM    378  C8  UNL    13      39.439  38.984  90.657  1.00  0.00           C  
ATOM    379  H9  UNL    13      40.040  39.222  89.789  1.00  0.00           H  
ATOM    380  C9  UNL    13      38.084  37.422  91.942  1.00  0.00           C  
ATOM    381  O1  UNL    13      37.448  36.228  92.012  1.00  0.00           O  
ATOM    382  H10 UNL    13      37.066  36.067  92.891  1.00  0.00           H  
ATOM    383  C10 UNL    13      38.870  37.709  90.817  1.00  0.00           C  
ATOM    384  H11 UNL    13      39.025  36.948  90.067  1.00  0.00           H  
ATOM    385  C11 UNL    13      38.716  38.364  96.455  1.00  0.00           C  
ATOM    386  O   UNL    13      37.532  38.283  96.786  1.00  0.00           O  
ATOM    387  C   UNL    13      39.568  37.119  96.295  1.00  0.00           C  
ATOM    388  H12 UNL    13      40.318  37.058  97.042  1.00  0.00           H  
ATOM    389  H13 UNL    13      39.912  36.994  95.271  1.00  0.00           H  
ATOM    390  H   UNL    13      39.074  36.250  96.600  1.00  0.00           H  
TER     391      UNL    13 
ATOM    391  N1  UNL    14      19.647  41.260  73.759  1.00  0.00           N  
ATOM    392  H1  UNL    14      20.212  41.775  73.092  1.00  0.00           H  
ATOM    393  N   UNL    14      19.319  39.540  78.143  1.00  0.00           N  
ATOM    394  H2  UNL    14      20.299  39.512  77.901  1.00  0.00           H  
ATOM    395  C1  UNL    14      18.480  40.886  75.630  1.00  0.00           C  
ATOM    396  C2  UNL    14      17.815  41.087  76.956  1.00  0.00           C  
ATOM    397  H3  UNL    14      16.972  40.403  76.992  1.00  0.00           H  
ATOM    398  H4  UNL    14      17.406  42.095  77.003  1.00  0.00           H  
ATOM    399  C3  UNL    14      18.499  39.679  74.811  1.00  0.00           C  
ATOM    400  C4  UNL    14      19.270  39.944  73.638  1.00  0.00           C  
ATOM    401  C5  UNL    14      18.682  40.850  78.198  1.00  0.00           C  
ATOM    402  H5  UNL    14      19.454  41.617  78.234  1.00  0.00           H  
ATOM    403  H6  UNL    14      18.069  40.930  79.097  1.00  0.00           H  
ATOM    404  C6  UNL    14      19.193  41.806  74.942  1.00  0.00           C  
ATOM    405  H7  UNL    14      19.383  42.817  75.276  1.00  0.00           H  
ATOM    406  C7  UNL    14      17.933  38.392  74.940  1.00  0.00           C  
ATOM    407  H8  UNL    14      17.335  38.163  75.808  1.00  0.00           H  
ATOM    408  C8  UNL    14      19.478  38.981  72.644  1.00  0.00           C  
ATOM    409  H9  UNL    14      20.084  39.214  71.780  1.00  0.00           H  
ATOM    410  C9  UNL    14      18.111  37.435  73.935  1.00  0.00           C  
ATOM    411  O1  UNL    14      17.437  36.261  74.008  1.00  0.00           O  
ATOM    412  H10 UNL    14      17.314  35.974  74.924  1.00  0.00           H  
ATOM    413  C10 UNL    14      18.886  37.714  72.801  1.00  0.00           C  
ATOM    414  H11 UNL    14      19.022  36.943  72.059  1.00  0.00           H  
ATOM    415  C11 UNL    14      18.715  38.390  78.426  1.00  0.00           C  
ATOM    416  O   UNL    14      17.565  38.344  78.871  1.00  0.00           O  
ATOM    417  C   UNL    14      19.534  37.121  78.248  1.00  0.00           C  
ATOM    418  H12 UNL    14      19.048  36.307  78.774  1.00  0.00           H  
ATOM    419  H13 UNL    14      19.620  36.878  77.191  1.00  0.00           H  
ATOM    420  H   UNL    14      20.526  37.265  78.670  1.00  0.00           H  
TER     421      UNL    14 
ATOM    421  N1  UNL    15      78.171  41.242  91.774  1.00  0.00           N  
ATOM    422  H1  UNL    15      78.708  41.761  91.084  1.00  0.00           H  
ATOM    423  N   UNL    15      77.797  39.480  96.103  1.00  0.00           N  
ATOM    424  H2  UNL    15      78.793  39.438  95.932  1.00  0.00           H  
ATOM    425  C1  UNL    15      76.962  40.880  93.618  1.00  0.00           C  
ATOM    426  C2  UNL    15      76.298  41.072  94.944  1.00  0.00           C  
ATOM    427  H3  UNL    15      75.432  40.415  94.988  1.00  0.00           H  
ATOM    428  H4  UNL    15      75.918  42.092  95.010  1.00  0.00           H  
ATOM    429  C3  UNL    15      76.968  39.681  92.790  1.00  0.00           C  
ATOM    430  C4  UNL    15      77.727  39.953  91.616  1.00  0.00           C  
ATOM    431  C5  UNL    15      77.181  40.794  96.163  1.00  0.00           C  
ATOM    432  H5  UNL    15      77.976  41.523  96.199  1.00  0.00           H  
ATOM    433  H6  UNL    15      76.587  40.887  97.063  1.00  0.00           H  
ATOM    434  C6  UNL    15      77.691  41.798  92.943  1.00  0.00           C  
ATOM    435  H7  UNL    15      77.867  42.817  93.269  1.00  0.00           H  
ATOM    436  C7  UNL    15      76.416  38.389  92.922  1.00  0.00           C  
ATOM    437  H8  UNL    15      75.851  38.146  93.806  1.00  0.00           H  
ATOM    438  C8  UNL    15      77.921  38.995  90.617  1.00  0.00           C  
ATOM    439  H9  UNL    15      78.503  39.237  89.743  1.00  0.00           H  
ATOM    440  C9  UNL    15      76.585  37.429  91.919  1.00  0.00           C  
ATOM    441  O1  UNL    15      76.109  36.169  92.087  1.00  0.00           O  
ATOM    442  H10 UNL    15      75.466  36.130  92.830  1.00  0.00           H  
ATOM    443  C10 UNL    15      77.329  37.730  90.768  1.00  0.00           C  
ATOM    444  H11 UNL    15      77.453  36.977  90.004  1.00  0.00           H  
ATOM    445  C11 UNL    15      77.185  38.339  96.407  1.00  0.00           C  
ATOM    446  O   UNL    15      76.008  38.304  96.777  1.00  0.00           O  
ATOM    447  C   UNL    15      78.010  37.077  96.251  1.00  0.00           C  
ATOM    448  H12 UNL    15      77.553  36.260  96.808  1.00  0.00           H  
ATOM    449  H13 UNL    15      78.069  36.826  95.195  1.00  0.00           H  
ATOM    450  H   UNL    15      79.022  37.251  96.613  1.00  0.00           H  
TER     451      UNL    15 
ATOM    451  N1  UNL    16      58.164  41.276  73.785  1.00  0.00           N  
ATOM    452  H1  UNL    16      58.872  41.730  73.204  1.00  0.00           H  
ATOM    453  N   UNL    16      57.804  39.528  78.179  1.00  0.00           N  
ATOM    454  H2  UNL    16      58.813  39.505  78.063  1.00  0.00           H  
ATOM    455  C1  UNL    16      56.963  40.894  75.639  1.00  0.00           C  
ATOM    456  C2  UNL    16      56.300  41.078  76.972  1.00  0.00           C  
ATOM    457  H3  UNL    16      55.444  40.402  77.023  1.00  0.00           H  
ATOM    458  H4  UNL    16      55.904  42.091  77.024  1.00  0.00           H  
ATOM    459  C3  UNL    16      56.981  39.700  74.807  1.00  0.00           C  
ATOM    460  C4  UNL    16      57.743  39.977  73.631  1.00  0.00           C  
ATOM    461  C5  UNL    16      57.168  40.839  78.216  1.00  0.00           C  
ATOM    462  H5  UNL    16      57.942  41.605  78.264  1.00  0.00           H  
ATOM    463  H6  UNL    16      56.551  40.919  79.112  1.00  0.00           H  
ATOM    464  C6  UNL    16      57.655  41.827  74.945  1.00  0.00           C  
ATOM    465  H7  UNL    16      57.808  42.847  75.265  1.00  0.00           H  
ATOM    466  C7  UNL    16      56.422  38.411  74.932  1.00  0.00           C  
ATOM    467  H8  UNL    16      55.844  38.162  75.804  1.00  0.00           H  
ATOM    468  C8  UNL    16      57.945  39.026  72.627  1.00  0.00           C  
ATOM    469  H9  UNL    16      58.534  39.265  71.752  1.00  0.00           H  
ATOM    470  C9  UNL    16      56.635  37.454  73.935  1.00  0.00           C  
ATOM    471  O1  UNL    16      56.099  36.224  74.068  1.00  0.00           O  
ATOM    472  H10 UNL    16      55.490  36.192  74.815  1.00  0.00           H  
ATOM    473  C10 UNL    16      57.383  37.749  72.791  1.00  0.00           C  
ATOM    474  H11 UNL    16      57.518  36.987  72.041  1.00  0.00           H  
ATOM    475  C11 UNL    16      57.198  38.376  78.463  1.00  0.00           C  
ATOM    476  O   UNL    16      56.010  38.315  78.775  1.00  0.00           O  
ATOM    477  C   UNL    16      58.015  37.107  78.310  1.00  0.00           C  
ATOM    478  H12 UNL    16      57.539  36.282  78.839  1.00  0.00           H  
ATOM    479  H13 UNL    16      58.065  36.866  77.252  1.00  0.00           H  
ATOM    480  H   UNL    16      59.023  37.257  78.693  1.00  0.00           H  
TER     481      UNL    16 
ATOM    481  N1  UNL    17      55.128  30.235  93.793  1.00  0.00           N  
ATOM    482  H1  UNL    17      55.631  30.789  93.100  1.00  0.00           H  
ATOM    483  N   UNL    17      54.801  28.503  98.193  1.00  0.00           N  
ATOM    484  H2  UNL    17      55.797  28.495  98.009  1.00  0.00           H  
ATOM    485  C1  UNL    17      53.944  29.854  95.654  1.00  0.00           C  
ATOM    486  C2  UNL    17      53.275  30.022  96.985  1.00  0.00           C  
ATOM    487  H3  UNL    17      52.432  29.332  97.028  1.00  0.00           H  
ATOM    488  H4  UNL    17      52.852  31.016  97.042  1.00  0.00           H  
ATOM    489  C3  UNL    17      53.955  28.660  94.823  1.00  0.00           C  
ATOM    490  C4  UNL    17      54.716  28.933  93.647  1.00  0.00           C  
ATOM    491  C5  UNL    17      54.147  29.804  98.226  1.00  0.00           C  
ATOM    492  H5  UNL    17      54.911  30.581  98.254  1.00  0.00           H  
ATOM    493  H6  UNL    17      53.529  29.884  99.121  1.00  0.00           H  
ATOM    494  C6  UNL    17      54.652  30.780  94.967  1.00  0.00           C  
ATOM    495  H7  UNL    17      54.836  31.798  95.283  1.00  0.00           H  
ATOM    496  C7  UNL    17      53.393  27.372  94.959  1.00  0.00           C  
ATOM    497  H8  UNL    17      52.796  27.151  95.830  1.00  0.00           H  
ATOM    498  C8  UNL    17      54.922  27.966  92.659  1.00  0.00           C  
ATOM    499  H9  UNL    17      55.512  28.209  91.789  1.00  0.00           H  
ATOM    500  C9  UNL    17      53.597  26.398  93.978  1.00  0.00           C  
ATOM    501  O1  UNL    17      53.021  25.173  94.109  1.00  0.00           O  
ATOM    502  H10 UNL    17      52.677  25.033  95.013  1.00  0.00           H  
ATOM    503  C10 UNL    17      54.359  26.688  92.838  1.00  0.00           C  
ATOM    504  H11 UNL    17      54.515  25.909  92.113  1.00  0.00           H  
ATOM    505  C11 UNL    17      54.215  27.338  98.466  1.00  0.00           C  
ATOM    506  O   UNL    17      53.034  27.243  98.796  1.00  0.00           O  
ATOM    507  C   UNL    17      55.069  26.087  98.328  1.00  0.00           C  
ATOM    508  H12 UNL    17      54.604  25.261  98.863  1.00  0.00           H  
ATOM    509  H13 UNL    17      55.144  25.831  97.274  1.00  0.00           H  
ATOM    510  H   UNL    17      56.067  26.261  98.728  1.00  0.00           H  
TER     511      UNL    17 
ATOM    511  N1  UNL    18      39.674  12.757  83.798  1.00  0.00           N  
ATOM    512  H1  UNL    18      40.219  13.290  83.120  1.00  0.00           H  
ATOM    513  N   UNL    18      39.319  11.001  88.153  1.00  0.00           N  
ATOM    514  H2  UNL    18      40.328  10.960  88.049  1.00  0.00           H  
ATOM    515  C1  UNL    18      38.477  12.375  85.644  1.00  0.00           C  
ATOM    516  C2  UNL    18      37.805  12.559  86.966  1.00  0.00           C  
ATOM    517  H3  UNL    18      36.963  11.870  87.008  1.00  0.00           H  
ATOM    518  H4  UNL    18      37.398  13.569  87.021  1.00  0.00           H  
ATOM    519  C3  UNL    18      38.505  11.178  84.818  1.00  0.00           C  
ATOM    520  C4  UNL    18      39.265  11.455  83.645  1.00  0.00           C  
ATOM    521  C5  UNL    18      38.685  12.317  88.196  1.00  0.00           C  
ATOM    522  H5  UNL    18      39.455  13.082  88.222  1.00  0.00           H  
ATOM    523  H6  UNL    18      38.080  12.406  89.099  1.00  0.00           H  
ATOM    524  C6  UNL    18      39.164  13.309  84.954  1.00  0.00           C  
ATOM    525  H7  UNL    18      39.293  14.337  85.263  1.00  0.00           H  
ATOM    526  C7  UNL    18      37.938   9.894  84.942  1.00  0.00           C  
ATOM    527  H8  UNL    18      37.349   9.672  85.815  1.00  0.00           H  
ATOM    528  C8  UNL    18      39.452  10.503  82.639  1.00  0.00           C  
ATOM    529  H9  UNL    18      40.023  10.744  81.753  1.00  0.00           H  
ATOM    530  C9  UNL    18      38.099   8.937  83.934  1.00  0.00           C  
ATOM    531  O1  UNL    18      37.563   7.700  84.089  1.00  0.00           O  
ATOM    532  H10 UNL    18      37.068   7.636  84.931  1.00  0.00           H  
ATOM    533  C10 UNL    18      38.852   9.240  82.789  1.00  0.00           C  
ATOM    534  H11 UNL    18      38.966   8.500  82.013  1.00  0.00           H  
ATOM    535  C11 UNL    18      38.693   9.861  88.434  1.00  0.00           C  
ATOM    536  O   UNL    18      37.500   9.828  88.738  1.00  0.00           O  
ATOM    537  C   UNL    18      39.511   8.583  88.325  1.00  0.00           C  
ATOM    538  H12 UNL    18      39.008   7.770  88.845  1.00  0.00           H  
ATOM    539  H13 UNL    18      39.619   8.331  87.272  1.00  0.00           H  
ATOM    540  H   UNL    18      40.502   8.725  88.755  1.00  0.00           H  
TER     541      UNL    18 
ATOM    541  N1  UNL    19      48.330  26.563  57.171  1.00  0.00           N  
ATOM    542  H1  UNL    19      47.626  27.258  56.934  1.00  0.00           H  
ATOM    543  N   UNL    19      49.346  20.979  56.155  1.00  0.00           N  
ATOM    544  H2  UNL    19      50.287  20.637  56.320  1.00  0.00           H  
ATOM    545  C1  UNL    19      49.276  24.544  57.323  1.00  0.00           C  
ATOM    546  C2  UNL    19      49.473  23.069  57.312  1.00  0.00           C  
ATOM    547  H3  UNL    19      48.816  22.640  58.071  1.00  0.00           H  
ATOM    548  H4  UNL    19      50.505  22.837  57.586  1.00  0.00           H  
ATOM    549  C3  UNL    19      50.228  25.562  57.730  1.00  0.00           C  
ATOM    550  C4  UNL    19      49.561  26.823  57.720  1.00  0.00           C  
ATOM    551  C5  UNL    19      49.182  22.409  55.976  1.00  0.00           C  
ATOM    552  H5  UNL    19      48.159  22.652  55.685  1.00  0.00           H  
ATOM    553  H6  UNL    19      49.873  22.779  55.214  1.00  0.00           H  
ATOM    554  C6  UNL    19      48.148  25.210  56.981  1.00  0.00           C  
ATOM    555  H7  UNL    19      47.233  24.756  56.625  1.00  0.00           H  
ATOM    556  C7  UNL    19      51.578  25.542  58.138  1.00  0.00           C  
ATOM    557  H8  UNL    19      52.129  24.613  58.132  1.00  0.00           H  
ATOM    558  C8  UNL    19      50.155  27.984  58.219  1.00  0.00           C  
ATOM    559  H9  UNL    19      49.579  28.894  58.295  1.00  0.00           H  
ATOM    560  C9  UNL    19      52.212  26.721  58.540  1.00  0.00           C  
ATOM    561  O1  UNL    19      53.517  26.674  58.890  1.00  0.00           O  
ATOM    562  H10 UNL    19      53.743  25.816  59.294  1.00  0.00           H  
ATOM    563  C10 UNL    19      51.503  27.930  58.621  1.00  0.00           C  
ATOM    564  H11 UNL    19      52.003  28.804  59.010  1.00  0.00           H  
ATOM    565  C11 UNL    19      48.340  20.124  56.315  1.00  0.00           C  
ATOM    566  O   UNL    19      47.155  20.456  56.247  1.00  0.00           O  
ATOM    567  C   UNL    19      48.726  18.690  56.611  1.00  0.00           C  
ATOM    568  H12 UNL    19      49.310  18.659  57.527  1.00  0.00           H  
ATOM    569  H13 UNL    19      47.824  18.097  56.744  1.00  0.00           H  
ATOM    570  H   UNL    19      49.338  18.305  55.794  1.00  0.00           H  
TER     571      UNL    19 
ATOM    571  N1  UNL    20      57.182   2.646  19.252  1.00  0.00           N  
ATOM    572  H1  UNL    20      56.191   2.476  19.380  1.00  0.00           H  
ATOM    573  N   UNL    20      59.319   6.408  20.412  1.00  0.00           N  
ATOM    574  H2  UNL    20      58.511   6.617  19.827  1.00  0.00           H  
ATOM    575  C1  UNL    20      59.048   3.822  18.881  1.00  0.00           C  
ATOM    576  C2  UNL    20      59.974   4.962  18.576  1.00  0.00           C  
ATOM    577  H3  UNL    20      59.457   5.620  17.877  1.00  0.00           H  
ATOM    578  H4  UNL    20      60.848   4.563  18.064  1.00  0.00           H  
ATOM    579  C3  UNL    20      59.377   2.422  19.102  1.00  0.00           C  
ATOM    580  C4  UNL    20      58.170   1.694  19.321  1.00  0.00           C  
ATOM    581  C5  UNL    20      60.466   5.789  19.767  1.00  0.00           C  
ATOM    582  H5  UNL    20      61.010   5.147  20.465  1.00  0.00           H  
ATOM    583  H6  UNL    20      61.145   6.564  19.413  1.00  0.00           H  
ATOM    584  C6  UNL    20      57.706   3.902  19.018  1.00  0.00           C  
ATOM    585  H7  UNL    20      57.132   4.818  18.931  1.00  0.00           H  
ATOM    586  C7  UNL    20      60.588   1.711  19.197  1.00  0.00           C  
ATOM    587  H8  UNL    20      61.506   2.242  19.019  1.00  0.00           H  
ATOM    588  C8  UNL    20      58.166   0.325  19.617  1.00  0.00           C  
ATOM    589  H9  UNL    20      57.234  -0.183  19.794  1.00  0.00           H  
ATOM    590  C9  UNL    20      60.600   0.361  19.569  1.00  0.00           C  
ATOM    591  O1  UNL    20      61.780  -0.251  19.820  1.00  0.00           O  
ATOM    592  H10 UNL    20      62.472   0.411  20.007  1.00  0.00           H  
ATOM    593  C10 UNL    20      59.401  -0.338  19.769  1.00  0.00           C  
ATOM    594  H11 UNL    20      59.447  -1.365  20.096  1.00  0.00           H  
ATOM    595  C11 UNL    20      59.171   6.583  21.720  1.00  0.00           C  
ATOM    596  O   UNL    20      60.104   6.454  22.515  1.00  0.00           O  
ATOM    597  C   UNL    20      57.775   6.974  22.180  1.00  0.00           C  
ATOM    598  H12 UNL    20      57.536   7.966  21.798  1.00  0.00           H  
ATOM    599  H13 UNL    20      57.057   6.265  21.770  1.00  0.00           H  
ATOM    600  H   UNL    20      57.713   6.955  23.267  1.00  0.00           H  
TER     601      UNL    20 
ATOM    601 C116  PA    21      39.555  39.987  41.307  1.00  0.00           C  
ATOM    602 H16R  PA    21      39.591  40.048  40.219  1.00  0.00           H  
ATOM    603 H16S  PA    21      38.646  39.450  41.589  1.00  0.00           H  
ATOM    604 H16T  PA    21      40.412  39.408  41.654  1.00  0.00           H  
ATOM    605 C115  PA    21      39.573  41.397  41.921  1.00  0.00           C  
ATOM    606 H15R  PA    21      39.189  42.116  41.195  1.00  0.00           H  
ATOM    607 H15S  PA    21      40.608  41.678  42.137  1.00  0.00           H  
ATOM    608 C114  PA    21      38.714  41.467  43.199  1.00  0.00           C  
ATOM    609 H14R  PA    21      37.673  41.266  42.931  1.00  0.00           H  
ATOM    610 H14S  PA    21      38.753  42.478  43.610  1.00  0.00           H  
ATOM    611 C113  PA    21      39.175  40.446  44.257  1.00  0.00           C  
ATOM    612 H13R  PA    21      40.232  40.605  44.484  1.00  0.00           H  
ATOM    613 H13S  PA    21      39.077  39.446  43.833  1.00  0.00           H  
ATOM    614 C112  PA    21      38.350  40.498  45.558  1.00  0.00           C  
ATOM    615 H12R  PA    21      37.397  39.991  45.394  1.00  0.00           H  
ATOM    616 H12S  PA    21      38.127  41.532  45.823  1.00  0.00           H  
ATOM    617 C111  PA    21      39.063  39.813  46.737  1.00  0.00           C  
ATOM    618 H11R  PA    21      40.068  40.216  46.880  1.00  0.00           H  
ATOM    619 H11S  PA    21      39.156  38.749  46.521  1.00  0.00           H  
ATOM    620 C110  PA    21      38.294  39.938  48.054  1.00  0.00           C  
ATOM    621 H10R  PA    21      37.267  39.594  47.904  1.00  0.00           H  
ATOM    622 H10S  PA    21      38.274  40.977  48.394  1.00  0.00           H  
ATOM    623  C19  PA    21      38.985  39.053  49.098  1.00  0.00           C  
ATOM    624  H9R  PA    21      39.971  39.465  49.325  1.00  0.00           H  
ATOM    625  H9S  PA    21      39.135  38.070  48.652  1.00  0.00           H  
ATOM    626  C18  PA    21      38.149  38.888  50.376  1.00  0.00           C  
ATOM    627  H8R  PA    21      37.162  38.514  50.097  1.00  0.00           H  
ATOM    628  H8S  PA    21      37.989  39.864  50.835  1.00  0.00           H  
ATOM    629  C17  PA    21      38.774  37.901  51.386  1.00  0.00           C  
ATOM    630  H7R  PA    21      39.622  37.376  50.938  1.00  0.00           H  
ATOM    631  H7S  PA    21      38.021  37.148  51.620  1.00  0.00           H  
ATOM    632  C16  PA    21      39.231  38.583  52.688  1.00  0.00           C  
ATOM    633  H6R  PA    21      38.446  39.257  53.035  1.00  0.00           H  
ATOM    634  H6S  PA    21      40.118  39.191  52.495  1.00  0.00           H  
ATOM    635  C15  PA    21      39.526  37.584  53.819  1.00  0.00           C  
ATOM    636  H5R  PA    21      40.356  36.937  53.533  1.00  0.00           H  
ATOM    637  H5S  PA    21      38.651  36.949  53.977  1.00  0.00           H  
ATOM    638  C14  PA    21      39.857  38.355  55.113  1.00  0.00           C  
ATOM    639  H4R  PA    21      39.050  39.065  55.304  1.00  0.00           H  
ATOM    640  H4S  PA    21      40.781  38.915  54.954  1.00  0.00           H  
ATOM    641  C13  PA    21      40.025  37.471  56.358  1.00  0.00           C  
ATOM    642  H3R  PA    21      39.265  36.686  56.349  1.00  0.00           H  
ATOM    643  H3S  PA    21      39.873  38.065  57.263  1.00  0.00           H  
ATOM    644  C12  PA    21      41.432  36.863  56.408  1.00  0.00           C  
ATOM    645  H2R  PA    21      42.153  37.595  56.778  1.00  0.00           H  
ATOM    646  H2S  PA    21      41.734  36.602  55.397  1.00  0.00           H  
ATOM    647  C11  PE    22      41.481  35.629  57.270  1.00  0.00           C  
ATOM    648  O12  PE    22      40.866  35.501  58.313  1.00  0.00           O  
ATOM    649  O11  PE    22      42.275  34.678  56.744  1.00  0.00           O  
ATOM    650  C1   PE    22      42.473  33.460  57.516  1.00  0.00           C  
ATOM    651  HR   PE    22      42.618  33.714  58.567  1.00  0.00           H  
ATOM    652  HS   PE    22      43.387  32.987  57.148  1.00  0.00           H  
ATOM    653  C2   PE    22      41.313  32.438  57.374  1.00  0.00           C  
ATOM    654  HX   PE    22      40.388  32.797  57.838  1.00  0.00           H  
ATOM    655  C3   PE    22      41.714  31.107  58.029  1.00  0.00           C  
ATOM    656  HA   PE    22      42.629  30.751  57.550  1.00  0.00           H  
ATOM    657  HB   PE    22      40.921  30.371  57.868  1.00  0.00           H  
ATOM    658  O31  PE    22      41.991  31.257  59.443  1.00  0.00           O  
ATOM    659  P31  PE    22      40.850  31.226  60.539  1.00  0.00           P  
ATOM    660  O32  PE    22      40.406  32.740  60.698  1.00  0.00           O  
ATOM    661  C31  PE    22      41.229  33.749  61.332  1.00  0.00           C  
ATOM    662  H1A  PE    22      41.989  34.089  60.623  1.00  0.00           H  
ATOM    663  H1B  PE    22      41.724  33.349  62.224  1.00  0.00           H  
ATOM    664  C32  PE    22      40.302  34.914  61.741  1.00  0.00           C  
ATOM    665  H2A  PE    22      39.695  34.639  62.608  1.00  0.00           H  
ATOM    666  H2B  PE    22      40.897  35.793  62.003  1.00  0.00           H  
ATOM    667  N31  PE    22      39.344  35.335  60.659  1.00  0.00           N  
ATOM    668 HN1A  PE    22      38.871  36.235  60.893  1.00  0.00           H  
ATOM    669 HN1B  PE    22      39.842  35.463  59.757  1.00  0.00           H  
ATOM    670 HN1C  PE    22      38.600  34.623  60.521  1.00  0.00           H  
ATOM    671  O33  PE    22      39.663  30.526  59.995  1.00  0.00           O  
ATOM    672  O34  PE    22      41.443  30.720  61.792  1.00  0.00           O  
ATOM    673  O21  PE    22      41.102  32.095  55.983  1.00  0.00           O  
ATOM    674  C21  PE    22      40.184  32.777  55.280  1.00  0.00           C  
ATOM    675  O22  PE    22      39.543  33.722  55.708  1.00  0.00           O  
ATOM    676  C12  OL    23      40.061  32.226  53.882  1.00  0.00           C  
ATOM    677  H2R  OL    23      40.263  31.154  53.936  1.00  0.00           H  
ATOM    678  H2S  OL    23      39.039  32.360  53.530  1.00  0.00           H  
ATOM    679  C13  OL    23      41.058  32.893  52.914  1.00  0.00           C  
ATOM    680  H3R  OL    23      40.770  33.932  52.744  1.00  0.00           H  
ATOM    681  H3S  OL    23      42.043  32.909  53.384  1.00  0.00           H  
ATOM    682  C14  OL    23      41.193  32.175  51.555  1.00  0.00           C  
ATOM    683  H4R  OL    23      42.133  32.493  51.097  1.00  0.00           H  
ATOM    684  H4S  OL    23      41.259  31.096  51.702  1.00  0.00           H  
ATOM    685  C15  OL    23      40.045  32.461  50.576  1.00  0.00           C  
ATOM    686  H5R  OL    23      39.122  31.992  50.925  1.00  0.00           H  
ATOM    687  H5S  OL    23      39.885  33.536  50.543  1.00  0.00           H  
ATOM    688  C16  OL    23      40.411  31.909  49.185  1.00  0.00           C  
ATOM    689  H6R  OL    23      41.271  32.454  48.789  1.00  0.00           H  
ATOM    690  H6S  OL    23      40.725  30.874  49.329  1.00  0.00           H  
ATOM    691  C17  OL    23      39.275  31.965  48.141  1.00  0.00           C  
ATOM    692  H7R  OL    23      38.392  31.438  48.513  1.00  0.00           H  
ATOM    693  H7S  OL    23      38.993  33.002  47.972  1.00  0.00           H  
ATOM    694  C18  OL    23      39.686  31.361  46.788  1.00  0.00           C  
ATOM    695  H8R  OL    23      38.882  31.529  46.069  1.00  0.00           H  
ATOM    696  H8S  OL    23      40.571  31.887  46.422  1.00  0.00           H  
ATOM    697  C19  OL    23      40.017  29.894  46.955  1.00  0.00           C  
ATOM    698  H9R  OL    23      40.794  29.682  47.683  1.00  0.00           H  
ATOM    699 C110  OL    23      39.436  28.875  46.339  1.00  0.00           C  
ATOM    700 H10R  OL    23      39.720  27.857  46.597  1.00  0.00           H  
ATOM    701 C111  OL    23      38.379  28.959  45.276  1.00  0.00           C  
ATOM    702 H11R  OL    23      37.774  29.866  45.338  1.00  0.00           H  
ATOM    703 H11S  OL    23      38.888  28.946  44.310  1.00  0.00           H  
ATOM    704 C112  OL    23      37.488  27.716  45.403  1.00  0.00           C  
ATOM    705 H12R  OL    23      38.096  26.832  45.213  1.00  0.00           H  
ATOM    706 H12S  OL    23      37.136  27.625  46.432  1.00  0.00           H  
ATOM    707 C113  OL    23      36.269  27.717  44.472  1.00  0.00           C  
ATOM    708 H13R  OL    23      35.865  26.703  44.480  1.00  0.00           H  
ATOM    709 H13S  OL    23      35.510  28.377  44.888  1.00  0.00           H  
ATOM    710 C114  OL    23      36.546  28.150  43.020  1.00  0.00           C  
ATOM    711 H14R  OL    23      35.595  28.352  42.523  1.00  0.00           H  
ATOM    712 H14S  OL    23      37.116  29.080  42.998  1.00  0.00           H  
ATOM    713 C115  OL    23      37.314  27.065  42.255  1.00  0.00           C  
ATOM    714 H15R  OL    23      38.148  26.731  42.869  1.00  0.00           H  
ATOM    715 H15S  OL    23      36.659  26.206  42.095  1.00  0.00           H  
ATOM    716 C116  OL    23      37.902  27.557  40.925  1.00  0.00           C  
ATOM    717 H16R  OL    23      38.615  28.357  41.141  1.00  0.00           H  
ATOM    718 H16S  OL    23      38.464  26.736  40.475  1.00  0.00           H  
ATOM    719 C117  OL    23      36.847  28.073  39.931  1.00  0.00           C  
ATOM    720 H17R  OL    23      36.102  27.303  39.733  1.00  0.00           H  
ATOM    721 H17S  OL    23      36.324  28.929  40.358  1.00  0.00           H  
ATOM    722 C118  OL    23      37.501  28.466  38.603  1.00  0.00           C  
ATOM    723 H18R  OL    23      36.759  28.871  37.915  1.00  0.00           H  
ATOM    724 H18S  OL    23      37.946  27.583  38.143  1.00  0.00           H  
ATOM    725 H18T  OL    23      38.282  29.214  38.762  1.00  0.00           H  
TER     726       OL    23 
ATOM    726 C116  PA    24      81.865  27.399  38.888  1.00  0.00           C  
ATOM    727 H16R  PA    24      81.621  28.402  39.239  1.00  0.00           H  
ATOM    728 H16S  PA    24      81.133  27.102  38.136  1.00  0.00           H  
ATOM    729 H16T  PA    24      82.846  27.426  38.408  1.00  0.00           H  
ATOM    730 C115  PA    24      81.868  26.421  40.076  1.00  0.00           C  
ATOM    731 H15R  PA    24      82.667  26.698  40.766  1.00  0.00           H  
ATOM    732 H15S  PA    24      82.109  25.419  39.712  1.00  0.00           H  
ATOM    733 C114  PA    24      80.528  26.366  40.842  1.00  0.00           C  
ATOM    734 H14R  PA    24      80.643  25.664  41.671  1.00  0.00           H  
ATOM    735 H14S  PA    24      79.758  25.952  40.188  1.00  0.00           H  
ATOM    736 C113  PA    24      80.002  27.712  41.391  1.00  0.00           C  
ATOM    737 H13R  PA    24      79.141  27.504  42.029  1.00  0.00           H  
ATOM    738 H13S  PA    24      79.636  28.327  40.570  1.00  0.00           H  
ATOM    739 C112  PA    24      81.020  28.531  42.206  1.00  0.00           C  
ATOM    740 H12R  PA    24      81.784  28.926  41.537  1.00  0.00           H  
ATOM    741 H12S  PA    24      81.517  27.887  42.933  1.00  0.00           H  
ATOM    742 C111  PA    24      80.318  29.690  42.942  1.00  0.00           C  
ATOM    743 H11R  PA    24      79.461  29.292  43.486  1.00  0.00           H  
ATOM    744 H11S  PA    24      79.951  30.421  42.216  1.00  0.00           H  
ATOM    745 C110  PA    24      81.218  30.387  43.968  1.00  0.00           C  
ATOM    746 H10R  PA    24      82.095  30.791  43.464  1.00  0.00           H  
ATOM    747 H10S  PA    24      81.555  29.644  44.695  1.00  0.00           H  
ATOM    748  C19  PA    24      80.481  31.508  44.722  1.00  0.00           C  
ATOM    749  H9R  PA    24      79.600  31.070  45.193  1.00  0.00           H  
ATOM    750  H9S  PA    24      80.125  32.271  44.025  1.00  0.00           H  
ATOM    751  C18  PA    24      81.396  32.150  45.785  1.00  0.00           C  
ATOM    752  H8R  PA    24      82.217  32.679  45.296  1.00  0.00           H  
ATOM    753  H8S  PA    24      81.856  31.360  46.376  1.00  0.00           H  
ATOM    754  C17  PA    24      80.662  33.115  46.735  1.00  0.00           C  
ATOM    755  H7R  PA    24      80.162  33.882  46.140  1.00  0.00           H  
ATOM    756  H7S  PA    24      81.409  33.629  47.343  1.00  0.00           H  
ATOM    757  C16  PA    24      79.655  32.415  47.681  1.00  0.00           C  
ATOM    758  H6R  PA    24      78.945  31.838  47.087  1.00  0.00           H  
ATOM    759  H6S  PA    24      79.079  33.184  48.202  1.00  0.00           H  
ATOM    760  C15  PA    24      80.362  31.483  48.702  1.00  0.00           C  
ATOM    761  H5R  PA    24      81.133  32.067  49.212  1.00  0.00           H  
ATOM    762  H5S  PA    24      80.876  30.691  48.158  1.00  0.00           H  
ATOM    763  C14  PA    24      79.486  30.818  49.794  1.00  0.00           C  
ATOM    764  H4R  PA    24      80.092  30.084  50.334  1.00  0.00           H  
ATOM    765  H4S  PA    24      78.649  30.265  49.362  1.00  0.00           H  
ATOM    766  C13  PA    24      78.962  31.859  50.794  1.00  0.00           C  
ATOM    767  H3R  PA    24      78.308  32.562  50.280  1.00  0.00           H  
ATOM    768  H3S  PA    24      79.806  32.421  51.194  1.00  0.00           H  
ATOM    769  C12  PA    24      78.199  31.249  51.973  1.00  0.00           C  
ATOM    770  H2R  PA    24      78.878  30.625  52.557  1.00  0.00           H  
ATOM    771  H2S  PA    24      77.387  30.616  51.609  1.00  0.00           H  
ATOM    772  C11  PC    25      77.639  32.347  52.844  1.00  0.00           C  
ATOM    773  O12  PC    25      78.270  32.894  53.728  1.00  0.00           O  
ATOM    774  O11  PC    25      76.367  32.663  52.519  1.00  0.00           O  
ATOM    775  C1   PC    25      75.628  33.668  53.281  1.00  0.00           C  
ATOM    776  HR   PC    25      75.870  33.595  54.342  1.00  0.00           H  
ATOM    777  HS   PC    25      74.565  33.442  53.159  1.00  0.00           H  
ATOM    778  C2   PC    25      75.877  35.111  52.758  1.00  0.00           C  
ATOM    779  HX   PC    25      76.949  35.318  52.730  1.00  0.00           H  
ATOM    780  C3   PC    25      75.193  36.175  53.642  1.00  0.00           C  
ATOM    781  HA   PC    25      74.123  35.953  53.684  1.00  0.00           H  
ATOM    782  HB   PC    25      75.318  37.165  53.192  1.00  0.00           H  
ATOM    783  O31  PC    25      75.733  36.145  54.993  1.00  0.00           O  
ATOM    784  P31  PC    25      76.857  37.152  55.507  1.00  0.00           P  
ATOM    785  O32  PC    25      78.091  36.850  54.564  1.00  0.00           O  
ATOM    786  C31  PC    25      78.856  35.637  54.714  1.00  0.00           C  
ATOM    787  H1A  PC    25      79.200  35.322  53.727  1.00  0.00           H  
ATOM    788  H1B  PC    25      78.221  34.855  55.146  1.00  0.00           H  
ATOM    789  C32  PC    25      80.081  35.933  55.595  1.00  0.00           C  
ATOM    790  H2A  PC    25      79.740  36.355  56.538  1.00  0.00           H  
ATOM    791  H2B  PC    25      80.706  36.677  55.101  1.00  0.00           H  
ATOM    792  N31  PC    25      80.980  34.777  55.959  1.00  0.00           N  
ATOM    793  C33  PC    25      80.202  33.711  56.649  1.00  0.00           C  
ATOM    794  H3A  PC    25      79.542  33.221  55.927  1.00  0.00           H  
ATOM    795  H3B  PC    25      79.623  34.201  57.432  1.00  0.00           H  
ATOM    796  H3C  PC    25      80.904  32.994  57.077  1.00  0.00           H  
ATOM    797  C34  PC    25      81.705  34.211  54.783  1.00  0.00           C  
ATOM    798  H4A  PC    25      82.314  33.364  55.109  1.00  0.00           H  
ATOM    799  H4B  PC    25      82.346  34.998  54.388  1.00  0.00           H  
ATOM    800  H4C  PC    25      80.999  33.881  54.017  1.00  0.00           H  
ATOM    801  C35  PC    25      82.002  35.279  56.922  1.00  0.00           C  
ATOM    802  H5A  PC    25      81.539  35.356  57.907  1.00  0.00           H  
ATOM    803  H5B  PC    25      82.338  36.261  56.586  1.00  0.00           H  
ATOM    804  H5C  PC    25      82.842  34.582  56.946  1.00  0.00           H  
ATOM    805  O33  PC    25      76.441  38.548  55.249  1.00  0.00           O  
ATOM    806  O34  PC    25      77.234  36.784  56.891  1.00  0.00           O  
ATOM    807  O21  PC    25      75.274  35.260  51.447  1.00  0.00           O  
ATOM    808  C21  PC    25      76.039  35.117  50.354  1.00  0.00           C  
ATOM    809  O22  PC    25      77.253  35.017  50.368  1.00  0.00           O  
ATOM    810  C12  OL    26      75.210  35.105  49.088  1.00  0.00           C  
ATOM    811  H2R  OL    26      74.512  35.939  49.117  1.00  0.00           H  
ATOM    812  H2S  OL    26      75.862  35.246  48.225  1.00  0.00           H  
ATOM    813  C13  OL    26      74.388  33.811  48.928  1.00  0.00           C  
ATOM    814  H3R  OL    26      73.670  33.729  49.747  1.00  0.00           H  
ATOM    815  H3S  OL    26      73.803  33.882  48.009  1.00  0.00           H  
ATOM    816  C14  OL    26      75.250  32.535  48.887  1.00  0.00           C  
ATOM    817  H4R  OL    26      75.816  32.448  49.816  1.00  0.00           H  
ATOM    818  H4S  OL    26      74.588  31.669  48.831  1.00  0.00           H  
ATOM    819  C15  OL    26      76.219  32.476  47.697  1.00  0.00           C  
ATOM    820  H5R  OL    26      76.842  33.371  47.658  1.00  0.00           H  
ATOM    821  H5S  OL    26      76.894  31.633  47.854  1.00  0.00           H  
ATOM    822  C16  OL    26      75.462  32.297  46.368  1.00  0.00           C  
ATOM    823  H6R  OL    26      74.743  31.480  46.477  1.00  0.00           H  
ATOM    824  H6S  OL    26      74.895  33.200  46.127  1.00  0.00           H  
ATOM    825  C17  OL    26      76.400  31.958  45.201  1.00  0.00           C  
ATOM    826  H7R  OL    26      77.111  32.772  45.042  1.00  0.00           H  
ATOM    827  H7S  OL    26      76.971  31.060  45.451  1.00  0.00           H  
ATOM    828  C18  OL    26      75.565  31.690  43.938  1.00  0.00           C  
ATOM    829  H8R  OL    26      74.835  30.915  44.172  1.00  0.00           H  
ATOM    830  H8S  OL    26      75.000  32.588  43.675  1.00  0.00           H  
ATOM    831  C19  OL    26      76.418  31.262  42.763  1.00  0.00           C  
ATOM    832  H9R  OL    26      76.764  32.068  42.117  1.00  0.00           H  
ATOM    833 C110  OL    26      76.709  30.004  42.441  1.00  0.00           C  
ATOM    834 H10R  OL    26      77.307  29.809  41.553  1.00  0.00           H  
ATOM    835 C111  OL    26      76.335  28.765  43.236  1.00  0.00           C  
ATOM    836 H11R  OL    26      77.239  28.399  43.724  1.00  0.00           H  
ATOM    837 H11S  OL    26      75.598  28.975  44.014  1.00  0.00           H  
ATOM    838 C112  OL    26      75.800  27.645  42.324  1.00  0.00           C  
ATOM    839 H12R  OL    26      74.807  27.926  41.976  1.00  0.00           H  
ATOM    840 H12S  OL    26      76.429  27.586  41.435  1.00  0.00           H  
ATOM    841 C113  OL    26      75.722  26.253  43.001  1.00  0.00           C  
ATOM    842 H13R  OL    26      76.642  26.053  43.553  1.00  0.00           H  
ATOM    843 H13S  OL    26      74.896  26.232  43.717  1.00  0.00           H  
ATOM    844 C114  OL    26      75.515  25.126  41.971  1.00  0.00           C  
ATOM    845 H14R  OL    26      74.775  25.458  41.241  1.00  0.00           H  
ATOM    846 H14S  OL    26      76.445  24.952  41.426  1.00  0.00           H  
ATOM    847 C115  OL    26      75.027  23.803  42.596  1.00  0.00           C  
ATOM    848 H15R  OL    26      75.702  23.466  43.387  1.00  0.00           H  
ATOM    849 H15S  OL    26      74.052  23.997  43.047  1.00  0.00           H  
ATOM    850 C116  OL    26      74.875  22.691  41.543  1.00  0.00           C  
ATOM    851 H16R  OL    26      74.380  23.121  40.671  1.00  0.00           H  
ATOM    852 H16S  OL    26      75.859  22.337  41.221  1.00  0.00           H  
ATOM    853 C117  OL    26      74.033  21.501  42.044  1.00  0.00           C  
ATOM    854 H17R  OL    26      74.598  20.900  42.761  1.00  0.00           H  
ATOM    855 H17S  OL    26      73.155  21.889  42.559  1.00  0.00           H  
ATOM    856 C118  OL    26      73.581  20.604  40.883  1.00  0.00           C  
ATOM    857 H18R  OL    26      74.436  20.367  40.250  1.00  0.00           H  
ATOM    858 H18S  OL    26      72.829  21.110  40.274  1.00  0.00           H  
ATOM    859 H18T  OL    26      73.157  19.672  41.261  1.00  0.00           H  
TER     860       OL    26 
ATOM    860 C116  PA    27       1.553  16.119  39.858  1.00  0.00           C  
ATOM    861 H16R  PA    27       2.229  16.944  39.622  1.00  0.00           H  
ATOM    862 H16S  PA    27       0.714  16.145  39.161  1.00  0.00           H  
ATOM    863 H16T  PA    27       2.081  15.174  39.716  1.00  0.00           H  
ATOM    864 C115  PA    27       1.043  16.259  41.298  1.00  0.00           C  
ATOM    865 H15R  PA    27       0.315  15.470  41.501  1.00  0.00           H  
ATOM    866 H15S  PA    27       0.526  17.214  41.397  1.00  0.00           H  
ATOM    867 C114  PA    27       2.168  16.183  42.344  1.00  0.00           C  
ATOM    868 H14R  PA    27       2.989  16.855  42.081  1.00  0.00           H  
ATOM    869 H14S  PA    27       2.570  15.166  42.340  1.00  0.00           H  
ATOM    870 C113  PA    27       1.639  16.532  43.751  1.00  0.00           C  
ATOM    871 H13R  PA    27       0.958  15.739  44.066  1.00  0.00           H  
ATOM    872 H13S  PA    27       1.064  17.461  43.718  1.00  0.00           H  
ATOM    873 C112  PA    27       2.752  16.673  44.804  1.00  0.00           C  
ATOM    874 H12R  PA    27       2.288  16.848  45.776  1.00  0.00           H  
ATOM    875 H12S  PA    27       3.390  17.531  44.572  1.00  0.00           H  
ATOM    876 C111  PA    27       3.605  15.396  44.841  1.00  0.00           C  
ATOM    877 H11R  PA    27       4.091  15.282  43.872  1.00  0.00           H  
ATOM    878 H11S  PA    27       2.957  14.530  44.990  1.00  0.00           H  
ATOM    879 C110  PA    27       4.721  15.377  45.885  1.00  0.00           C  
ATOM    880 H10R  PA    27       5.345  16.266  45.769  1.00  0.00           H  
ATOM    881 H10S  PA    27       5.358  14.517  45.664  1.00  0.00           H  
ATOM    882  C19  PA    27       4.226  15.282  47.338  1.00  0.00           C  
ATOM    883  H9R  PA    27       3.621  14.379  47.465  1.00  0.00           H  
ATOM    884  H9S  PA    27       3.591  16.139  47.575  1.00  0.00           H  
ATOM    885  C18  PA    27       5.470  15.281  48.252  1.00  0.00           C  
ATOM    886  H8R  PA    27       6.128  16.087  47.918  1.00  0.00           H  
ATOM    887  H8S  PA    27       6.021  14.347  48.113  1.00  0.00           H  
ATOM    888  C17  PA    27       5.179  15.486  49.751  1.00  0.00           C  
ATOM    889  H7R  PA    27       4.577  14.651  50.117  1.00  0.00           H  
ATOM    890  H7S  PA    27       4.591  16.396  49.880  1.00  0.00           H  
ATOM    891  C16  PA    27       6.497  15.616  50.555  1.00  0.00           C  
ATOM    892  H6R  PA    27       7.118  16.385  50.092  1.00  0.00           H  
ATOM    893  H6S  PA    27       7.042  14.672  50.490  1.00  0.00           H  
ATOM    894  C15  PA    27       6.323  16.004  52.037  1.00  0.00           C  
ATOM    895  H5R  PA    27       5.654  15.289  52.518  1.00  0.00           H  
ATOM    896  H5S  PA    27       5.867  16.994  52.104  1.00  0.00           H  
ATOM    897  C14  PA    27       7.652  16.014  52.818  1.00  0.00           C  
ATOM    898  H4R  PA    27       8.378  16.665  52.327  1.00  0.00           H  
ATOM    899  H4S  PA    27       8.063  15.002  52.817  1.00  0.00           H  
ATOM    900  C13  PA    27       7.446  16.506  54.266  1.00  0.00           C  
ATOM    901  H3R  PA    27       6.521  16.082  54.661  1.00  0.00           H  
ATOM    902  H3S  PA    27       7.321  17.591  54.255  1.00  0.00           H  
ATOM    903  C12  PA    27       8.609  16.171  55.219  1.00  0.00           C  
ATOM    904  H2R  PA    27       8.434  16.643  56.186  1.00  0.00           H  
ATOM    905  H2S  PA    27       9.541  16.581  54.825  1.00  0.00           H  
ATOM    906  C11  PS    28       8.776  14.691  55.465  1.00  0.00           C  
ATOM    907  O12  PS    28       7.839  13.906  55.552  1.00  0.00           O  
ATOM    908  O11  PS    28      10.080  14.376  55.569  1.00  0.00           O  
ATOM    909  C1   PS    28      10.420  13.067  56.108  1.00  0.00           C  
ATOM    910  HR   PS    28       9.782  12.319  55.636  1.00  0.00           H  
ATOM    911  HS   PS    28      10.217  13.069  57.180  1.00  0.00           H  
ATOM    912  C2   PS    28      11.910  12.677  55.859  1.00  0.00           C  
ATOM    913  HX   PS    28      12.043  11.639  56.172  1.00  0.00           H  
ATOM    914  C3   PS    28      12.894  13.581  56.649  1.00  0.00           C  
ATOM    915  HA   PS    28      12.763  14.611  56.315  1.00  0.00           H  
ATOM    916  HB   PS    28      13.919  13.275  56.419  1.00  0.00           H  
ATOM    917  O31  PS    28      12.686  13.520  58.100  1.00  0.00           O  
ATOM    918  P31  PS    28      13.019  12.214  58.944  1.00  0.00           P  
ATOM    919  O32  PS    28      11.697  11.346  58.830  1.00  0.00           O  
ATOM    920  C31  PS    28      10.531  11.630  59.637  1.00  0.00           C  
ATOM    921  H1A  PS    28       9.658  11.673  58.978  1.00  0.00           H  
ATOM    922  H1B  PS    28      10.646  12.601  60.135  1.00  0.00           H  
ATOM    923  C32  PS    28      10.360  10.496  60.669  1.00  0.00           C  
ATOM    924  H2A  PS    28      11.239  10.472  61.313  1.00  0.00           H  
ATOM    925  N31  PS    28      10.284   9.124  60.013  1.00  0.00           N  
ATOM    926 HN1A  PS    28       9.629   9.125  59.200  1.00  0.00           H  
ATOM    927 HN1B  PS    28      11.199   8.791  59.665  1.00  0.00           H  
ATOM    928 HN1C  PS    28       9.918   8.397  60.662  1.00  0.00           H  
ATOM    929  C33  PS    28       9.188  10.848  61.580  1.00  0.00           C  
ATOM    930  O33  PS    28      14.111  11.518  58.241  1.00  0.00           O  
ATOM    931  O34  PS    28      13.249  12.613  60.355  1.00  0.00           O  
ATOM    932  O21  PS    28      12.168  12.775  54.429  1.00  0.00           O  
ATOM    933  C21  PS    28      13.194  12.092  53.885  1.00  0.00           C  
ATOM    934  O22  PS    28      14.066  11.520  54.520  1.00  0.00           O  
ATOM    935  O35  PS    28       9.402  11.198  62.729  1.00  0.00           O  
ATOM    936  O36  PS    28       8.065  10.831  61.119  1.00  0.00           O  
ATOM    937  C12  OL    29      13.158  12.101  52.372  1.00  0.00           C  
ATOM    938  H2R  OL    29      12.569  12.947  52.009  1.00  0.00           H  
ATOM    939  H2S  OL    29      14.175  12.213  51.998  1.00  0.00           H  
ATOM    940  C13  OL    29      12.583  10.767  51.864  1.00  0.00           C  
ATOM    941  H3R  OL    29      13.145   9.964  52.335  1.00  0.00           H  
ATOM    942  H3S  OL    29      11.548  10.671  52.192  1.00  0.00           H  
ATOM    943  C14  OL    29      12.701  10.500  50.357  1.00  0.00           C  
ATOM    944  H4R  OL    29      13.754  10.577  50.088  1.00  0.00           H  
ATOM    945  H4S  OL    29      12.407   9.464  50.174  1.00  0.00           H  
ATOM    946  C15  OL    29      11.864  11.409  49.446  1.00  0.00           C  
ATOM    947  H5R  OL    29      10.876  11.569  49.877  1.00  0.00           H  
ATOM    948  H5S  OL    29      12.342  12.385  49.355  1.00  0.00           H  
ATOM    949  C16  OL    29      11.721  10.784  48.048  1.00  0.00           C  
ATOM    950  H6R  OL    29      12.703  10.750  47.570  1.00  0.00           H  
ATOM    951  H6S  OL    29      11.360   9.755  48.127  1.00  0.00           H  
ATOM    952  C17  OL    29      10.757  11.594  47.174  1.00  0.00           C  
ATOM    953  H7R  OL    29       9.789  11.665  47.676  1.00  0.00           H  
ATOM    954  H7S  OL    29      11.152  12.608  47.076  1.00  0.00           H  
ATOM    955  C18  OL    29      10.566  10.955  45.787  1.00  0.00           C  
ATOM    956  H8R  OL    29      11.526  10.615  45.401  1.00  0.00           H  
ATOM    957  H8S  OL    29       9.929  10.071  45.881  1.00  0.00           H  
ATOM    958  C19  OL    29       9.900  11.936  44.853  1.00  0.00           C  
ATOM    959  H9R  OL    29       8.933  12.292  45.198  1.00  0.00           H  
ATOM    960 C110  OL    29      10.373  12.390  43.697  1.00  0.00           C  
ATOM    961 H10R  OL    29       9.771  13.101  43.139  1.00  0.00           H  
ATOM    962 C111  OL    29      11.699  12.050  43.042  1.00  0.00           C  
ATOM    963 H11R  OL    29      12.317  11.391  43.653  1.00  0.00           H  
ATOM    964 H11S  OL    29      11.493  11.519  42.110  1.00  0.00           H  
ATOM    965 C112  OL    29      12.487  13.328  42.688  1.00  0.00           C  
ATOM    966 H12R  OL    29      13.457  13.049  42.276  1.00  0.00           H  
ATOM    967 H12S  OL    29      11.954  13.869  41.902  1.00  0.00           H  
ATOM    968 C113  OL    29      12.731  14.278  43.876  1.00  0.00           C  
ATOM    969 H13R  OL    29      13.254  15.158  43.503  1.00  0.00           H  
ATOM    970 H13S  OL    29      11.776  14.613  44.282  1.00  0.00           H  
ATOM    971 C114  OL    29      13.566  13.636  44.999  1.00  0.00           C  
ATOM    972 H14R  OL    29      13.026  12.780  45.410  1.00  0.00           H  
ATOM    973 H14S  OL    29      14.499  13.269  44.570  1.00  0.00           H  
ATOM    974 C115  OL    29      13.893  14.613  46.143  1.00  0.00           C  
ATOM    975 H15R  OL    29      14.621  15.342  45.786  1.00  0.00           H  
ATOM    976 H15S  OL    29      12.987  15.154  46.423  1.00  0.00           H  
ATOM    977 C116  OL    29      14.467  13.890  47.379  1.00  0.00           C  
ATOM    978 H16R  OL    29      13.799  13.071  47.653  1.00  0.00           H  
ATOM    979 H16S  OL    29      15.430  13.452  47.114  1.00  0.00           H  
ATOM    980 C117  OL    29      14.665  14.785  48.616  1.00  0.00           C  
ATOM    981 H17R  OL    29      15.311  15.627  48.368  1.00  0.00           H  
ATOM    982 H17S  OL    29      13.705  15.200  48.919  1.00  0.00           H  
ATOM    983 C118  OL    29      15.276  13.992  49.787  1.00  0.00           C  
ATOM    984 H18R  OL    29      15.480  14.647  50.636  1.00  0.00           H  
ATOM    985 H18S  OL    29      16.214  13.524  49.478  1.00  0.00           H  
ATOM    986 H18T  OL    29      14.590  13.211  50.118  1.00  0.00           H  
TER     987       OL    29 
ATOM    987 C116  PA    30      67.568  33.726  38.601  1.00  0.00           C  
ATOM    988 H16R  PA    30      67.881  33.207  37.693  1.00  0.00           H  
ATOM    989 H16S  PA    30      68.058  34.702  38.640  1.00  0.00           H  
ATOM    990 H16T  PA    30      66.491  33.895  38.554  1.00  0.00           H  
ATOM    991 C115  PA    30      67.934  32.885  39.839  1.00  0.00           C  
ATOM    992 H15R  PA    30      67.238  32.049  39.932  1.00  0.00           H  
ATOM    993 H15S  PA    30      67.795  33.493  40.729  1.00  0.00           H  
ATOM    994 C114  PA    30      69.386  32.358  39.777  1.00  0.00           C  
ATOM    995 H14R  PA    30      70.045  33.178  39.489  1.00  0.00           H  
ATOM    996 H14S  PA    30      69.441  31.612  38.979  1.00  0.00           H  
ATOM    997 C113  PA    30      69.879  31.702  41.092  1.00  0.00           C  
ATOM    998 H13R  PA    30      70.748  31.067  40.911  1.00  0.00           H  
ATOM    999 H13S  PA    30      69.094  31.028  41.429  1.00  0.00           H  
ATOM   1000 C112  PA    30      70.206  32.666  42.256  1.00  0.00           C  
ATOM   1001 H12R  PA    30      70.161  32.084  43.178  1.00  0.00           H  
ATOM   1002 H12S  PA    30      69.433  33.432  42.315  1.00  0.00           H  
ATOM   1003 C111  PA    30      71.592  33.348  42.189  1.00  0.00           C  
ATOM   1004 H11R  PA    30      71.712  33.837  41.220  1.00  0.00           H  
ATOM   1005 H11S  PA    30      72.377  32.591  42.263  1.00  0.00           H  
ATOM   1006 C110  PA    30      71.813  34.405  43.297  1.00  0.00           C  
ATOM   1007 H10R  PA    30      71.045  35.175  43.203  1.00  0.00           H  
ATOM   1008 H10S  PA    30      72.778  34.886  43.128  1.00  0.00           H  
ATOM   1009  C19  PA    30      71.776  33.828  44.728  1.00  0.00           C  
ATOM   1010  H9R  PA    30      72.489  33.002  44.801  1.00  0.00           H  
ATOM   1011  H9S  PA    30      70.784  33.420  44.927  1.00  0.00           H  
ATOM   1012  C18  PA    30      72.109  34.832  45.848  1.00  0.00           C  
ATOM   1013  H8R  PA    30      73.189  34.993  45.853  1.00  0.00           H  
ATOM   1014  H8S  PA    30      71.841  34.346  46.788  1.00  0.00           H  
ATOM   1015  C17  PA    30      71.418  36.214  45.754  1.00  0.00           C  
ATOM   1016  H7R  PA    30      70.347  36.101  45.581  1.00  0.00           H  
ATOM   1017  H7S  PA    30      71.834  36.746  44.896  1.00  0.00           H  
ATOM   1018  C16  PA    30      71.646  37.088  47.007  1.00  0.00           C  
ATOM   1019  H6R  PA    30      71.310  38.110  46.808  1.00  0.00           H  
ATOM   1020  H6S  PA    30      72.719  37.130  47.194  1.00  0.00           H  
ATOM   1021  C15  PA    30      70.929  36.570  48.270  1.00  0.00           C  
ATOM   1022  H5R  PA    30      71.147  35.512  48.400  1.00  0.00           H  
ATOM   1023  H5S  PA    30      69.850  36.670  48.126  1.00  0.00           H  
ATOM   1024  C14  PA    30      71.374  37.281  49.564  1.00  0.00           C  
ATOM   1025  H4R  PA    30      71.187  38.352  49.493  1.00  0.00           H  
ATOM   1026  H4S  PA    30      72.452  37.149  49.688  1.00  0.00           H  
ATOM   1027  C13  PA    30      70.674  36.753  50.828  1.00  0.00           C  
ATOM   1028  H3R  PA    30      70.957  37.420  51.641  1.00  0.00           H  
ATOM   1029  H3S  PA    30      71.059  35.760  51.072  1.00  0.00           H  
ATOM   1030  C12  PA    30      69.136  36.710  50.696  1.00  0.00           C  
ATOM   1031  H2R  PA    30      68.828  35.771  50.232  1.00  0.00           H  
ATOM   1032  H2S  PA    30      68.813  37.518  50.038  1.00  0.00           H  
ATOM   1033  C11  PE    31      68.414  36.892  52.011  1.00  0.00           C  
ATOM   1034  O12  PE    31      68.597  36.222  53.012  1.00  0.00           O  
ATOM   1035  O11  PE    31      67.517  37.887  51.916  1.00  0.00           O  
ATOM   1036  C1   PE    31      66.698  38.242  53.064  1.00  0.00           C  
ATOM   1037  HR   PE    31      66.303  37.338  53.531  1.00  0.00           H  
ATOM   1038  HS   PE    31      65.867  38.832  52.677  1.00  0.00           H  
ATOM   1039  C2   PE    31      67.456  39.135  54.082  1.00  0.00           C  
ATOM   1040  HX   PE    31      68.228  38.554  54.589  1.00  0.00           H  
ATOM   1041  C3   PE    31      66.501  39.742  55.156  1.00  0.00           C  
ATOM   1042  HA   PE    31      65.859  40.473  54.665  1.00  0.00           H  
ATOM   1043  HB   PE    31      67.082  40.283  55.911  1.00  0.00           H  
ATOM   1044  O31  PE    31      65.628  38.759  55.806  1.00  0.00           O  
ATOM   1045  P31  PE    31      66.184  37.650  56.811  1.00  0.00           P  
ATOM   1046  O32  PE    31      66.531  36.422  55.857  1.00  0.00           O  
ATOM   1047  C31  PE    31      65.545  35.422  55.499  1.00  0.00           C  
ATOM   1048  H1A  PE    31      64.694  35.886  54.986  1.00  0.00           H  
ATOM   1049  H1B  PE    31      65.172  34.946  56.408  1.00  0.00           H  
ATOM   1050  C32  PE    31      66.227  34.355  54.613  1.00  0.00           C  
ATOM   1051  H2A  PE    31      65.542  33.523  54.435  1.00  0.00           H  
ATOM   1052  H2B  PE    31      66.530  34.776  53.651  1.00  0.00           H  
ATOM   1053  N31  PE    31      67.469  33.774  55.229  1.00  0.00           N  
ATOM   1054 HN1A  PE    31      67.906  33.026  54.651  1.00  0.00           H  
ATOM   1055 HN1B  PE    31      68.189  34.506  55.359  1.00  0.00           H  
ATOM   1056 HN1C  PE    31      67.293  33.390  56.175  1.00  0.00           H  
ATOM   1057  O33  PE    31      67.456  38.146  57.389  1.00  0.00           O  
ATOM   1058  O34  PE    31      65.085  37.237  57.732  1.00  0.00           O  
ATOM   1059  O21  PE    31      68.031  40.257  53.347  1.00  0.00           O  
ATOM   1060  C21  PE    31      69.289  40.157  52.864  1.00  0.00           C  
ATOM   1061  O22  PE    31      70.037  39.223  53.089  1.00  0.00           O  
ATOM   1062  C12  OL    32      69.684  41.330  51.986  1.00  0.00           C  
ATOM   1063  H2R  OL    32      68.917  42.104  52.044  1.00  0.00           H  
ATOM   1064  H2S  OL    32      70.600  41.748  52.402  1.00  0.00           H  
ATOM   1065  C13  OL    32      69.949  40.944  50.507  1.00  0.00           C  
ATOM   1066  H3R  OL    32      70.835  40.309  50.478  1.00  0.00           H  
ATOM   1067  H3S  OL    32      69.113  40.364  50.110  1.00  0.00           H  
ATOM   1068  C14  OL    32      70.213  42.169  49.601  1.00  0.00           C  
ATOM   1069  H4R  OL    32      69.298  42.755  49.507  1.00  0.00           H  
ATOM   1070  H4S  OL    32      70.931  42.816  50.101  1.00  0.00           H  
ATOM   1071  C15  OL    32      70.770  41.825  48.196  1.00  0.00           C  
ATOM   1072  H5R  OL    32      71.561  41.076  48.294  1.00  0.00           H  
ATOM   1073  H5S  OL    32      69.986  41.394  47.572  1.00  0.00           H  
ATOM   1074  C16  OL    32      71.340  43.084  47.506  1.00  0.00           C  
ATOM   1075  H6R  OL    32      70.604  43.886  47.563  1.00  0.00           H  
ATOM   1076  H6S  OL    32      72.216  43.421  48.063  1.00  0.00           H  
ATOM   1077  C17  OL    32      71.765  42.897  46.039  1.00  0.00           C  
ATOM   1078  H7R  OL    32      72.518  42.108  45.985  1.00  0.00           H  
ATOM   1079  H7S  OL    32      70.912  42.601  45.421  1.00  0.00           H  
ATOM   1080  C18  OL    32      72.383  44.192  45.487  1.00  0.00           C  
ATOM   1081  H8R  OL    32      71.668  45.018  45.540  1.00  0.00           H  
ATOM   1082  H8S  OL    32      73.229  44.458  46.123  1.00  0.00           H  
ATOM   1083  C19  OL    32      72.883  43.984  44.078  1.00  0.00           C  
ATOM   1084  H9R  OL    32      73.844  43.480  44.004  1.00  0.00           H  
ATOM   1085 C110  OL    32      72.270  44.353  42.961  1.00  0.00           C  
ATOM   1086 H10R  OL    32      72.759  44.144  42.014  1.00  0.00           H  
ATOM   1087 C111  OL    32      70.918  45.028  42.852  1.00  0.00           C  
ATOM   1088 H11R  OL    32      70.124  44.322  43.111  1.00  0.00           H  
ATOM   1089 H11S  OL    32      70.846  45.873  43.541  1.00  0.00           H  
ATOM   1090 C112  OL    32      70.690  45.524  41.411  1.00  0.00           C  
ATOM   1091 H12R  OL    32      69.819  46.178  41.391  1.00  0.00           H  
ATOM   1092 H12S  OL    32      71.549  46.120  41.096  1.00  0.00           H  
ATOM   1093 C113  OL    32      70.491  44.364  40.416  1.00  0.00           C  
ATOM   1094 H13R  OL    32      71.408  43.776  40.377  1.00  0.00           H  
ATOM   1095 H13S  OL    32      69.693  43.708  40.773  1.00  0.00           H  
ATOM   1096 C114  OL    32      70.147  44.853  38.999  1.00  0.00           C  
ATOM   1097 H14R  OL    32      69.212  45.418  39.038  1.00  0.00           H  
ATOM   1098 H14S  OL    32      70.922  45.530  38.636  1.00  0.00           H  
ATOM   1099 C115  OL    32      69.960  43.707  37.991  1.00  0.00           C  
ATOM   1100 H15R  OL    32      69.007  43.233  38.219  1.00  0.00           H  
ATOM   1101 H15S  OL    32      69.872  44.140  36.991  1.00  0.00           H  
ATOM   1102 C116  OL    32      71.036  42.597  38.000  1.00  0.00           C  
ATOM   1103 H16R  OL    32      72.039  43.021  38.053  1.00  0.00           H  
ATOM   1104 H16S  OL    32      70.896  41.984  38.894  1.00  0.00           H  
ATOM   1105 C117  OL    32      70.921  41.680  36.768  1.00  0.00           C  
ATOM   1106 H17R  OL    32      71.009  42.268  35.854  1.00  0.00           H  
ATOM   1107 H17S  OL    32      71.746  40.963  36.768  1.00  0.00           H  
ATOM   1108 C118  OL    32      69.576  40.936  36.768  1.00  0.00           C  
ATOM   1109 H18R  OL    32      69.495  40.275  35.905  1.00  0.00           H  
ATOM   1110 H18S  OL    32      68.737  41.635  36.730  1.00  0.00           H  
ATOM   1111 H18T  OL    32      69.493  40.347  37.683  1.00  0.00           H  
TER    1112       OL    32 
ATOM   1112 C116  PA    33      81.237  46.720  39.587  1.00  0.00           C  
ATOM   1113 H16R  PA    33      82.252  47.087  39.754  1.00  0.00           H  
ATOM   1114 H16S  PA    33      80.613  47.533  39.211  1.00  0.00           H  
ATOM   1115 H16T  PA    33      81.270  45.919  38.847  1.00  0.00           H  
ATOM   1116 C115  PA    33      80.667  46.207  40.906  1.00  0.00           C  
ATOM   1117 H15R  PA    33      81.161  45.274  41.179  1.00  0.00           H  
ATOM   1118 H15S  PA    33      79.603  45.996  40.793  1.00  0.00           H  
ATOM   1119 C114  PA    33      80.857  47.248  42.009  1.00  0.00           C  
ATOM   1120 H14R  PA    33      80.348  48.177  41.743  1.00  0.00           H  
ATOM   1121 H14S  PA    33      81.915  47.484  42.120  1.00  0.00           H  
ATOM   1122 C113  PA    33      80.282  46.724  43.324  1.00  0.00           C  
ATOM   1123 H13R  PA    33      80.794  45.808  43.625  1.00  0.00           H  
ATOM   1124 H13S  PA    33      79.227  46.474  43.183  1.00  0.00           H  
ATOM   1125 C112  PA    33      80.425  47.798  44.404  1.00  0.00           C  
ATOM   1126 H12R  PA    33      80.072  48.755  44.009  1.00  0.00           H  
ATOM   1127 H12S  PA    33      81.482  47.908  44.655  1.00  0.00           H  
ATOM   1128 C111  PA    33      79.613  47.412  45.645  1.00  0.00           C  
ATOM   1129 H11R  PA    33      80.097  46.570  46.143  1.00  0.00           H  
ATOM   1130 H11S  PA    33      78.623  47.078  45.329  1.00  0.00           H  
ATOM   1131 C110  PA    33      79.444  48.592  46.612  1.00  0.00           C  
ATOM   1132 H10R  PA    33      79.001  49.428  46.069  1.00  0.00           H  
ATOM   1133 H10S  PA    33      80.417  48.925  46.982  1.00  0.00           H  
ATOM   1134  C19  PA    33      78.528  48.258  47.798  1.00  0.00           C  
ATOM   1135  H9R  PA    33      78.859  47.343  48.289  1.00  0.00           H  
ATOM   1136  H9S  PA    33      77.508  48.095  47.442  1.00  0.00           H  
ATOM   1137  C18  PA    33      78.553  49.452  48.763  1.00  0.00           C  
ATOM   1138  H8R  PA    33      78.048  50.273  48.263  1.00  0.00           H  
ATOM   1139  H8S  PA    33      79.582  49.763  48.947  1.00  0.00           H  
ATOM   1140  C17  PA    33      77.860  49.258  50.111  1.00  0.00           C  
ATOM   1141  H7R  PA    33      76.807  49.027  49.946  1.00  0.00           H  
ATOM   1142  H7S  PA    33      77.915  50.222  50.621  1.00  0.00           H  
ATOM   1143  C16  PA    33      78.485  48.197  51.036  1.00  0.00           C  
ATOM   1144  H6R  PA    33      79.441  48.566  51.408  1.00  0.00           H  
ATOM   1145  H6S  PA    33      78.685  47.281  50.480  1.00  0.00           H  
ATOM   1146  C15  PA    33      77.552  47.865  52.219  1.00  0.00           C  
ATOM   1147  H5R  PA    33      78.074  47.201  52.911  1.00  0.00           H  
ATOM   1148  H5S  PA    33      76.689  47.323  51.831  1.00  0.00           H  
ATOM   1149  C14  PA    33      77.089  49.132  52.970  1.00  0.00           C  
ATOM   1150  H4R  PA    33      76.676  49.847  52.261  1.00  0.00           H  
ATOM   1151  H4S  PA    33      77.972  49.590  53.422  1.00  0.00           H  
ATOM   1152  C13  PA    33      76.000  48.949  54.045  1.00  0.00           C  
ATOM   1153  H3R  PA    33      75.754  49.940  54.432  1.00  0.00           H  
ATOM   1154  H3S  PA    33      76.391  48.365  54.877  1.00  0.00           H  
ATOM   1155  C12  PA    33      74.703  48.306  53.508  1.00  0.00           C  
ATOM   1156  H2R  PA    33      74.478  48.731  52.529  1.00  0.00           H  
ATOM   1157  H2S  PA    33      74.828  47.231  53.387  1.00  0.00           H  
ATOM   1158  C11  PE    34      73.527  48.529  54.427  1.00  0.00           C  
ATOM   1159  O12  PE    34      73.542  48.256  55.612  1.00  0.00           O  
ATOM   1160  O11  PE    34      72.483  49.079  53.778  1.00  0.00           O  
ATOM   1161  C1   PE    34      71.276  49.446  54.516  1.00  0.00           C  
ATOM   1162  HR   PE    34      71.083  48.724  55.313  1.00  0.00           H  
ATOM   1163  HS   PE    34      70.439  49.405  53.812  1.00  0.00           H  
ATOM   1164  C2   PE    34      71.372  50.887  55.104  1.00  0.00           C  
ATOM   1165  HX   PE    34      71.991  50.892  56.004  1.00  0.00           H  
ATOM   1166  C3   PE    34      69.983  51.424  55.498  1.00  0.00           C  
ATOM   1167  HA   PE    34      69.291  51.316  54.659  1.00  0.00           H  
ATOM   1168  HB   PE    34      70.069  52.484  55.739  1.00  0.00           H  
ATOM   1169  O31  PE    34      69.440  50.722  56.644  1.00  0.00           O  
ATOM   1170  P31  PE    34      69.906  51.031  58.131  1.00  0.00           P  
ATOM   1171  O32  PE    34      71.065  49.973  58.372  1.00  0.00           O  
ATOM   1172  C31  PE    34      70.828  48.738  59.091  1.00  0.00           C  
ATOM   1173  H1A  PE    34      69.788  48.416  58.995  1.00  0.00           H  
ATOM   1174  H1B  PE    34      71.052  48.883  60.147  1.00  0.00           H  
ATOM   1175  C32  PE    34      71.735  47.658  58.507  1.00  0.00           C  
ATOM   1176  H2A  PE    34      71.708  46.768  59.140  1.00  0.00           H  
ATOM   1177  H2B  PE    34      71.407  47.393  57.498  1.00  0.00           H  
ATOM   1178  N31  PE    34      73.166  48.082  58.443  1.00  0.00           N  
ATOM   1179 HN1A  PE    34      73.731  47.368  57.935  1.00  0.00           H  
ATOM   1180 HN1B  PE    34      73.273  48.995  57.959  1.00  0.00           H  
ATOM   1181 HN1C  PE    34      73.550  48.170  59.403  1.00  0.00           H  
ATOM   1182  O33  PE    34      70.477  52.390  58.215  1.00  0.00           O  
ATOM   1183  O34  PE    34      68.753  50.698  59.004  1.00  0.00           O  
ATOM   1184  O21  PE    34      71.903  51.819  54.114  1.00  0.00           O  
ATOM   1185  C21  PE    34      73.221  52.093  54.141  1.00  0.00           C  
ATOM   1186  O22  PE    34      73.989  51.705  55.008  1.00  0.00           O  
ATOM   1187  C12  OL    35      73.679  52.918  52.956  1.00  0.00           C  
ATOM   1188  H2R  OL    35      72.893  53.594  52.615  1.00  0.00           H  
ATOM   1189  H2S  OL    35      74.512  53.536  53.298  1.00  0.00           H  
ATOM   1190  C13  OL    35      74.171  52.032  51.786  1.00  0.00           C  
ATOM   1191  H3R  OL    35      74.710  52.661  51.073  1.00  0.00           H  
ATOM   1192  H3S  OL    35      74.890  51.322  52.192  1.00  0.00           H  
ATOM   1193  C14  OL    35      73.083  51.252  51.010  1.00  0.00           C  
ATOM   1194  H4R  OL    35      72.486  50.650  51.697  1.00  0.00           H  
ATOM   1195  H4S  OL    35      72.398  51.949  50.523  1.00  0.00           H  
ATOM   1196  C15  OL    35      73.656  50.315  49.929  1.00  0.00           C  
ATOM   1197  H5R  OL    35      74.309  50.875  49.255  1.00  0.00           H  
ATOM   1198  H5S  OL    35      74.256  49.527  50.386  1.00  0.00           H  
ATOM   1199  C16  OL    35      72.498  49.669  49.150  1.00  0.00           C  
ATOM   1200  H6R  OL    35      71.788  49.276  49.879  1.00  0.00           H  
ATOM   1201  H6S  OL    35      71.976  50.437  48.571  1.00  0.00           H  
ATOM   1202  C17  OL    35      72.938  48.513  48.226  1.00  0.00           C  
ATOM   1203  H7R  OL    35      73.272  47.676  48.842  1.00  0.00           H  
ATOM   1204  H7S  OL    35      72.069  48.177  47.656  1.00  0.00           H  
ATOM   1205  C18  OL    35      74.051  48.873  47.226  1.00  0.00           C  
ATOM   1206  H8R  OL    35      74.983  49.077  47.757  1.00  0.00           H  
ATOM   1207  H8S  OL    35      74.252  48.000  46.601  1.00  0.00           H  
ATOM   1208  C19  OL    35      73.633  50.070  46.394  1.00  0.00           C  
ATOM   1209  H9R  OL    35      73.864  51.039  46.831  1.00  0.00           H  
ATOM   1210 C110  OL    35      72.997  50.020  45.229  1.00  0.00           C  
ATOM   1211 H10R  OL    35      72.704  50.943  44.735  1.00  0.00           H  
ATOM   1212 C111  OL    35      72.601  48.755  44.503  1.00  0.00           C  
ATOM   1213 H11R  OL    35      72.584  47.903  45.185  1.00  0.00           H  
ATOM   1214 H11S  OL    35      71.584  48.862  44.124  1.00  0.00           H  
ATOM   1215 C112  OL    35      73.551  48.448  43.327  1.00  0.00           C  
ATOM   1216 H12R  OL    35      74.566  48.275  43.697  1.00  0.00           H  
ATOM   1217 H12S  OL    35      73.217  47.516  42.868  1.00  0.00           H  
ATOM   1218 C113  OL    35      73.582  49.555  42.252  1.00  0.00           C  
ATOM   1219 H13R  OL    35      72.591  50.006  42.173  1.00  0.00           H  
ATOM   1220 H13S  OL    35      74.277  50.350  42.539  1.00  0.00           H  
ATOM   1221 C114  OL    35      73.960  48.983  40.874  1.00  0.00           C  
ATOM   1222 H14R  OL    35      74.947  48.519  40.923  1.00  0.00           H  
ATOM   1223 H14S  OL    35      73.238  48.203  40.615  1.00  0.00           H  
ATOM   1224 C115  OL    35      73.952  50.050  39.769  1.00  0.00           C  
ATOM   1225 H15R  OL    35      73.014  50.594  39.835  1.00  0.00           H  
ATOM   1226 H15S  OL    35      74.773  50.752  39.930  1.00  0.00           H  
ATOM   1227 C116  OL    35      74.068  49.400  38.379  1.00  0.00           C  
ATOM   1228 H16R  OL    35      74.905  48.701  38.385  1.00  0.00           H  
ATOM   1229 H16S  OL    35      73.172  48.808  38.192  1.00  0.00           H  
ATOM   1230 C117  OL    35      74.224  50.371  37.196  1.00  0.00           C  
ATOM   1231 H17R  OL    35      73.251  50.807  36.959  1.00  0.00           H  
ATOM   1232 H17S  OL    35      74.894  51.201  37.437  1.00  0.00           H  
ATOM   1233 C118  OL    35      74.772  49.589  35.986  1.00  0.00           C  
ATOM   1234 H18R  OL    35      75.854  49.471  36.072  1.00  0.00           H  
ATOM   1235 H18S  OL    35      74.555  50.104  35.051  1.00  0.00           H  
ATOM   1236 H18T  OL    35      74.333  48.590  35.936  1.00  0.00           H  
TER    1237       OL    35 
ATOM   1237 C116  PA    36      13.135  73.368  36.863  1.00  0.00           C  
ATOM   1238 H16R  PA    36      12.318  74.058  36.668  1.00  0.00           H  
ATOM   1239 H16S  PA    36      12.888  72.399  36.423  1.00  0.00           H  
ATOM   1240 H16T  PA    36      14.045  73.753  36.399  1.00  0.00           H  
ATOM   1241 C115  PA    36      13.304  73.249  38.379  1.00  0.00           C  
ATOM   1242 H15R  PA    36      13.418  74.251  38.798  1.00  0.00           H  
ATOM   1243 H15S  PA    36      14.210  72.684  38.596  1.00  0.00           H  
ATOM   1244 C114  PA    36      12.102  72.529  39.014  1.00  0.00           C  
ATOM   1245 H14R  PA    36      12.082  71.502  38.645  1.00  0.00           H  
ATOM   1246 H14S  PA    36      11.164  72.994  38.701  1.00  0.00           H  
ATOM   1247 C113  PA    36      12.183  72.475  40.547  1.00  0.00           C  
ATOM   1248 H13R  PA    36      13.092  71.941  40.830  1.00  0.00           H  
ATOM   1249 H13S  PA    36      11.334  71.902  40.914  1.00  0.00           H  
ATOM   1250 C112  PA    36      12.160  73.833  41.260  1.00  0.00           C  
ATOM   1251 H12R  PA    36      11.242  74.352  40.990  1.00  0.00           H  
ATOM   1252 H12S  PA    36      12.999  74.459  40.949  1.00  0.00           H  
ATOM   1253 C111  PA    36      12.185  73.656  42.785  1.00  0.00           C  
ATOM   1254 H11R  PA    36      13.000  72.989  43.078  1.00  0.00           H  
ATOM   1255 H11S  PA    36      11.247  73.194  43.099  1.00  0.00           H  
ATOM   1256 C110  PA    36      12.345  75.025  43.462  1.00  0.00           C  
ATOM   1257 H10R  PA    36      11.790  75.763  42.886  1.00  0.00           H  
ATOM   1258 H10S  PA    36      13.400  75.311  43.439  1.00  0.00           H  
ATOM   1259  C19  PA    36      11.823  75.057  44.904  1.00  0.00           C  
ATOM   1260  H9R  PA    36      10.824  74.618  44.945  1.00  0.00           H  
ATOM   1261  H9S  PA    36      11.730  76.095  45.232  1.00  0.00           H  
ATOM   1262  C18  PA    36      12.775  74.301  45.836  1.00  0.00           C  
ATOM   1263  H8R  PA    36      13.788  74.664  45.662  1.00  0.00           H  
ATOM   1264  H8S  PA    36      12.757  73.237  45.589  1.00  0.00           H  
ATOM   1265  C17  PA    36      12.441  74.505  47.321  1.00  0.00           C  
ATOM   1266  H7R  PA    36      11.427  74.152  47.527  1.00  0.00           H  
ATOM   1267  H7S  PA    36      12.470  75.570  47.563  1.00  0.00           H  
ATOM   1268  C16  PA    36      13.464  73.754  48.188  1.00  0.00           C  
ATOM   1269  H6R  PA    36      14.454  74.185  48.021  1.00  0.00           H  
ATOM   1270  H6S  PA    36      13.493  72.707  47.875  1.00  0.00           H  
ATOM   1271  C15  PA    36      13.117  73.846  49.681  1.00  0.00           C  
ATOM   1272  H5R  PA    36      12.100  73.476  49.829  1.00  0.00           H  
ATOM   1273  H5S  PA    36      13.141  74.897  49.974  1.00  0.00           H  
ATOM   1274  C14  PA    36      14.078  73.059  50.588  1.00  0.00           C  
ATOM   1275  H4R  PA    36      15.078  73.497  50.544  1.00  0.00           H  
ATOM   1276  H4S  PA    36      14.147  72.029  50.232  1.00  0.00           H  
ATOM   1277  C13  PA    36      13.582  72.995  52.043  1.00  0.00           C  
ATOM   1278  H3R  PA    36      14.282  72.397  52.625  1.00  0.00           H  
ATOM   1279  H3S  PA    36      12.635  72.455  52.026  1.00  0.00           H  
ATOM   1280  C12  PA    36      13.379  74.351  52.756  1.00  0.00           C  
ATOM   1281  H2R  PA    36      12.749  75.003  52.151  1.00  0.00           H  
ATOM   1282  H2S  PA    36      14.331  74.866  52.889  1.00  0.00           H  
ATOM   1283  C11  PC    37      12.719  74.201  54.106  1.00  0.00           C  
ATOM   1284  O12  PC    37      12.661  73.166  54.756  1.00  0.00           O  
ATOM   1285  O11  PC    37      12.147  75.353  54.490  1.00  0.00           O  
ATOM   1286  C1   PC    37      11.347  75.352  55.702  1.00  0.00           C  
ATOM   1287  HR   PC    37      11.963  74.996  56.532  1.00  0.00           H  
ATOM   1288  HS   PC    37      10.505  74.669  55.563  1.00  0.00           H  
ATOM   1289  C2   PC    37      10.853  76.796  55.980  1.00  0.00           C  
ATOM   1290  HX   PC    37      11.739  77.436  55.999  1.00  0.00           H  
ATOM   1291  C3   PC    37      10.122  76.938  57.337  1.00  0.00           C  
ATOM   1292  HA   PC    37       9.247  76.285  57.397  1.00  0.00           H  
ATOM   1293  HB   PC    37       9.794  77.972  57.463  1.00  0.00           H  
ATOM   1294  O31  PC    37      11.059  76.612  58.393  1.00  0.00           O  
ATOM   1295  P31  PC    37      10.624  76.202  59.874  1.00  0.00           P  
ATOM   1296  O32  PC    37      10.286  74.656  59.745  1.00  0.00           O  
ATOM   1297  C31  PC    37      11.303  73.717  59.341  1.00  0.00           C  
ATOM   1298  H1A  PC    37      12.183  73.815  59.981  1.00  0.00           H  
ATOM   1299  H1B  PC    37      11.586  73.933  58.311  1.00  0.00           H  
ATOM   1300  C32  PC    37      10.745  72.284  59.406  1.00  0.00           C  
ATOM   1301  H2A  PC    37      11.333  71.646  58.744  1.00  0.00           H  
ATOM   1302  H2B  PC    37       9.717  72.304  59.040  1.00  0.00           H  
ATOM   1303  N31  PC    37      10.756  71.593  60.747  1.00  0.00           N  
ATOM   1304  C33  PC    37      12.139  71.179  61.102  1.00  0.00           C  
ATOM   1305  H3A  PC    37      12.113  70.751  62.106  1.00  0.00           H  
ATOM   1306  H3B  PC    37      12.782  72.061  61.089  1.00  0.00           H  
ATOM   1307  H3C  PC    37      12.482  70.434  60.383  1.00  0.00           H  
ATOM   1308  C34  PC    37      10.226  72.437  61.848  1.00  0.00           C  
ATOM   1309  H4A  PC    37       9.207  72.736  61.597  1.00  0.00           H  
ATOM   1310  H4B  PC    37      10.874  73.309  61.945  1.00  0.00           H  
ATOM   1311  H4C  PC    37      10.241  71.841  62.762  1.00  0.00           H  
ATOM   1312  C35  PC    37       9.938  70.356  60.698  1.00  0.00           C  
ATOM   1313  H5A  PC    37      10.118  69.797  61.618  1.00  0.00           H  
ATOM   1314  H5B  PC    37      10.236  69.771  59.828  1.00  0.00           H  
ATOM   1315  H5C  PC    37       8.889  70.646  60.640  1.00  0.00           H  
ATOM   1316  O33  PC    37      11.842  76.354  60.705  1.00  0.00           O  
ATOM   1317  O34  PC    37       9.396  76.930  60.276  1.00  0.00           O  
ATOM   1318  O21  PC    37       9.963  77.200  54.899  1.00  0.00           O  
ATOM   1319  C21  PC    37      10.232  78.341  54.227  1.00  0.00           C  
ATOM   1320  O22  PC    37      11.053  79.170  54.576  1.00  0.00           O  
ATOM   1321  C12  OL    38       9.428  78.435  52.957  1.00  0.00           C  
ATOM   1322  H2R  OL    38      10.025  78.021  52.143  1.00  0.00           H  
ATOM   1323  H2S  OL    38       8.558  77.787  53.071  1.00  0.00           H  
ATOM   1324  C13  OL    38       8.958  79.865  52.604  1.00  0.00           C  
ATOM   1325  H3R  OL    38       8.417  80.290  53.453  1.00  0.00           H  
ATOM   1326  H3S  OL    38       9.820  80.511  52.409  1.00  0.00           H  
ATOM   1327  C14  OL    38       8.020  79.822  51.375  1.00  0.00           C  
ATOM   1328  H4R  OL    38       8.605  79.577  50.489  1.00  0.00           H  
ATOM   1329  H4S  OL    38       7.306  79.007  51.508  1.00  0.00           H  
ATOM   1330  C15  OL    38       7.233  81.130  51.150  1.00  0.00           C  
ATOM   1331  H5R  OL    38       6.805  81.435  52.108  1.00  0.00           H  
ATOM   1332  H5S  OL    38       7.921  81.918  50.835  1.00  0.00           H  
ATOM   1333  C16  OL    38       6.069  81.009  50.136  1.00  0.00           C  
ATOM   1334  H6R  OL    38       5.382  80.231  50.475  1.00  0.00           H  
ATOM   1335  H6S  OL    38       5.501  81.937  50.138  1.00  0.00           H  
ATOM   1336  C17  OL    38       6.481  80.716  48.680  1.00  0.00           C  
ATOM   1337  H7R  OL    38       7.034  81.568  48.274  1.00  0.00           H  
ATOM   1338  H7S  OL    38       7.139  79.848  48.654  1.00  0.00           H  
ATOM   1339  C18  OL    38       5.257  80.424  47.793  1.00  0.00           C  
ATOM   1340  H8R  OL    38       4.658  79.657  48.288  1.00  0.00           H  
ATOM   1341  H8S  OL    38       4.634  81.314  47.698  1.00  0.00           H  
ATOM   1342  C19  OL    38       5.690  79.893  46.446  1.00  0.00           C  
ATOM   1343  H9R  OL    38       6.001  78.851  46.471  1.00  0.00           H  
ATOM   1344 C110  OL    38       5.749  80.554  45.294  1.00  0.00           C  
ATOM   1345 H10R  OL    38       6.108  80.019  44.417  1.00  0.00           H  
ATOM   1346 C111  OL    38       5.290  81.978  45.026  1.00  0.00           C  
ATOM   1347 H11R  OL    38       4.414  82.227  45.627  1.00  0.00           H  
ATOM   1348 H11S  OL    38       6.094  82.676  45.278  1.00  0.00           H  
ATOM   1349 C112  OL    38       4.954  82.162  43.529  1.00  0.00           C  
ATOM   1350 H12R  OL    38       4.810  83.222  43.306  1.00  0.00           H  
ATOM   1351 H12S  OL    38       5.826  81.843  42.955  1.00  0.00           H  
ATOM   1352 C113  OL    38       3.705  81.389  43.044  1.00  0.00           C  
ATOM   1353 H13R  OL    38       3.583  80.472  43.624  1.00  0.00           H  
ATOM   1354 H13S  OL    38       2.823  82.010  43.225  1.00  0.00           H  
ATOM   1355 C114  OL    38       3.811  81.019  41.543  1.00  0.00           C  
ATOM   1356 H14R  OL    38       3.942  81.931  40.963  1.00  0.00           H  
ATOM   1357 H14S  OL    38       4.708  80.415  41.397  1.00  0.00           H  
ATOM   1358 C115  OL    38       2.587  80.265  40.979  1.00  0.00           C  
ATOM   1359 H15R  OL    38       2.332  79.440  41.644  1.00  0.00           H  
ATOM   1360 H15S  OL    38       1.743  80.957  40.986  1.00  0.00           H  
ATOM   1361 C116  OL    38       2.744  79.712  39.539  1.00  0.00           C  
ATOM   1362 H16R  OL    38       1.744  79.629  39.106  1.00  0.00           H  
ATOM   1363 H16S  OL    38       3.291  80.433  38.927  1.00  0.00           H  
ATOM   1364 C117  OL    38       3.428  78.323  39.469  1.00  0.00           C  
ATOM   1365 H17R  OL    38       4.451  78.402  39.838  1.00  0.00           H  
ATOM   1366 H17S  OL    38       2.913  77.632  40.138  1.00  0.00           H  
ATOM   1367 C118  OL    38       3.420  77.679  38.068  1.00  0.00           C  
ATOM   1368 H18R  OL    38       3.877  78.323  37.316  1.00  0.00           H  
ATOM   1369 H18S  OL    38       2.392  77.451  37.773  1.00  0.00           H  
ATOM   1370 H18T  OL    38       3.978  76.741  38.076  1.00  0.00           H  
TER    1371       OL    38 
ATOM   1371  C1  CHL    39      48.210  50.613  51.947  1.00  0.00           C  
ATOM   1372  H11 CHL    39      49.215  50.281  52.220  1.00  0.00           H  
ATOM   1373  H12 CHL    39      47.681  49.747  51.547  1.00  0.00           H  
ATOM   1374  C2  CHL    39      47.518  51.053  53.253  1.00  0.00           C  
ATOM   1375  H21 CHL    39      46.459  51.246  53.080  1.00  0.00           H  
ATOM   1376  H22 CHL    39      47.587  50.222  53.949  1.00  0.00           H  
ATOM   1377  C3  CHL    39      48.194  52.298  53.863  1.00  0.00           C  
ATOM   1378  H31 CHL    39      49.225  52.067  54.138  1.00  0.00           H  
ATOM   1379  C4  CHL    39      48.211  53.445  52.860  1.00  0.00           C  
ATOM   1380  H41 CHL    39      47.195  53.823  52.730  1.00  0.00           H  
ATOM   1381  H42 CHL    39      48.800  54.243  53.311  1.00  0.00           H  
ATOM   1382  C5  CHL    39      48.829  53.032  51.532  1.00  0.00           C  
ATOM   1383  C6  CHL    39      49.800  53.783  51.030  1.00  0.00           C  
ATOM   1384  H61 CHL    39      50.110  54.691  51.542  1.00  0.00           H  
ATOM   1385  C7  CHL    39      50.537  53.472  49.758  1.00  0.00           C  
ATOM   1386  H71 CHL    39      50.704  54.398  49.208  1.00  0.00           H  
ATOM   1387  H72 CHL    39      51.524  53.084  50.011  1.00  0.00           H  
ATOM   1388  C8  CHL    39      49.779  52.466  48.873  1.00  0.00           C  
ATOM   1389  H81 CHL    39      48.914  52.979  48.457  1.00  0.00           H  
ATOM   1390  C9  CHL    39      49.304  51.255  49.742  1.00  0.00           C  
ATOM   1391  H91 CHL    39      50.205  50.877  50.234  1.00  0.00           H  
ATOM   1392  C10 CHL    39      48.322  51.736  50.876  1.00  0.00           C  
ATOM   1393  C11 CHL    39      48.803  50.040  48.888  1.00  0.00           C  
ATOM   1394 H111 CHL    39      48.699  49.153  49.517  1.00  0.00           H  
ATOM   1395 H112 CHL    39      47.815  50.210  48.456  1.00  0.00           H  
ATOM   1396  C12 CHL    39      49.813  49.711  47.759  1.00  0.00           C  
ATOM   1397 H121 CHL    39      50.759  49.447  48.237  1.00  0.00           H  
ATOM   1398 H122 CHL    39      49.472  48.823  47.236  1.00  0.00           H  
ATOM   1399  C13 CHL    39      50.055  50.929  46.814  1.00  0.00           C  
ATOM   1400  C14 CHL    39      50.698  51.995  47.723  1.00  0.00           C  
ATOM   1401 H141 CHL    39      51.573  51.553  48.209  1.00  0.00           H  
ATOM   1402  C15 CHL    39      51.287  53.054  46.781  1.00  0.00           C  
ATOM   1403 H151 CHL    39      50.549  53.814  46.529  1.00  0.00           H  
ATOM   1404 H152 CHL    39      52.136  53.539  47.261  1.00  0.00           H  
ATOM   1405  C16 CHL    39      51.705  52.250  45.525  1.00  0.00           C  
ATOM   1406 H161 CHL    39      51.281  52.704  44.627  1.00  0.00           H  
ATOM   1407 H162 CHL    39      52.791  52.259  45.406  1.00  0.00           H  
ATOM   1408  C17 CHL    39      51.187  50.791  45.743  1.00  0.00           C  
ATOM   1409 H171 CHL    39      52.000  50.256  46.233  1.00  0.00           H  
ATOM   1410  C18 CHL    39      48.725  51.432  46.168  1.00  0.00           C  
ATOM   1411 H181 CHL    39      48.914  52.269  45.494  1.00  0.00           H  
ATOM   1412 H182 CHL    39      48.002  51.772  46.910  1.00  0.00           H  
ATOM   1413 H183 CHL    39      48.243  50.636  45.601  1.00  0.00           H  
ATOM   1414  C19 CHL    39      46.920  52.056  50.306  1.00  0.00           C  
ATOM   1415 H191 CHL    39      46.289  52.516  51.066  1.00  0.00           H  
ATOM   1416 H192 CHL    39      46.410  51.167  49.940  1.00  0.00           H  
ATOM   1417 H193 CHL    39      47.006  52.774  49.493  1.00  0.00           H  
ATOM   1418  C20 CHL    39      50.860  50.019  44.418  1.00  0.00           C  
ATOM   1419 H201 CHL    39      50.044  50.523  43.897  1.00  0.00           H  
ATOM   1420  C21 CHL    39      50.442  48.565  44.717  1.00  0.00           C  
ATOM   1421 H211 CHL    39      50.344  47.967  43.812  1.00  0.00           H  
ATOM   1422 H212 CHL    39      49.469  48.536  45.200  1.00  0.00           H  
ATOM   1423 H213 CHL    39      51.183  48.088  45.361  1.00  0.00           H  
ATOM   1424  C22 CHL    39      52.080  50.008  43.465  1.00  0.00           C  
ATOM   1425 H221 CHL    39      52.332  51.038  43.203  1.00  0.00           H  
ATOM   1426 H222 CHL    39      52.938  49.587  43.992  1.00  0.00           H  
ATOM   1427  C23 CHL    39      51.916  49.212  42.150  1.00  0.00           C  
ATOM   1428 H231 CHL    39      51.904  48.139  42.359  1.00  0.00           H  
ATOM   1429 H232 CHL    39      50.983  49.485  41.654  1.00  0.00           H  
ATOM   1430  C24 CHL    39      53.128  49.536  41.263  1.00  0.00           C  
ATOM   1431 H241 CHL    39      53.984  49.589  41.932  1.00  0.00           H  
ATOM   1432 H242 CHL    39      53.005  50.523  40.822  1.00  0.00           H  
ATOM   1433  C25 CHL    39      53.500  48.538  40.164  1.00  0.00           C  
ATOM   1434 H251 CHL    39      53.298  47.526  40.508  1.00  0.00           H  
ATOM   1435  C26 CHL    39      52.773  48.799  38.844  1.00  0.00           C  
ATOM   1436 H261 CHL    39      51.727  48.507  38.920  1.00  0.00           H  
ATOM   1437 H262 CHL    39      53.236  48.223  38.038  1.00  0.00           H  
ATOM   1438 H263 CHL    39      52.830  49.858  38.586  1.00  0.00           H  
ATOM   1439  C27 CHL    39      54.997  48.706  39.913  1.00  0.00           C  
ATOM   1440 H271 CHL    39      55.351  48.012  39.152  1.00  0.00           H  
ATOM   1441 H272 CHL    39      55.555  48.516  40.832  1.00  0.00           H  
ATOM   1442 H273 CHL    39      55.191  49.728  39.584  1.00  0.00           H  
ATOM   1443  O1  CHL    39      47.460  52.747  54.999  1.00  0.00           O  
ATOM   1444  HO1 CHL    39      47.371  51.956  55.590  1.00  0.00           H  
TER    1445      CHL    39 
ATOM   1445 C116  PA    40      23.680  13.747  40.877  1.00  0.00           C  
ATOM   1446 H16R  PA    40      22.659  13.532  40.552  1.00  0.00           H  
ATOM   1447 H16S  PA    40      24.202  12.801  41.025  1.00  0.00           H  
ATOM   1448 H16T  PA    40      24.196  14.303  40.091  1.00  0.00           H  
ATOM   1449 C115  PA    40      23.672  14.545  42.188  1.00  0.00           C  
ATOM   1450 H15R  PA    40      23.089  15.460  42.052  1.00  0.00           H  
ATOM   1451 H15S  PA    40      24.697  14.839  42.420  1.00  0.00           H  
ATOM   1452 C114  PA    40      23.093  13.720  43.353  1.00  0.00           C  
ATOM   1453 H14R  PA    40      23.729  12.845  43.506  1.00  0.00           H  
ATOM   1454 H14S  PA    40      22.097  13.358  43.089  1.00  0.00           H  
ATOM   1455 C113  PA    40      22.991  14.536  44.657  1.00  0.00           C  
ATOM   1456 H13R  PA    40      22.505  15.488  44.436  1.00  0.00           H  
ATOM   1457 H13S  PA    40      23.993  14.748  45.043  1.00  0.00           H  
ATOM   1458 C112  PA    40      22.172  13.844  45.761  1.00  0.00           C  
ATOM   1459 H12R  PA    40      21.125  13.797  45.452  1.00  0.00           H  
ATOM   1460 H12S  PA    40      22.217  14.474  46.652  1.00  0.00           H  
ATOM   1461 C111  PA    40      22.685  12.434  46.126  1.00  0.00           C  
ATOM   1462 H11R  PA    40      23.772  12.486  46.227  1.00  0.00           H  
ATOM   1463 H11S  PA    40      22.465  11.733  45.315  1.00  0.00           H  
ATOM   1464 C110  PA    40      22.058  11.927  47.447  1.00  0.00           C  
ATOM   1465 H10R  PA    40      21.125  11.403  47.232  1.00  0.00           H  
ATOM   1466 H10S  PA    40      21.799  12.785  48.072  1.00  0.00           H  
ATOM   1467  C19  PA    40      22.987  10.999  48.256  1.00  0.00           C  
ATOM   1468  H9R  PA    40      24.015  11.338  48.126  1.00  0.00           H  
ATOM   1469  H9S  PA    40      22.925   9.987  47.853  1.00  0.00           H  
ATOM   1470  C18  PA    40      22.627  10.973  49.758  1.00  0.00           C  
ATOM   1471  H8R  PA    40      21.670  10.466  49.876  1.00  0.00           H  
ATOM   1472  H8S  PA    40      22.487  11.996  50.113  1.00  0.00           H  
ATOM   1473  C17  PA    40      23.676  10.291  50.663  1.00  0.00           C  
ATOM   1474  H7R  PA    40      23.746   9.240  50.386  1.00  0.00           H  
ATOM   1475  H7S  PA    40      23.315  10.309  51.691  1.00  0.00           H  
ATOM   1476  C16  PA    40      25.059  10.983  50.572  1.00  0.00           C  
ATOM   1477  H6R  PA    40      24.907  12.057  50.680  1.00  0.00           H  
ATOM   1478  H6S  PA    40      25.468  10.817  49.573  1.00  0.00           H  
ATOM   1479  C15  PA    40      26.147  10.534  51.574  1.00  0.00           C  
ATOM   1480  H5R  PA    40      27.076  11.028  51.285  1.00  0.00           H  
ATOM   1481  H5S  PA    40      26.304   9.466  51.446  1.00  0.00           H  
ATOM   1482  C14  PA    40      25.872  10.837  53.065  1.00  0.00           C  
ATOM   1483  H4R  PA    40      24.977  10.294  53.369  1.00  0.00           H  
ATOM   1484  H4S  PA    40      25.643  11.902  53.162  1.00  0.00           H  
ATOM   1485  C13  PA    40      27.024  10.498  54.056  1.00  0.00           C  
ATOM   1486  H3R  PA    40      26.688  10.790  55.050  1.00  0.00           H  
ATOM   1487  H3S  PA    40      27.895  11.118  53.828  1.00  0.00           H  
ATOM   1488  C12  PA    40      27.452   9.013  54.154  1.00  0.00           C  
ATOM   1489  H2R  PA    40      27.829   8.661  53.193  1.00  0.00           H  
ATOM   1490  H2S  PA    40      26.585   8.401  54.405  1.00  0.00           H  
ATOM   1491  C11  PE    41      28.512   8.757  55.211  1.00  0.00           C  
ATOM   1492  O12  PE    41      28.578   9.343  56.279  1.00  0.00           O  
ATOM   1493  O11  PE    41      29.387   7.808  54.820  1.00  0.00           O  
ATOM   1494  C1   PE    41      30.390   7.284  55.751  1.00  0.00           C  
ATOM   1495  HR   PE    41      30.789   8.078  56.386  1.00  0.00           H  
ATOM   1496  HS   PE    41      31.204   6.890  55.135  1.00  0.00           H  
ATOM   1497  C2   PE    41      29.869   6.107  56.624  1.00  0.00           C  
ATOM   1498  HX   PE    41      29.097   6.433  57.328  1.00  0.00           H  
ATOM   1499  C3   PE    41      31.037   5.446  57.383  1.00  0.00           C  
ATOM   1500  HA   PE    41      31.753   5.046  56.663  1.00  0.00           H  
ATOM   1501  HB   PE    41      30.661   4.612  57.978  1.00  0.00           H  
ATOM   1502  O31  PE    41      31.697   6.387  58.268  1.00  0.00           O  
ATOM   1503  P31  PE    41      33.213   6.807  58.048  1.00  0.00           P  
ATOM   1504  O32  PE    41      34.043   5.493  58.313  1.00  0.00           O  
ATOM   1505  C31  PE    41      33.852   4.674  59.475  1.00  0.00           C  
ATOM   1506  H1A  PE    41      32.845   4.246  59.453  1.00  0.00           H  
ATOM   1507  H1B  PE    41      33.971   5.261  60.387  1.00  0.00           H  
ATOM   1508  C32  PE    41      34.912   3.566  59.375  1.00  0.00           C  
ATOM   1509  H2A  PE    41      34.775   2.833  60.175  1.00  0.00           H  
ATOM   1510  H2B  PE    41      34.802   3.063  58.411  1.00  0.00           H  
ATOM   1511  N31  PE    41      36.334   4.063  59.447  1.00  0.00           N  
ATOM   1512 HN1A  PE    41      37.014   3.278  59.390  1.00  0.00           H  
ATOM   1513 HN1B  PE    41      36.568   4.762  58.710  1.00  0.00           H  
ATOM   1514 HN1C  PE    41      36.502   4.512  60.369  1.00  0.00           H  
ATOM   1515  O33  PE    41      33.423   7.126  56.622  1.00  0.00           O  
ATOM   1516  O34  PE    41      33.590   7.826  59.057  1.00  0.00           O  
ATOM   1517  O21  PE    41      29.366   5.069  55.762  1.00  0.00           O  
ATOM   1518  C21  PE    41      28.143   5.223  55.236  1.00  0.00           C  
ATOM   1519  O22  PE    41      27.280   5.965  55.680  1.00  0.00           O  
ATOM   1520  C12  OL    42      28.035   4.417  53.972  1.00  0.00           C  
ATOM   1521  H2R  OL    42      28.847   4.702  53.300  1.00  0.00           H  
ATOM   1522  H2S  OL    42      28.189   3.371  54.228  1.00  0.00           H  
ATOM   1523  C13  OL    42      26.689   4.558  53.253  1.00  0.00           C  
ATOM   1524  H3R  OL    42      26.595   3.699  52.587  1.00  0.00           H  
ATOM   1525  H3S  OL    42      25.882   4.491  53.983  1.00  0.00           H  
ATOM   1526  C14  OL    42      26.533   5.840  52.414  1.00  0.00           C  
ATOM   1527  H4R  OL    42      26.644   6.726  53.034  1.00  0.00           H  
ATOM   1528  H4S  OL    42      27.326   5.887  51.665  1.00  0.00           H  
ATOM   1529  C15  OL    42      25.139   5.866  51.761  1.00  0.00           C  
ATOM   1530  H5R  OL    42      24.814   4.851  51.520  1.00  0.00           H  
ATOM   1531  H5S  OL    42      24.424   6.271  52.480  1.00  0.00           H  
ATOM   1532  C16  OL    42      25.059   6.706  50.482  1.00  0.00           C  
ATOM   1533  H6R  OL    42      24.029   6.655  50.130  1.00  0.00           H  
ATOM   1534  H6S  OL    42      25.264   7.747  50.728  1.00  0.00           H  
ATOM   1535  C17  OL    42      25.998   6.209  49.358  1.00  0.00           C  
ATOM   1536  H7R  OL    42      27.044   6.438  49.574  1.00  0.00           H  
ATOM   1537  H7S  OL    42      25.936   5.119  49.313  1.00  0.00           H  
ATOM   1538  C18  OL    42      25.624   6.751  47.964  1.00  0.00           C  
ATOM   1539  H8R  OL    42      26.376   6.407  47.255  1.00  0.00           H  
ATOM   1540  H8S  OL    42      24.681   6.284  47.683  1.00  0.00           H  
ATOM   1541  C19  OL    42      25.440   8.257  47.886  1.00  0.00           C  
ATOM   1542  H9R  OL    42      25.017   8.716  48.776  1.00  0.00           H  
ATOM   1543 C110  OL    42      25.701   9.017  46.825  1.00  0.00           C  
ATOM   1544 H10R  OL    42      25.499  10.086  46.870  1.00  0.00           H  
ATOM   1545 C111  OL    42      26.195   8.522  45.478  1.00  0.00           C  
ATOM   1546 H11R  OL    42      27.132   9.020  45.221  1.00  0.00           H  
ATOM   1547 H11S  OL    42      26.395   7.452  45.490  1.00  0.00           H  
ATOM   1548 C112  OL    42      25.144   8.786  44.386  1.00  0.00           C  
ATOM   1549 H12R  OL    42      25.329   8.128  43.537  1.00  0.00           H  
ATOM   1550 H12S  OL    42      24.169   8.507  44.783  1.00  0.00           H  
ATOM   1551 C113  OL    42      25.073  10.247  43.905  1.00  0.00           C  
ATOM   1552 H13R  OL    42      24.116  10.391  43.403  1.00  0.00           H  
ATOM   1553 H13S  OL    42      25.061  10.917  44.768  1.00  0.00           H  
ATOM   1554 C114  OL    42      26.208  10.662  42.940  1.00  0.00           C  
ATOM   1555 H14R  OL    42      26.091  11.724  42.704  1.00  0.00           H  
ATOM   1556 H14S  OL    42      27.170  10.554  43.444  1.00  0.00           H  
ATOM   1557 C115  OL    42      26.275   9.864  41.617  1.00  0.00           C  
ATOM   1558 H15R  OL    42      26.916  10.418  40.925  1.00  0.00           H  
ATOM   1559 H15S  OL    42      26.765   8.907  41.805  1.00  0.00           H  
ATOM   1560 C116  OL    42      24.898   9.589  40.969  1.00  0.00           C  
ATOM   1561 H16R  OL    42      24.484   8.675  41.402  1.00  0.00           H  
ATOM   1562 H16S  OL    42      24.210  10.398  41.215  1.00  0.00           H  
ATOM   1563 C117  OL    42      24.901   9.462  39.434  1.00  0.00           C  
ATOM   1564 H17R  OL    42      25.676   8.773  39.091  1.00  0.00           H  
ATOM   1565 H17S  OL    42      23.941   9.046  39.124  1.00  0.00           H  
ATOM   1566 C118  OL    42      25.074  10.838  38.773  1.00  0.00           C  
ATOM   1567 H18R  OL    42      24.288  11.514  39.119  1.00  0.00           H  
ATOM   1568 H18S  OL    42      25.015  10.757  37.686  1.00  0.00           H  
ATOM   1569 H18T  OL    42      26.039  11.273  39.037  1.00  0.00           H  
TER    1570       OL    42 
ATOM   1570  C1  CHL    43       4.678  66.409  49.977  1.00  0.00           C  
ATOM   1571  H11 CHL    43       4.359  65.368  49.904  1.00  0.00           H  
ATOM   1572  H12 CHL    43       3.835  67.033  49.671  1.00  0.00           H  
ATOM   1573  C2  CHL    43       4.967  66.693  51.471  1.00  0.00           C  
ATOM   1574  H21 CHL    43       5.083  67.764  51.648  1.00  0.00           H  
ATOM   1575  H22 CHL    43       4.108  66.369  52.050  1.00  0.00           H  
ATOM   1576  C3  CHL    43       6.193  65.925  51.991  1.00  0.00           C  
ATOM   1577  H31 CHL    43       5.968  64.855  52.020  1.00  0.00           H  
ATOM   1578  C4  CHL    43       7.424  66.157  51.101  1.00  0.00           C  
ATOM   1579  H41 CHL    43       7.807  67.165  51.267  1.00  0.00           H  
ATOM   1580  H42 CHL    43       8.201  65.465  51.433  1.00  0.00           H  
ATOM   1581  C5  CHL    43       7.148  65.956  49.616  1.00  0.00           C  
ATOM   1582  C6  CHL    43       7.980  65.184  48.916  1.00  0.00           C  
ATOM   1583  H61 CHL    43       8.833  64.715  49.404  1.00  0.00           H  
ATOM   1584  C7  CHL    43       7.851  64.892  47.442  1.00  0.00           C  
ATOM   1585  H71 CHL    43       8.832  64.961  46.968  1.00  0.00           H  
ATOM   1586  H72 CHL    43       7.529  63.853  47.336  1.00  0.00           H  
ATOM   1587  C8  CHL    43       6.875  65.873  46.751  1.00  0.00           C  
ATOM   1588  H81 CHL    43       7.391  66.832  46.714  1.00  0.00           H  
ATOM   1589  C9  CHL    43       5.576  66.006  47.620  1.00  0.00           C  
ATOM   1590  H91 CHL    43       5.263  64.984  47.838  1.00  0.00           H  
ATOM   1591  C10 CHL    43       5.896  66.643  49.028  1.00  0.00           C  
ATOM   1592  C11 CHL    43       4.350  66.645  46.873  1.00  0.00           C  
ATOM   1593 H111 CHL    43       3.438  66.405  47.423  1.00  0.00           H  
ATOM   1594 H112 CHL    43       4.412  67.731  46.852  1.00  0.00           H  
ATOM   1595  C12 CHL    43       4.168  66.166  45.411  1.00  0.00           C  
ATOM   1596 H121 CHL    43       3.843  65.123  45.429  1.00  0.00           H  
ATOM   1597 H122 CHL    43       3.363  66.734  44.941  1.00  0.00           H  
ATOM   1598  C13 CHL    43       5.481  66.293  44.594  1.00  0.00           C  
ATOM   1599  C14 CHL    43       6.543  65.416  45.303  1.00  0.00           C  
ATOM   1600 H141 CHL    43       6.130  64.407  45.384  1.00  0.00           H  
ATOM   1601  C15 CHL    43       7.695  65.312  44.281  1.00  0.00           C  
ATOM   1602 H151 CHL    43       8.327  66.205  44.293  1.00  0.00           H  
ATOM   1603 H152 CHL    43       8.338  64.446  44.457  1.00  0.00           H  
ATOM   1604  C16 CHL    43       6.940  65.227  42.931  1.00  0.00           C  
ATOM   1605 H161 CHL    43       7.386  65.929  42.223  1.00  0.00           H  
ATOM   1606 H162 CHL    43       7.024  64.225  42.504  1.00  0.00           H  
ATOM   1607  C17 CHL    43       5.443  65.591  43.202  1.00  0.00           C  
ATOM   1608 H171 CHL    43       4.904  64.647  43.344  1.00  0.00           H  
ATOM   1609  C18 CHL    43       5.946  67.782  44.508  1.00  0.00           C  
ATOM   1610 H181 CHL    43       5.160  68.427  44.127  1.00  0.00           H  
ATOM   1611 H182 CHL    43       6.817  67.885  43.862  1.00  0.00           H  
ATOM   1612 H183 CHL    43       6.222  68.181  45.483  1.00  0.00           H  
ATOM   1613  C19 CHL    43       6.151  68.177  48.942  1.00  0.00           C  
ATOM   1614 H191 CHL    43       5.333  68.718  48.465  1.00  0.00           H  
ATOM   1615 H192 CHL    43       7.069  68.389  48.396  1.00  0.00           H  
ATOM   1616 H193 CHL    43       6.267  68.610  49.935  1.00  0.00           H  
ATOM   1617  C20 CHL    43       4.804  66.306  41.962  1.00  0.00           C  
ATOM   1618 H201 CHL    43       5.530  67.031  41.593  1.00  0.00           H  
ATOM   1619  C21 CHL    43       3.503  67.106  42.219  1.00  0.00           C  
ATOM   1620 H211 CHL    43       3.724  68.060  42.692  1.00  0.00           H  
ATOM   1621 H212 CHL    43       2.788  66.557  42.830  1.00  0.00           H  
ATOM   1622 H213 CHL    43       3.013  67.365  41.279  1.00  0.00           H  
ATOM   1623  C22 CHL    43       4.581  65.241  40.852  1.00  0.00           C  
ATOM   1624 H221 CHL    43       5.494  64.653  40.741  1.00  0.00           H  
ATOM   1625 H222 CHL    43       3.794  64.541  41.148  1.00  0.00           H  
ATOM   1626  C23 CHL    43       4.236  65.785  39.456  1.00  0.00           C  
ATOM   1627 H231 CHL    43       4.179  64.925  38.790  1.00  0.00           H  
ATOM   1628 H232 CHL    43       3.246  66.242  39.451  1.00  0.00           H  
ATOM   1629  C24 CHL    43       5.289  66.773  38.913  1.00  0.00           C  
ATOM   1630 H241 CHL    43       5.250  67.712  39.468  1.00  0.00           H  
ATOM   1631 H242 CHL    43       6.288  66.359  39.064  1.00  0.00           H  
ATOM   1632  C25 CHL    43       5.105  67.081  37.425  1.00  0.00           C  
ATOM   1633 H251 CHL    43       4.954  66.147  36.883  1.00  0.00           H  
ATOM   1634  C26 CHL    43       3.899  67.997  37.194  1.00  0.00           C  
ATOM   1635 H261 CHL    43       2.996  67.594  37.656  1.00  0.00           H  
ATOM   1636 H262 CHL    43       3.719  68.109  36.124  1.00  0.00           H  
ATOM   1637 H263 CHL    43       4.088  68.981  37.625  1.00  0.00           H  
ATOM   1638  C27 CHL    43       6.382  67.739  36.901  1.00  0.00           C  
ATOM   1639 H271 CHL    43       6.294  67.955  35.838  1.00  0.00           H  
ATOM   1640 H272 CHL    43       7.231  67.068  37.047  1.00  0.00           H  
ATOM   1641 H273 CHL    43       6.580  68.674  37.428  1.00  0.00           H  
ATOM   1642  O1  CHL    43       6.496  66.399  53.298  1.00  0.00           O  
ATOM   1643  HO1 CHL    43       5.733  66.138  53.867  1.00  0.00           H  
TER    1644      CHL    43 
ATOM   1644  C1  CHL    44      78.902  12.005  52.469  1.00  0.00           C  
ATOM   1645  H11 CHL    44      78.364  11.061  52.377  1.00  0.00           H  
ATOM   1646  H12 CHL    44      78.151  12.773  52.658  1.00  0.00           H  
ATOM   1647  C2  CHL    44      79.833  11.879  53.712  1.00  0.00           C  
ATOM   1648  H21 CHL    44      80.326  12.832  53.898  1.00  0.00           H  
ATOM   1649  H22 CHL    44      79.235  11.648  54.599  1.00  0.00           H  
ATOM   1650  C3  CHL    44      80.911  10.795  53.530  1.00  0.00           C  
ATOM   1651  H31 CHL    44      80.457   9.799  53.567  1.00  0.00           H  
ATOM   1652  C4  CHL    44      81.663  10.992  52.204  1.00  0.00           C  
ATOM   1653  H41 CHL    44      82.340  11.839  52.328  1.00  0.00           H  
ATOM   1654  H42 CHL    44      82.292  10.117  52.031  1.00  0.00           H  
ATOM   1655  C5  CHL    44      80.769  11.256  50.987  1.00  0.00           C  
ATOM   1656  C6  CHL    44      81.042  10.630  49.848  1.00  0.00           C  
ATOM   1657  H61 CHL    44      81.864   9.921  49.807  1.00  0.00           H  
ATOM   1658  C7  CHL    44      80.359  10.886  48.526  1.00  0.00           C  
ATOM   1659  H71 CHL    44      81.134  11.034  47.770  1.00  0.00           H  
ATOM   1660  H72 CHL    44      79.798   9.996  48.229  1.00  0.00           H  
ATOM   1661  C8  CHL    44      79.445  12.132  48.542  1.00  0.00           C  
ATOM   1662  H81 CHL    44      80.095  13.001  48.456  1.00  0.00           H  
ATOM   1663  C9  CHL    44      78.652  12.203  49.890  1.00  0.00           C  
ATOM   1664  H91 CHL    44      78.110  11.258  49.994  1.00  0.00           H  
ATOM   1665  C10 CHL    44      79.648  12.301  51.127  1.00  0.00           C  
ATOM   1666  C11 CHL    44      77.542  13.306  49.829  1.00  0.00           C  
ATOM   1667 H111 CHL    44      76.869  13.194  50.682  1.00  0.00           H  
ATOM   1668 H112 CHL    44      77.995  14.291  49.918  1.00  0.00           H  
ATOM   1669  C12 CHL    44      76.673  13.287  48.533  1.00  0.00           C  
ATOM   1670 H121 CHL    44      76.059  12.386  48.530  1.00  0.00           H  
ATOM   1671 H122 CHL    44      75.997  14.138  48.597  1.00  0.00           H  
ATOM   1672  C13 CHL    44      77.515  13.320  47.222  1.00  0.00           C  
ATOM   1673  C14 CHL    44      78.487  12.120  47.319  1.00  0.00           C  
ATOM   1674 H141 CHL    44      77.871  11.222  47.426  1.00  0.00           H  
ATOM   1675  C15 CHL    44      79.119  12.018  45.921  1.00  0.00           C  
ATOM   1676 H151 CHL    44      79.940  12.730  45.808  1.00  0.00           H  
ATOM   1677 H152 CHL    44      79.494  11.013  45.719  1.00  0.00           H  
ATOM   1678  C16 CHL    44      77.960  12.407  44.977  1.00  0.00           C  
ATOM   1679 H161 CHL    44      78.306  13.165  44.267  1.00  0.00           H  
ATOM   1680 H162 CHL    44      77.631  11.538  44.405  1.00  0.00           H  
ATOM   1681  C17 CHL    44      76.797  12.950  45.871  1.00  0.00           C  
ATOM   1682 H171 CHL    44      76.127  12.106  46.064  1.00  0.00           H  
ATOM   1683  C18 CHL    44      78.241  14.695  47.092  1.00  0.00           C  
ATOM   1684 H181 CHL    44      78.865  14.909  47.956  1.00  0.00           H  
ATOM   1685 H182 CHL    44      77.513  15.501  47.014  1.00  0.00           H  
ATOM   1686 H183 CHL    44      78.873  14.739  46.204  1.00  0.00           H  
ATOM   1687  C19 CHL    44      80.313  13.706  51.189  1.00  0.00           C  
ATOM   1688 H191 CHL    44      80.741  13.997  50.230  1.00  0.00           H  
ATOM   1689 H192 CHL    44      81.127  13.747  51.913  1.00  0.00           H  
ATOM   1690 H193 CHL    44      79.597  14.469  51.489  1.00  0.00           H  
ATOM   1691  C20 CHL    44      75.971  14.057  45.129  1.00  0.00           C  
ATOM   1692 H201 CHL    44      76.661  14.852  44.846  1.00  0.00           H  
ATOM   1693  C21 CHL    44      74.887  14.680  46.036  1.00  0.00           C  
ATOM   1694 H211 CHL    44      74.140  13.951  46.355  1.00  0.00           H  
ATOM   1695 H212 CHL    44      74.381  15.490  45.518  1.00  0.00           H  
ATOM   1696 H213 CHL    44      75.324  15.128  46.924  1.00  0.00           H  
ATOM   1697  C22 CHL    44      75.343  13.487  43.819  1.00  0.00           C  
ATOM   1698 H221 CHL    44      76.105  12.938  43.266  1.00  0.00           H  
ATOM   1699 H222 CHL    44      74.583  12.748  44.087  1.00  0.00           H  
ATOM   1700  C23 CHL    44      74.711  14.483  42.814  1.00  0.00           C  
ATOM   1701 H231 CHL    44      74.407  13.904  41.937  1.00  0.00           H  
ATOM   1702 H232 CHL    44      73.797  14.907  43.226  1.00  0.00           H  
ATOM   1703  C24 CHL    44      75.628  15.646  42.371  1.00  0.00           C  
ATOM   1704 H241 CHL    44      75.970  16.184  43.256  1.00  0.00           H  
ATOM   1705 H242 CHL    44      76.513  15.252  41.869  1.00  0.00           H  
ATOM   1706  C25 CHL    44      74.951  16.668  41.442  1.00  0.00           C  
ATOM   1707 H251 CHL    44      74.176  17.205  41.991  1.00  0.00           H  
ATOM   1708  C26 CHL    44      76.017  17.675  40.999  1.00  0.00           C  
ATOM   1709 H261 CHL    44      76.527  18.054  41.884  1.00  0.00           H  
ATOM   1710 H262 CHL    44      75.584  18.532  40.486  1.00  0.00           H  
ATOM   1711 H263 CHL    44      76.747  17.198  40.340  1.00  0.00           H  
ATOM   1712  C27 CHL    44      74.291  15.995  40.240  1.00  0.00           C  
ATOM   1713 H271 CHL    44      73.411  15.428  40.556  1.00  0.00           H  
ATOM   1714 H272 CHL    44      74.991  15.313  39.756  1.00  0.00           H  
ATOM   1715 H273 CHL    44      73.974  16.750  39.521  1.00  0.00           H  
ATOM   1716  O1  CHL    44      81.866  10.912  54.591  1.00  0.00           O  
ATOM   1717  HO1 CHL    44      82.336  11.786  54.458  1.00  0.00           H  
TER    1718      CHL    44 
ATOM   1718 C116  PA    45      70.772  48.415  36.410  1.00  0.00           C  
ATOM   1719 H16R  PA    45      71.719  47.923  36.636  1.00  0.00           H  
ATOM   1720 H16S  PA    45      70.852  48.910  35.437  1.00  0.00           H  
ATOM   1721 H16T  PA    45      70.008  47.641  36.340  1.00  0.00           H  
ATOM   1722 C115  PA    45      70.423  49.423  37.522  1.00  0.00           C  
ATOM   1723 H15R  PA    45      69.521  49.977  37.251  1.00  0.00           H  
ATOM   1724 H15S  PA    45      71.230  50.151  37.618  1.00  0.00           H  
ATOM   1725 C114  PA    45      70.209  48.729  38.880  1.00  0.00           C  
ATOM   1726 H14R  PA    45      71.127  48.221  39.180  1.00  0.00           H  
ATOM   1727 H14S  PA    45      69.440  47.962  38.775  1.00  0.00           H  
ATOM   1728 C113  PA    45      69.775  49.721  39.975  1.00  0.00           C  
ATOM   1729 H13R  PA    45      68.855  50.216  39.656  1.00  0.00           H  
ATOM   1730 H13S  PA    45      70.533  50.495  40.105  1.00  0.00           H  
ATOM   1731 C112  PA    45      69.545  49.060  41.342  1.00  0.00           C  
ATOM   1732 H12R  PA    45      70.505  48.733  41.749  1.00  0.00           H  
ATOM   1733 H12S  PA    45      68.910  48.178  41.231  1.00  0.00           H  
ATOM   1734 C111  PA    45      68.894  50.061  42.312  1.00  0.00           C  
ATOM   1735 H11R  PA    45      68.003  50.487  41.841  1.00  0.00           H  
ATOM   1736 H11S  PA    45      69.592  50.881  42.496  1.00  0.00           H  
ATOM   1737 C110  PA    45      68.504  49.402  43.646  1.00  0.00           C  
ATOM   1738 H10R  PA    45      69.359  48.865  44.055  1.00  0.00           H  
ATOM   1739 H10S  PA    45      67.706  48.687  43.454  1.00  0.00           H  
ATOM   1740  C19  PA    45      68.005  50.399  44.700  1.00  0.00           C  
ATOM   1741  H9R  PA    45      67.139  50.925  44.291  1.00  0.00           H  
ATOM   1742  H9S  PA    45      68.776  51.147  44.893  1.00  0.00           H  
ATOM   1743  C18  PA    45      67.575  49.712  46.017  1.00  0.00           C  
ATOM   1744  H8R  PA    45      66.845  48.940  45.762  1.00  0.00           H  
ATOM   1745  H8S  PA    45      67.060  50.457  46.626  1.00  0.00           H  
ATOM   1746  C17  PA    45      68.695  49.073  46.877  1.00  0.00           C  
ATOM   1747  H7R  PA    45      69.404  49.843  47.194  1.00  0.00           H  
ATOM   1748  H7S  PA    45      69.252  48.346  46.283  1.00  0.00           H  
ATOM   1749  C16  PA    45      68.098  48.359  48.116  1.00  0.00           C  
ATOM   1750  H6R  PA    45      67.427  47.574  47.767  1.00  0.00           H  
ATOM   1751  H6S  PA    45      67.480  49.064  48.675  1.00  0.00           H  
ATOM   1752  C15  PA    45      69.152  47.744  49.068  1.00  0.00           C  
ATOM   1753  H5R  PA    45      69.851  48.524  49.366  1.00  0.00           H  
ATOM   1754  H5S  PA    45      69.728  46.984  48.535  1.00  0.00           H  
ATOM   1755  C14  PA    45      68.520  47.148  50.348  1.00  0.00           C  
ATOM   1756  H4R  PA    45      67.704  46.481  50.079  1.00  0.00           H  
ATOM   1757  H4S  PA    45      68.074  47.961  50.918  1.00  0.00           H  
ATOM   1758  C13  PA    45      69.492  46.370  51.260  1.00  0.00           C  
ATOM   1759  H3R  PA    45      70.379  46.977  51.456  1.00  0.00           H  
ATOM   1760  H3S  PA    45      69.821  45.467  50.742  1.00  0.00           H  
ATOM   1761  C12  PA    45      68.815  45.994  52.601  1.00  0.00           C  
ATOM   1762  H2R  PA    45      67.890  45.454  52.405  1.00  0.00           H  
ATOM   1763  H2S  PA    45      68.558  46.905  53.144  1.00  0.00           H  
ATOM   1764  C11  PC    46      69.693  45.161  53.508  1.00  0.00           C  
ATOM   1765  O12  PC    46      69.401  44.044  53.911  1.00  0.00           O  
ATOM   1766  O11  PC    46      70.825  45.799  53.858  1.00  0.00           O  
ATOM   1767  C1   PC    46      71.708  45.130  54.793  1.00  0.00           C  
ATOM   1768  HR   PC    46      71.121  44.646  55.579  1.00  0.00           H  
ATOM   1769  HS   PC    46      72.352  45.889  55.240  1.00  0.00           H  
ATOM   1770  C2   PC    46      72.572  44.070  54.075  1.00  0.00           C  
ATOM   1771  HX   PC    46      71.929  43.385  53.517  1.00  0.00           H  
ATOM   1772  C3   PC    46      73.403  43.231  55.066  1.00  0.00           C  
ATOM   1773  HA   PC    46      74.001  42.528  54.480  1.00  0.00           H  
ATOM   1774  HB   PC    46      72.747  42.652  55.720  1.00  0.00           H  
ATOM   1775  O31  PC    46      74.286  44.101  55.841  1.00  0.00           O  
ATOM   1776  P31  PC    46      74.021  44.486  57.372  1.00  0.00           P  
ATOM   1777  O32  PC    46      74.824  43.383  58.152  1.00  0.00           O  
ATOM   1778  C31  PC    46      76.260  43.399  58.235  1.00  0.00           C  
ATOM   1779  H1A  PC    46      76.599  44.293  58.755  1.00  0.00           H  
ATOM   1780  H1B  PC    46      76.709  43.375  57.236  1.00  0.00           H  
ATOM   1781  C32  PC    46      76.655  42.181  59.077  1.00  0.00           C  
ATOM   1782  H2A  PC    46      75.965  42.128  59.921  1.00  0.00           H  
ATOM   1783  H2B  PC    46      77.666  42.323  59.464  1.00  0.00           H  
ATOM   1784  N31  PC    46      76.637  40.836  58.401  1.00  0.00           N  
ATOM   1785  C33  PC    46      77.802  40.714  57.480  1.00  0.00           C  
ATOM   1786  H3A  PC    46      78.727  40.739  58.055  1.00  0.00           H  
ATOM   1787  H3B  PC    46      77.765  41.535  56.763  1.00  0.00           H  
ATOM   1788  H3C  PC    46      77.722  39.763  56.954  1.00  0.00           H  
ATOM   1789  C34  PC    46      76.753  39.783  59.447  1.00  0.00           C  
ATOM   1790  H4A  PC    46      76.970  38.844  58.939  1.00  0.00           H  
ATOM   1791  H4B  PC    46      75.817  39.722  60.006  1.00  0.00           H  
ATOM   1792  H4C  PC    46      77.582  40.046  60.105  1.00  0.00           H  
ATOM   1793  C35  PC    46      75.404  40.592  57.596  1.00  0.00           C  
ATOM   1794  H5A  PC    46      75.306  39.523  57.395  1.00  0.00           H  
ATOM   1795  H5B  PC    46      75.491  41.139  56.654  1.00  0.00           H  
ATOM   1796  H5C  PC    46      74.540  40.950  58.159  1.00  0.00           H  
ATOM   1797  O33  PC    46      74.623  45.805  57.658  1.00  0.00           O  
ATOM   1798  O34  PC    46      72.594  44.273  57.717  1.00  0.00           O  
ATOM   1799  O21  PC    46      73.517  44.713  53.185  1.00  0.00           O  
ATOM   1800  C21  PC    46      73.196  44.806  51.886  1.00  0.00           C  
ATOM   1801  O22  PC    46      72.118  44.516  51.412  1.00  0.00           O  
ATOM   1802  C12  OL    47      74.348  45.302  51.057  1.00  0.00           C  
ATOM   1803  H2R  OL    47      73.976  46.071  50.379  1.00  0.00           H  
ATOM   1804  H2S  OL    47      75.089  45.760  51.711  1.00  0.00           H  
ATOM   1805  C13  OL    47      74.994  44.129  50.295  1.00  0.00           C  
ATOM   1806  H3R  OL    47      75.372  43.405  51.022  1.00  0.00           H  
ATOM   1807  H3S  OL    47      74.231  43.606  49.713  1.00  0.00           H  
ATOM   1808  C14  OL    47      76.149  44.554  49.364  1.00  0.00           C  
ATOM   1809  H4R  OL    47      76.864  45.167  49.920  1.00  0.00           H  
ATOM   1810  H4S  OL    47      76.682  43.653  49.056  1.00  0.00           H  
ATOM   1811  C15  OL    47      75.680  45.345  48.122  1.00  0.00           C  
ATOM   1812  H5R  OL    47      74.681  45.024  47.820  1.00  0.00           H  
ATOM   1813  H5S  OL    47      75.605  46.399  48.396  1.00  0.00           H  
ATOM   1814  C16  OL    47      76.628  45.247  46.910  1.00  0.00           C  
ATOM   1815  H6R  OL    47      76.290  45.968  46.160  1.00  0.00           H  
ATOM   1816  H6S  OL    47      77.626  45.547  47.230  1.00  0.00           H  
ATOM   1817  C17  OL    47      76.741  43.859  46.247  1.00  0.00           C  
ATOM   1818  H7R  OL    47      77.226  43.168  46.941  1.00  0.00           H  
ATOM   1819  H7S  OL    47      75.751  43.456  46.015  1.00  0.00           H  
ATOM   1820  C18  OL    47      77.578  43.947  44.958  1.00  0.00           C  
ATOM   1821  H8R  OL    47      77.230  44.778  44.344  1.00  0.00           H  
ATOM   1822  H8S  OL    47      78.603  44.181  45.243  1.00  0.00           H  
ATOM   1823  C19  OL    47      77.560  42.632  44.208  1.00  0.00           C  
ATOM   1824  H9R  OL    47      78.003  41.812  44.759  1.00  0.00           H  
ATOM   1825 C110  OL    47      77.025  42.393  43.014  1.00  0.00           C  
ATOM   1826 H10R  OL    47      77.035  41.378  42.621  1.00  0.00           H  
ATOM   1827 C111  OL    47      76.437  43.433  42.087  1.00  0.00           C  
ATOM   1828 H11R  OL    47      75.362  43.494  42.259  1.00  0.00           H  
ATOM   1829 H11S  OL    47      76.872  44.411  42.293  1.00  0.00           H  
ATOM   1830 C112  OL    47      76.688  43.060  40.612  1.00  0.00           C  
ATOM   1831 H12R  OL    47      77.763  42.939  40.451  1.00  0.00           H  
ATOM   1832 H12S  OL    47      76.227  42.092  40.409  1.00  0.00           H  
ATOM   1833 C113  OL    47      76.157  44.103  39.605  1.00  0.00           C  
ATOM   1834 H13R  OL    47      76.668  45.052  39.783  1.00  0.00           H  
ATOM   1835 H13S  OL    47      76.429  43.776  38.599  1.00  0.00           H  
ATOM   1836 C114  OL    47      74.631  44.336  39.662  1.00  0.00           C  
ATOM   1837 H14R  OL    47      74.098  43.437  39.344  1.00  0.00           H  
ATOM   1838 H14S  OL    47      74.340  44.525  40.695  1.00  0.00           H  
ATOM   1839 C115  OL    47      74.170  45.546  38.824  1.00  0.00           C  
ATOM   1840 H15R  OL    47      73.082  45.541  38.766  1.00  0.00           H  
ATOM   1841 H15S  OL    47      74.459  46.453  39.357  1.00  0.00           H  
ATOM   1842 C116  OL    47      74.734  45.639  37.393  1.00  0.00           C  
ATOM   1843 H16R  OL    47      74.370  46.561  36.936  1.00  0.00           H  
ATOM   1844 H16S  OL    47      75.823  45.723  37.424  1.00  0.00           H  
ATOM   1845 C117  OL    47      74.325  44.478  36.474  1.00  0.00           C  
ATOM   1846 H17R  OL    47      74.794  43.546  36.795  1.00  0.00           H  
ATOM   1847 H17S  OL    47      73.241  44.343  36.513  1.00  0.00           H  
ATOM   1848 C118  OL    47      74.761  44.816  35.039  1.00  0.00           C  
ATOM   1849 H18R  OL    47      75.803  45.145  35.026  1.00  0.00           H  
ATOM   1850 H18S  OL    47      74.140  45.623  34.642  1.00  0.00           H  
ATOM   1851 H18T  OL    47      74.667  43.945  34.391  1.00  0.00           H  
TER    1852       OL    47 
ATOM   1852  C1  CHL    48      46.618  56.323  50.826  1.00  0.00           C  
ATOM   1853  H11 CHL    48      47.335  55.510  50.942  1.00  0.00           H  
ATOM   1854  H12 CHL    48      45.772  55.923  50.265  1.00  0.00           H  
ATOM   1855  C2  CHL    48      46.138  56.726  52.246  1.00  0.00           C  
ATOM   1856  H21 CHL    48      45.332  57.461  52.191  1.00  0.00           H  
ATOM   1857  H22 CHL    48      45.738  55.841  52.747  1.00  0.00           H  
ATOM   1858  C3  CHL    48      47.304  57.282  53.083  1.00  0.00           C  
ATOM   1859  H31 CHL    48      48.039  56.488  53.236  1.00  0.00           H  
ATOM   1860  C4  CHL    48      47.996  58.452  52.367  1.00  0.00           C  
ATOM   1861  H41 CHL    48      47.360  59.340  52.423  1.00  0.00           H  
ATOM   1862  H42 CHL    48      48.896  58.669  52.941  1.00  0.00           H  
ATOM   1863  C5  CHL    48      48.368  58.158  50.912  1.00  0.00           C  
ATOM   1864  C6  CHL    48      49.561  58.530  50.463  1.00  0.00           C  
ATOM   1865  H61 CHL    48      50.255  59.045  51.120  1.00  0.00           H  
ATOM   1866  C7  CHL    48      50.067  58.320  49.061  1.00  0.00           C  
ATOM   1867  H71 CHL    48      50.522  59.240  48.687  1.00  0.00           H  
ATOM   1868  H72 CHL    48      50.862  57.578  49.101  1.00  0.00           H  
ATOM   1869  C8  CHL    48      48.981  57.861  48.073  1.00  0.00           C  
ATOM   1870  H81 CHL    48      48.442  58.750  47.745  1.00  0.00           H  
ATOM   1871  C9  CHL    48      48.022  56.835  48.754  1.00  0.00           C  
ATOM   1872  H91 CHL    48      48.663  56.021  49.108  1.00  0.00           H  
ATOM   1873  C10 CHL    48      47.325  57.459  50.026  1.00  0.00           C  
ATOM   1874  C11 CHL    48      47.041  56.167  47.729  1.00  0.00           C  
ATOM   1875 H111 CHL    48      46.535  55.320  48.197  1.00  0.00           H  
ATOM   1876 H112 CHL    48      46.255  56.870  47.451  1.00  0.00           H  
ATOM   1877  C12 CHL    48      47.730  55.653  46.428  1.00  0.00           C  
ATOM   1878 H121 CHL    48      48.323  54.768  46.657  1.00  0.00           H  
ATOM   1879 H122 CHL    48      46.946  55.332  45.742  1.00  0.00           H  
ATOM   1880  C13 CHL    48      48.640  56.735  45.773  1.00  0.00           C  
ATOM   1881  C14 CHL    48      49.645  57.189  46.855  1.00  0.00           C  
ATOM   1882 H141 CHL    48      50.147  56.292  47.231  1.00  0.00           H  
ATOM   1883  C15 CHL    48      50.743  57.977  46.125  1.00  0.00           C  
ATOM   1884 H151 CHL    48      50.485  59.036  46.030  1.00  0.00           H  
ATOM   1885 H152 CHL    48      51.694  57.899  46.653  1.00  0.00           H  
ATOM   1886  C16 CHL    48      50.830  57.283  44.751  1.00  0.00           C  
ATOM   1887 H161 CHL    48      50.788  58.029  43.960  1.00  0.00           H  
ATOM   1888 H162 CHL    48      51.782  56.755  44.660  1.00  0.00           H  
ATOM   1889  C17 CHL    48      49.648  56.269  44.662  1.00  0.00           C  
ATOM   1890 H171 CHL    48      50.058  55.307  44.969  1.00  0.00           H  
ATOM   1891  C18 CHL    48      47.737  57.891  45.260  1.00  0.00           C  
ATOM   1892 H181 CHL    48      47.027  57.513  44.523  1.00  0.00           H  
ATOM   1893 H182 CHL    48      48.337  58.677  44.806  1.00  0.00           H  
ATOM   1894 H183 CHL    48      47.155  58.348  46.059  1.00  0.00           H  
ATOM   1895  C19 CHL    48      46.284  58.530  49.619  1.00  0.00           C  
ATOM   1896 H191 CHL    48      45.891  59.027  50.505  1.00  0.00           H  
ATOM   1897 H192 CHL    48      45.444  58.109  49.065  1.00  0.00           H  
ATOM   1898 H193 CHL    48      46.744  59.305  49.009  1.00  0.00           H  
ATOM   1899  C20 CHL    48      49.102  56.090  43.207  1.00  0.00           C  
ATOM   1900 H201 CHL    48      48.575  57.002  42.922  1.00  0.00           H  
ATOM   1901  C21 CHL    48      48.059  54.957  43.131  1.00  0.00           C  
ATOM   1902 H211 CHL    48      47.798  54.747  42.093  1.00  0.00           H  
ATOM   1903 H212 CHL    48      47.131  55.249  43.621  1.00  0.00           H  
ATOM   1904 H213 CHL    48      48.432  54.037  43.586  1.00  0.00           H  
ATOM   1905  C22 CHL    48      50.211  55.880  42.121  1.00  0.00           C  
ATOM   1906 H221 CHL    48      49.702  55.717  41.169  1.00  0.00           H  
ATOM   1907 H222 CHL    48      50.762  56.814  41.988  1.00  0.00           H  
ATOM   1908  C23 CHL    48      51.251  54.738  42.302  1.00  0.00           C  
ATOM   1909 H231 CHL    48      51.926  54.987  43.119  1.00  0.00           H  
ATOM   1910 H232 CHL    48      50.749  53.800  42.548  1.00  0.00           H  
ATOM   1911  C24 CHL    48      52.113  54.548  41.032  1.00  0.00           C  
ATOM   1912 H241 CHL    48      51.478  54.171  40.227  1.00  0.00           H  
ATOM   1913 H242 CHL    48      52.461  55.524  40.696  1.00  0.00           H  
ATOM   1914  C25 CHL    48      53.337  53.614  41.150  1.00  0.00           C  
ATOM   1915 H251 CHL    48      52.991  52.590  41.275  1.00  0.00           H  
ATOM   1916  C26 CHL    48      54.310  53.929  42.296  1.00  0.00           C  
ATOM   1917 H261 CHL    48      54.488  55.001  42.382  1.00  0.00           H  
ATOM   1918 H262 CHL    48      55.272  53.449  42.105  1.00  0.00           H  
ATOM   1919 H263 CHL    48      53.931  53.549  43.247  1.00  0.00           H  
ATOM   1920  C27 CHL    48      54.124  53.705  39.840  1.00  0.00           C  
ATOM   1921 H271 CHL    48      54.722  54.619  39.823  1.00  0.00           H  
ATOM   1922 H272 CHL    48      53.446  53.723  38.985  1.00  0.00           H  
ATOM   1923 H273 CHL    48      54.787  52.845  39.740  1.00  0.00           H  
ATOM   1924  O1  CHL    48      46.828  57.729  54.354  1.00  0.00           O  
ATOM   1925  HO1 CHL    48      46.655  56.882  54.853  1.00  0.00           H  
TER    1926      CHL    48 
ATOM   1926 C116  PA    49      38.518  22.040  36.561  1.00  0.00           C  
ATOM   1927 H16R  PA    49      39.450  21.478  36.641  1.00  0.00           H  
ATOM   1928 H16S  PA    49      38.753  23.105  36.629  1.00  0.00           H  
ATOM   1929 H16T  PA    49      38.071  21.846  35.585  1.00  0.00           H  
ATOM   1930 C115  PA    49      37.560  21.618  37.687  1.00  0.00           C  
ATOM   1931 H15R  PA    49      37.510  20.528  37.747  1.00  0.00           H  
ATOM   1932 H15S  PA    49      36.552  21.969  37.460  1.00  0.00           H  
ATOM   1933 C114  PA    49      38.008  22.210  39.034  1.00  0.00           C  
ATOM   1934 H14R  PA    49      37.812  23.284  39.022  1.00  0.00           H  
ATOM   1935 H14S  PA    49      39.088  22.093  39.151  1.00  0.00           H  
ATOM   1936 C113  PA    49      37.267  21.571  40.224  1.00  0.00           C  
ATOM   1937 H13R  PA    49      37.550  20.519  40.311  1.00  0.00           H  
ATOM   1938 H13S  PA    49      36.192  21.599  40.040  1.00  0.00           H  
ATOM   1939 C112  PA    49      37.559  22.313  41.541  1.00  0.00           C  
ATOM   1940 H12R  PA    49      37.333  23.376  41.432  1.00  0.00           H  
ATOM   1941 H12S  PA    49      38.621  22.225  41.783  1.00  0.00           H  
ATOM   1942 C111  PA    49      36.730  21.780  42.717  1.00  0.00           C  
ATOM   1943 H11R  PA    49      37.087  20.784  42.986  1.00  0.00           H  
ATOM   1944 H11S  PA    49      35.677  21.692  42.443  1.00  0.00           H  
ATOM   1945 C110  PA    49      36.855  22.734  43.912  1.00  0.00           C  
ATOM   1946 H10R  PA    49      36.164  23.570  43.794  1.00  0.00           H  
ATOM   1947 H10S  PA    49      37.865  23.150  43.933  1.00  0.00           H  
ATOM   1948  C19  PA    49      36.594  22.013  45.235  1.00  0.00           C  
ATOM   1949  H9R  PA    49      37.351  21.233  45.334  1.00  0.00           H  
ATOM   1950  H9S  PA    49      35.615  21.527  45.224  1.00  0.00           H  
ATOM   1951  C18  PA    49      36.694  22.953  46.445  1.00  0.00           C  
ATOM   1952  H8R  PA    49      35.870  23.669  46.430  1.00  0.00           H  
ATOM   1953  H8S  PA    49      37.627  23.514  46.388  1.00  0.00           H  
ATOM   1954  C17  PA    49      36.642  22.113  47.731  1.00  0.00           C  
ATOM   1955  H7R  PA    49      37.317  21.263  47.616  1.00  0.00           H  
ATOM   1956  H7S  PA    49      35.633  21.707  47.837  1.00  0.00           H  
ATOM   1957  C16  PA    49      37.007  22.863  49.022  1.00  0.00           C  
ATOM   1958  H6R  PA    49      38.037  23.223  48.977  1.00  0.00           H  
ATOM   1959  H6S  PA    49      36.968  22.135  49.831  1.00  0.00           H  
ATOM   1960  C15  PA    49      36.043  24.038  49.285  1.00  0.00           C  
ATOM   1961  H5R  PA    49      35.023  23.728  49.049  1.00  0.00           H  
ATOM   1962  H5S  PA    49      36.305  24.846  48.598  1.00  0.00           H  
ATOM   1963  C14  PA    49      36.065  24.610  50.713  1.00  0.00           C  
ATOM   1964  H4R  PA    49      35.296  25.382  50.763  1.00  0.00           H  
ATOM   1965  H4S  PA    49      37.026  25.103  50.884  1.00  0.00           H  
ATOM   1966  C13  PA    49      35.780  23.575  51.826  1.00  0.00           C  
ATOM   1967  H3R  PA    49      36.384  22.680  51.685  1.00  0.00           H  
ATOM   1968  H3S  PA    49      34.738  23.246  51.791  1.00  0.00           H  
ATOM   1969  C12  PA    49      36.130  24.110  53.224  1.00  0.00           C  
ATOM   1970  H2R  PA    49      36.037  23.298  53.945  1.00  0.00           H  
ATOM   1971  H2S  PA    49      37.168  24.440  53.248  1.00  0.00           H  
ATOM   1972  C11  PC    50      35.252  25.228  53.709  1.00  0.00           C  
ATOM   1973  O12  PC    50      34.141  25.031  54.170  1.00  0.00           O  
ATOM   1974  O11  PC    50      35.860  26.432  53.687  1.00  0.00           O  
ATOM   1975  C1   PC    50      35.387  27.419  54.652  1.00  0.00           C  
ATOM   1976  HR   PC    50      34.301  27.502  54.575  1.00  0.00           H  
ATOM   1977  HS   PC    50      35.827  28.396  54.422  1.00  0.00           H  
ATOM   1978  C2   PC    50      35.833  26.987  56.083  1.00  0.00           C  
ATOM   1979  HX   PC    50      35.521  25.960  56.295  1.00  0.00           H  
ATOM   1980  C3   PC    50      35.269  27.879  57.202  1.00  0.00           C  
ATOM   1981  HA   PC    50      35.734  28.865  57.161  1.00  0.00           H  
ATOM   1982  HB   PC    50      35.549  27.436  58.163  1.00  0.00           H  
ATOM   1983  O31  PC    50      33.817  27.993  57.113  1.00  0.00           O  
ATOM   1984  P31  PC    50      32.887  26.951  57.885  1.00  0.00           P  
ATOM   1985  O32  PC    50      33.221  27.283  59.388  1.00  0.00           O  
ATOM   1986  C31  PC    50      32.817  28.541  59.947  1.00  0.00           C  
ATOM   1987  H1A  PC    50      31.777  28.481  60.280  1.00  0.00           H  
ATOM   1988  H1B  PC    50      32.919  29.327  59.192  1.00  0.00           H  
ATOM   1989  C32  PC    50      33.763  28.801  61.124  1.00  0.00           C  
ATOM   1990  H2A  PC    50      34.784  28.588  60.815  1.00  0.00           H  
ATOM   1991  H2B  PC    50      33.496  28.121  61.934  1.00  0.00           H  
ATOM   1992  N31  PC    50      33.761  30.183  61.707  1.00  0.00           N  
ATOM   1993  C33  PC    50      34.730  30.233  62.836  1.00  0.00           C  
ATOM   1994  H3A  PC    50      35.734  30.140  62.427  1.00  0.00           H  
ATOM   1995  H3B  PC    50      34.525  29.401  63.517  1.00  0.00           H  
ATOM   1996  H3C  PC    50      34.616  31.193  63.344  1.00  0.00           H  
ATOM   1997  C34  PC    50      34.172  31.189  60.676  1.00  0.00           C  
ATOM   1998  H4A  PC    50      34.190  32.180  61.133  1.00  0.00           H  
ATOM   1999  H4B  PC    50      33.441  31.187  59.866  1.00  0.00           H  
ATOM   2000  H4C  PC    50      35.161  30.919  60.298  1.00  0.00           H  
ATOM   2001  C35  PC    50      32.407  30.499  62.232  1.00  0.00           C  
ATOM   2002  H5A  PC    50      32.120  29.707  62.927  1.00  0.00           H  
ATOM   2003  H5B  PC    50      31.717  30.548  61.393  1.00  0.00           H  
ATOM   2004  H5C  PC    50      32.429  31.454  62.760  1.00  0.00           H  
ATOM   2005  O33  PC    50      31.451  27.243  57.666  1.00  0.00           O  
ATOM   2006  O34  PC    50      33.367  25.588  57.582  1.00  0.00           O  
ATOM   2007  O21  PC    50      37.273  27.108  56.171  1.00  0.00           O  
ATOM   2008  C21  PC    50      38.041  26.013  56.013  1.00  0.00           C  
ATOM   2009  O22  PC    50      37.638  24.869  55.875  1.00  0.00           O  
ATOM   2010  C12  OL    51      39.498  26.374  55.980  1.00  0.00           C  
ATOM   2011  H2R  OL    51      39.699  26.985  56.858  1.00  0.00           H  
ATOM   2012  H2S  OL    51      40.099  25.469  56.063  1.00  0.00           H  
ATOM   2013  C13  OL    51      39.874  27.169  54.709  1.00  0.00           C  
ATOM   2014  H3R  OL    51      39.264  28.073  54.670  1.00  0.00           H  
ATOM   2015  H3S  OL    51      40.909  27.507  54.788  1.00  0.00           H  
ATOM   2016  C14  OL    51      39.705  26.416  53.374  1.00  0.00           C  
ATOM   2017  H4R  OL    51      38.660  26.133  53.242  1.00  0.00           H  
ATOM   2018  H4S  OL    51      39.918  27.145  52.596  1.00  0.00           H  
ATOM   2019  C15  OL    51      40.622  25.178  53.195  1.00  0.00           C  
ATOM   2020  H5R  OL    51      41.621  25.522  52.920  1.00  0.00           H  
ATOM   2021  H5S  OL    51      40.736  24.670  54.153  1.00  0.00           H  
ATOM   2022  C16  OL    51      40.097  24.144  52.160  1.00  0.00           C  
ATOM   2023  H6R  OL    51      39.176  23.705  52.548  1.00  0.00           H  
ATOM   2024  H6S  OL    51      39.841  24.640  51.224  1.00  0.00           H  
ATOM   2025  C17  OL    51      41.094  22.998  51.876  1.00  0.00           C  
ATOM   2026  H7R  OL    51      42.017  23.419  51.469  1.00  0.00           H  
ATOM   2027  H7S  OL    51      41.347  22.529  52.828  1.00  0.00           H  
ATOM   2028  C18  OL    51      40.581  21.902  50.907  1.00  0.00           C  
ATOM   2029  H8R  OL    51      39.594  21.573  51.242  1.00  0.00           H  
ATOM   2030  H8S  OL    51      40.459  22.312  49.903  1.00  0.00           H  
ATOM   2031  C19  OL    51      41.528  20.709  50.929  1.00  0.00           C  
ATOM   2032  H9R  OL    51      41.855  20.433  51.930  1.00  0.00           H  
ATOM   2033 C110  OL    51      41.984  19.991  49.904  1.00  0.00           C  
ATOM   2034 H10R  OL    51      42.664  19.168  50.115  1.00  0.00           H  
ATOM   2035 C111  OL    51      41.634  20.169  48.442  1.00  0.00           C  
ATOM   2036 H11R  OL    51      40.875  19.434  48.169  1.00  0.00           H  
ATOM   2037 H11S  OL    51      41.218  21.160  48.261  1.00  0.00           H  
ATOM   2038 C112  OL    51      42.850  19.960  47.518  1.00  0.00           C  
ATOM   2039 H12R  OL    51      43.650  20.637  47.822  1.00  0.00           H  
ATOM   2040 H12S  OL    51      43.242  18.946  47.617  1.00  0.00           H  
ATOM   2041 C113  OL    51      42.470  20.234  46.048  1.00  0.00           C  
ATOM   2042 H13R  OL    51      41.637  19.594  45.748  1.00  0.00           H  
ATOM   2043 H13S  OL    51      42.119  21.265  45.985  1.00  0.00           H  
ATOM   2044 C114  OL    51      43.650  20.046  45.071  1.00  0.00           C  
ATOM   2045 H14R  OL    51      44.552  20.432  45.547  1.00  0.00           H  
ATOM   2046 H14S  OL    51      43.810  18.983  44.868  1.00  0.00           H  
ATOM   2047 C115  OL    51      43.430  20.799  43.743  1.00  0.00           C  
ATOM   2048 H15R  OL    51      42.632  20.306  43.179  1.00  0.00           H  
ATOM   2049 H15S  OL    51      43.094  21.813  43.966  1.00  0.00           H  
ATOM   2050 C116  OL    51      44.710  20.882  42.882  1.00  0.00           C  
ATOM   2051 H16R  OL    51      45.556  21.182  43.506  1.00  0.00           H  
ATOM   2052 H16S  OL    51      44.941  19.901  42.462  1.00  0.00           H  
ATOM   2053 C117  OL    51      44.585  21.881  41.719  1.00  0.00           C  
ATOM   2054 H17R  OL    51      44.524  22.904  42.100  1.00  0.00           H  
ATOM   2055 H17S  OL    51      45.501  21.824  41.127  1.00  0.00           H  
ATOM   2056 C118  OL    51      43.378  21.578  40.812  1.00  0.00           C  
ATOM   2057 H18R  OL    51      43.419  22.199  39.916  1.00  0.00           H  
ATOM   2058 H18S  OL    51      42.426  21.759  41.318  1.00  0.00           H  
ATOM   2059 H18T  OL    51      43.390  20.531  40.506  1.00  0.00           H  
TER    2060       OL    51 
ATOM   2060 C116  PA    52      20.529   2.132  31.763  1.00  0.00           C  
ATOM   2061 H16R  PA    52      19.695   2.796  31.526  1.00  0.00           H  
ATOM   2062 H16S  PA    52      20.549   1.346  31.015  1.00  0.00           H  
ATOM   2063 H16T  PA    52      21.461   2.697  31.693  1.00  0.00           H  
ATOM   2064 C115  PA    52      20.340   1.523  33.163  1.00  0.00           C  
ATOM   2065 H15R  PA    52      19.268   1.471  33.360  1.00  0.00           H  
ATOM   2066 H15S  PA    52      20.776   2.208  33.895  1.00  0.00           H  
ATOM   2067 C114  PA    52      20.918   0.093  33.307  1.00  0.00           C  
ATOM   2068 H14R  PA    52      21.993   0.095  33.104  1.00  0.00           H  
ATOM   2069 H14S  PA    52      20.459  -0.533  32.537  1.00  0.00           H  
ATOM   2070 C113  PA    52      20.666  -0.569  34.689  1.00  0.00           C  
ATOM   2071 H13R  PA    52      21.075  -1.584  34.663  1.00  0.00           H  
ATOM   2072 H13S  PA    52      19.594  -0.666  34.866  1.00  0.00           H  
ATOM   2073 C112  PA    52      21.289   0.194  35.878  1.00  0.00           C  
ATOM   2074 H12R  PA    52      22.162   0.746  35.521  1.00  0.00           H  
ATOM   2075 H12S  PA    52      21.656  -0.515  36.625  1.00  0.00           H  
ATOM   2076 C111  PA    52      20.319   1.182  36.568  1.00  0.00           C  
ATOM   2077 H11R  PA    52      19.743   1.719  35.812  1.00  0.00           H  
ATOM   2078 H11S  PA    52      20.922   1.922  37.096  1.00  0.00           H  
ATOM   2079 C110  PA    52      19.339   0.530  37.573  1.00  0.00           C  
ATOM   2080 H10R  PA    52      19.899  -0.031  38.324  1.00  0.00           H  
ATOM   2081 H10S  PA    52      18.709  -0.194  37.054  1.00  0.00           H  
ATOM   2082  C19  PA    52      18.417   1.547  38.286  1.00  0.00           C  
ATOM   2083  H9R  PA    52      17.543   1.009  38.656  1.00  0.00           H  
ATOM   2084  H9S  PA    52      18.075   2.302  37.577  1.00  0.00           H  
ATOM   2085  C18  PA    52      19.087   2.269  39.466  1.00  0.00           C  
ATOM   2086  H8R  PA    52      20.063   2.631  39.149  1.00  0.00           H  
ATOM   2087  H8S  PA    52      19.241   1.555  40.275  1.00  0.00           H  
ATOM   2088  C17  PA    52      18.314   3.488  39.988  1.00  0.00           C  
ATOM   2089  H7R  PA    52      17.277   3.233  40.217  1.00  0.00           H  
ATOM   2090  H7S  PA    52      18.305   4.248  39.202  1.00  0.00           H  
ATOM   2091  C16  PA    52      19.007   4.106  41.216  1.00  0.00           C  
ATOM   2092  H6R  PA    52      18.538   5.066  41.403  1.00  0.00           H  
ATOM   2093  H6S  PA    52      20.042   4.315  40.947  1.00  0.00           H  
ATOM   2094  C15  PA    52      18.984   3.269  42.517  1.00  0.00           C  
ATOM   2095  H5R  PA    52      19.304   2.248  42.312  1.00  0.00           H  
ATOM   2096  H5S  PA    52      17.961   3.217  42.896  1.00  0.00           H  
ATOM   2097  C14  PA    52      19.891   3.846  43.627  1.00  0.00           C  
ATOM   2098  H4R  PA    52      19.532   4.831  43.926  1.00  0.00           H  
ATOM   2099  H4S  PA    52      20.900   3.984  43.233  1.00  0.00           H  
ATOM   2100  C13  PA    52      19.962   2.895  44.841  1.00  0.00           C  
ATOM   2101  H3R  PA    52      20.658   2.095  44.582  1.00  0.00           H  
ATOM   2102  H3S  PA    52      18.984   2.435  45.010  1.00  0.00           H  
ATOM   2103  C12  PA    52      20.449   3.562  46.147  1.00  0.00           C  
ATOM   2104  H2R  PA    52      19.723   4.311  46.472  1.00  0.00           H  
ATOM   2105  H2S  PA    52      21.401   4.068  45.986  1.00  0.00           H  
ATOM   2106  C11  PE    53      20.677   2.560  47.256  1.00  0.00           C  
ATOM   2107  O12  PE    53      21.433   1.615  47.166  1.00  0.00           O  
ATOM   2108  O11  PE    53      19.958   2.836  48.361  1.00  0.00           O  
ATOM   2109  C1   PE    53      20.281   2.124  49.597  1.00  0.00           C  
ATOM   2110  HR   PE    53      20.484   1.067  49.392  1.00  0.00           H  
ATOM   2111  HS   PE    53      19.405   2.190  50.247  1.00  0.00           H  
ATOM   2112  C2   PE    53      21.495   2.786  50.313  1.00  0.00           C  
ATOM   2113  HX   PE    53      22.409   2.581  49.745  1.00  0.00           H  
ATOM   2114  C3   PE    53      21.733   2.219  51.737  1.00  0.00           C  
ATOM   2115  HA   PE    53      22.730   2.536  52.057  1.00  0.00           H  
ATOM   2116  HB   PE    53      21.735   1.125  51.701  1.00  0.00           H  
ATOM   2117  O31  PE    53      20.751   2.672  52.728  1.00  0.00           O  
ATOM   2118  P31  PE    53      21.062   2.531  54.300  1.00  0.00           P  
ATOM   2119  O32  PE    53      21.604   3.965  54.756  1.00  0.00           O  
ATOM   2120  C31  PE    53      22.960   4.389  54.483  1.00  0.00           C  
ATOM   2121  H1A  PE    53      23.015   4.779  53.463  1.00  0.00           H  
ATOM   2122  H1B  PE    53      23.641   3.535  54.559  1.00  0.00           H  
ATOM   2123  C32  PE    53      23.377   5.507  55.465  1.00  0.00           C  
ATOM   2124  H2A  PE    53      24.320   5.929  55.116  1.00  0.00           H  
ATOM   2125  H2B  PE    53      22.627   6.301  55.468  1.00  0.00           H  
ATOM   2126  N31  PE    53      23.605   5.126  56.908  1.00  0.00           N  
ATOM   2127 HN1A  PE    53      24.013   5.919  57.437  1.00  0.00           H  
ATOM   2128 HN1B  PE    53      22.728   4.849  57.396  1.00  0.00           H  
ATOM   2129 HN1C  PE    53      24.288   4.343  56.987  1.00  0.00           H  
ATOM   2130  O33  PE    53      19.775   2.300  55.003  1.00  0.00           O  
ATOM   2131  O34  PE    53      22.128   1.517  54.456  1.00  0.00           O  
ATOM   2132  O21  PE    53      21.242   4.220  50.422  1.00  0.00           O  
ATOM   2133  C21  PE    53      21.753   5.025  49.466  1.00  0.00           C  
ATOM   2134  O22  PE    53      22.573   4.669  48.643  1.00  0.00           O  
ATOM   2135  C12  OL    54      21.173   6.419  49.528  1.00  0.00           C  
ATOM   2136  H2R  OL    54      20.086   6.352  49.590  1.00  0.00           H  
ATOM   2137  H2S  OL    54      21.503   6.864  50.469  1.00  0.00           H  
ATOM   2138  C13  OL    54      21.598   7.353  48.362  1.00  0.00           C  
ATOM   2139  H3R  OL    54      21.272   8.361  48.618  1.00  0.00           H  
ATOM   2140  H3S  OL    54      22.687   7.376  48.326  1.00  0.00           H  
ATOM   2141  C14  OL    54      21.093   7.021  46.934  1.00  0.00           C  
ATOM   2142  H4R  OL    54      21.577   6.105  46.600  1.00  0.00           H  
ATOM   2143  H4S  OL    54      20.022   6.835  46.937  1.00  0.00           H  
ATOM   2144  C15  OL    54      21.393   8.138  45.905  1.00  0.00           C  
ATOM   2145  H5R  OL    54      20.845   9.045  46.167  1.00  0.00           H  
ATOM   2146  H5S  OL    54      22.453   8.380  45.970  1.00  0.00           H  
ATOM   2147  C16  OL    54      21.052   7.748  44.448  1.00  0.00           C  
ATOM   2148  H6R  OL    54      21.731   6.954  44.125  1.00  0.00           H  
ATOM   2149  H6S  OL    54      20.047   7.328  44.409  1.00  0.00           H  
ATOM   2150  C17  OL    54      21.113   8.924  43.445  1.00  0.00           C  
ATOM   2151  H7R  OL    54      20.406   9.703  43.741  1.00  0.00           H  
ATOM   2152  H7S  OL    54      22.114   9.359  43.451  1.00  0.00           H  
ATOM   2153  C18  OL    54      20.766   8.429  42.027  1.00  0.00           C  
ATOM   2154  H8R  OL    54      21.476   7.637  41.788  1.00  0.00           H  
ATOM   2155  H8S  OL    54      19.767   7.987  42.044  1.00  0.00           H  
ATOM   2156  C19  OL    54      20.782   9.495  40.943  1.00  0.00           C  
ATOM   2157  H9R  OL    54      20.664  10.526  41.270  1.00  0.00           H  
ATOM   2158 C110  OL    54      20.910   9.231  39.643  1.00  0.00           C  
ATOM   2159 H10R  OL    54      20.898  10.044  38.918  1.00  0.00           H  
ATOM   2160 C111  OL    54      21.180   7.852  39.073  1.00  0.00           C  
ATOM   2161 H11R  OL    54      22.168   7.863  38.612  1.00  0.00           H  
ATOM   2162 H11S  OL    54      21.228   7.101  39.861  1.00  0.00           H  
ATOM   2163 C112  OL    54      20.198   7.354  37.995  1.00  0.00           C  
ATOM   2164 H12R  OL    54      19.157   7.393  38.328  1.00  0.00           H  
ATOM   2165 H12S  OL    54      20.288   7.972  37.100  1.00  0.00           H  
ATOM   2166 C113  OL    54      20.631   5.897  37.718  1.00  0.00           C  
ATOM   2167 H13R  OL    54      21.714   5.870  37.586  1.00  0.00           H  
ATOM   2168 H13S  OL    54      20.423   5.309  38.615  1.00  0.00           H  
ATOM   2169 C114  OL    54      20.025   5.176  36.506  1.00  0.00           C  
ATOM   2170 H14R  OL    54      20.582   4.241  36.399  1.00  0.00           H  
ATOM   2171 H14S  OL    54      18.990   4.915  36.737  1.00  0.00           H  
ATOM   2172 C115  OL    54      20.082   5.963  35.173  1.00  0.00           C  
ATOM   2173 H15R  OL    54      19.816   5.288  34.356  1.00  0.00           H  
ATOM   2174 H15S  OL    54      19.307   6.731  35.195  1.00  0.00           H  
ATOM   2175 C116  OL    54      21.451   6.616  34.853  1.00  0.00           C  
ATOM   2176 H16R  OL    54      21.735   7.300  35.654  1.00  0.00           H  
ATOM   2177 H16S  OL    54      22.220   5.841  34.819  1.00  0.00           H  
ATOM   2178 C117  OL    54      21.458   7.422  33.534  1.00  0.00           C  
ATOM   2179 H17R  OL    54      21.299   6.761  32.677  1.00  0.00           H  
ATOM   2180 H17S  OL    54      20.641   8.148  33.545  1.00  0.00           H  
ATOM   2181 C118  OL    54      22.777   8.190  33.344  1.00  0.00           C  
ATOM   2182 H18R  OL    54      22.967   8.838  34.200  1.00  0.00           H  
ATOM   2183 H18S  OL    54      22.737   8.810  32.445  1.00  0.00           H  
ATOM   2184 H18T  OL    54      23.617   7.501  33.262  1.00  0.00           H  
TER    2185       OL    54 
ATOM   2185 C116  PA    55      26.280  48.371  36.562  1.00  0.00           C  
ATOM   2186 H16R  PA    55      27.362  48.348  36.691  1.00  0.00           H  
ATOM   2187 H16S  PA    55      25.995  49.375  36.250  1.00  0.00           H  
ATOM   2188 H16T  PA    55      26.015  47.689  35.757  1.00  0.00           H  
ATOM   2189 C115  PA    55      25.546  48.019  37.867  1.00  0.00           C  
ATOM   2190 H15R  PA    55      24.532  48.407  37.787  1.00  0.00           H  
ATOM   2191 H15S  PA    55      26.028  48.533  38.700  1.00  0.00           H  
ATOM   2192 C114  PA    55      25.439  46.513  38.172  1.00  0.00           C  
ATOM   2193 H14R  PA    55      24.931  46.033  37.333  1.00  0.00           H  
ATOM   2194 H14S  PA    55      24.818  46.360  39.058  1.00  0.00           H  
ATOM   2195 C113  PA    55      26.783  45.795  38.359  1.00  0.00           C  
ATOM   2196 H13R  PA    55      27.383  45.977  37.467  1.00  0.00           H  
ATOM   2197 H13S  PA    55      26.590  44.722  38.398  1.00  0.00           H  
ATOM   2198 C112  PA    55      27.609  46.207  39.595  1.00  0.00           C  
ATOM   2199 H12R  PA    55      27.901  47.252  39.492  1.00  0.00           H  
ATOM   2200 H12S  PA    55      28.530  45.619  39.572  1.00  0.00           H  
ATOM   2201 C111  PA    55      26.930  46.018  40.973  1.00  0.00           C  
ATOM   2202 H11R  PA    55      26.094  46.714  41.073  1.00  0.00           H  
ATOM   2203 H11S  PA    55      27.654  46.275  41.751  1.00  0.00           H  
ATOM   2204 C110  PA    55      26.425  44.580  41.195  1.00  0.00           C  
ATOM   2205 H10R  PA    55      27.128  43.890  40.728  1.00  0.00           H  
ATOM   2206 H10S  PA    55      25.466  44.455  40.691  1.00  0.00           H  
ATOM   2207  C19  PA    55      26.244  44.160  42.663  1.00  0.00           C  
ATOM   2208  H9R  PA    55      27.206  44.186  43.184  1.00  0.00           H  
ATOM   2209  H9S  PA    55      25.899  43.124  42.673  1.00  0.00           H  
ATOM   2210  C18  PA    55      25.216  44.999  43.430  1.00  0.00           C  
ATOM   2211  H8R  PA    55      24.223  44.829  43.008  1.00  0.00           H  
ATOM   2212  H8S  PA    55      25.444  46.064  43.360  1.00  0.00           H  
ATOM   2213  C17  PA    55      25.227  44.598  44.907  1.00  0.00           C  
ATOM   2214  H7R  PA    55      26.216  44.812  45.320  1.00  0.00           H  
ATOM   2215  H7S  PA    55      25.075  43.522  44.980  1.00  0.00           H  
ATOM   2216  C16  PA    55      24.127  45.345  45.681  1.00  0.00           C  
ATOM   2217  H6R  PA    55      23.159  44.901  45.445  1.00  0.00           H  
ATOM   2218  H6S  PA    55      24.079  46.380  45.343  1.00  0.00           H  
ATOM   2219  C15  PA    55      24.338  45.379  47.201  1.00  0.00           C  
ATOM   2220  H5R  PA    55      24.448  44.364  47.592  1.00  0.00           H  
ATOM   2221  H5S  PA    55      23.449  45.818  47.656  1.00  0.00           H  
ATOM   2222  C14  PA    55      25.564  46.234  47.573  1.00  0.00           C  
ATOM   2223  H4R  PA    55      25.553  47.153  46.990  1.00  0.00           H  
ATOM   2224  H4S  PA    55      26.465  45.697  47.293  1.00  0.00           H  
ATOM   2225  C13  PA    55      25.653  46.578  49.066  1.00  0.00           C  
ATOM   2226  H3R  PA    55      24.819  47.222  49.349  1.00  0.00           H  
ATOM   2227  H3S  PA    55      26.577  47.133  49.248  1.00  0.00           H  
ATOM   2228  C12  PA    55      25.625  45.311  49.934  1.00  0.00           C  
ATOM   2229  H2R  PA    55      24.594  44.966  50.032  1.00  0.00           H  
ATOM   2230  H2S  PA    55      26.190  44.508  49.459  1.00  0.00           H  
ATOM   2231  C11  PE    56      26.193  45.542  51.311  1.00  0.00           C  
ATOM   2232  O12  PE    56      26.549  46.619  51.752  1.00  0.00           O  
ATOM   2233  O11  PE    56      26.301  44.385  51.977  1.00  0.00           O  
ATOM   2234  C1   PE    56      26.544  44.396  53.409  1.00  0.00           C  
ATOM   2235  HR   PE    56      27.052  45.311  53.727  1.00  0.00           H  
ATOM   2236  HS   PE    56      27.196  43.547  53.616  1.00  0.00           H  
ATOM   2237  C2   PE    56      25.215  44.194  54.193  1.00  0.00           C  
ATOM   2238  HX   PE    56      24.603  45.102  54.168  1.00  0.00           H  
ATOM   2239  C3   PE    56      25.491  43.822  55.664  1.00  0.00           C  
ATOM   2240  HA   PE    56      26.008  42.859  55.692  1.00  0.00           H  
ATOM   2241  HB   PE    56      24.551  43.733  56.206  1.00  0.00           H  
ATOM   2242  O31  PE    56      26.306  44.811  56.334  1.00  0.00           O  
ATOM   2243  P31  PE    56      25.686  46.156  56.895  1.00  0.00           P  
ATOM   2244  O32  PE    56      25.553  47.025  55.578  1.00  0.00           O  
ATOM   2245  C31  PE    56      26.684  47.734  55.032  1.00  0.00           C  
ATOM   2246  H1A  PE    56      26.504  47.927  53.971  1.00  0.00           H  
ATOM   2247  H1B  PE    56      27.585  47.124  55.134  1.00  0.00           H  
ATOM   2248  C32  PE    56      26.830  49.062  55.790  1.00  0.00           C  
ATOM   2249  H2A  PE    56      27.134  48.864  56.821  1.00  0.00           H  
ATOM   2250  H2B  PE    56      27.589  49.683  55.309  1.00  0.00           H  
ATOM   2251  N31  PE    56      25.547  49.853  55.819  1.00  0.00           N  
ATOM   2252 HN1A  PE    56      25.268  50.089  54.846  1.00  0.00           H  
ATOM   2253 HN1B  PE    56      24.752  49.326  56.231  1.00  0.00           H  
ATOM   2254 HN1C  PE    56      25.613  50.751  56.338  1.00  0.00           H  
ATOM   2255  O33  PE    56      24.304  45.938  57.397  1.00  0.00           O  
ATOM   2256  O34  PE    56      26.682  46.777  57.793  1.00  0.00           O  
ATOM   2257  O21  PE    56      24.489  43.057  53.646  1.00  0.00           O  
ATOM   2258  C21  PE    56      23.626  43.275  52.636  1.00  0.00           C  
ATOM   2259  O22  PE    56      23.351  44.378  52.214  1.00  0.00           O  
ATOM   2260  C12  OL    57      23.086  41.991  52.053  1.00  0.00           C  
ATOM   2261  H2R  OL    57      23.912  41.498  51.543  1.00  0.00           H  
ATOM   2262  H2S  OL    57      22.750  41.345  52.867  1.00  0.00           H  
ATOM   2263  C13  OL    57      21.934  42.223  51.052  1.00  0.00           C  
ATOM   2264  H3R  OL    57      21.075  42.614  51.600  1.00  0.00           H  
ATOM   2265  H3S  OL    57      22.227  42.981  50.324  1.00  0.00           H  
ATOM   2266  C14  OL    57      21.506  40.969  50.267  1.00  0.00           C  
ATOM   2267  H4R  OL    57      22.360  40.588  49.706  1.00  0.00           H  
ATOM   2268  H4S  OL    57      21.160  40.185  50.944  1.00  0.00           H  
ATOM   2269  C15  OL    57      20.397  41.310  49.264  1.00  0.00           C  
ATOM   2270  H5R  OL    57      19.593  41.845  49.766  1.00  0.00           H  
ATOM   2271  H5S  OL    57      20.802  41.981  48.502  1.00  0.00           H  
ATOM   2272  C16  OL    57      19.792  40.074  48.590  1.00  0.00           C  
ATOM   2273  H6R  OL    57      20.571  39.545  48.037  1.00  0.00           H  
ATOM   2274  H6S  OL    57      19.386  39.399  49.349  1.00  0.00           H  
ATOM   2275  C17  OL    57      18.685  40.518  47.624  1.00  0.00           C  
ATOM   2276  H7R  OL    57      17.755  40.702  48.169  1.00  0.00           H  
ATOM   2277  H7S  OL    57      18.969  41.465  47.172  1.00  0.00           H  
ATOM   2278  C18  OL    57      18.470  39.527  46.478  1.00  0.00           C  
ATOM   2279  H8R  OL    57      19.417  39.370  45.960  1.00  0.00           H  
ATOM   2280  H8S  OL    57      18.143  38.566  46.880  1.00  0.00           H  
ATOM   2281  C19  OL    57      17.414  40.080  45.556  1.00  0.00           C  
ATOM   2282  H9R  OL    57      16.435  40.179  46.018  1.00  0.00           H  
ATOM   2283 C110  OL    57      17.580  40.470  44.297  1.00  0.00           C  
ATOM   2284 H10R  OL    57      16.721  40.879  43.770  1.00  0.00           H  
ATOM   2285 C111  OL    57      18.884  40.503  43.518  1.00  0.00           C  
ATOM   2286 H11R  OL    57      19.072  41.543  43.244  1.00  0.00           H  
ATOM   2287 H11S  OL    57      19.728  40.171  44.114  1.00  0.00           H  
ATOM   2288 C112  OL    57      18.841  39.652  42.234  1.00  0.00           C  
ATOM   2289 H12R  OL    57      18.607  38.617  42.490  1.00  0.00           H  
ATOM   2290 H12S  OL    57      18.036  40.026  41.603  1.00  0.00           H  
ATOM   2291 C113  OL    57      20.175  39.679  41.453  1.00  0.00           C  
ATOM   2292 H13R  OL    57      20.449  40.719  41.262  1.00  0.00           H  
ATOM   2293 H13S  OL    57      20.960  39.227  42.065  1.00  0.00           H  
ATOM   2294 C114  OL    57      20.089  38.928  40.108  1.00  0.00           C  
ATOM   2295 H14R  OL    57      19.785  37.896  40.296  1.00  0.00           H  
ATOM   2296 H14S  OL    57      19.307  39.390  39.505  1.00  0.00           H  
ATOM   2297 C115  OL    57      21.406  38.930  39.298  1.00  0.00           C  
ATOM   2298 H15R  OL    57      21.771  39.954  39.192  1.00  0.00           H  
ATOM   2299 H15S  OL    57      22.164  38.375  39.854  1.00  0.00           H  
ATOM   2300 C116  OL    57      21.257  38.287  37.901  1.00  0.00           C  
ATOM   2301 H16R  OL    57      21.252  37.201  38.014  1.00  0.00           H  
ATOM   2302 H16S  OL    57      20.300  38.580  37.462  1.00  0.00           H  
ATOM   2303 C117  OL    57      22.393  38.682  36.936  1.00  0.00           C  
ATOM   2304 H17R  OL    57      22.395  39.762  36.792  1.00  0.00           H  
ATOM   2305 H17S  OL    57      23.349  38.412  37.386  1.00  0.00           H  
ATOM   2306 C118  OL    57      22.272  38.010  35.554  1.00  0.00           C  
ATOM   2307 H18R  OL    57      21.288  38.200  35.123  1.00  0.00           H  
ATOM   2308 H18S  OL    57      22.408  36.930  35.642  1.00  0.00           H  
ATOM   2309 H18T  OL    57      23.020  38.406  34.862  1.00  0.00           H  
TER    2310       OL    57 
ATOM   2310 C116  PA    58       5.467  43.465  37.875  1.00  0.00           C  
ATOM   2311 H16R  PA    58       6.242  43.833  37.199  1.00  0.00           H  
ATOM   2312 H16S  PA    58       4.518  43.454  37.333  1.00  0.00           H  
ATOM   2313 H16T  PA    58       5.711  42.441  38.160  1.00  0.00           H  
ATOM   2314 C115  PA    58       5.363  44.342  39.136  1.00  0.00           C  
ATOM   2315 H15R  PA    58       4.643  43.883  39.818  1.00  0.00           H  
ATOM   2316 H15S  PA    58       4.977  45.322  38.854  1.00  0.00           H  
ATOM   2317 C114  PA    58       6.715  44.518  39.859  1.00  0.00           C  
ATOM   2318 H14R  PA    58       7.446  44.893  39.138  1.00  0.00           H  
ATOM   2319 H14S  PA    58       7.058  43.543  40.206  1.00  0.00           H  
ATOM   2320 C113  PA    58       6.682  45.481  41.066  1.00  0.00           C  
ATOM   2321 H13R  PA    58       6.511  46.499  40.707  1.00  0.00           H  
ATOM   2322 H13S  PA    58       7.663  45.477  41.546  1.00  0.00           H  
ATOM   2323 C112  PA    58       5.606  45.123  42.111  1.00  0.00           C  
ATOM   2324 H12R  PA    58       5.771  44.117  42.502  1.00  0.00           H  
ATOM   2325 H12S  PA    58       4.635  45.099  41.626  1.00  0.00           H  
ATOM   2326 C111  PA    58       5.526  46.150  43.257  1.00  0.00           C  
ATOM   2327 H11R  PA    58       4.644  45.925  43.860  1.00  0.00           H  
ATOM   2328 H11S  PA    58       5.373  47.135  42.819  1.00  0.00           H  
ATOM   2329 C110  PA    58       6.774  46.226  44.155  1.00  0.00           C  
ATOM   2330 H10R  PA    58       7.660  46.399  43.542  1.00  0.00           H  
ATOM   2331 H10S  PA    58       6.919  45.266  44.653  1.00  0.00           H  
ATOM   2332  C19  PA    58       6.680  47.358  45.205  1.00  0.00           C  
ATOM   2333  H9R  PA    58       6.186  48.233  44.776  1.00  0.00           H  
ATOM   2334  H9S  PA    58       7.696  47.657  45.477  1.00  0.00           H  
ATOM   2335  C18  PA    58       5.931  46.908  46.475  1.00  0.00           C  
ATOM   2336  H8R  PA    58       6.354  45.944  46.758  1.00  0.00           H  
ATOM   2337  H8S  PA    58       4.878  46.725  46.247  1.00  0.00           H  
ATOM   2338  C17  PA    58       6.058  47.835  47.711  1.00  0.00           C  
ATOM   2339  H7R  PA    58       7.107  48.108  47.863  1.00  0.00           H  
ATOM   2340  H7S  PA    58       5.770  47.227  48.567  1.00  0.00           H  
ATOM   2341  C16  PA    58       5.191  49.117  47.714  1.00  0.00           C  
ATOM   2342  H6R  PA    58       4.176  48.874  47.394  1.00  0.00           H  
ATOM   2343  H6S  PA    58       5.589  49.813  46.972  1.00  0.00           H  
ATOM   2344  C15  PA    58       5.149  49.833  49.093  1.00  0.00           C  
ATOM   2345  H5R  PA    58       4.711  50.823  48.966  1.00  0.00           H  
ATOM   2346  H5S  PA    58       6.171  49.995  49.444  1.00  0.00           H  
ATOM   2347  C14  PA    58       4.338  49.109  50.195  1.00  0.00           C  
ATOM   2348  H4R  PA    58       4.628  48.058  50.251  1.00  0.00           H  
ATOM   2349  H4S  PA    58       3.280  49.133  49.920  1.00  0.00           H  
ATOM   2350  C13  PA    58       4.541  49.770  51.584  1.00  0.00           C  
ATOM   2351  H3R  PA    58       4.281  50.829  51.522  1.00  0.00           H  
ATOM   2352  H3S  PA    58       5.599  49.706  51.842  1.00  0.00           H  
ATOM   2353  C12  PA    58       3.736  49.116  52.730  1.00  0.00           C  
ATOM   2354  H2R  PA    58       4.132  48.121  52.927  1.00  0.00           H  
ATOM   2355  H2S  PA    58       2.696  48.999  52.442  1.00  0.00           H  
ATOM   2356  C11  PE    59       3.784  49.893  54.028  1.00  0.00           C  
ATOM   2357  O12  PE    59       4.816  50.204  54.591  1.00  0.00           O  
ATOM   2358  O11  PE    59       2.561  50.187  54.517  1.00  0.00           O  
ATOM   2359  C1   PE    59       2.513  50.891  55.797  1.00  0.00           C  
ATOM   2360  HR   PE    59       2.992  51.869  55.694  1.00  0.00           H  
ATOM   2361  HS   PE    59       3.098  50.320  56.522  1.00  0.00           H  
ATOM   2362  C2   PE    59       1.052  51.073  56.323  1.00  0.00           C  
ATOM   2363  HX   PE    59       1.023  51.895  57.044  1.00  0.00           H  
ATOM   2364  C3   PE    59       0.508  49.814  57.032  1.00  0.00           C  
ATOM   2365  HA   PE    59       0.289  49.063  56.267  1.00  0.00           H  
ATOM   2366  HB   PE    59      -0.425  50.056  57.544  1.00  0.00           H  
ATOM   2367  O31  PE    59       1.470  49.259  57.977  1.00  0.00           O  
ATOM   2368  P31  PE    59       1.666  49.804  59.461  1.00  0.00           P  
ATOM   2369  O32  PE    59       0.840  48.776  60.320  1.00  0.00           O  
ATOM   2370  C31  PE    59       1.413  47.536  60.781  1.00  0.00           C  
ATOM   2371  H1A  PE    59       0.749  47.119  61.541  1.00  0.00           H  
ATOM   2372  H1B  PE    59       2.386  47.743  61.239  1.00  0.00           H  
ATOM   2373  C32  PE    59       1.581  46.556  59.596  1.00  0.00           C  
ATOM   2374  H2A  PE    59       2.425  46.875  58.985  1.00  0.00           H  
ATOM   2375  H2B  PE    59       1.776  45.542  59.955  1.00  0.00           H  
ATOM   2376  N31  PE    59       0.413  46.482  58.652  1.00  0.00           N  
ATOM   2377 HN1A  PE    59      -0.497  46.365  59.140  1.00  0.00           H  
ATOM   2378 HN1B  PE    59       0.345  47.346  58.085  1.00  0.00           H  
ATOM   2379 HN1C  PE    59       0.515  45.695  57.973  1.00  0.00           H  
ATOM   2380  O33  PE    59       3.111  49.686  59.791  1.00  0.00           O  
ATOM   2381  O34  PE    59       0.975  51.104  59.638  1.00  0.00           O  
ATOM   2382  O21  PE    59       0.139  51.378  55.232  1.00  0.00           O  
ATOM   2383  C21  PE    59       0.240  52.578  54.641  1.00  0.00           C  
ATOM   2384  O22  PE    59       0.880  53.503  55.103  1.00  0.00           O  
ATOM   2385  C12  OL    60      -0.560  52.655  53.360  1.00  0.00           C  
ATOM   2386  H2R  OL    60      -1.223  51.793  53.315  1.00  0.00           H  
ATOM   2387  H2S  OL    60      -1.202  53.536  53.388  1.00  0.00           H  
ATOM   2388  C13  OL    60       0.312  52.653  52.085  1.00  0.00           C  
ATOM   2389  H3R  OL    60       0.963  51.775  52.103  1.00  0.00           H  
ATOM   2390  H3S  OL    60      -0.356  52.558  51.225  1.00  0.00           H  
ATOM   2391  C14  OL    60       1.180  53.913  51.890  1.00  0.00           C  
ATOM   2392  H4R  OL    60       0.596  54.797  52.151  1.00  0.00           H  
ATOM   2393  H4S  OL    60       2.034  53.881  52.572  1.00  0.00           H  
ATOM   2394  C15  OL    60       1.691  54.124  50.451  1.00  0.00           C  
ATOM   2395  H5R  OL    60       0.869  54.517  49.848  1.00  0.00           H  
ATOM   2396  H5S  OL    60       2.449  54.904  50.494  1.00  0.00           H  
ATOM   2397  C16  OL    60       2.322  52.888  49.768  1.00  0.00           C  
ATOM   2398  H6R  OL    60       3.077  52.478  50.442  1.00  0.00           H  
ATOM   2399  H6S  OL    60       1.570  52.111  49.618  1.00  0.00           H  
ATOM   2400  C17  OL    60       2.984  53.247  48.413  1.00  0.00           C  
ATOM   2401  H7R  OL    60       3.431  54.239  48.502  1.00  0.00           H  
ATOM   2402  H7S  OL    60       3.806  52.563  48.205  1.00  0.00           H  
ATOM   2403  C18  OL    60       2.020  53.211  47.205  1.00  0.00           C  
ATOM   2404  H8R  OL    60       1.679  52.188  47.032  1.00  0.00           H  
ATOM   2405  H8S  OL    60       1.143  53.807  47.463  1.00  0.00           H  
ATOM   2406  C19  OL    60       2.660  53.811  45.962  1.00  0.00           C  
ATOM   2407  H9R  OL    60       2.844  54.879  46.037  1.00  0.00           H  
ATOM   2408 C110  OL    60       2.994  53.204  44.822  1.00  0.00           C  
ATOM   2409 H10R  OL    60       3.448  53.793  44.029  1.00  0.00           H  
ATOM   2410 C111  OL    60       2.849  51.739  44.470  1.00  0.00           C  
ATOM   2411 H11R  OL    60       2.054  51.274  45.051  1.00  0.00           H  
ATOM   2412 H11S  OL    60       2.571  51.647  43.416  1.00  0.00           H  
ATOM   2413 C112  OL    60       4.177  50.997  44.718  1.00  0.00           C  
ATOM   2414 H12R  OL    60       4.555  51.309  45.693  1.00  0.00           H  
ATOM   2415 H12S  OL    60       3.991  49.924  44.776  1.00  0.00           H  
ATOM   2416 C113  OL    60       5.256  51.273  43.648  1.00  0.00           C  
ATOM   2417 H13R  OL    60       5.253  52.341  43.416  1.00  0.00           H  
ATOM   2418 H13S  OL    60       6.241  51.033  44.055  1.00  0.00           H  
ATOM   2419 C114  OL    60       5.034  50.448  42.360  1.00  0.00           C  
ATOM   2420 H14R  OL    60       5.199  49.389  42.578  1.00  0.00           H  
ATOM   2421 H14S  OL    60       3.991  50.553  42.054  1.00  0.00           H  
ATOM   2422 C115  OL    60       5.934  50.884  41.180  1.00  0.00           C  
ATOM   2423 H15R  OL    60       5.958  51.974  41.145  1.00  0.00           H  
ATOM   2424 H15S  OL    60       6.961  50.550  41.342  1.00  0.00           H  
ATOM   2425 C116  OL    60       5.401  50.356  39.827  1.00  0.00           C  
ATOM   2426 H16R  OL    60       5.478  49.267  39.782  1.00  0.00           H  
ATOM   2427 H16S  OL    60       4.338  50.597  39.766  1.00  0.00           H  
ATOM   2428 C117  OL    60       6.089  50.973  38.592  1.00  0.00           C  
ATOM   2429 H17R  OL    60       5.494  50.726  37.711  1.00  0.00           H  
ATOM   2430 H17S  OL    60       6.069  52.062  38.675  1.00  0.00           H  
ATOM   2431 C118  OL    60       7.536  50.491  38.369  1.00  0.00           C  
ATOM   2432 H18R  OL    60       7.950  50.962  37.473  1.00  0.00           H  
ATOM   2433 H18S  OL    60       7.560  49.407  38.235  1.00  0.00           H  
ATOM   2434 H18T  OL    60       8.173  50.747  39.219  1.00  0.00           H  
TER    2435       OL    60 
ATOM   2435  C1  CHL    61      50.342  42.648  54.681  1.00  0.00           C  
ATOM   2436  H11 CHL    61      51.201  43.254  54.381  1.00  0.00           H  
ATOM   2437  H12 CHL    61      50.543  41.643  54.305  1.00  0.00           H  
ATOM   2438  C2  CHL    61      50.333  42.610  56.232  1.00  0.00           C  
ATOM   2439  H21 CHL    61      49.697  41.787  56.550  1.00  0.00           H  
ATOM   2440  H22 CHL    61      51.340  42.397  56.603  1.00  0.00           H  
ATOM   2441  C3  CHL    61      49.826  43.925  56.862  1.00  0.00           C  
ATOM   2442  H31 CHL    61      50.519  44.742  56.644  1.00  0.00           H  
ATOM   2443  C4  CHL    61      48.439  44.266  56.307  1.00  0.00           C  
ATOM   2444  H41 CHL    61      47.740  43.478  56.596  1.00  0.00           H  
ATOM   2445  H42 CHL    61      48.090  45.195  56.764  1.00  0.00           H  
ATOM   2446  C5  CHL    61      48.447  44.386  54.794  1.00  0.00           C  
ATOM   2447  C6  CHL    61      47.886  45.444  54.217  1.00  0.00           C  
ATOM   2448  H61 CHL    61      47.473  46.245  54.833  1.00  0.00           H  
ATOM   2449  C7  CHL    61      47.738  45.627  52.724  1.00  0.00           C  
ATOM   2450  H71 CHL    61      46.687  45.822  52.497  1.00  0.00           H  
ATOM   2451  H72 CHL    61      48.276  46.530  52.433  1.00  0.00           H  
ATOM   2452  C8  CHL    61      48.224  44.414  51.885  1.00  0.00           C  
ATOM   2453  H81 CHL    61      47.385  43.727  51.786  1.00  0.00           H  
ATOM   2454  C9  CHL    61      49.416  43.675  52.560  1.00  0.00           C  
ATOM   2455  H91 CHL    61      50.225  44.404  52.658  1.00  0.00           H  
ATOM   2456  C10 CHL    61      49.041  43.207  54.008  1.00  0.00           C  
ATOM   2457  C11 CHL    61      49.988  42.528  51.659  1.00  0.00           C  
ATOM   2458 H111 CHL    61      50.906  42.127  52.092  1.00  0.00           H  
ATOM   2459 H112 CHL    61      49.284  41.702  51.611  1.00  0.00           H  
ATOM   2460  C12 CHL    61      50.293  42.951  50.204  1.00  0.00           C  
ATOM   2461 H121 CHL    61      51.177  43.590  50.194  1.00  0.00           H  
ATOM   2462 H122 CHL    61      50.538  42.045  49.648  1.00  0.00           H  
ATOM   2463  C13 CHL    61      49.086  43.674  49.551  1.00  0.00           C  
ATOM   2464  C14 CHL    61      48.681  44.849  50.478  1.00  0.00           C  
ATOM   2465 H141 CHL    61      49.576  45.460  50.623  1.00  0.00           H  
ATOM   2466  C15 CHL    61      47.730  45.733  49.661  1.00  0.00           C  
ATOM   2467 H151 CHL    61      46.690  45.433  49.818  1.00  0.00           H  
ATOM   2468 H152 CHL    61      47.846  46.783  49.942  1.00  0.00           H  
ATOM   2469  C16 CHL    61      48.179  45.493  48.202  1.00  0.00           C  
ATOM   2470 H161 CHL    61      47.356  45.056  47.636  1.00  0.00           H  
ATOM   2471 H162 CHL    61      48.467  46.433  47.727  1.00  0.00           H  
ATOM   2472  C17 CHL    61      49.377  44.504  48.259  1.00  0.00           C  
ATOM   2473 H171 CHL    61      50.261  45.122  48.434  1.00  0.00           H  
ATOM   2474  C18 CHL    61      47.951  42.617  49.312  1.00  0.00           C  
ATOM   2475 H181 CHL    61      47.073  43.066  48.848  1.00  0.00           H  
ATOM   2476 H182 CHL    61      47.622  42.127  50.229  1.00  0.00           H  
ATOM   2477 H183 CHL    61      48.311  41.821  48.656  1.00  0.00           H  
ATOM   2478  C19 CHL    61      47.932  42.121  53.980  1.00  0.00           C  
ATOM   2479 H191 CHL    61      46.977  42.557  53.675  1.00  0.00           H  
ATOM   2480 H192 CHL    61      47.797  41.699  54.974  1.00  0.00           H  
ATOM   2481 H193 CHL    61      48.151  41.295  53.307  1.00  0.00           H  
ATOM   2482  C20 CHL    61      49.626  43.698  46.945  1.00  0.00           C  
ATOM   2483 H201 CHL    61      48.799  42.999  46.812  1.00  0.00           H  
ATOM   2484  C21 CHL    61      50.948  42.894  47.050  1.00  0.00           C  
ATOM   2485 H211 CHL    61      51.695  43.428  47.641  1.00  0.00           H  
ATOM   2486 H212 CHL    61      51.400  42.711  46.076  1.00  0.00           H  
ATOM   2487 H213 CHL    61      50.778  41.923  47.510  1.00  0.00           H  
ATOM   2488  C22 CHL    61      49.684  44.604  45.680  1.00  0.00           C  
ATOM   2489 H221 CHL    61      48.876  45.337  45.684  1.00  0.00           H  
ATOM   2490 H222 CHL    61      50.619  45.164  45.692  1.00  0.00           H  
ATOM   2491  C23 CHL    61      49.571  43.786  44.370  1.00  0.00           C  
ATOM   2492 H231 CHL    61      50.375  43.055  44.308  1.00  0.00           H  
ATOM   2493 H232 CHL    61      48.639  43.217  44.400  1.00  0.00           H  
ATOM   2494  C24 CHL    61      49.589  44.616  43.069  1.00  0.00           C  
ATOM   2495 H241 CHL    61      48.754  45.320  43.089  1.00  0.00           H  
ATOM   2496 H242 CHL    61      50.499  45.218  43.005  1.00  0.00           H  
ATOM   2497  C25 CHL    61      49.488  43.691  41.835  1.00  0.00           C  
ATOM   2498 H251 CHL    61      49.066  42.728  42.128  1.00  0.00           H  
ATOM   2499  C26 CHL    61      50.858  43.425  41.212  1.00  0.00           C  
ATOM   2500 H261 CHL    61      51.244  44.335  40.748  1.00  0.00           H  
ATOM   2501 H262 CHL    61      50.770  42.650  40.449  1.00  0.00           H  
ATOM   2502 H263 CHL    61      51.570  43.077  41.962  1.00  0.00           H  
ATOM   2503  C27 CHL    61      48.577  44.280  40.761  1.00  0.00           C  
ATOM   2504 H271 CHL    61      47.561  44.360  41.147  1.00  0.00           H  
ATOM   2505 H272 CHL    61      48.558  43.628  39.885  1.00  0.00           H  
ATOM   2506 H273 CHL    61      48.928  45.270  40.465  1.00  0.00           H  
ATOM   2507  O1  CHL    61      49.695  43.748  58.276  1.00  0.00           O  
ATOM   2508  HO1 CHL    61      49.238  44.583  58.602  1.00  0.00           H  
TER    2509      CHL    61 
ATOM   2509 C116  PA    62      18.989  73.783  33.481  1.00  0.00           C  
ATOM   2510 H16R  PA    62      19.132  74.556  32.721  1.00  0.00           H  
ATOM   2511 H16S  PA    62      18.044  73.278  33.274  1.00  0.00           H  
ATOM   2512 H16T  PA    62      19.800  73.058  33.388  1.00  0.00           H  
ATOM   2513 C115  PA    62      18.954  74.416  34.884  1.00  0.00           C  
ATOM   2514 H15R  PA    62      18.389  75.346  34.819  1.00  0.00           H  
ATOM   2515 H15S  PA    62      19.974  74.670  35.191  1.00  0.00           H  
ATOM   2516 C114  PA    62      18.293  73.508  35.946  1.00  0.00           C  
ATOM   2517 H14R  PA    62      18.944  72.652  36.135  1.00  0.00           H  
ATOM   2518 H14S  PA    62      17.343  73.130  35.558  1.00  0.00           H  
ATOM   2519 C113  PA    62      18.002  74.226  37.278  1.00  0.00           C  
ATOM   2520 H13R  PA    62      17.250  75.002  37.115  1.00  0.00           H  
ATOM   2521 H13S  PA    62      18.909  74.722  37.619  1.00  0.00           H  
ATOM   2522 C112  PA    62      17.524  73.230  38.359  1.00  0.00           C  
ATOM   2523 H12R  PA    62      18.301  72.476  38.494  1.00  0.00           H  
ATOM   2524 H12S  PA    62      16.628  72.711  38.013  1.00  0.00           H  
ATOM   2525 C111  PA    62      17.228  73.867  39.728  1.00  0.00           C  
ATOM   2526 H11R  PA    62      16.376  74.542  39.641  1.00  0.00           H  
ATOM   2527 H11S  PA    62      18.089  74.460  40.036  1.00  0.00           H  
ATOM   2528 C110  PA    62      16.924  72.790  40.790  1.00  0.00           C  
ATOM   2529 H10R  PA    62      17.780  72.116  40.866  1.00  0.00           H  
ATOM   2530 H10S  PA    62      16.063  72.199  40.471  1.00  0.00           H  
ATOM   2531  C19  PA    62      16.619  73.383  42.175  1.00  0.00           C  
ATOM   2532  H9R  PA    62      15.792  74.087  42.072  1.00  0.00           H  
ATOM   2533  H9S  PA    62      17.482  73.944  42.537  1.00  0.00           H  
ATOM   2534  C18  PA    62      16.226  72.302  43.199  1.00  0.00           C  
ATOM   2535  H8R  PA    62      15.276  71.854  42.895  1.00  0.00           H  
ATOM   2536  H8S  PA    62      16.963  71.496  43.208  1.00  0.00           H  
ATOM   2537  C17  PA    62      16.077  72.880  44.619  1.00  0.00           C  
ATOM   2538  H7R  PA    62      15.407  72.228  45.185  1.00  0.00           H  
ATOM   2539  H7S  PA    62      15.601  73.862  44.561  1.00  0.00           H  
ATOM   2540  C16  PA    62      17.415  72.998  45.384  1.00  0.00           C  
ATOM   2541  H6R  PA    62      18.004  73.830  44.991  1.00  0.00           H  
ATOM   2542  H6S  PA    62      17.990  72.081  45.233  1.00  0.00           H  
ATOM   2543  C15  PA    62      17.153  73.183  46.893  1.00  0.00           C  
ATOM   2544  H5R  PA    62      16.556  72.332  47.226  1.00  0.00           H  
ATOM   2545  H5S  PA    62      16.547  74.077  47.049  1.00  0.00           H  
ATOM   2546  C14  PA    62      18.406  73.278  47.791  1.00  0.00           C  
ATOM   2547  H4R  PA    62      18.970  74.184  47.554  1.00  0.00           H  
ATOM   2548  H4S  PA    62      19.070  72.438  47.574  1.00  0.00           H  
ATOM   2549  C13  PA    62      18.009  73.282  49.292  1.00  0.00           C  
ATOM   2550  H3R  PA    62      17.068  73.826  49.418  1.00  0.00           H  
ATOM   2551  H3S  PA    62      18.756  73.827  49.873  1.00  0.00           H  
ATOM   2552  C12  PA    62      17.871  71.842  49.850  1.00  0.00           C  
ATOM   2553  H2R  PA    62      18.777  71.287  49.601  1.00  0.00           H  
ATOM   2554  H2S  PA    62      17.033  71.332  49.371  1.00  0.00           H  
ATOM   2555  C11  PE    63      17.683  71.744  51.352  1.00  0.00           C  
ATOM   2556  O12  PE    63      17.533  72.693  52.102  1.00  0.00           O  
ATOM   2557  O11  PE    63      17.705  70.460  51.767  1.00  0.00           O  
ATOM   2558  C1   PE    63      17.738  70.208  53.206  1.00  0.00           C  
ATOM   2559  HR   PE    63      18.318  70.990  53.698  1.00  0.00           H  
ATOM   2560  HS   PE    63      18.242  69.255  53.373  1.00  0.00           H  
ATOM   2561  C2   PE    63      16.318  70.062  53.814  1.00  0.00           C  
ATOM   2562  HX   PE    63      15.689  70.890  53.476  1.00  0.00           H  
ATOM   2563  C3   PE    63      16.324  70.048  55.365  1.00  0.00           C  
ATOM   2564  HA   PE    63      15.371  69.639  55.715  1.00  0.00           H  
ATOM   2565  HB   PE    63      16.421  71.074  55.735  1.00  0.00           H  
ATOM   2566  O31  PE    63      17.412  69.247  55.911  1.00  0.00           O  
ATOM   2567  P31  PE    63      17.751  69.273  57.474  1.00  0.00           P  
ATOM   2568  O32  PE    63      18.378  70.719  57.678  1.00  0.00           O  
ATOM   2569  C31  PE    63      19.713  71.056  57.236  1.00  0.00           C  
ATOM   2570  H1A  PE    63      19.678  71.933  56.584  1.00  0.00           H  
ATOM   2571  H1B  PE    63      20.133  70.227  56.664  1.00  0.00           H  
ATOM   2572  C32  PE    63      20.566  71.363  58.480  1.00  0.00           C  
ATOM   2573  H2A  PE    63      20.641  70.473  59.110  1.00  0.00           H  
ATOM   2574  H2B  PE    63      21.578  71.656  58.183  1.00  0.00           H  
ATOM   2575  N31  PE    63      19.967  72.452  59.338  1.00  0.00           N  
ATOM   2576 HN1A  PE    63      19.742  73.322  58.816  1.00  0.00           H  
ATOM   2577 HN1B  PE    63      19.066  72.130  59.747  1.00  0.00           H  
ATOM   2578 HN1C  PE    63      20.576  72.721  60.136  1.00  0.00           H  
ATOM   2579  O33  PE    63      16.488  69.204  58.256  1.00  0.00           O  
ATOM   2580  O34  PE    63      18.799  68.244  57.728  1.00  0.00           O  
ATOM   2581  O21  PE    63      15.781  68.774  53.390  1.00  0.00           O  
ATOM   2582  C21  PE    63      14.905  68.716  52.370  1.00  0.00           C  
ATOM   2583  O22  PE    63      14.363  69.681  51.872  1.00  0.00           O  
ATOM   2584  C12  OL    64      14.691  67.300  51.882  1.00  0.00           C  
ATOM   2585  H2R  OL    64      14.832  66.600  52.708  1.00  0.00           H  
ATOM   2586  H2S  OL    64      13.667  67.185  51.519  1.00  0.00           H  
ATOM   2587  C13  OL    64      15.711  66.962  50.780  1.00  0.00           C  
ATOM   2588  H3R  OL    64      16.710  67.178  51.157  1.00  0.00           H  
ATOM   2589  H3S  OL    64      15.681  65.894  50.547  1.00  0.00           H  
ATOM   2590  C14  OL    64      15.498  67.769  49.491  1.00  0.00           C  
ATOM   2591  H4R  OL    64      14.552  67.466  49.041  1.00  0.00           H  
ATOM   2592  H4S  OL    64      15.439  68.833  49.729  1.00  0.00           H  
ATOM   2593  C15  OL    64      16.649  67.530  48.503  1.00  0.00           C  
ATOM   2594  H5R  OL    64      17.603  67.710  49.006  1.00  0.00           H  
ATOM   2595  H5S  OL    64      16.632  66.480  48.203  1.00  0.00           H  
ATOM   2596  C16  OL    64      16.614  68.421  47.252  1.00  0.00           C  
ATOM   2597  H6R  OL    64      16.789  69.462  47.537  1.00  0.00           H  
ATOM   2598  H6S  OL    64      17.456  68.120  46.633  1.00  0.00           H  
ATOM   2599  C17  OL    64      15.312  68.335  46.428  1.00  0.00           C  
ATOM   2600  H7R  OL    64      15.106  67.291  46.178  1.00  0.00           H  
ATOM   2601  H7S  OL    64      14.477  68.703  47.027  1.00  0.00           H  
ATOM   2602  C18  OL    64      15.433  69.181  45.144  1.00  0.00           C  
ATOM   2603  H8R  OL    64      15.902  70.126  45.413  1.00  0.00           H  
ATOM   2604  H8S  OL    64      16.118  68.690  44.453  1.00  0.00           H  
ATOM   2605  C19  OL    64      14.104  69.482  44.472  1.00  0.00           C  
ATOM   2606  H9R  OL    64      13.507  70.251  44.961  1.00  0.00           H  
ATOM   2607 C110  OL    64      13.693  68.979  43.309  1.00  0.00           C  
ATOM   2608 H10R  OL    64      12.750  69.311  42.877  1.00  0.00           H  
ATOM   2609 C111  OL    64      14.413  67.902  42.525  1.00  0.00           C  
ATOM   2610 H11R  OL    64      15.085  67.346  43.180  1.00  0.00           H  
ATOM   2611 H11S  OL    64      13.696  67.176  42.137  1.00  0.00           H  
ATOM   2612 C112  OL    64      15.251  68.490  41.375  1.00  0.00           C  
ATOM   2613 H12R  OL    64      15.814  69.348  41.748  1.00  0.00           H  
ATOM   2614 H12S  OL    64      15.973  67.730  41.067  1.00  0.00           H  
ATOM   2615 C113  OL    64      14.447  68.933  40.141  1.00  0.00           C  
ATOM   2616 H13R  OL    64      13.790  68.124  39.825  1.00  0.00           H  
ATOM   2617 H13S  OL    64      13.805  69.777  40.396  1.00  0.00           H  
ATOM   2618 C114  OL    64      15.402  69.355  39.002  1.00  0.00           C  
ATOM   2619 H14R  OL    64      15.622  70.412  39.152  1.00  0.00           H  
ATOM   2620 H14S  OL    64      16.357  68.830  39.068  1.00  0.00           H  
ATOM   2621 C115  OL    64      14.842  69.161  37.583  1.00  0.00           C  
ATOM   2622 H15R  OL    64      13.799  69.483  37.561  1.00  0.00           H  
ATOM   2623 H15S  OL    64      15.391  69.831  36.915  1.00  0.00           H  
ATOM   2624 C116  OL    64      14.977  67.725  37.014  1.00  0.00           C  
ATOM   2625 H16R  OL    64      14.484  67.720  36.041  1.00  0.00           H  
ATOM   2626 H16S  OL    64      16.033  67.509  36.834  1.00  0.00           H  
ATOM   2627 C117  OL    64      14.388  66.582  37.877  1.00  0.00           C  
ATOM   2628 H17R  OL    64      14.993  66.434  38.775  1.00  0.00           H  
ATOM   2629 H17S  OL    64      13.381  66.839  38.203  1.00  0.00           H  
ATOM   2630 C118  OL    64      14.286  65.251  37.130  1.00  0.00           C  
ATOM   2631 H18R  OL    64      13.753  64.528  37.750  1.00  0.00           H  
ATOM   2632 H18S  OL    64      15.283  64.862  36.910  1.00  0.00           H  
ATOM   2633 H18T  OL    64      13.722  65.387  36.204  1.00  0.00           H  
TER    2634       OL    64 
ATOM   2634 C116  PA    65      38.074  67.587  36.226  1.00  0.00           C  
ATOM   2635 H16R  PA    65      38.780  67.996  36.951  1.00  0.00           H  
ATOM   2636 H16S  PA    65      37.074  67.906  36.510  1.00  0.00           H  
ATOM   2637 H16T  PA    65      38.295  68.017  35.245  1.00  0.00           H  
ATOM   2638 C115  PA    65      38.177  66.052  36.171  1.00  0.00           C  
ATOM   2639 H15R  PA    65      39.079  65.808  35.610  1.00  0.00           H  
ATOM   2640 H15S  PA    65      37.339  65.647  35.596  1.00  0.00           H  
ATOM   2641 C114  PA    65      38.256  65.352  37.549  1.00  0.00           C  
ATOM   2642 H14R  PA    65      38.931  65.892  38.219  1.00  0.00           H  
ATOM   2643 H14S  PA    65      38.682  64.361  37.392  1.00  0.00           H  
ATOM   2644 C113  PA    65      36.869  65.164  38.189  1.00  0.00           C  
ATOM   2645 H13R  PA    65      36.245  64.672  37.440  1.00  0.00           H  
ATOM   2646 H13S  PA    65      36.422  66.137  38.392  1.00  0.00           H  
ATOM   2647 C112  PA    65      36.807  64.293  39.463  1.00  0.00           C  
ATOM   2648 H12R  PA    65      37.276  63.334  39.237  1.00  0.00           H  
ATOM   2649 H12S  PA    65      35.755  64.079  39.668  1.00  0.00           H  
ATOM   2650 C111  PA    65      37.450  64.863  40.752  1.00  0.00           C  
ATOM   2651 H11R  PA    65      38.535  64.858  40.644  1.00  0.00           H  
ATOM   2652 H11S  PA    65      37.221  64.184  41.578  1.00  0.00           H  
ATOM   2653 C110  PA    65      36.999  66.280  41.168  1.00  0.00           C  
ATOM   2654 H10R  PA    65      35.915  66.313  41.301  1.00  0.00           H  
ATOM   2655 H10S  PA    65      37.255  66.992  40.382  1.00  0.00           H  
ATOM   2656  C19  PA    65      37.671  66.709  42.487  1.00  0.00           C  
ATOM   2657  H9R  PA    65      38.754  66.605  42.383  1.00  0.00           H  
ATOM   2658  H9S  PA    65      37.347  66.023  43.272  1.00  0.00           H  
ATOM   2659  C18  PA    65      37.322  68.169  42.859  1.00  0.00           C  
ATOM   2660  H8R  PA    65      36.252  68.323  42.706  1.00  0.00           H  
ATOM   2661  H8S  PA    65      37.837  68.827  42.154  1.00  0.00           H  
ATOM   2662  C17  PA    65      37.679  68.613  44.300  1.00  0.00           C  
ATOM   2663  H7R  PA    65      37.687  69.701  44.330  1.00  0.00           H  
ATOM   2664  H7S  PA    65      38.687  68.280  44.563  1.00  0.00           H  
ATOM   2665  C16  PA    65      36.650  68.145  45.351  1.00  0.00           C  
ATOM   2666  H6R  PA    65      36.628  67.053  45.346  1.00  0.00           H  
ATOM   2667  H6S  PA    65      35.664  68.504  45.047  1.00  0.00           H  
ATOM   2668  C15  PA    65      36.917  68.641  46.795  1.00  0.00           C  
ATOM   2669  H5R  PA    65      36.915  69.732  46.831  1.00  0.00           H  
ATOM   2670  H5S  PA    65      37.900  68.295  47.119  1.00  0.00           H  
ATOM   2671  C14  PA    65      35.841  68.126  47.773  1.00  0.00           C  
ATOM   2672  H4R  PA    65      35.656  67.083  47.528  1.00  0.00           H  
ATOM   2673  H4S  PA    65      34.911  68.678  47.610  1.00  0.00           H  
ATOM   2674  C13  PA    65      36.200  68.171  49.270  1.00  0.00           C  
ATOM   2675  H3R  PA    65      37.049  67.507  49.451  1.00  0.00           H  
ATOM   2676  H3S  PA    65      35.358  67.765  49.837  1.00  0.00           H  
ATOM   2677  C12  PA    65      36.518  69.581  49.801  1.00  0.00           C  
ATOM   2678  H2R  PA    65      35.636  70.214  49.697  1.00  0.00           H  
ATOM   2679  H2S  PA    65      37.312  70.043  49.213  1.00  0.00           H  
ATOM   2680  C11  PC    66      36.971  69.533  51.244  1.00  0.00           C  
ATOM   2681  O12  PC    66      37.829  68.762  51.639  1.00  0.00           O  
ATOM   2682  O11  PC    66      36.350  70.438  52.028  1.00  0.00           O  
ATOM   2683  C1   PC    66      36.883  70.653  53.378  1.00  0.00           C  
ATOM   2684  HR   PC    66      37.533  71.531  53.371  1.00  0.00           H  
ATOM   2685  HS   PC    66      37.488  69.802  53.702  1.00  0.00           H  
ATOM   2686  C2   PC    66      35.764  70.823  54.437  1.00  0.00           C  
ATOM   2687  HX   PC    66      36.215  70.946  55.426  1.00  0.00           H  
ATOM   2688  C3   PC    66      34.833  69.610  54.489  1.00  0.00           C  
ATOM   2689  HA   PC    66      34.316  69.517  53.533  1.00  0.00           H  
ATOM   2690  HB   PC    66      34.092  69.785  55.277  1.00  0.00           H  
ATOM   2691  O31  PC    66      35.583  68.396  54.758  1.00  0.00           O  
ATOM   2692  P31  PC    66      35.794  67.900  56.249  1.00  0.00           P  
ATOM   2693  O32  PC    66      34.336  67.452  56.654  1.00  0.00           O  
ATOM   2694  C31  PC    66      33.686  67.910  57.844  1.00  0.00           C  
ATOM   2695  H1A  PC    66      32.619  67.694  57.754  1.00  0.00           H  
ATOM   2696  H1B  PC    66      33.829  68.985  57.976  1.00  0.00           H  
ATOM   2697  C32  PC    66      34.292  67.068  58.976  1.00  0.00           C  
ATOM   2698  H2A  PC    66      35.373  67.204  59.007  1.00  0.00           H  
ATOM   2699  H2B  PC    66      34.095  66.019  58.749  1.00  0.00           H  
ATOM   2700  N31  PC    66      33.777  67.287  60.364  1.00  0.00           N  
ATOM   2701  C33  PC    66      34.477  66.320  61.249  1.00  0.00           C  
ATOM   2702  H3A  PC    66      35.527  66.603  61.314  1.00  0.00           H  
ATOM   2703  H3B  PC    66      34.369  65.326  60.813  1.00  0.00           H  
ATOM   2704  H3C  PC    66      34.013  66.334  62.235  1.00  0.00           H  
ATOM   2705  C34  PC    66      34.040  68.664  60.867  1.00  0.00           C  
ATOM   2706  H4A  PC    66      33.925  68.651  61.953  1.00  0.00           H  
ATOM   2707  H4B  PC    66      33.317  69.354  60.426  1.00  0.00           H  
ATOM   2708  H4C  PC    66      35.056  68.957  60.600  1.00  0.00           H  
ATOM   2709  C35  PC    66      32.317  67.026  60.423  1.00  0.00           C  
ATOM   2710  H5A  PC    66      31.978  67.128  61.454  1.00  0.00           H  
ATOM   2711  H5B  PC    66      32.147  66.008  60.066  1.00  0.00           H  
ATOM   2712  H5C  PC    66      31.801  67.738  59.776  1.00  0.00           H  
ATOM   2713  O33  PC    66      36.615  66.666  56.285  1.00  0.00           O  
ATOM   2714  O34  PC    66      36.225  69.043  57.082  1.00  0.00           O  
ATOM   2715  O21  PC    66      34.912  71.959  54.166  1.00  0.00           O  
ATOM   2716  C21  PC    66      35.381  73.174  54.475  1.00  0.00           C  
ATOM   2717  O22  PC    66      36.533  73.382  54.807  1.00  0.00           O  
ATOM   2718  C12  OL    67      34.335  74.243  54.336  1.00  0.00           C  
ATOM   2719  H2R  OL    67      33.517  73.852  53.734  1.00  0.00           H  
ATOM   2720  H2S  OL    67      33.926  74.461  55.326  1.00  0.00           H  
ATOM   2721  C13  OL    67      34.906  75.522  53.691  1.00  0.00           C  
ATOM   2722  H3R  OL    67      34.112  76.270  53.654  1.00  0.00           H  
ATOM   2723  H3S  OL    67      35.680  75.914  54.355  1.00  0.00           H  
ATOM   2724  C14  OL    67      35.502  75.330  52.269  1.00  0.00           C  
ATOM   2725  H4R  OL    67      35.790  76.306  51.876  1.00  0.00           H  
ATOM   2726  H4S  OL    67      36.419  74.743  52.327  1.00  0.00           H  
ATOM   2727  C15  OL    67      34.550  74.649  51.265  1.00  0.00           C  
ATOM   2728  H5R  OL    67      34.114  73.763  51.726  1.00  0.00           H  
ATOM   2729  H5S  OL    67      33.742  75.340  51.013  1.00  0.00           H  
ATOM   2730  C16  OL    67      35.238  74.185  49.969  1.00  0.00           C  
ATOM   2731  H6R  OL    67      35.547  75.052  49.381  1.00  0.00           H  
ATOM   2732  H6S  OL    67      36.139  73.622  50.224  1.00  0.00           H  
ATOM   2733  C17  OL    67      34.299  73.286  49.138  1.00  0.00           C  
ATOM   2734  H7R  OL    67      34.064  72.385  49.711  1.00  0.00           H  
ATOM   2735  H7S  OL    67      33.358  73.815  48.971  1.00  0.00           H  
ATOM   2736  C18  OL    67      34.922  72.876  47.789  1.00  0.00           C  
ATOM   2737  H8R  OL    67      34.959  73.750  47.135  1.00  0.00           H  
ATOM   2738  H8S  OL    67      35.946  72.547  47.970  1.00  0.00           H  
ATOM   2739  C19  OL    67      34.152  71.744  47.138  1.00  0.00           C  
ATOM   2740  H9R  OL    67      33.555  71.150  47.816  1.00  0.00           H  
ATOM   2741 C110  OL    67      34.128  71.443  45.843  1.00  0.00           C  
ATOM   2742 H10R  OL    67      33.507  70.614  45.506  1.00  0.00           H  
ATOM   2743 C111  OL    67      34.978  72.103  44.778  1.00  0.00           C  
ATOM   2744 H11R  OL    67      35.510  72.961  45.187  1.00  0.00           H  
ATOM   2745 H11S  OL    67      35.734  71.386  44.451  1.00  0.00           H  
ATOM   2746 C112  OL    67      34.160  72.565  43.552  1.00  0.00           C  
ATOM   2747 H12R  OL    67      34.854  72.900  42.777  1.00  0.00           H  
ATOM   2748 H12S  OL    67      33.607  71.713  43.148  1.00  0.00           H  
ATOM   2749 C113  OL    67      33.202  73.722  43.930  1.00  0.00           C  
ATOM   2750 H13R  OL    67      32.395  73.320  44.544  1.00  0.00           H  
ATOM   2751 H13S  OL    67      33.742  74.425  44.566  1.00  0.00           H  
ATOM   2752 C114  OL    67      32.576  74.539  42.782  1.00  0.00           C  
ATOM   2753 H14R  OL    67      32.066  75.381  43.248  1.00  0.00           H  
ATOM   2754 H14S  OL    67      33.350  74.954  42.135  1.00  0.00           H  
ATOM   2755 C115  OL    67      31.534  73.767  41.959  1.00  0.00           C  
ATOM   2756 H15R  OL    67      32.033  72.995  41.370  1.00  0.00           H  
ATOM   2757 H15S  OL    67      30.865  73.273  42.664  1.00  0.00           H  
ATOM   2758 C116  OL    67      30.689  74.673  41.038  1.00  0.00           C  
ATOM   2759 H16R  OL    67      30.107  75.368  41.644  1.00  0.00           H  
ATOM   2760 H16S  OL    67      31.339  75.273  40.397  1.00  0.00           H  
ATOM   2761 C117  OL    67      29.711  73.880  40.154  1.00  0.00           C  
ATOM   2762 H17R  OL    67      29.107  74.587  39.585  1.00  0.00           H  
ATOM   2763 H17S  OL    67      30.282  73.287  39.436  1.00  0.00           H  
ATOM   2764 C118  OL    67      28.776  72.952  40.948  1.00  0.00           C  
ATOM   2765 H18R  OL    67      27.947  72.623  40.322  1.00  0.00           H  
ATOM   2766 H18S  OL    67      28.369  73.457  41.826  1.00  0.00           H  
ATOM   2767 H18T  OL    67      29.317  72.063  41.266  1.00  0.00           H  
TER    2768       OL    67 
ATOM   2768 C116  PA    68      61.675  67.618  36.647  1.00  0.00           C  
ATOM   2769 H16R  PA    68      60.927  68.306  37.047  1.00  0.00           H  
ATOM   2770 H16S  PA    68      61.498  67.488  35.577  1.00  0.00           H  
ATOM   2771 H16T  PA    68      62.653  68.085  36.775  1.00  0.00           H  
ATOM   2772 C115  PA    68      61.616  66.276  37.401  1.00  0.00           C  
ATOM   2773 H15R  PA    68      62.463  65.651  37.110  1.00  0.00           H  
ATOM   2774 H15S  PA    68      60.700  65.741  37.130  1.00  0.00           H  
ATOM   2775 C114  PA    68      61.642  66.529  38.922  1.00  0.00           C  
ATOM   2776 H14R  PA    68      60.744  67.090  39.187  1.00  0.00           H  
ATOM   2777 H14S  PA    68      62.491  67.176  39.157  1.00  0.00           H  
ATOM   2778 C113  PA    68      61.719  65.248  39.783  1.00  0.00           C  
ATOM   2779 H13R  PA    68      62.693  64.781  39.626  1.00  0.00           H  
ATOM   2780 H13S  PA    68      60.954  64.539  39.461  1.00  0.00           H  
ATOM   2781 C112  PA    68      61.532  65.564  41.284  1.00  0.00           C  
ATOM   2782 H12R  PA    68      60.563  66.056  41.404  1.00  0.00           H  
ATOM   2783 H12S  PA    68      62.310  66.260  41.598  1.00  0.00           H  
ATOM   2784 C111  PA    68      61.608  64.346  42.226  1.00  0.00           C  
ATOM   2785 H11R  PA    68      62.526  63.796  42.010  1.00  0.00           H  
ATOM   2786 H11S  PA    68      60.788  63.655  42.023  1.00  0.00           H  
ATOM   2787 C110  PA    68      61.622  64.715  43.731  1.00  0.00           C  
ATOM   2788 H10R  PA    68      62.640  64.985  44.016  1.00  0.00           H  
ATOM   2789 H10S  PA    68      61.375  63.806  44.279  1.00  0.00           H  
ATOM   2790  C19  PA    68      60.671  65.855  44.179  1.00  0.00           C  
ATOM   2791  H9R  PA    68      59.636  65.572  43.975  1.00  0.00           H  
ATOM   2792  H9S  PA    68      60.881  66.754  43.597  1.00  0.00           H  
ATOM   2793  C18  PA    68      60.830  66.228  45.673  1.00  0.00           C  
ATOM   2794  H8R  PA    68      60.284  67.154  45.874  1.00  0.00           H  
ATOM   2795  H8S  PA    68      61.882  66.440  45.879  1.00  0.00           H  
ATOM   2796  C17  PA    68      60.302  65.139  46.630  1.00  0.00           C  
ATOM   2797  H7R  PA    68      60.728  64.168  46.377  1.00  0.00           H  
ATOM   2798  H7S  PA    68      59.229  65.046  46.484  1.00  0.00           H  
ATOM   2799  C16  PA    68      60.559  65.424  48.122  1.00  0.00           C  
ATOM   2800  H6R  PA    68      60.246  66.442  48.366  1.00  0.00           H  
ATOM   2801  H6S  PA    68      61.627  65.353  48.330  1.00  0.00           H  
ATOM   2802  C15  PA    68      59.791  64.421  49.006  1.00  0.00           C  
ATOM   2803  H5R  PA    68      60.077  63.406  48.733  1.00  0.00           H  
ATOM   2804  H5S  PA    68      58.721  64.489  48.810  1.00  0.00           H  
ATOM   2805  C14  PA    68      60.038  64.633  50.509  1.00  0.00           C  
ATOM   2806  H4R  PA    68      60.065  65.702  50.737  1.00  0.00           H  
ATOM   2807  H4S  PA    68      61.015  64.217  50.760  1.00  0.00           H  
ATOM   2808  C13  PA    68      58.930  63.969  51.350  1.00  0.00           C  
ATOM   2809  H3R  PA    68      58.719  62.969  50.963  1.00  0.00           H  
ATOM   2810  H3S  PA    68      58.018  64.552  51.214  1.00  0.00           H  
ATOM   2811  C12  PA    68      59.255  63.867  52.855  1.00  0.00           C  
ATOM   2812  H2R  PA    68      60.194  64.373  53.088  1.00  0.00           H  
ATOM   2813  H2S  PA    68      59.378  62.817  53.129  1.00  0.00           H  
ATOM   2814  C11  PC    69      58.161  64.469  53.701  1.00  0.00           C  
ATOM   2815  O12  PC    69      58.113  65.656  53.985  1.00  0.00           O  
ATOM   2816  O11  PC    69      57.254  63.568  54.119  1.00  0.00           O  
ATOM   2817  C1   PC    69      56.181  63.990  55.020  1.00  0.00           C  
ATOM   2818  HR   PC    69      56.596  64.623  55.811  1.00  0.00           H  
ATOM   2819  HS   PC    69      55.770  63.093  55.489  1.00  0.00           H  
ATOM   2820  C2   PC    69      55.039  64.704  54.237  1.00  0.00           C  
ATOM   2821  HX   PC    69      55.483  65.507  53.644  1.00  0.00           H  
ATOM   2822  C3   PC    69      53.988  65.438  55.118  1.00  0.00           C  
ATOM   2823  HA   PC    69      52.995  65.407  54.657  1.00  0.00           H  
ATOM   2824  HB   PC    69      54.310  66.481  55.122  1.00  0.00           H  
ATOM   2825  O31  PC    69      53.926  64.986  56.509  1.00  0.00           O  
ATOM   2826  P31  PC    69      53.796  66.024  57.738  1.00  0.00           P  
ATOM   2827  O32  PC    69      52.362  65.797  58.396  1.00  0.00           O  
ATOM   2828  C31  PC    69      52.149  64.825  59.438  1.00  0.00           C  
ATOM   2829  H1A  PC    69      52.729  65.086  60.330  1.00  0.00           H  
ATOM   2830  H1B  PC    69      52.487  63.850  59.076  1.00  0.00           H  
ATOM   2831  C32  PC    69      50.634  64.766  59.755  1.00  0.00           C  
ATOM   2832  H2A  PC    69      50.427  63.876  60.349  1.00  0.00           H  
ATOM   2833  H2B  PC    69      50.099  64.680  58.809  1.00  0.00           H  
ATOM   2834  N31  PC    69      50.005  65.941  60.473  1.00  0.00           N  
ATOM   2835  C33  PC    69      49.842  67.060  59.508  1.00  0.00           C  
ATOM   2836  H3A  PC    69      49.203  66.698  58.703  1.00  0.00           H  
ATOM   2837  H3B  PC    69      50.817  67.347  59.109  1.00  0.00           H  
ATOM   2838  H3C  PC    69      49.374  67.896  60.019  1.00  0.00           H  
ATOM   2839  C34  PC    69      48.640  65.612  60.980  1.00  0.00           C  
ATOM   2840  H4A  PC    69      48.707  64.714  61.595  1.00  0.00           H  
ATOM   2841  H4B  PC    69      47.982  65.443  60.127  1.00  0.00           H  
ATOM   2842  H4C  PC    69      48.269  66.453  61.573  1.00  0.00           H  
ATOM   2843  C35  PC    69      50.793  66.365  61.664  1.00  0.00           C  
ATOM   2844  H5A  PC    69      50.124  66.899  62.342  1.00  0.00           H  
ATOM   2845  H5B  PC    69      51.598  67.021  61.329  1.00  0.00           H  
ATOM   2846  H5C  PC    69      51.194  65.480  62.162  1.00  0.00           H  
ATOM   2847  O33  PC    69      54.864  65.684  58.704  1.00  0.00           O  
ATOM   2848  O34  PC    69      53.785  67.406  57.188  1.00  0.00           O  
ATOM   2849  O21  PC    69      54.391  63.750  53.335  1.00  0.00           O  
ATOM   2850  C21  PC    69      54.778  63.730  52.040  1.00  0.00           C  
ATOM   2851  O22  PC    69      55.545  64.533  51.546  1.00  0.00           O  
ATOM   2852  C12  OL    70      54.211  62.581  51.233  1.00  0.00           C  
ATOM   2853  H2R  OL    70      55.039  61.908  51.003  1.00  0.00           H  
ATOM   2854  H2S  OL    70      53.520  62.019  51.862  1.00  0.00           H  
ATOM   2855  C13  OL    70      53.485  62.982  49.914  1.00  0.00           C  
ATOM   2856  H3R  OL    70      53.214  62.061  49.399  1.00  0.00           H  
ATOM   2857  H3S  OL    70      52.541  63.474  50.154  1.00  0.00           H  
ATOM   2858  C14  OL    70      54.277  63.864  48.917  1.00  0.00           C  
ATOM   2859  H4R  OL    70      54.344  64.879  49.312  1.00  0.00           H  
ATOM   2860  H4S  OL    70      55.298  63.486  48.836  1.00  0.00           H  
ATOM   2861  C15  OL    70      53.671  63.940  47.495  1.00  0.00           C  
ATOM   2862  H5R  OL    70      52.586  64.051  47.542  1.00  0.00           H  
ATOM   2863  H5S  OL    70      54.071  64.831  47.003  1.00  0.00           H  
ATOM   2864  C16  OL    70      54.049  62.709  46.649  1.00  0.00           C  
ATOM   2865  H6R  OL    70      55.130  62.606  46.719  1.00  0.00           H  
ATOM   2866  H6S  OL    70      53.620  61.810  47.091  1.00  0.00           H  
ATOM   2867  C17  OL    70      53.635  62.799  45.161  1.00  0.00           C  
ATOM   2868  H7R  OL    70      53.774  63.822  44.802  1.00  0.00           H  
ATOM   2869  H7S  OL    70      54.301  62.166  44.571  1.00  0.00           H  
ATOM   2870  C18  OL    70      52.184  62.338  44.906  1.00  0.00           C  
ATOM   2871  H8R  OL    70      52.120  61.256  45.043  1.00  0.00           H  
ATOM   2872  H8S  OL    70      51.544  62.792  45.662  1.00  0.00           H  
ATOM   2873  C19  OL    70      51.699  62.763  43.530  1.00  0.00           C  
ATOM   2874  H9R  OL    70      51.635  63.839  43.383  1.00  0.00           H  
ATOM   2875 C110  OL    70      51.358  61.969  42.518  1.00  0.00           C  
ATOM   2876 H10R  OL    70      51.045  62.408  41.574  1.00  0.00           H  
ATOM   2877 C111  OL    70      51.293  60.460  42.548  1.00  0.00           C  
ATOM   2878 H11R  OL    70      50.980  60.128  43.537  1.00  0.00           H  
ATOM   2879 H11S  OL    70      50.535  60.125  41.836  1.00  0.00           H  
ATOM   2880 C112  OL    70      52.652  59.830  42.200  1.00  0.00           C  
ATOM   2881 H12R  OL    70      53.391  60.220  42.901  1.00  0.00           H  
ATOM   2882 H12S  OL    70      52.591  58.746  42.333  1.00  0.00           H  
ATOM   2883 C113  OL    70      53.101  60.141  40.761  1.00  0.00           C  
ATOM   2884 H13R  OL    70      52.440  59.612  40.074  1.00  0.00           H  
ATOM   2885 H13S  OL    70      52.996  61.211  40.570  1.00  0.00           H  
ATOM   2886 C114  OL    70      54.561  59.743  40.484  1.00  0.00           C  
ATOM   2887 H14R  OL    70      55.214  60.316  41.147  1.00  0.00           H  
ATOM   2888 H14S  OL    70      54.701  58.687  40.714  1.00  0.00           H  
ATOM   2889 C115  OL    70      54.957  60.035  39.023  1.00  0.00           C  
ATOM   2890 H15R  OL    70      54.250  59.562  38.338  1.00  0.00           H  
ATOM   2891 H15S  OL    70      54.872  61.113  38.874  1.00  0.00           H  
ATOM   2892 C116  OL    70      56.401  59.628  38.668  1.00  0.00           C  
ATOM   2893 H16R  OL    70      56.763  60.332  37.922  1.00  0.00           H  
ATOM   2894 H16S  OL    70      57.033  59.767  39.546  1.00  0.00           H  
ATOM   2895 C117  OL    70      56.568  58.199  38.100  1.00  0.00           C  
ATOM   2896 H17R  OL    70      55.989  58.123  37.177  1.00  0.00           H  
ATOM   2897 H17S  OL    70      57.612  58.030  37.824  1.00  0.00           H  
ATOM   2898 C118  OL    70      56.132  57.087  39.069  1.00  0.00           C  
ATOM   2899 H18R  OL    70      55.043  57.053  39.125  1.00  0.00           H  
ATOM   2900 H18S  OL    70      56.528  57.265  40.072  1.00  0.00           H  
ATOM   2901 H18T  OL    70      56.488  56.111  38.731  1.00  0.00           H  
TER    2902       OL    70 
ATOM   2902 C116  PA    71      -5.291  17.718  44.734  1.00  0.00           C  
ATOM   2903 H16R  PA    71      -5.749  18.278  43.918  1.00  0.00           H  
ATOM   2904 H16S  PA    71      -5.870  16.804  44.885  1.00  0.00           H  
ATOM   2905 H16T  PA    71      -4.279  17.446  44.427  1.00  0.00           H  
ATOM   2906 C115  PA    71      -5.277  18.594  46.001  1.00  0.00           C  
ATOM   2907 H15R  PA    71      -6.290  18.676  46.388  1.00  0.00           H  
ATOM   2908 H15S  PA    71      -4.958  19.599  45.716  1.00  0.00           H  
ATOM   2909 C114  PA    71      -4.365  18.128  47.145  1.00  0.00           C  
ATOM   2910 H14R  PA    71      -4.610  17.114  47.469  1.00  0.00           H  
ATOM   2911 H14S  PA    71      -4.531  18.797  47.992  1.00  0.00           H  
ATOM   2912 C113  PA    71      -2.894  18.209  46.726  1.00  0.00           C  
ATOM   2913 H13R  PA    71      -2.719  19.145  46.191  1.00  0.00           H  
ATOM   2914 H13S  PA    71      -2.655  17.395  46.042  1.00  0.00           H  
ATOM   2915 C112  PA    71      -1.933  18.140  47.908  1.00  0.00           C  
ATOM   2916 H12R  PA    71      -2.013  17.165  48.396  1.00  0.00           H  
ATOM   2917 H12S  PA    71      -2.196  18.911  48.634  1.00  0.00           H  
ATOM   2918 C111  PA    71      -0.514  18.385  47.369  1.00  0.00           C  
ATOM   2919 H11R  PA    71      -0.474  19.387  46.938  1.00  0.00           H  
ATOM   2920 H11S  PA    71      -0.304  17.683  46.556  1.00  0.00           H  
ATOM   2921 C110  PA    71       0.561  18.271  48.458  1.00  0.00           C  
ATOM   2922 H10R  PA    71       1.544  18.359  47.995  1.00  0.00           H  
ATOM   2923 H10S  PA    71       0.499  17.282  48.916  1.00  0.00           H  
ATOM   2924  C19  PA    71       0.408  19.356  49.539  1.00  0.00           C  
ATOM   2925  H9R  PA    71      -0.595  19.295  49.953  1.00  0.00           H  
ATOM   2926  H9S  PA    71       0.517  20.349  49.094  1.00  0.00           H  
ATOM   2927  C18  PA    71       1.359  19.179  50.730  1.00  0.00           C  
ATOM   2928  H8R  PA    71       1.185  18.186  51.144  1.00  0.00           H  
ATOM   2929  H8S  PA    71       1.075  19.881  51.512  1.00  0.00           H  
ATOM   2930  C17  PA    71       2.861  19.336  50.422  1.00  0.00           C  
ATOM   2931  H7R  PA    71       3.098  20.367  50.147  1.00  0.00           H  
ATOM   2932  H7S  PA    71       3.122  18.715  49.562  1.00  0.00           H  
ATOM   2933  C16  PA    71       3.727  18.877  51.614  1.00  0.00           C  
ATOM   2934  H6R  PA    71       4.773  18.994  51.339  1.00  0.00           H  
ATOM   2935  H6S  PA    71       3.582  17.804  51.745  1.00  0.00           H  
ATOM   2936  C15  PA    71       3.480  19.575  52.974  1.00  0.00           C  
ATOM   2937  H5R  PA    71       4.141  19.122  53.718  1.00  0.00           H  
ATOM   2938  H5S  PA    71       2.458  19.392  53.314  1.00  0.00           H  
ATOM   2939  C14  PA    71       3.728  21.095  52.944  1.00  0.00           C  
ATOM   2940  H4R  PA    71       2.988  21.564  52.292  1.00  0.00           H  
ATOM   2941  H4S  PA    71       4.716  21.289  52.523  1.00  0.00           H  
ATOM   2942  C13  PA    71       3.662  21.729  54.348  1.00  0.00           C  
ATOM   2943  H3R  PA    71       4.428  21.259  54.966  1.00  0.00           H  
ATOM   2944  H3S  PA    71       2.687  21.508  54.793  1.00  0.00           H  
ATOM   2945  C12  PA    71       3.912  23.255  54.312  1.00  0.00           C  
ATOM   2946  H2R  PA    71       3.013  23.772  53.976  1.00  0.00           H  
ATOM   2947  H2S  PA    71       4.677  23.472  53.564  1.00  0.00           H  
ATOM   2948  C11  PS    72       4.362  23.850  55.637  1.00  0.00           C  
ATOM   2949  O12  PS    72       4.345  23.282  56.718  1.00  0.00           O  
ATOM   2950  O11  PS    72       4.773  25.123  55.469  1.00  0.00           O  
ATOM   2951  C1   PS    72       5.163  25.934  56.624  1.00  0.00           C  
ATOM   2952  HR   PS    72       4.525  25.702  57.473  1.00  0.00           H  
ATOM   2953  HS   PS    72       4.983  26.977  56.362  1.00  0.00           H  
ATOM   2954  C2   PS    72       6.663  25.814  57.013  1.00  0.00           C  
ATOM   2955  HX   PS    72       6.909  24.798  57.336  1.00  0.00           H  
ATOM   2956  C3   PS    72       7.051  26.815  58.130  1.00  0.00           C  
ATOM   2957  HA   PS    72       7.027  27.820  57.706  1.00  0.00           H  
ATOM   2958  HB   PS    72       8.089  26.621  58.407  1.00  0.00           H  
ATOM   2959  O31  PS    72       6.205  26.781  59.327  1.00  0.00           O  
ATOM   2960  P31  PS    72       6.401  25.666  60.448  1.00  0.00           P  
ATOM   2961  O32  PS    72       5.439  24.503  59.950  1.00  0.00           O  
ATOM   2962  C31  PS    72       3.988  24.602  60.009  1.00  0.00           C  
ATOM   2963  H1A  PS    72       3.590  24.822  59.017  1.00  0.00           H  
ATOM   2964  H1B  PS    72       3.653  25.375  60.710  1.00  0.00           H  
ATOM   2965  C32  PS    72       3.478  23.233  60.464  1.00  0.00           C  
ATOM   2966  H2A  PS    72       3.849  23.053  61.474  1.00  0.00           H  
ATOM   2967  N31  PS    72       4.080  22.130  59.599  1.00  0.00           N  
ATOM   2968 HN1A  PS    72       3.709  21.199  59.869  1.00  0.00           H  
ATOM   2969 HN1B  PS    72       3.897  22.256  58.582  1.00  0.00           H  
ATOM   2970 HN1C  PS    72       5.115  22.086  59.707  1.00  0.00           H  
ATOM   2971  C33  PS    72       1.950  23.263  60.597  1.00  0.00           C  
ATOM   2972  O33  PS    72       7.794  25.180  60.354  1.00  0.00           O  
ATOM   2973  O34  PS    72       5.926  26.131  61.777  1.00  0.00           O  
ATOM   2974  O21  PS    72       7.499  26.239  55.908  1.00  0.00           O  
ATOM   2975  C21  PS    72       7.921  25.343  55.009  1.00  0.00           C  
ATOM   2976  O22  PS    72       7.635  24.164  55.050  1.00  0.00           O  
ATOM   2977  O35  PS    72       1.281  22.426  60.011  1.00  0.00           O  
ATOM   2978  O36  PS    72       1.416  24.049  61.357  1.00  0.00           O  
ATOM   2979  C12  OL    73       8.786  25.973  53.939  1.00  0.00           C  
ATOM   2980  H2R  OL    73       9.630  26.483  54.407  1.00  0.00           H  
ATOM   2981  H2S  OL    73       9.195  25.197  53.291  1.00  0.00           H  
ATOM   2982  C13  OL    73       7.963  26.972  53.105  1.00  0.00           C  
ATOM   2983  H3R  OL    73       7.190  26.427  52.558  1.00  0.00           H  
ATOM   2984  H3S  OL    73       7.448  27.658  53.779  1.00  0.00           H  
ATOM   2985  C14  OL    73       8.788  27.852  52.147  1.00  0.00           C  
ATOM   2986  H4R  OL    73       8.084  28.341  51.470  1.00  0.00           H  
ATOM   2987  H4S  OL    73       9.263  28.643  52.729  1.00  0.00           H  
ATOM   2988  C15  OL    73       9.886  27.151  51.320  1.00  0.00           C  
ATOM   2989  H5R  OL    73      10.535  27.917  50.892  1.00  0.00           H  
ATOM   2990  H5S  OL    73      10.520  26.539  51.967  1.00  0.00           H  
ATOM   2991  C16  OL    73       9.313  26.272  50.197  1.00  0.00           C  
ATOM   2992  H6R  OL    73       8.988  25.338  50.654  1.00  0.00           H  
ATOM   2993  H6S  OL    73       8.429  26.748  49.769  1.00  0.00           H  
ATOM   2994  C17  OL    73      10.324  25.967  49.069  1.00  0.00           C  
ATOM   2995  H7R  OL    73      11.307  25.782  49.508  1.00  0.00           H  
ATOM   2996  H7S  OL    73      10.018  25.041  48.575  1.00  0.00           H  
ATOM   2997  C18  OL    73      10.433  27.091  48.012  1.00  0.00           C  
ATOM   2998  H8R  OL    73       9.486  27.196  47.479  1.00  0.00           H  
ATOM   2999  H8S  OL    73      10.612  28.035  48.532  1.00  0.00           H  
ATOM   3000  C19  OL    73      11.593  26.813  47.072  1.00  0.00           C  
ATOM   3001  H9R  OL    73      12.537  26.641  47.581  1.00  0.00           H  
ATOM   3002 C110  OL    73      11.577  26.768  45.742  1.00  0.00           C  
ATOM   3003 H10R  OL    73      12.507  26.548  45.219  1.00  0.00           H  
ATOM   3004 C111  OL    73      10.362  26.919  44.848  1.00  0.00           C  
ATOM   3005 H11R  OL    73       9.436  26.775  45.405  1.00  0.00           H  
ATOM   3006 H11S  OL    73      10.347  27.918  44.419  1.00  0.00           H  
ATOM   3007 C112  OL    73      10.386  25.899  43.702  1.00  0.00           C  
ATOM   3008 H12R  OL    73      10.641  24.925  44.122  1.00  0.00           H  
ATOM   3009 H12S  OL    73       9.380  25.823  43.284  1.00  0.00           H  
ATOM   3010 C113  OL    73      11.390  26.224  42.580  1.00  0.00           C  
ATOM   3011 H13R  OL    73      11.071  27.105  42.017  1.00  0.00           H  
ATOM   3012 H13S  OL    73      12.361  26.448  43.021  1.00  0.00           H  
ATOM   3013 C114  OL    73      11.569  25.035  41.625  1.00  0.00           C  
ATOM   3014 H14R  OL    73      11.857  24.166  42.222  1.00  0.00           H  
ATOM   3015 H14S  OL    73      10.616  24.775  41.158  1.00  0.00           H  
ATOM   3016 C115  OL    73      12.654  25.319  40.557  1.00  0.00           C  
ATOM   3017 H15R  OL    73      13.589  25.572  41.063  1.00  0.00           H  
ATOM   3018 H15S  OL    73      12.840  24.425  39.972  1.00  0.00           H  
ATOM   3019 C116  OL    73      12.327  26.404  39.520  1.00  0.00           C  
ATOM   3020 H16R  OL    73      12.272  27.388  39.986  1.00  0.00           H  
ATOM   3021 H16S  OL    73      13.153  26.448  38.803  1.00  0.00           H  
ATOM   3022 C117  OL    73      11.024  26.124  38.751  1.00  0.00           C  
ATOM   3023 H17R  OL    73      11.019  25.105  38.352  1.00  0.00           H  
ATOM   3024 H17S  OL    73      10.159  26.228  39.410  1.00  0.00           H  
ATOM   3025 C118  OL    73      10.920  27.133  37.603  1.00  0.00           C  
ATOM   3026 H18R  OL    73      10.901  28.147  38.008  1.00  0.00           H  
ATOM   3027 H18S  OL    73      10.025  26.964  37.005  1.00  0.00           H  
ATOM   3028 H18T  OL    73      11.791  27.037  36.953  1.00  0.00           H  
TER    3029       OL    73 
ATOM   3029 C116  PA    74      24.722  81.118  36.764  1.00  0.00           C  
ATOM   3030 H16R  PA    74      24.164  81.935  36.298  1.00  0.00           H  
ATOM   3031 H16S  PA    74      24.618  81.189  37.846  1.00  0.00           H  
ATOM   3032 H16T  PA    74      24.311  80.163  36.433  1.00  0.00           H  
ATOM   3033 C115  PA    74      26.209  81.177  36.410  1.00  0.00           C  
ATOM   3034 H15R  PA    74      26.331  80.965  35.346  1.00  0.00           H  
ATOM   3035 H15S  PA    74      26.731  80.399  36.968  1.00  0.00           H  
ATOM   3036 C114  PA    74      26.850  82.538  36.703  1.00  0.00           C  
ATOM   3037 H14R  PA    74      26.537  83.232  35.923  1.00  0.00           H  
ATOM   3038 H14S  PA    74      27.930  82.424  36.620  1.00  0.00           H  
ATOM   3039 C113  PA    74      26.523  83.177  38.063  1.00  0.00           C  
ATOM   3040 H13R  PA    74      25.442  83.298  38.169  1.00  0.00           H  
ATOM   3041 H13S  PA    74      26.953  84.178  38.041  1.00  0.00           H  
ATOM   3042 C112  PA    74      27.088  82.426  39.282  1.00  0.00           C  
ATOM   3043 H12R  PA    74      28.038  81.954  39.022  1.00  0.00           H  
ATOM   3044 H12S  PA    74      26.405  81.623  39.571  1.00  0.00           H  
ATOM   3045 C111  PA    74      27.337  83.365  40.479  1.00  0.00           C  
ATOM   3046 H11R  PA    74      28.105  84.094  40.214  1.00  0.00           H  
ATOM   3047 H11S  PA    74      27.736  82.767  41.297  1.00  0.00           H  
ATOM   3048 C110  PA    74      26.112  84.123  41.014  1.00  0.00           C  
ATOM   3049 H10R  PA    74      25.816  84.923  40.328  1.00  0.00           H  
ATOM   3050 H10S  PA    74      26.417  84.603  41.944  1.00  0.00           H  
ATOM   3051  C19  PA    74      24.912  83.197  41.276  1.00  0.00           C  
ATOM   3052  H9R  PA    74      25.243  82.169  41.434  1.00  0.00           H  
ATOM   3053  H9S  PA    74      24.289  83.194  40.378  1.00  0.00           H  
ATOM   3054  C18  PA    74      24.050  83.658  42.464  1.00  0.00           C  
ATOM   3055  H8R  PA    74      23.099  83.126  42.434  1.00  0.00           H  
ATOM   3056  H8S  PA    74      23.825  84.716  42.320  1.00  0.00           H  
ATOM   3057  C17  PA    74      24.664  83.508  43.875  1.00  0.00           C  
ATOM   3058  H7R  PA    74      23.959  83.973  44.565  1.00  0.00           H  
ATOM   3059  H7S  PA    74      25.591  84.081  43.944  1.00  0.00           H  
ATOM   3060  C16  PA    74      24.910  82.065  44.366  1.00  0.00           C  
ATOM   3061  H6R  PA    74      25.632  81.573  43.713  1.00  0.00           H  
ATOM   3062  H6S  PA    74      23.975  81.502  44.302  1.00  0.00           H  
ATOM   3063  C15  PA    74      25.440  82.027  45.823  1.00  0.00           C  
ATOM   3064  H5R  PA    74      24.986  82.832  46.404  1.00  0.00           H  
ATOM   3065  H5S  PA    74      26.519  82.201  45.811  1.00  0.00           H  
ATOM   3066  C14  PA    74      25.163  80.694  46.547  1.00  0.00           C  
ATOM   3067  H4R  PA    74      25.751  79.918  46.059  1.00  0.00           H  
ATOM   3068  H4S  PA    74      24.109  80.429  46.429  1.00  0.00           H  
ATOM   3069  C13  PA    74      25.526  80.733  48.050  1.00  0.00           C  
ATOM   3070  H3R  PA    74      24.925  81.490  48.565  1.00  0.00           H  
ATOM   3071  H3S  PA    74      26.573  81.023  48.144  1.00  0.00           H  
ATOM   3072  C12  PA    74      25.338  79.373  48.754  1.00  0.00           C  
ATOM   3073  H2R  PA    74      24.350  78.962  48.543  1.00  0.00           H  
ATOM   3074  H2S  PA    74      26.070  78.663  48.366  1.00  0.00           H  
ATOM   3075  C11  PC    75      25.503  79.492  50.251  1.00  0.00           C  
ATOM   3076  O12  PC    75      24.896  80.284  50.944  1.00  0.00           O  
ATOM   3077  O11  PC    75      26.390  78.606  50.736  1.00  0.00           O  
ATOM   3078  C1   PC    75      26.564  78.498  52.182  1.00  0.00           C  
ATOM   3079  HR   PC    75      26.459  79.479  52.656  1.00  0.00           H  
ATOM   3080  HS   PC    75      27.584  78.159  52.365  1.00  0.00           H  
ATOM   3081  C2   PC    75      25.491  77.541  52.786  1.00  0.00           C  
ATOM   3082  HX   PC    75      24.570  78.124  52.771  1.00  0.00           H  
ATOM   3083  C3   PC    75      25.709  77.139  54.259  1.00  0.00           C  
ATOM   3084  HA   PC    75      25.371  76.109  54.409  1.00  0.00           H  
ATOM   3085  HB   PC    75      25.103  77.782  54.896  1.00  0.00           H  
ATOM   3086  O31  PC    75      27.097  77.277  54.634  1.00  0.00           O  
ATOM   3087  P31  PC    75      27.823  76.306  55.653  1.00  0.00           P  
ATOM   3088  O32  PC    75      27.033  76.532  57.001  1.00  0.00           O  
ATOM   3089  C31  PC    75      26.979  77.846  57.590  1.00  0.00           C  
ATOM   3090  H1A  PC    75      26.273  78.456  57.024  1.00  0.00           H  
ATOM   3091  H1B  PC    75      27.963  78.316  57.562  1.00  0.00           H  
ATOM   3092  C32  PC    75      26.529  77.666  59.043  1.00  0.00           C  
ATOM   3093  H2A  PC    75      27.267  77.048  59.554  1.00  0.00           H  
ATOM   3094  H2B  PC    75      25.580  77.128  59.063  1.00  0.00           H  
ATOM   3095  N31  PC    75      26.347  78.886  59.913  1.00  0.00           N  
ATOM   3096  C33  PC    75      27.569  79.727  60.031  1.00  0.00           C  
ATOM   3097  H3A  PC    75      28.421  79.097  60.280  1.00  0.00           H  
ATOM   3098  H3B  PC    75      27.406  80.471  60.813  1.00  0.00           H  
ATOM   3099  H3C  PC    75      27.717  80.233  59.080  1.00  0.00           H  
ATOM   3100  C34  PC    75      25.283  79.797  59.410  1.00  0.00           C  
ATOM   3101  H4A  PC    75      25.678  80.315  58.535  1.00  0.00           H  
ATOM   3102  H4B  PC    75      25.057  80.526  60.192  1.00  0.00           H  
ATOM   3103  H4C  PC    75      24.411  79.201  59.148  1.00  0.00           H  
ATOM   3104  C35  PC    75      25.980  78.371  61.256  1.00  0.00           C  
ATOM   3105  H5A  PC    75      26.026  79.178  61.985  1.00  0.00           H  
ATOM   3106  H5B  PC    75      26.696  77.587  61.513  1.00  0.00           H  
ATOM   3107  H5C  PC    75      24.977  77.941  61.193  1.00  0.00           H  
ATOM   3108  O33  PC    75      27.647  74.913  55.175  1.00  0.00           O  
ATOM   3109  O34  PC    75      29.190  76.860  55.818  1.00  0.00           O  
ATOM   3110  O21  PC    75      25.335  76.302  52.027  1.00  0.00           O  
ATOM   3111  C21  PC    75      24.107  76.027  51.541  1.00  0.00           C  
ATOM   3112  O22  PC    75      23.156  76.782  51.645  1.00  0.00           O  
ATOM   3113  C12  OL    76      24.012  74.680  50.865  1.00  0.00           C  
ATOM   3114  H2R  OL    76      24.779  74.016  51.267  1.00  0.00           H  
ATOM   3115  H2S  OL    76      23.047  74.233  51.110  1.00  0.00           H  
ATOM   3116  C13  OL    76      24.171  74.786  49.331  1.00  0.00           C  
ATOM   3117  H3R  OL    76      25.144  75.228  49.111  1.00  0.00           H  
ATOM   3118  H3S  OL    76      24.176  73.781  48.901  1.00  0.00           H  
ATOM   3119  C14  OL    76      23.069  75.614  48.635  1.00  0.00           C  
ATOM   3120  H4R  OL    76      22.089  75.181  48.855  1.00  0.00           H  
ATOM   3121  H4S  OL    76      23.072  76.631  49.032  1.00  0.00           H  
ATOM   3122  C15  OL    76      23.278  75.698  47.110  1.00  0.00           C  
ATOM   3123  H5R  OL    76      24.301  76.022  46.906  1.00  0.00           H  
ATOM   3124  H5S  OL    76      23.141  74.707  46.670  1.00  0.00           H  
ATOM   3125  C16  OL    76      22.291  76.680  46.452  1.00  0.00           C  
ATOM   3126  H6R  OL    76      21.287  76.264  46.545  1.00  0.00           H  
ATOM   3127  H6S  OL    76      22.302  77.623  47.001  1.00  0.00           H  
ATOM   3128  C17  OL    76      22.586  76.967  44.963  1.00  0.00           C  
ATOM   3129  H7R  OL    76      21.841  77.672  44.584  1.00  0.00           H  
ATOM   3130  H7S  OL    76      23.562  77.448  44.866  1.00  0.00           H  
ATOM   3131  C18  OL    76      22.573  75.715  44.073  1.00  0.00           C  
ATOM   3132  H8R  OL    76      22.746  76.026  43.044  1.00  0.00           H  
ATOM   3133  H8S  OL    76      23.404  75.061  44.349  1.00  0.00           H  
ATOM   3134  C19  OL    76      21.272  74.952  44.204  1.00  0.00           C  
ATOM   3135  H9R  OL    76      21.133  74.450  45.158  1.00  0.00           H  
ATOM   3136 C110  OL    76      20.354  74.811  43.254  1.00  0.00           C  
ATOM   3137 H10R  OL    76      19.481  74.193  43.442  1.00  0.00           H  
ATOM   3138 C111  OL    76      20.359  75.500  41.912  1.00  0.00           C  
ATOM   3139 H11R  OL    76      19.342  75.528  41.514  1.00  0.00           H  
ATOM   3140 H11S  OL    76      20.680  76.539  42.004  1.00  0.00           H  
ATOM   3141 C112  OL    76      21.287  74.769  40.935  1.00  0.00           C  
ATOM   3142 H12R  OL    76      22.319  74.867  41.273  1.00  0.00           H  
ATOM   3143 H12S  OL    76      21.045  73.704  40.912  1.00  0.00           H  
ATOM   3144 C113  OL    76      21.135  75.368  39.535  1.00  0.00           C  
ATOM   3145 H13R  OL    76      20.129  75.148  39.188  1.00  0.00           H  
ATOM   3146 H13S  OL    76      21.221  76.454  39.583  1.00  0.00           H  
ATOM   3147 C114  OL    76      22.149  74.811  38.529  1.00  0.00           C  
ATOM   3148 H14R  OL    76      22.179  73.722  38.615  1.00  0.00           H  
ATOM   3149 H14S  OL    76      21.796  75.060  37.526  1.00  0.00           H  
ATOM   3150 C115  OL    76      23.548  75.424  38.727  1.00  0.00           C  
ATOM   3151 H15R  OL    76      23.444  76.504  38.691  1.00  0.00           H  
ATOM   3152 H15S  OL    76      23.942  75.176  39.716  1.00  0.00           H  
ATOM   3153 C116  OL    76      24.555  75.012  37.641  1.00  0.00           C  
ATOM   3154 H16R  OL    76      24.060  74.994  36.668  1.00  0.00           H  
ATOM   3155 H16S  OL    76      25.343  75.767  37.585  1.00  0.00           H  
ATOM   3156 C117  OL    76      25.197  73.657  37.975  1.00  0.00           C  
ATOM   3157 H17R  OL    76      25.759  73.782  38.902  1.00  0.00           H  
ATOM   3158 H17S  OL    76      24.423  72.910  38.162  1.00  0.00           H  
ATOM   3159 C118  OL    76      26.150  73.149  36.884  1.00  0.00           C  
ATOM   3160 H18R  OL    76      26.627  72.226  37.220  1.00  0.00           H  
ATOM   3161 H18S  OL    76      26.930  73.881  36.672  1.00  0.00           H  
ATOM   3162 H18T  OL    76      25.608  72.953  35.957  1.00  0.00           H  
TER    3163       OL    76 
ATOM   3163  C1  CHL    77      75.296  38.545  47.531  1.00  0.00           C  
ATOM   3164  H11 CHL    77      75.081  37.519  47.815  1.00  0.00           H  
ATOM   3165  H12 CHL    77      74.421  38.893  46.981  1.00  0.00           H  
ATOM   3166  C2  CHL    77      75.442  39.388  48.818  1.00  0.00           C  
ATOM   3167  H21 CHL    77      75.515  40.448  48.567  1.00  0.00           H  
ATOM   3168  H22 CHL    77      74.547  39.259  49.431  1.00  0.00           H  
ATOM   3169  C3  CHL    77      76.690  38.957  49.611  1.00  0.00           C  
ATOM   3170  H31 CHL    77      76.587  37.907  49.890  1.00  0.00           H  
ATOM   3171  C4  CHL    77      77.952  39.107  48.749  1.00  0.00           C  
ATOM   3172  H41 CHL    77      78.100  40.158  48.504  1.00  0.00           H  
ATOM   3173  H42 CHL    77      78.822  38.788  49.324  1.00  0.00           H  
ATOM   3174  C5  CHL    77      77.824  38.288  47.475  1.00  0.00           C  
ATOM   3175  C6  CHL    77      78.752  37.383  47.179  1.00  0.00           C  
ATOM   3176  H61 CHL    77      79.629  37.257  47.814  1.00  0.00           H  
ATOM   3177  C7  CHL    77      78.664  36.454  45.998  1.00  0.00           C  
ATOM   3178  H71 CHL    77      79.661  36.264  45.596  1.00  0.00           H  
ATOM   3179  H72 CHL    77      78.277  35.499  46.365  1.00  0.00           H  
ATOM   3180  C8  CHL    77      77.736  37.011  44.899  1.00  0.00           C  
ATOM   3181  H81 CHL    77      78.207  37.888  44.458  1.00  0.00           H  
ATOM   3182  C9  CHL    77      76.376  37.405  45.553  1.00  0.00           C  
ATOM   3183  H91 CHL    77      76.057  36.501  46.079  1.00  0.00           H  
ATOM   3184  C10 CHL    77      76.561  38.536  46.628  1.00  0.00           C  
ATOM   3185  C11 CHL    77      75.228  37.695  44.530  1.00  0.00           C  
ATOM   3186 H111 CHL    77      74.273  37.724  45.058  1.00  0.00           H  
ATOM   3187 H112 CHL    77      75.338  38.674  44.063  1.00  0.00           H  
ATOM   3188  C12 CHL    77      75.136  36.628  43.416  1.00  0.00           C  
ATOM   3189 H121 CHL    77      74.806  35.686  43.857  1.00  0.00           H  
ATOM   3190 H122 CHL    77      74.371  36.938  42.707  1.00  0.00           H  
ATOM   3191  C13 CHL    77      76.504  36.415  42.717  1.00  0.00           C  
ATOM   3192  C14 CHL    77      77.494  35.946  43.806  1.00  0.00           C  
ATOM   3193 H141 CHL    77      77.062  35.076  44.314  1.00  0.00           H  
ATOM   3194  C15 CHL    77      78.709  35.392  43.045  1.00  0.00           C  
ATOM   3195 H151 CHL    77      79.463  36.160  42.846  1.00  0.00           H  
ATOM   3196 H152 CHL    77      79.171  34.588  43.621  1.00  0.00           H  
ATOM   3197  C16 CHL    77      78.106  34.869  41.720  1.00  0.00           C  
ATOM   3198 H161 CHL    77      78.586  35.380  40.880  1.00  0.00           H  
ATOM   3199 H162 CHL    77      78.284  33.797  41.605  1.00  0.00           H  
ATOM   3200  C17 CHL    77      76.582  35.204  41.746  1.00  0.00           C  
ATOM   3201 H171 CHL    77      76.058  34.366  42.217  1.00  0.00           H  
ATOM   3202  C18 CHL    77      76.958  37.733  42.007  1.00  0.00           C  
ATOM   3203 H181 CHL    77      77.901  37.615  41.472  1.00  0.00           H  
ATOM   3204 H182 CHL    77      77.065  38.572  42.692  1.00  0.00           H  
ATOM   3205 H183 CHL    77      76.212  38.027  41.274  1.00  0.00           H  
ATOM   3206  C19 CHL    77      76.703  39.930  45.969  1.00  0.00           C  
ATOM   3207 H191 CHL    77      77.528  39.922  45.262  1.00  0.00           H  
ATOM   3208 H192 CHL    77      76.904  40.697  46.715  1.00  0.00           H  
ATOM   3209 H193 CHL    77      75.797  40.233  45.443  1.00  0.00           H  
ATOM   3210  C20 CHL    77      76.013  35.430  40.307  1.00  0.00           C  
ATOM   3211 H201 CHL    77      76.612  36.211  39.839  1.00  0.00           H  
ATOM   3212  C21 CHL    77      74.543  35.905  40.271  1.00  0.00           C  
ATOM   3213 H211 CHL    77      74.145  35.848  39.255  1.00  0.00           H  
ATOM   3214 H212 CHL    77      74.463  36.945  40.579  1.00  0.00           H  
ATOM   3215 H213 CHL    77      73.911  35.303  40.927  1.00  0.00           H  
ATOM   3216  C22 CHL    77      76.171  34.177  39.420  1.00  0.00           C  
ATOM   3217 H221 CHL    77      76.073  34.486  38.377  1.00  0.00           H  
ATOM   3218 H222 CHL    77      77.176  33.773  39.535  1.00  0.00           H  
ATOM   3219  C23 CHL    77      75.143  33.070  39.722  1.00  0.00           C  
ATOM   3220 H231 CHL    77      74.992  32.982  40.799  1.00  0.00           H  
ATOM   3221 H232 CHL    77      74.191  33.353  39.270  1.00  0.00           H  
ATOM   3222  C24 CHL    77      75.555  31.693  39.183  1.00  0.00           C  
ATOM   3223 H241 CHL    77      75.641  31.746  38.097  1.00  0.00           H  
ATOM   3224 H242 CHL    77      76.535  31.419  39.576  1.00  0.00           H  
ATOM   3225  C25 CHL    77      74.557  30.605  39.605  1.00  0.00           C  
ATOM   3226 H251 CHL    77      74.544  30.551  40.693  1.00  0.00           H  
ATOM   3227  C26 CHL    77      73.127  30.918  39.161  1.00  0.00           C  
ATOM   3228 H261 CHL    77      72.711  31.683  39.815  1.00  0.00           H  
ATOM   3229 H262 CHL    77      72.495  30.035  39.240  1.00  0.00           H  
ATOM   3230 H263 CHL    77      73.100  31.278  38.132  1.00  0.00           H  
ATOM   3231  C27 CHL    77      74.989  29.234  39.088  1.00  0.00           C  
ATOM   3232 H271 CHL    77      76.004  29.009  39.417  1.00  0.00           H  
ATOM   3233 H272 CHL    77      74.950  29.182  37.999  1.00  0.00           H  
ATOM   3234 H273 CHL    77      74.325  28.475  39.498  1.00  0.00           H  
ATOM   3235  O1  CHL    77      76.813  39.758  50.781  1.00  0.00           O  
ATOM   3236  HO1 CHL    77      77.681  39.477  51.185  1.00  0.00           H  
TER    3237      CHL    77 
ATOM   3237 C116  PA    78       2.787  73.882  38.425  1.00  0.00           C  
ATOM   3238 H16R  PA    78       2.778  74.961  38.279  1.00  0.00           H  
ATOM   3239 H16S  PA    78       2.013  73.612  39.144  1.00  0.00           H  
ATOM   3240 H16T  PA    78       2.571  73.417  37.464  1.00  0.00           H  
ATOM   3241 C115  PA    78       4.143  73.384  38.931  1.00  0.00           C  
ATOM   3242 H15R  PA    78       4.841  73.353  38.093  1.00  0.00           H  
ATOM   3243 H15S  PA    78       4.020  72.353  39.270  1.00  0.00           H  
ATOM   3244 C114  PA    78       4.708  74.240  40.088  1.00  0.00           C  
ATOM   3245 H14R  PA    78       4.053  74.143  40.957  1.00  0.00           H  
ATOM   3246 H14S  PA    78       4.731  75.295  39.800  1.00  0.00           H  
ATOM   3247 C113  PA    78       6.137  73.797  40.452  1.00  0.00           C  
ATOM   3248 H13R  PA    78       6.844  74.325  39.809  1.00  0.00           H  
ATOM   3249 H13S  PA    78       6.226  72.728  40.252  1.00  0.00           H  
ATOM   3250 C112  PA    78       6.566  73.998  41.910  1.00  0.00           C  
ATOM   3251 H12R  PA    78       7.621  73.722  41.979  1.00  0.00           H  
ATOM   3252 H12S  PA    78       6.018  73.292  42.534  1.00  0.00           H  
ATOM   3253 C111  PA    78       6.382  75.428  42.449  1.00  0.00           C  
ATOM   3254 H11R  PA    78       5.319  75.640  42.588  1.00  0.00           H  
ATOM   3255 H11S  PA    78       6.775  76.151  41.733  1.00  0.00           H  
ATOM   3256 C110  PA    78       7.130  75.576  43.779  1.00  0.00           C  
ATOM   3257 H10R  PA    78       8.195  75.400  43.603  1.00  0.00           H  
ATOM   3258 H10S  PA    78       6.775  74.808  44.467  1.00  0.00           H  
ATOM   3259  C19  PA    78       6.974  76.953  44.436  1.00  0.00           C  
ATOM   3260  H9R  PA    78       5.923  77.175  44.636  1.00  0.00           H  
ATOM   3261  H9S  PA    78       7.353  77.730  43.769  1.00  0.00           H  
ATOM   3262  C18  PA    78       7.778  76.976  45.742  1.00  0.00           C  
ATOM   3263  H8R  PA    78       7.893  78.009  46.069  1.00  0.00           H  
ATOM   3264  H8S  PA    78       8.780  76.592  45.533  1.00  0.00           H  
ATOM   3265  C17  PA    78       7.153  76.140  46.877  1.00  0.00           C  
ATOM   3266  H7R  PA    78       7.166  75.080  46.610  1.00  0.00           H  
ATOM   3267  H7S  PA    78       6.111  76.427  47.026  1.00  0.00           H  
ATOM   3268  C16  PA    78       7.949  76.373  48.173  1.00  0.00           C  
ATOM   3269  H6R  PA    78       7.788  77.402  48.502  1.00  0.00           H  
ATOM   3270  H6S  PA    78       9.015  76.281  47.947  1.00  0.00           H  
ATOM   3271  C15  PA    78       7.593  75.407  49.320  1.00  0.00           C  
ATOM   3272  H5R  PA    78       7.639  74.378  48.961  1.00  0.00           H  
ATOM   3273  H5S  PA    78       6.576  75.599  49.675  1.00  0.00           H  
ATOM   3274  C14  PA    78       8.590  75.590  50.477  1.00  0.00           C  
ATOM   3275  H4R  PA    78       8.499  76.615  50.848  1.00  0.00           H  
ATOM   3276  H4S  PA    78       9.604  75.473  50.092  1.00  0.00           H  
ATOM   3277  C13  PA    78       8.391  74.630  51.663  1.00  0.00           C  
ATOM   3278  H3R  PA    78       7.374  74.758  52.045  1.00  0.00           H  
ATOM   3279  H3S  PA    78       9.069  74.959  52.452  1.00  0.00           H  
ATOM   3280  C12  PA    78       8.650  73.124  51.394  1.00  0.00           C  
ATOM   3281  H2R  PA    78       9.705  72.936  51.185  1.00  0.00           H  
ATOM   3282  H2S  PA    78       8.083  72.790  50.525  1.00  0.00           H  
ATOM   3283  C11  PE    79       8.234  72.295  52.589  1.00  0.00           C  
ATOM   3284  O12  PE    79       8.162  72.751  53.715  1.00  0.00           O  
ATOM   3285  O11  PE    79       7.900  71.023  52.283  1.00  0.00           O  
ATOM   3286  C1   PE    79       7.378  70.199  53.371  1.00  0.00           C  
ATOM   3287  HR   PE    79       7.985  70.335  54.271  1.00  0.00           H  
ATOM   3288  HS   PE    79       7.439  69.148  53.073  1.00  0.00           H  
ATOM   3289  C2   PE    79       5.899  70.558  53.669  1.00  0.00           C  
ATOM   3290  HX   PE    79       5.828  71.557  54.108  1.00  0.00           H  
ATOM   3291  C3   PE    79       5.264  69.544  54.631  1.00  0.00           C  
ATOM   3292  HA   PE    79       5.532  68.528  54.341  1.00  0.00           H  
ATOM   3293  HB   PE    79       4.177  69.643  54.559  1.00  0.00           H  
ATOM   3294  O31  PE    79       5.687  69.781  55.997  1.00  0.00           O  
ATOM   3295  P31  PE    79       4.600  70.109  57.101  1.00  0.00           P  
ATOM   3296  O32  PE    79       3.866  68.710  57.279  1.00  0.00           O  
ATOM   3297  C31  PE    79       4.432  67.604  58.029  1.00  0.00           C  
ATOM   3298  H1A  PE    79       5.526  67.648  58.025  1.00  0.00           H  
ATOM   3299  H1B  PE    79       4.125  66.668  57.562  1.00  0.00           H  
ATOM   3300  C32  PE    79       3.858  67.608  59.454  1.00  0.00           C  
ATOM   3301  H2A  PE    79       2.767  67.649  59.411  1.00  0.00           H  
ATOM   3302  H2B  PE    79       4.154  66.702  59.989  1.00  0.00           H  
ATOM   3303  N31  PE    79       4.312  68.758  60.296  1.00  0.00           N  
ATOM   3304 HN1A  PE    79       5.327  68.681  60.489  1.00  0.00           H  
ATOM   3305 HN1B  PE    79       4.195  69.675  59.821  1.00  0.00           H  
ATOM   3306 HN1C  PE    79       3.823  68.781  61.220  1.00  0.00           H  
ATOM   3307  O33  PE    79       5.325  70.431  58.347  1.00  0.00           O  
ATOM   3308  O34  PE    79       3.637  71.091  56.543  1.00  0.00           O  
ATOM   3309  O21  PE    79       5.135  70.474  52.445  1.00  0.00           O  
ATOM   3310  C21  PE    79       5.009  71.584  51.701  1.00  0.00           C  
ATOM   3311  O22  PE    79       5.369  72.701  52.028  1.00  0.00           O  
ATOM   3312  C12  OL    80       4.414  71.270  50.362  1.00  0.00           C  
ATOM   3313  H2R  OL    80       5.120  71.578  49.589  1.00  0.00           H  
ATOM   3314  H2S  OL    80       4.268  70.191  50.288  1.00  0.00           H  
ATOM   3315  C13  OL    80       3.074  71.993  50.177  1.00  0.00           C  
ATOM   3316  H3R  OL    80       2.373  71.665  50.947  1.00  0.00           H  
ATOM   3317  H3S  OL    80       3.208  73.071  50.305  1.00  0.00           H  
ATOM   3318  C14  OL    80       2.466  71.737  48.791  1.00  0.00           C  
ATOM   3319  H4R  OL    80       1.528  72.282  48.745  1.00  0.00           H  
ATOM   3320  H4S  OL    80       3.118  72.175  48.034  1.00  0.00           H  
ATOM   3321  C15  OL    80       2.224  70.250  48.448  1.00  0.00           C  
ATOM   3322  H5R  OL    80       3.142  69.852  48.011  1.00  0.00           H  
ATOM   3323  H5S  OL    80       2.015  69.664  49.346  1.00  0.00           H  
ATOM   3324  C16  OL    80       1.075  70.081  47.434  1.00  0.00           C  
ATOM   3325  H6R  OL    80       0.115  70.357  47.881  1.00  0.00           H  
ATOM   3326  H6S  OL    80       1.256  70.782  46.617  1.00  0.00           H  
ATOM   3327  C17  OL    80       0.958  68.651  46.868  1.00  0.00           C  
ATOM   3328  H7R  OL    80       1.944  68.185  46.825  1.00  0.00           H  
ATOM   3329  H7S  OL    80       0.342  68.037  47.530  1.00  0.00           H  
ATOM   3330  C18  OL    80       0.375  68.673  45.443  1.00  0.00           C  
ATOM   3331  H8R  OL    80       0.978  69.368  44.854  1.00  0.00           H  
ATOM   3332  H8S  OL    80       0.493  67.694  44.981  1.00  0.00           H  
ATOM   3333  C19  OL    80      -1.065  69.146  45.415  1.00  0.00           C  
ATOM   3334  H9R  OL    80      -1.255  70.078  45.945  1.00  0.00           H  
ATOM   3335 C110  OL    80      -2.060  68.575  44.744  1.00  0.00           C  
ATOM   3336 H10R  OL    80      -3.035  69.056  44.756  1.00  0.00           H  
ATOM   3337 C111  OL    80      -1.988  67.241  44.020  1.00  0.00           C  
ATOM   3338 H11R  OL    80      -1.672  67.400  42.987  1.00  0.00           H  
ATOM   3339 H11S  OL    80      -1.249  66.595  44.498  1.00  0.00           H  
ATOM   3340 C112  OL    80      -3.348  66.511  44.001  1.00  0.00           C  
ATOM   3341 H12R  OL    80      -3.652  66.327  45.030  1.00  0.00           H  
ATOM   3342 H12S  OL    80      -4.099  67.159  43.540  1.00  0.00           H  
ATOM   3343 C113  OL    80      -3.267  65.174  43.225  1.00  0.00           C  
ATOM   3344 H13R  OL    80      -2.959  65.393  42.205  1.00  0.00           H  
ATOM   3345 H13S  OL    80      -2.487  64.553  43.665  1.00  0.00           H  
ATOM   3346 C114  OL    80      -4.566  64.342  43.153  1.00  0.00           C  
ATOM   3347 H14R  OL    80      -4.851  64.016  44.158  1.00  0.00           H  
ATOM   3348 H14S  OL    80      -5.375  64.961  42.764  1.00  0.00           H  
ATOM   3349 C115  OL    80      -4.397  63.083  42.269  1.00  0.00           C  
ATOM   3350 H15R  OL    80      -3.454  62.605  42.535  1.00  0.00           H  
ATOM   3351 H15S  OL    80      -5.197  62.379  42.508  1.00  0.00           H  
ATOM   3352 C116  OL    80      -4.395  63.338  40.744  1.00  0.00           C  
ATOM   3353 H16R  OL    80      -5.355  63.747  40.421  1.00  0.00           H  
ATOM   3354 H16S  OL    80      -3.637  64.085  40.510  1.00  0.00           H  
ATOM   3355 C117  OL    80      -4.100  62.074  39.910  1.00  0.00           C  
ATOM   3356 H17R  OL    80      -4.769  61.261  40.204  1.00  0.00           H  
ATOM   3357 H17S  OL    80      -4.318  62.295  38.864  1.00  0.00           H  
ATOM   3358 C118  OL    80      -2.634  61.607  40.016  1.00  0.00           C  
ATOM   3359 H18R  OL    80      -1.949  62.453  39.921  1.00  0.00           H  
ATOM   3360 H18S  OL    80      -2.400  60.881  39.233  1.00  0.00           H  
ATOM   3361 H18T  OL    80      -2.446  61.127  40.978  1.00  0.00           H  
TER    3362       OL    80 
ATOM   3362 C116  PA    81       6.701  53.562  47.102  1.00  0.00           C  
ATOM   3363 H16R  PA    81       6.806  53.668  48.182  1.00  0.00           H  
ATOM   3364 H16S  PA    81       6.540  52.507  46.869  1.00  0.00           H  
ATOM   3365 H16T  PA    81       5.824  54.129  46.785  1.00  0.00           H  
ATOM   3366 C115  PA    81       7.956  54.089  46.392  1.00  0.00           C  
ATOM   3367 H15R  PA    81       8.029  55.167  46.560  1.00  0.00           H  
ATOM   3368 H15S  PA    81       7.860  53.928  45.317  1.00  0.00           H  
ATOM   3369 C114  PA    81       9.229  53.410  46.929  1.00  0.00           C  
ATOM   3370 H14R  PA    81       9.149  52.326  46.833  1.00  0.00           H  
ATOM   3371 H14S  PA    81       9.269  53.637  47.994  1.00  0.00           H  
ATOM   3372 C113  PA    81      10.524  53.897  46.238  1.00  0.00           C  
ATOM   3373 H13R  PA    81      10.480  54.983  46.147  1.00  0.00           H  
ATOM   3374 H13S  PA    81      10.581  53.483  45.228  1.00  0.00           H  
ATOM   3375 C112  PA    81      11.824  53.528  46.986  1.00  0.00           C  
ATOM   3376 H12R  PA    81      12.653  54.096  46.564  1.00  0.00           H  
ATOM   3377 H12S  PA    81      12.074  52.482  46.815  1.00  0.00           H  
ATOM   3378 C111  PA    81      11.769  53.784  48.502  1.00  0.00           C  
ATOM   3379 H11R  PA    81      12.731  53.511  48.933  1.00  0.00           H  
ATOM   3380 H11S  PA    81      11.043  53.110  48.958  1.00  0.00           H  
ATOM   3381 C110  PA    81      11.437  55.237  48.895  1.00  0.00           C  
ATOM   3382 H10R  PA    81      10.468  55.539  48.491  1.00  0.00           H  
ATOM   3383 H10S  PA    81      12.176  55.929  48.483  1.00  0.00           H  
ATOM   3384  C19  PA    81      11.416  55.381  50.422  1.00  0.00           C  
ATOM   3385  H9R  PA    81      12.142  54.701  50.875  1.00  0.00           H  
ATOM   3386  H9S  PA    81      10.430  55.100  50.804  1.00  0.00           H  
ATOM   3387  C18  PA    81      11.750  56.828  50.806  1.00  0.00           C  
ATOM   3388  H8R  PA    81      11.014  57.495  50.351  1.00  0.00           H  
ATOM   3389  H8S  PA    81      12.735  57.097  50.414  1.00  0.00           H  
ATOM   3390  C17  PA    81      11.725  57.018  52.324  1.00  0.00           C  
ATOM   3391  H7R  PA    81      12.528  56.434  52.778  1.00  0.00           H  
ATOM   3392  H7S  PA    81      10.775  56.635  52.705  1.00  0.00           H  
ATOM   3393  C16  PA    81      11.849  58.502  52.702  1.00  0.00           C  
ATOM   3394  H6R  PA    81      11.475  58.644  53.719  1.00  0.00           H  
ATOM   3395  H6S  PA    81      11.226  59.103  52.050  1.00  0.00           H  
ATOM   3396  C15  PA    81      13.263  59.080  52.615  1.00  0.00           C  
ATOM   3397  H5R  PA    81      13.158  60.148  52.796  1.00  0.00           H  
ATOM   3398  H5S  PA    81      13.705  58.971  51.622  1.00  0.00           H  
ATOM   3399  C14  PA    81      14.178  58.440  53.664  1.00  0.00           C  
ATOM   3400  H4R  PA    81      14.559  57.483  53.303  1.00  0.00           H  
ATOM   3401  H4S  PA    81      13.613  58.247  54.578  1.00  0.00           H  
ATOM   3402  C13  PA    81      15.366  59.329  54.001  1.00  0.00           C  
ATOM   3403  H3R  PA    81      16.016  59.382  53.131  1.00  0.00           H  
ATOM   3404  H3S  PA    81      15.920  58.854  54.810  1.00  0.00           H  
ATOM   3405  C12  PA    81      14.940  60.740  54.424  1.00  0.00           C  
ATOM   3406  H2R  PA    81      14.044  60.702  55.039  1.00  0.00           H  
ATOM   3407  H2S  PA    81      14.723  61.349  53.543  1.00  0.00           H  
ATOM   3408  C11  PS    82      16.031  61.397  55.199  1.00  0.00           C  
ATOM   3409  O12  PS    82      16.299  61.162  56.367  1.00  0.00           O  
ATOM   3410  O11  PS    82      16.684  62.278  54.433  1.00  0.00           O  
ATOM   3411  C1   PS    82      17.771  62.999  55.048  1.00  0.00           C  
ATOM   3412  HR   PS    82      17.449  63.349  56.032  1.00  0.00           H  
ATOM   3413  HS   PS    82      18.004  63.853  54.410  1.00  0.00           H  
ATOM   3414  C2   PS    82      19.048  62.137  55.193  1.00  0.00           C  
ATOM   3415  HX   PS    82      18.887  61.292  55.868  1.00  0.00           H  
ATOM   3416  C3   PS    82      20.164  63.034  55.754  1.00  0.00           C  
ATOM   3417  HA   PS    82      20.422  63.750  54.975  1.00  0.00           H  
ATOM   3418  HB   PS    82      21.061  62.446  55.966  1.00  0.00           H  
ATOM   3419  O31  PS    82      19.714  63.779  56.933  1.00  0.00           O  
ATOM   3420  P31  PS    82      20.008  63.243  58.388  1.00  0.00           P  
ATOM   3421  O32  PS    82      21.565  63.404  58.482  1.00  0.00           O  
ATOM   3422  C31  PS    82      22.180  64.680  58.775  1.00  0.00           C  
ATOM   3423  H1A  PS    82      21.945  64.966  59.804  1.00  0.00           H  
ATOM   3424  H1B  PS    82      21.806  65.448  58.094  1.00  0.00           H  
ATOM   3425  C32  PS    82      23.687  64.466  58.596  1.00  0.00           C  
ATOM   3426  H2A  PS    82      23.902  64.325  57.538  1.00  0.00           H  
ATOM   3427  N31  PS    82      24.094  63.198  59.305  1.00  0.00           N  
ATOM   3428 HN1A  PS    82      23.451  62.439  59.017  1.00  0.00           H  
ATOM   3429 HN1B  PS    82      25.074  62.930  59.096  1.00  0.00           H  
ATOM   3430 HN1C  PS    82      23.983  63.348  60.333  1.00  0.00           H  
ATOM   3431  C33  PS    82      24.462  65.701  59.006  1.00  0.00           C  
ATOM   3432  O33  PS    82      19.412  64.157  59.389  1.00  0.00           O  
ATOM   3433  O34  PS    82      19.673  61.803  58.441  1.00  0.00           O  
ATOM   3434  O21  PS    82      19.492  61.696  53.887  1.00  0.00           O  
ATOM   3435  C21  PS    82      19.121  60.483  53.456  1.00  0.00           C  
ATOM   3436  O22  PS    82      18.431  59.704  54.090  1.00  0.00           O  
ATOM   3437  O35  PS    82      24.671  66.544  58.160  1.00  0.00           O  
ATOM   3438  O36  PS    82      25.076  65.672  60.057  1.00  0.00           O  
ATOM   3439  C12  OL    83      19.688  60.191  52.091  1.00  0.00           C  
ATOM   3440  H2R  OL    83      19.914  61.133  51.589  1.00  0.00           H  
ATOM   3441  H2S  OL    83      20.627  59.658  52.235  1.00  0.00           H  
ATOM   3442  C13  OL    83      18.795  59.326  51.186  1.00  0.00           C  
ATOM   3443  H3R  OL    83      19.417  59.025  50.341  1.00  0.00           H  
ATOM   3444  H3S  OL    83      18.501  58.413  51.710  1.00  0.00           H  
ATOM   3445  C14  OL    83      17.551  60.029  50.609  1.00  0.00           C  
ATOM   3446  H4R  OL    83      16.804  60.207  51.383  1.00  0.00           H  
ATOM   3447  H4S  OL    83      17.837  61.001  50.206  1.00  0.00           H  
ATOM   3448  C15  OL    83      16.940  59.150  49.499  1.00  0.00           C  
ATOM   3449  H5R  OL    83      17.702  58.942  48.743  1.00  0.00           H  
ATOM   3450  H5S  OL    83      16.654  58.193  49.939  1.00  0.00           H  
ATOM   3451  C16  OL    83      15.707  59.761  48.811  1.00  0.00           C  
ATOM   3452  H6R  OL    83      15.235  58.979  48.214  1.00  0.00           H  
ATOM   3453  H6S  OL    83      14.980  60.082  49.561  1.00  0.00           H  
ATOM   3454  C17  OL    83      16.077  60.933  47.882  1.00  0.00           C  
ATOM   3455  H7R  OL    83      16.669  61.661  48.438  1.00  0.00           H  
ATOM   3456  H7S  OL    83      16.694  60.550  47.065  1.00  0.00           H  
ATOM   3457  C18  OL    83      14.876  61.681  47.284  1.00  0.00           C  
ATOM   3458  H8R  OL    83      14.433  62.313  48.055  1.00  0.00           H  
ATOM   3459  H8S  OL    83      15.240  62.349  46.502  1.00  0.00           H  
ATOM   3460  C19  OL    83      13.806  60.755  46.748  1.00  0.00           C  
ATOM   3461  H9R  OL    83      13.010  60.531  47.453  1.00  0.00           H  
ATOM   3462 C110  OL    83      13.738  60.256  45.518  1.00  0.00           C  
ATOM   3463 H10R  OL    83      12.891  59.626  45.257  1.00  0.00           H  
ATOM   3464 C111  OL    83      14.781  60.417  44.432  1.00  0.00           C  
ATOM   3465 H11R  OL    83      15.633  61.003  44.780  1.00  0.00           H  
ATOM   3466 H11S  OL    83      15.162  59.429  44.165  1.00  0.00           H  
ATOM   3467 C112  OL    83      14.177  61.059  43.170  1.00  0.00           C  
ATOM   3468 H12R  OL    83      13.356  60.438  42.809  1.00  0.00           H  
ATOM   3469 H12S  OL    83      13.758  62.035  43.420  1.00  0.00           H  
ATOM   3470 C113  OL    83      15.216  61.247  42.052  1.00  0.00           C  
ATOM   3471 H13R  OL    83      15.904  62.044  42.342  1.00  0.00           H  
ATOM   3472 H13S  OL    83      15.800  60.332  41.931  1.00  0.00           H  
ATOM   3473 C114  OL    83      14.556  61.615  40.710  1.00  0.00           C  
ATOM   3474 H14R  OL    83      13.994  60.754  40.343  1.00  0.00           H  
ATOM   3475 H14S  OL    83      13.841  62.425  40.864  1.00  0.00           H  
ATOM   3476 C115  OL    83      15.583  62.062  39.651  1.00  0.00           C  
ATOM   3477 H15R  OL    83      15.054  62.390  38.754  1.00  0.00           H  
ATOM   3478 H15S  OL    83      16.120  62.942  40.017  1.00  0.00           H  
ATOM   3479 C116  OL    83      16.592  60.960  39.261  1.00  0.00           C  
ATOM   3480 H16R  OL    83      17.351  61.419  38.626  1.00  0.00           H  
ATOM   3481 H16S  OL    83      17.104  60.585  40.149  1.00  0.00           H  
ATOM   3482 C117  OL    83      15.962  59.778  38.493  1.00  0.00           C  
ATOM   3483 H17R  OL    83      15.450  59.101  39.182  1.00  0.00           H  
ATOM   3484 H17S  OL    83      15.217  60.164  37.797  1.00  0.00           H  
ATOM   3485 C118  OL    83      16.997  58.995  37.669  1.00  0.00           C  
ATOM   3486 H18R  OL    83      17.508  59.676  36.989  1.00  0.00           H  
ATOM   3487 H18S  OL    83      16.495  58.232  37.070  1.00  0.00           H  
ATOM   3488 H18T  OL    83      17.747  58.512  38.300  1.00  0.00           H  
TER    3489       OL    83 
ATOM   3489 C116  PA    84      25.766  70.052  46.112  1.00  0.00           C  
ATOM   3490 H16R  PA    84      26.393  69.681  46.926  1.00  0.00           H  
ATOM   3491 H16S  PA    84      25.113  70.826  46.515  1.00  0.00           H  
ATOM   3492 H16T  PA    84      26.405  70.506  45.351  1.00  0.00           H  
ATOM   3493 C115  PA    84      24.914  68.918  45.520  1.00  0.00           C  
ATOM   3494 H15R  PA    84      24.272  69.334  44.739  1.00  0.00           H  
ATOM   3495 H15S  PA    84      24.269  68.507  46.297  1.00  0.00           H  
ATOM   3496 C114  PA    84      25.747  67.787  44.905  1.00  0.00           C  
ATOM   3497 H14R  PA    84      26.362  68.215  44.112  1.00  0.00           H  
ATOM   3498 H14S  PA    84      25.059  67.080  44.434  1.00  0.00           H  
ATOM   3499 C113  PA    84      26.665  67.018  45.883  1.00  0.00           C  
ATOM   3500 H13R  PA    84      26.067  66.473  46.617  1.00  0.00           H  
ATOM   3501 H13S  PA    84      27.319  67.698  46.432  1.00  0.00           H  
ATOM   3502 C112  PA    84      27.510  66.032  45.060  1.00  0.00           C  
ATOM   3503 H12R  PA    84      28.042  66.583  44.281  1.00  0.00           H  
ATOM   3504 H12S  PA    84      26.814  65.367  44.553  1.00  0.00           H  
ATOM   3505 C111  PA    84      28.547  65.192  45.826  1.00  0.00           C  
ATOM   3506 H11R  PA    84      29.237  65.853  46.351  1.00  0.00           H  
ATOM   3507 H11S  PA    84      29.130  64.635  45.088  1.00  0.00           H  
ATOM   3508 C110  PA    84      27.956  64.205  46.847  1.00  0.00           C  
ATOM   3509 H10R  PA    84      27.073  63.721  46.421  1.00  0.00           H  
ATOM   3510 H10S  PA    84      27.644  64.749  47.741  1.00  0.00           H  
ATOM   3511  C19  PA    84      28.989  63.127  47.235  1.00  0.00           C  
ATOM   3512  H9R  PA    84      29.897  63.612  47.596  1.00  0.00           H  
ATOM   3513  H9S  PA    84      29.266  62.562  46.340  1.00  0.00           H  
ATOM   3514  C18  PA    84      28.448  62.189  48.332  1.00  0.00           C  
ATOM   3515  H8R  PA    84      27.402  61.968  48.109  1.00  0.00           H  
ATOM   3516  H8S  PA    84      28.460  62.718  49.288  1.00  0.00           H  
ATOM   3517  C17  PA    84      29.222  60.855  48.455  1.00  0.00           C  
ATOM   3518  H7R  PA    84      30.244  61.031  48.791  1.00  0.00           H  
ATOM   3519  H7S  PA    84      29.277  60.389  47.470  1.00  0.00           H  
ATOM   3520  C16  PA    84      28.515  59.883  49.415  1.00  0.00           C  
ATOM   3521  H6R  PA    84      27.464  59.868  49.129  1.00  0.00           H  
ATOM   3522  H6S  PA    84      28.589  60.251  50.443  1.00  0.00           H  
ATOM   3523  C15  PA    84      28.967  58.417  49.330  1.00  0.00           C  
ATOM   3524  H5R  PA    84      28.891  58.119  48.284  1.00  0.00           H  
ATOM   3525  H5S  PA    84      28.248  57.812  49.884  1.00  0.00           H  
ATOM   3526  C14  PA    84      30.383  58.108  49.853  1.00  0.00           C  
ATOM   3527  H4R  PA    84      30.498  58.507  50.862  1.00  0.00           H  
ATOM   3528  H4S  PA    84      31.106  58.597  49.200  1.00  0.00           H  
ATOM   3529  C13  PA    84      30.667  56.592  49.875  1.00  0.00           C  
ATOM   3530  H3R  PA    84      30.549  56.215  48.858  1.00  0.00           H  
ATOM   3531  H3S  PA    84      29.916  56.094  50.495  1.00  0.00           H  
ATOM   3532  C12  PA    84      32.083  56.214  50.367  1.00  0.00           C  
ATOM   3533  H2R  PA    84      32.833  56.818  49.854  1.00  0.00           H  
ATOM   3534  H2S  PA    84      32.290  55.174  50.124  1.00  0.00           H  
ATOM   3535  C11  PE    85      32.259  56.351  51.855  1.00  0.00           C  
ATOM   3536  O12  PE    85      31.714  55.621  52.664  1.00  0.00           O  
ATOM   3537  O11  PE    85      33.099  57.353  52.171  1.00  0.00           O  
ATOM   3538  C1   PE    85      33.387  57.628  53.569  1.00  0.00           C  
ATOM   3539  HR   PE    85      32.466  57.593  54.160  1.00  0.00           H  
ATOM   3540  HS   PE    85      33.791  58.642  53.615  1.00  0.00           H  
ATOM   3541  C2   PE    85      34.421  56.625  54.141  1.00  0.00           C  
ATOM   3542  HX   PE    85      33.968  55.637  54.171  1.00  0.00           H  
ATOM   3543  C3   PE    85      34.792  56.980  55.597  1.00  0.00           C  
ATOM   3544  HA   PE    85      33.889  57.153  56.189  1.00  0.00           H  
ATOM   3545  HB   PE    85      35.378  57.902  55.594  1.00  0.00           H  
ATOM   3546  O31  PE    85      35.600  55.930  56.204  1.00  0.00           O  
ATOM   3547  P31  PE    85      34.992  54.622  56.867  1.00  0.00           P  
ATOM   3548  O32  PE    85      34.686  55.035  58.368  1.00  0.00           O  
ATOM   3549  C31  PE    85      33.654  56.002  58.680  1.00  0.00           C  
ATOM   3550  H1A  PE    85      32.773  55.838  58.056  1.00  0.00           H  
ATOM   3551  H1B  PE    85      34.041  57.011  58.505  1.00  0.00           H  
ATOM   3552  C32  PE    85      33.247  55.869  60.151  1.00  0.00           C  
ATOM   3553  H2A  PE    85      34.091  56.153  60.781  1.00  0.00           H  
ATOM   3554  H2B  PE    85      32.421  56.557  60.348  1.00  0.00           H  
ATOM   3555  N31  PE    85      32.800  54.491  60.571  1.00  0.00           N  
ATOM   3556 HN1A  PE    85      32.697  54.445  61.606  1.00  0.00           H  
ATOM   3557 HN1B  PE    85      31.879  54.234  60.151  1.00  0.00           H  
ATOM   3558 HN1C  PE    85      33.489  53.755  60.328  1.00  0.00           H  
ATOM   3559  O33  PE    85      33.707  54.264  56.219  1.00  0.00           O  
ATOM   3560  O34  PE    85      36.084  53.619  56.864  1.00  0.00           O  
ATOM   3561  O21  PE    85      35.630  56.610  53.321  1.00  0.00           O  
ATOM   3562  C21  PE    85      35.775  55.588  52.450  1.00  0.00           C  
ATOM   3563  O22  PE    85      34.951  54.697  52.311  1.00  0.00           O  
ATOM   3564  C12  OL    86      37.038  55.673  51.621  1.00  0.00           C  
ATOM   3565  H2R  OL    86      37.548  56.618  51.819  1.00  0.00           H  
ATOM   3566  H2S  OL    86      37.716  54.876  51.930  1.00  0.00           H  
ATOM   3567  C13  OL    86      36.717  55.533  50.117  1.00  0.00           C  
ATOM   3568  H3R  OL    86      36.353  54.521  49.925  1.00  0.00           H  
ATOM   3569  H3S  OL    86      35.906  56.219  49.864  1.00  0.00           H  
ATOM   3570  C14  OL    86      37.954  55.810  49.235  1.00  0.00           C  
ATOM   3571  H4R  OL    86      38.364  56.791  49.485  1.00  0.00           H  
ATOM   3572  H4S  OL    86      38.718  55.070  49.485  1.00  0.00           H  
ATOM   3573  C15  OL    86      37.707  55.758  47.712  1.00  0.00           C  
ATOM   3574  H5R  OL    86      38.646  56.003  47.208  1.00  0.00           H  
ATOM   3575  H5S  OL    86      37.431  54.742  47.420  1.00  0.00           H  
ATOM   3576  C16  OL    86      36.635  56.739  47.204  1.00  0.00           C  
ATOM   3577  H6R  OL    86      35.666  56.511  47.653  1.00  0.00           H  
ATOM   3578  H6S  OL    86      36.917  57.752  47.493  1.00  0.00           H  
ATOM   3579  C17  OL    86      36.466  56.670  45.677  1.00  0.00           C  
ATOM   3580  H7R  OL    86      37.397  56.969  45.191  1.00  0.00           H  
ATOM   3581  H7S  OL    86      36.257  55.638  45.386  1.00  0.00           H  
ATOM   3582  C18  OL    86      35.320  57.564  45.179  1.00  0.00           C  
ATOM   3583  H8R  OL    86      34.449  57.437  45.826  1.00  0.00           H  
ATOM   3584  H8S  OL    86      35.620  58.614  45.238  1.00  0.00           H  
ATOM   3585  C19  OL    86      34.979  57.186  43.757  1.00  0.00           C  
ATOM   3586  H9R  OL    86      35.619  57.607  42.989  1.00  0.00           H  
ATOM   3587 C110  OL    86      33.981  56.386  43.403  1.00  0.00           C  
ATOM   3588 H10R  OL    86      33.836  56.127  42.357  1.00  0.00           H  
ATOM   3589 C111  OL    86      33.011  55.734  44.358  1.00  0.00           C  
ATOM   3590 H11R  OL    86      33.504  55.415  45.278  1.00  0.00           H  
ATOM   3591 H11S  OL    86      32.237  56.452  44.634  1.00  0.00           H  
ATOM   3592 C112  OL    86      32.364  54.513  43.691  1.00  0.00           C  
ATOM   3593 H12R  OL    86      31.937  54.805  42.735  1.00  0.00           H  
ATOM   3594 H12S  OL    86      33.129  53.767  43.475  1.00  0.00           H  
ATOM   3595 C113  OL    86      31.284  53.910  44.600  1.00  0.00           C  
ATOM   3596 H13R  OL    86      31.755  53.584  45.528  1.00  0.00           H  
ATOM   3597 H13S  OL    86      30.566  54.688  44.863  1.00  0.00           H  
ATOM   3598 C114  OL    86      30.527  52.727  43.974  1.00  0.00           C  
ATOM   3599 H14R  OL    86      31.244  52.029  43.532  1.00  0.00           H  
ATOM   3600 H14S  OL    86      29.987  52.200  44.763  1.00  0.00           H  
ATOM   3601 C115  OL    86      29.510  53.170  42.910  1.00  0.00           C  
ATOM   3602 H15R  OL    86      28.913  54.003  43.291  1.00  0.00           H  
ATOM   3603 H15S  OL    86      30.057  53.547  42.045  1.00  0.00           H  
ATOM   3604 C116  OL    86      28.550  52.031  42.502  1.00  0.00           C  
ATOM   3605 H16R  OL    86      27.861  51.842  43.324  1.00  0.00           H  
ATOM   3606 H16S  OL    86      27.943  52.384  41.665  1.00  0.00           H  
ATOM   3607 C117  OL    86      29.244  50.703  42.117  1.00  0.00           C  
ATOM   3608 H17R  OL    86      29.960  50.906  41.321  1.00  0.00           H  
ATOM   3609 H17S  OL    86      29.819  50.299  42.953  1.00  0.00           H  
ATOM   3610 C118  OL    86      28.266  49.596  41.679  1.00  0.00           C  
ATOM   3611 H18R  OL    86      27.811  49.139  42.558  1.00  0.00           H  
ATOM   3612 H18S  OL    86      28.809  48.816  41.140  1.00  0.00           H  
ATOM   3613 H18T  OL    86      27.464  49.977  41.042  1.00  0.00           H  
TER    3614       OL    86 
ATOM   3614 C116  PA    87      57.967  48.266  43.174  1.00  0.00           C  
ATOM   3615 H16R  PA    87      57.294  47.892  42.400  1.00  0.00           H  
ATOM   3616 H16S  PA    87      58.611  47.437  43.476  1.00  0.00           H  
ATOM   3617 H16T  PA    87      58.593  49.051  42.743  1.00  0.00           H  
ATOM   3618 C115  PA    87      57.171  48.788  44.390  1.00  0.00           C  
ATOM   3619 H15R  PA    87      57.858  48.925  45.228  1.00  0.00           H  
ATOM   3620 H15S  PA    87      56.448  48.026  44.685  1.00  0.00           H  
ATOM   3621 C114  PA    87      56.410  50.102  44.117  1.00  0.00           C  
ATOM   3622 H14R  PA    87      55.552  49.888  43.480  1.00  0.00           H  
ATOM   3623 H14S  PA    87      57.052  50.779  43.550  1.00  0.00           H  
ATOM   3624 C113  PA    87      55.918  50.837  45.389  1.00  0.00           C  
ATOM   3625 H13R  PA    87      55.396  51.745  45.078  1.00  0.00           H  
ATOM   3626 H13S  PA    87      56.786  51.149  45.968  1.00  0.00           H  
ATOM   3627 C112  PA    87      54.973  50.032  46.306  1.00  0.00           C  
ATOM   3628 H12R  PA    87      55.475  49.139  46.676  1.00  0.00           H  
ATOM   3629 H12S  PA    87      54.119  49.695  45.722  1.00  0.00           H  
ATOM   3630 C111  PA    87      54.423  50.827  47.510  1.00  0.00           C  
ATOM   3631 H11R  PA    87      53.659  50.214  47.988  1.00  0.00           H  
ATOM   3632 H11S  PA    87      53.932  51.732  47.155  1.00  0.00           H  
ATOM   3633 C110  PA    87      55.453  51.213  48.581  1.00  0.00           C  
ATOM   3634 H10R  PA    87      56.258  51.805  48.146  1.00  0.00           H  
ATOM   3635 H10S  PA    87      55.925  50.312  48.963  1.00  0.00           H  
ATOM   3636  C19  PA    87      54.807  52.012  49.736  1.00  0.00           C  
ATOM   3637  H9R  PA    87      54.201  52.817  49.314  1.00  0.00           H  
ATOM   3638  H9S  PA    87      55.608  52.473  50.310  1.00  0.00           H  
ATOM   3639  C18  PA    87      53.928  51.174  50.690  1.00  0.00           C  
ATOM   3640  H8R  PA    87      54.489  50.293  51.004  1.00  0.00           H  
ATOM   3641  H8S  PA    87      53.043  50.828  50.151  1.00  0.00           H  
ATOM   3642  C17  PA    87      53.457  51.917  51.963  1.00  0.00           C  
ATOM   3643  H7R  PA    87      52.867  51.221  52.564  1.00  0.00           H  
ATOM   3644  H7S  PA    87      52.797  52.734  51.680  1.00  0.00           H  
ATOM   3645  C16  PA    87      54.603  52.487  52.824  1.00  0.00           C  
ATOM   3646  H6R  PA    87      55.118  53.262  52.257  1.00  0.00           H  
ATOM   3647  H6S  PA    87      55.327  51.692  53.015  1.00  0.00           H  
ATOM   3648  C15  PA    87      54.167  53.123  54.163  1.00  0.00           C  
ATOM   3649  H5R  PA    87      53.636  52.386  54.772  1.00  0.00           H  
ATOM   3650  H5S  PA    87      53.477  53.949  53.967  1.00  0.00           H  
ATOM   3651  C14  PA    87      55.412  53.639  54.923  1.00  0.00           C  
ATOM   3652  H4R  PA    87      55.942  54.370  54.308  1.00  0.00           H  
ATOM   3653  H4S  PA    87      56.098  52.805  55.074  1.00  0.00           H  
ATOM   3654  C13  PA    87      55.118  54.287  56.286  1.00  0.00           C  
ATOM   3655  H3R  PA    87      54.727  53.537  56.976  1.00  0.00           H  
ATOM   3656  H3S  PA    87      54.355  55.060  56.171  1.00  0.00           H  
ATOM   3657  C12  PA    87      56.408  54.897  56.879  1.00  0.00           C  
ATOM   3658  H2R  PA    87      56.925  55.509  56.137  1.00  0.00           H  
ATOM   3659  H2S  PA    87      57.093  54.096  57.166  1.00  0.00           H  
ATOM   3660  C11  PE    88      56.146  55.765  58.082  1.00  0.00           C  
ATOM   3661  O12  PE    88      55.032  56.055  58.494  1.00  0.00           O  
ATOM   3662  O11  PE    88      57.294  56.192  58.624  1.00  0.00           O  
ATOM   3663  C1   PE    88      57.288  57.149  59.720  1.00  0.00           C  
ATOM   3664  HR   PE    88      57.230  56.631  60.682  1.00  0.00           H  
ATOM   3665  HS   PE    88      56.426  57.817  59.619  1.00  0.00           H  
ATOM   3666  C2   PE    88      58.583  57.993  59.600  1.00  0.00           C  
ATOM   3667  HX   PE    88      59.379  57.335  59.237  1.00  0.00           H  
ATOM   3668  C3   PE    88      59.059  58.625  60.934  1.00  0.00           C  
ATOM   3669  HA   PE    88      59.702  59.480  60.705  1.00  0.00           H  
ATOM   3670  HB   PE    88      59.673  57.895  61.465  1.00  0.00           H  
ATOM   3671  O31  PE    88      57.961  59.024  61.815  1.00  0.00           O  
ATOM   3672  P31  PE    88      57.715  60.561  62.179  1.00  0.00           P  
ATOM   3673  O32  PE    88      57.222  61.158  60.816  1.00  0.00           O  
ATOM   3674  C31  PE    88      55.881  60.974  60.319  1.00  0.00           C  
ATOM   3675  H1A  PE    88      55.333  60.207  60.879  1.00  0.00           H  
ATOM   3676  H1B  PE    88      55.973  60.646  59.281  1.00  0.00           H  
ATOM   3677  C32  PE    88      55.170  62.339  60.385  1.00  0.00           C  
ATOM   3678  H2A  PE    88      54.241  62.306  59.811  1.00  0.00           H  
ATOM   3679  H2B  PE    88      54.929  62.609  61.417  1.00  0.00           H  
ATOM   3680  N31  PE    88      56.021  63.455  59.847  1.00  0.00           N  
ATOM   3681 HN1A  PE    88      56.544  63.180  58.990  1.00  0.00           H  
ATOM   3682 HN1B  PE    88      55.486  64.329  59.640  1.00  0.00           H  
ATOM   3683 HN1C  PE    88      56.749  63.704  60.544  1.00  0.00           H  
ATOM   3684  O33  PE    88      56.617  60.622  63.166  1.00  0.00           O  
ATOM   3685  O34  PE    88      59.026  61.175  62.502  1.00  0.00           O  
ATOM   3686  O21  PE    88      58.335  59.032  58.617  1.00  0.00           O  
ATOM   3687  C21  PE    88      59.210  59.225  57.616  1.00  0.00           C  
ATOM   3688  O22  PE    88      60.312  58.706  57.555  1.00  0.00           O  
ATOM   3689  C12  OL    89      58.667  60.152  56.560  1.00  0.00           C  
ATOM   3690  H2R  OL    89      57.741  60.607  56.914  1.00  0.00           H  
ATOM   3691  H2S  OL    89      59.381  60.956  56.396  1.00  0.00           H  
ATOM   3692  C13  OL    89      58.396  59.413  55.240  1.00  0.00           C  
ATOM   3693  H3R  OL    89      59.346  59.147  54.771  1.00  0.00           H  
ATOM   3694  H3S  OL    89      57.845  58.490  55.440  1.00  0.00           H  
ATOM   3695  C14  OL    89      57.561  60.263  54.271  1.00  0.00           C  
ATOM   3696  H4R  OL    89      56.603  60.491  54.745  1.00  0.00           H  
ATOM   3697  H4S  OL    89      58.059  61.212  54.069  1.00  0.00           H  
ATOM   3698  C15  OL    89      57.310  59.506  52.957  1.00  0.00           C  
ATOM   3699  H5R  OL    89      57.144  58.454  53.193  1.00  0.00           H  
ATOM   3700  H5S  OL    89      56.396  59.883  52.495  1.00  0.00           H  
ATOM   3701  C16  OL    89      58.478  59.635  51.959  1.00  0.00           C  
ATOM   3702  H6R  OL    89      58.637  60.696  51.751  1.00  0.00           H  
ATOM   3703  H6S  OL    89      59.396  59.246  52.405  1.00  0.00           H  
ATOM   3704  C17  OL    89      58.200  58.890  50.641  1.00  0.00           C  
ATOM   3705  H7R  OL    89      57.988  57.842  50.859  1.00  0.00           H  
ATOM   3706  H7S  OL    89      57.303  59.308  50.177  1.00  0.00           H  
ATOM   3707  C18  OL    89      59.375  58.968  49.645  1.00  0.00           C  
ATOM   3708  H8R  OL    89      59.824  59.960  49.679  1.00  0.00           H  
ATOM   3709  H8S  OL    89      60.168  58.286  49.938  1.00  0.00           H  
ATOM   3710  C19  OL    89      58.908  58.639  48.243  1.00  0.00           C  
ATOM   3711  H9R  OL    89      59.106  57.627  47.896  1.00  0.00           H  
ATOM   3712 C110  OL    89      58.280  59.504  47.453  1.00  0.00           C  
ATOM   3713 H10R  OL    89      57.937  59.199  46.465  1.00  0.00           H  
ATOM   3714 C111  OL    89      57.968  60.933  47.845  1.00  0.00           C  
ATOM   3715 H11R  OL    89      56.901  61.030  48.050  1.00  0.00           H  
ATOM   3716 H11S  OL    89      58.497  61.232  48.747  1.00  0.00           H  
ATOM   3717 C112  OL    89      58.371  61.946  46.774  1.00  0.00           C  
ATOM   3718 H12R  OL    89      58.147  62.934  47.177  1.00  0.00           H  
ATOM   3719 H12S  OL    89      59.450  61.881  46.617  1.00  0.00           H  
ATOM   3720 C113  OL    89      57.637  61.776  45.437  1.00  0.00           C  
ATOM   3721 H13R  OL    89      57.856  60.796  45.015  1.00  0.00           H  
ATOM   3722 H13S  OL    89      56.565  61.819  45.604  1.00  0.00           H  
ATOM   3723 C114  OL    89      58.020  62.861  44.428  1.00  0.00           C  
ATOM   3724 H14R  OL    89      57.837  63.848  44.863  1.00  0.00           H  
ATOM   3725 H14S  OL    89      59.085  62.786  44.199  1.00  0.00           H  
ATOM   3726 C115  OL    89      57.212  62.704  43.135  1.00  0.00           C  
ATOM   3727 H15R  OL    89      57.421  61.725  42.695  1.00  0.00           H  
ATOM   3728 H15S  OL    89      56.142  62.758  43.348  1.00  0.00           H  
ATOM   3729 C116  OL    89      57.596  63.813  42.153  1.00  0.00           C  
ATOM   3730 H16R  OL    89      57.458  64.785  42.634  1.00  0.00           H  
ATOM   3731 H16S  OL    89      58.657  63.716  41.924  1.00  0.00           H  
ATOM   3732 C117  OL    89      56.793  63.769  40.845  1.00  0.00           C  
ATOM   3733 H17R  OL    89      57.284  64.431  40.131  1.00  0.00           H  
ATOM   3734 H17S  OL    89      56.823  62.758  40.430  1.00  0.00           H  
ATOM   3735 C118  OL    89      55.333  64.234  41.017  1.00  0.00           C  
ATOM   3736 H18R  OL    89      54.746  63.512  41.589  1.00  0.00           H  
ATOM   3737 H18S  OL    89      54.852  64.363  40.045  1.00  0.00           H  
ATOM   3738 H18T  OL    89      55.304  65.195  41.535  1.00  0.00           H  
TER    3739       OL    89 
ATOM   3739 C116  PA    90      54.227   2.697  36.932  1.00  0.00           C  
ATOM   3740 H16R  PA    90      54.781   3.260  36.178  1.00  0.00           H  
ATOM   3741 H16S  PA    90      53.182   2.659  36.624  1.00  0.00           H  
ATOM   3742 H16T  PA    90      54.614   1.678  36.985  1.00  0.00           H  
ATOM   3743 C115  PA    90      54.346   3.377  38.301  1.00  0.00           C  
ATOM   3744 H15R  PA    90      53.890   2.743  39.064  1.00  0.00           H  
ATOM   3745 H15S  PA    90      53.774   4.306  38.275  1.00  0.00           H  
ATOM   3746 C114  PA    90      55.801   3.699  38.688  1.00  0.00           C  
ATOM   3747 H14R  PA    90      55.782   4.226  39.641  1.00  0.00           H  
ATOM   3748 H14S  PA    90      56.217   4.386  37.947  1.00  0.00           H  
ATOM   3749 C113  PA    90      56.702   2.449  38.803  1.00  0.00           C  
ATOM   3750 H13R  PA    90      56.897   2.046  37.808  1.00  0.00           H  
ATOM   3751 H13S  PA    90      56.172   1.672  39.355  1.00  0.00           H  
ATOM   3752 C112  PA    90      58.061   2.709  39.486  1.00  0.00           C  
ATOM   3753 H12R  PA    90      58.636   3.419  38.890  1.00  0.00           H  
ATOM   3754 H12S  PA    90      58.623   1.773  39.493  1.00  0.00           H  
ATOM   3755 C111  PA    90      57.969   3.225  40.935  1.00  0.00           C  
ATOM   3756 H11R  PA    90      57.441   4.181  40.958  1.00  0.00           H  
ATOM   3757 H11S  PA    90      58.981   3.428  41.286  1.00  0.00           H  
ATOM   3758 C110  PA    90      57.297   2.209  41.883  1.00  0.00           C  
ATOM   3759 H10R  PA    90      57.863   1.274  41.876  1.00  0.00           H  
ATOM   3760 H10S  PA    90      56.295   1.973  41.524  1.00  0.00           H  
ATOM   3761  C19  PA    90      57.168   2.712  43.327  1.00  0.00           C  
ATOM   3762  H9R  PA    90      56.748   1.905  43.931  1.00  0.00           H  
ATOM   3763  H9S  PA    90      56.466   3.549  43.358  1.00  0.00           H  
ATOM   3764  C18  PA    90      58.503   3.152  43.943  1.00  0.00           C  
ATOM   3765  H8R  PA    90      58.934   3.970  43.370  1.00  0.00           H  
ATOM   3766  H8S  PA    90      59.204   2.313  43.935  1.00  0.00           H  
ATOM   3767  C17  PA    90      58.296   3.669  45.363  1.00  0.00           C  
ATOM   3768  H7R  PA    90      57.591   2.997  45.857  1.00  0.00           H  
ATOM   3769  H7S  PA    90      57.847   4.664  45.329  1.00  0.00           H  
ATOM   3770  C16  PA    90      59.608   3.753  46.156  1.00  0.00           C  
ATOM   3771  H6R  PA    90      60.340   4.359  45.615  1.00  0.00           H  
ATOM   3772  H6S  PA    90      60.025   2.748  46.255  1.00  0.00           H  
ATOM   3773  C15  PA    90      59.355   4.367  47.544  1.00  0.00           C  
ATOM   3774  H5R  PA    90      59.110   5.424  47.413  1.00  0.00           H  
ATOM   3775  H5S  PA    90      60.268   4.323  48.142  1.00  0.00           H  
ATOM   3776  C14  PA    90      58.173   3.707  48.288  1.00  0.00           C  
ATOM   3777  H4R  PA    90      57.251   3.989  47.775  1.00  0.00           H  
ATOM   3778  H4S  PA    90      58.079   4.135  49.285  1.00  0.00           H  
ATOM   3779  C13  PA    90      58.219   2.165  48.394  1.00  0.00           C  
ATOM   3780  H3R  PA    90      58.329   1.721  47.403  1.00  0.00           H  
ATOM   3781  H3S  PA    90      57.251   1.828  48.765  1.00  0.00           H  
ATOM   3782  C12  PA    90      59.324   1.593  49.306  1.00  0.00           C  
ATOM   3783  H2R  PA    90      59.187   0.515  49.376  1.00  0.00           H  
ATOM   3784  H2S  PA    90      60.309   1.773  48.866  1.00  0.00           H  
ATOM   3785  C11  PS    91      59.291   2.159  50.709  1.00  0.00           C  
ATOM   3786  O12  PS    91      58.280   2.283  51.380  1.00  0.00           O  
ATOM   3787  O11  PS    91      60.516   2.525  51.124  1.00  0.00           O  
ATOM   3788  C1   PS    91      60.647   3.129  52.447  1.00  0.00           C  
ATOM   3789  HR   PS    91      59.912   3.930  52.550  1.00  0.00           H  
ATOM   3790  HS   PS    91      61.646   3.562  52.533  1.00  0.00           H  
ATOM   3791  C2   PS    91      60.458   2.103  53.595  1.00  0.00           C  
ATOM   3792  HX   PS    91      59.439   1.713  53.548  1.00  0.00           H  
ATOM   3793  C3   PS    91      60.714   2.766  54.969  1.00  0.00           C  
ATOM   3794  HA   PS    91      61.784   2.961  55.061  1.00  0.00           H  
ATOM   3795  HB   PS    91      60.441   2.059  55.754  1.00  0.00           H  
ATOM   3796  O31  PS    91      60.002   4.033  55.146  1.00  0.00           O  
ATOM   3797  P31  PS    91      58.636   4.137  55.966  1.00  0.00           P  
ATOM   3798  O32  PS    91      59.101   4.062  57.492  1.00  0.00           O  
ATOM   3799  C31  PS    91      59.182   2.827  58.262  1.00  0.00           C  
ATOM   3800  H1A  PS    91      59.993   2.910  58.996  1.00  0.00           H  
ATOM   3801  H1B  PS    91      59.385   1.976  57.606  1.00  0.00           H  
ATOM   3802  C32  PS    91      57.841   2.607  58.993  1.00  0.00           C  
ATOM   3803  H2A  PS    91      57.120   2.234  58.269  1.00  0.00           H  
ATOM   3804  N31  PS    91      57.272   3.915  59.518  1.00  0.00           N  
ATOM   3805 HN1A  PS    91      57.307   4.664  58.802  1.00  0.00           H  
ATOM   3806 HN1B  PS    91      56.280   3.815  59.816  1.00  0.00           H  
ATOM   3807 HN1C  PS    91      57.830   4.254  60.326  1.00  0.00           H  
ATOM   3808  C33  PS    91      57.971   1.473  60.012  1.00  0.00           C  
ATOM   3809  O33  PS    91      58.028   5.480  55.778  1.00  0.00           O  
ATOM   3810  O34  PS    91      57.806   2.944  55.663  1.00  0.00           O  
ATOM   3811  O21  PS    91      61.436   1.033  53.447  1.00  0.00           O  
ATOM   3812  C21  PS    91      61.130  -0.174  53.956  1.00  0.00           C  
ATOM   3813  O22  PS    91      60.030  -0.463  54.387  1.00  0.00           O  
ATOM   3814  O35  PS    91      57.510   1.598  61.131  1.00  0.00           O  
ATOM   3815  O36  PS    91      58.436   0.401  59.659  1.00  0.00           O  
ATOM   3816  C12  OL    92      62.300  -1.133  53.924  1.00  0.00           C  
ATOM   3817  H2R  OL    92      63.184  -0.616  53.549  1.00  0.00           H  
ATOM   3818  H2S  OL    92      62.519  -1.417  54.954  1.00  0.00           H  
ATOM   3819  C13  OL    92      62.046  -2.406  53.081  1.00  0.00           C  
ATOM   3820  H3R  OL    92      62.994  -2.935  52.945  1.00  0.00           H  
ATOM   3821  H3S  OL    92      61.401  -3.075  53.649  1.00  0.00           H  
ATOM   3822  C14  OL    92      61.398  -2.155  51.701  1.00  0.00           C  
ATOM   3823  H4R  OL    92      61.140  -3.104  51.226  1.00  0.00           H  
ATOM   3824  H4S  OL    92      60.452  -1.632  51.853  1.00  0.00           H  
ATOM   3825  C15  OL    92      62.295  -1.318  50.768  1.00  0.00           C  
ATOM   3826  H5R  OL    92      62.445  -0.343  51.236  1.00  0.00           H  
ATOM   3827  H5S  OL    92      63.279  -1.780  50.668  1.00  0.00           H  
ATOM   3828  C16  OL    92      61.660  -1.071  49.385  1.00  0.00           C  
ATOM   3829  H6R  OL    92      60.582  -1.009  49.520  1.00  0.00           H  
ATOM   3830  H6S  OL    92      62.004  -0.095  49.045  1.00  0.00           H  
ATOM   3831  C17  OL    92      61.962  -2.095  48.271  1.00  0.00           C  
ATOM   3832  H7R  OL    92      62.973  -1.914  47.899  1.00  0.00           H  
ATOM   3833  H7S  OL    92      61.933  -3.109  48.674  1.00  0.00           H  
ATOM   3834  C18  OL    92      60.978  -2.003  47.085  1.00  0.00           C  
ATOM   3835  H8R  OL    92      59.957  -2.168  47.436  1.00  0.00           H  
ATOM   3836  H8S  OL    92      60.992  -0.998  46.663  1.00  0.00           H  
ATOM   3837  C19  OL    92      61.325  -3.047  46.042  1.00  0.00           C  
ATOM   3838  H9R  OL    92      61.152  -4.080  46.338  1.00  0.00           H  
ATOM   3839 C110  OL    92      61.832  -2.812  44.838  1.00  0.00           C  
ATOM   3840 H10R  OL    92      62.012  -3.654  44.175  1.00  0.00           H  
ATOM   3841 C111  OL    92      62.076  -1.457  44.211  1.00  0.00           C  
ATOM   3842 H11R  OL    92      61.457  -0.689  44.675  1.00  0.00           H  
ATOM   3843 H11S  OL    92      63.121  -1.164  44.340  1.00  0.00           H  
ATOM   3844 C112  OL    92      61.720  -1.517  42.714  1.00  0.00           C  
ATOM   3845 H12R  OL    92      61.911  -0.547  42.250  1.00  0.00           H  
ATOM   3846 H12S  OL    92      62.346  -2.265  42.220  1.00  0.00           H  
ATOM   3847 C113  OL    92      60.237  -1.899  42.542  1.00  0.00           C  
ATOM   3848 H13R  OL    92      60.131  -2.974  42.703  1.00  0.00           H  
ATOM   3849 H13S  OL    92      59.665  -1.401  43.327  1.00  0.00           H  
ATOM   3850 C114  OL    92      59.605  -1.519  41.191  1.00  0.00           C  
ATOM   3851 H14R  OL    92      58.555  -1.805  41.232  1.00  0.00           H  
ATOM   3852 H14S  OL    92      59.620  -0.434  41.062  1.00  0.00           H  
ATOM   3853 C115  OL    92      60.234  -2.219  39.974  1.00  0.00           C  
ATOM   3854 H15R  OL    92      61.323  -2.216  40.043  1.00  0.00           H  
ATOM   3855 H15S  OL    92      59.920  -3.262  39.970  1.00  0.00           H  
ATOM   3856 C116  OL    92      59.842  -1.563  38.638  1.00  0.00           C  
ATOM   3857 H16R  OL    92      60.306  -0.576  38.572  1.00  0.00           H  
ATOM   3858 H16S  OL    92      60.265  -2.162  37.830  1.00  0.00           H  
ATOM   3859 C117  OL    92      58.326  -1.411  38.404  1.00  0.00           C  
ATOM   3860 H17R  OL    92      57.901  -0.693  39.110  1.00  0.00           H  
ATOM   3861 H17S  OL    92      58.193  -0.994  37.405  1.00  0.00           H  
ATOM   3862 C118  OL    92      57.543  -2.734  38.491  1.00  0.00           C  
ATOM   3863 H18R  OL    92      58.092  -3.533  37.990  1.00  0.00           H  
ATOM   3864 H18S  OL    92      56.578  -2.618  37.995  1.00  0.00           H  
ATOM   3865 H18T  OL    92      57.359  -3.030  39.527  1.00  0.00           H  
TER    3866       OL    92 
ATOM   3866 C116  PA    93      25.887  26.948  37.122  1.00  0.00           C  
ATOM   3867 H16R  PA    93      26.357  27.634  37.831  1.00  0.00           H  
ATOM   3868 H16S  PA    93      25.315  27.542  36.405  1.00  0.00           H  
ATOM   3869 H16T  PA    93      26.658  26.407  36.571  1.00  0.00           H  
ATOM   3870 C115  PA    93      24.984  25.957  37.876  1.00  0.00           C  
ATOM   3871 H15R  PA    93      25.595  25.318  38.519  1.00  0.00           H  
ATOM   3872 H15S  PA    93      24.487  25.318  37.145  1.00  0.00           H  
ATOM   3873 C114  PA    93      23.922  26.709  38.701  1.00  0.00           C  
ATOM   3874 H14R  PA    93      23.328  27.295  37.998  1.00  0.00           H  
ATOM   3875 H14S  PA    93      24.420  27.422  39.360  1.00  0.00           H  
ATOM   3876 C113  PA    93      22.990  25.819  39.554  1.00  0.00           C  
ATOM   3877 H13R  PA    93      23.174  26.028  40.610  1.00  0.00           H  
ATOM   3878 H13S  PA    93      23.239  24.764  39.406  1.00  0.00           H  
ATOM   3879 C112  PA    93      21.494  26.040  39.232  1.00  0.00           C  
ATOM   3880 H12R  PA    93      20.893  25.296  39.759  1.00  0.00           H  
ATOM   3881 H12S  PA    93      21.347  25.842  38.167  1.00  0.00           H  
ATOM   3882 C111  PA    93      20.934  27.453  39.532  1.00  0.00           C  
ATOM   3883 H11R  PA    93      19.860  27.434  39.334  1.00  0.00           H  
ATOM   3884 H11S  PA    93      21.370  28.173  38.837  1.00  0.00           H  
ATOM   3885 C110  PA    93      21.127  28.024  40.949  1.00  0.00           C  
ATOM   3886 H10R  PA    93      20.648  29.005  40.969  1.00  0.00           H  
ATOM   3887 H10S  PA    93      22.187  28.200  41.146  1.00  0.00           H  
ATOM   3888  C19  PA    93      20.524  27.174  42.082  1.00  0.00           C  
ATOM   3889  H9R  PA    93      21.265  26.439  42.400  1.00  0.00           H  
ATOM   3890  H9S  PA    93      19.652  26.626  41.716  1.00  0.00           H  
ATOM   3891  C18  PA    93      20.096  28.080  43.259  1.00  0.00           C  
ATOM   3892  H8R  PA    93      19.044  28.337  43.125  1.00  0.00           H  
ATOM   3893  H8S  PA    93      20.660  29.014  43.216  1.00  0.00           H  
ATOM   3894  C17  PA    93      20.284  27.478  44.660  1.00  0.00           C  
ATOM   3895  H7R  PA    93      21.331  27.206  44.801  1.00  0.00           H  
ATOM   3896  H7S  PA    93      19.706  26.557  44.738  1.00  0.00           H  
ATOM   3897  C16  PA    93      19.873  28.466  45.775  1.00  0.00           C  
ATOM   3898  H6R  PA    93      18.863  28.834  45.594  1.00  0.00           H  
ATOM   3899  H6S  PA    93      20.547  29.325  45.778  1.00  0.00           H  
ATOM   3900  C15  PA    93      19.898  27.783  47.145  1.00  0.00           C  
ATOM   3901  H5R  PA    93      20.860  27.284  47.278  1.00  0.00           H  
ATOM   3902  H5S  PA    93      19.126  27.014  47.145  1.00  0.00           H  
ATOM   3903  C14  PA    93      19.654  28.712  48.345  1.00  0.00           C  
ATOM   3904  H4R  PA    93      18.725  29.267  48.221  1.00  0.00           H  
ATOM   3905  H4S  PA    93      20.467  29.429  48.443  1.00  0.00           H  
ATOM   3906  C13  PA    93      19.569  27.872  49.622  1.00  0.00           C  
ATOM   3907  H3R  PA    93      20.485  27.283  49.699  1.00  0.00           H  
ATOM   3908  H3S  PA    93      18.727  27.179  49.546  1.00  0.00           H  
ATOM   3909  C12  PA    93      19.429  28.749  50.877  1.00  0.00           C  
ATOM   3910  H2R  PA    93      18.666  29.512  50.730  1.00  0.00           H  
ATOM   3911  H2S  PA    93      20.378  29.238  51.079  1.00  0.00           H  
ATOM   3912  C11  PS    94      19.055  27.933  52.075  1.00  0.00           C  
ATOM   3913  O12  PS    94      17.987  28.051  52.649  1.00  0.00           O  
ATOM   3914  O11  PS    94      19.997  27.034  52.389  1.00  0.00           O  
ATOM   3915  C1   PS    94      19.651  26.102  53.439  1.00  0.00           C  
ATOM   3916  HR   PS    94      18.739  25.575  53.151  1.00  0.00           H  
ATOM   3917  HS   PS    94      19.463  26.659  54.361  1.00  0.00           H  
ATOM   3918  C2   PS    94      20.800  25.090  53.672  1.00  0.00           C  
ATOM   3919  HX   PS    94      20.403  24.231  54.216  1.00  0.00           H  
ATOM   3920  C3   PS    94      21.933  25.740  54.480  1.00  0.00           C  
ATOM   3921  HA   PS    94      22.227  26.653  53.960  1.00  0.00           H  
ATOM   3922  HB   PS    94      22.789  25.059  54.535  1.00  0.00           H  
ATOM   3923  O31  PS    94      21.475  26.079  55.817  1.00  0.00           O  
ATOM   3924  P31  PS    94      21.502  25.021  56.997  1.00  0.00           P  
ATOM   3925  O32  PS    94      22.867  25.339  57.747  1.00  0.00           O  
ATOM   3926  C31  PS    94      24.159  25.121  57.146  1.00  0.00           C  
ATOM   3927  H1A  PS    94      24.291  25.786  56.285  1.00  0.00           H  
ATOM   3928  H1B  PS    94      24.237  24.076  56.833  1.00  0.00           H  
ATOM   3929  C32  PS    94      25.200  25.456  58.225  1.00  0.00           C  
ATOM   3930  H2A  PS    94      25.033  24.806  59.086  1.00  0.00           H  
ATOM   3931  N31  PS    94      25.003  26.876  58.733  1.00  0.00           N  
ATOM   3932 HN1A  PS    94      25.118  27.577  57.977  1.00  0.00           H  
ATOM   3933 HN1B  PS    94      24.052  27.021  59.132  1.00  0.00           H  
ATOM   3934 HN1C  PS    94      25.681  27.087  59.500  1.00  0.00           H  
ATOM   3935  C33  PS    94      26.603  25.117  57.719  1.00  0.00           C  
ATOM   3936  O33  PS    94      20.406  25.379  57.919  1.00  0.00           O  
ATOM   3937  O34  PS    94      21.530  23.655  56.414  1.00  0.00           O  
ATOM   3938  O21  PS    94      21.421  24.655  52.437  1.00  0.00           O  
ATOM   3939  C21  PS    94      20.713  23.896  51.603  1.00  0.00           C  
ATOM   3940  O22  PS    94      19.552  23.580  51.786  1.00  0.00           O  
ATOM   3941  O35  PS    94      26.851  24.015  57.260  1.00  0.00           O  
ATOM   3942  O36  PS    94      27.501  25.936  57.781  1.00  0.00           O  
ATOM   3943  C12  OL    95      21.540  23.471  50.422  1.00  0.00           C  
ATOM   3944  H2R  OL    95      21.578  24.288  49.701  1.00  0.00           H  
ATOM   3945  H2S  OL    95      22.560  23.279  50.765  1.00  0.00           H  
ATOM   3946  C13  OL    95      20.979  22.200  49.771  1.00  0.00           C  
ATOM   3947  H3R  OL    95      20.796  21.458  50.551  1.00  0.00           H  
ATOM   3948  H3S  OL    95      20.018  22.405  49.297  1.00  0.00           H  
ATOM   3949  C14  OL    95      21.969  21.613  48.756  1.00  0.00           C  
ATOM   3950  H4R  OL    95      22.872  21.338  49.304  1.00  0.00           H  
ATOM   3951  H4S  OL    95      21.551  20.691  48.359  1.00  0.00           H  
ATOM   3952  C15  OL    95      22.375  22.537  47.585  1.00  0.00           C  
ATOM   3953  H5R  OL    95      22.845  23.445  47.969  1.00  0.00           H  
ATOM   3954  H5S  OL    95      23.139  22.009  47.017  1.00  0.00           H  
ATOM   3955  C16  OL    95      21.237  22.924  46.615  1.00  0.00           C  
ATOM   3956  H6R  OL    95      20.810  22.023  46.165  1.00  0.00           H  
ATOM   3957  H6S  OL    95      20.429  23.415  47.163  1.00  0.00           H  
ATOM   3958  C17  OL    95      21.709  23.866  45.485  1.00  0.00           C  
ATOM   3959  H7R  OL    95      20.850  24.085  44.850  1.00  0.00           H  
ATOM   3960  H7S  OL    95      22.051  24.805  45.923  1.00  0.00           H  
ATOM   3961  C18  OL    95      22.856  23.310  44.621  1.00  0.00           C  
ATOM   3962  H8R  OL    95      23.804  23.654  45.041  1.00  0.00           H  
ATOM   3963  H8S  OL    95      22.841  22.223  44.685  1.00  0.00           H  
ATOM   3964  C19  OL    95      22.746  23.761  43.176  1.00  0.00           C  
ATOM   3965  H9R  OL    95      22.490  24.808  43.025  1.00  0.00           H  
ATOM   3966 C110  OL    95      22.860  22.944  42.132  1.00  0.00           C  
ATOM   3967 H10R  OL    95      22.705  23.319  41.120  1.00  0.00           H  
ATOM   3968 C111  OL    95      23.256  21.485  42.242  1.00  0.00           C  
ATOM   3969 H11R  OL    95      23.780  21.171  41.338  1.00  0.00           H  
ATOM   3970 H11S  OL    95      23.952  21.351  43.072  1.00  0.00           H  
ATOM   3971 C112  OL    95      22.034  20.577  42.481  1.00  0.00           C  
ATOM   3972 H12R  OL    95      22.383  19.595  42.806  1.00  0.00           H  
ATOM   3973 H12S  OL    95      21.435  20.981  43.300  1.00  0.00           H  
ATOM   3974 C113  OL    95      21.142  20.425  41.235  1.00  0.00           C  
ATOM   3975 H13R  OL    95      20.145  20.109  41.548  1.00  0.00           H  
ATOM   3976 H13S  OL    95      21.030  21.394  40.744  1.00  0.00           H  
ATOM   3977 C114  OL    95      21.704  19.384  40.247  1.00  0.00           C  
ATOM   3978 H14R  OL    95      22.749  19.609  40.038  1.00  0.00           H  
ATOM   3979 H14S  OL    95      21.664  18.405  40.732  1.00  0.00           H  
ATOM   3980 C115  OL    95      20.923  19.352  38.917  1.00  0.00           C  
ATOM   3981 H15R  OL    95      19.855  19.315  39.141  1.00  0.00           H  
ATOM   3982 H15S  OL    95      21.101  20.282  38.372  1.00  0.00           H  
ATOM   3983 C116  OL    95      21.281  18.150  38.018  1.00  0.00           C  
ATOM   3984 H16R  OL    95      21.275  17.241  38.625  1.00  0.00           H  
ATOM   3985 H16S  OL    95      20.512  18.035  37.256  1.00  0.00           H  
ATOM   3986 C117  OL    95      22.639  18.283  37.307  1.00  0.00           C  
ATOM   3987 H17R  OL    95      22.597  19.094  36.573  1.00  0.00           H  
ATOM   3988 H17S  OL    95      23.399  18.527  38.047  1.00  0.00           H  
ATOM   3989 C118  OL    95      23.059  16.991  36.591  1.00  0.00           C  
ATOM   3990 H18R  OL    95      22.443  16.829  35.707  1.00  0.00           H  
ATOM   3991 H18S  OL    95      22.964  16.133  37.261  1.00  0.00           H  
ATOM   3992 H18T  OL    95      24.098  17.053  36.268  1.00  0.00           H  
TER    3993       OL    95 
ATOM   3993 C116  PA    96      49.342  82.008  36.025  1.00  0.00           C  
ATOM   3994 H16R  PA    96      48.455  81.612  35.536  1.00  0.00           H  
ATOM   3995 H16S  PA    96      50.223  81.609  35.520  1.00  0.00           H  
ATOM   3996 H16T  PA    96      49.333  83.097  35.932  1.00  0.00           H  
ATOM   3997 C115  PA    96      49.322  81.581  37.496  1.00  0.00           C  
ATOM   3998 H15R  PA    96      49.517  80.508  37.561  1.00  0.00           H  
ATOM   3999 H15S  PA    96      48.324  81.755  37.904  1.00  0.00           H  
ATOM   4000 C114  PA    96      50.356  82.347  38.337  1.00  0.00           C  
ATOM   4001 H14R  PA    96      50.192  83.423  38.233  1.00  0.00           H  
ATOM   4002 H14S  PA    96      51.362  82.127  37.975  1.00  0.00           H  
ATOM   4003 C113  PA    96      50.231  81.947  39.814  1.00  0.00           C  
ATOM   4004 H13R  PA    96      50.295  80.859  39.889  1.00  0.00           H  
ATOM   4005 H13S  PA    96      49.241  82.243  40.158  1.00  0.00           H  
ATOM   4006 C112  PA    96      51.308  82.587  40.711  1.00  0.00           C  
ATOM   4007 H12R  PA    96      51.222  83.676  40.687  1.00  0.00           H  
ATOM   4008 H12S  PA    96      52.288  82.337  40.302  1.00  0.00           H  
ATOM   4009 C111  PA    96      51.257  82.089  42.172  1.00  0.00           C  
ATOM   4010 H11R  PA    96      51.097  81.009  42.180  1.00  0.00           H  
ATOM   4011 H11S  PA    96      50.416  82.540  42.705  1.00  0.00           H  
ATOM   4012 C110  PA    96      52.582  82.409  42.894  1.00  0.00           C  
ATOM   4013 H10R  PA    96      52.679  83.487  43.035  1.00  0.00           H  
ATOM   4014 H10S  PA    96      53.400  82.104  42.238  1.00  0.00           H  
ATOM   4015  C19  PA    96      52.794  81.675  44.232  1.00  0.00           C  
ATOM   4016  H9R  PA    96      53.693  82.076  44.707  1.00  0.00           H  
ATOM   4017  H9S  PA    96      52.997  80.629  43.999  1.00  0.00           H  
ATOM   4018  C18  PA    96      51.602  81.710  45.209  1.00  0.00           C  
ATOM   4019  H8R  PA    96      50.737  81.294  44.693  1.00  0.00           H  
ATOM   4020  H8S  PA    96      51.349  82.733  45.498  1.00  0.00           H  
ATOM   4021  C17  PA    96      51.840  80.839  46.460  1.00  0.00           C  
ATOM   4022  H7R  PA    96      52.166  79.844  46.147  1.00  0.00           H  
ATOM   4023  H7S  PA    96      50.886  80.710  46.976  1.00  0.00           H  
ATOM   4024  C16  PA    96      52.861  81.403  47.466  1.00  0.00           C  
ATOM   4025  H6R  PA    96      52.432  82.282  47.953  1.00  0.00           H  
ATOM   4026  H6S  PA    96      53.775  81.729  46.965  1.00  0.00           H  
ATOM   4027  C15  PA    96      53.195  80.327  48.520  1.00  0.00           C  
ATOM   4028  H5R  PA    96      53.716  79.494  48.037  1.00  0.00           H  
ATOM   4029  H5S  PA    96      52.266  79.928  48.932  1.00  0.00           H  
ATOM   4030  C14  PA    96      54.027  80.878  49.689  1.00  0.00           C  
ATOM   4031  H4R  PA    96      53.563  81.800  50.045  1.00  0.00           H  
ATOM   4032  H4S  PA    96      55.036  81.134  49.357  1.00  0.00           H  
ATOM   4033  C13  PA    96      54.094  79.886  50.865  1.00  0.00           C  
ATOM   4034  H3R  PA    96      53.080  79.562  51.113  1.00  0.00           H  
ATOM   4035  H3S  PA    96      54.468  80.426  51.733  1.00  0.00           H  
ATOM   4036  C12  PA    96      54.982  78.655  50.573  1.00  0.00           C  
ATOM   4037  H2R  PA    96      55.961  78.978  50.216  1.00  0.00           H  
ATOM   4038  H2S  PA    96      54.528  78.062  49.778  1.00  0.00           H  
ATOM   4039  C11  PE    97      55.187  77.767  51.784  1.00  0.00           C  
ATOM   4040  O12  PE    97      56.151  77.846  52.530  1.00  0.00           O  
ATOM   4041  O11  PE    97      54.231  76.825  51.903  1.00  0.00           O  
ATOM   4042  C1   PE    97      54.375  75.891  53.015  1.00  0.00           C  
ATOM   4043  HR   PE    97      54.434  76.471  53.937  1.00  0.00           H  
ATOM   4044  HS   PE    97      55.299  75.321  52.891  1.00  0.00           H  
ATOM   4045  C2   PE    97      53.171  74.920  53.090  1.00  0.00           C  
ATOM   4046  HX   PE    97      52.266  75.501  52.897  1.00  0.00           H  
ATOM   4047  C3   PE    97      53.056  74.225  54.471  1.00  0.00           C  
ATOM   4048  HA   PE    97      53.860  73.498  54.590  1.00  0.00           H  
ATOM   4049  HB   PE    97      52.103  73.692  54.545  1.00  0.00           H  
ATOM   4050  O31  PE    97      53.153  75.194  55.540  1.00  0.00           O  
ATOM   4051  P31  PE    97      51.874  75.845  56.198  1.00  0.00           P  
ATOM   4052  O32  PE    97      51.791  75.105  57.599  1.00  0.00           O  
ATOM   4053  C31  PE    97      52.689  75.436  58.684  1.00  0.00           C  
ATOM   4054  H1A  PE    97      52.252  75.092  59.624  1.00  0.00           H  
ATOM   4055  H1B  PE    97      52.818  76.522  58.741  1.00  0.00           H  
ATOM   4056  C32  PE    97      54.050  74.751  58.450  1.00  0.00           C  
ATOM   4057  H2A  PE    97      54.523  75.200  57.578  1.00  0.00           H  
ATOM   4058  H2B  PE    97      54.702  74.903  59.315  1.00  0.00           H  
ATOM   4059  N31  PE    97      53.987  73.267  58.173  1.00  0.00           N  
ATOM   4060 HN1A  PE    97      53.734  72.708  59.013  1.00  0.00           H  
ATOM   4061 HN1B  PE    97      53.287  73.025  57.437  1.00  0.00           H  
ATOM   4062 HN1C  PE    97      54.901  72.894  57.845  1.00  0.00           H  
ATOM   4063  O33  PE    97      52.254  77.267  56.387  1.00  0.00           O  
ATOM   4064  O34  PE    97      50.678  75.500  55.397  1.00  0.00           O  
ATOM   4065  O21  PE    97      53.331  73.898  52.069  1.00  0.00           O  
ATOM   4066  C21  PE    97      52.234  73.244  51.656  1.00  0.00           C  
ATOM   4067  O22  PE    97      51.113  73.510  52.051  1.00  0.00           O  
ATOM   4068  C12  OL    98      52.548  72.156  50.654  1.00  0.00           C  
ATOM   4069  H2R  OL    98      53.603  71.898  50.749  1.00  0.00           H  
ATOM   4070  H2S  OL    98      51.965  71.274  50.917  1.00  0.00           H  
ATOM   4071  C13  OL    98      52.280  72.560  49.187  1.00  0.00           C  
ATOM   4072  H3R  OL    98      52.836  73.465  48.947  1.00  0.00           H  
ATOM   4073  H3S  OL    98      52.668  71.769  48.540  1.00  0.00           H  
ATOM   4074  C14  OL    98      50.793  72.782  48.859  1.00  0.00           C  
ATOM   4075  H4R  OL    98      50.320  71.808  48.730  1.00  0.00           H  
ATOM   4076  H4S  OL    98      50.295  73.271  49.697  1.00  0.00           H  
ATOM   4077  C15  OL    98      50.548  73.620  47.589  1.00  0.00           C  
ATOM   4078  H5R  OL    98      49.471  73.763  47.493  1.00  0.00           H  
ATOM   4079  H5S  OL    98      51.003  74.609  47.701  1.00  0.00           H  
ATOM   4080  C16  OL    98      51.099  72.945  46.318  1.00  0.00           C  
ATOM   4081  H6R  OL    98      52.189  72.997  46.341  1.00  0.00           H  
ATOM   4082  H6S  OL    98      50.825  71.891  46.321  1.00  0.00           H  
ATOM   4083  C17  OL    98      50.591  73.562  44.999  1.00  0.00           C  
ATOM   4084  H7R  OL    98      49.501  73.533  44.995  1.00  0.00           H  
ATOM   4085  H7S  OL    98      50.908  74.605  44.932  1.00  0.00           H  
ATOM   4086  C18  OL    98      51.127  72.766  43.795  1.00  0.00           C  
ATOM   4087  H8R  OL    98      52.215  72.785  43.855  1.00  0.00           H  
ATOM   4088  H8S  OL    98      50.813  71.728  43.894  1.00  0.00           H  
ATOM   4089  C19  OL    98      50.703  73.327  42.450  1.00  0.00           C  
ATOM   4090  H9R  OL    98      50.860  74.398  42.326  1.00  0.00           H  
ATOM   4091 C110  OL    98      50.219  72.603  41.441  1.00  0.00           C  
ATOM   4092 H10R  OL    98      49.989  73.088  40.492  1.00  0.00           H  
ATOM   4093 C111  OL    98      49.860  71.128  41.518  1.00  0.00           C  
ATOM   4094 H11R  OL    98      50.683  70.531  41.917  1.00  0.00           H  
ATOM   4095 H11S  OL    98      48.998  71.011  42.177  1.00  0.00           H  
ATOM   4096 C112  OL    98      49.462  70.561  40.147  1.00  0.00           C  
ATOM   4097 H12R  OL    98      48.712  71.224  39.717  1.00  0.00           H  
ATOM   4098 H12S  OL    98      50.323  70.556  39.476  1.00  0.00           H  
ATOM   4099 C113  OL    98      48.878  69.137  40.248  1.00  0.00           C  
ATOM   4100 H13R  OL    98      49.577  68.486  40.782  1.00  0.00           H  
ATOM   4101 H13S  OL    98      47.960  69.164  40.842  1.00  0.00           H  
ATOM   4102 C114  OL    98      48.574  68.504  38.876  1.00  0.00           C  
ATOM   4103 H14R  OL    98      49.511  68.262  38.374  1.00  0.00           H  
ATOM   4104 H14S  OL    98      48.077  67.559  39.078  1.00  0.00           H  
ATOM   4105 C115  OL    98      47.726  69.395  37.934  1.00  0.00           C  
ATOM   4106 H15R  OL    98      46.788  69.674  38.414  1.00  0.00           H  
ATOM   4107 H15S  OL    98      48.277  70.320  37.766  1.00  0.00           H  
ATOM   4108 C116  OL    98      47.435  68.827  36.530  1.00  0.00           C  
ATOM   4109 H16R  OL    98      47.087  69.657  35.910  1.00  0.00           H  
ATOM   4110 H16S  OL    98      48.365  68.468  36.081  1.00  0.00           H  
ATOM   4111 C117  OL    98      46.357  67.730  36.431  1.00  0.00           C  
ATOM   4112 H17R  OL    98      45.378  68.155  36.663  1.00  0.00           H  
ATOM   4113 H17S  OL    98      46.318  67.419  35.387  1.00  0.00           H  
ATOM   4114 C118  OL    98      46.584  66.466  37.280  1.00  0.00           C  
ATOM   4115 H18R  OL    98      47.619  66.125  37.202  1.00  0.00           H  
ATOM   4116 H18S  OL    98      45.928  65.675  36.920  1.00  0.00           H  
ATOM   4117 H18T  OL    98      46.343  66.625  38.333  1.00  0.00           H  
TER    4118       OL    98 
ATOM   4118 C116  PA    99      50.849  65.841  52.052  1.00  0.00           C  
ATOM   4119 H16R  PA    99      51.008  64.846  52.472  1.00  0.00           H  
ATOM   4120 H16S  PA    99      50.120  65.774  51.242  1.00  0.00           H  
ATOM   4121 H16T  PA    99      50.438  66.482  52.832  1.00  0.00           H  
ATOM   4122 C115  PA    99      52.173  66.446  51.575  1.00  0.00           C  
ATOM   4123 H15R  PA    99      52.736  65.736  50.969  1.00  0.00           H  
ATOM   4124 H15S  PA    99      52.777  66.660  52.458  1.00  0.00           H  
ATOM   4125 C114  PA    99      51.964  67.763  50.813  1.00  0.00           C  
ATOM   4126 H14R  PA    99      52.924  68.275  50.748  1.00  0.00           H  
ATOM   4127 H14S  PA    99      51.295  68.393  51.402  1.00  0.00           H  
ATOM   4128 C113  PA    99      51.387  67.630  49.389  1.00  0.00           C  
ATOM   4129 H13R  PA    99      50.381  67.206  49.437  1.00  0.00           H  
ATOM   4130 H13S  PA    99      52.002  66.963  48.782  1.00  0.00           H  
ATOM   4131 C112  PA    99      51.330  69.015  48.718  1.00  0.00           C  
ATOM   4132 H12R  PA    99      52.337  69.432  48.648  1.00  0.00           H  
ATOM   4133 H12S  PA    99      50.748  69.688  49.351  1.00  0.00           H  
ATOM   4134 C111  PA    99      50.675  68.990  47.328  1.00  0.00           C  
ATOM   4135 H11R  PA    99      50.346  70.000  47.089  1.00  0.00           H  
ATOM   4136 H11S  PA    99      49.778  68.376  47.390  1.00  0.00           H  
ATOM   4137 C110  PA    99      51.592  68.469  46.200  1.00  0.00           C  
ATOM   4138 H10R  PA    99      51.901  67.444  46.420  1.00  0.00           H  
ATOM   4139 H10S  PA    99      52.498  69.080  46.181  1.00  0.00           H  
ATOM   4140  C19  PA    99      50.927  68.493  44.803  1.00  0.00           C  
ATOM   4141  H9R  PA    99      51.614  68.057  44.074  1.00  0.00           H  
ATOM   4142  H9S  PA    99      50.760  69.525  44.490  1.00  0.00           H  
ATOM   4143  C18  PA    99      49.594  67.719  44.730  1.00  0.00           C  
ATOM   4144  H8R  PA    99      49.542  66.993  45.544  1.00  0.00           H  
ATOM   4145  H8S  PA    99      49.580  67.140  43.803  1.00  0.00           H  
ATOM   4146  C17  PA    99      48.357  68.643  44.730  1.00  0.00           C  
ATOM   4147  H7R  PA    99      48.210  69.010  43.713  1.00  0.00           H  
ATOM   4148  H7S  PA    99      48.526  69.523  45.352  1.00  0.00           H  
ATOM   4149  C16  PA    99      47.078  67.927  45.198  1.00  0.00           C  
ATOM   4150  H6R  PA    99      47.047  66.930  44.753  1.00  0.00           H  
ATOM   4151  H6S  PA    99      46.209  68.472  44.825  1.00  0.00           H  
ATOM   4152  C15  PA    99      46.982  67.816  46.734  1.00  0.00           C  
ATOM   4153  H5R  PA    99      47.885  67.339  47.119  1.00  0.00           H  
ATOM   4154  H5S  PA    99      46.151  67.155  46.994  1.00  0.00           H  
ATOM   4155  C14  PA    99      46.788  69.170  47.452  1.00  0.00           C  
ATOM   4156  H4R  PA    99      45.928  69.681  47.017  1.00  0.00           H  
ATOM   4157  H4S  PA    99      47.650  69.825  47.310  1.00  0.00           H  
ATOM   4158  C13  PA    99      46.553  68.928  48.954  1.00  0.00           C  
ATOM   4159  H3R  PA    99      47.041  67.992  49.233  1.00  0.00           H  
ATOM   4160  H3S  PA    99      45.481  68.784  49.102  1.00  0.00           H  
ATOM   4161  C12  PA    99      47.055  70.050  49.891  1.00  0.00           C  
ATOM   4162  H2R  PA    99      46.460  70.949  49.765  1.00  0.00           H  
ATOM   4163  H2S  PA    99      48.097  70.310  49.681  1.00  0.00           H  
ATOM   4164  C11  PE   100      46.939  69.602  51.323  1.00  0.00           C  
ATOM   4165  O12  PE   100      47.828  68.993  51.895  1.00  0.00           O  
ATOM   4166  O11  PE   100      45.750  69.897  51.872  1.00  0.00           O  
ATOM   4167  C1   PE   100      45.524  69.394  53.218  1.00  0.00           C  
ATOM   4168  HR   PE   100      46.172  69.921  53.922  1.00  0.00           H  
ATOM   4169  HS   PE   100      45.764  68.330  53.227  1.00  0.00           H  
ATOM   4170  C2   PE   100      44.048  69.508  53.652  1.00  0.00           C  
ATOM   4171  HX   PE   100      43.719  70.553  53.648  1.00  0.00           H  
ATOM   4172  C3   PE   100      43.895  68.840  55.030  1.00  0.00           C  
ATOM   4173  HA   PE   100      44.657  69.220  55.715  1.00  0.00           H  
ATOM   4174  HB   PE   100      44.040  67.764  54.917  1.00  0.00           H  
ATOM   4175  O31  PE   100      42.568  69.047  55.571  1.00  0.00           O  
ATOM   4176  P31  PE   100      42.352  69.342  57.108  1.00  0.00           P  
ATOM   4177  O32  PE   100      42.702  67.964  57.789  1.00  0.00           O  
ATOM   4178  C31  PE   100      41.710  66.924  57.917  1.00  0.00           C  
ATOM   4179  H1A  PE   100      40.946  67.020  57.138  1.00  0.00           H  
ATOM   4180  H1B  PE   100      41.223  67.006  58.892  1.00  0.00           H  
ATOM   4181  C32  PE   100      42.436  65.578  57.793  1.00  0.00           C  
ATOM   4182  H2A  PE   100      43.049  65.415  58.683  1.00  0.00           H  
ATOM   4183  H2B  PE   100      41.714  64.759  57.724  1.00  0.00           H  
ATOM   4184  N31  PE   100      43.380  65.487  56.621  1.00  0.00           N  
ATOM   4185 HN1A  PE   100      43.838  64.553  56.620  1.00  0.00           H  
ATOM   4186 HN1B  PE   100      42.914  65.630  55.700  1.00  0.00           H  
ATOM   4187 HN1C  PE   100      44.141  66.192  56.701  1.00  0.00           H  
ATOM   4188  O33  PE   100      43.359  70.338  57.552  1.00  0.00           O  
ATOM   4189  O34  PE   100      40.909  69.613  57.263  1.00  0.00           O  
ATOM   4190  O21  PE   100      43.302  68.711  52.713  1.00  0.00           O  
ATOM   4191  C21  PE   100      42.055  69.060  52.386  1.00  0.00           C  
ATOM   4192  O22  PE   100      41.390  69.900  52.965  1.00  0.00           O  
ATOM   4193  C12  OL   101      41.600  68.315  51.164  1.00  0.00           C  
ATOM   4194  H2R  OL   101      41.735  67.242  51.319  1.00  0.00           H  
ATOM   4195  H2S  OL   101      40.542  68.509  50.989  1.00  0.00           H  
ATOM   4196  C13  OL   101      42.422  68.768  49.948  1.00  0.00           C  
ATOM   4197  H3R  OL   101      42.266  69.837  49.796  1.00  0.00           H  
ATOM   4198  H3S  OL   101      43.484  68.613  50.153  1.00  0.00           H  
ATOM   4199  C14  OL   101      42.007  67.990  48.690  1.00  0.00           C  
ATOM   4200  H4R  OL   101      42.242  66.935  48.841  1.00  0.00           H  
ATOM   4201  H4S  OL   101      40.925  68.078  48.567  1.00  0.00           H  
ATOM   4202  C15  OL   101      42.698  68.484  47.406  1.00  0.00           C  
ATOM   4203  H5R  OL   101      42.557  69.561  47.323  1.00  0.00           H  
ATOM   4204  H5S  OL   101      43.774  68.314  47.468  1.00  0.00           H  
ATOM   4205  C16  OL   101      42.126  67.825  46.132  1.00  0.00           C  
ATOM   4206  H6R  OL   101      41.051  68.016  46.105  1.00  0.00           H  
ATOM   4207  H6S  OL   101      42.572  68.312  45.260  1.00  0.00           H  
ATOM   4208  C17  OL   101      42.364  66.301  46.051  1.00  0.00           C  
ATOM   4209  H7R  OL   101      43.436  66.094  46.080  1.00  0.00           H  
ATOM   4210  H7S  OL   101      41.919  65.815  46.922  1.00  0.00           H  
ATOM   4211  C18  OL   101      41.785  65.643  44.786  1.00  0.00           C  
ATOM   4212  H8R  OL   101      40.712  65.843  44.726  1.00  0.00           H  
ATOM   4213  H8S  OL   101      42.262  66.066  43.899  1.00  0.00           H  
ATOM   4214  C19  OL   101      42.028  64.155  44.853  1.00  0.00           C  
ATOM   4215  H9R  OL   101      42.524  63.812  45.759  1.00  0.00           H  
ATOM   4216 C110  OL   101      41.703  63.270  43.920  1.00  0.00           C  
ATOM   4217 H10R  OL   101      41.909  62.217  44.096  1.00  0.00           H  
ATOM   4218 C111  OL   101      41.015  63.566  42.611  1.00  0.00           C  
ATOM   4219 H11R  OL   101      40.219  62.833  42.481  1.00  0.00           H  
ATOM   4220 H11S  OL   101      40.547  64.555  42.616  1.00  0.00           H  
ATOM   4221 C112  OL   101      42.008  63.433  41.440  1.00  0.00           C  
ATOM   4222 H12R  OL   101      42.777  64.201  41.544  1.00  0.00           H  
ATOM   4223 H12S  OL   101      42.507  62.462  41.488  1.00  0.00           H  
ATOM   4224 C113  OL   101      41.295  63.590  40.083  1.00  0.00           C  
ATOM   4225 H13R  OL   101      40.462  62.885  40.041  1.00  0.00           H  
ATOM   4226 H13S  OL   101      40.880  64.597  40.042  1.00  0.00           H  
ATOM   4227 C114  OL   101      42.210  63.386  38.856  1.00  0.00           C  
ATOM   4228 H14R  OL   101      43.050  64.076  38.944  1.00  0.00           H  
ATOM   4229 H14S  OL   101      42.619  62.374  38.869  1.00  0.00           H  
ATOM   4230 C115  OL   101      41.482  63.652  37.514  1.00  0.00           C  
ATOM   4231 H15R  OL   101      40.712  62.894  37.338  1.00  0.00           H  
ATOM   4232 H15S  OL   101      40.969  64.608  37.605  1.00  0.00           H  
ATOM   4233 C116  OL   101      42.433  63.731  36.294  1.00  0.00           C  
ATOM   4234 H16R  OL   101      43.197  64.480  36.508  1.00  0.00           H  
ATOM   4235 H16S  OL   101      42.929  62.768  36.158  1.00  0.00           H  
ATOM   4236 C117  OL   101      41.725  64.136  34.985  1.00  0.00           C  
ATOM   4237 H17R  OL   101      40.912  63.435  34.796  1.00  0.00           H  
ATOM   4238 H17S  OL   101      41.273  65.115  35.137  1.00  0.00           H  
ATOM   4239 C118  OL   101      42.620  64.241  33.727  1.00  0.00           C  
ATOM   4240 H18R  OL   101      43.500  64.864  33.907  1.00  0.00           H  
ATOM   4241 H18S  OL   101      42.040  64.698  32.922  1.00  0.00           H  
ATOM   4242 H18T  OL   101      42.959  63.265  33.375  1.00  0.00           H  
TER    4243       OL   101 
ATOM   4243  C1  CHL   102      15.938  29.867  48.953  1.00  0.00           C  
ATOM   4244  H11 CHL   102      16.917  30.308  48.760  1.00  0.00           H  
ATOM   4245  H12 CHL   102      16.033  28.785  48.820  1.00  0.00           H  
ATOM   4246  C2  CHL   102      15.557  30.161  50.434  1.00  0.00           C  
ATOM   4247  H21 CHL   102      14.624  29.649  50.670  1.00  0.00           H  
ATOM   4248  H22 CHL   102      16.305  29.756  51.117  1.00  0.00           H  
ATOM   4249  C3  CHL   102      15.402  31.680  50.662  1.00  0.00           C  
ATOM   4250  H31 CHL   102      16.343  32.168  50.403  1.00  0.00           H  
ATOM   4251  C4  CHL   102      14.299  32.222  49.758  1.00  0.00           C  
ATOM   4252  H41 CHL   102      13.349  31.777  50.064  1.00  0.00           H  
ATOM   4253  H42 CHL   102      14.224  33.300  49.922  1.00  0.00           H  
ATOM   4254  C5  CHL   102      14.563  31.902  48.290  1.00  0.00           C  
ATOM   4255  C6  CHL   102      14.487  32.889  47.404  1.00  0.00           C  
ATOM   4256  H61 CHL   102      14.303  33.910  47.737  1.00  0.00           H  
ATOM   4257  C7  CHL   102      14.631  32.708  45.914  1.00  0.00           C  
ATOM   4258  H71 CHL   102      13.822  33.242  45.408  1.00  0.00           H  
ATOM   4259  H72 CHL   102      15.556  33.189  45.597  1.00  0.00           H  
ATOM   4260  C8  CHL   102      14.632  31.224  45.476  1.00  0.00           C  
ATOM   4261  H81 CHL   102      13.605  30.862  45.505  1.00  0.00           H  
ATOM   4262  C9  CHL   102      15.502  30.376  46.455  1.00  0.00           C  
ATOM   4263  H91 CHL   102      16.480  30.867  46.476  1.00  0.00           H  
ATOM   4264  C10 CHL   102      14.905  30.439  47.924  1.00  0.00           C  
ATOM   4265  C11 CHL   102      15.796  28.939  45.897  1.00  0.00           C  
ATOM   4266 H111 CHL   102      16.589  28.480  46.492  1.00  0.00           H  
ATOM   4267 H112 CHL   102      14.925  28.292  46.000  1.00  0.00           H  
ATOM   4268  C12 CHL   102      16.238  28.923  44.399  1.00  0.00           C  
ATOM   4269 H121 CHL   102      17.209  29.415  44.324  1.00  0.00           H  
ATOM   4270 H122 CHL   102      16.381  27.891  44.084  1.00  0.00           H  
ATOM   4271  C13 CHL   102      15.228  29.667  43.476  1.00  0.00           C  
ATOM   4272  C14 CHL   102      15.174  31.106  44.031  1.00  0.00           C  
ATOM   4273 H141 CHL   102      16.206  31.467  44.066  1.00  0.00           H  
ATOM   4274  C15 CHL   102      14.484  31.954  42.955  1.00  0.00           C  
ATOM   4275 H151 CHL   102      13.405  31.996  43.123  1.00  0.00           H  
ATOM   4276 H152 CHL   102      14.885  32.968  42.962  1.00  0.00           H  
ATOM   4277  C16 CHL   102      14.809  31.225  41.636  1.00  0.00           C  
ATOM   4278 H161 CHL   102      13.869  30.929  41.161  1.00  0.00           H  
ATOM   4279 H162 CHL   102      15.352  31.878  40.949  1.00  0.00           H  
ATOM   4280  C17 CHL   102      15.660  29.972  42.001  1.00  0.00           C  
ATOM   4281 H171 CHL   102      16.706  30.296  42.013  1.00  0.00           H  
ATOM   4282  C18 CHL   102      13.845  28.952  43.483  1.00  0.00           C  
ATOM   4283 H181 CHL   102      13.446  28.829  44.487  1.00  0.00           H  
ATOM   4284 H182 CHL   102      13.958  27.959  43.050  1.00  0.00           H  
ATOM   4285 H183 CHL   102      13.097  29.498  42.906  1.00  0.00           H  
ATOM   4286  C19 CHL   102      13.614  29.589  48.054  1.00  0.00           C  
ATOM   4287 H191 CHL   102      12.836  29.908  47.362  1.00  0.00           H  
ATOM   4288 H192 CHL   102      13.179  29.668  49.050  1.00  0.00           H  
ATOM   4289 H193 CHL   102      13.827  28.534  47.883  1.00  0.00           H  
ATOM   4290  C20 CHL   102      15.512  28.859  40.907  1.00  0.00           C  
ATOM   4291 H201 CHL   102      14.466  28.554  40.843  1.00  0.00           H  
ATOM   4292  C21 CHL   102      16.321  27.585  41.237  1.00  0.00           C  
ATOM   4293 H211 CHL   102      16.183  26.840  40.451  1.00  0.00           H  
ATOM   4294 H212 CHL   102      15.966  27.123  42.157  1.00  0.00           H  
ATOM   4295 H213 CHL   102      17.386  27.798  41.341  1.00  0.00           H  
ATOM   4296  C22 CHL   102      15.869  29.457  39.514  1.00  0.00           C  
ATOM   4297 H221 CHL   102      15.019  30.061  39.191  1.00  0.00           H  
ATOM   4298 H222 CHL   102      16.722  30.134  39.601  1.00  0.00           H  
ATOM   4299  C23 CHL   102      16.179  28.456  38.388  1.00  0.00           C  
ATOM   4300 H231 CHL   102      17.119  27.946  38.612  1.00  0.00           H  
ATOM   4301 H232 CHL   102      15.400  27.694  38.346  1.00  0.00           H  
ATOM   4302  C24 CHL   102      16.330  29.139  37.015  1.00  0.00           C  
ATOM   4303 H241 CHL   102      16.669  28.390  36.295  1.00  0.00           H  
ATOM   4304 H242 CHL   102      17.115  29.892  37.098  1.00  0.00           H  
ATOM   4305  C25 CHL   102      15.079  29.839  36.455  1.00  0.00           C  
ATOM   4306 H251 CHL   102      14.857  30.729  37.046  1.00  0.00           H  
ATOM   4307  C26 CHL   102      13.847  28.931  36.466  1.00  0.00           C  
ATOM   4308 H261 CHL   102      12.972  29.493  36.137  1.00  0.00           H  
ATOM   4309 H262 CHL   102      13.643  28.551  37.467  1.00  0.00           H  
ATOM   4310 H263 CHL   102      13.995  28.081  35.799  1.00  0.00           H  
ATOM   4311  C27 CHL   102      15.385  30.264  35.015  1.00  0.00           C  
ATOM   4312 H271 CHL   102      15.574  29.379  34.406  1.00  0.00           H  
ATOM   4313 H272 CHL   102      16.277  30.891  34.988  1.00  0.00           H  
ATOM   4314 H273 CHL   102      14.556  30.821  34.575  1.00  0.00           H  
ATOM   4315  O1  CHL   102      15.066  31.992  52.013  1.00  0.00           O  
ATOM   4316  HO1 CHL   102      14.121  31.703  52.149  1.00  0.00           H  
TER    4317      CHL   102 
ATOM   4317 C116  PA   103      26.107  51.056  45.454  1.00  0.00           C  
ATOM   4318 H16R  PA   103      25.393  51.286  44.662  1.00  0.00           H  
ATOM   4319 H16S  PA   103      27.009  51.649  45.307  1.00  0.00           H  
ATOM   4320 H16T  PA   103      25.667  51.342  46.406  1.00  0.00           H  
ATOM   4321 C115  PA   103      26.426  49.557  45.446  1.00  0.00           C  
ATOM   4322 H15R  PA   103      26.306  49.175  44.431  1.00  0.00           H  
ATOM   4323 H15S  PA   103      25.703  49.044  46.081  1.00  0.00           H  
ATOM   4324 C114  PA   103      27.857  49.227  45.880  1.00  0.00           C  
ATOM   4325 H14R  PA   103      28.529  49.552  45.083  1.00  0.00           H  
ATOM   4326 H14S  PA   103      27.953  48.142  45.947  1.00  0.00           H  
ATOM   4327 C113  PA   103      28.317  49.858  47.209  1.00  0.00           C  
ATOM   4328 H13R  PA   103      27.732  49.457  48.042  1.00  0.00           H  
ATOM   4329 H13S  PA   103      28.183  50.941  47.192  1.00  0.00           H  
ATOM   4330 C112  PA   103      29.809  49.545  47.399  1.00  0.00           C  
ATOM   4331 H12R  PA   103      30.364  49.906  46.531  1.00  0.00           H  
ATOM   4332 H12S  PA   103      29.930  48.465  47.429  1.00  0.00           H  
ATOM   4333 C111  PA   103      30.432  50.141  48.668  1.00  0.00           C  
ATOM   4334 H11R  PA   103      31.368  49.622  48.882  1.00  0.00           H  
ATOM   4335 H11S  PA   103      29.757  49.973  49.511  1.00  0.00           H  
ATOM   4336 C110  PA   103      30.697  51.646  48.523  1.00  0.00           C  
ATOM   4337 H10R  PA   103      29.747  52.132  48.298  1.00  0.00           H  
ATOM   4338 H10S  PA   103      31.348  51.852  47.670  1.00  0.00           H  
ATOM   4339  C19  PA   103      31.285  52.259  49.811  1.00  0.00           C  
ATOM   4340  H9R  PA   103      30.887  51.745  50.689  1.00  0.00           H  
ATOM   4341  H9S  PA   103      30.923  53.286  49.868  1.00  0.00           H  
ATOM   4342  C18  PA   103      32.828  52.313  49.885  1.00  0.00           C  
ATOM   4343  H8R  PA   103      33.099  53.130  50.555  1.00  0.00           H  
ATOM   4344  H8S  PA   103      33.224  52.572  48.899  1.00  0.00           H  
ATOM   4345  C17  PA   103      33.522  51.045  50.423  1.00  0.00           C  
ATOM   4346  H7R  PA   103      33.379  50.206  49.744  1.00  0.00           H  
ATOM   4347  H7S  PA   103      33.075  50.756  51.377  1.00  0.00           H  
ATOM   4348  C16  PA   103      35.029  51.293  50.626  1.00  0.00           C  
ATOM   4349  H6R  PA   103      35.177  51.906  51.519  1.00  0.00           H  
ATOM   4350  H6S  PA   103      35.431  51.858  49.783  1.00  0.00           H  
ATOM   4351  C15  PA   103      35.815  49.979  50.720  1.00  0.00           C  
ATOM   4352  H5R  PA   103      35.631  49.410  49.808  1.00  0.00           H  
ATOM   4353  H5S  PA   103      35.468  49.384  51.568  1.00  0.00           H  
ATOM   4354  C14  PA   103      37.323  50.207  50.841  1.00  0.00           C  
ATOM   4355  H4R  PA   103      37.660  50.835  50.014  1.00  0.00           H  
ATOM   4356  H4S  PA   103      37.815  49.238  50.748  1.00  0.00           H  
ATOM   4357  C13  PA   103      37.718  50.846  52.179  1.00  0.00           C  
ATOM   4358  H3R  PA   103      37.403  50.185  52.986  1.00  0.00           H  
ATOM   4359  H3S  PA   103      37.217  51.808  52.318  1.00  0.00           H  
ATOM   4360  C12  PA   103      39.234  51.040  52.279  1.00  0.00           C  
ATOM   4361  H2R  PA   103      39.545  51.904  51.691  1.00  0.00           H  
ATOM   4362  H2S  PA   103      39.737  50.167  51.862  1.00  0.00           H  
ATOM   4363  C11  PC   104      39.664  51.242  53.709  1.00  0.00           C  
ATOM   4364  O12  PC   104      38.972  51.783  54.562  1.00  0.00           O  
ATOM   4365  O11  PC   104      40.916  50.795  53.920  1.00  0.00           O  
ATOM   4366  C1   PC   104      41.521  51.047  55.218  1.00  0.00           C  
ATOM   4367  HR   PC   104      41.387  52.103  55.470  1.00  0.00           H  
ATOM   4368  HS   PC   104      42.592  50.870  55.130  1.00  0.00           H  
ATOM   4369  C2   PC   104      40.949  50.135  56.345  1.00  0.00           C  
ATOM   4370  HX   PC   104      39.894  50.361  56.517  1.00  0.00           H  
ATOM   4371  C3   PC   104      41.707  50.404  57.670  1.00  0.00           C  
ATOM   4372  HA   PC   104      42.742  50.059  57.589  1.00  0.00           H  
ATOM   4373  HB   PC   104      41.255  49.859  58.498  1.00  0.00           H  
ATOM   4374  O31  PC   104      41.705  51.823  57.987  1.00  0.00           O  
ATOM   4375  P31  PC   104      40.402  52.594  58.492  1.00  0.00           P  
ATOM   4376  O32  PC   104      39.768  53.224  57.171  1.00  0.00           O  
ATOM   4377  C31  PC   104      39.978  54.612  56.821  1.00  0.00           C  
ATOM   4378  H1A  PC   104      40.003  54.700  55.732  1.00  0.00           H  
ATOM   4379  H1B  PC   104      40.939  54.955  57.220  1.00  0.00           H  
ATOM   4380  C32  PC   104      38.770  55.398  57.383  1.00  0.00           C  
ATOM   4381  H2A  PC   104      38.619  55.112  58.425  1.00  0.00           H  
ATOM   4382  H2B  PC   104      37.883  55.121  56.817  1.00  0.00           H  
ATOM   4383  N31  PC   104      38.791  56.902  57.405  1.00  0.00           N  
ATOM   4384  C33  PC   104      40.109  57.381  57.883  1.00  0.00           C  
ATOM   4385  H3A  PC   104      40.377  56.806  58.768  1.00  0.00           H  
ATOM   4386  H3B  PC   104      40.029  58.446  58.103  1.00  0.00           H  
ATOM   4387  H3C  PC   104      40.834  57.212  57.082  1.00  0.00           H  
ATOM   4388  C34  PC   104      38.526  57.543  56.086  1.00  0.00           C  
ATOM   4389  H4A  PC   104      39.281  57.221  55.367  1.00  0.00           H  
ATOM   4390  H4B  PC   104      38.584  58.626  56.228  1.00  0.00           H  
ATOM   4391  H4C  PC   104      37.525  57.260  55.760  1.00  0.00           H  
ATOM   4392  C35  PC   104      37.704  57.330  58.336  1.00  0.00           C  
ATOM   4393  H5A  PC   104      37.649  58.420  58.350  1.00  0.00           H  
ATOM   4394  H5B  PC   104      37.918  56.949  59.336  1.00  0.00           H  
ATOM   4395  H5C  PC   104      36.758  56.921  57.972  1.00  0.00           H  
ATOM   4396  O33  PC   104      39.411  51.639  59.048  1.00  0.00           O  
ATOM   4397  O34  PC   104      40.871  53.689  59.363  1.00  0.00           O  
ATOM   4398  O21  PC   104      41.102  48.725  56.003  1.00  0.00           O  
ATOM   4399  C21  PC   104      40.108  48.108  55.328  1.00  0.00           C  
ATOM   4400  O22  PC   104      39.073  48.652  54.980  1.00  0.00           O  
ATOM   4401  C12  OL   105      40.398  46.664  54.993  1.00  0.00           C  
ATOM   4402  H2R  OL   105      41.018  46.240  55.785  1.00  0.00           H  
ATOM   4403  H2S  OL   105      39.446  46.128  55.000  1.00  0.00           H  
ATOM   4404  C13  OL   105      41.089  46.468  53.616  1.00  0.00           C  
ATOM   4405  H3R  OL   105      42.100  46.879  53.653  1.00  0.00           H  
ATOM   4406  H3S  OL   105      41.197  45.402  53.428  1.00  0.00           H  
ATOM   4407  C14  OL   105      40.338  47.072  52.414  1.00  0.00           C  
ATOM   4408  H4R  OL   105      39.337  46.634  52.363  1.00  0.00           H  
ATOM   4409  H4S  OL   105      40.222  48.139  52.595  1.00  0.00           H  
ATOM   4410  C15  OL   105      41.065  46.860  51.061  1.00  0.00           C  
ATOM   4411  H5R  OL   105      42.141  46.924  51.215  1.00  0.00           H  
ATOM   4412  H5S  OL   105      40.862  45.850  50.697  1.00  0.00           H  
ATOM   4413  C16  OL   105      40.648  47.896  49.989  1.00  0.00           C  
ATOM   4414  H6R  OL   105      39.596  48.119  50.136  1.00  0.00           H  
ATOM   4415  H6S  OL   105      41.195  48.828  50.147  1.00  0.00           H  
ATOM   4416  C17  OL   105      40.846  47.435  48.527  1.00  0.00           C  
ATOM   4417  H7R  OL   105      41.908  47.269  48.344  1.00  0.00           H  
ATOM   4418  H7S  OL   105      40.345  46.472  48.415  1.00  0.00           H  
ATOM   4419  C18  OL   105      40.317  48.416  47.447  1.00  0.00           C  
ATOM   4420  H8R  OL   105      41.009  49.254  47.338  1.00  0.00           H  
ATOM   4421  H8S  OL   105      40.302  47.878  46.496  1.00  0.00           H  
ATOM   4422  C19  OL   105      38.932  48.946  47.770  1.00  0.00           C  
ATOM   4423  H9R  OL   105      38.424  48.452  48.591  1.00  0.00           H  
ATOM   4424 C110  OL   105      38.348  50.012  47.236  1.00  0.00           C  
ATOM   4425 H10R  OL   105      37.389  50.342  47.629  1.00  0.00           H  
ATOM   4426 C111  OL   105      38.892  50.873  46.124  1.00  0.00           C  
ATOM   4427 H11R  OL   105      39.766  50.424  45.646  1.00  0.00           H  
ATOM   4428 H11S  OL   105      38.127  51.008  45.355  1.00  0.00           H  
ATOM   4429 C112  OL   105      39.238  52.234  46.741  1.00  0.00           C  
ATOM   4430 H12R  OL   105      38.354  52.635  47.244  1.00  0.00           H  
ATOM   4431 H12S  OL   105      39.995  52.080  47.516  1.00  0.00           H  
ATOM   4432 C113  OL   105      39.759  53.262  45.724  1.00  0.00           C  
ATOM   4433 H13R  OL   105      39.927  54.203  46.252  1.00  0.00           H  
ATOM   4434 H13S  OL   105      40.718  52.922  45.342  1.00  0.00           H  
ATOM   4435 C114  OL   105      38.853  53.505  44.502  1.00  0.00           C  
ATOM   4436 H14R  OL   105      38.826  52.599  43.893  1.00  0.00           H  
ATOM   4437 H14S  OL   105      37.835  53.741  44.819  1.00  0.00           H  
ATOM   4438 C115  OL   105      39.390  54.666  43.649  1.00  0.00           C  
ATOM   4439 H15R  OL   105      39.508  55.542  44.288  1.00  0.00           H  
ATOM   4440 H15S  OL   105      40.382  54.407  43.272  1.00  0.00           H  
ATOM   4441 C116  OL   105      38.472  55.012  42.461  1.00  0.00           C  
ATOM   4442 H16R  OL   105      38.463  54.178  41.754  1.00  0.00           H  
ATOM   4443 H16S  OL   105      37.444  55.141  42.807  1.00  0.00           H  
ATOM   4444 C117  OL   105      38.934  56.283  41.724  1.00  0.00           C  
ATOM   4445 H17R  OL   105      40.014  56.232  41.573  1.00  0.00           H  
ATOM   4446 H17S  OL   105      38.467  56.300  40.738  1.00  0.00           H  
ATOM   4447 C118  OL   105      38.586  57.600  42.445  1.00  0.00           C  
ATOM   4448 H18R  OL   105      37.507  57.688  42.566  1.00  0.00           H  
ATOM   4449 H18S  OL   105      38.931  58.450  41.852  1.00  0.00           H  
ATOM   4450 H18T  OL   105      39.050  57.667  43.431  1.00  0.00           H  
TER    4451       OL   105 
ATOM   4451  C1  CHL   106       1.547  43.333  50.725  1.00  0.00           C  
ATOM   4452  H11 CHL   106       1.858  42.318  50.981  1.00  0.00           H  
ATOM   4453  H12 CHL   106       0.584  43.239  50.218  1.00  0.00           H  
ATOM   4454  C2  CHL   106       1.313  44.108  52.024  1.00  0.00           C  
ATOM   4455  H21 CHL   106       0.937  45.110  51.806  1.00  0.00           H  
ATOM   4456  H22 CHL   106       0.558  43.596  52.623  1.00  0.00           H  
ATOM   4457  C3  CHL   106       2.617  44.198  52.817  1.00  0.00           C  
ATOM   4458  H31 CHL   106       2.972  43.193  53.060  1.00  0.00           H  
ATOM   4459  C4  CHL   106       3.701  44.931  52.001  1.00  0.00           C  
ATOM   4460  H41 CHL   106       3.400  45.977  51.918  1.00  0.00           H  
ATOM   4461  H42 CHL   106       4.642  44.913  52.556  1.00  0.00           H  
ATOM   4462  C5  CHL   106       3.897  44.330  50.604  1.00  0.00           C  
ATOM   4463  C6  CHL   106       5.124  44.149  50.125  1.00  0.00           C  
ATOM   4464  H61 CHL   106       5.967  44.432  50.744  1.00  0.00           H  
ATOM   4465  C7  CHL   106       5.460  43.570  48.757  1.00  0.00           C  
ATOM   4466  H71 CHL   106       6.133  44.240  48.225  1.00  0.00           H  
ATOM   4467  H72 CHL   106       6.010  42.635  48.905  1.00  0.00           H  
ATOM   4468  C8  CHL   106       4.223  43.347  47.852  1.00  0.00           C  
ATOM   4469  H81 CHL   106       3.997  44.294  47.366  1.00  0.00           H  
ATOM   4470  C9  CHL   106       3.017  42.898  48.728  1.00  0.00           C  
ATOM   4471  H91 CHL   106       3.389  42.023  49.266  1.00  0.00           H  
ATOM   4472  C10 CHL   106       2.635  43.970  49.807  1.00  0.00           C  
ATOM   4473  C11 CHL   106       1.796  42.368  47.927  1.00  0.00           C  
ATOM   4474 H111 CHL   106       1.136  41.832  48.609  1.00  0.00           H  
ATOM   4475 H112 CHL   106       1.215  43.193  47.510  1.00  0.00           H  
ATOM   4476  C12 CHL   106       2.212  41.361  46.835  1.00  0.00           C  
ATOM   4477 H121 CHL   106       2.625  40.480  47.332  1.00  0.00           H  
ATOM   4478 H122 CHL   106       1.319  41.038  46.308  1.00  0.00           H  
ATOM   4479  C13 CHL   106       3.278  41.955  45.878  1.00  0.00           C  
ATOM   4480  C14 CHL   106       4.509  42.292  46.749  1.00  0.00           C  
ATOM   4481 H141 CHL   106       4.823  41.369  47.250  1.00  0.00           H  
ATOM   4482  C15 CHL   106       5.596  42.626  45.720  1.00  0.00           C  
ATOM   4483 H151 CHL   106       5.454  43.635  45.329  1.00  0.00           H  
ATOM   4484 H152 CHL   106       6.595  42.574  46.148  1.00  0.00           H  
ATOM   4485  C16 CHL   106       5.337  41.587  44.598  1.00  0.00           C  
ATOM   4486 H161 CHL   106       5.372  42.082  43.625  1.00  0.00           H  
ATOM   4487 H162 CHL   106       6.100  40.806  44.608  1.00  0.00           H  
ATOM   4488  C17 CHL   106       3.930  40.961  44.868  1.00  0.00           C  
ATOM   4489 H171 CHL   106       4.105  40.022  45.399  1.00  0.00           H  
ATOM   4490  C18 CHL   106       2.718  43.218  45.149  1.00  0.00           C  
ATOM   4491 H181 CHL   106       1.832  42.955  44.575  1.00  0.00           H  
ATOM   4492 H182 CHL   106       3.439  43.644  44.451  1.00  0.00           H  
ATOM   4493 H183 CHL   106       2.449  44.007  45.850  1.00  0.00           H  
ATOM   4494  C19 CHL   106       2.069  45.292  49.213  1.00  0.00           C  
ATOM   4495 H191 CHL   106       1.010  45.188  48.974  1.00  0.00           H  
ATOM   4496 H192 CHL   106       2.598  45.616  48.319  1.00  0.00           H  
ATOM   4497 H193 CHL   106       2.166  46.103  49.938  1.00  0.00           H  
ATOM   4498  C20 CHL   106       3.122  40.627  43.566  1.00  0.00           C  
ATOM   4499 H201 CHL   106       2.899  41.564  43.059  1.00  0.00           H  
ATOM   4500  C21 CHL   106       1.758  39.955  43.867  1.00  0.00           C  
ATOM   4501 H211 CHL   106       1.055  40.661  44.299  1.00  0.00           H  
ATOM   4502 H212 CHL   106       1.866  39.104  44.544  1.00  0.00           H  
ATOM   4503 H213 CHL   106       1.273  39.617  42.954  1.00  0.00           H  
ATOM   4504  C22 CHL   106       3.965  39.762  42.580  1.00  0.00           C  
ATOM   4505 H221 CHL   106       4.891  40.283  42.334  1.00  0.00           H  
ATOM   4506 H222 CHL   106       4.254  38.824  43.062  1.00  0.00           H  
ATOM   4507  C23 CHL   106       3.263  39.409  41.250  1.00  0.00           C  
ATOM   4508 H231 CHL   106       3.924  38.756  40.677  1.00  0.00           H  
ATOM   4509 H232 CHL   106       2.377  38.814  41.466  1.00  0.00           H  
ATOM   4510  C24 CHL   106       2.877  40.606  40.351  1.00  0.00           C  
ATOM   4511 H241 CHL   106       2.667  41.494  40.953  1.00  0.00           H  
ATOM   4512 H242 CHL   106       3.719  40.851  39.701  1.00  0.00           H  
ATOM   4513  C25 CHL   106       1.624  40.339  39.499  1.00  0.00           C  
ATOM   4514 H251 CHL   106       0.752  40.436  40.148  1.00  0.00           H  
ATOM   4515  C26 CHL   106       1.556  38.957  38.824  1.00  0.00           C  
ATOM   4516 H261 CHL   106       0.566  38.838  38.381  1.00  0.00           H  
ATOM   4517 H262 CHL   106       1.692  38.146  39.539  1.00  0.00           H  
ATOM   4518 H263 CHL   106       2.296  38.843  38.030  1.00  0.00           H  
ATOM   4519  C27 CHL   106       1.535  41.397  38.401  1.00  0.00           C  
ATOM   4520 H271 CHL   106       2.390  41.298  37.733  1.00  0.00           H  
ATOM   4521 H272 CHL   106       1.534  42.403  38.824  1.00  0.00           H  
ATOM   4522 H273 CHL   106       0.627  41.261  37.813  1.00  0.00           H  
ATOM   4523  O1  CHL   106       2.308  44.902  54.014  1.00  0.00           O  
ATOM   4524  HO1 CHL   106       1.860  44.190  54.552  1.00  0.00           H  
TER    4525      CHL   106 
ATOM   4525 C116  PA   107      75.823  68.535  49.707  1.00  0.00           C  
ATOM   4526 H16R  PA   107      75.542  67.730  50.385  1.00  0.00           H  
ATOM   4527 H16S  PA   107      75.904  69.449  50.293  1.00  0.00           H  
ATOM   4528 H16T  PA   107      76.800  68.307  49.270  1.00  0.00           H  
ATOM   4529 C115  PA   107      74.751  68.686  48.617  1.00  0.00           C  
ATOM   4530 H15R  PA   107      74.955  69.584  48.031  1.00  0.00           H  
ATOM   4531 H15S  PA   107      73.773  68.820  49.084  1.00  0.00           H  
ATOM   4532 C114  PA   107      74.725  67.471  47.675  1.00  0.00           C  
ATOM   4533 H14R  PA   107      75.739  67.293  47.309  1.00  0.00           H  
ATOM   4534 H14S  PA   107      74.112  67.730  46.811  1.00  0.00           H  
ATOM   4535 C113  PA   107      74.196  66.172  48.320  1.00  0.00           C  
ATOM   4536 H13R  PA   107      73.159  66.307  48.625  1.00  0.00           H  
ATOM   4537 H13S  PA   107      74.775  65.959  49.219  1.00  0.00           H  
ATOM   4538 C112  PA   107      74.322  64.981  47.347  1.00  0.00           C  
ATOM   4539 H12R  PA   107      75.302  65.057  46.875  1.00  0.00           H  
ATOM   4540 H12S  PA   107      73.581  65.060  46.550  1.00  0.00           H  
ATOM   4541 C111  PA   107      74.205  63.588  47.999  1.00  0.00           C  
ATOM   4542 H11R  PA   107      73.192  63.425  48.377  1.00  0.00           H  
ATOM   4543 H11S  PA   107      74.881  63.549  48.857  1.00  0.00           H  
ATOM   4544 C110  PA   107      74.582  62.468  46.997  1.00  0.00           C  
ATOM   4545 H10R  PA   107      75.386  62.821  46.350  1.00  0.00           H  
ATOM   4546 H10S  PA   107      73.729  62.232  46.359  1.00  0.00           H  
ATOM   4547  C19  PA   107      75.050  61.197  47.726  1.00  0.00           C  
ATOM   4548  H9R  PA   107      74.211  60.784  48.287  1.00  0.00           H  
ATOM   4549  H9S  PA   107      75.796  61.510  48.457  1.00  0.00           H  
ATOM   4550  C18  PA   107      75.696  60.103  46.839  1.00  0.00           C  
ATOM   4551  H8R  PA   107      76.617  60.510  46.419  1.00  0.00           H  
ATOM   4552  H8S  PA   107      75.046  59.848  45.998  1.00  0.00           H  
ATOM   4553  C17  PA   107      76.052  58.815  47.621  1.00  0.00           C  
ATOM   4554  H7R  PA   107      76.799  58.249  47.061  1.00  0.00           H  
ATOM   4555  H7S  PA   107      75.164  58.183  47.696  1.00  0.00           H  
ATOM   4556  C16  PA   107      76.571  59.153  49.037  1.00  0.00           C  
ATOM   4557  H6R  PA   107      75.740  59.621  49.568  1.00  0.00           H  
ATOM   4558  H6S  PA   107      77.372  59.894  48.976  1.00  0.00           H  
ATOM   4559  C15  PA   107      77.073  57.986  49.902  1.00  0.00           C  
ATOM   4560  H5R  PA   107      78.158  57.920  49.820  1.00  0.00           H  
ATOM   4561  H5S  PA   107      76.650  57.037  49.571  1.00  0.00           H  
ATOM   4562  C14  PA   107      76.687  58.254  51.368  1.00  0.00           C  
ATOM   4563  H4R  PA   107      75.614  58.458  51.412  1.00  0.00           H  
ATOM   4564  H4S  PA   107      77.197  59.160  51.704  1.00  0.00           H  
ATOM   4565  C13  PA   107      76.997  57.112  52.353  1.00  0.00           C  
ATOM   4566  H3R  PA   107      78.078  56.968  52.429  1.00  0.00           H  
ATOM   4567  H3S  PA   107      76.564  56.179  51.988  1.00  0.00           H  
ATOM   4568  C12  PA   107      76.395  57.458  53.734  1.00  0.00           C  
ATOM   4569  H2R  PA   107      75.339  57.713  53.627  1.00  0.00           H  
ATOM   4570  H2S  PA   107      76.877  58.348  54.136  1.00  0.00           H  
ATOM   4571  C11  PS   108      76.498  56.330  54.730  1.00  0.00           C  
ATOM   4572  O12  PS   108      77.544  55.866  55.154  1.00  0.00           O  
ATOM   4573  O11  PS   108      75.285  55.874  55.089  1.00  0.00           O  
ATOM   4574  C1   PS   108      75.204  54.889  56.157  1.00  0.00           C  
ATOM   4575  HR   PS   108      75.984  55.098  56.893  1.00  0.00           H  
ATOM   4576  HS   PS   108      75.351  53.895  55.729  1.00  0.00           H  
ATOM   4577  C2   PS   108      73.825  54.980  56.864  1.00  0.00           C  
ATOM   4578  HX   PS   108      73.750  55.939  57.379  1.00  0.00           H  
ATOM   4579  C3   PS   108      73.609  53.870  57.907  1.00  0.00           C  
ATOM   4580  HA   PS   108      73.312  52.948  57.399  1.00  0.00           H  
ATOM   4581  HB   PS   108      72.798  54.166  58.573  1.00  0.00           H  
ATOM   4582  O31  PS   108      74.821  53.615  58.666  1.00  0.00           O  
ATOM   4583  P31  PS   108      75.324  54.570  59.842  1.00  0.00           P  
ATOM   4584  O32  PS   108      74.344  54.218  61.048  1.00  0.00           O  
ATOM   4585  C31  PS   108      74.112  52.851  61.495  1.00  0.00           C  
ATOM   4586  H1A  PS   108      73.975  52.846  62.583  1.00  0.00           H  
ATOM   4587  H1B  PS   108      74.966  52.216  61.241  1.00  0.00           H  
ATOM   4588  C32  PS   108      72.834  52.320  60.807  1.00  0.00           C  
ATOM   4589  H2A  PS   108      73.004  52.228  59.736  1.00  0.00           H  
ATOM   4590  N31  PS   108      71.684  53.301  60.946  1.00  0.00           N  
ATOM   4591 HN1A  PS   108      70.900  53.071  60.311  1.00  0.00           H  
ATOM   4592 HN1B  PS   108      71.309  53.314  61.917  1.00  0.00           H  
ATOM   4593 HN1C  PS   108      71.980  54.278  60.726  1.00  0.00           H  
ATOM   4594  C33  PS   108      72.572  50.888  61.255  1.00  0.00           C  
ATOM   4595  O33  PS   108      76.690  54.086  60.163  1.00  0.00           O  
ATOM   4596  O34  PS   108      75.141  55.985  59.432  1.00  0.00           O  
ATOM   4597  O21  PS   108      72.797  54.815  55.861  1.00  0.00           O  
ATOM   4598  C21  PS   108      72.033  55.876  55.562  1.00  0.00           C  
ATOM   4599  O22  PS   108      72.025  56.932  56.175  1.00  0.00           O  
ATOM   4600  O35  PS   108      71.509  50.610  61.783  1.00  0.00           O  
ATOM   4601  O36  PS   108      73.424  50.050  61.019  1.00  0.00           O  
ATOM   4602  C12  OL   109      71.208  55.599  54.332  1.00  0.00           C  
ATOM   4603  H2R  OL   109      71.840  55.664  53.445  1.00  0.00           H  
ATOM   4604  H2S  OL   109      70.826  54.581  54.400  1.00  0.00           H  
ATOM   4605  C13  OL   109      70.056  56.600  54.193  1.00  0.00           C  
ATOM   4606  H3R  OL   109      69.499  56.655  55.132  1.00  0.00           H  
ATOM   4607  H3S  OL   109      70.490  57.574  54.004  1.00  0.00           H  
ATOM   4608  C14  OL   109      69.106  56.286  53.034  1.00  0.00           C  
ATOM   4609  H4R  OL   109      69.672  56.150  52.110  1.00  0.00           H  
ATOM   4610  H4S  OL   109      68.582  55.350  53.243  1.00  0.00           H  
ATOM   4611  C15  OL   109      68.080  57.414  52.841  1.00  0.00           C  
ATOM   4612  H5R  OL   109      67.592  57.630  53.794  1.00  0.00           H  
ATOM   4613  H5S  OL   109      68.587  58.328  52.517  1.00  0.00           H  
ATOM   4614  C16  OL   109      67.040  56.982  51.796  1.00  0.00           C  
ATOM   4615  H6R  OL   109      67.514  56.992  50.814  1.00  0.00           H  
ATOM   4616  H6S  OL   109      66.742  55.954  52.014  1.00  0.00           H  
ATOM   4617  C17  OL   109      65.775  57.862  51.786  1.00  0.00           C  
ATOM   4618  H7R  OL   109      65.268  57.743  52.747  1.00  0.00           H  
ATOM   4619  H7S  OL   109      66.072  58.907  51.713  1.00  0.00           H  
ATOM   4620  C18  OL   109      64.777  57.547  50.646  1.00  0.00           C  
ATOM   4621  H8R  OL   109      64.612  56.471  50.565  1.00  0.00           H  
ATOM   4622  H8S  OL   109      63.809  57.981  50.914  1.00  0.00           H  
ATOM   4623  C19  OL   109      65.240  58.126  49.317  1.00  0.00           C  
ATOM   4624  H9R  OL   109      65.002  59.174  49.163  1.00  0.00           H  
ATOM   4625 C110  OL   109      65.868  57.482  48.337  1.00  0.00           C  
ATOM   4626 H10R  OL   109      66.143  58.028  47.437  1.00  0.00           H  
ATOM   4627 C111  OL   109      66.329  56.043  48.359  1.00  0.00           C  
ATOM   4628 H11R  OL   109      66.134  55.575  49.325  1.00  0.00           H  
ATOM   4629 H11S  OL   109      65.769  55.487  47.604  1.00  0.00           H  
ATOM   4630 C112  OL   109      67.834  55.977  48.023  1.00  0.00           C  
ATOM   4631 H12R  OL   109      67.982  56.404  47.031  1.00  0.00           H  
ATOM   4632 H12S  OL   109      68.395  56.619  48.708  1.00  0.00           H  
ATOM   4633 C113  OL   109      68.426  54.548  48.075  1.00  0.00           C  
ATOM   4634 H13R  OL   109      67.697  53.828  47.694  1.00  0.00           H  
ATOM   4635 H13S  OL   109      69.293  54.510  47.411  1.00  0.00           H  
ATOM   4636 C114  OL   109      68.820  54.184  49.526  1.00  0.00           C  
ATOM   4637 H14R  OL   109      69.414  55.006  49.930  1.00  0.00           H  
ATOM   4638 H14S  OL   109      67.903  54.136  50.113  1.00  0.00           H  
ATOM   4639 C115  OL   109      69.612  52.874  49.741  1.00  0.00           C  
ATOM   4640 H15R  OL   109      69.187  52.057  49.157  1.00  0.00           H  
ATOM   4641 H15S  OL   109      70.638  53.010  49.387  1.00  0.00           H  
ATOM   4642 C116  OL   109      69.648  52.460  51.230  1.00  0.00           C  
ATOM   4643 H16R  OL   109      70.325  51.610  51.326  1.00  0.00           H  
ATOM   4644 H16S  OL   109      70.072  53.273  51.823  1.00  0.00           H  
ATOM   4645 C117  OL   109      68.288  52.056  51.844  1.00  0.00           C  
ATOM   4646 H17R  OL   109      68.404  52.000  52.923  1.00  0.00           H  
ATOM   4647 H17S  OL   109      67.526  52.816  51.673  1.00  0.00           H  
ATOM   4648 C118  OL   109      67.798  50.693  51.332  1.00  0.00           C  
ATOM   4649 H18R  OL   109      67.639  50.717  50.253  1.00  0.00           H  
ATOM   4650 H18S  OL   109      66.865  50.406  51.822  1.00  0.00           H  
ATOM   4651 H18T  OL   109      68.546  49.932  51.561  1.00  0.00           H  
TER    4652       OL   109 
ATOM   4652  C1  CHL   110      72.809   0.860  51.578  1.00  0.00           C  
ATOM   4653  H11 CHL   110      71.821   0.631  51.201  1.00  0.00           H  
ATOM   4654  H12 CHL   110      72.941   1.933  51.441  1.00  0.00           H  
ATOM   4655  C2  CHL   110      72.857   0.582  53.096  1.00  0.00           C  
ATOM   4656  H21 CHL   110      73.752   1.058  53.499  1.00  0.00           H  
ATOM   4657  H22 CHL   110      71.996   1.063  53.565  1.00  0.00           H  
ATOM   4658  C3  CHL   110      72.890  -0.925  53.436  1.00  0.00           C  
ATOM   4659  H31 CHL   110      71.966  -1.420  53.124  1.00  0.00           H  
ATOM   4660  C4  CHL   110      74.073  -1.578  52.723  1.00  0.00           C  
ATOM   4661  H41 CHL   110      74.999  -1.149  53.107  1.00  0.00           H  
ATOM   4662  H42 CHL   110      74.093  -2.642  52.973  1.00  0.00           H  
ATOM   4663  C5  CHL   110      73.998  -1.364  51.220  1.00  0.00           C  
ATOM   4664  C6  CHL   110      74.026  -2.424  50.421  1.00  0.00           C  
ATOM   4665  H61 CHL   110      74.130  -3.416  50.854  1.00  0.00           H  
ATOM   4666  C7  CHL   110      73.950  -2.363  48.914  1.00  0.00           C  
ATOM   4667  H71 CHL   110      74.707  -3.022  48.493  1.00  0.00           H  
ATOM   4668  H72 CHL   110      72.983  -2.751  48.586  1.00  0.00           H  
ATOM   4669  C8  CHL   110      74.154  -0.933  48.372  1.00  0.00           C  
ATOM   4670  H81 CHL   110      75.221  -0.712  48.422  1.00  0.00           H  
ATOM   4671  C9  CHL   110      73.339   0.066  49.238  1.00  0.00           C  
ATOM   4672  H91 CHL   110      72.329  -0.354  49.262  1.00  0.00           H  
ATOM   4673  C10 CHL   110      73.853   0.088  50.722  1.00  0.00           C  
ATOM   4674  C11 CHL   110      73.173   1.487  48.608  1.00  0.00           C  
ATOM   4675 H111 CHL   110      72.325   1.951  49.108  1.00  0.00           H  
ATOM   4676 H112 CHL   110      74.042   2.111  48.815  1.00  0.00           H  
ATOM   4677  C12 CHL   110      72.912   1.521  47.074  1.00  0.00           C  
ATOM   4678 H121 CHL   110      71.870   1.260  46.878  1.00  0.00           H  
ATOM   4679 H122 CHL   110      73.051   2.534  46.701  1.00  0.00           H  
ATOM   4680  C13 CHL   110      73.850   0.574  46.298  1.00  0.00           C  
ATOM   4681  C14 CHL   110      73.643  -0.823  46.920  1.00  0.00           C  
ATOM   4682 H141 CHL   110      72.566  -1.010  46.963  1.00  0.00           H  
ATOM   4683  C15 CHL   110      74.168  -1.821  45.892  1.00  0.00           C  
ATOM   4684 H151 CHL   110      75.256  -1.888  45.944  1.00  0.00           H  
ATOM   4685 H152 CHL   110      73.730  -2.811  46.043  1.00  0.00           H  
ATOM   4686  C16 CHL   110      73.743  -1.191  44.552  1.00  0.00           C  
ATOM   4687 H161 CHL   110      74.547  -1.323  43.828  1.00  0.00           H  
ATOM   4688 H162 CHL   110      72.848  -1.683  44.160  1.00  0.00           H  
ATOM   4689  C17 CHL   110      73.419   0.310  44.815  1.00  0.00           C  
ATOM   4690 H171 CHL   110      72.330   0.400  44.782  1.00  0.00           H  
ATOM   4691  C18 CHL   110      75.316   1.093  46.439  1.00  0.00           C  
ATOM   4692 H181 CHL   110      75.622   1.209  47.479  1.00  0.00           H  
ATOM   4693 H182 CHL   110      75.413   2.088  46.013  1.00  0.00           H  
ATOM   4694 H183 CHL   110      76.022   0.429  45.942  1.00  0.00           H  
ATOM   4695  C19 CHL   110      75.205   0.841  50.865  1.00  0.00           C  
ATOM   4696 H191 CHL   110      75.924   0.545  50.103  1.00  0.00           H  
ATOM   4697 H192 CHL   110      75.656   0.652  51.839  1.00  0.00           H  
ATOM   4698 H193 CHL   110      75.068   1.922  50.795  1.00  0.00           H  
ATOM   4699  C20 CHL   110      73.992   1.251  43.705  1.00  0.00           C  
ATOM   4700 H201 CHL   110      75.083   1.213  43.740  1.00  0.00           H  
ATOM   4701  C21 CHL   110      73.582   2.714  43.931  1.00  0.00           C  
ATOM   4702 H211 CHL   110      72.502   2.798  44.058  1.00  0.00           H  
ATOM   4703 H212 CHL   110      73.900   3.323  43.081  1.00  0.00           H  
ATOM   4704 H213 CHL   110      74.056   3.126  44.815  1.00  0.00           H  
ATOM   4705  C22 CHL   110      73.592   0.809  42.266  1.00  0.00           C  
ATOM   4706 H221 CHL   110      74.188   1.378  41.551  1.00  0.00           H  
ATOM   4707 H222 CHL   110      73.885  -0.228  42.106  1.00  0.00           H  
ATOM   4708  C23 CHL   110      72.113   0.935  41.845  1.00  0.00           C  
ATOM   4709 H231 CHL   110      71.984   0.271  40.991  1.00  0.00           H  
ATOM   4710 H232 CHL   110      71.441   0.581  42.632  1.00  0.00           H  
ATOM   4711  C24 CHL   110      71.713   2.339  41.357  1.00  0.00           C  
ATOM   4712 H241 CHL   110      71.569   3.026  42.193  1.00  0.00           H  
ATOM   4713 H242 CHL   110      72.517   2.737  40.738  1.00  0.00           H  
ATOM   4714  C25 CHL   110      70.440   2.301  40.513  1.00  0.00           C  
ATOM   4715 H251 CHL   110      70.534   1.516  39.762  1.00  0.00           H  
ATOM   4716  C26 CHL   110      70.238   3.625  39.779  1.00  0.00           C  
ATOM   4717 H261 CHL   110      69.375   3.518  39.125  1.00  0.00           H  
ATOM   4718 H262 CHL   110      71.102   3.859  39.154  1.00  0.00           H  
ATOM   4719 H263 CHL   110      70.072   4.454  40.470  1.00  0.00           H  
ATOM   4720  C27 CHL   110      69.217   1.987  41.371  1.00  0.00           C  
ATOM   4721 H271 CHL   110      68.305   2.204  40.814  1.00  0.00           H  
ATOM   4722 H272 CHL   110      69.238   2.576  42.287  1.00  0.00           H  
ATOM   4723 H273 CHL   110      69.205   0.933  41.646  1.00  0.00           H  
ATOM   4724  O1  CHL   110      73.063  -1.093  54.840  1.00  0.00           O  
ATOM   4725  HO1 CHL   110      72.184  -0.828  55.228  1.00  0.00           H  
TER    4726      CHL   110 
ATOM   4726 C116  PA   111      11.529  65.506  40.603  1.00  0.00           C  
ATOM   4727 H16R  PA   111      11.571  66.470  41.115  1.00  0.00           H  
ATOM   4728 H16S  PA   111      12.280  65.491  39.814  1.00  0.00           H  
ATOM   4729 H16T  PA   111      11.768  64.721  41.322  1.00  0.00           H  
ATOM   4730 C115  PA   111      10.130  65.284  40.006  1.00  0.00           C  
ATOM   4731 H15R  PA   111       9.390  65.556  40.761  1.00  0.00           H  
ATOM   4732 H15S  PA   111       9.999  64.218  39.813  1.00  0.00           H  
ATOM   4733 C114  PA   111       9.865  66.076  38.703  1.00  0.00           C  
ATOM   4734 H14R  PA   111       8.812  65.946  38.445  1.00  0.00           H  
ATOM   4735 H14S  PA   111      10.444  65.639  37.884  1.00  0.00           H  
ATOM   4736 C113  PA   111      10.176  67.587  38.796  1.00  0.00           C  
ATOM   4737 H13R  PA   111      10.042  68.053  37.814  1.00  0.00           H  
ATOM   4738 H13S  PA   111      11.225  67.737  39.061  1.00  0.00           H  
ATOM   4739 C112  PA   111       9.276  68.285  39.836  1.00  0.00           C  
ATOM   4740 H12R  PA   111       9.447  67.823  40.810  1.00  0.00           H  
ATOM   4741 H12S  PA   111       8.227  68.117  39.575  1.00  0.00           H  
ATOM   4742 C111  PA   111       9.583  69.793  39.957  1.00  0.00           C  
ATOM   4743 H11R  PA   111       9.649  70.232  38.959  1.00  0.00           H  
ATOM   4744 H11S  PA   111      10.568  69.901  40.412  1.00  0.00           H  
ATOM   4745 C110  PA   111       8.563  70.623  40.766  1.00  0.00           C  
ATOM   4746 H10R  PA   111       7.609  70.618  40.234  1.00  0.00           H  
ATOM   4747 H10S  PA   111       8.904  71.661  40.783  1.00  0.00           H  
ATOM   4748  C19  PA   111       8.312  70.178  42.223  1.00  0.00           C  
ATOM   4749  H9R  PA   111       7.986  69.137  42.258  1.00  0.00           H  
ATOM   4750  H9S  PA   111       7.494  70.788  42.613  1.00  0.00           H  
ATOM   4751  C18  PA   111       9.522  70.363  43.153  1.00  0.00           C  
ATOM   4752  H8R  PA   111       9.827  71.409  43.103  1.00  0.00           H  
ATOM   4753  H8S  PA   111      10.356  69.754  42.793  1.00  0.00           H  
ATOM   4754  C17  PA   111       9.189  69.981  44.615  1.00  0.00           C  
ATOM   4755  H7R  PA   111       8.978  68.911  44.656  1.00  0.00           H  
ATOM   4756  H7S  PA   111       8.287  70.509  44.929  1.00  0.00           H  
ATOM   4757  C16  PA   111      10.324  70.330  45.599  1.00  0.00           C  
ATOM   4758  H6R  PA   111      10.397  71.419  45.650  1.00  0.00           H  
ATOM   4759  H6S  PA   111      11.269  69.964  45.196  1.00  0.00           H  
ATOM   4760  C15  PA   111      10.151  69.754  47.028  1.00  0.00           C  
ATOM   4761  H5R  PA   111      10.115  68.663  46.979  1.00  0.00           H  
ATOM   4762  H5S  PA   111       9.205  70.087  47.460  1.00  0.00           H  
ATOM   4763  C14  PA   111      11.323  70.170  47.947  1.00  0.00           C  
ATOM   4764  H4R  PA   111      11.313  71.253  48.095  1.00  0.00           H  
ATOM   4765  H4S  PA   111      12.259  69.931  47.439  1.00  0.00           H  
ATOM   4766  C13  PA   111      11.349  69.494  49.332  1.00  0.00           C  
ATOM   4767  H3R  PA   111      12.235  69.857  49.861  1.00  0.00           H  
ATOM   4768  H3S  PA   111      11.470  68.415  49.217  1.00  0.00           H  
ATOM   4769  C12  PA   111      10.092  69.767  50.182  1.00  0.00           C  
ATOM   4770  H2R  PA   111       9.730  70.780  50.001  1.00  0.00           H  
ATOM   4771  H2S  PA   111       9.289  69.080  49.903  1.00  0.00           H  
ATOM   4772  C11  PE   112      10.427  69.637  51.649  1.00  0.00           C  
ATOM   4773  O12  PE   112      10.761  70.584  52.342  1.00  0.00           O  
ATOM   4774  O11  PE   112      10.329  68.383  52.119  1.00  0.00           O  
ATOM   4775  C1   PE   112      10.741  68.186  53.503  1.00  0.00           C  
ATOM   4776  HR   PE   112      10.091  68.776  54.158  1.00  0.00           H  
ATOM   4777  HS   PE   112      11.775  68.518  53.629  1.00  0.00           H  
ATOM   4778  C2   PE   112      10.624  66.694  53.868  1.00  0.00           C  
ATOM   4779  HX   PE   112       9.649  66.371  53.493  1.00  0.00           H  
ATOM   4780  C3   PE   112      10.661  66.462  55.394  1.00  0.00           C  
ATOM   4781  HA   PE   112      10.880  65.408  55.565  1.00  0.00           H  
ATOM   4782  HB   PE   112       9.678  66.683  55.812  1.00  0.00           H  
ATOM   4783  O31  PE   112      11.648  67.282  56.076  1.00  0.00           O  
ATOM   4784  P31  PE   112      12.379  66.776  57.395  1.00  0.00           P  
ATOM   4785  O32  PE   112      13.904  66.621  56.976  1.00  0.00           O  
ATOM   4786  C31  PE   112      14.370  65.506  56.177  1.00  0.00           C  
ATOM   4787  H1A  PE   112      15.145  65.872  55.500  1.00  0.00           H  
ATOM   4788  H1B  PE   112      13.554  65.104  55.566  1.00  0.00           H  
ATOM   4789  C32  PE   112      14.981  64.417  57.086  1.00  0.00           C  
ATOM   4790  H2A  PE   112      15.124  63.505  56.506  1.00  0.00           H  
ATOM   4791  H2B  PE   112      15.948  64.742  57.477  1.00  0.00           H  
ATOM   4792  N31  PE   112      14.136  64.016  58.260  1.00  0.00           N  
ATOM   4793 HN1A  PE   112      13.135  63.996  57.984  1.00  0.00           H  
ATOM   4794 HN1B  PE   112      14.427  63.101  58.662  1.00  0.00           H  
ATOM   4795 HN1C  PE   112      14.201  64.725  59.017  1.00  0.00           H  
ATOM   4796  O33  PE   112      12.272  67.858  58.402  1.00  0.00           O  
ATOM   4797  O34  PE   112      11.851  65.442  57.747  1.00  0.00           O  
ATOM   4798  O21  PE   112      11.680  65.911  53.223  1.00  0.00           O  
ATOM   4799  C21  PE   112      11.465  64.583  53.100  1.00  0.00           C  
ATOM   4800  O22  PE   112      10.449  64.029  53.486  1.00  0.00           O  
ATOM   4801  C12  OL   113      12.603  63.832  52.445  1.00  0.00           C  
ATOM   4802  H2R  OL   113      13.526  64.414  52.510  1.00  0.00           H  
ATOM   4803  H2S  OL   113      12.769  62.907  52.998  1.00  0.00           H  
ATOM   4804  C13  OL   113      12.255  63.461  50.988  1.00  0.00           C  
ATOM   4805  H3R  OL   113      12.717  62.506  50.723  1.00  0.00           H  
ATOM   4806  H3S  OL   113      11.173  63.336  50.904  1.00  0.00           H  
ATOM   4807  C14  OL   113      12.735  64.512  49.983  1.00  0.00           C  
ATOM   4808  H4R  OL   113      12.498  65.511  50.354  1.00  0.00           H  
ATOM   4809  H4S  OL   113      13.820  64.434  49.895  1.00  0.00           H  
ATOM   4810  C15  OL   113      12.121  64.326  48.589  1.00  0.00           C  
ATOM   4811  H5R  OL   113      12.443  63.367  48.181  1.00  0.00           H  
ATOM   4812  H5S  OL   113      11.029  64.316  48.644  1.00  0.00           H  
ATOM   4813  C16  OL   113      12.583  65.463  47.669  1.00  0.00           C  
ATOM   4814  H6R  OL   113      12.337  66.420  48.136  1.00  0.00           H  
ATOM   4815  H6S  OL   113      13.670  65.422  47.571  1.00  0.00           H  
ATOM   4816  C17  OL   113      11.944  65.406  46.271  1.00  0.00           C  
ATOM   4817  H7R  OL   113      10.885  65.659  46.354  1.00  0.00           H  
ATOM   4818  H7S  OL   113      12.401  66.180  45.650  1.00  0.00           H  
ATOM   4819  C18  OL   113      12.089  64.030  45.580  1.00  0.00           C  
ATOM   4820  H8R  OL   113      13.139  63.727  45.604  1.00  0.00           H  
ATOM   4821  H8S  OL   113      11.519  63.270  46.116  1.00  0.00           H  
ATOM   4822  C19  OL   113      11.617  64.128  44.149  1.00  0.00           C  
ATOM   4823  H9R  OL   113      11.875  65.058  43.646  1.00  0.00           H  
ATOM   4824 C110  OL   113      10.875  63.246  43.493  1.00  0.00           C  
ATOM   4825 H10R  OL   113      10.584  63.490  42.476  1.00  0.00           H  
ATOM   4826 C111  OL   113      10.444  61.865  43.944  1.00  0.00           C  
ATOM   4827 H11R  OL   113      11.299  61.284  44.299  1.00  0.00           H  
ATOM   4828 H11S  OL   113       9.721  61.947  44.761  1.00  0.00           H  
ATOM   4829 C112  OL   113       9.777  61.135  42.754  1.00  0.00           C  
ATOM   4830 H12R  OL   113       9.383  60.179  43.098  1.00  0.00           H  
ATOM   4831 H12S  OL   113       8.916  61.726  42.434  1.00  0.00           H  
ATOM   4832 C113  OL   113      10.709  60.898  41.534  1.00  0.00           C  
ATOM   4833 H13R  OL   113      11.229  61.825  41.289  1.00  0.00           H  
ATOM   4834 H13S  OL   113      11.465  60.162  41.809  1.00  0.00           H  
ATOM   4835 C114  OL   113       9.951  60.398  40.280  1.00  0.00           C  
ATOM   4836 H14R  OL   113       9.439  59.474  40.552  1.00  0.00           H  
ATOM   4837 H14S  OL   113       9.179  61.124  40.024  1.00  0.00           H  
ATOM   4838 C115  OL   113      10.804  60.084  39.023  1.00  0.00           C  
ATOM   4839 H15R  OL   113      11.745  59.620  39.325  1.00  0.00           H  
ATOM   4840 H15S  OL   113      10.252  59.342  38.442  1.00  0.00           H  
ATOM   4841 C116  OL   113      11.089  61.263  38.066  1.00  0.00           C  
ATOM   4842 H16R  OL   113      10.157  61.542  37.567  1.00  0.00           H  
ATOM   4843 H16S  OL   113      11.429  62.132  38.630  1.00  0.00           H  
ATOM   4844 C117  OL   113      12.132  60.913  36.977  1.00  0.00           C  
ATOM   4845 H17R  OL   113      13.106  60.716  37.430  1.00  0.00           H  
ATOM   4846 H17S  OL   113      11.832  59.990  36.473  1.00  0.00           H  
ATOM   4847 C118  OL   113      12.283  62.046  35.941  1.00  0.00           C  
ATOM   4848 H18R  OL   113      12.581  61.657  34.965  1.00  0.00           H  
ATOM   4849 H18S  OL   113      13.042  62.759  36.268  1.00  0.00           H  
ATOM   4850 H18T  OL   113      11.339  62.579  35.808  1.00  0.00           H  
TER    4851       OL   113 
ATOM   4851 C116  PA   114      17.249  37.137  35.490  1.00  0.00           C  
ATOM   4852 H16R  PA   114      18.217  37.625  35.621  1.00  0.00           H  
ATOM   4853 H16S  PA   114      16.580  37.850  35.006  1.00  0.00           H  
ATOM   4854 H16T  PA   114      17.396  36.287  34.817  1.00  0.00           H  
ATOM   4855 C115  PA   114      16.666  36.685  36.848  1.00  0.00           C  
ATOM   4856 H15R  PA   114      17.400  36.047  37.347  1.00  0.00           H  
ATOM   4857 H15S  PA   114      15.778  36.074  36.672  1.00  0.00           H  
ATOM   4858 C114  PA   114      16.283  37.866  37.774  1.00  0.00           C  
ATOM   4859 H14R  PA   114      15.502  38.460  37.297  1.00  0.00           H  
ATOM   4860 H14S  PA   114      17.145  38.525  37.896  1.00  0.00           H  
ATOM   4861 C113  PA   114      15.800  37.396  39.167  1.00  0.00           C  
ATOM   4862 H13R  PA   114      16.552  36.717  39.574  1.00  0.00           H  
ATOM   4863 H13S  PA   114      14.871  36.827  39.072  1.00  0.00           H  
ATOM   4864 C112  PA   114      15.606  38.529  40.197  1.00  0.00           C  
ATOM   4865 H12R  PA   114      16.543  39.079  40.289  1.00  0.00           H  
ATOM   4866 H12S  PA   114      15.422  38.070  41.169  1.00  0.00           H  
ATOM   4867 C111  PA   114      14.458  39.514  39.888  1.00  0.00           C  
ATOM   4868 H11R  PA   114      13.504  38.984  39.884  1.00  0.00           H  
ATOM   4869 H11S  PA   114      14.595  39.925  38.884  1.00  0.00           H  
ATOM   4870 C110  PA   114      14.367  40.682  40.895  1.00  0.00           C  
ATOM   4871 H10R  PA   114      13.609  41.382  40.538  1.00  0.00           H  
ATOM   4872 H10S  PA   114      15.321  41.210  40.884  1.00  0.00           H  
ATOM   4873  C19  PA   114      14.034  40.264  42.351  1.00  0.00           C  
ATOM   4874  H9R  PA   114      14.832  39.619  42.725  1.00  0.00           H  
ATOM   4875  H9S  PA   114      13.107  39.687  42.354  1.00  0.00           H  
ATOM   4876  C18  PA   114      13.875  41.470  43.307  1.00  0.00           C  
ATOM   4877  H8R  PA   114      12.971  42.022  43.038  1.00  0.00           H  
ATOM   4878  H8S  PA   114      14.721  42.143  43.160  1.00  0.00           H  
ATOM   4879  C17  PA   114      13.809  41.107  44.809  1.00  0.00           C  
ATOM   4880  H7R  PA   114      14.621  40.428  45.065  1.00  0.00           H  
ATOM   4881  H7S  PA   114      12.870  40.588  45.025  1.00  0.00           H  
ATOM   4882  C16  PA   114      13.960  42.370  45.684  1.00  0.00           C  
ATOM   4883  H6R  PA   114      13.143  43.055  45.454  1.00  0.00           H  
ATOM   4884  H6S  PA   114      14.889  42.878  45.419  1.00  0.00           H  
ATOM   4885  C15  PA   114      13.974  42.087  47.200  1.00  0.00           C  
ATOM   4886  H5R  PA   114      14.758  41.372  47.465  1.00  0.00           H  
ATOM   4887  H5S  PA   114      13.019  41.633  47.470  1.00  0.00           H  
ATOM   4888  C14  PA   114      14.141  43.387  48.013  1.00  0.00           C  
ATOM   4889  H4R  PA   114      13.824  43.190  49.038  1.00  0.00           H  
ATOM   4890  H4S  PA   114      13.456  44.131  47.601  1.00  0.00           H  
ATOM   4891  C13  PA   114      15.565  43.990  48.041  1.00  0.00           C  
ATOM   4892  H3R  PA   114      15.947  44.079  47.021  1.00  0.00           H  
ATOM   4893  H3S  PA   114      16.249  43.337  48.591  1.00  0.00           H  
ATOM   4894  C12  PA   114      15.576  45.388  48.689  1.00  0.00           C  
ATOM   4895  H2R  PA   114      14.895  46.041  48.147  1.00  0.00           H  
ATOM   4896  H2S  PA   114      16.570  45.822  48.620  1.00  0.00           H  
ATOM   4897  C11  PE   115      15.154  45.362  50.134  1.00  0.00           C  
ATOM   4898  O12  PE   115      15.925  45.241  51.066  1.00  0.00           O  
ATOM   4899  O11  PE   115      13.828  45.530  50.262  1.00  0.00           O  
ATOM   4900  C1   PE   115      13.216  45.300  51.563  1.00  0.00           C  
ATOM   4901  HR   PE   115      13.654  44.406  52.013  1.00  0.00           H  
ATOM   4902  HS   PE   115      12.156  45.102  51.383  1.00  0.00           H  
ATOM   4903  C2   PE   115      13.388  46.513  52.533  1.00  0.00           C  
ATOM   4904  HX   PE   115      14.439  46.562  52.823  1.00  0.00           H  
ATOM   4905  C3   PE   115      12.548  46.385  53.832  1.00  0.00           C  
ATOM   4906  HA   PE   115      11.553  46.009  53.582  1.00  0.00           H  
ATOM   4907  HB   PE   115      12.421  47.373  54.287  1.00  0.00           H  
ATOM   4908  O31  PE   115      13.157  45.472  54.796  1.00  0.00           O  
ATOM   4909  P31  PE   115      14.269  45.940  55.838  1.00  0.00           P  
ATOM   4910  O32  PE   115      15.638  45.843  55.038  1.00  0.00           O  
ATOM   4911  C31  PE   115      16.289  44.564  54.860  1.00  0.00           C  
ATOM   4912  H1A  PE   115      15.702  43.948  54.176  1.00  0.00           H  
ATOM   4913  H1B  PE   115      16.355  44.056  55.822  1.00  0.00           H  
ATOM   4914  C32  PE   115      17.725  44.757  54.350  1.00  0.00           C  
ATOM   4915  H2A  PE   115      18.330  45.271  55.101  1.00  0.00           H  
ATOM   4916  H2B  PE   115      18.181  43.780  54.164  1.00  0.00           H  
ATOM   4917  N31  PE   115      17.846  45.534  53.073  1.00  0.00           N
[truncated: 5,061,969 more chars]
