# Supplementary material for: Molecules in the Serotonin-Melatonin Synthesis Pathway Have Distinct Interactions with Lipid Membranes
Source: J Phys Chem B. 2025 Feb 28;129(10):2687–700. doi: 10.1021/acs.jpcb.4c08750 (PMC11912468; doi:10.1021/acs.jpcb.4c08750)
Supplement: Supplementary file 2 — jp4c08750_si_002.zip [file jp4c08750_si_002.zip › PDB/20_Serotonin_final.pdb]

CRYST1   78.419   78.419   97.700  90.00  90.00  90.00               1
ATOM      1  N1  UNL     1       2.177  30.063  60.585  1.00  0.00           N  
ATOM      2  H1  UNL     1       2.105  29.286  61.227  1.00  0.00           H  
ATOM      3  C1  UNL     1       2.582  32.118  59.830  1.00  0.00           C  
ATOM      4  C2  UNL     1       2.730  33.587  59.778  1.00  0.00           C  
ATOM      5  H2  UNL     1       3.370  33.820  60.629  1.00  0.00           H  
ATOM      6  H3  UNL     1       3.212  33.791  58.822  1.00  0.00           H  
ATOM      7  C3  UNL     1       2.524  31.197  58.669  1.00  0.00           C  
ATOM      8  C4  UNL     1       2.215  29.887  59.216  1.00  0.00           C  
ATOM      9  C5  UNL     1       1.448  34.415  60.033  1.00  0.00           C  
ATOM     10  H4  UNL     1       1.196  34.101  61.046  1.00  0.00           H  
ATOM     11  H5  UNL     1       0.575  34.169  59.428  1.00  0.00           H  
ATOM     12  N   UNL     1       1.617  35.862  60.106  1.00  0.00           N  
ATOM     13  H6  UNL     1       0.880  36.210  60.704  1.00  0.00           H  
ATOM     14  H7  UNL     1       1.503  36.314  59.211  1.00  0.00           H  
ATOM     15  H8  UNL     1       2.505  36.055  60.547  1.00  0.00           H  
ATOM     16  C6  UNL     1       2.437  31.353  60.938  1.00  0.00           C  
ATOM     17  H9  UNL     1       2.478  31.633  61.980  1.00  0.00           H  
ATOM     18  C7  UNL     1       2.610  31.286  57.261  1.00  0.00           C  
ATOM     19  H10 UNL     1       2.667  32.275  56.830  1.00  0.00           H  
ATOM     20  C8  UNL     1       2.051  28.748  58.388  1.00  0.00           C  
ATOM     21  H11 UNL     1       1.840  27.768  58.791  1.00  0.00           H  
ATOM     22  C9  UNL     1       2.323  30.191  56.456  1.00  0.00           C  
ATOM     23  O   UNL     1       2.491  30.352  55.102  1.00  0.00           O  
ATOM     24  H12 UNL     1       2.717  31.265  54.911  1.00  0.00           H  
ATOM     25  C   UNL     1       2.112  28.921  57.001  1.00  0.00           C  
ATOM     26  H   UNL     1       2.247  28.048  56.381  1.00  0.00           H  
TER      27      UNL     1 
ATOM     27  N1  UNL     2      61.286  42.226  63.554  1.00  0.00           N  
ATOM     28  H1  UNL     2      61.149  43.219  63.675  1.00  0.00           H  
ATOM     29  C1  UNL     2      62.455  40.326  63.191  1.00  0.00           C  
ATOM     30  C2  UNL     2      63.427  39.341  62.720  1.00  0.00           C  
ATOM     31  H2  UNL     2      64.403  39.826  62.709  1.00  0.00           H  
ATOM     32  H3  UNL     2      63.601  38.520  63.416  1.00  0.00           H  
ATOM     33  C3  UNL     2      61.278  40.013  63.952  1.00  0.00           C  
ATOM     34  C4  UNL     2      60.615  41.223  64.318  1.00  0.00           C  
ATOM     35  C5  UNL     2      63.336  38.969  61.273  1.00  0.00           C  
ATOM     36  H4  UNL     2      64.169  38.355  60.929  1.00  0.00           H  
ATOM     37  H5  UNL     2      63.493  39.916  60.757  1.00  0.00           H  
ATOM     38  N   UNL     2      61.982  38.554  60.872  1.00  0.00           N  
ATOM     39  H6  UNL     2      61.663  37.827  61.496  1.00  0.00           H  
ATOM     40  H7  UNL     2      61.918  38.267  59.905  1.00  0.00           H  
ATOM     41  H8  UNL     2      61.315  39.304  60.988  1.00  0.00           H  
ATOM     42  C6  UNL     2      62.486  41.677  63.013  1.00  0.00           C  
ATOM     43  H9  UNL     2      63.267  42.211  62.492  1.00  0.00           H  
ATOM     44  C7  UNL     2      60.774  38.803  64.485  1.00  0.00           C  
ATOM     45  H10 UNL     2      61.196  37.851  64.201  1.00  0.00           H  
ATOM     46  C8  UNL     2      59.517  41.283  65.201  1.00  0.00           C  
ATOM     47  H11 UNL     2      59.041  42.246  65.318  1.00  0.00           H  
ATOM     48  C9  UNL     2      59.683  38.829  65.461  1.00  0.00           C  
ATOM     49  O   UNL     2      59.503  37.662  66.120  1.00  0.00           O  
ATOM     50  H12 UNL     2      59.798  36.997  65.494  1.00  0.00           H  
ATOM     51  C   UNL     2      59.107  40.057  65.889  1.00  0.00           C  
ATOM     52  H   UNL     2      58.349  40.134  66.654  1.00  0.00           H  
TER      53      UNL     2 
ATOM     53  N1  UNL     3      28.299  38.686  21.975  1.00  0.00           N  
ATOM     54  H1  UNL     3      29.000  38.085  21.565  1.00  0.00           H  
ATOM     55  C1  UNL     3      26.950  40.484  21.982  1.00  0.00           C  
ATOM     56  C2  UNL     3      26.423  41.866  21.734  1.00  0.00           C  
ATOM     57  H2  UNL     3      26.123  42.333  22.672  1.00  0.00           H  
ATOM     58  H3  UNL     3      27.227  42.516  21.388  1.00  0.00           H  
ATOM     59  C3  UNL     3      26.368  39.454  22.811  1.00  0.00           C  
ATOM     60  C4  UNL     3      27.265  38.335  22.781  1.00  0.00           C  
ATOM     61  C5  UNL     3      25.126  41.894  20.958  1.00  0.00           C  
ATOM     62  H4  UNL     3      24.751  42.908  20.823  1.00  0.00           H  
ATOM     63  H5  UNL     3      24.350  41.383  21.528  1.00  0.00           H  
ATOM     64  N   UNL     3      25.312  41.301  19.596  1.00  0.00           N  
ATOM     65  H6  UNL     3      24.451  41.411  19.081  1.00  0.00           H  
ATOM     66  H7  UNL     3      25.593  40.332  19.655  1.00  0.00           H  
ATOM     67  H8  UNL     3      25.975  41.825  19.042  1.00  0.00           H  
ATOM     68  C6  UNL     3      28.081  39.995  21.518  1.00  0.00           C  
ATOM     69  H9  UNL     3      28.763  40.568  20.908  1.00  0.00           H  
ATOM     70  C7  UNL     3      25.252  39.338  23.650  1.00  0.00           C  
ATOM     71  H10 UNL     3      24.412  40.017  23.626  1.00  0.00           H  
ATOM     72  C8  UNL     3      26.973  37.107  23.403  1.00  0.00           C  
ATOM     73  H11 UNL     3      27.689  36.304  23.307  1.00  0.00           H  
ATOM     74  C9  UNL     3      25.036  38.236  24.439  1.00  0.00           C  
ATOM     75  O   UNL     3      23.936  38.284  25.329  1.00  0.00           O  
ATOM     76  H12 UNL     3      23.688  37.445  25.726  1.00  0.00           H  
ATOM     77  C   UNL     3      25.874  37.110  24.333  1.00  0.00           C  
ATOM     78  H   UNL     3      25.808  36.271  25.010  1.00  0.00           H  
TER      79      UNL     3 
ATOM     79  N1  UNL     4      69.716  43.887  56.150  1.00  0.00           N  
ATOM     80  H1  UNL     4      70.643  43.665  56.483  1.00  0.00           H  
ATOM     81  C1  UNL     4      67.496  44.393  56.332  1.00  0.00           C  
ATOM     82  C2  UNL     4      66.221  44.837  56.998  1.00  0.00           C  
ATOM     83  H2  UNL     4      65.487  44.051  56.821  1.00  0.00           H  
ATOM     84  H3  UNL     4      66.451  44.912  58.060  1.00  0.00           H  
ATOM     85  C3  UNL     4      67.806  43.985  54.959  1.00  0.00           C  
ATOM     86  C4  UNL     4      69.174  43.600  54.904  1.00  0.00           C  
ATOM     87  C5  UNL     4      65.862  46.235  56.559  1.00  0.00           C  
ATOM     88  H4  UNL     4      64.858  46.405  56.946  1.00  0.00           H  
ATOM     89  H5  UNL     4      65.945  46.199  55.472  1.00  0.00           H  
ATOM     90  N   UNL     4      66.832  47.256  57.006  1.00  0.00           N  
ATOM     91  H6  UNL     4      66.654  48.122  56.519  1.00  0.00           H  
ATOM     92  H7  UNL     4      67.727  46.988  56.622  1.00  0.00           H  
ATOM     93  H8  UNL     4      66.850  47.418  58.003  1.00  0.00           H  
ATOM     94  C6  UNL     4      68.697  44.293  57.017  1.00  0.00           C  
ATOM     95  H9  UNL     4      68.823  44.448  58.078  1.00  0.00           H  
ATOM     96  C7  UNL     4      67.026  43.755  53.765  1.00  0.00           C  
ATOM     97  H10 UNL     4      65.983  43.985  53.929  1.00  0.00           H  
ATOM     98  C8  UNL     4      69.777  43.126  53.766  1.00  0.00           C  
ATOM     99  H11 UNL     4      70.780  42.726  53.730  1.00  0.00           H  
ATOM    100  C9  UNL     4      67.605  43.149  52.657  1.00  0.00           C  
ATOM    101  O   UNL     4      66.985  43.248  51.521  1.00  0.00           O  
ATOM    102  H12 UNL     4      66.036  43.392  51.561  1.00  0.00           H  
ATOM    103  C   UNL     4      68.988  42.859  52.631  1.00  0.00           C  
ATOM    104  H   UNL     4      69.451  42.660  51.676  1.00  0.00           H  
TER     105      UNL     4 
ATOM    105  N1  UNL     5      14.404  68.947  56.165  1.00  0.00           N  
ATOM    106  H1  UNL     5      14.459  69.900  55.838  1.00  0.00           H  
ATOM    107  C1  UNL     5      15.169  67.263  57.474  1.00  0.00           C  
ATOM    108  C2  UNL     5      15.740  66.526  58.716  1.00  0.00           C  
ATOM    109  H2  UNL     5      16.243  67.307  59.285  1.00  0.00           H  
ATOM    110  H3  UNL     5      15.018  66.154  59.444  1.00  0.00           H  
ATOM    111  C3  UNL     5      14.575  66.740  56.224  1.00  0.00           C  
ATOM    112  C4  UNL     5      14.258  67.849  55.385  1.00  0.00           C  
ATOM    113  C5  UNL     5      16.726  65.398  58.362  1.00  0.00           C  
ATOM    114  H4  UNL     5      17.648  65.826  57.969  1.00  0.00           H  
ATOM    115  H5  UNL     5      16.305  64.793  57.559  1.00  0.00           H  
ATOM    116  N   UNL     5      17.085  64.612  59.552  1.00  0.00           N  
ATOM    117  H6  UNL     5      17.568  63.746  59.356  1.00  0.00           H  
ATOM    118  H7  UNL     5      16.174  64.535  59.981  1.00  0.00           H  
ATOM    119  H8  UNL     5      17.711  65.173  60.111  1.00  0.00           H  
ATOM    120  C6  UNL     5      15.026  68.589  57.344  1.00  0.00           C  
ATOM    121  H9  UNL     5      15.339  69.328  58.067  1.00  0.00           H  
ATOM    122  C7  UNL     5      14.295  65.450  55.706  1.00  0.00           C  
ATOM    123  H10 UNL     5      14.454  64.577  56.321  1.00  0.00           H  
ATOM    124  C8  UNL     5      13.743  67.694  54.068  1.00  0.00           C  
ATOM    125  H11 UNL     5      13.511  68.586  53.505  1.00  0.00           H  
ATOM    126  C9  UNL     5      13.760  65.280  54.406  1.00  0.00           C  
ATOM    127  O   UNL     5      13.539  64.094  53.936  1.00  0.00           O  
ATOM    128  H12 UNL     5      13.662  63.443  54.631  1.00  0.00           H  
ATOM    129  C   UNL     5      13.523  66.404  53.614  1.00  0.00           C  
ATOM    130  H   UNL     5      13.106  66.249  52.630  1.00  0.00           H  
TER     131      UNL     5 
ATOM    131  N1  UNL     6      48.588  47.229  55.976  1.00  0.00           N  
ATOM    132  H1  UNL     6      49.515  46.902  55.742  1.00  0.00           H  
ATOM    133  C1  UNL     6      46.888  47.764  57.207  1.00  0.00           C  
ATOM    134  C2  UNL     6      45.842  47.789  58.305  1.00  0.00           C  
ATOM    135  H2  UNL     6      44.828  47.899  57.921  1.00  0.00           H  
ATOM    136  H3  UNL     6      45.856  46.778  58.713  1.00  0.00           H  
ATOM    137  C3  UNL     6      46.867  48.562  55.983  1.00  0.00           C  
ATOM    138  C4  UNL     6      47.982  48.192  55.215  1.00  0.00           C  
ATOM    139  C5  UNL     6      46.146  48.732  59.439  1.00  0.00           C  
ATOM    140  H4  UNL     6      45.322  48.741  60.152  1.00  0.00           H  
ATOM    141  H5  UNL     6      46.257  49.720  58.992  1.00  0.00           H  
ATOM    142  N   UNL     6      47.376  48.413  60.215  1.00  0.00           N  
ATOM    143  H6  UNL     6      47.467  47.417  60.358  1.00  0.00           H  
ATOM    144  H7  UNL     6      47.330  48.819  61.139  1.00  0.00           H  
ATOM    145  H8  UNL     6      48.180  48.708  59.680  1.00  0.00           H  
ATOM    146  C6  UNL     6      47.969  46.956  57.142  1.00  0.00           C  
ATOM    147  H9  UNL     6      48.235  46.105  57.752  1.00  0.00           H  
ATOM    148  C7  UNL     6      46.084  49.606  55.387  1.00  0.00           C  
ATOM    149  H10 UNL     6      45.121  49.739  55.856  1.00  0.00           H  
ATOM    150  C8  UNL     6      48.228  48.752  53.923  1.00  0.00           C  
ATOM    151  H11 UNL     6      49.125  48.397  53.438  1.00  0.00           H  
ATOM    152  C9  UNL     6      46.214  50.078  54.108  1.00  0.00           C  
ATOM    153  O   UNL     6      45.293  50.857  53.535  1.00  0.00           O  
ATOM    154  H12 UNL     6      44.681  51.262  54.154  1.00  0.00           H  
ATOM    155  C   UNL     6      47.345  49.730  53.356  1.00  0.00           C  
ATOM    156  H   UNL     6      47.470  50.014  52.322  1.00  0.00           H  
TER     157      UNL     6 
ATOM    157  N1  UNL     7      36.039  59.714  26.676  1.00  0.00           N  
ATOM    158  H1  UNL     7      36.658  60.278  27.241  1.00  0.00           H  
ATOM    159  C1  UNL     7      35.207  58.564  24.945  1.00  0.00           C  
ATOM    160  C2  UNL     7      35.195  57.887  23.639  1.00  0.00           C  
ATOM    161  H2  UNL     7      36.088  57.271  23.531  1.00  0.00           H  
ATOM    162  H3  UNL     7      34.438  57.118  23.796  1.00  0.00           H  
ATOM    163  C3  UNL     7      34.138  58.829  25.928  1.00  0.00           C  
ATOM    164  C4  UNL     7      34.757  59.489  27.046  1.00  0.00           C  
ATOM    165  C5  UNL     7      34.922  58.730  22.418  1.00  0.00           C  
ATOM    166  H4  UNL     7      34.212  59.511  22.692  1.00  0.00           H  
ATOM    167  H5  UNL     7      34.421  58.109  21.675  1.00  0.00           H  
ATOM    168  N   UNL     7      36.133  59.273  21.840  1.00  0.00           N  
ATOM    169  H6  UNL     7      35.889  60.092  21.301  1.00  0.00           H  
ATOM    170  H7  UNL     7      36.620  58.632  21.230  1.00  0.00           H  
ATOM    171  H8  UNL     7      36.772  59.595  22.552  1.00  0.00           H  
ATOM    172  C6  UNL     7      36.352  59.099  25.478  1.00  0.00           C  
ATOM    173  H9  UNL     7      37.321  59.041  25.005  1.00  0.00           H  
ATOM    174  C7  UNL     7      32.796  58.568  25.962  1.00  0.00           C  
ATOM    175  H10 UNL     7      32.383  58.039  25.116  1.00  0.00           H  
ATOM    176  C8  UNL     7      33.970  59.929  28.133  1.00  0.00           C  
ATOM    177  H11 UNL     7      34.499  60.417  28.938  1.00  0.00           H  
ATOM    178  C9  UNL     7      32.018  58.974  27.076  1.00  0.00           C  
ATOM    179  O   UNL     7      30.761  58.462  27.199  1.00  0.00           O  
ATOM    180  H12 UNL     7      30.289  58.092  26.450  1.00  0.00           H  
ATOM    181  C   UNL     7      32.585  59.628  28.198  1.00  0.00           C  
ATOM    182  H   UNL     7      31.954  59.779  29.061  1.00  0.00           H  
TER     183      UNL     7 
ATOM    183  N1  UNL     8      47.048  39.065  56.433  1.00  0.00           N  
ATOM    184  H1  UNL     8      46.387  39.554  57.019  1.00  0.00           H  
ATOM    185  C1  UNL     8      48.654  37.642  56.083  1.00  0.00           C  
ATOM    186  C2  UNL     8      49.674  36.541  56.279  1.00  0.00           C  
ATOM    187  H2  UNL     8      49.100  35.643  56.506  1.00  0.00           H  
ATOM    188  H3  UNL     8      50.236  36.284  55.381  1.00  0.00           H  
ATOM    189  C3  UNL     8      48.337  38.352  54.855  1.00  0.00           C  
ATOM    190  C4  UNL     8      47.232  39.245  55.137  1.00  0.00           C  
ATOM    191  C5  UNL     8      50.726  36.764  57.258  1.00  0.00           C  
ATOM    192  H4  UNL     8      51.276  37.642  56.920  1.00  0.00           H  
ATOM    193  H5  UNL     8      51.257  35.822  57.121  1.00  0.00           H  
ATOM    194  N   UNL     8      50.249  36.725  58.628  1.00  0.00           N  
ATOM    195  H6  UNL     8      50.995  36.516  59.276  1.00  0.00           H  
ATOM    196  H7  UNL     8      49.473  36.078  58.644  1.00  0.00           H  
ATOM    197  H8  UNL     8      49.924  37.649  58.876  1.00  0.00           H  
ATOM    198  C6  UNL     8      47.778  38.037  56.973  1.00  0.00           C  
ATOM    199  H9  UNL     8      47.754  37.777  58.021  1.00  0.00           H  
ATOM    200  C7  UNL     8      48.785  38.323  53.562  1.00  0.00           C  
ATOM    201  H10 UNL     8      49.614  37.668  53.337  1.00  0.00           H  
ATOM    202  C8  UNL     8      46.616  40.066  54.212  1.00  0.00           C  
ATOM    203  H11 UNL     8      45.754  40.685  54.411  1.00  0.00           H  
ATOM    204  C9  UNL     8      48.133  39.088  52.592  1.00  0.00           C  
ATOM    205  O   UNL     8      48.723  38.922  51.336  1.00  0.00           O  
ATOM    206  H12 UNL     8      48.701  39.770  50.885  1.00  0.00           H  
ATOM    207  C   UNL     8      47.078  39.948  52.879  1.00  0.00           C  
ATOM    208  H   UNL     8      46.793  40.688  52.146  1.00  0.00           H  
TER     209      UNL     8 
ATOM    209  N1  UNL     9      14.024  13.180  56.348  1.00  0.00           N  
ATOM    210  H1  UNL     9      13.508  14.039  56.227  1.00  0.00           H  
ATOM    211  C1  UNL     9      15.704  11.721  56.759  1.00  0.00           C  
ATOM    212  C2  UNL     9      17.074  11.161  57.243  1.00  0.00           C  
ATOM    213  H2  UNL     9      17.351  10.477  56.441  1.00  0.00           H  
ATOM    214  H3  UNL     9      17.821  11.956  57.237  1.00  0.00           H  
ATOM    215  C3  UNL     9      14.533  10.996  56.220  1.00  0.00           C  
ATOM    216  C4  UNL     9      13.490  11.960  55.917  1.00  0.00           C  
ATOM    217  C5  UNL     9      17.066  10.450  58.654  1.00  0.00           C  
ATOM    218  H4  UNL     9      18.122  10.299  58.878  1.00  0.00           H  
ATOM    219  H5  UNL     9      16.511   9.516  58.562  1.00  0.00           H  
ATOM    220  N   UNL     9      16.476  11.354  59.647  1.00  0.00           N  
ATOM    221  H6  UNL     9      16.916  12.263  59.676  1.00  0.00           H  
ATOM    222  H7  UNL     9      16.593  10.994  60.583  1.00  0.00           H  
ATOM    223  H8  UNL     9      15.476  11.436  59.526  1.00  0.00           H  
ATOM    224  C6  UNL     9      15.315  13.021  56.883  1.00  0.00           C  
ATOM    225  H9  UNL     9      15.940  13.755  57.370  1.00  0.00           H  
ATOM    226  C7  UNL     9      14.198   9.644  55.972  1.00  0.00           C  
ATOM    227  H10 UNL     9      14.984   8.908  56.058  1.00  0.00           H  
ATOM    228  C8  UNL     9      12.214  11.591  55.397  1.00  0.00           C  
ATOM    229  H11 UNL     9      11.490  12.346  55.129  1.00  0.00           H  
ATOM    230  C9  UNL     9      13.001   9.301  55.406  1.00  0.00           C  
ATOM    231  O   UNL     9      12.890   8.075  54.939  1.00  0.00           O  
ATOM    232  H12 UNL     9      13.783   7.724  54.961  1.00  0.00           H  
ATOM    233  C   UNL     9      12.034  10.247  55.030  1.00  0.00           C  
ATOM    234  H   UNL     9      11.183   9.847  54.499  1.00  0.00           H  
TER     235      UNL     9 
ATOM    235  N1  UNL    10      17.040  23.426  20.024  1.00  0.00           N  
ATOM    236  H1  UNL    10      17.582  24.216  20.342  1.00  0.00           H  
ATOM    237  C1  UNL    10      16.396  21.745  18.706  1.00  0.00           C  
ATOM    238  C2  UNL    10      16.156  20.803  17.507  1.00  0.00           C  
ATOM    239  H2  UNL    10      15.418  20.032  17.727  1.00  0.00           H  
ATOM    240  H3  UNL    10      15.652  21.407  16.753  1.00  0.00           H  
ATOM    241  C3  UNL    10      15.785  21.629  19.987  1.00  0.00           C  
ATOM    242  C4  UNL    10      16.260  22.676  20.835  1.00  0.00           C  
ATOM    243  C5  UNL    10      17.430  20.258  16.866  1.00  0.00           C  
ATOM    244  H4  UNL    10      17.602  19.307  17.371  1.00  0.00           H  
ATOM    245  H5  UNL    10      18.206  20.971  17.146  1.00  0.00           H  
ATOM    246  N   UNL    10      17.342  20.073  15.431  1.00  0.00           N  
ATOM    247  H6  UNL    10      16.540  19.467  15.340  1.00  0.00           H  
ATOM    248  H7  UNL    10      18.192  19.738  15.001  1.00  0.00           H  
ATOM    249  H8  UNL    10      17.096  20.937  14.971  1.00  0.00           H  
ATOM    250  C6  UNL    10      17.020  22.910  18.767  1.00  0.00           C  
ATOM    251  H9  UNL    10      17.559  23.312  17.922  1.00  0.00           H  
ATOM    252  C7  UNL    10      15.017  20.641  20.626  1.00  0.00           C  
ATOM    253  H10 UNL    10      14.734  19.764  20.063  1.00  0.00           H  
ATOM    254  C8  UNL    10      15.925  22.857  22.198  1.00  0.00           C  
ATOM    255  H11 UNL    10      16.359  23.627  22.817  1.00  0.00           H  
ATOM    256  C9  UNL    10      14.801  20.767  21.957  1.00  0.00           C  
ATOM    257  O   UNL    10      13.980  19.801  22.509  1.00  0.00           O  
ATOM    258  H12 UNL    10      13.330  19.503  21.869  1.00  0.00           H  
ATOM    259  C   UNL    10      15.232  21.831  22.783  1.00  0.00           C  
ATOM    260  H   UNL    10      14.955  21.808  23.827  1.00  0.00           H  
TER     261      UNL    10 
ATOM    261  N1  UNL    11      59.895  35.661  22.539  1.00  0.00           N  
ATOM    262  H1  UNL    11      59.102  35.542  23.153  1.00  0.00           H  
ATOM    263  C1  UNL    11      60.961  35.685  20.600  1.00  0.00           C  
ATOM    264  C2  UNL    11      61.239  36.009  19.149  1.00  0.00           C  
ATOM    265  H2  UNL    11      61.678  37.006  19.104  1.00  0.00           H  
ATOM    266  H3  UNL    11      61.946  35.269  18.775  1.00  0.00           H  
ATOM    267  C3  UNL    11      61.928  35.353  21.592  1.00  0.00           C  
ATOM    268  C4  UNL    11      61.183  35.303  22.812  1.00  0.00           C  
ATOM    269  C5  UNL    11      59.953  36.039  18.225  1.00  0.00           C  
ATOM    270  H4  UNL    11      60.224  36.251  17.191  1.00  0.00           H  
ATOM    271  H5  UNL    11      59.361  36.857  18.636  1.00  0.00           H  
ATOM    272  N   UNL    11      59.317  34.771  18.238  1.00  0.00           N  
ATOM    273  H6  UNL    11      59.916  34.089  17.794  1.00  0.00           H  
ATOM    274  H7  UNL    11      58.501  34.875  17.651  1.00  0.00           H  
ATOM    275  H8  UNL    11      58.998  34.475  19.150  1.00  0.00           H  
ATOM    276  C6  UNL    11      59.747  35.931  21.177  1.00  0.00           C  
ATOM    277  H9  UNL    11      58.818  36.153  20.672  1.00  0.00           H  
ATOM    278  C7  UNL    11      63.290  35.091  21.717  1.00  0.00           C  
ATOM    279  H10 UNL    11      63.855  35.148  20.799  1.00  0.00           H  
ATOM    280  C8  UNL    11      61.709  34.893  24.041  1.00  0.00           C  
ATOM    281  H11 UNL    11      61.014  35.001  24.861  1.00  0.00           H  
ATOM    282  C9  UNL    11      63.807  34.675  22.982  1.00  0.00           C  
ATOM    283  O   UNL    11      65.140  34.431  23.160  1.00  0.00           O  
ATOM    284  H12 UNL    11      65.575  34.296  22.315  1.00  0.00           H  
ATOM    285  C   UNL    11      63.036  34.589  24.141  1.00  0.00           C  
ATOM    286  H   UNL    11      63.565  34.307  25.039  1.00  0.00           H  
TER     287      UNL    11 
ATOM    287  N1  UNL    12      35.559  54.033  55.482  1.00  0.00           N  
ATOM    288  H1  UNL    12      35.630  55.024  55.299  1.00  0.00           H  
ATOM    289  C1  UNL    12      35.413  52.111  56.561  1.00  0.00           C  
ATOM    290  C2  UNL    12      35.235  51.102  57.664  1.00  0.00           C  
ATOM    291  H2  UNL    12      35.860  50.225  57.495  1.00  0.00           H  
ATOM    292  H3  UNL    12      35.488  51.605  58.597  1.00  0.00           H  
ATOM    293  C3  UNL    12      35.452  51.913  55.143  1.00  0.00           C  
ATOM    294  C4  UNL    12      35.532  53.183  54.469  1.00  0.00           C  
ATOM    295  C5  UNL    12      33.785  50.581  57.900  1.00  0.00           C  
ATOM    296  H4  UNL    12      33.423  50.095  56.995  1.00  0.00           H  
ATOM    297  H5  UNL    12      33.170  51.467  58.059  1.00  0.00           H  
ATOM    298  N   UNL    12      33.679  49.594  58.964  1.00  0.00           N  
ATOM    299  H6  UNL    12      34.116  49.919  59.814  1.00  0.00           H  
ATOM    300  H7  UNL    12      34.157  48.730  58.754  1.00  0.00           H  
ATOM    301  H8  UNL    12      32.763  49.234  59.192  1.00  0.00           H  
ATOM    302  C6  UNL    12      35.441  53.483  56.741  1.00  0.00           C  
ATOM    303  H9  UNL    12      35.389  54.002  57.686  1.00  0.00           H  
ATOM    304  C7  UNL    12      35.450  50.826  54.250  1.00  0.00           C  
ATOM    305  H10 UNL    12      35.418  49.838  54.685  1.00  0.00           H  
ATOM    306  C8  UNL    12      35.681  53.322  53.128  1.00  0.00           C  
ATOM    307  H11 UNL    12      35.861  54.279  52.662  1.00  0.00           H  
ATOM    308  C9  UNL    12      35.476  50.896  52.873  1.00  0.00           C  
ATOM    309  O   UNL    12      35.527  49.762  52.124  1.00  0.00           O  
ATOM    310  H12 UNL    12      35.349  48.917  52.544  1.00  0.00           H  
ATOM    311  C   UNL    12      35.737  52.167  52.301  1.00  0.00           C  
ATOM    312  H   UNL    12      35.961  52.357  51.262  1.00  0.00           H  
TER     313      UNL    12 
ATOM    313  N1  UNL    13      28.247  13.121  58.493  1.00  0.00           N  
ATOM    314  H1  UNL    13      28.470  13.851  59.155  1.00  0.00           H  
ATOM    315  C1  UNL    13      28.254  11.042  57.659  1.00  0.00           C  
ATOM    316  C2  UNL    13      28.523   9.528  57.405  1.00  0.00           C  
ATOM    317  H2  UNL    13      28.576   9.334  56.333  1.00  0.00           H  
ATOM    318  H3  UNL    13      29.527   9.326  57.779  1.00  0.00           H  
ATOM    319  C3  UNL    13      27.458  11.880  56.841  1.00  0.00           C  
ATOM    320  C4  UNL    13      27.450  13.199  57.360  1.00  0.00           C  
ATOM    321  C5  UNL    13      27.591   8.541  58.119  1.00  0.00           C  
ATOM    322  H4  UNL    13      27.803   8.581  59.187  1.00  0.00           H  
ATOM    323  H5  UNL    13      27.794   7.524  57.784  1.00  0.00           H  
ATOM    324  N   UNL    13      26.114   8.945  58.017  1.00  0.00           N  
ATOM    325  H6  UNL    13      25.863   9.198  57.071  1.00  0.00           H  
ATOM    326  H7  UNL    13      25.908   9.575  58.779  1.00  0.00           H  
ATOM    327  H8  UNL    13      25.465   8.259  58.372  1.00  0.00           H  
ATOM    328  C6  UNL    13      28.629  11.790  58.671  1.00  0.00           C  
ATOM    329  H9  UNL    13      29.271  11.479  59.482  1.00  0.00           H  
ATOM    330  C7  UNL    13      26.860  11.688  55.601  1.00  0.00           C  
ATOM    331  H10 UNL    13      26.822  10.688  55.194  1.00  0.00           H  
ATOM    332  C8  UNL    13      26.771  14.314  56.825  1.00  0.00           C  
ATOM    333  H11 UNL    13      26.721  15.249  57.363  1.00  0.00           H  
ATOM    334  C9  UNL    13      26.259  12.852  54.952  1.00  0.00           C  
ATOM    335  O   UNL    13      25.438  12.610  53.845  1.00  0.00           O  
ATOM    336  H12 UNL    13      24.699  13.213  53.734  1.00  0.00           H  
ATOM    337  C   UNL    13      26.138  14.081  55.604  1.00  0.00           C  
ATOM    338  H   UNL    13      25.431  14.845  55.316  1.00  0.00           H  
TER     339      UNL    13 
ATOM    339  N1  UNL    14      23.829  40.650  56.598  1.00  0.00           N  
ATOM    340  H1  UNL    14      23.067  40.608  55.937  1.00  0.00           H  
ATOM    341  C1  UNL    14      25.050  41.608  58.148  1.00  0.00           C  
ATOM    342  C2  UNL    14      25.804  42.727  58.819  1.00  0.00           C  
ATOM    343  H2  UNL    14      25.482  43.630  58.301  1.00  0.00           H  
ATOM    344  H3  UNL    14      25.275  42.707  59.772  1.00  0.00           H  
ATOM    345  C3  UNL    14      25.158  40.149  58.247  1.00  0.00           C  
ATOM    346  C4  UNL    14      24.289  39.573  57.305  1.00  0.00           C  
ATOM    347  C5  UNL    14      27.363  42.632  58.793  1.00  0.00           C  
ATOM    348  H4  UNL    14      27.702  42.443  57.775  1.00  0.00           H  
ATOM    349  H5  UNL    14      27.543  41.753  59.412  1.00  0.00           H  
ATOM    350  N   UNL    14      28.167  43.825  59.309  1.00  0.00           N  
ATOM    351  H6  UNL    14      28.880  44.083  58.642  1.00  0.00           H  
ATOM    352  H7  UNL    14      28.713  43.613  60.132  1.00  0.00           H  
ATOM    353  H8  UNL    14      27.583  44.598  59.597  1.00  0.00           H  
ATOM    354  C6  UNL    14      24.208  41.845  57.132  1.00  0.00           C  
ATOM    355  H9  UNL    14      23.923  42.824  56.776  1.00  0.00           H  
ATOM    356  C7  UNL    14      25.810  39.283  59.149  1.00  0.00           C  
ATOM    357  H10 UNL    14      26.366  39.675  59.988  1.00  0.00           H  
ATOM    358  C8  UNL    14      24.115  38.206  57.157  1.00  0.00           C  
ATOM    359  H11 UNL    14      23.437  37.748  56.452  1.00  0.00           H  
ATOM    360  C9  UNL    14      25.462  37.924  59.142  1.00  0.00           C  
ATOM    361  O   UNL    14      25.987  37.067  60.040  1.00  0.00           O  
ATOM    362  H12 UNL    14      26.831  37.358  60.392  1.00  0.00           H  
ATOM    363  C   UNL    14      24.643  37.337  58.160  1.00  0.00           C  
ATOM    364  H   UNL    14      24.368  36.297  58.063  1.00  0.00           H  
TER     365      UNL    14 
ATOM    365  N1  UNL    15      54.140  60.191  56.046  1.00  0.00           N  
ATOM    366  H1  UNL    15      53.514  60.973  55.914  1.00  0.00           H  
ATOM    367  C1  UNL    15      55.148  58.513  57.210  1.00  0.00           C  
ATOM    368  C2  UNL    15      55.524  57.592  58.318  1.00  0.00           C  
ATOM    369  H2  UNL    15      56.438  57.927  58.808  1.00  0.00           H  
ATOM    370  H3  UNL    15      54.737  57.633  59.071  1.00  0.00           H  
ATOM    371  C3  UNL    15      55.724  58.602  55.902  1.00  0.00           C  
ATOM    372  C4  UNL    15      55.035  59.668  55.150  1.00  0.00           C  
ATOM    373  C5  UNL    15      55.633  56.165  57.845  1.00  0.00           C  
ATOM    374  H4  UNL    15      56.448  56.106  57.124  1.00  0.00           H  
ATOM    375  H5  UNL    15      54.819  55.740  57.256  1.00  0.00           H  
ATOM    376  N   UNL    15      55.815  55.312  59.081  1.00  0.00           N  
ATOM    377  H6  UNL    15      54.921  55.366  59.547  1.00  0.00           H  
ATOM    378  H7  UNL    15      56.594  55.696  59.597  1.00  0.00           H  
ATOM    379  H8  UNL    15      56.058  54.342  58.936  1.00  0.00           H  
ATOM    380  C6  UNL    15      54.324  59.584  57.269  1.00  0.00           C  
ATOM    381  H9  UNL    15      53.769  59.886  58.145  1.00  0.00           H  
ATOM    382  C7  UNL    15      56.724  57.900  55.223  1.00  0.00           C  
ATOM    383  H10 UNL    15      57.327  57.154  55.720  1.00  0.00           H  
ATOM    384  C8  UNL    15      55.318  60.005  53.815  1.00  0.00           C  
ATOM    385  H11 UNL    15      54.758  60.670  53.173  1.00  0.00           H  
ATOM    386  C9  UNL    15      56.931  58.220  53.861  1.00  0.00           C  
ATOM    387  O   UNL    15      57.905  57.606  53.144  1.00  0.00           O  
ATOM    388  H12 UNL    15      58.371  56.931  53.644  1.00  0.00           H  
ATOM    389  C   UNL    15      56.350  59.313  53.227  1.00  0.00           C  
ATOM    390  H   UNL    15      56.627  59.588  52.220  1.00  0.00           H  
TER     391      UNL    15 
ATOM    391  N1  UNL    16      74.890  70.473  24.837  1.00  0.00           N  
ATOM    392  H1  UNL    16      74.127  71.120  24.697  1.00  0.00           H  
ATOM    393  C1  UNL    16      76.025  68.577  24.579  1.00  0.00           C  
ATOM    394  C2  UNL    16      76.457  67.169  24.195  1.00  0.00           C  
ATOM    395  H2  UNL    16      77.263  66.836  24.848  1.00  0.00           H  
ATOM    396  H3  UNL    16      75.570  66.592  24.457  1.00  0.00           H  
ATOM    397  C3  UNL    16      76.769  69.521  25.385  1.00  0.00           C  
ATOM    398  C4  UNL    16      75.918  70.593  25.710  1.00  0.00           C  
ATOM    399  C5  UNL    16      76.832  67.020  22.739  1.00  0.00           C  
ATOM    400  H4  UNL    16      77.688  67.634  22.459  1.00  0.00           H  
ATOM    401  H5  UNL    16      76.045  67.324  22.050  1.00  0.00           H  
ATOM    402  N   UNL    16      77.204  65.656  22.558  1.00  0.00           N  
ATOM    403  H6  UNL    16      76.356  65.112  22.480  1.00  0.00           H  
ATOM    404  H7  UNL    16      77.637  65.322  23.407  1.00  0.00           H  
ATOM    405  H8  UNL    16      77.785  65.604  21.733  1.00  0.00           H  
ATOM    406  C6  UNL    16      74.851  69.187  24.325  1.00  0.00           C  
ATOM    407  H9  UNL    16      74.082  68.751  23.704  1.00  0.00           H  
ATOM    408  C7  UNL    16      78.112  69.563  25.873  1.00  0.00           C  
ATOM    409  H10 UNL    16      78.783  68.745  25.655  1.00  0.00           H  
ATOM    410  C8  UNL    16      76.407  71.649  26.491  1.00  0.00           C  
ATOM    411  H11 UNL    16      75.873  72.581  26.604  1.00  0.00           H  
ATOM    412  C9  UNL    16      78.499  70.618  26.765  1.00  0.00           C  
ATOM    413  O   UNL    16      79.748  70.485  27.350  1.00  0.00           O  
ATOM    414  H12 UNL    16      80.284  69.874  26.838  1.00  0.00           H  
ATOM    415  C   UNL    16      77.673  71.665  27.035  1.00  0.00           C  
ATOM    416  H   UNL    16      78.100  72.538  27.506  1.00  0.00           H  
TER     417      UNL    16 
ATOM    417  N1  UNL    17      14.722  30.060  63.753  1.00  0.00           N  
ATOM    418  H1  UNL    17      15.117  29.228  64.167  1.00  0.00           H  
ATOM    419  C1  UNL    17      13.041  31.506  63.426  1.00  0.00           C  
ATOM    420  C2  UNL    17      11.777  32.256  63.743  1.00  0.00           C  
ATOM    421  H2  UNL    17      10.973  31.544  63.930  1.00  0.00           H  
ATOM    422  H3  UNL    17      12.047  32.765  64.668  1.00  0.00           H  
ATOM    423  C3  UNL    17      14.035  31.682  62.320  1.00  0.00           C  
ATOM    424  C4  UNL    17      14.904  30.556  62.469  1.00  0.00           C  
ATOM    425  C5  UNL    17      11.265  33.352  62.689  1.00  0.00           C  
ATOM    426  H4  UNL    17      11.127  32.828  61.743  1.00  0.00           H  
ATOM    427  H5  UNL    17      12.057  34.100  62.737  1.00  0.00           H  
ATOM    428  N   UNL    17      10.030  33.965  63.120  1.00  0.00           N  
ATOM    429  H6  UNL    17      10.116  34.220  64.094  1.00  0.00           H  
ATOM    430  H7  UNL    17       9.260  33.319  63.017  1.00  0.00           H  
ATOM    431  H8  UNL    17       9.811  34.754  62.530  1.00  0.00           H  
ATOM    432  C6  UNL    17      13.521  30.570  64.257  1.00  0.00           C  
ATOM    433  H9  UNL    17      13.028  30.315  65.184  1.00  0.00           H  
ATOM    434  C7  UNL    17      14.204  32.545  61.285  1.00  0.00           C  
ATOM    435  H10 UNL    17      13.430  33.282  61.130  1.00  0.00           H  
ATOM    436  C8  UNL    17      16.031  30.410  61.638  1.00  0.00           C  
ATOM    437  H11 UNL    17      16.793  29.708  61.943  1.00  0.00           H  
ATOM    438  C9  UNL    17      15.239  32.375  60.417  1.00  0.00           C  
ATOM    439  O   UNL    17      15.375  33.122  59.293  1.00  0.00           O  
ATOM    440  H12 UNL    17      14.667  33.759  59.172  1.00  0.00           H  
ATOM    441  C   UNL    17      16.185  31.325  60.573  1.00  0.00           C  
ATOM    442  H   UNL    17      16.998  31.294  59.864  1.00  0.00           H  
TER     443      UNL    17 
ATOM    443  N1  UNL    18      74.588  30.318  22.635  1.00  0.00           N  
ATOM    444  H1  UNL    18      74.807  31.147  23.169  1.00  0.00           H  
ATOM    445  C1  UNL    18      73.935  28.895  21.077  1.00  0.00           C  
ATOM    446  C2  UNL    18      73.464  28.350  19.823  1.00  0.00           C  
ATOM    447  H2  UNL    18      73.102  27.339  20.010  1.00  0.00           H  
ATOM    448  H3  UNL    18      72.606  28.931  19.484  1.00  0.00           H  
ATOM    449  C3  UNL    18      74.930  28.292  21.913  1.00  0.00           C  
ATOM    450  C4  UNL    18      75.420  29.285  22.839  1.00  0.00           C  
ATOM    451  C5  UNL    18      74.425  28.324  18.597  1.00  0.00           C  
ATOM    452  H4  UNL    18      73.914  28.324  17.634  1.00  0.00           H  
ATOM    453  H5  UNL    18      75.008  27.407  18.683  1.00  0.00           H  
ATOM    454  N   UNL    18      75.362  29.514  18.515  1.00  0.00           N  
ATOM    455  H6  UNL    18      76.064  29.463  19.239  1.00  0.00           H  
ATOM    456  H7  UNL    18      74.722  30.288  18.621  1.00  0.00           H  
ATOM    457  H8  UNL    18      75.828  29.531  17.619  1.00  0.00           H  
ATOM    458  C6  UNL    18      73.819  30.146  21.513  1.00  0.00           C  
ATOM    459  H9  UNL    18      73.083  30.816  21.095  1.00  0.00           H  
ATOM    460  C7  UNL    18      75.599  27.030  21.863  1.00  0.00           C  
ATOM    461  H10 UNL    18      75.331  26.270  21.144  1.00  0.00           H  
ATOM    462  C8  UNL    18      76.521  29.027  23.663  1.00  0.00           C  
ATOM    463  H11 UNL    18      76.883  29.866  24.239  1.00  0.00           H  
ATOM    464  C9  UNL    18      76.612  26.739  22.799  1.00  0.00           C  
ATOM    465  O   UNL    18      77.193  25.484  22.816  1.00  0.00           O  
ATOM    466  H12 UNL    18      76.943  24.913  22.086  1.00  0.00           H  
ATOM    467  C   UNL    18      77.087  27.723  23.700  1.00  0.00           C  
ATOM    468  H   UNL    18      77.875  27.397  24.363  1.00  0.00           H  
TER     469      UNL    18 
ATOM    469  N1  UNL    19      41.038  69.820  58.454  1.00  0.00           N  
ATOM    470  H1  UNL    19      41.455  68.998  58.042  1.00  0.00           H  
ATOM    471  C1  UNL    19      39.874  71.241  59.656  1.00  0.00           C  
ATOM    472  C2  UNL    19      39.011  71.645  60.808  1.00  0.00           C  
ATOM    473  H2  UNL    19      38.445  72.507  60.453  1.00  0.00           H  
ATOM    474  H3  UNL    19      38.320  70.837  61.047  1.00  0.00           H  
ATOM    475  C3  UNL    19      40.788  71.973  58.824  1.00  0.00           C  
ATOM    476  C4  UNL    19      41.558  71.054  58.045  1.00  0.00           C  
ATOM    477  C5  UNL    19      39.853  72.123  61.970  1.00  0.00           C  
ATOM    478  H4  UNL    19      40.457  72.942  61.579  1.00  0.00           H  
ATOM    479  H5  UNL    19      40.504  71.289  62.231  1.00  0.00           H  
ATOM    480  N   UNL    19      38.891  72.606  63.103  1.00  0.00           N  
ATOM    481  H6  UNL    19      38.168  71.947  63.352  1.00  0.00           H  
ATOM    482  H7  UNL    19      38.281  73.384  62.898  1.00  0.00           H  
ATOM    483  H8  UNL    19      39.262  72.659  64.041  1.00  0.00           H  
ATOM    484  C6  UNL    19      40.026  69.929  59.338  1.00  0.00           C  
ATOM    485  H9  UNL    19      39.401  69.138  59.726  1.00  0.00           H  
ATOM    486  C7  UNL    19      41.022  73.333  58.547  1.00  0.00           C  
ATOM    487  H10 UNL    19      40.399  74.062  59.044  1.00  0.00           H  
ATOM    488  C8  UNL    19      42.434  71.523  57.043  1.00  0.00           C  
ATOM    489  H11 UNL    19      42.895  70.796  56.390  1.00  0.00           H  
ATOM    490  C9  UNL    19      41.891  73.806  57.582  1.00  0.00           C  
ATOM    491  O   UNL    19      41.955  75.143  57.349  1.00  0.00           O  
ATOM    492  H12 UNL    19      41.093  75.559  57.424  1.00  0.00           H  
ATOM    493  C   UNL    19      42.654  72.898  56.904  1.00  0.00           C  
ATOM    494  H   UNL    19      43.338  73.253  56.148  1.00  0.00           H  
TER     495      UNL    19 
ATOM    495  N1  UNL    20      56.405  37.440  75.702  1.00  0.00           N  
ATOM    496  H1  UNL    20      57.126  36.799  75.999  1.00  0.00           H  
ATOM    497  C1  UNL    20      54.431  38.283  75.025  1.00  0.00           C  
ATOM    498  C2  UNL    20      53.018  38.429  74.580  1.00  0.00           C  
ATOM    499  H2  UNL    20      52.914  39.458  74.238  1.00  0.00           H  
ATOM    500  H3  UNL    20      52.953  37.803  73.690  1.00  0.00           H  
ATOM    501  C3  UNL    20      55.469  39.301  75.111  1.00  0.00           C  
ATOM    502  C4  UNL    20      56.666  38.790  75.707  1.00  0.00           C  
ATOM    503  C5  UNL    20      51.896  38.010  75.552  1.00  0.00           C  
ATOM    504  H4  UNL    20      51.944  36.957  75.828  1.00  0.00           H  
ATOM    505  H5  UNL    20      50.981  38.083  74.965  1.00  0.00           H  
ATOM    506  N   UNL    20      51.715  38.743  76.818  1.00  0.00           N  
ATOM    507  H6  UNL    20      52.561  38.563  77.340  1.00  0.00           H  
ATOM    508  H7  UNL    20      50.991  38.268  77.337  1.00  0.00           H  
ATOM    509  H8  UNL    20      51.557  39.736  76.723  1.00  0.00           H  
ATOM    510  C6  UNL    20      55.130  37.174  75.276  1.00  0.00           C  
ATOM    511  H9  UNL    20      54.729  36.244  74.902  1.00  0.00           H  
ATOM    512  C7  UNL    20      55.487  40.631  74.827  1.00  0.00           C  
ATOM    513  H10 UNL    20      54.625  41.017  74.304  1.00  0.00           H  
ATOM    514  C8  UNL    20      57.749  39.625  76.097  1.00  0.00           C  
ATOM    515  H11 UNL    20      58.608  39.146  76.543  1.00  0.00           H  
ATOM    516  C9  UNL    20      56.545  41.480  75.135  1.00  0.00           C  
ATOM    517  O   UNL    20      56.430  42.782  74.868  1.00  0.00           O  
ATOM    518  H12 UNL    20      57.211  43.322  75.011  1.00  0.00           H  
ATOM    519  C   UNL    20      57.686  40.979  75.795  1.00  0.00           C  
ATOM    520  H   UNL    20      58.487  41.670  76.013  1.00  0.00           H  
TER     521      UNL    20 
ATOM    521 C116  PA    21      44.516  40.667  43.612  1.00  0.00           C  
ATOM    522 H16R  PA    21      44.967  40.423  42.648  1.00  0.00           H  
ATOM    523 H16S  PA    21      45.316  40.610  44.353  1.00  0.00           H  
ATOM    524 H16T  PA    21      44.224  41.714  43.506  1.00  0.00           H  
ATOM    525 C115  PA    21      43.382  39.785  44.134  1.00  0.00           C  
ATOM    526 H15R  PA    21      43.733  38.754  44.218  1.00  0.00           H  
ATOM    527 H15S  PA    21      42.518  39.839  43.468  1.00  0.00           H  
ATOM    528 C114  PA    21      43.056  40.086  45.642  1.00  0.00           C  
ATOM    529 H14R  PA    21      42.796  41.144  45.713  1.00  0.00           H  
ATOM    530 H14S  PA    21      43.833  39.825  46.364  1.00  0.00           H  
ATOM    531 C113  PA    21      41.766  39.360  45.969  1.00  0.00           C  
ATOM    532 H13R  PA    21      41.885  38.293  46.172  1.00  0.00           H  
ATOM    533 H13S  PA    21      41.099  39.490  45.114  1.00  0.00           H  
ATOM    534 C112  PA    21      40.985  40.005  47.179  1.00  0.00           C  
ATOM    535 H12R  PA    21      40.798  41.054  46.938  1.00  0.00           H  
ATOM    536 H12S  PA    21      41.596  39.944  48.082  1.00  0.00           H  
ATOM    537 C111  PA    21      39.515  39.491  47.361  1.00  0.00           C  
ATOM    538 H11R  PA    21      39.383  38.556  46.813  1.00  0.00           H  
ATOM    539 H11S  PA    21      38.761  40.218  47.052  1.00  0.00           H  
ATOM    540 C110  PA    21      39.210  39.210  48.850  1.00  0.00           C  
ATOM    541 H10R  PA    21      40.121  38.775  49.266  1.00  0.00           H  
ATOM    542 H10S  PA    21      38.498  38.391  48.977  1.00  0.00           H  
ATOM    543  C19  PA    21      38.787  40.378  49.637  1.00  0.00           C  
ATOM    544  H9R  PA    21      37.861  40.770  49.211  1.00  0.00           H  
ATOM    545  H9S  PA    21      39.398  41.272  49.494  1.00  0.00           H  
ATOM    546  C18  PA    21      38.596  40.235  51.149  1.00  0.00           C  
ATOM    547  H8R  PA    21      39.496  39.786  51.575  1.00  0.00           H  
ATOM    548  H8S  PA    21      37.782  39.521  51.295  1.00  0.00           H  
ATOM    549  C17  PA    21      38.396  41.501  52.011  1.00  0.00           C  
ATOM    550  H7R  PA    21      37.501  41.973  51.599  1.00  0.00           H  
ATOM    551  H7S  PA    21      39.205  42.234  51.996  1.00  0.00           H  
ATOM    552  C16  PA    21      38.072  41.209  53.500  1.00  0.00           C  
ATOM    553  H6R  PA    21      37.083  40.746  53.487  1.00  0.00           H  
ATOM    554  H6S  PA    21      37.972  42.177  53.996  1.00  0.00           H  
ATOM    555  C15  PA    21      39.000  40.351  54.272  1.00  0.00           C  
ATOM    556  H5R  PA    21      40.040  40.633  54.096  1.00  0.00           H  
ATOM    557  H5S  PA    21      39.016  39.347  53.842  1.00  0.00           H  
ATOM    558  C14  PA    21      38.597  40.109  55.752  1.00  0.00           C  
ATOM    559  H4R  PA    21      37.526  39.897  55.770  1.00  0.00           H  
ATOM    560  H4S  PA    21      38.819  41.000  56.342  1.00  0.00           H  
ATOM    561  C13  PA    21      39.345  38.989  56.306  1.00  0.00           C  
ATOM    562  H3R  PA    21      40.385  39.252  56.101  1.00  0.00           H  
ATOM    563  H3S  PA    21      39.126  38.062  55.771  1.00  0.00           H  
ATOM    564  C12  PA    21      39.322  38.861  57.878  1.00  0.00           C  
ATOM    565  H2R  PA    21      39.732  39.788  58.284  1.00  0.00           H  
ATOM    566  H2S  PA    21      39.944  38.033  58.224  1.00  0.00           H  
ATOM    567  C11  PE    22      37.881  38.794  58.385  1.00  0.00           C  
ATOM    568  O12  PE    22      36.991  38.195  57.781  1.00  0.00           O  
ATOM    569  O11  PE    22      37.698  39.363  59.565  1.00  0.00           O  
ATOM    570  C1   PE    22      36.404  39.245  60.228  1.00  0.00           C  
ATOM    571  HR   PE    22      35.660  39.295  59.428  1.00  0.00           H  
ATOM    572  HS   PE    22      36.331  40.133  60.862  1.00  0.00           H  
ATOM    573  C2   PE    22      36.241  37.943  61.155  1.00  0.00           C  
ATOM    574  HX   PE    22      35.374  38.004  61.819  1.00  0.00           H  
ATOM    575  C3   PE    22      37.492  37.844  62.051  1.00  0.00           C  
ATOM    576  HA   PE    22      37.918  38.808  62.342  1.00  0.00           H  
ATOM    577  HB   PE    22      38.318  37.371  61.514  1.00  0.00           H  
ATOM    578  O31  PE    22      37.299  37.115  63.253  1.00  0.00           O  
ATOM    579  P31  PE    22      36.791  37.773  64.587  1.00  0.00           P  
ATOM    580  O32  PE    22      38.019  38.847  64.824  1.00  0.00           O  
ATOM    581  C31  PE    22      39.374  38.404  65.338  1.00  0.00           C  
ATOM    582  H1A  PE    22      39.644  37.574  64.680  1.00  0.00           H  
ATOM    583  H1B  PE    22      39.433  38.085  66.382  1.00  0.00           H  
ATOM    584  C32  PE    22      40.360  39.539  65.172  1.00  0.00           C  
ATOM    585  H2A  PE    22      40.170  40.262  65.967  1.00  0.00           H  
ATOM    586  H2B  PE    22      41.349  39.090  65.277  1.00  0.00           H  
ATOM    587  N31  PE    22      40.460  40.264  63.782  1.00  0.00           N  
ATOM    588 HN1A  PE    22      39.692  40.921  63.569  1.00  0.00           H  
ATOM    589 HN1B  PE    22      41.271  40.901  63.716  1.00  0.00           H  
ATOM    590 HN1C  PE    22      40.532  39.600  62.994  1.00  0.00           H  
ATOM    591  O33  PE    22      35.411  38.305  64.308  1.00  0.00           O  
ATOM    592  O34  PE    22      37.012  36.764  65.647  1.00  0.00           O  
ATOM    593  O21  PE    22      36.349  36.723  60.336  1.00  0.00           O  
ATOM    594  C21  PE    22      35.210  36.109  60.011  1.00  0.00           C  
ATOM    595  O22  PE    22      34.133  36.616  60.387  1.00  0.00           O  
ATOM    596  C12  OL    23      35.299  34.819  59.162  1.00  0.00           C  
ATOM    597  H2R  OL    23      35.849  35.177  58.289  1.00  0.00           H  
ATOM    598  H2S  OL    23      35.936  34.126  59.715  1.00  0.00           H  
ATOM    599  C13  OL    23      33.926  34.235  58.853  1.00  0.00           C  
ATOM    600  H3R  OL    23      33.642  33.639  59.722  1.00  0.00           H  
ATOM    601  H3S  OL    23      33.199  35.049  58.833  1.00  0.00           H  
ATOM    602  C14  OL    23      33.914  33.236  57.656  1.00  0.00           C  
ATOM    603  H4R  OL    23      34.801  32.600  57.677  1.00  0.00           H  
ATOM    604  H4S  OL    23      33.001  32.651  57.783  1.00  0.00           H  
ATOM    605  C15  OL    23      34.055  33.900  56.282  1.00  0.00           C  
ATOM    606  H5R  OL    23      33.238  34.603  56.102  1.00  0.00           H  
ATOM    607  H5S  OL    23      34.926  34.558  56.306  1.00  0.00           H  
ATOM    608  C16  OL    23      34.271  32.967  55.088  1.00  0.00           C  
ATOM    609  H6R  OL    23      33.507  32.188  55.058  1.00  0.00           H  
ATOM    610  H6S  OL    23      34.085  33.524  54.168  1.00  0.00           H  
ATOM    611  C17  OL    23      35.691  32.249  55.045  1.00  0.00           C  
ATOM    612  H7R  OL    23      36.510  32.956  55.196  1.00  0.00           H  
ATOM    613  H7S  OL    23      35.767  31.550  55.880  1.00  0.00           H  
ATOM    614  C18  OL    23      36.038  31.413  53.854  1.00  0.00           C  
ATOM    615  H8R  OL    23      36.787  30.660  54.111  1.00  0.00           H  
ATOM    616  H8S  OL    23      35.131  30.880  53.562  1.00  0.00           H  
ATOM    617  C19  OL    23      36.677  32.197  52.775  1.00  0.00           C  
ATOM    618  H9R  OL    23      37.738  32.343  52.956  1.00  0.00           H  
ATOM    619 C110  OL    23      36.150  32.459  51.543  1.00  0.00           C  
ATOM    620 H10R  OL    23      36.739  32.974  50.789  1.00  0.00           H  
ATOM    621 C111  OL    23      34.763  32.334  51.228  1.00  0.00           C  
ATOM    622 H11R  OL    23      34.570  31.357  50.780  1.00  0.00           H  
ATOM    623 H11S  OL    23      34.281  32.481  52.197  1.00  0.00           H  
ATOM    624 C112  OL    23      34.359  33.461  50.208  1.00  0.00           C  
ATOM    625 H12R  OL    23      34.304  34.452  50.664  1.00  0.00           H  
ATOM    626 H12S  OL    23      35.160  33.498  49.468  1.00  0.00           H  
ATOM    627 C113  OL    23      32.972  33.160  49.522  1.00  0.00           C  
ATOM    628 H13R  OL    23      32.925  32.092  49.300  1.00  0.00           H  
ATOM    629 H13S  OL    23      32.237  33.485  50.261  1.00  0.00           H  
ATOM    630 C114  OL    23      32.727  34.002  48.228  1.00  0.00           C  
ATOM    631 H14R  OL    23      31.670  33.763  48.092  1.00  0.00           H  
ATOM    632 H14S  OL    23      32.744  35.068  48.462  1.00  0.00           H  
ATOM    633 C115  OL    23      33.481  33.579  46.968  1.00  0.00           C  
ATOM    634 H15R  OL    23      33.417  34.345  46.192  1.00  0.00           H  
ATOM    635 H15S  OL    23      34.527  33.449  47.254  1.00  0.00           H  
ATOM    636 C116  OL    23      32.942  32.269  46.371  1.00  0.00           C  
ATOM    637 H16R  OL    23      33.205  31.411  46.994  1.00  0.00           H  
ATOM    638 H16S  OL    23      31.880  32.435  46.177  1.00  0.00           H  
ATOM    639 C117  OL    23      33.614  31.942  45.099  1.00  0.00           C  
ATOM    640 H17R  OL    23      34.655  32.272  45.102  1.00  0.00           H  
ATOM    641 H17S  OL    23      33.612  30.859  44.960  1.00  0.00           H  
ATOM    642 C118  OL    23      32.834  32.699  43.971  1.00  0.00           C  
ATOM    643 H18R  OL    23      33.243  32.502  42.977  1.00  0.00           H  
ATOM    644 H18S  OL    23      32.898  33.782  44.097  1.00  0.00           H  
ATOM    645 H18T  OL    23      31.823  32.294  44.052  1.00  0.00           H  
TER     646       OL    23 
ATOM    646 C116  PA    24      75.755  47.065  41.961  1.00  0.00           C  
ATOM    647 H16R  PA    24      75.263  46.459  41.197  1.00  0.00           H  
ATOM    648 H16S  PA    24      76.217  46.438  42.726  1.00  0.00           H  
ATOM    649 H16T  PA    24      76.641  47.569  41.568  1.00  0.00           H  
ATOM    650 C115  PA    24      74.663  48.020  42.536  1.00  0.00           C  
ATOM    651 H15R  PA    24      75.043  48.317  43.515  1.00  0.00           H  
ATOM    652 H15S  PA    24      73.800  47.400  42.787  1.00  0.00           H  
ATOM    653 C114  PA    24      74.306  49.255  41.703  1.00  0.00           C  
ATOM    654 H14R  PA    24      73.431  49.781  42.091  1.00  0.00           H  
ATOM    655 H14S  PA    24      74.049  48.971  40.680  1.00  0.00           H  
ATOM    656 C113  PA    24      75.432  50.248  41.632  1.00  0.00           C  
ATOM    657 H13R  PA    24      75.089  51.147  41.116  1.00  0.00           H  
ATOM    658 H13S  PA    24      76.257  49.952  40.981  1.00  0.00           H  
ATOM    659 C112  PA    24      75.884  50.740  43.022  1.00  0.00           C  
ATOM    660 H12R  PA    24      76.628  51.535  42.933  1.00  0.00           H  
ATOM    661 H12S  PA    24      76.334  50.017  43.705  1.00  0.00           H  
ATOM    662 C111  PA    24      74.715  51.488  43.750  1.00  0.00           C  
ATOM    663 H11R  PA    24      73.900  50.800  43.985  1.00  0.00           H  
ATOM    664 H11S  PA    24      74.404  52.250  43.032  1.00  0.00           H  
ATOM    665 C110  PA    24      75.083  52.173  45.128  1.00  0.00           C  
ATOM    666 H10R  PA    24      74.330  52.880  45.483  1.00  0.00           H  
ATOM    667 H10S  PA    24      75.965  52.792  44.950  1.00  0.00           H  
ATOM    668  C19  PA    24      75.476  51.299  46.277  1.00  0.00           C  
ATOM    669  H9R  PA    24      76.510  50.969  46.158  1.00  0.00           H  
ATOM    670  H9S  PA    24      74.941  50.349  46.221  1.00  0.00           H  
ATOM    671  C18  PA    24      75.301  51.935  47.639  1.00  0.00           C  
ATOM    672  H8R  PA    24      74.229  52.116  47.737  1.00  0.00           H  
ATOM    673  H8S  PA    24      75.859  52.873  47.609  1.00  0.00           H  
ATOM    674  C17  PA    24      75.887  51.124  48.827  1.00  0.00           C  
ATOM    675  H7R  PA    24      76.975  51.220  48.819  1.00  0.00           H  
ATOM    676  H7S  PA    24      75.770  50.050  48.666  1.00  0.00           H  
ATOM    677  C16  PA    24      75.242  51.360  50.255  1.00  0.00           C  
ATOM    678  H6R  PA    24      74.259  50.932  50.049  1.00  0.00           H  
ATOM    679  H6S  PA    24      75.061  52.429  50.383  1.00  0.00           H  
ATOM    680  C15  PA    24      75.919  50.560  51.432  1.00  0.00           C  
ATOM    681  H5R  PA    24      77.007  50.644  51.448  1.00  0.00           H  
ATOM    682  H5S  PA    24      75.718  49.496  51.290  1.00  0.00           H  
ATOM    683  C14  PA    24      75.288  50.989  52.800  1.00  0.00           C  
ATOM    684  H4R  PA    24      74.826  51.976  52.734  1.00  0.00           H  
ATOM    685  H4S  PA    24      76.072  50.957  53.559  1.00  0.00           H  
ATOM    686  C13  PA    24      74.095  50.112  53.298  1.00  0.00           C  
ATOM    687  H3R  PA    24      74.389  49.069  53.432  1.00  0.00           H  
ATOM    688  H3S  PA    24      73.339  50.052  52.512  1.00  0.00           H  
ATOM    689  C12  PA    24      73.551  50.682  54.651  1.00  0.00           C  
ATOM    690  H2R  PA    24      73.343  51.754  54.647  1.00  0.00           H  
ATOM    691  H2S  PA    24      74.297  50.514  55.430  1.00  0.00           H  
ATOM    692  C11  PC    25      72.218  49.978  55.008  1.00  0.00           C  
ATOM    693  O12  PC    25      71.406  49.611  54.198  1.00  0.00           O  
ATOM    694  O11  PC    25      72.023  49.921  56.379  1.00  0.00           O  
ATOM    695  C1   PC    25      70.812  49.286  56.824  1.00  0.00           C  
ATOM    696  HR   PC    25      69.955  49.551  56.200  1.00  0.00           H  
ATOM    697  HS   PC    25      70.667  49.636  57.849  1.00  0.00           H  
ATOM    698  C2   PC    25      70.952  47.755  56.999  1.00  0.00           C  
ATOM    699  HX   PC    25      70.023  47.312  57.367  1.00  0.00           H  
ATOM    700  C3   PC    25      72.154  47.332  57.778  1.00  0.00           C  
ATOM    701  HA   PC    25      72.234  47.926  58.692  1.00  0.00           H  
ATOM    702  HB   PC    25      73.042  47.393  57.143  1.00  0.00           H  
ATOM    703  O31  PC    25      72.003  45.912  58.070  1.00  0.00           O  
ATOM    704  P31  PC    25      71.842  45.497  59.660  1.00  0.00           P  
ATOM    705  O32  PC    25      73.288  45.645  60.336  1.00  0.00           O  
ATOM    706  C31  PC    25      74.238  44.745  59.902  1.00  0.00           C  
ATOM    707  H1A  PC    25      74.508  44.816  58.846  1.00  0.00           H  
ATOM    708  H1B  PC    25      73.962  43.739  60.228  1.00  0.00           H  
ATOM    709  C32  PC    25      75.528  45.169  60.609  1.00  0.00           C  
ATOM    710  H2A  PC    25      75.757  46.170  60.240  1.00  0.00           H  
ATOM    711  H2B  PC    25      76.305  44.436  60.388  1.00  0.00           H  
ATOM    712  N31  PC    25      75.460  45.166  62.130  1.00  0.00           N  
ATOM    713  C33  PC    25      74.574  46.062  62.884  1.00  0.00           C  
ATOM    714  H3A  PC    25      74.639  45.743  63.925  1.00  0.00           H  
ATOM    715  H3B  PC    25      73.543  45.863  62.587  1.00  0.00           H  
ATOM    716  H3C  PC    25      74.826  47.122  62.842  1.00  0.00           H  
ATOM    717  C34  PC    25      75.246  43.799  62.612  1.00  0.00           C  
ATOM    718  H4A  PC    25      75.336  43.616  63.684  1.00  0.00           H  
ATOM    719  H4B  PC    25      76.009  43.187  62.131  1.00  0.00           H  
ATOM    720  H4C  PC    25      74.285  43.464  62.218  1.00  0.00           H  
ATOM    721  C35  PC    25      76.801  45.393  62.732  1.00  0.00           C  
ATOM    722  H5A  PC    25      76.826  45.169  63.799  1.00  0.00           H  
ATOM    723  H5B  PC    25      77.061  46.428  62.505  1.00  0.00           H  
ATOM    724  H5C  PC    25      77.439  44.740  62.135  1.00  0.00           H  
ATOM    725  O33  PC    25      70.956  46.399  60.454  1.00  0.00           O  
ATOM    726  O34  PC    25      71.490  44.028  59.642  1.00  0.00           O  
ATOM    727  O21  PC    25      71.120  47.236  55.622  1.00  0.00           O  
ATOM    728  C21  PC    25      70.114  47.017  54.769  1.00  0.00           C  
ATOM    729  O22  PC    25      68.930  47.263  55.031  1.00  0.00           O  
ATOM    730  C12  OL    26      70.606  46.411  53.456  1.00  0.00           C  
ATOM    731  H2R  OL    26      71.559  46.852  53.157  1.00  0.00           H  
ATOM    732  H2S  OL    26      70.614  45.320  53.515  1.00  0.00           H  
ATOM    733  C13  OL    26      69.538  46.759  52.348  1.00  0.00           C  
ATOM    734  H3R  OL    26      68.612  46.254  52.632  1.00  0.00           H  
ATOM    735  H3S  OL    26      69.367  47.837  52.397  1.00  0.00           H  
ATOM    736  C14  OL    26      69.926  46.413  50.916  1.00  0.00           C  
ATOM    737  H4R  OL    26      70.422  45.449  51.041  1.00  0.00           H  
ATOM    738  H4S  OL    26      69.063  46.318  50.254  1.00  0.00           H  
ATOM    739  C15  OL    26      70.890  47.493  50.306  1.00  0.00           C  
ATOM    740  H5R  OL    26      70.195  48.334  50.315  1.00  0.00           H  
ATOM    741  H5S  OL    26      71.747  47.788  50.915  1.00  0.00           H  
ATOM    742  C16  OL    26      71.353  47.174  48.905  1.00  0.00           C  
ATOM    743  H6R  OL    26      71.830  46.194  48.832  1.00  0.00           H  
ATOM    744  H6S  OL    26      70.468  47.099  48.270  1.00  0.00           H  
ATOM    745  C17  OL    26      72.286  48.259  48.313  1.00  0.00           C  
ATOM    746  H7R  OL    26      71.838  49.242  48.476  1.00  0.00           H  
ATOM    747  H7S  OL    26      73.286  48.212  48.750  1.00  0.00           H  
ATOM    748  C18  OL    26      72.464  48.083  46.813  1.00  0.00           C  
ATOM    749  H8R  OL    26      73.453  48.430  46.505  1.00  0.00           H  
ATOM    750  H8S  OL    26      72.304  47.043  46.520  1.00  0.00           H  
ATOM    751  C19  OL    26      71.449  48.928  46.060  1.00  0.00           C  
ATOM    752  H9R  OL    26      71.060  49.735  46.675  1.00  0.00           H  
ATOM    753 C110  OL    26      71.123  48.736  44.782  1.00  0.00           C  
ATOM    754 H10R  OL    26      70.429  49.479  44.399  1.00  0.00           H  
ATOM    755 C111  OL    26      71.646  47.614  43.903  1.00  0.00           C  
ATOM    756 H11R  OL    26      71.850  48.070  42.931  1.00  0.00           H  
ATOM    757 H11S  OL    26      72.546  47.124  44.280  1.00  0.00           H  
ATOM    758 C112  OL    26      70.569  46.498  43.824  1.00  0.00           C  
ATOM    759 H12R  OL    26      69.767  46.853  43.174  1.00  0.00           H  
ATOM    760 H12S  OL    26      71.120  45.727  43.281  1.00  0.00           H  
ATOM    761 C113  OL    26      70.092  46.011  45.189  1.00  0.00           C  
ATOM    762 H13R  OL    26      70.884  45.812  45.914  1.00  0.00           H  
ATOM    763 H13S  OL    26      69.403  46.747  45.610  1.00  0.00           H  
ATOM    764 C114  OL    26      69.304  44.714  44.940  1.00  0.00           C  
ATOM    765 H14R  OL    26      68.556  45.040  44.214  1.00  0.00           H  
ATOM    766 H14S  OL    26      70.136  44.108  44.576  1.00  0.00           H  
ATOM    767 C115  OL    26      68.612  44.015  46.128  1.00  0.00           C  
ATOM    768 H15R  OL    26      67.759  44.650  46.373  1.00  0.00           H  
ATOM    769 H15S  OL    26      68.289  43.048  45.736  1.00  0.00           H  
ATOM    770 C116  OL    26      69.501  43.934  47.326  1.00  0.00           C  
ATOM    771 H16R  OL    26      70.431  43.440  47.039  1.00  0.00           H  
ATOM    772 H16S  OL    26      69.732  44.969  47.588  1.00  0.00           H  
ATOM    773 C117  OL    26      69.013  43.427  48.694  1.00  0.00           C  
ATOM    774 H17R  OL    26      69.695  43.675  49.510  1.00  0.00           H  
ATOM    775 H17S  OL    26      68.096  43.881  49.074  1.00  0.00           H  
ATOM    776 C118  OL    26      68.906  41.872  48.663  1.00  0.00           C  
ATOM    777 H18R  OL    26      68.458  41.540  49.602  1.00  0.00           H  
ATOM    778 H18S  OL    26      69.891  41.410  48.572  1.00  0.00           H  
ATOM    779 H18T  OL    26      68.270  41.561  47.831  1.00  0.00           H  
TER     780       OL    26 
ATOM    780 C116  PA    27      47.844  49.284  38.859  1.00  0.00           C  
ATOM    781 H16R  PA    27      48.676  48.578  38.894  1.00  0.00           H  
ATOM    782 H16S  PA    27      47.826  49.907  37.963  1.00  0.00           H  
ATOM    783 H16T  PA    27      47.000  48.591  38.860  1.00  0.00           H  
ATOM    784 C115  PA    27      47.759  50.079  40.125  1.00  0.00           C  
ATOM    785 H15R  PA    27      47.404  51.097  39.951  1.00  0.00           H  
ATOM    786 H15S  PA    27      48.754  50.046  40.575  1.00  0.00           H  
ATOM    787 C114  PA    27      46.863  49.604  41.298  1.00  0.00           C  
ATOM    788 H14R  PA    27      46.995  48.538  41.492  1.00  0.00           H  
ATOM    789 H14S  PA    27      45.812  49.660  41.009  1.00  0.00           H  
ATOM    790 C113  PA    27      47.195  50.307  42.576  1.00  0.00           C  
ATOM    791 H13R  PA    27      47.217  51.388  42.423  1.00  0.00           H  
ATOM    792 H13S  PA    27      48.152  50.034  43.024  1.00  0.00           H  
ATOM    793 C112  PA    27      46.089  50.150  43.654  1.00  0.00           C  
ATOM    794 H12R  PA    27      45.941  49.093  43.884  1.00  0.00           H  
ATOM    795 H12S  PA    27      45.116  50.589  43.423  1.00  0.00           H  
ATOM    796 C111  PA    27      46.455  50.889  45.008  1.00  0.00           C  
ATOM    797 H11R  PA    27      46.659  51.923  44.723  1.00  0.00           H  
ATOM    798 H11S  PA    27      47.392  50.507  45.420  1.00  0.00           H  
ATOM    799 C110  PA    27      45.227  50.933  45.964  1.00  0.00           C  
ATOM    800 H10R  PA    27      44.861  49.940  46.234  1.00  0.00           H  
ATOM    801 H10S  PA    27      44.418  51.410  45.407  1.00  0.00           H  
ATOM    802  C19  PA    27      45.619  51.738  47.219  1.00  0.00           C  
ATOM    803  H9R  PA    27      46.250  52.560  46.877  1.00  0.00           H  
ATOM    804  H9S  PA    27      46.172  51.098  47.910  1.00  0.00           H  
ATOM    805  C18  PA    27      44.282  52.341  47.870  1.00  0.00           C  
ATOM    806  H8R  PA    27      43.402  51.717  47.702  1.00  0.00           H  
ATOM    807  H8S  PA    27      44.220  53.272  47.304  1.00  0.00           H  
ATOM    808  C17  PA    27      44.397  52.636  49.346  1.00  0.00           C  
ATOM    809  H7R  PA    27      44.266  51.671  49.839  1.00  0.00           H  
ATOM    810  H7S  PA    27      43.425  53.074  49.584  1.00  0.00           H  
ATOM    811  C16  PA    27      45.609  53.531  49.861  1.00  0.00           C  
ATOM    812  H6R  PA    27      45.730  54.445  49.275  1.00  0.00           H  
ATOM    813  H6S  PA    27      46.529  52.978  49.664  1.00  0.00           H  
ATOM    814  C15  PA    27      45.477  53.896  51.336  1.00  0.00           C  
ATOM    815  H5R  PA    27      46.356  54.495  51.587  1.00  0.00           H  
ATOM    816  H5S  PA    27      45.394  53.048  52.019  1.00  0.00           H  
ATOM    817  C14  PA    27      44.263  54.835  51.355  1.00  0.00           C  
ATOM    818  H4R  PA    27      43.401  54.165  51.306  1.00  0.00           H  
ATOM    819  H4S  PA    27      44.147  55.487  50.487  1.00  0.00           H  
ATOM    820  C13  PA    27      44.205  55.577  52.657  1.00  0.00           C  
ATOM    821  H3R  PA    27      45.155  56.113  52.711  1.00  0.00           H  
ATOM    822  H3S  PA    27      44.091  54.863  53.475  1.00  0.00           H  
ATOM    823  C12  PA    27      43.054  56.528  52.654  1.00  0.00           C  
ATOM    824  H2R  PA    27      42.070  56.184  52.328  1.00  0.00           H  
ATOM    825  H2S  PA    27      43.373  57.335  51.991  1.00  0.00           H  
ATOM    826  C11  PS    28      42.893  57.206  53.993  1.00  0.00           C  
ATOM    827  O12  PS    28      41.861  57.241  54.630  1.00  0.00           O  
ATOM    828  O11  PS    28      44.007  57.914  54.316  1.00  0.00           O  
ATOM    829  C1   PS    28      43.926  58.497  55.683  1.00  0.00           C  
ATOM    830  HR   PS    28      44.246  57.729  56.392  1.00  0.00           H  
ATOM    831  HS   PS    28      42.933  58.882  55.929  1.00  0.00           H  
ATOM    832  C2   PS    28      44.834  59.699  55.809  1.00  0.00           C  
ATOM    833  HX   PS    28      45.841  59.431  55.480  1.00  0.00           H  
ATOM    834  C3   PS    28      44.895  60.286  57.216  1.00  0.00           C  
ATOM    835  HA   PS    28      45.027  61.369  57.152  1.00  0.00           H  
ATOM    836  HB   PS    28      45.732  59.911  57.811  1.00  0.00           H  
ATOM    837  O31  PS    28      43.591  60.264  57.863  1.00  0.00           O  
ATOM    838  P31  PS    28      43.439  60.627  59.358  1.00  0.00           P  
ATOM    839  O32  PS    28      44.103  59.321  60.092  1.00  0.00           O  
ATOM    840  C31  PS    28      43.369  58.107  60.233  1.00  0.00           C  
ATOM    841  H1A  PS    28      43.245  57.636  59.255  1.00  0.00           H  
ATOM    842  H1B  PS    28      42.361  58.377  60.558  1.00  0.00           H  
ATOM    843  C32  PS    28      44.021  57.207  61.321  1.00  0.00           C  
ATOM    844  H2A  PS    28      44.102  57.812  62.225  1.00  0.00           H  
ATOM    845  N31  PS    28      45.425  56.863  60.986  1.00  0.00           N  
ATOM    846 HN1A  PS    28      45.432  56.208  60.187  1.00  0.00           H  
ATOM    847 HN1B  PS    28      45.990  57.641  60.608  1.00  0.00           H  
ATOM    848 HN1C  PS    28      45.870  56.204  61.645  1.00  0.00           H  
ATOM    849  C33  PS    28      43.030  56.094  61.599  1.00  0.00           C  
ATOM    850  O33  PS    28      44.268  61.846  59.720  1.00  0.00           O  
ATOM    851  O34  PS    28      41.999  60.619  59.701  1.00  0.00           O  
ATOM    852  O21  PS    28      44.447  60.744  54.861  1.00  0.00           O  
ATOM    853  C21  PS    28      45.336  61.206  53.900  1.00  0.00           C  
ATOM    854  O22  PS    28      46.462  60.648  53.683  1.00  0.00           O  
ATOM    855  O35  PS    28      41.858  56.191  61.277  1.00  0.00           O  
ATOM    856  O36  PS    28      43.558  55.020  61.940  1.00  0.00           O  
ATOM    857  C12  OL    29      44.896  62.511  53.200  1.00  0.00           C  
ATOM    858  H2R  OL    29      43.917  62.716  53.638  1.00  0.00           H  
ATOM    859  H2S  OL    29      45.537  63.320  53.556  1.00  0.00           H  
ATOM    860  C13  OL    29      45.014  62.427  51.671  1.00  0.00           C  
ATOM    861  H3R  OL    29      46.059  62.265  51.397  1.00  0.00           H  
ATOM    862  H3S  OL    29      44.330  61.667  51.288  1.00  0.00           H  
ATOM    863  C14  OL    29      44.677  63.792  51.149  1.00  0.00           C  
ATOM    864  H4R  OL    29      43.703  64.066  51.560  1.00  0.00           H  
ATOM    865  H4S  OL    29      45.335  64.545  51.587  1.00  0.00           H  
ATOM    866  C15  OL    29      44.674  63.908  49.647  1.00  0.00           C  
ATOM    867  H5R  OL    29      43.666  63.617  49.342  1.00  0.00           H  
ATOM    868  H5S  OL    29      44.572  64.991  49.551  1.00  0.00           H  
ATOM    869  C16  OL    29      45.997  63.472  48.869  1.00  0.00           C  
ATOM    870  H6R  OL    29      46.329  62.477  49.173  1.00  0.00           H  
ATOM    871  H6S  OL    29      45.735  63.488  47.809  1.00  0.00           H  
ATOM    872  C17  OL    29      47.221  64.450  49.173  1.00  0.00           C  
ATOM    873  H7R  OL    29      47.232  64.661  50.244  1.00  0.00           H  
ATOM    874  H7S  OL    29      48.117  63.893  48.892  1.00  0.00           H  
ATOM    875  C18  OL    29      47.234  65.812  48.454  1.00  0.00           C  
ATOM    876  H8R  OL    29      48.287  66.098  48.485  1.00  0.00           H  
ATOM    877  H8S  OL    29      46.960  65.635  47.412  1.00  0.00           H  
ATOM    878  C19  OL    29      46.278  66.872  48.895  1.00  0.00           C  
ATOM    879  H9R  OL    29      45.702  66.671  49.794  1.00  0.00           H  
ATOM    880 C110  OL    29      46.237  68.093  48.368  1.00  0.00           C  
ATOM    881 H10R  OL    29      45.608  68.889  48.759  1.00  0.00           H  
ATOM    882 C111  OL    29      46.852  68.564  47.004  1.00  0.00           C  
ATOM    883 H11R  OL    29      47.515  69.352  47.368  1.00  0.00           H  
ATOM    884 H11S  OL    29      47.438  67.731  46.609  1.00  0.00           H  
ATOM    885 C112  OL    29      45.737  68.986  45.937  1.00  0.00           C  
ATOM    886 H12R  OL    29      44.832  68.405  46.126  1.00  0.00           H  
ATOM    887 H12S  OL    29      45.480  70.033  46.114  1.00  0.00           H  
ATOM    888 C113  OL    29      46.310  68.701  44.526  1.00  0.00           C  
ATOM    889 H13R  OL    29      47.333  69.080  44.507  1.00  0.00           H  
ATOM    890 H13S  OL    29      46.296  67.627  44.329  1.00  0.00           H  
ATOM    891 C114  OL    29      45.418  69.098  43.372  1.00  0.00           C  
ATOM    892 H14R  OL    29      45.666  68.571  42.448  1.00  0.00           H  
ATOM    893 H14S  OL    29      44.395  68.926  43.712  1.00  0.00           H  
ATOM    894 C115  OL    29      45.562  70.580  43.026  1.00  0.00           C  
ATOM    895 H15R  OL    29      44.841  70.757  42.226  1.00  0.00           H  
ATOM    896 H15S  OL    29      45.355  71.168  43.924  1.00  0.00           H  
ATOM    897 C116  OL    29      46.929  70.983  42.391  1.00  0.00           C  
ATOM    898 H16R  OL    29      47.664  70.717  43.154  1.00  0.00           H  
ATOM    899 H16S  OL    29      47.178  70.380  41.516  1.00  0.00           H  
ATOM    900 C117  OL    29      47.028  72.493  42.026  1.00  0.00           C  
ATOM    901 H17R  OL    29      47.768  72.701  41.250  1.00  0.00           H  
ATOM    902 H17S  OL    29      46.023  72.637  41.623  1.00  0.00           H  
ATOM    903 C118  OL    29      47.104  73.342  43.327  1.00  0.00           C  
ATOM    904 H18R  OL    29      46.580  72.895  44.174  1.00  0.00           H  
ATOM    905 H18S  OL    29      46.615  74.315  43.248  1.00  0.00           H  
ATOM    906 H18T  OL    29      48.163  73.397  43.588  1.00  0.00           H  
TER     907       OL    29 
ATOM    907 C116  PA    30      18.300  15.619  39.951  1.00  0.00           C  
ATOM    908 H16R  PA    30      18.388  14.556  40.183  1.00  0.00           H  
ATOM    909 H16S  PA    30      19.145  16.046  39.407  1.00  0.00           H  
ATOM    910 H16T  PA    30      17.435  15.682  39.287  1.00  0.00           H  
ATOM    911 C115  PA    30      18.134  16.286  41.319  1.00  0.00           C  
ATOM    912 H15R  PA    30      19.116  16.222  41.793  1.00  0.00           H  
ATOM    913 H15S  PA    30      17.398  15.740  41.913  1.00  0.00           H  
ATOM    914 C114  PA    30      17.592  17.747  41.324  1.00  0.00           C  
ATOM    915 H14R  PA    30      18.304  18.378  40.788  1.00  0.00           H  
ATOM    916 H14S  PA    30      17.497  18.022  42.376  1.00  0.00           H  
ATOM    917 C113  PA    30      16.263  17.975  40.616  1.00  0.00           C  
ATOM    918 H13R  PA    30      16.443  17.718  39.570  1.00  0.00           H  
ATOM    919 H13S  PA    30      16.145  19.055  40.719  1.00  0.00           H  
ATOM    920 C112  PA    30      15.028  17.257  41.190  1.00  0.00           C  
ATOM    921 H12R  PA    30      14.986  16.171  41.080  1.00  0.00           H  
ATOM    922 H12S  PA    30      14.057  17.584  40.812  1.00  0.00           H  
ATOM    923 C111  PA    30      14.909  17.559  42.728  1.00  0.00           C  
ATOM    924 H11R  PA    30      15.000  18.610  43.011  1.00  0.00           H  
ATOM    925 H11S  PA    30      15.592  16.878  43.241  1.00  0.00           H  
ATOM    926 C110  PA    30      13.503  17.073  43.273  1.00  0.00           C  
ATOM    927 H10R  PA    30      13.363  15.996  43.160  1.00  0.00           H  
ATOM    928 H10S  PA    30      12.744  17.591  42.683  1.00  0.00           H  
ATOM    929  C19  PA    30      13.277  17.274  44.802  1.00  0.00           C  
ATOM    930  H9R  PA    30      12.486  16.532  44.928  1.00  0.00           H  
ATOM    931  H9S  PA    30      12.862  18.241  45.094  1.00  0.00           H  
ATOM    932  C18  PA    30      14.508  16.990  45.729  1.00  0.00           C  
ATOM    933  H8R  PA    30      15.374  17.647  45.629  1.00  0.00           H  
ATOM    934  H8S  PA    30      14.777  15.956  45.506  1.00  0.00           H  
ATOM    935  C17  PA    30      14.199  17.082  47.227  1.00  0.00           C  
ATOM    936  H7R  PA    30      14.856  16.333  47.672  1.00  0.00           H  
ATOM    937  H7S  PA    30      13.128  16.865  47.226  1.00  0.00           H  
ATOM    938  C16  PA    30      14.585  18.441  47.835  1.00  0.00           C  
ATOM    939  H6R  PA    30      13.973  19.191  47.332  1.00  0.00           H  
ATOM    940  H6S  PA    30      15.641  18.678  47.690  1.00  0.00           H  
ATOM    941  C15  PA    30      14.141  18.562  49.333  1.00  0.00           C  
ATOM    942  H5R  PA    30      14.607  17.685  49.789  1.00  0.00           H  
ATOM    943  H5S  PA    30      13.053  18.475  49.369  1.00  0.00           H  
ATOM    944  C14  PA    30      14.717  19.787  49.939  1.00  0.00           C  
ATOM    945  H4R  PA    30      14.521  20.648  49.296  1.00  0.00           H  
ATOM    946  H4S  PA    30      15.795  19.684  50.079  1.00  0.00           H  
ATOM    947  C13  PA    30      14.080  20.037  51.336  1.00  0.00           C  
ATOM    948  H3R  PA    30      12.992  19.979  51.414  1.00  0.00           H  
ATOM    949  H3S  PA    30      14.360  21.069  51.557  1.00  0.00           H  
ATOM    950  C12  PA    30      14.729  19.169  52.403  1.00  0.00           C  
ATOM    951  H2R  PA    30      15.740  19.507  52.641  1.00  0.00           H  
ATOM    952  H2S  PA    30      14.827  18.145  52.039  1.00  0.00           H  
ATOM    953  C11  PE    31      13.852  19.153  53.691  1.00  0.00           C  
ATOM    954  O12  PE    31      14.026  19.908  54.594  1.00  0.00           O  
ATOM    955  O11  PE    31      12.704  18.484  53.411  1.00  0.00           O  
ATOM    956  C1   PE    31      11.723  18.454  54.433  1.00  0.00           C  
ATOM    957  HR   PE    31      12.176  18.334  55.421  1.00  0.00           H  
ATOM    958  HS   PE    31      11.176  17.540  54.188  1.00  0.00           H  
ATOM    959  C2   PE    31      10.686  19.614  54.497  1.00  0.00           C  
ATOM    960  HX   PE    31      11.164  20.574  54.712  1.00  0.00           H  
ATOM    961  C3   PE    31       9.767  19.256  55.578  1.00  0.00           C  
ATOM    962  HA   PE    31       9.178  18.399  55.241  1.00  0.00           H  
ATOM    963  HB   PE    31       9.019  20.047  55.675  1.00  0.00           H  
ATOM    964  O31  PE    31      10.378  19.002  56.905  1.00  0.00           O  
ATOM    965  P31  PE    31      10.840  20.146  57.865  1.00  0.00           P  
ATOM    966  O32  PE    31       9.568  20.628  58.633  1.00  0.00           O  
ATOM    967  C31  PE    31       9.043  19.891  59.726  1.00  0.00           C  
ATOM    968  H1A  PE    31       9.746  19.144  60.102  1.00  0.00           H  
ATOM    969  H1B  PE    31       8.189  19.367  59.291  1.00  0.00           H  
ATOM    970  C32  PE    31       8.628  20.834  60.863  1.00  0.00           C  
ATOM    971  H2A  PE    31       8.591  20.212  61.758  1.00  0.00           H  
ATOM    972  H2B  PE    31       9.364  21.638  60.812  1.00  0.00           H  
ATOM    973  N31  PE    31       7.300  21.622  60.713  1.00  0.00           N  
ATOM    974 HN1A  PE    31       7.254  22.291  61.498  1.00  0.00           H  
ATOM    975 HN1B  PE    31       7.353  22.158  59.831  1.00  0.00           H  
ATOM    976 HN1C  PE    31       6.534  20.931  60.768  1.00  0.00           H  
ATOM    977  O33  PE    31      11.830  19.599  58.780  1.00  0.00           O  
ATOM    978  O34  PE    31      11.290  21.358  57.110  1.00  0.00           O  
ATOM    979  O21  PE    31      10.079  19.722  53.280  1.00  0.00           O  
ATOM    980  C21  PE    31      10.426  20.671  52.425  1.00  0.00           C  
ATOM    981  O22  PE    31      11.030  21.680  52.711  1.00  0.00           O  
ATOM    982  C12  OL    32       9.987  20.405  51.029  1.00  0.00           C  
ATOM    983  H2R  OL    32      10.652  19.634  50.634  1.00  0.00           H  
ATOM    984  H2S  OL    32       8.964  20.023  50.997  1.00  0.00           H  
ATOM    985  C13  OL    32      10.161  21.649  50.037  1.00  0.00           C  
ATOM    986  H3R  OL    32       9.492  22.424  50.417  1.00  0.00           H  
ATOM    987  H3S  OL    32      11.187  21.975  50.221  1.00  0.00           H  
ATOM    988  C14  OL    32       9.827  21.339  48.613  1.00  0.00           C  
ATOM    989  H4R  OL    32       8.815  20.944  48.499  1.00  0.00           H  
ATOM    990  H4S  OL    32      10.001  22.300  48.123  1.00  0.00           H  
ATOM    991  C15  OL    32      10.806  20.269  48.055  1.00  0.00           C  
ATOM    992  H5R  OL    32      11.769  20.781  48.010  1.00  0.00           H  
ATOM    993  H5S  OL    32      10.938  19.386  48.684  1.00  0.00           H  
ATOM    994  C16  OL    32      10.446  19.739  46.717  1.00  0.00           C  
ATOM    995  H6R  OL    32      10.816  18.717  46.825  1.00  0.00           H  
ATOM    996  H6S  OL    32       9.359  19.806  46.638  1.00  0.00           H  
ATOM    997  C17  OL    32      11.023  20.597  45.467  1.00  0.00           C  
ATOM    998  H7R  OL    32      10.385  21.482  45.512  1.00  0.00           H  
ATOM    999  H7S  OL    32      12.058  20.931  45.566  1.00  0.00           H  
ATOM   1000  C18  OL    32      10.841  20.036  44.063  1.00  0.00           C  
ATOM   1001  H8R  OL    32      10.800  20.904  43.401  1.00  0.00           H  
ATOM   1002  H8S  OL    32      11.759  19.574  43.692  1.00  0.00           H  
ATOM   1003  C19  OL    32       9.501  19.414  43.693  1.00  0.00           C  
ATOM   1004  H9R  OL    32       8.743  19.565  44.458  1.00  0.00           H  
ATOM   1005 C110  OL    32       9.196  18.637  42.683  1.00  0.00           C  
ATOM   1006 H10R  OL    32       8.222  18.155  42.694  1.00  0.00           H  
ATOM   1007 C111  OL    32      10.137  18.461  41.506  1.00  0.00           C  
ATOM   1008 H11R  OL    32      11.053  19.036  41.660  1.00  0.00           H  
ATOM   1009 H11S  OL    32      10.406  17.437  41.240  1.00  0.00           H  
ATOM   1010 C112  OL    32       9.500  19.067  40.262  1.00  0.00           C  
ATOM   1011 H12R  OL    32       8.448  18.809  40.123  1.00  0.00           H  
ATOM   1012 H12S  OL    32       9.400  20.130  40.492  1.00  0.00           H  
ATOM   1013 C113  OL    32      10.225  18.900  38.978  1.00  0.00           C  
ATOM   1014 H13R  OL    32      10.277  17.837  38.736  1.00  0.00           H  
ATOM   1015 H13S  OL    32       9.577  19.344  38.219  1.00  0.00           H  
ATOM   1016 C114  OL    32      11.587  19.591  38.864  1.00  0.00           C  
ATOM   1017 H14R  OL    32      11.457  20.675  38.877  1.00  0.00           H  
ATOM   1018 H14S  OL    32      12.233  19.481  39.738  1.00  0.00           H  
ATOM   1019 C115  OL    32      12.174  19.036  37.541  1.00  0.00           C  
ATOM   1020 H15R  OL    32      11.877  18.000  37.367  1.00  0.00           H  
ATOM   1021 H15S  OL    32      11.748  19.484  36.641  1.00  0.00           H  
ATOM   1022 C116  OL    32      13.708  19.202  37.428  1.00  0.00           C  
ATOM   1023 H16R  OL    32      13.936  20.266  37.515  1.00  0.00           H  
ATOM   1024 H16S  OL    32      14.173  18.575  38.192  1.00  0.00           H  
ATOM   1025 C117  OL    32      14.242  18.786  36.060  1.00  0.00           C  
ATOM   1026 H17R  OL    32      13.653  19.167  35.223  1.00  0.00           H  
ATOM   1027 H17S  OL    32      15.296  19.060  35.970  1.00  0.00           H  
ATOM   1028 C118  OL    32      14.221  17.296  35.840  1.00  0.00           C  
ATOM   1029 H18R  OL    32      14.630  17.201  34.832  1.00  0.00           H  
ATOM   1030 H18S  OL    32      13.182  16.965  35.899  1.00  0.00           H  
ATOM   1031 H18T  OL    32      14.844  16.724  36.531  1.00  0.00           H  
TER    1032       OL    32 
ATOM   1032 C116  PA    33      44.997   7.962  50.558  1.00  0.00           C  
ATOM   1033 H16R  PA    33      45.737   8.259  49.811  1.00  0.00           H  
ATOM   1034 H16S  PA    33      44.244   7.408  49.993  1.00  0.00           H  
ATOM   1035 H16T  PA    33      45.370   7.268  51.315  1.00  0.00           H  
ATOM   1036 C115  PA    33      44.331   9.175  51.217  1.00  0.00           C  
ATOM   1037 H15R  PA    33      45.111   9.761  51.709  1.00  0.00           H  
ATOM   1038 H15S  PA    33      43.582   8.809  51.923  1.00  0.00           H  
ATOM   1039 C114  PA    33      43.741  10.199  50.234  1.00  0.00           C  
ATOM   1040 H14R  PA    33      43.094  10.944  50.701  1.00  0.00           H  
ATOM   1041 H14S  PA    33      43.085   9.662  49.545  1.00  0.00           H  
ATOM   1042 C113  PA    33      44.758  10.945  49.361  1.00  0.00           C  
ATOM   1043 H13R  PA    33      45.478  10.267  48.897  1.00  0.00           H  
ATOM   1044 H13S  PA    33      45.174  11.621  50.111  1.00  0.00           H  
ATOM   1045 C112  PA    33      43.912  11.758  48.359  1.00  0.00           C  
ATOM   1046 H12R  PA    33      43.003  12.197  48.775  1.00  0.00           H  
ATOM   1047 H12S  PA    33      43.348  11.195  47.613  1.00  0.00           H  
ATOM   1048 C111  PA    33      44.814  12.867  47.711  1.00  0.00           C  
ATOM   1049 H11R  PA    33      45.020  13.520  48.562  1.00  0.00           H  
ATOM   1050 H11S  PA    33      44.287  13.503  46.996  1.00  0.00           H  
ATOM   1051 C110  PA    33      46.214  12.562  47.276  1.00  0.00           C  
ATOM   1052 H10R  PA    33      46.476  13.197  46.428  1.00  0.00           H  
ATOM   1053 H10S  PA    33      46.251  11.580  46.799  1.00  0.00           H  
ATOM   1054  C19  PA    33      47.355  12.675  48.430  1.00  0.00           C  
ATOM   1055  H9R  PA    33      48.261  12.520  47.840  1.00  0.00           H  
ATOM   1056  H9S  PA    33      47.265  11.824  49.108  1.00  0.00           H  
ATOM   1057  C18  PA    33      47.552  13.994  49.158  1.00  0.00           C  
ATOM   1058  H8R  PA    33      48.294  13.758  49.924  1.00  0.00           H  
ATOM   1059  H8S  PA    33      46.629  14.266  49.674  1.00  0.00           H  
ATOM   1060  C17  PA    33      48.343  15.003  48.196  1.00  0.00           C  
ATOM   1061  H7R  PA    33      47.857  15.121  47.225  1.00  0.00           H  
ATOM   1062  H7S  PA    33      49.383  14.674  48.143  1.00  0.00           H  
ATOM   1063  C16  PA    33      48.381  16.384  48.736  1.00  0.00           C  
ATOM   1064  H6R  PA    33      47.355  16.757  48.721  1.00  0.00           H  
ATOM   1065  H6S  PA    33      48.881  16.948  47.946  1.00  0.00           H  
ATOM   1066  C15  PA    33      49.196  16.553  50.068  1.00  0.00           C  
ATOM   1067  H5R  PA    33      50.233  16.267  49.877  1.00  0.00           H  
ATOM   1068  H5S  PA    33      48.780  15.950  50.878  1.00  0.00           H  
ATOM   1069  C14  PA    33      49.207  17.981  50.676  1.00  0.00           C  
ATOM   1070  H4R  PA    33      48.131  18.154  50.749  1.00  0.00           H  
ATOM   1071  H4S  PA    33      49.620  18.792  50.072  1.00  0.00           H  
ATOM   1072  C13  PA    33      49.927  18.120  52.061  1.00  0.00           C  
ATOM   1073  H3R  PA    33      51.010  17.981  52.068  1.00  0.00           H  
ATOM   1074  H3S  PA    33      49.475  17.410  52.757  1.00  0.00           H  
ATOM   1075  C12  PA    33      49.498  19.466  52.589  1.00  0.00           C  
ATOM   1076  H2R  PA    33      49.991  20.157  51.902  1.00  0.00           H  
ATOM   1077  H2S  PA    33      48.419  19.614  52.657  1.00  0.00           H  
ATOM   1078  C11  PE    34      49.920  19.904  53.945  1.00  0.00           C  
ATOM   1079  O12  PE    34      50.582  19.264  54.738  1.00  0.00           O  
ATOM   1080  O11  PE    34      49.447  21.138  54.135  1.00  0.00           O  
ATOM   1081  C1   PE    34      49.016  21.458  55.486  1.00  0.00           C  
ATOM   1082  HR   PE    34      48.923  22.534  55.656  1.00  0.00           H  
ATOM   1083  HS   PE    34      49.835  21.210  56.167  1.00  0.00           H  
ATOM   1084  C2   PE    34      47.731  20.675  55.943  1.00  0.00           C  
ATOM   1085  HX   PE    34      47.281  21.311  56.710  1.00  0.00           H  
ATOM   1086  C3   PE    34      47.934  19.235  56.462  1.00  0.00           C  
ATOM   1087  HA   PE    34      48.695  19.127  57.240  1.00  0.00           H  
ATOM   1088  HB   PE    34      48.287  18.592  55.652  1.00  0.00           H  
ATOM   1089  O31  PE    34      46.687  18.812  56.984  1.00  0.00           O  
ATOM   1090  P31  PE    34      46.346  19.005  58.531  1.00  0.00           P  
ATOM   1091  O32  PE    34      47.052  17.746  59.164  1.00  0.00           O  
ATOM   1092  C31  PE    34      46.485  16.371  58.992  1.00  0.00           C  
ATOM   1093  H1A  PE    34      45.395  16.440  59.041  1.00  0.00           H  
ATOM   1094  H1B  PE    34      46.864  15.898  59.902  1.00  0.00           H  
ATOM   1095  C32  PE    34      47.035  15.719  57.729  1.00  0.00           C  
ATOM   1096  H2A  PE    34      46.658  14.711  57.551  1.00  0.00           H  
ATOM   1097  H2B  PE    34      46.913  16.501  56.979  1.00  0.00           H  
ATOM   1098  N31  PE    34      48.536  15.594  57.889  1.00  0.00           N  
ATOM   1099 HN1A  PE    34      48.936  16.341  58.479  1.00  0.00           H  
ATOM   1100 HN1B  PE    34      48.654  14.693  58.380  1.00  0.00           H  
ATOM   1101 HN1C  PE    34      49.039  15.547  56.987  1.00  0.00           H  
ATOM   1102  O33  PE    34      47.014  20.220  58.998  1.00  0.00           O  
ATOM   1103  O34  PE    34      44.898  18.832  58.776  1.00  0.00           O  
ATOM   1104  O21  PE    34      46.852  20.561  54.704  1.00  0.00           O  
ATOM   1105  C21  PE    34      46.080  21.620  54.413  1.00  0.00           C  
ATOM   1106  O22  PE    34      46.131  22.657  55.059  1.00  0.00           O  
ATOM   1107  C12  OL    35      45.386  21.358  53.082  1.00  0.00           C  
ATOM   1108  H2R  OL    35      46.147  21.280  52.303  1.00  0.00           H  
ATOM   1109  H2S  OL    35      44.728  20.493  52.974  1.00  0.00           H  
ATOM   1110  C13  OL    35      44.493  22.579  52.803  1.00  0.00           C  
ATOM   1111  H3R  OL    35      43.605  22.505  53.435  1.00  0.00           H  
ATOM   1112  H3S  OL    35      44.938  23.535  53.086  1.00  0.00           H  
ATOM   1113  C14  OL    35      44.336  22.706  51.277  1.00  0.00           C  
ATOM   1114  H4R  OL    35      43.876  23.681  51.105  1.00  0.00           H  
ATOM   1115  H4S  OL    35      45.285  22.656  50.737  1.00  0.00           H  
ATOM   1116  C15  OL    35      43.474  21.607  50.577  1.00  0.00           C  
ATOM   1117  H5R  OL    35      43.950  20.630  50.677  1.00  0.00           H  
ATOM   1118  H5S  OL    35      42.455  21.552  50.967  1.00  0.00           H  
ATOM   1119  C16  OL    35      43.286  22.083  49.108  1.00  0.00           C  
ATOM   1120  H6R  OL    35      42.473  22.786  48.911  1.00  0.00           H  
ATOM   1121  H6S  OL    35      44.161  22.590  48.697  1.00  0.00           H  
ATOM   1122  C17  OL    35      42.978  20.894  48.138  1.00  0.00           C  
ATOM   1123  H7R  OL    35      43.896  20.304  48.183  1.00  0.00           H  
ATOM   1124  H7S  OL    35      42.102  20.389  48.551  1.00  0.00           H  
ATOM   1125  C18  OL    35      42.675  21.373  46.725  1.00  0.00           C  
ATOM   1126  H8R  OL    35      41.741  21.939  46.703  1.00  0.00           H  
ATOM   1127  H8S  OL    35      43.444  21.973  46.233  1.00  0.00           H  
ATOM   1128  C19  OL    35      42.193  20.190  45.885  1.00  0.00           C  
ATOM   1129  H9R  OL    35      41.522  19.585  46.490  1.00  0.00           H  
ATOM   1130 C110  OL    35      42.245  20.025  44.554  1.00  0.00           C  
ATOM   1131 H10R  OL    35      41.506  19.330  44.162  1.00  0.00           H  
ATOM   1132 C111  OL    35      43.061  20.721  43.603  1.00  0.00           C  
ATOM   1133 H11R  OL    35      43.741  21.356  44.175  1.00  0.00           H  
ATOM   1134 H11S  OL    35      43.665  20.056  42.984  1.00  0.00           H  
ATOM   1135 C112  OL    35      42.293  21.555  42.573  1.00  0.00           C  
ATOM   1136 H12R  OL    35      41.850  22.460  42.994  1.00  0.00           H  
ATOM   1137 H12S  OL    35      43.016  22.102  41.963  1.00  0.00           H  
ATOM   1138 C113  OL    35      41.055  20.868  41.844  1.00  0.00           C  
ATOM   1139 H13R  OL    35      41.350  20.026  41.215  1.00  0.00           H  
ATOM   1140 H13S  OL    35      40.318  20.382  42.486  1.00  0.00           H  
ATOM   1141 C114  OL    35      40.331  21.869  40.886  1.00  0.00           C  
ATOM   1142 H14R  OL    35      39.550  21.260  40.426  1.00  0.00           H  
ATOM   1143 H14S  OL    35      39.901  22.618  41.555  1.00  0.00           H  
ATOM   1144 C115  OL    35      41.176  22.670  39.944  1.00  0.00           C  
ATOM   1145 H15R  OL    35      40.538  23.344  39.370  1.00  0.00           H  
ATOM   1146 H15S  OL    35      41.669  23.371  40.621  1.00  0.00           H  
ATOM   1147 C116  OL    35      42.080  21.944  38.933  1.00  0.00           C  
ATOM   1148 H16R  OL    35      42.522  22.698  38.278  1.00  0.00           H  
ATOM   1149 H16S  OL    35      42.903  21.405  39.406  1.00  0.00           H  
ATOM   1150 C117  OL    35      41.409  20.928  37.987  1.00  0.00           C  
ATOM   1151 H17R  OL    35      41.217  20.007  38.542  1.00  0.00           H  
ATOM   1152 H17S  OL    35      40.469  21.205  37.505  1.00  0.00           H  
ATOM   1153 C118  OL    35      42.320  20.634  36.798  1.00  0.00           C  
ATOM   1154 H18R  OL    35      41.786  19.934  36.151  1.00  0.00           H  
ATOM   1155 H18S  OL    35      43.283  20.168  37.021  1.00  0.00           H  
ATOM   1156 H18T  OL    35      42.448  21.530  36.187  1.00  0.00           H  
TER    1157       OL    35 
ATOM   1157 C116  PA    36      23.633  25.087  43.293  1.00  0.00           C  
ATOM   1158 H16R  PA    36      22.908  25.071  42.476  1.00  0.00           H  
ATOM   1159 H16S  PA    36      24.692  25.084  43.028  1.00  0.00           H  
ATOM   1160 H16T  PA    36      23.510  26.007  43.868  1.00  0.00           H  
ATOM   1161 C115  PA    36      23.320  23.745  44.058  1.00  0.00           C  
ATOM   1162 H15R  PA    36      24.286  23.339  44.365  1.00  0.00           H  
ATOM   1163 H15S  PA    36      22.832  22.993  43.433  1.00  0.00           H  
ATOM   1164 C114  PA    36      22.605  24.030  45.354  1.00  0.00           C  
ATOM   1165 H14R  PA    36      22.102  23.105  45.644  1.00  0.00           H  
ATOM   1166 H14S  PA    36      21.922  24.831  45.062  1.00  0.00           H  
ATOM   1167 C113  PA    36      23.566  24.416  46.461  1.00  0.00           C  
ATOM   1168 H13R  PA    36      24.016  25.395  46.286  1.00  0.00           H  
ATOM   1169 H13S  PA    36      24.451  23.780  46.527  1.00  0.00           H  
ATOM   1170 C112  PA    36      22.865  24.535  47.874  1.00  0.00           C  
ATOM   1171 H12R  PA    36      23.621  24.720  48.640  1.00  0.00           H  
ATOM   1172 H12S  PA    36      22.402  23.566  48.066  1.00  0.00           H  
ATOM   1173 C111  PA    36      21.758  25.672  48.072  1.00  0.00           C  
ATOM   1174 H11R  PA    36      21.028  25.592  47.264  1.00  0.00           H  
ATOM   1175 H11S  PA    36      22.229  26.657  48.071  1.00  0.00           H  
ATOM   1176 C110  PA    36      21.131  25.501  49.423  1.00  0.00           C  
ATOM   1177 H10R  PA    36      21.836  25.548  50.256  1.00  0.00           H  
ATOM   1178 H10S  PA    36      20.695  24.517  49.605  1.00  0.00           H  
ATOM   1179  C19  PA    36      20.086  26.624  49.496  1.00  0.00           C  
ATOM   1180  H9R  PA    36      19.179  26.225  49.036  1.00  0.00           H  
ATOM   1181  H9S  PA    36      20.274  27.504  48.877  1.00  0.00           H  
ATOM   1182  C18  PA    36      19.822  27.212  50.855  1.00  0.00           C  
ATOM   1183  H8R  PA    36      19.124  28.030  50.664  1.00  0.00           H  
ATOM   1184  H8S  PA    36      20.724  27.638  51.298  1.00  0.00           H  
ATOM   1185  C17  PA    36      19.295  26.163  51.852  1.00  0.00           C  
ATOM   1186  H7R  PA    36      19.963  25.331  52.083  1.00  0.00           H  
ATOM   1187  H7S  PA    36      18.372  25.733  51.456  1.00  0.00           H  
ATOM   1188  C16  PA    36      19.020  26.856  53.193  1.00  0.00           C  
ATOM   1189  H6R  PA    36      18.259  26.269  53.712  1.00  0.00           H  
ATOM   1190  H6S  PA    36      18.620  27.858  53.029  1.00  0.00           H  
ATOM   1191  C15  PA    36      20.188  27.027  54.222  1.00  0.00           C  
ATOM   1192  H5R  PA    36      20.998  27.657  53.848  1.00  0.00           H  
ATOM   1193  H5S  PA    36      20.673  26.069  54.422  1.00  0.00           H  
ATOM   1194  C14  PA    36      19.610  27.683  55.524  1.00  0.00           C  
ATOM   1195  H4R  PA    36      18.825  26.987  55.828  1.00  0.00           H  
ATOM   1196  H4S  PA    36      19.093  28.625  55.332  1.00  0.00           H  
ATOM   1197  C13  PA    36      20.742  27.724  56.551  1.00  0.00           C  
ATOM   1198  H3R  PA    36      21.225  26.747  56.618  1.00  0.00           H  
ATOM   1199  H3S  PA    36      20.341  27.848  57.559  1.00  0.00           H  
ATOM   1200  C12  PA    36      21.794  28.848  56.332  1.00  0.00           C  
ATOM   1201  H2R  PA    36      21.173  29.746  56.358  1.00  0.00           H  
ATOM   1202  H2S  PA    36      22.317  28.740  55.380  1.00  0.00           H  
ATOM   1203  C11  PC    37      22.752  28.831  57.453  1.00  0.00           C  
ATOM   1204  O12  PC    37      22.475  29.511  58.465  1.00  0.00           O  
ATOM   1205  O11  PC    37      23.725  27.878  57.368  1.00  0.00           O  
ATOM   1206  C1   PC    37      24.514  27.714  58.526  1.00  0.00           C  
ATOM   1207  HR   PC    37      23.950  27.175  59.291  1.00  0.00           H  
ATOM   1208  HS   PC    37      24.859  28.711  58.810  1.00  0.00           H  
ATOM   1209  C2   PC    37      25.777  26.924  58.166  1.00  0.00           C  
ATOM   1210  HX   PC    37      25.463  25.960  57.760  1.00  0.00           H  
ATOM   1211  C3   PC    37      26.798  26.562  59.275  1.00  0.00           C  
ATOM   1212  HA   PC    37      27.232  27.480  59.680  1.00  0.00           H  
ATOM   1213  HB   PC    37      27.562  25.935  58.808  1.00  0.00           H  
ATOM   1214  O31  PC    37      26.114  25.932  60.429  1.00  0.00           O  
ATOM   1215  P31  PC    37      26.235  24.381  60.694  1.00  0.00           P  
ATOM   1216  O32  PC    37      25.249  23.704  59.716  1.00  0.00           O  
ATOM   1217  C31  PC    37      23.821  23.660  60.015  1.00  0.00           C  
ATOM   1218  H1A  PC    37      23.372  24.508  59.491  1.00  0.00           H  
ATOM   1219  H1B  PC    37      23.643  23.916  61.063  1.00  0.00           H  
ATOM   1220  C32  PC    37      23.204  22.295  59.599  1.00  0.00           C  
ATOM   1221  H2A  PC    37      23.336  22.037  58.547  1.00  0.00           H  
ATOM   1222  H2B  PC    37      22.128  22.334  59.771  1.00  0.00           H  
ATOM   1223  N31  PC    37      23.714  21.067  60.333  1.00  0.00           N  
ATOM   1224  C33  PC    37      22.823  19.816  60.217  1.00  0.00           C  
ATOM   1225  H3A  PC    37      23.355  19.097  60.843  1.00  0.00           H  
ATOM   1226  H3B  PC    37      22.834  19.497  59.174  1.00  0.00           H  
ATOM   1227  H3C  PC    37      21.821  20.031  60.590  1.00  0.00           H  
ATOM   1228  C34  PC    37      25.073  20.725  59.701  1.00  0.00           C  
ATOM   1229  H4A  PC    37      25.782  21.488  60.027  1.00  0.00           H  
ATOM   1230  H4B  PC    37      24.948  20.657  58.620  1.00  0.00           H  
ATOM   1231  H4C  PC    37      25.406  19.746  60.048  1.00  0.00           H  
ATOM   1232  C35  PC    37      24.002  21.272  61.770  1.00  0.00           C  
ATOM   1233  H5A  PC    37      23.102  21.036  62.339  1.00  0.00           H  
ATOM   1234  H5B  PC    37      24.379  22.280  61.949  1.00  0.00           H  
ATOM   1235  H5C  PC    37      24.729  20.506  62.043  1.00  0.00           H  
ATOM   1236  O33  PC    37      27.622  23.909  60.517  1.00  0.00           O  
ATOM   1237  O34  PC    37      25.692  24.237  62.024  1.00  0.00           O  
ATOM   1238  O21  PC    37      26.554  27.648  57.235  1.00  0.00           O  
ATOM   1239  C21  PC    37      27.234  27.002  56.271  1.00  0.00           C  
ATOM   1240  O22  PC    37      27.197  25.849  55.982  1.00  0.00           O  
ATOM   1241  C12  OL    38      27.926  28.026  55.404  1.00  0.00           C  
ATOM   1242  H2R  OL    38      27.105  28.692  55.132  1.00  0.00           H  
ATOM   1243  H2S  OL    38      28.776  28.382  55.990  1.00  0.00           H  
ATOM   1244  C13  OL    38      28.386  27.584  54.079  1.00  0.00           C  
ATOM   1245  H3R  OL    38      28.995  28.392  53.669  1.00  0.00           H  
ATOM   1246  H3S  OL    38      29.089  26.751  54.148  1.00  0.00           H  
ATOM   1247  C14  OL    38      27.229  27.170  53.205  1.00  0.00           C  
ATOM   1248  H4R  OL    38      27.618  26.624  52.342  1.00  0.00           H  
ATOM   1249  H4S  OL    38      26.608  26.473  53.772  1.00  0.00           H  
ATOM   1250  C15  OL    38      26.399  28.311  52.587  1.00  0.00           C  
ATOM   1251  H5R  OL    38      25.881  29.008  53.250  1.00  0.00           H  
ATOM   1252  H5S  OL    38      27.076  28.951  52.017  1.00  0.00           H  
ATOM   1253  C16  OL    38      25.366  27.777  51.545  1.00  0.00           C  
ATOM   1254  H6R  OL    38      24.625  27.160  52.058  1.00  0.00           H  
ATOM   1255  H6S  OL    38      24.823  28.614  51.101  1.00  0.00           H  
ATOM   1256  C17  OL    38      26.012  27.144  50.352  1.00  0.00           C  
ATOM   1257  H7R  OL    38      26.959  27.635  50.119  1.00  0.00           H  
ATOM   1258  H7S  OL    38      26.289  26.106  50.548  1.00  0.00           H  
ATOM   1259  C18  OL    38      25.154  27.208  49.046  1.00  0.00           C  
ATOM   1260  H8R  OL    38      24.223  26.658  49.197  1.00  0.00           H  
ATOM   1261  H8S  OL    38      24.921  28.268  48.922  1.00  0.00           H  
ATOM   1262  C19  OL    38      26.008  26.663  47.876  1.00  0.00           C  
ATOM   1263  H9R  OL    38      26.101  25.581  47.853  1.00  0.00           H  
ATOM   1264 C110  OL    38      26.411  27.337  46.774  1.00  0.00           C  
ATOM   1265 H10R  OL    38      27.017  26.877  45.997  1.00  0.00           H  
ATOM   1266 C111  OL    38      26.254  28.847  46.677  1.00  0.00           C  
ATOM   1267 H11R  OL    38      25.967  29.090  45.652  1.00  0.00           H  
ATOM   1268 H11S  OL    38      25.327  29.084  47.203  1.00  0.00           H  
ATOM   1269 C112  OL    38      27.513  29.643  47.209  1.00  0.00           C  
ATOM   1270 H12R  OL    38      27.539  29.492  48.290  1.00  0.00           H  
ATOM   1271 H12S  OL    38      28.519  29.302  46.957  1.00  0.00           H  
ATOM   1272 C113  OL    38      27.354  31.114  47.062  1.00  0.00           C  
ATOM   1273 H13R  OL    38      26.576  31.504  47.722  1.00  0.00           H  
ATOM   1274 H13S  OL    38      28.256  31.646  47.373  1.00  0.00           H  
ATOM   1275 C114  OL    38      27.205  31.487  45.539  1.00  0.00           C  
ATOM   1276 H14R  OL    38      26.189  31.299  45.183  1.00  0.00           H  
ATOM   1277 H14S  OL    38      27.419  32.558  45.515  1.00  0.00           H  
ATOM   1278 C115  OL    38      28.294  30.856  44.640  1.00  0.00           C  
ATOM   1279 H15R  OL    38      29.205  30.735  45.231  1.00  0.00           H  
ATOM   1280 H15S  OL    38      27.900  29.876  44.365  1.00  0.00           H  
ATOM   1281 C116  OL    38      28.593  31.581  43.354  1.00  0.00           C  
ATOM   1282 H16R  OL    38      28.867  32.630  43.484  1.00  0.00           H  
ATOM   1283 H16S  OL    38      29.322  31.045  42.743  1.00  0.00           H  
ATOM   1284 C117  OL    38      27.254  31.859  42.609  1.00  0.00           C  
ATOM   1285 H17R  OL    38      26.389  31.244  42.865  1.00  0.00           H  
ATOM   1286 H17S  OL    38      26.943  32.902  42.700  1.00  0.00           H  
ATOM   1287 C118  OL    38      27.551  31.465  41.118  1.00  0.00           C  
ATOM   1288 H18R  OL    38      28.360  32.060  40.689  1.00  0.00           H  
ATOM   1289 H18S  OL    38      26.637  31.556  40.529  1.00  0.00           H  
ATOM   1290 H18T  OL    38      27.773  30.413  40.930  1.00  0.00           H  
TER    1291       OL    38 
ATOM   1291  C1  CHL    39      21.933  39.925  51.353  1.00  0.00           C  
ATOM   1292  H11 CHL    39      20.973  40.257  50.950  1.00  0.00           H  
ATOM   1293  H12 CHL    39      22.732  40.098  50.629  1.00  0.00           H  
ATOM   1294  C2  CHL    39      22.217  40.678  52.675  1.00  0.00           C  
ATOM   1295  H21 CHL    39      23.221  40.437  53.031  1.00  0.00           H  
ATOM   1296  H22 CHL    39      22.113  41.746  52.472  1.00  0.00           H  
ATOM   1297  C3  CHL    39      21.284  40.301  53.767  1.00  0.00           C  
ATOM   1298  H31 CHL    39      20.246  40.442  53.455  1.00  0.00           H  
ATOM   1299  C4  CHL    39      21.363  38.771  54.071  1.00  0.00           C  
ATOM   1300  H41 CHL    39      22.332  38.428  54.439  1.00  0.00           H  
ATOM   1301  H42 CHL    39      20.625  38.525  54.838  1.00  0.00           H  
ATOM   1302  C5  CHL    39      21.013  37.965  52.829  1.00  0.00           C  
ATOM   1303  C6  CHL    39      20.101  37.023  52.962  1.00  0.00           C  
ATOM   1304  H61 CHL    39      19.614  36.816  53.912  1.00  0.00           H  
ATOM   1305  C7  CHL    39      19.804  36.059  51.889  1.00  0.00           C  
ATOM   1306  H71 CHL    39      19.814  35.038  52.276  1.00  0.00           H  
ATOM   1307  H72 CHL    39      18.754  36.229  51.644  1.00  0.00           H  
ATOM   1308  C8  CHL    39      20.663  36.257  50.569  1.00  0.00           C  
ATOM   1309  H81 CHL    39      21.499  35.557  50.631  1.00  0.00           H  
ATOM   1310  C9  CHL    39      21.080  37.699  50.390  1.00  0.00           C  
ATOM   1311  H91 CHL    39      20.124  38.218  50.302  1.00  0.00           H  
ATOM   1312  C10 CHL    39      21.823  38.338  51.557  1.00  0.00           C  
ATOM   1313  C11 CHL    39      21.776  37.955  49.070  1.00  0.00           C  
ATOM   1314 H111 CHL    39      21.825  39.038  48.945  1.00  0.00           H  
ATOM   1315 H112 CHL    39      22.803  37.587  49.021  1.00  0.00           H  
ATOM   1316  C12 CHL    39      20.998  37.431  47.806  1.00  0.00           C  
ATOM   1317 H121 CHL    39      20.192  38.141  47.607  1.00  0.00           H  
ATOM   1318 H122 CHL    39      21.609  37.531  46.906  1.00  0.00           H  
ATOM   1319  C13 CHL    39      20.557  35.903  48.028  1.00  0.00           C  
ATOM   1320  C14 CHL    39      19.783  35.775  49.347  1.00  0.00           C  
ATOM   1321 H141 CHL    39      18.956  36.487  49.303  1.00  0.00           H  
ATOM   1322  C15 CHL    39      19.164  34.366  49.361  1.00  0.00           C  
ATOM   1323 H151 CHL    39      19.876  33.592  49.655  1.00  0.00           H  
ATOM   1324 H152 CHL    39      18.349  34.274  50.082  1.00  0.00           H  
ATOM   1325  C16 CHL    39      18.777  34.251  47.864  1.00  0.00           C  
ATOM   1326 H161 CHL    39      19.131  33.277  47.519  1.00  0.00           H  
ATOM   1327 H162 CHL    39      17.698  34.254  47.696  1.00  0.00           H  
ATOM   1328  C17 CHL    39      19.507  35.425  47.022  1.00  0.00           C  
ATOM   1329 H171 CHL    39      18.809  36.262  46.948  1.00  0.00           H  
ATOM   1330  C18 CHL    39      21.821  34.998  48.010  1.00  0.00           C  
ATOM   1331 H181 CHL    39      22.554  35.254  48.779  1.00  0.00           H  
ATOM   1332 H182 CHL    39      22.370  35.169  47.082  1.00  0.00           H  
ATOM   1333 H183 CHL    39      21.542  33.950  48.137  1.00  0.00           H  
ATOM   1334  C19 CHL    39      23.289  37.768  51.735  1.00  0.00           C  
ATOM   1335 H191 CHL    39      23.941  37.837  50.862  1.00  0.00           H  
ATOM   1336 H192 CHL    39      23.334  36.758  52.146  1.00  0.00           H  
ATOM   1337 H193 CHL    39      23.836  38.367  52.467  1.00  0.00           H  
ATOM   1338  C20 CHL    39      19.948  34.975  45.600  1.00  0.00           C  
ATOM   1339 H201 CHL    39      20.735  34.234  45.757  1.00  0.00           H  
ATOM   1340  C21 CHL    39      20.541  36.185  44.833  1.00  0.00           C  
ATOM   1341 H211 CHL    39      21.602  36.430  44.917  1.00  0.00           H  
ATOM   1342 H212 CHL    39      19.997  37.077  45.152  1.00  0.00           H  
ATOM   1343 H213 CHL    39      20.473  36.125  43.745  1.00  0.00           H  
ATOM   1344  C22 CHL    39      18.876  34.269  44.813  1.00  0.00           C  
ATOM   1345 H221 CHL    39      18.616  33.461  45.500  1.00  0.00           H  
ATOM   1346 H222 CHL    39      18.046  34.969  44.700  1.00  0.00           H  
ATOM   1347  C23 CHL    39      19.351  33.625  43.520  1.00  0.00           C  
ATOM   1348 H231 CHL    39      19.830  34.282  42.792  1.00  0.00           H  
ATOM   1349 H232 CHL    39      20.028  32.787  43.697  1.00  0.00           H  
ATOM   1350  C24 CHL    39      18.089  33.130  42.770  1.00  0.00           C  
ATOM   1351 H241 CHL    39      17.359  33.925  42.598  1.00  0.00           H  
ATOM   1352 H242 CHL    39      17.660  32.338  43.387  1.00  0.00           H  
ATOM   1353  C25 CHL    39      18.388  32.569  41.343  1.00  0.00           C  
ATOM   1354 H251 CHL    39      18.666  33.407  40.701  1.00  0.00           H  
ATOM   1355  C26 CHL    39      19.477  31.385  41.291  1.00  0.00           C  
ATOM   1356 H261 CHL    39      19.437  30.815  40.360  1.00  0.00           H  
ATOM   1357 H262 CHL    39      19.103  30.708  42.062  1.00  0.00           H  
ATOM   1358 H263 CHL    39      20.464  31.772  41.554  1.00  0.00           H  
ATOM   1359  C27 CHL    39      17.208  32.030  40.530  1.00  0.00           C  
ATOM   1360 H271 CHL    39      17.391  31.754  39.489  1.00  0.00           H  
ATOM   1361 H272 CHL    39      16.543  32.896  40.504  1.00  0.00           H  
ATOM   1362 H273 CHL    39      16.562  31.290  41.005  1.00  0.00           H  
ATOM   1363  O1  CHL    39      21.489  41.052  54.880  1.00  0.00           O  
ATOM   1364  HO1 CHL    39      20.719  40.814  55.426  1.00  0.00           H  
TER    1365      CHL    39 
ATOM   1365 C116  PA    40      26.483  17.946  39.429  1.00  0.00           C  
ATOM   1366 H16R  PA    40      26.369  17.134  38.707  1.00  0.00           H  
ATOM   1367 H16S  PA    40      27.541  18.132  39.624  1.00  0.00           H  
ATOM   1368 H16T  PA    40      25.972  18.803  38.985  1.00  0.00           H  
ATOM   1369 C115  PA    40      25.765  17.659  40.699  1.00  0.00           C  
ATOM   1370 H15R  PA    40      26.117  16.662  40.971  1.00  0.00           H  
ATOM   1371 H15S  PA    40      24.689  17.576  40.532  1.00  0.00           H  
ATOM   1372 C114  PA    40      26.162  18.576  41.914  1.00  0.00           C  
ATOM   1373 H14R  PA    40      26.008  19.611  41.601  1.00  0.00           H  
ATOM   1374 H14S  PA    40      27.237  18.474  42.077  1.00  0.00           H  
ATOM   1375 C113  PA    40      25.277  18.417  43.198  1.00  0.00           C  
ATOM   1376 H13R  PA    40      25.944  18.687  44.019  1.00  0.00           H  
ATOM   1377 H13S  PA    40      25.009  17.359  43.207  1.00  0.00           H  
ATOM   1378 C112  PA    40      23.993  19.278  43.296  1.00  0.00           C  
ATOM   1379 H12R  PA    40      23.424  19.002  42.406  1.00  0.00           H  
ATOM   1380 H12S  PA    40      24.229  20.338  43.180  1.00  0.00           H  
ATOM   1381 C111  PA    40      23.147  19.162  44.574  1.00  0.00           C  
ATOM   1382 H11R  PA    40      22.979  18.113  44.823  1.00  0.00           H  
ATOM   1383 H11S  PA    40      22.125  19.492  44.377  1.00  0.00           H  
ATOM   1384 C110  PA    40      23.733  19.988  45.780  1.00  0.00           C  
ATOM   1385 H10R  PA    40      23.937  21.001  45.428  1.00  0.00           H  
ATOM   1386 H10S  PA    40      24.684  19.625  46.175  1.00  0.00           H  
ATOM   1387  C19  PA    40      22.885  20.160  47.046  1.00  0.00           C  
ATOM   1388  H9R  PA    40      22.259  21.037  46.869  1.00  0.00           H  
ATOM   1389  H9S  PA    40      23.482  20.291  47.951  1.00  0.00           H  
ATOM   1390  C18  PA    40      21.987  18.989  47.407  1.00  0.00           C  
ATOM   1391  H8R  PA    40      22.522  18.101  47.065  1.00  0.00           H  
ATOM   1392  H8S  PA    40      20.996  18.962  46.950  1.00  0.00           H  
ATOM   1393  C17  PA    40      21.613  18.867  48.909  1.00  0.00           C  
ATOM   1394  H7R  PA    40      22.479  18.896  49.574  1.00  0.00           H  
ATOM   1395  H7S  PA    40      21.094  17.913  49.029  1.00  0.00           H  
ATOM   1396  C16  PA    40      20.611  19.951  49.361  1.00  0.00           C  
ATOM   1397  H6R  PA    40      19.802  19.898  48.630  1.00  0.00           H  
ATOM   1398  H6S  PA    40      21.105  20.924  49.406  1.00  0.00           H  
ATOM   1399  C15  PA    40      20.118  19.524  50.683  1.00  0.00           C  
ATOM   1400  H5R  PA    40      20.924  19.150  51.318  1.00  0.00           H  
ATOM   1401  H5S  PA    40      19.448  18.662  50.652  1.00  0.00           H  
ATOM   1402  C14  PA    40      19.408  20.687  51.329  1.00  0.00           C  
ATOM   1403  H4R  PA    40      18.445  20.682  50.813  1.00  0.00           H  
ATOM   1404  H4S  PA    40      19.860  21.667  51.162  1.00  0.00           H  
ATOM   1405  C13  PA    40      19.309  20.457  52.844  1.00  0.00           C  
ATOM   1406  H3R  PA    40      18.803  21.271  53.367  1.00  0.00           H  
ATOM   1407  H3S  PA    40      20.361  20.559  53.118  1.00  0.00           H  
ATOM   1408  C12  PA    40      18.776  19.065  53.193  1.00  0.00           C  
ATOM   1409  H2R  PA    40      19.383  18.248  52.798  1.00  0.00           H  
ATOM   1410  H2S  PA    40      17.775  18.990  52.762  1.00  0.00           H  
ATOM   1411  C11  PE    41      18.471  18.855  54.700  1.00  0.00           C  
ATOM   1412  O12  PE    41      18.205  19.819  55.435  1.00  0.00           O  
ATOM   1413  O11  PE    41      18.529  17.566  55.094  1.00  0.00           O  
ATOM   1414  C1   PE    41      17.999  17.227  56.457  1.00  0.00           C  
ATOM   1415  HR   PE    41      18.045  18.063  57.160  1.00  0.00           H  
ATOM   1416  HS   PE    41      18.600  16.391  56.824  1.00  0.00           H  
ATOM   1417  C2   PE    41      16.421  16.954  56.301  1.00  0.00           C  
ATOM   1418  HX   PE    41      16.069  17.787  55.687  1.00  0.00           H  
ATOM   1419  C3   PE    41      15.741  16.956  57.726  1.00  0.00           C  
ATOM   1420  HA   PE    41      14.699  16.767  57.458  1.00  0.00           H  
ATOM   1421  HB   PE    41      15.813  17.928  58.219  1.00  0.00           H  
ATOM   1422  O31  PE    41      16.204  15.957  58.661  1.00  0.00           O  
ATOM   1423  P31  PE    41      15.471  15.432  59.935  1.00  0.00           P  
ATOM   1424  O32  PE    41      16.301  16.237  61.020  1.00  0.00           O  
ATOM   1425  C31  PE    41      16.114  17.645  61.231  1.00  0.00           C  
ATOM   1426  H1A  PE    41      15.030  17.786  61.203  1.00  0.00           H  
ATOM   1427  H1B  PE    41      16.479  18.358  60.486  1.00  0.00           H  
ATOM   1428  C32  PE    41      16.646  17.949  62.694  1.00  0.00           C  
ATOM   1429  H2A  PE    41      16.677  19.021  62.896  1.00  0.00           H  
ATOM   1430  H2B  PE    41      15.924  17.448  63.341  1.00  0.00           H  
ATOM   1431  N31  PE    41      18.016  17.361  62.957  1.00  0.00           N  
ATOM   1432 HN1A  PE    41      18.459  17.747  63.806  1.00  0.00           H  
ATOM   1433 HN1B  PE    41      17.975  16.329  62.998  1.00  0.00           H  
ATOM   1434 HN1C  PE    41      18.616  17.581  62.146  1.00  0.00           H  
ATOM   1435  O33  PE    41      14.132  15.990  59.924  1.00  0.00           O  
ATOM   1436  O34  PE    41      15.752  13.997  59.932  1.00  0.00           O  
ATOM   1437  O21  PE    41      16.227  15.631  55.639  1.00  0.00           O  
ATOM   1438  C21  PE    41      16.292  15.507  54.282  1.00  0.00           C  
ATOM   1439  O22  PE    41      16.306  16.446  53.486  1.00  0.00           O  
ATOM   1440  C12  OL    42      16.251  14.136  53.752  1.00  0.00           C  
ATOM   1441  H2R  OL    42      17.084  13.912  53.083  1.00  0.00           H  
ATOM   1442  H2S  OL    42      16.280  13.369  54.529  1.00  0.00           H  
ATOM   1443  C13  OL    42      14.970  13.789  52.955  1.00  0.00           C  
ATOM   1444  H3R  OL    42      14.753  12.736  53.147  1.00  0.00           H  
ATOM   1445  H3S  OL    42      14.144  14.368  53.374  1.00  0.00           H  
ATOM   1446  C14  OL    42      15.050  14.049  51.427  1.00  0.00           C  
ATOM   1447  H4R  OL    42      15.191  15.114  51.230  1.00  0.00           H  
ATOM   1448  H4S  OL    42      15.960  13.593  51.032  1.00  0.00           H  
ATOM   1449  C15  OL    42      13.727  13.650  50.696  1.00  0.00           C  
ATOM   1450  H5R  OL    42      13.387  12.625  50.856  1.00  0.00           H  
ATOM   1451  H5S  OL    42      12.922  14.299  51.046  1.00  0.00           H  
ATOM   1452  C16  OL    42      13.849  13.849  49.185  1.00  0.00           C  
ATOM   1453  H6R  OL    42      12.817  13.675  48.876  1.00  0.00           H  
ATOM   1454  H6S  OL    42      14.116  14.896  49.021  1.00  0.00           H  
ATOM   1455  C17  OL    42      14.722  12.772  48.466  1.00  0.00           C  
ATOM   1456  H7R  OL    42      15.668  12.734  49.009  1.00  0.00           H  
ATOM   1457  H7S  OL    42      14.260  11.782  48.468  1.00  0.00           H  
ATOM   1458  C18  OL    42      15.311  13.202  47.026  1.00  0.00           C  
ATOM   1459  H8R  OL    42      15.822  14.142  47.242  1.00  0.00           H  
ATOM   1460  H8S  OL    42      16.100  12.491  46.773  1.00  0.00           H  
ATOM   1461  C19  OL    42      14.291  13.299  45.954  1.00  0.00           C  
ATOM   1462  H9R  OL    42      13.375  13.777  46.294  1.00  0.00           H  
ATOM   1463 C110  OL    42      14.238  12.725  44.784  1.00  0.00           C  
ATOM   1464 H10R  OL    42      13.344  12.693  44.167  1.00  0.00           H  
ATOM   1465 C111  OL    42      15.482  12.262  43.990  1.00  0.00           C  
ATOM   1466 H11R  OL    42      16.359  12.776  44.389  1.00  0.00           H  
ATOM   1467 H11S  OL    42      15.465  11.180  44.143  1.00  0.00           H  
ATOM   1468 C112  OL    42      15.324  12.502  42.474  1.00  0.00           C  
ATOM   1469 H12R  OL    42      14.413  11.969  42.193  1.00  0.00           H  
ATOM   1470 H12S  OL    42      15.225  13.575  42.293  1.00  0.00           H  
ATOM   1471 C113  OL    42      16.510  11.870  41.653  1.00  0.00           C  
ATOM   1472 H13R  OL    42      17.484  12.273  41.937  1.00  0.00           H  
ATOM   1473 H13S  OL    42      16.396  10.825  41.947  1.00  0.00           H  
ATOM   1474 C114  OL    42      16.294  12.184  40.207  1.00  0.00           C  
ATOM   1475 H14R  OL    42      15.260  11.929  39.963  1.00  0.00           H  
ATOM   1476 H14S  OL    42      16.376  13.261  40.048  1.00  0.00           H  
ATOM   1477 C115  OL    42      17.216  11.371  39.208  1.00  0.00           C  
ATOM   1478 H15R  OL    42      17.042  10.309  39.393  1.00  0.00           H  
ATOM   1479 H15S  OL    42      17.093  11.597  38.147  1.00  0.00           H  
ATOM   1480 C116  OL    42      18.688  11.587  39.518  1.00  0.00           C  
ATOM   1481 H16R  OL    42      18.961  12.466  38.931  1.00  0.00           H  
ATOM   1482 H16S  OL    42      18.927  11.856  40.549  1.00  0.00           H  
ATOM   1483 C117  OL    42      19.774  10.517  39.197  1.00  0.00           C  
ATOM   1484 H17R  OL    42      20.634  10.837  39.789  1.00  0.00           H  
ATOM   1485 H17S  OL    42      19.388   9.573  39.588  1.00  0.00           H  
ATOM   1486 C118  OL    42      20.196  10.320  37.780  1.00  0.00           C  
ATOM   1487 H18R  OL    42      20.963   9.544  37.734  1.00  0.00           H  
ATOM   1488 H18S  OL    42      20.625  11.195  37.287  1.00  0.00           H  
ATOM   1489 H18T  OL    42      19.300  10.027  37.228  1.00  0.00           H  
TER    1490       OL    42 
ATOM   1490  C1  CHL    43      34.016  25.057  52.306  1.00  0.00           C  
ATOM   1491  H11 CHL    43      33.984  26.142  52.431  1.00  0.00           H  
ATOM   1492  H12 CHL    43      34.955  24.809  51.808  1.00  0.00           H  
ATOM   1493  C2  CHL    43      34.098  24.527  53.714  1.00  0.00           C  
ATOM   1494  H21 CHL    43      34.172  23.438  53.739  1.00  0.00           H  
ATOM   1495  H22 CHL    43      35.048  24.780  54.190  1.00  0.00           H  
ATOM   1496  C3  CHL    43      32.842  24.869  54.492  1.00  0.00           C  
ATOM   1497  H31 CHL    43      32.647  25.940  54.389  1.00  0.00           H  
ATOM   1498  C4  CHL    43      31.579  24.319  53.867  1.00  0.00           C  
ATOM   1499  H41 CHL    43      31.687  23.233  53.898  1.00  0.00           H  
ATOM   1500  H42 CHL    43      30.719  24.574  54.490  1.00  0.00           H  
ATOM   1501  C5  CHL    43      31.385  24.845  52.414  1.00  0.00           C  
ATOM   1502  C6  CHL    43      30.279  25.351  51.873  1.00  0.00           C  
ATOM   1503  H61 CHL    43      29.383  25.374  52.488  1.00  0.00           H  
ATOM   1504  C7  CHL    43      30.151  25.858  50.460  1.00  0.00           C  
ATOM   1505  H71 CHL    43      29.214  25.458  50.066  1.00  0.00           H  
ATOM   1506  H72 CHL    43      29.935  26.928  50.486  1.00  0.00           H  
ATOM   1507  C8  CHL    43      31.372  25.627  49.581  1.00  0.00           C  
ATOM   1508  H81 CHL    43      31.207  24.636  49.154  1.00  0.00           H  
ATOM   1509  C9  CHL    43      32.693  25.716  50.375  1.00  0.00           C  
ATOM   1510  H91 CHL    43      32.668  26.686  50.877  1.00  0.00           H  
ATOM   1511  C10 CHL    43      32.705  24.680  51.556  1.00  0.00           C  
ATOM   1512  C11 CHL    43      34.039  25.747  49.502  1.00  0.00           C  
ATOM   1513 H111 CHL    43      34.767  26.229  50.156  1.00  0.00           H  
ATOM   1514 H112 CHL    43      34.258  24.714  49.221  1.00  0.00           H  
ATOM   1515  C12 CHL    43      33.969  26.478  48.159  1.00  0.00           C  
ATOM   1516 H121 CHL    43      34.151  27.541  48.328  1.00  0.00           H  
ATOM   1517 H122 CHL    43      34.817  26.096  47.587  1.00  0.00           H  
ATOM   1518  C13 CHL    43      32.586  26.310  47.471  1.00  0.00           C  
ATOM   1519  C14 CHL    43      31.503  26.558  48.422  1.00  0.00           C  
ATOM   1520 H141 CHL    43      31.617  27.523  48.920  1.00  0.00           H  
ATOM   1521  C15 CHL    43      30.199  26.659  47.545  1.00  0.00           C  
ATOM   1522 H151 CHL    43      29.655  25.713  47.514  1.00  0.00           H  
ATOM   1523 H152 CHL    43      29.629  27.490  47.966  1.00  0.00           H  
ATOM   1524  C16 CHL    43      30.715  27.110  46.192  1.00  0.00           C  
ATOM   1525 H161 CHL    43      30.580  26.239  45.548  1.00  0.00           H  
ATOM   1526 H162 CHL    43      30.193  28.000  45.833  1.00  0.00           H  
ATOM   1527  C17 CHL    43      32.267  27.363  46.376  1.00  0.00           C  
ATOM   1528 H171 CHL    43      32.331  28.395  46.725  1.00  0.00           H  
ATOM   1529  C18 CHL    43      32.548  24.847  46.861  1.00  0.00           C  
ATOM   1530 H181 CHL    43      33.415  24.566  46.259  1.00  0.00           H  
ATOM   1531 H182 CHL    43      31.632  24.753  46.274  1.00  0.00           H  
ATOM   1532 H183 CHL    43      32.354  24.084  47.617  1.00  0.00           H  
ATOM   1533  C19 CHL    43      32.844  23.168  51.073  1.00  0.00           C  
ATOM   1534 H191 CHL    43      32.159  22.885  50.271  1.00  0.00           H  
ATOM   1535 H192 CHL    43      32.637  22.576  51.968  1.00  0.00           H  
ATOM   1536 H193 CHL    43      33.836  22.924  50.688  1.00  0.00           H  
ATOM   1537  C20 CHL    43      33.003  27.269  44.979  1.00  0.00           C  
ATOM   1538 H201 CHL    43      32.791  26.251  44.643  1.00  0.00           H  
ATOM   1539  C21 CHL    43      34.558  27.442  45.143  1.00  0.00           C  
ATOM   1540 H211 CHL    43      35.017  28.030  44.346  1.00  0.00           H  
ATOM   1541 H212 CHL    43      34.997  26.455  45.302  1.00  0.00           H  
ATOM   1542 H213 CHL    43      34.793  27.932  46.090  1.00  0.00           H  
ATOM   1543  C22 CHL    43      32.322  28.252  43.934  1.00  0.00           C  
ATOM   1544 H221 CHL    43      31.284  27.981  43.731  1.00  0.00           H  
ATOM   1545 H222 CHL    43      32.387  29.297  44.246  1.00  0.00           H  
ATOM   1546  C23 CHL    43      32.813  28.000  42.481  1.00  0.00           C  
ATOM   1547 H231 CHL    43      32.217  28.474  41.698  1.00  0.00           H  
ATOM   1548 H232 CHL    43      33.796  28.455  42.345  1.00  0.00           H  
ATOM   1549  C24 CHL    43      33.059  26.475  42.028  1.00  0.00           C  
ATOM   1550 H241 CHL    43      33.479  25.893  42.851  1.00  0.00           H  
ATOM   1551 H242 CHL    43      32.086  25.991  41.921  1.00  0.00           H  
ATOM   1552  C25 CHL    43      33.971  26.226  40.778  1.00  0.00           C  
ATOM   1553 H251 CHL    43      33.441  26.721  39.961  1.00  0.00           H  
ATOM   1554  C26 CHL    43      35.371  26.900  40.784  1.00  0.00           C  
ATOM   1555 H261 CHL    43      35.456  27.984  40.888  1.00  0.00           H  
ATOM   1556 H262 CHL    43      36.062  26.684  39.966  1.00  0.00           H  
ATOM   1557 H263 CHL    43      35.845  26.502  41.684  1.00  0.00           H  
ATOM   1558  C27 CHL    43      34.133  24.804  40.304  1.00  0.00           C  
ATOM   1559 H271 CHL    43      33.218  24.217  40.403  1.00  0.00           H  
ATOM   1560 H272 CHL    43      34.942  24.393  40.911  1.00  0.00           H  
ATOM   1561 H273 CHL    43      34.346  24.784  39.233  1.00  0.00           H  
ATOM   1562  O1  CHL    43      32.987  24.437  55.856  1.00  0.00           O  
ATOM   1563  HO1 CHL    43      32.096  24.495  56.245  1.00  0.00           H  
TER    1564      CHL    43 
ATOM   1564  C1  CHL    44      70.509  25.086  51.664  1.00  0.00           C  
ATOM   1565  H11 CHL    44      70.432  24.002  51.552  1.00  0.00           H  
ATOM   1566  H12 CHL    44      69.776  25.572  51.018  1.00  0.00           H  
ATOM   1567  C2  CHL    44      70.136  25.399  53.108  1.00  0.00           C  
ATOM   1568  H21 CHL    44      70.062  26.463  53.344  1.00  0.00           H  
ATOM   1569  H22 CHL    44      69.142  24.982  53.278  1.00  0.00           H  
ATOM   1570  C3  CHL    44      71.115  24.610  54.061  1.00  0.00           C  
ATOM   1571  H31 CHL    44      71.167  23.545  53.822  1.00  0.00           H  
ATOM   1572  C4  CHL    44      72.513  25.189  53.845  1.00  0.00           C  
ATOM   1573  H41 CHL    44      72.500  26.251  54.098  1.00  0.00           H  
ATOM   1574  H42 CHL    44      73.249  24.657  54.452  1.00  0.00           H  
ATOM   1575  C5  CHL    44      72.905  24.978  52.350  1.00  0.00           C  
ATOM   1576  C6  CHL    44      74.067  24.348  52.105  1.00  0.00           C  
ATOM   1577  H61 CHL    44      74.726  24.003  52.897  1.00  0.00           H  
ATOM   1578  C7  CHL    44      74.580  23.896  50.776  1.00  0.00           C  
ATOM   1579  H71 CHL    44      75.665  23.852  50.663  1.00  0.00           H  
ATOM   1580  H72 CHL    44      74.235  22.861  50.752  1.00  0.00           H  
ATOM   1581  C8  CHL    44      73.847  24.678  49.663  1.00  0.00           C  
ATOM   1582  H81 CHL    44      74.281  25.678  49.726  1.00  0.00           H  
ATOM   1583  C9  CHL    44      72.349  24.701  49.856  1.00  0.00           C  
ATOM   1584  H91 CHL    44      72.041  23.660  49.973  1.00  0.00           H  
ATOM   1585  C10 CHL    44      71.980  25.453  51.259  1.00  0.00           C  
ATOM   1586  C11 CHL    44      71.598  25.343  48.662  1.00  0.00           C  
ATOM   1587 H111 CHL    44      70.526  25.228  48.834  1.00  0.00           H  
ATOM   1588 H112 CHL    44      71.843  26.407  48.644  1.00  0.00           H  
ATOM   1589  C12 CHL    44      71.981  24.623  47.298  1.00  0.00           C  
ATOM   1590 H121 CHL    44      71.562  23.614  47.282  1.00  0.00           H  
ATOM   1591 H122 CHL    44      71.516  25.098  46.432  1.00  0.00           H  
ATOM   1592  C13 CHL    44      73.557  24.683  47.053  1.00  0.00           C  
ATOM   1593  C14 CHL    44      74.229  24.032  48.307  1.00  0.00           C  
ATOM   1594 H141 CHL    44      73.838  23.016  48.391  1.00  0.00           H  
ATOM   1595  C15 CHL    44      75.680  23.734  47.883  1.00  0.00           C  
ATOM   1596 H151 CHL    44      76.314  24.598  48.092  1.00  0.00           H  
ATOM   1597 H152 CHL    44      76.041  22.857  48.424  1.00  0.00           H  
ATOM   1598  C16 CHL    44      75.694  23.445  46.369  1.00  0.00           C  
ATOM   1599 H161 CHL    44      76.442  24.031  45.830  1.00  0.00           H  
ATOM   1600 H162 CHL    44      75.975  22.403  46.201  1.00  0.00           H  
ATOM   1601  C17 CHL    44      74.142  23.735  45.995  1.00  0.00           C  
ATOM   1602 H171 CHL    44      73.594  22.802  46.143  1.00  0.00           H  
ATOM   1603  C18 CHL    44      74.040  26.139  46.817  1.00  0.00           C  
ATOM   1604 H181 CHL    44      73.451  26.655  46.055  1.00  0.00           H  
ATOM   1605 H182 CHL    44      75.096  26.173  46.542  1.00  0.00           H  
ATOM   1606 H183 CHL    44      73.809  26.788  47.664  1.00  0.00           H  
ATOM   1607  C19 CHL    44      72.159  27.041  51.245  1.00  0.00           C  
ATOM   1608 H191 CHL    44      73.095  27.447  50.855  1.00  0.00           H  
ATOM   1609 H192 CHL    44      72.025  27.539  52.207  1.00  0.00           H  
ATOM   1610 H193 CHL    44      71.327  27.445  50.665  1.00  0.00           H  
ATOM   1611  C20 CHL    44      74.016  24.208  44.504  1.00  0.00           C  
ATOM   1612 H201 CHL    44      74.500  25.173  44.345  1.00  0.00           H  
ATOM   1613  C21 CHL    44      72.480  24.389  44.177  1.00  0.00           C  
ATOM   1614 H211 CHL    44      72.110  25.336  44.575  1.00  0.00           H  
ATOM   1615 H212 CHL    44      71.900  23.595  44.651  1.00  0.00           H  
ATOM   1616 H213 CHL    44      72.337  24.274  43.101  1.00  0.00           H  
ATOM   1617  C22 CHL    44      74.690  23.255  43.454  1.00  0.00           C  
ATOM   1618 H221 CHL    44      75.547  22.767  43.923  1.00  0.00           H  
ATOM   1619 H222 CHL    44      74.016  22.534  42.986  1.00  0.00           H  
ATOM   1620  C23 CHL    44      75.196  24.106  42.187  1.00  0.00           C  
ATOM   1621 H231 CHL    44      74.312  24.617  41.800  1.00  0.00           H  
ATOM   1622 H232 CHL    44      75.864  24.866  42.600  1.00  0.00           H  
ATOM   1623  C24 CHL    44      75.757  23.237  41.075  1.00  0.00           C  
ATOM   1624 H241 CHL    44      76.344  22.465  41.577  1.00  0.00           H  
ATOM   1625 H242 CHL    44      74.899  22.717  40.645  1.00  0.00           H  
ATOM   1626  C25 CHL    44      76.544  23.820  39.889  1.00  0.00           C  
ATOM   1627 H251 CHL    44      76.117  24.786  39.613  1.00  0.00           H  
ATOM   1628  C26 CHL    44      78.031  23.971  40.246  1.00  0.00           C  
ATOM   1629 H261 CHL    44      78.136  24.479  41.207  1.00  0.00           H  
ATOM   1630 H262 CHL    44      78.442  24.581  39.439  1.00  0.00           H  
ATOM   1631 H263 CHL    44      78.476  22.973  40.238  1.00  0.00           H  
ATOM   1632  C27 CHL    44      76.404  22.897  38.677  1.00  0.00           C  
ATOM   1633 H271 CHL    44      76.629  21.874  38.987  1.00  0.00           H  
ATOM   1634 H272 CHL    44      77.200  23.176  37.983  1.00  0.00           H  
ATOM   1635 H273 CHL    44      75.468  23.079  38.146  1.00  0.00           H  
ATOM   1636  O1  CHL    44      70.741  24.838  55.455  1.00  0.00           O  
ATOM   1637  HO1 CHL    44      71.407  24.364  55.984  1.00  0.00           H  
TER    1638      CHL    44 
ATOM   1638 C116  PA    45      13.878   8.022  46.185  1.00  0.00           C  
ATOM   1639 H16R  PA    45      13.583   9.036  45.906  1.00  0.00           H  
ATOM   1640 H16S  PA    45      13.689   7.752  47.225  1.00  0.00           H  
ATOM   1641 H16T  PA    45      13.350   7.354  45.501  1.00  0.00           H  
ATOM   1642 C115  PA    45      15.373   7.678  45.813  1.00  0.00           C  
ATOM   1643 H15R  PA    45      15.480   7.858  44.741  1.00  0.00           H  
ATOM   1644 H15S  PA    45      15.498   6.644  46.141  1.00  0.00           H  
ATOM   1645 C114  PA    45      16.416   8.671  46.366  1.00  0.00           C  
ATOM   1646 H14R  PA    45      16.082   9.674  46.089  1.00  0.00           H  
ATOM   1647 H14S  PA    45      17.396   8.548  45.902  1.00  0.00           H  
ATOM   1648 C113  PA    45      16.446   8.643  47.924  1.00  0.00           C  
ATOM   1649 H13R  PA    45      16.806   7.704  48.350  1.00  0.00           H  
ATOM   1650 H13S  PA    45      15.423   8.780  48.281  1.00  0.00           H  
ATOM   1651 C112  PA    45      17.286   9.818  48.557  1.00  0.00           C  
ATOM   1652 H12R  PA    45      17.222   9.600  49.625  1.00  0.00           H  
ATOM   1653 H12S  PA    45      16.668  10.705  48.405  1.00  0.00           H  
ATOM   1654 C111  PA    45      18.594  10.106  48.089  1.00  0.00           C  
ATOM   1655 H11R  PA    45      18.612   9.894  47.018  1.00  0.00           H  
ATOM   1656 H11S  PA    45      19.302   9.484  48.641  1.00  0.00           H  
ATOM   1657 C110  PA    45      18.877  11.622  48.332  1.00  0.00           C  
ATOM   1658 H10R  PA    45      18.772  11.877  49.389  1.00  0.00           H  
ATOM   1659 H10S  PA    45      18.238  12.202  47.663  1.00  0.00           H  
ATOM   1660  C19  PA    45      20.388  11.851  48.032  1.00  0.00           C  
ATOM   1661  H9R  PA    45      20.643  12.892  48.242  1.00  0.00           H  
ATOM   1662  H9S  PA    45      20.646  11.893  46.972  1.00  0.00           H  
ATOM   1663  C18  PA    45      21.502  11.016  48.757  1.00  0.00           C  
ATOM   1664  H8R  PA    45      22.412  11.483  48.376  1.00  0.00           H  
ATOM   1665  H8S  PA    45      21.456  10.002  48.354  1.00  0.00           H  
ATOM   1666  C17  PA    45      21.395  10.975  50.267  1.00  0.00           C  
ATOM   1667  H7R  PA    45      20.615  10.238  50.471  1.00  0.00           H  
ATOM   1668  H7S  PA    45      21.118  11.965  50.634  1.00  0.00           H  
ATOM   1669  C16  PA    45      22.696  10.516  51.013  1.00  0.00           C  
ATOM   1670  H6R  PA    45      22.323  10.091  51.947  1.00  0.00           H  
ATOM   1671  H6S  PA    45      23.225  11.396  51.385  1.00  0.00           H  
ATOM   1672  C15  PA    45      23.610   9.546  50.300  1.00  0.00           C  
ATOM   1673  H5R  PA    45      23.942  10.008  49.368  1.00  0.00           H  
ATOM   1674  H5S  PA    45      23.011   8.679  50.011  1.00  0.00           H  
ATOM   1675  C14  PA    45      24.854   9.130  50.981  1.00  0.00           C  
ATOM   1676  H4R  PA    45      25.302  10.090  51.245  1.00  0.00           H  
ATOM   1677  H4S  PA    45      25.575   8.586  50.368  1.00  0.00           H  
ATOM   1678  C13  PA    45      24.646   8.356  52.295  1.00  0.00           C  
ATOM   1679  H3R  PA    45      24.145   7.411  52.072  1.00  0.00           H  
ATOM   1680  H3S  PA    45      24.119   9.059  52.942  1.00  0.00           H  
ATOM   1681  C12  PA    45      26.006   7.955  52.909  1.00  0.00           C  
ATOM   1682  H2R  PA    45      26.675   8.814  52.988  1.00  0.00           H  
ATOM   1683  H2S  PA    45      26.451   7.218  52.238  1.00  0.00           H  
ATOM   1684  C11  PC    46      25.747   7.551  54.365  1.00  0.00           C  
ATOM   1685  O12  PC    46      25.546   8.333  55.260  1.00  0.00           O  
ATOM   1686  O11  PC    46      25.990   6.204  54.466  1.00  0.00           O  
ATOM   1687  C1   PC    46      25.705   5.532  55.766  1.00  0.00           C  
ATOM   1688  HR   PC    46      26.259   6.104  56.515  1.00  0.00           H  
ATOM   1689  HS   PC    46      26.209   4.572  55.627  1.00  0.00           H  
ATOM   1690  C2   PC    46      24.196   5.370  56.116  1.00  0.00           C  
ATOM   1691  HX   PC    46      23.829   6.334  56.478  1.00  0.00           H  
ATOM   1692  C3   PC    46      23.957   4.347  57.288  1.00  0.00           C  
ATOM   1693  HA   PC    46      24.222   3.351  56.923  1.00  0.00           H  
ATOM   1694  HB   PC    46      22.952   4.453  57.706  1.00  0.00           H  
ATOM   1695  O31  PC    46      24.894   4.470  58.386  1.00  0.00           O  
ATOM   1696  P31  PC    46      24.737   5.649  59.470  1.00  0.00           P  
ATOM   1697  O32  PC    46      23.318   5.146  60.120  1.00  0.00           O  
ATOM   1698  C31  PC    46      23.059   3.738  60.620  1.00  0.00           C  
ATOM   1699  H1A  PC    46      23.389   2.998  59.887  1.00  0.00           H  
ATOM   1700  H1B  PC    46      21.968   3.678  60.630  1.00  0.00           H  
ATOM   1701  C32  PC    46      23.729   3.670  61.980  1.00  0.00           C  
ATOM   1702  H2A  PC    46      23.225   4.456  62.544  1.00  0.00           H  
ATOM   1703  H2B  PC    46      24.812   3.797  61.951  1.00  0.00           H  
ATOM   1704  N31  PC    46      23.529   2.433  62.767  1.00  0.00           N  
ATOM   1705  C33  PC    46      22.115   2.103  63.061  1.00  0.00           C  
ATOM   1706  H3A  PC    46      21.883   2.467  64.063  1.00  0.00           H  
ATOM   1707  H3B  PC    46      22.037   1.015  63.062  1.00  0.00           H  
ATOM   1708  H3C  PC    46      21.525   2.544  62.256  1.00  0.00           H  
ATOM   1709  C34  PC    46      23.951   1.226  61.935  1.00  0.00           C  
ATOM   1710  H4A  PC    46      25.002   1.313  61.652  1.00  0.00           H  
ATOM   1711  H4B  PC    46      23.411   1.048  61.004  1.00  0.00           H  
ATOM   1712  H4C  PC    46      23.943   0.403  62.651  1.00  0.00           H  
ATOM   1713  C35  PC    46      24.274   2.580  64.056  1.00  0.00           C  
ATOM   1714  H5A  PC    46      24.323   3.603  64.433  1.00  0.00           H  
ATOM   1715  H5B  PC    46      25.265   2.177  63.837  1.00  0.00           H  
ATOM   1716  H5C  PC    46      23.870   2.002  64.888  1.00  0.00           H  
ATOM   1717  O33  PC    46      25.874   5.600  60.424  1.00  0.00           O  
ATOM   1718  O34  PC    46      24.483   6.905  58.701  1.00  0.00           O  
ATOM   1719  O21  PC    46      23.436   4.889  54.917  1.00  0.00           O  
ATOM   1720  C21  PC    46      22.091   5.141  54.911  1.00  0.00           C  
ATOM   1721  O22  PC    46      21.519   5.538  55.898  1.00  0.00           O  
ATOM   1722  C12  OL    47      21.395   4.660  53.675  1.00  0.00           C  
ATOM   1723  H2R  OL    47      21.891   3.729  53.393  1.00  0.00           H  
ATOM   1724  H2S  OL    47      20.319   4.607  53.855  1.00  0.00           H  
ATOM   1725  C13  OL    47      21.649   5.593  52.481  1.00  0.00           C  
ATOM   1726  H3R  OL    47      21.340   6.610  52.729  1.00  0.00           H  
ATOM   1727  H3S  OL    47      22.736   5.672  52.411  1.00  0.00           H  
ATOM   1728  C14  OL    47      20.949   5.236  51.119  1.00  0.00           C  
ATOM   1729  H4R  OL    47      20.853   4.150  51.049  1.00  0.00           H  
ATOM   1730  H4S  OL    47      19.966   5.699  51.224  1.00  0.00           H  
ATOM   1731  C15  OL    47      21.745   5.823  49.914  1.00  0.00           C  
ATOM   1732  H5R  OL    47      22.044   6.869  50.012  1.00  0.00           H  
ATOM   1733  H5S  OL    47      22.721   5.335  49.890  1.00  0.00           H  
ATOM   1734  C16  OL    47      21.049   5.424  48.659  1.00  0.00           C  
ATOM   1735  H6R  OL    47      21.673   5.697  47.806  1.00  0.00           H  
ATOM   1736  H6S  OL    47      21.017   4.344  48.495  1.00  0.00           H  
ATOM   1737  C17  OL    47      19.697   6.019  48.279  1.00  0.00           C  
ATOM   1738  H7R  OL    47      18.928   5.846  49.035  1.00  0.00           H  
ATOM   1739  H7S  OL    47      19.895   7.093  48.271  1.00  0.00           H  
ATOM   1740  C18  OL    47      19.073   5.643  46.931  1.00  0.00           C  
ATOM   1741  H8R  OL    47      18.998   4.557  46.850  1.00  0.00           H  
ATOM   1742  H8S  OL    47      18.100   6.127  46.828  1.00  0.00           H  
ATOM   1743  C19  OL    47      19.922   6.206  45.824  1.00  0.00           C  
ATOM   1744  H9R  OL    47      19.802   7.282  45.729  1.00  0.00           H  
ATOM   1745 C110  OL    47      20.687   5.547  44.918  1.00  0.00           C  
ATOM   1746 H10R  OL    47      21.235   6.221  44.265  1.00  0.00           H  
ATOM   1747 C111  OL    47      21.028   4.075  44.850  1.00  0.00           C  
ATOM   1748 H11R  OL    47      20.634   3.572  45.735  1.00  0.00           H  
ATOM   1749 H11S  OL    47      20.506   3.733  43.954  1.00  0.00           H  
ATOM   1750 C112  OL    47      22.516   3.685  44.815  1.00  0.00           C  
ATOM   1751 H12R  OL    47      22.989   3.906  45.774  1.00  0.00           H  
ATOM   1752 H12S  OL    47      22.513   2.612  44.612  1.00  0.00           H  
ATOM   1753 C113  OL    47      23.252   4.337  43.605  1.00  0.00           C  
ATOM   1754 H13R  OL    47      22.784   3.883  42.729  1.00  0.00           H  
ATOM   1755 H13S  OL    47      23.058   5.411  43.640  1.00  0.00           H  
ATOM   1756 C114  OL    47      24.756   4.170  43.565  1.00  0.00           C  
ATOM   1757 H14R  OL    47      25.258   4.803  42.830  1.00  0.00           H  
ATOM   1758 H14S  OL    47      25.222   4.582  44.462  1.00  0.00           H  
ATOM   1759 C115  OL    47      25.133   2.675  43.402  1.00  0.00           C  
ATOM   1760 H15R  OL    47      24.455   2.072  44.008  1.00  0.00           H  
ATOM   1761 H15S  OL    47      24.930   2.276  42.406  1.00  0.00           H  
ATOM   1762 C116  OL    47      26.645   2.452  43.767  1.00  0.00           C  
ATOM   1763 H16R  OL    47      26.851   2.549  44.835  1.00  0.00           H  
ATOM   1764 H16S  OL    47      26.904   1.403  43.605  1.00  0.00           H  
ATOM   1765 C117  OL    47      27.623   3.356  43.021  1.00  0.00           C  
ATOM   1766 H17R  OL    47      27.488   4.410  43.271  1.00  0.00           H  
ATOM   1767 H17S  OL    47      28.565   3.181  43.546  1.00  0.00           H  
ATOM   1768 C118  OL    47      27.866   3.274  41.537  1.00  0.00           C  
ATOM   1769 H18R  OL    47      28.503   4.126  41.291  1.00  0.00           H  
ATOM   1770 H18S  OL    47      26.962   3.309  40.925  1.00  0.00           H  
ATOM   1771 H18T  OL    47      28.408   2.368  41.258  1.00  0.00           H  
TER    1772       OL    47 
ATOM   1772  C1  CHL    48      24.903  52.179  53.132  1.00  0.00           C  
ATOM   1773  H11 CHL    48      23.960  51.859  52.684  1.00  0.00           H  
ATOM   1774  H12 CHL    48      25.039  53.204  52.783  1.00  0.00           H  
ATOM   1775  C2  CHL    48      24.709  52.195  54.697  1.00  0.00           C  
ATOM   1776  H21 CHL    48      25.611  52.591  55.168  1.00  0.00           H  
ATOM   1777  H22 CHL    48      23.858  52.838  54.930  1.00  0.00           H  
ATOM   1778  C3  CHL    48      24.547  50.843  55.387  1.00  0.00           C  
ATOM   1779  H31 CHL    48      23.733  50.274  54.931  1.00  0.00           H  
ATOM   1780  C4  CHL    48      25.815  50.046  55.013  1.00  0.00           C  
ATOM   1781  H41 CHL    48      26.703  50.547  55.402  1.00  0.00           H  
ATOM   1782  H42 CHL    48      25.835  49.109  55.573  1.00  0.00           H  
ATOM   1783  C5  CHL    48      25.976  49.935  53.485  1.00  0.00           C  
ATOM   1784  C6  CHL    48      26.081  48.707  52.932  1.00  0.00           C  
ATOM   1785  H61 CHL    48      26.067  47.755  53.457  1.00  0.00           H  
ATOM   1786  C7  CHL    48      26.322  48.562  51.423  1.00  0.00           C  
ATOM   1787  H71 CHL    48      26.996  47.730  51.210  1.00  0.00           H  
ATOM   1788  H72 CHL    48      25.378  48.381  50.904  1.00  0.00           H  
ATOM   1789  C8  CHL    48      26.842  49.869  50.685  1.00  0.00           C  
ATOM   1790  H81 CHL    48      27.835  50.033  51.109  1.00  0.00           H  
ATOM   1791  C9  CHL    48      25.891  51.072  51.129  1.00  0.00           C  
ATOM   1792  H91 CHL    48      24.905  50.620  50.997  1.00  0.00           H  
ATOM   1793  C10 CHL    48      26.075  51.255  52.685  1.00  0.00           C  
ATOM   1794  C11 CHL    48      25.951  52.275  50.144  1.00  0.00           C  
ATOM   1795 H111 CHL    48      24.981  52.774  50.202  1.00  0.00           H  
ATOM   1796 H112 CHL    48      26.751  52.959  50.437  1.00  0.00           H  
ATOM   1797  C12 CHL    48      26.118  51.894  48.622  1.00  0.00           C  
ATOM   1798 H121 CHL    48      25.256  51.368  48.208  1.00  0.00           H  
ATOM   1799 H122 CHL    48      26.328  52.787  48.029  1.00  0.00           H  
ATOM   1800  C13 CHL    48      27.231  50.912  48.369  1.00  0.00           C  
ATOM   1801  C14 CHL    48      27.019  49.690  49.206  1.00  0.00           C  
ATOM   1802 H141 CHL    48      25.985  49.501  48.912  1.00  0.00           H  
ATOM   1803  C15 CHL    48      27.887  48.556  48.685  1.00  0.00           C  
ATOM   1804 H151 CHL    48      28.854  48.557  49.194  1.00  0.00           H  
ATOM   1805 H152 CHL    48      27.362  47.603  48.784  1.00  0.00           H  
ATOM   1806  C16 CHL    48      27.983  48.846  47.210  1.00  0.00           C  
ATOM   1807 H161 CHL    48      29.058  48.845  47.017  1.00  0.00           H  
ATOM   1808 H162 CHL    48      27.625  47.966  46.673  1.00  0.00           H  
ATOM   1809  C17 CHL    48      27.392  50.281  46.954  1.00  0.00           C  
ATOM   1810 H171 CHL    48      26.363  50.035  46.685  1.00  0.00           H  
ATOM   1811  C18 CHL    48      28.515  51.575  48.818  1.00  0.00           C  
ATOM   1812 H181 CHL    48      29.305  50.918  48.448  1.00  0.00           H  
ATOM   1813 H182 CHL    48      28.632  51.750  49.889  1.00  0.00           H  
ATOM   1814 H183 CHL    48      28.527  52.571  48.371  1.00  0.00           H  
ATOM   1815  C19 CHL    48      27.382  51.935  52.986  1.00  0.00           C  
ATOM   1816 H191 CHL    48      28.214  51.281  52.715  1.00  0.00           H  
ATOM   1817 H192 CHL    48      27.537  52.206  54.033  1.00  0.00           H  
ATOM   1818 H193 CHL    48      27.522  52.882  52.461  1.00  0.00           H  
ATOM   1819  C20 CHL    48      28.179  51.012  45.762  1.00  0.00           C  
ATOM   1820 H201 CHL    48      29.210  51.116  46.108  1.00  0.00           H  
ATOM   1821  C21 CHL    48      27.729  52.494  45.476  1.00  0.00           C  
ATOM   1822 H211 CHL    48      28.101  53.065  46.329  1.00  0.00           H  
ATOM   1823 H212 CHL    48      26.679  52.743  45.307  1.00  0.00           H  
ATOM   1824 H213 CHL    48      28.170  52.926  44.575  1.00  0.00           H  
ATOM   1825  C22 CHL    48      28.025  50.107  44.463  1.00  0.00           C  
ATOM   1826 H221 CHL    48      28.477  49.114  44.512  1.00  0.00           H  
ATOM   1827 H222 CHL    48      26.952  49.959  44.331  1.00  0.00           H  
ATOM   1828  C23 CHL    48      28.633  50.695  43.135  1.00  0.00           C  
ATOM   1829 H231 CHL    48      28.424  51.758  43.004  1.00  0.00           H  
ATOM   1830 H232 CHL    48      29.714  50.568  43.227  1.00  0.00           H  
ATOM   1831  C24 CHL    48      28.065  50.104  41.824  1.00  0.00           C  
ATOM   1832 H241 CHL    48      26.978  50.201  41.868  1.00  0.00           H  
ATOM   1833 H242 CHL    48      28.383  50.708  40.972  1.00  0.00           H  
ATOM   1834  C25 CHL    48      28.409  48.681  41.390  1.00  0.00           C  
ATOM   1835 H251 CHL    48      29.488  48.516  41.355  1.00  0.00           H  
ATOM   1836  C26 CHL    48      27.927  48.381  39.933  1.00  0.00           C  
ATOM   1837 H261 CHL    48      26.907  48.764  39.853  1.00  0.00           H  
ATOM   1838 H262 CHL    48      27.925  47.355  39.559  1.00  0.00           H  
ATOM   1839 H263 CHL    48      28.585  48.798  39.168  1.00  0.00           H  
ATOM   1840  C27 CHL    48      27.682  47.627  42.200  1.00  0.00           C  
ATOM   1841 H271 CHL    48      27.909  46.687  41.693  1.00  0.00           H  
ATOM   1842 H272 CHL    48      26.603  47.797  42.196  1.00  0.00           H  
ATOM   1843 H273 CHL    48      28.023  47.540  43.234  1.00  0.00           H  
ATOM   1844  O1  CHL    48      24.468  50.933  56.857  1.00  0.00           O  
ATOM   1845  HO1 CHL    48      23.617  51.374  57.033  1.00  0.00           H  
TER    1846      CHL    48 
ATOM   1846 C116  PA    49      35.604   7.500  42.028  1.00  0.00           C  
ATOM   1847 H16R  PA    49      34.785   8.148  42.346  1.00  0.00           H  
ATOM   1848 H16S  PA    49      35.388   6.946  41.112  1.00  0.00           H  
ATOM   1849 H16T  PA    49      36.446   8.104  41.682  1.00  0.00           H  
ATOM   1850 C115  PA    49      35.944   6.578  43.219  1.00  0.00           C  
ATOM   1851 H15R  PA    49      36.788   5.993  42.848  1.00  0.00           H  
ATOM   1852 H15S  PA    49      35.132   5.851  43.297  1.00  0.00           H  
ATOM   1853 C114  PA    49      36.248   7.226  44.601  1.00  0.00           C  
ATOM   1854 H14R  PA    49      37.302   7.462  44.755  1.00  0.00           H  
ATOM   1855 H14S  PA    49      35.937   6.417  45.266  1.00  0.00           H  
ATOM   1856 C113  PA    49      35.388   8.534  44.786  1.00  0.00           C  
ATOM   1857 H13R  PA    49      34.347   8.324  44.532  1.00  0.00           H  
ATOM   1858 H13S  PA    49      35.585   9.246  43.982  1.00  0.00           H  
ATOM   1859 C112  PA    49      35.751   9.265  46.073  1.00  0.00           C  
ATOM   1860 H12R  PA    49      35.275  10.245  46.144  1.00  0.00           H  
ATOM   1861 H12S  PA    49      36.807   9.491  45.911  1.00  0.00           H  
ATOM   1862 C111  PA    49      35.664   8.550  47.472  1.00  0.00           C  
ATOM   1863 H11R  PA    49      36.008   9.220  48.263  1.00  0.00           H  
ATOM   1864 H11S  PA    49      36.231   7.617  47.435  1.00  0.00           H  
ATOM   1865 C110  PA    49      34.276   8.179  47.872  1.00  0.00           C  
ATOM   1866 H10R  PA    49      34.295   7.729  48.867  1.00  0.00           H  
ATOM   1867 H10S  PA    49      33.790   7.483  47.185  1.00  0.00           H  
ATOM   1868  C19  PA    49      33.393   9.468  48.186  1.00  0.00           C  
ATOM   1869  H9R  PA    49      32.369   9.129  48.355  1.00  0.00           H  
ATOM   1870  H9S  PA    49      33.321   9.975  47.221  1.00  0.00           H  
ATOM   1871  C18  PA    49      33.738  10.348  49.447  1.00  0.00           C  
ATOM   1872  H8R  PA    49      33.186  11.264  49.227  1.00  0.00           H  
ATOM   1873  H8S  PA    49      34.778  10.675  49.374  1.00  0.00           H  
ATOM   1874  C17  PA    49      33.433   9.690  50.798  1.00  0.00           C  
ATOM   1875  H7R  PA    49      34.059   8.815  50.990  1.00  0.00           H  
ATOM   1876  H7S  PA    49      32.375   9.449  50.919  1.00  0.00           H  
ATOM   1877  C16  PA    49      33.808  10.581  51.937  1.00  0.00           C  
ATOM   1878  H6R  PA    49      33.095  11.408  51.940  1.00  0.00           H  
ATOM   1879  H6S  PA    49      34.830  10.957  51.847  1.00  0.00           H  
ATOM   1880  C15  PA    49      33.701   9.825  53.248  1.00  0.00           C  
ATOM   1881  H5R  PA    49      34.323   8.929  53.201  1.00  0.00           H  
ATOM   1882  H5S  PA    49      32.642   9.596  53.385  1.00  0.00           H  
ATOM   1883  C14  PA    49      34.235  10.684  54.421  1.00  0.00           C  
ATOM   1884  H4R  PA    49      33.591  11.565  54.434  1.00  0.00           H  
ATOM   1885  H4S  PA    49      35.269  11.025  54.340  1.00  0.00           H  
ATOM   1886  C13  PA    49      33.974  10.077  55.846  1.00  0.00           C  
ATOM   1887  H3R  PA    49      32.974   9.674  56.021  1.00  0.00           H  
ATOM   1888  H3S  PA    49      33.945  10.930  56.528  1.00  0.00           H  
ATOM   1889  C12  PA    49      35.092   9.038  56.243  1.00  0.00           C  
ATOM   1890  H2R  PA    49      35.038   8.131  55.638  1.00  0.00           H  
ATOM   1891  H2S  PA    49      36.105   9.370  56.007  1.00  0.00           H  
ATOM   1892  C11  PC    50      34.999   8.669  57.677  1.00  0.00           C  
ATOM   1893  O12  PC    50      33.994   8.844  58.357  1.00  0.00           O  
ATOM   1894  O11  PC    50      36.059   7.918  58.105  1.00  0.00           O  
ATOM   1895  C1   PC    50      36.003   7.521  59.508  1.00  0.00           C  
ATOM   1896  HR   PC    50      35.604   8.311  60.150  1.00  0.00           H  
ATOM   1897  HS   PC    50      37.024   7.387  59.876  1.00  0.00           H  
ATOM   1898  C2   PC    50      35.327   6.135  59.770  1.00  0.00           C  
ATOM   1899  HX   PC    50      34.459   6.196  59.109  1.00  0.00           H  
ATOM   1900  C3   PC    50      34.921   5.769  61.276  1.00  0.00           C  
ATOM   1901  HA   PC    50      35.015   4.685  61.379  1.00  0.00           H  
ATOM   1902  HB   PC    50      33.934   6.222  61.407  1.00  0.00           H  
ATOM   1903  O31  PC    50      35.772   6.504  62.111  1.00  0.00           O  
ATOM   1904  P31  PC    50      35.417   6.837  63.593  1.00  0.00           P  
ATOM   1905  O32  PC    50      34.806   8.258  63.610  1.00  0.00           O  
ATOM   1906  C31  PC    50      33.464   8.413  63.217  1.00  0.00           C  
ATOM   1907  H1A  PC    50      32.799   7.648  63.626  1.00  0.00           H  
ATOM   1908  H1B  PC    50      33.418   8.316  62.130  1.00  0.00           H  
ATOM   1909  C32  PC    50      32.973   9.762  63.741  1.00  0.00           C  
ATOM   1910  H2A  PC    50      33.472  10.550  63.175  1.00  0.00           H  
ATOM   1911  H2B  PC    50      33.088   9.790  64.826  1.00  0.00           H  
ATOM   1912  N31  PC    50      31.431  10.026  63.653  1.00  0.00           N  
ATOM   1913  C33  PC    50      31.245  11.190  64.582  1.00  0.00           C  
ATOM   1914  H3A  PC    50      30.211  11.525  64.672  1.00  0.00           H  
ATOM   1915  H3B  PC    50      31.871  11.993  64.191  1.00  0.00           H  
ATOM   1916  H3C  PC    50      31.466  10.809  65.581  1.00  0.00           H  
ATOM   1917  C34  PC    50      31.063  10.357  62.288  1.00  0.00           C  
ATOM   1918  H4A  PC    50      31.568  11.264  61.952  1.00  0.00           H  
ATOM   1919  H4B  PC    50      29.982  10.463  62.181  1.00  0.00           H  
ATOM   1920  H4C  PC    50      31.495   9.553  61.690  1.00  0.00           H  
ATOM   1921  C35  PC    50      30.598   8.986  64.279  1.00  0.00           C  
ATOM   1922  H5A  PC    50      30.664   8.047  63.729  1.00  0.00           H  
ATOM   1923  H5B  PC    50      29.575   9.363  64.321  1.00  0.00           H  
ATOM   1924  H5C  PC    50      30.937   8.931  65.315  1.00  0.00           H  
ATOM   1925  O33  PC    50      34.446   5.892  64.059  1.00  0.00           O  
ATOM   1926  O34  PC    50      36.721   6.864  64.271  1.00  0.00           O  
ATOM   1927  O21  PC    50      36.140   5.057  59.165  1.00  0.00           O  
ATOM   1928  C21  PC    50      35.494   4.091  58.479  1.00  0.00           C  
ATOM   1929  O22  PC    50      34.328   3.847  58.556  1.00  0.00           O  
ATOM   1930  C12  OL    51      36.382   3.617  57.408  1.00  0.00           C  
ATOM   1931  H2R  OL    51      37.435   3.816  57.621  1.00  0.00           H  
ATOM   1932  H2S  OL    51      36.194   2.548  57.293  1.00  0.00           H  
ATOM   1933  C13  OL    51      36.194   4.276  55.969  1.00  0.00           C  
ATOM   1934  H3R  OL    51      35.138   4.215  55.699  1.00  0.00           H  
ATOM   1935  H3S  OL    51      36.405   5.347  55.967  1.00  0.00           H  
ATOM   1936  C14  OL    51      36.996   3.408  54.940  1.00  0.00           C  
ATOM   1937  H4R  OL    51      38.056   3.521  55.175  1.00  0.00           H  
ATOM   1938  H4S  OL    51      36.705   2.355  54.921  1.00  0.00           H  
ATOM   1939  C15  OL    51      36.802   3.982  53.608  1.00  0.00           C  
ATOM   1940  H5R  OL    51      35.739   4.198  53.479  1.00  0.00           H  
ATOM   1941  H5S  OL    51      37.351   4.925  53.582  1.00  0.00           H  
ATOM   1942  C16  OL    51      37.270   2.976  52.491  1.00  0.00           C  
ATOM   1943  H6R  OL    51      38.347   2.820  52.587  1.00  0.00           H  
ATOM   1944  H6S  OL    51      36.814   1.984  52.507  1.00  0.00           H  
ATOM   1945  C17  OL    51      37.017   3.675  51.089  1.00  0.00           C  
ATOM   1946  H7R  OL    51      35.964   3.930  50.957  1.00  0.00           H  
ATOM   1947  H7S  OL    51      37.529   4.633  50.978  1.00  0.00           H  
ATOM   1948  C18  OL    51      37.514   2.802  49.946  1.00  0.00           C  
ATOM   1949  H8R  OL    51      38.604   2.825  50.011  1.00  0.00           H  
ATOM   1950  H8S  OL    51      37.036   1.841  50.150  1.00  0.00           H  
ATOM   1951  C19  OL    51      37.001   3.334  48.594  1.00  0.00           C  
ATOM   1952  H9R  OL    51      36.001   2.997  48.331  1.00  0.00           H  
ATOM   1953 C110  OL    51      37.508   4.365  47.911  1.00  0.00           C  
ATOM   1954 H10R  OL    51      36.964   4.703  47.032  1.00  0.00           H  
ATOM   1955 C111  OL    51      38.845   5.061  47.946  1.00  0.00           C  
ATOM   1956 H11R  OL    51      38.738   6.005  48.484  1.00  0.00           H  
ATOM   1957 H11S  OL    51      39.515   4.382  48.478  1.00  0.00           H  
ATOM   1958 C112  OL    51      39.515   5.183  46.577  1.00  0.00           C  
ATOM   1959 H12R  OL    51      39.701   4.186  46.172  1.00  0.00           H  
ATOM   1960 H12S  OL    51      38.770   5.617  45.907  1.00  0.00           H  
ATOM   1961 C113  OL    51      40.778   5.977  46.736  1.00  0.00           C  
ATOM   1962 H13R  OL    51      40.406   6.944  47.079  1.00  0.00           H  
ATOM   1963 H13S  OL    51      41.453   5.487  47.440  1.00  0.00           H  
ATOM   1964 C114  OL    51      41.609   6.124  45.448  1.00  0.00           C  
ATOM   1965 H14R  OL    51      41.986   5.156  45.111  1.00  0.00           H  
ATOM   1966 H14S  OL    51      40.957   6.530  44.671  1.00  0.00           H  
ATOM   1967 C115  OL    51      42.813   7.118  45.516  1.00  0.00           C  
ATOM   1968 H15R  OL    51      43.305   7.217  44.546  1.00  0.00           H  
ATOM   1969 H15S  OL    51      42.489   8.135  45.744  1.00  0.00           H  
ATOM   1970 C116  OL    51      43.853   6.714  46.649  1.00  0.00           C  
ATOM   1971 H16R  OL    51      44.693   7.412  46.630  1.00  0.00           H  
ATOM   1972 H16S  OL    51      43.434   6.911  47.638  1.00  0.00           H  
ATOM   1973 C117  OL    51      44.405   5.242  46.466  1.00  0.00           C  
ATOM   1974 H17R  OL    51      43.596   4.590  46.128  1.00  0.00           H  
ATOM   1975 H17S  OL    51      45.202   5.258  45.720  1.00  0.00           H  
ATOM   1976 C118  OL    51      44.919   4.655  47.815  1.00  0.00           C  
ATOM   1977 H18R  OL    51      45.179   3.618  47.595  1.00  0.00           H  
ATOM   1978 H18S  OL    51      44.162   4.731  48.599  1.00  0.00           H  
ATOM   1979 H18T  OL    51      45.798   5.277  47.996  1.00  0.00           H  
TER    1980       OL    51 
ATOM   1980 C116  PA    52      36.831  34.785  43.869  1.00  0.00           C  
ATOM   1981 H16R  PA    52      35.911  34.218  43.708  1.00  0.00           H  
ATOM   1982 H16S  PA    52      36.984  34.877  44.946  1.00  0.00           H  
ATOM   1983 H16T  PA    52      37.676  34.286  43.390  1.00  0.00           H  
ATOM   1984 C115  PA    52      36.665  36.098  43.190  1.00  0.00           C  
ATOM   1985 H15R  PA    52      36.656  35.823  42.133  1.00  0.00           H  
ATOM   1986 H15S  PA    52      37.600  36.646  43.323  1.00  0.00           H  
ATOM   1987 C114  PA    52      35.387  36.875  43.526  1.00  0.00           C  
ATOM   1988 H14R  PA    52      34.505  36.411  43.079  1.00  0.00           H  
ATOM   1989 H14S  PA    52      35.529  37.850  43.055  1.00  0.00           H  
ATOM   1990 C113  PA    52      35.305  37.047  45.038  1.00  0.00           C  
ATOM   1991 H13R  PA    52      35.350  36.009  45.374  1.00  0.00           H  
ATOM   1992 H13S  PA    52      34.315  37.471  45.217  1.00  0.00           H  
ATOM   1993 C112  PA    52      36.401  37.795  45.786  1.00  0.00           C  
ATOM   1994 H12R  PA    52      36.595  38.715  45.231  1.00  0.00           H  
ATOM   1995 H12S  PA    52      37.307  37.185  45.751  1.00  0.00           H  
ATOM   1996 C111  PA    52      35.993  38.165  47.199  1.00  0.00           C  
ATOM   1997 H11R  PA    52      35.037  38.672  47.053  1.00  0.00           H  
ATOM   1998 H11S  PA    52      36.763  38.879  47.497  1.00  0.00           H  
ATOM   1999 C110  PA    52      35.934  36.939  48.121  1.00  0.00           C  
ATOM   2000 H10R  PA    52      36.889  36.446  47.923  1.00  0.00           H  
ATOM   2001 H10S  PA    52      35.143  36.232  47.861  1.00  0.00           H  
ATOM   2002  C19  PA    52      36.047  37.281  49.605  1.00  0.00           C  
ATOM   2003  H9R  PA    52      36.943  37.876  49.794  1.00  0.00           H  
ATOM   2004  H9S  PA    52      36.017  36.327  50.135  1.00  0.00           H  
ATOM   2005  C18  PA    52      34.907  38.170  50.111  1.00  0.00           C  
ATOM   2006  H8R  PA    52      33.952  37.695  49.876  1.00  0.00           H  
ATOM   2007  H8S  PA    52      34.980  39.145  49.625  1.00  0.00           H  
ATOM   2008  C17  PA    52      34.933  38.399  51.593  1.00  0.00           C  
ATOM   2009  H7R  PA    52      34.065  38.992  51.887  1.00  0.00           H  
ATOM   2010  H7S  PA    52      35.671  39.069  52.038  1.00  0.00           H  
ATOM   2011  C16  PA    52      34.930  37.092  52.438  1.00  0.00           C  
ATOM   2012  H6R  PA    52      35.930  36.664  52.536  1.00  0.00           H  
ATOM   2013  H6S  PA    52      34.206  36.432  51.957  1.00  0.00           H  
ATOM   2014  C15  PA    52      34.395  37.441  53.925  1.00  0.00           C  
ATOM   2015  H5R  PA    52      34.193  36.508  54.456  1.00  0.00           H  
ATOM   2016  H5S  PA    52      33.440  37.956  53.800  1.00  0.00           H  
ATOM   2017  C14  PA    52      35.300  38.424  54.657  1.00  0.00           C  
ATOM   2018  H4R  PA    52      35.611  39.356  54.181  1.00  0.00           H  
ATOM   2019  H4S  PA    52      36.240  37.963  54.968  1.00  0.00           H  
ATOM   2020  C13  PA    52      34.596  39.054  55.887  1.00  0.00           C  
ATOM   2021  H3R  PA    52      33.796  39.646  55.437  1.00  0.00           H  
ATOM   2022  H3S  PA    52      35.239  39.695  56.494  1.00  0.00           H  
ATOM   2023  C12  PA    52      33.790  38.103  56.759  1.00  0.00           C  
ATOM   2024  H2R  PA    52      34.408  37.460  57.389  1.00  0.00           H  
ATOM   2025  H2S  PA    52      33.147  37.528  56.089  1.00  0.00           H  
ATOM   2026  C11  PE    53      32.820  38.790  57.693  1.00  0.00           C  
ATOM   2027  O12  PE    53      32.909  39.852  58.277  1.00  0.00           O  
ATOM   2028  O11  PE    53      31.691  38.090  57.847  1.00  0.00           O  
ATOM   2029  C1   PE    53      30.587  38.660  58.484  1.00  0.00           C  
ATOM   2030  HR   PE    53      30.448  39.657  58.059  1.00  0.00           H  
ATOM   2031  HS   PE    53      30.793  38.628  59.557  1.00  0.00           H  
ATOM   2032  C2   PE    53      29.279  37.795  58.226  1.00  0.00           C  
ATOM   2033  HX   PE    53      28.483  38.278  58.799  1.00  0.00           H  
ATOM   2034  C3   PE    53      29.476  36.350  58.463  1.00  0.00           C  
ATOM   2035  HA   PE    53      30.174  35.977  57.709  1.00  0.00           H  
ATOM   2036  HB   PE    53      28.593  35.705  58.451  1.00  0.00           H  
ATOM   2037  O31  PE    53      30.148  36.229  59.822  1.00  0.00           O  
ATOM   2038  P31  PE    53      29.220  36.115  61.141  1.00  0.00           P  
ATOM   2039  O32  PE    53      28.399  34.706  61.022  1.00  0.00           O  
ATOM   2040  C31  PE    53      29.110  33.450  61.072  1.00  0.00           C  
ATOM   2041  H1A  PE    53      30.078  33.455  60.564  1.00  0.00           H  
ATOM   2042  H1B  PE    53      28.492  32.687  60.590  1.00  0.00           H  
ATOM   2043  C32  PE    53      29.240  32.987  62.547  1.00  0.00           C  
ATOM   2044  H2A  PE    53      28.407  33.245  63.203  1.00  0.00           H  
ATOM   2045  H2B  PE    53      29.303  31.899  62.519  1.00  0.00           H  
ATOM   2046  N31  PE    53      30.406  33.560  63.234  1.00  0.00           N  
ATOM   2047 HN1A  PE    53      31.285  33.090  62.963  1.00  0.00           H  
ATOM   2048 HN1B  PE    53      30.594  34.554  63.026  1.00  0.00           H  
ATOM   2049 HN1C  PE    53      30.379  33.486  64.264  1.00  0.00           H  
ATOM   2050  O33  PE    53      30.187  36.020  62.276  1.00  0.00           O  
ATOM   2051  O34  PE    53      28.264  37.175  61.135  1.00  0.00           O  
ATOM   2052  O21  PE    53      28.850  37.969  56.800  1.00  0.00           O  
ATOM   2053  C21  PE    53      28.334  39.208  56.496  1.00  0.00           C  
ATOM   2054  O22  PE    53      28.224  40.083  57.311  1.00  0.00           O  
ATOM   2055  C12  OL    54      28.025  39.275  55.033  1.00  0.00           C  
ATOM   2056  H2R  OL    54      28.936  39.001  54.495  1.00  0.00           H  
ATOM   2057  H2S  OL    54      27.317  38.481  54.786  1.00  0.00           H  
ATOM   2058  C13  OL    54      27.401  40.661  54.680  1.00  0.00           C  
ATOM   2059  H3R  OL    54      26.528  40.830  55.315  1.00  0.00           H  
ATOM   2060  H3S  OL    54      28.214  41.351  54.915  1.00  0.00           H  
ATOM   2061  C14  OL    54      27.076  40.865  53.177  1.00  0.00           C  
ATOM   2062  H4R  OL    54      26.075  40.477  52.979  1.00  0.00           H  
ATOM   2063  H4S  OL    54      27.127  41.956  53.162  1.00  0.00           H  
ATOM   2064  C15  OL    54      27.908  40.347  52.020  1.00  0.00           C  
ATOM   2065  H5R  OL    54      28.961  40.456  52.290  1.00  0.00           H  
ATOM   2066  H5S  OL    54      27.795  39.271  51.873  1.00  0.00           H  
ATOM   2067  C16  OL    54      27.653  40.910  50.658  1.00  0.00           C  
ATOM   2068  H6R  OL    54      27.666  42.002  50.684  1.00  0.00           H  
ATOM   2069  H6S  OL    54      28.417  40.596  49.944  1.00  0.00           H  
ATOM   2070  C17  OL    54      26.252  40.495  50.070  1.00  0.00           C  
ATOM   2071  H7R  OL    54      26.058  39.489  50.449  1.00  0.00           H  
ATOM   2072  H7S  OL    54      25.532  41.166  50.544  1.00  0.00           H  
ATOM   2073  C18  OL    54      26.128  40.576  48.566  1.00  0.00           C  
ATOM   2074  H8R  OL    54      26.432  41.566  48.217  1.00  0.00           H  
ATOM   2075  H8S  OL    54      26.847  39.809  48.270  1.00  0.00           H  
ATOM   2076  C19  OL    54      24.696  40.338  48.171  1.00  0.00           C  
ATOM   2077  H9R  OL    54      23.975  41.110  48.428  1.00  0.00           H  
ATOM   2078 C110  OL    54      24.364  39.301  47.437  1.00  0.00           C  
ATOM   2079 H10R  OL    54      23.324  39.184  47.144  1.00  0.00           H  
ATOM   2080 C111  OL    54      25.394  38.331  46.829  1.00  0.00           C  
ATOM   2081 H11R  OL    54      24.899  37.972  45.924  1.00  0.00           H  
ATOM   2082 H11S  OL    54      26.287  38.888  46.537  1.00  0.00           H  
ATOM   2083 C112  OL    54      25.798  37.102  47.705  1.00  0.00           C  
ATOM   2084 H12R  OL    54      25.883  37.504  48.717  1.00  0.00           H  
ATOM   2085 H12S  OL    54      24.999  36.360  47.652  1.00  0.00           H  
ATOM   2086 C113  OL    54      27.143  36.458  47.336  1.00  0.00           C  
ATOM   2087 H13R  OL    54      27.893  37.199  47.622  1.00  0.00           H  
ATOM   2088 H13S  OL    54      27.280  35.549  47.926  1.00  0.00           H  
ATOM   2089 C114  OL    54      27.359  36.070  45.878  1.00  0.00           C  
ATOM   2090 H14R  OL    54      26.450  35.551  45.568  1.00  0.00           H  
ATOM   2091 H14S  OL    54      27.368  36.896  45.164  1.00  0.00           H  
ATOM   2092 C115  OL    54      28.743  35.438  45.741  1.00  0.00           C  
ATOM   2093 H15R  OL    54      28.811  34.605  46.443  1.00  0.00           H  
ATOM   2094 H15S  OL    54      28.916  35.060  44.731  1.00  0.00           H  
ATOM   2095 C116  OL    54      29.976  36.330  45.947  1.00  0.00           C  
ATOM   2096 H16R  OL    54      30.105  36.411  47.028  1.00  0.00           H  
ATOM   2097 H16S  OL    54      30.887  35.892  45.532  1.00  0.00           H  
ATOM   2098 C117  OL    54      29.932  37.772  45.318  1.00  0.00           C  
ATOM   2099 H17R  OL    54      29.505  37.700  44.315  1.00  0.00           H  
ATOM   2100 H17S  OL    54      29.233  38.412  45.860  1.00  0.00           H  
ATOM   2101 C118  OL    54      31.412  38.386  45.220  1.00  0.00           C  
ATOM   2102 H18R  OL    54      32.014  37.572  44.810  1.00  0.00           H  
ATOM   2103 H18S  OL    54      31.933  38.591  46.158  1.00  0.00           H  
ATOM   2104 H18T  OL    54      31.432  39.284  44.600  1.00  0.00           H  
TER    2105       OL    54 
ATOM   2105 C116  PA    55      21.728  67.038  41.190  1.00  0.00           C  
ATOM   2106 H16R  PA    55      21.156  67.623  40.467  1.00  0.00           H  
ATOM   2107 H16S  PA    55      21.482  67.261  42.230  1.00  0.00           H  
ATOM   2108 H16T  PA    55      21.403  66.007  41.032  1.00  0.00           H  
ATOM   2109 C115  PA    55      23.219  67.211  41.013  1.00  0.00           C  
ATOM   2110 H15R  PA    55      23.554  67.384  39.988  1.00  0.00           H  
ATOM   2111 H15S  PA    55      23.647  66.261  41.341  1.00  0.00           H  
ATOM   2112 C114  PA    55      23.974  68.385  41.659  1.00  0.00           C  
ATOM   2113 H14R  PA    55      23.703  69.319  41.163  1.00  0.00           H  
ATOM   2114 H14S  PA    55      25.052  68.282  41.520  1.00  0.00           H  
ATOM   2115 C113  PA    55      23.695  68.497  43.188  1.00  0.00           C  
ATOM   2116 H13R  PA    55      23.953  67.549  43.664  1.00  0.00           H  
ATOM   2117 H13S  PA    55      22.620  68.577  43.363  1.00  0.00           H  
ATOM   2118 C112  PA    55      24.508  69.547  43.976  1.00  0.00           C  
ATOM   2119 H12R  PA    55      23.940  69.767  44.883  1.00  0.00           H  
ATOM   2120 H12S  PA    55      24.545  70.461  43.381  1.00  0.00           H  
ATOM   2121 C111  PA    55      26.009  69.151  44.232  1.00  0.00           C  
ATOM   2122 H11R  PA    55      26.554  70.024  44.599  1.00  0.00           H  
ATOM   2123 H11S  PA    55      26.490  68.846  43.300  1.00  0.00           H  
ATOM   2124 C110  PA    55      26.282  67.937  45.147  1.00  0.00           C  
ATOM   2125 H10R  PA    55      27.302  67.925  45.539  1.00  0.00           H  
ATOM   2126 H10S  PA    55      26.267  67.031  44.539  1.00  0.00           H  
ATOM   2127  C19  PA    55      25.336  67.864  46.387  1.00  0.00           C  
ATOM   2128  H9R  PA    55      25.359  66.837  46.757  1.00  0.00           H  
ATOM   2129  H9S  PA    55      24.290  67.944  46.084  1.00  0.00           H  
ATOM   2130  C18  PA    55      25.863  68.736  47.538  1.00  0.00           C  
ATOM   2131  H8R  PA    55      25.776  69.795  47.283  1.00  0.00           H  
ATOM   2132  H8S  PA    55      26.922  68.546  47.723  1.00  0.00           H  
ATOM   2133  C17  PA    55      25.105  68.547  48.861  1.00  0.00           C  
ATOM   2134  H7R  PA    55      25.075  67.482  49.097  1.00  0.00           H  
ATOM   2135  H7S  PA    55      24.022  68.685  48.836  1.00  0.00           H  
ATOM   2136  C16  PA    55      25.678  69.304  50.107  1.00  0.00           C  
ATOM   2137  H6R  PA    55      25.704  70.368  49.864  1.00  0.00           H  
ATOM   2138  H6S  PA    55      26.681  68.920  50.307  1.00  0.00           H  
ATOM   2139  C15  PA    55      24.762  69.141  51.416  1.00  0.00           C  
ATOM   2140  H5R  PA    55      24.613  68.063  51.510  1.00  0.00           H  
ATOM   2141  H5S  PA    55      23.743  69.463  51.190  1.00  0.00           H  
ATOM   2142  C14  PA    55      25.479  69.813  52.616  1.00  0.00           C  
ATOM   2143  H4R  PA    55      25.746  70.855  52.427  1.00  0.00           H  
ATOM   2144  H4S  PA    55      26.466  69.347  52.638  1.00  0.00           H  
ATOM   2145  C13  PA    55      24.619  69.568  53.905  1.00  0.00           C  
ATOM   2146  H3R  PA    55      25.293  69.803  54.731  1.00  0.00           H  
ATOM   2147  H3S  PA    55      24.417  68.515  54.113  1.00  0.00           H  
ATOM   2148  C12  PA    55      23.257  70.241  53.955  1.00  0.00           C  
ATOM   2149  H2R  PA    55      23.374  71.310  53.763  1.00  0.00           H  
ATOM   2150  H2S  PA    55      22.516  69.808  53.280  1.00  0.00           H  
ATOM   2151  C11  PE    56      22.599  70.149  55.347  1.00  0.00           C  
ATOM   2152  O12  PE    56      22.382  71.102  56.073  1.00  0.00           O  
ATOM   2153  O11  PE    56      22.169  68.907  55.682  1.00  0.00           O  
ATOM   2154  C1   PE    56      21.575  68.755  56.982  1.00  0.00           C  
ATOM   2155  HR   PE    56      20.816  69.528  57.128  1.00  0.00           H  
ATOM   2156  HS   PE    56      22.383  68.981  57.683  1.00  0.00           H  
ATOM   2157  C2   PE    56      21.138  67.289  57.310  1.00  0.00           C  
ATOM   2158  HX   PE    56      20.538  67.254  58.223  1.00  0.00           H  
ATOM   2159  C3   PE    56      22.329  66.330  57.470  1.00  0.00           C  
ATOM   2160  HA   PE    56      22.945  66.307  56.567  1.00  0.00           H  
ATOM   2161  HB   PE    56      21.899  65.326  57.488  1.00  0.00           H  
ATOM   2162  O31  PE    56      23.171  66.572  58.623  1.00  0.00           O  
ATOM   2163  P31  PE    56      22.630  66.342  60.140  1.00  0.00           P  
ATOM   2164  O32  PE    56      21.766  67.622  60.475  1.00  0.00           O  
ATOM   2165  C31  PE    56      22.366  68.914  60.501  1.00  0.00           C  
ATOM   2166  H1A  PE    56      22.949  69.055  59.587  1.00  0.00           H  
ATOM   2167  H1B  PE    56      23.040  68.957  61.360  1.00  0.00           H  
ATOM   2168  C32  PE    56      21.249  69.939  60.788  1.00  0.00           C  
ATOM   2169  H2A  PE    56      21.656  70.948  60.701  1.00  0.00           H  
ATOM   2170  H2B  PE    56      20.495  69.995  60.002  1.00  0.00           H  
ATOM   2171  N31  PE    56      20.570  69.856  62.124  1.00  0.00           N  
ATOM   2172 HN1A  PE    56      21.169  69.963  62.959  1.00  0.00           H  
ATOM   2173 HN1B  PE    56      19.855  70.599  62.062  1.00  0.00           H  
ATOM   2174 HN1C  PE    56      20.086  68.946  62.197  1.00  0.00           H  
ATOM   2175  O33  PE    56      21.769  65.144  60.046  1.00  0.00           O  
ATOM   2176  O34  PE    56      23.823  66.361  61.076  1.00  0.00           O  
ATOM   2177  O21  PE    56      20.227  66.837  56.226  1.00  0.00           O  
ATOM   2178  C21  PE    56      19.055  67.344  55.929  1.00  0.00           C  
ATOM   2179  O22  PE    56      18.577  68.286  56.532  1.00  0.00           O  
ATOM   2180  C12  OL    57      18.210  66.604  54.864  1.00  0.00           C  
ATOM   2181  H2R  OL    57      18.873  65.872  54.397  1.00  0.00           H  
ATOM   2182  H2S  OL    57      17.501  65.945  55.368  1.00  0.00           H  
ATOM   2183  C13  OL    57      17.466  67.529  53.880  1.00  0.00           C  
ATOM   2184  H3R  OL    57      16.577  68.051  54.240  1.00  0.00           H  
ATOM   2185  H3S  OL    57      18.270  68.245  53.697  1.00  0.00           H  
ATOM   2186  C14  OL    57      17.020  66.810  52.566  1.00  0.00           C  
ATOM   2187  H4R  OL    57      17.654  65.961  52.302  1.00  0.00           H  
ATOM   2188  H4S  OL    57      15.986  66.471  52.661  1.00  0.00           H  
ATOM   2189  C15  OL    57      17.219  67.684  51.365  1.00  0.00           C  
ATOM   2190  H5R  OL    57      18.137  68.272  51.305  1.00  0.00           H  
ATOM   2191  H5S  OL    57      17.154  67.085  50.455  1.00  0.00           H  
ATOM   2192  C16  OL    57      16.032  68.688  51.296  1.00  0.00           C  
ATOM   2193  H6R  OL    57      15.156  68.083  51.053  1.00  0.00           H  
ATOM   2194  H6S  OL    57      15.840  69.216  52.232  1.00  0.00           H  
ATOM   2195  C17  OL    57      16.308  69.667  50.129  1.00  0.00           C  
ATOM   2196  H7R  OL    57      15.442  70.329  50.193  1.00  0.00           H  
ATOM   2197  H7S  OL    57      17.217  70.263  50.235  1.00  0.00           H  
ATOM   2198  C18  OL    57      16.303  69.066  48.736  1.00  0.00           C  
ATOM   2199  H8R  OL    57      17.254  68.535  48.659  1.00  0.00           H  
ATOM   2200  H8S  OL    57      15.509  68.329  48.596  1.00  0.00           H  
ATOM   2201  C19  OL    57      16.256  70.085  47.629  1.00  0.00           C  
ATOM   2202  H9R  OL    57      16.680  71.062  47.849  1.00  0.00           H  
ATOM   2203 C110  OL    57      15.852  69.852  46.355  1.00  0.00           C  
ATOM   2204 H10R  OL    57      15.844  70.665  45.634  1.00  0.00           H  
ATOM   2205 C111  OL    57      15.526  68.473  45.850  1.00  0.00           C  
ATOM   2206 H11R  OL    57      16.111  68.283  44.948  1.00  0.00           H  
ATOM   2207 H11S  OL    57      15.833  67.793  46.648  1.00  0.00           H  
ATOM   2208 C112  OL    57      14.136  68.276  45.516  1.00  0.00           C  
ATOM   2209 H12R  OL    57      13.983  67.205  45.369  1.00  0.00           H  
ATOM   2210 H12S  OL    57      13.554  68.415  46.429  1.00  0.00           H  
ATOM   2211 C113  OL    57      13.631  68.997  44.241  1.00  0.00           C  
ATOM   2212 H13R  OL    57      13.972  70.034  44.275  1.00  0.00           H  
ATOM   2213 H13S  OL    57      14.145  68.490  43.422  1.00  0.00           H  
ATOM   2214 C114  OL    57      12.102  69.008  43.919  1.00  0.00           C  
ATOM   2215 H14R  OL    57      11.733  68.015  43.656  1.00  0.00           H  
ATOM   2216 H14S  OL    57      11.605  69.270  44.856  1.00  0.00           H  
ATOM   2217 C115  OL    57      11.846  69.963  42.703  1.00  0.00           C  
ATOM   2218 H15R  OL    57      12.523  69.533  41.962  1.00  0.00           H  
ATOM   2219 H15S  OL    57      10.856  69.847  42.255  1.00  0.00           H  
ATOM   2220 C116  OL    57      12.077  71.536  42.930  1.00  0.00           C  
ATOM   2221 H16R  OL    57      11.443  71.905  43.738  1.00  0.00           H  
ATOM   2222 H16S  OL    57      13.157  71.690  42.995  1.00  0.00           H  
ATOM   2223 C117  OL    57      11.515  72.496  41.890  1.00  0.00           C  
ATOM   2224 H17R  OL    57      10.442  72.643  42.033  1.00  0.00           H  
ATOM   2225 H17S  OL    57      11.966  73.481  42.026  1.00  0.00           H  
ATOM   2226 C118  OL    57      11.963  72.037  40.450  1.00  0.00           C  
ATOM   2227 H18R  OL    57      11.541  72.782  39.773  1.00  0.00           H  
ATOM   2228 H18S  OL    57      11.498  71.116  40.093  1.00  0.00           H  
ATOM   2229 H18T  OL    57      13.046  71.921  40.537  1.00  0.00           H  
TER    2230       OL    57 
ATOM   2230 C116  PA    58      78.188  -5.771  42.059  1.00  0.00           C  
ATOM   2231 H16R  PA    58      77.473  -5.900  41.244  1.00  0.00           H  
ATOM   2232 H16S  PA    58      78.546  -6.786  42.245  1.00  0.00           H  
ATOM   2233 H16T  PA    58      79.026  -5.199  41.655  1.00  0.00           H  
ATOM   2234 C115  PA    58      77.570  -5.052  43.222  1.00  0.00           C  
ATOM   2235 H15R  PA    58      78.406  -4.955  43.919  1.00  0.00           H  
ATOM   2236 H15S  PA    58      76.766  -5.700  43.576  1.00  0.00           H  
ATOM   2237 C114  PA    58      77.051  -3.557  42.927  1.00  0.00           C  
ATOM   2238 H14R  PA    58      77.515  -3.136  42.033  1.00  0.00           H  
ATOM   2239 H14S  PA    58      77.461  -2.954  43.741  1.00  0.00           H  
ATOM   2240 C113  PA    58      75.660  -3.455  42.610  1.00  0.00           C  
ATOM   2241 H13R  PA    58      75.069  -4.075  43.288  1.00  0.00           H  
ATOM   2242 H13S  PA    58      75.452  -3.887  41.629  1.00  0.00           H  
ATOM   2243 C112  PA    58      75.000  -2.053  42.850  1.00  0.00           C  
ATOM   2244 H12R  PA    58      74.241  -1.901  42.079  1.00  0.00           H  
ATOM   2245 H12S  PA    58      75.836  -1.389  42.621  1.00  0.00           H  
ATOM   2246 C111  PA    58      74.368  -1.849  44.269  1.00  0.00           C  
ATOM   2247 H11R  PA    58      74.234  -2.819  44.751  1.00  0.00           H  
ATOM   2248 H11S  PA    58      73.429  -1.296  44.331  1.00  0.00           H  
ATOM   2249 C110  PA    58      75.392  -1.107  45.194  1.00  0.00           C  
ATOM   2250 H10R  PA    58      75.324  -0.022  45.299  1.00  0.00           H  
ATOM   2251 H10S  PA    58      76.392  -1.360  44.834  1.00  0.00           H  
ATOM   2252  C19  PA    58      75.234  -1.520  46.654  1.00  0.00           C  
ATOM   2253  H9R  PA    58      75.995  -1.103  47.317  1.00  0.00           H  
ATOM   2254  H9S  PA    58      75.403  -2.598  46.662  1.00  0.00           H  
ATOM   2255  C18  PA    58      73.797  -1.234  47.211  1.00  0.00           C  
ATOM   2256  H8R  PA    58      73.094  -1.878  46.678  1.00  0.00           H  
ATOM   2257  H8S  PA    58      73.456  -0.244  46.899  1.00  0.00           H  
ATOM   2258  C17  PA    58      73.766  -1.382  48.768  1.00  0.00           C  
ATOM   2259  H7R  PA    58      74.351  -0.577  49.218  1.00  0.00           H  
ATOM   2260  H7S  PA    58      74.153  -2.361  49.059  1.00  0.00           H  
ATOM   2261  C16  PA    58      72.342  -1.255  49.306  1.00  0.00           C  
ATOM   2262  H6R  PA    58      71.904  -2.253  49.243  1.00  0.00           H  
ATOM   2263  H6S  PA    58      71.782  -0.433  48.855  1.00  0.00           H  
ATOM   2264  C15  PA    58      72.210  -0.888  50.846  1.00  0.00           C  
ATOM   2265  H5R  PA    58      72.876  -0.054  51.076  1.00  0.00           H  
ATOM   2266  H5S  PA    58      72.488  -1.769  51.429  1.00  0.00           H  
ATOM   2267  C14  PA    58      70.732  -0.443  51.103  1.00  0.00           C  
ATOM   2268  H4R  PA    58      70.009  -1.215  50.830  1.00  0.00           H  
ATOM   2269  H4S  PA    58      70.377   0.447  50.579  1.00  0.00           H  
ATOM   2270  C13  PA    58      70.362  -0.159  52.555  1.00  0.00           C  
ATOM   2271  H3R  PA    58      69.305   0.099  52.648  1.00  0.00           H  
ATOM   2272  H3S  PA    58      70.787   0.734  53.019  1.00  0.00           H  
ATOM   2273  C12  PA    58      70.673  -1.359  53.493  1.00  0.00           C  
ATOM   2274  H2R  PA    58      71.741  -1.587  53.486  1.00  0.00           H  
ATOM   2275  H2S  PA    58      70.213  -2.326  53.279  1.00  0.00           H  
ATOM   2276  C11  PE    59      70.079  -1.021  54.862  1.00  0.00           C  
ATOM   2277  O12  PE    59      68.928  -1.383  55.248  1.00  0.00           O  
ATOM   2278  O11  PE    59      71.085  -0.481  55.590  1.00  0.00           O  
ATOM   2279  C1   PE    59      70.760  -0.274  56.986  1.00  0.00           C  
ATOM   2280  HR   PE    59      70.567  -1.259  57.419  1.00  0.00           H  
ATOM   2281  HS   PE    59      69.870   0.346  56.854  1.00  0.00           H  
ATOM   2282  C2   PE    59      71.741   0.606  57.825  1.00  0.00           C  
ATOM   2283  HX   PE    59      72.713   0.106  57.848  1.00  0.00           H  
ATOM   2284  C3   PE    59      71.258   0.813  59.241  1.00  0.00           C  
ATOM   2285  HA   PE    59      71.602   1.812  59.522  1.00  0.00           H  
ATOM   2286  HB   PE    59      71.771   0.063  59.849  1.00  0.00           H  
ATOM   2287  O31  PE    59      69.825   0.534  59.474  1.00  0.00           O  
ATOM   2288  P31  PE    59      69.140   0.687  60.944  1.00  0.00           P  
ATOM   2289  O32  PE    59      69.375  -0.732  61.599  1.00  0.00           O  
ATOM   2290  C31  PE    59      68.576  -1.814  61.198  1.00  0.00           C  
ATOM   2291  H1A  PE    59      68.009  -1.641  60.280  1.00  0.00           H  
ATOM   2292  H1B  PE    59      68.052  -2.208  62.072  1.00  0.00           H  
ATOM   2293  C32  PE    59      69.472  -3.014  60.808  1.00  0.00           C  
ATOM   2294  H2A  PE    59      68.940  -3.921  60.519  1.00  0.00           H  
ATOM   2295  H2B  PE    59      70.115  -2.744  59.969  1.00  0.00           H  
ATOM   2296  N31  PE    59      70.497  -3.317  61.880  1.00  0.00           N  
ATOM   2297 HN1A  PE    59      71.197  -4.051  61.684  1.00  0.00           H  
ATOM   2298 HN1B  PE    59      71.044  -2.470  62.105  1.00  0.00           H  
ATOM   2299 HN1C  PE    59      70.080  -3.649  62.765  1.00  0.00           H  
ATOM   2300  O33  PE    59      69.905   1.726  61.689  1.00  0.00           O  
ATOM   2301  O34  PE    59      67.681   0.983  60.798  1.00  0.00           O  
ATOM   2302  O21  PE    59      71.832   1.891  57.113  1.00  0.00           O  
ATOM   2303  C21  PE    59      72.847   2.299  56.433  1.00  0.00           C  
ATOM   2304  O22  PE    59      73.867   1.656  56.416  1.00  0.00           O  
ATOM   2305  C12  OL    60      72.513   3.551  55.666  1.00  0.00           C  
ATOM   2306  H2R  OL    60      71.726   4.172  56.097  1.00  0.00           H  
ATOM   2307  H2S  OL    60      73.396   4.186  55.765  1.00  0.00           H  
ATOM   2308  C13  OL    60      72.128   3.323  54.160  1.00  0.00           C  
ATOM   2309  H3R  OL    60      72.898   2.725  53.669  1.00  0.00           H  
ATOM   2310  H3S  OL    60      71.195   2.765  54.056  1.00  0.00           H  
ATOM   2311  C14  OL    60      71.831   4.683  53.631  1.00  0.00           C  
ATOM   2312  H4R  OL    60      71.040   5.091  54.263  1.00  0.00           H  
ATOM   2313  H4S  OL    60      72.675   5.373  53.692  1.00  0.00           H  
ATOM   2314  C15  OL    60      71.218   4.673  52.219  1.00  0.00           C  
ATOM   2315  H5R  OL    60      70.198   4.282  52.195  1.00  0.00           H  
ATOM   2316  H5S  OL    60      71.065   5.685  51.837  1.00  0.00           H  
ATOM   2317  C16  OL    60      72.196   3.913  51.236  1.00  0.00           C  
ATOM   2318  H6R  OL    60      73.178   4.298  50.951  1.00  0.00           H  
ATOM   2319  H6S  OL    60      72.299   2.927  51.693  1.00  0.00           H  
ATOM   2320  C17  OL    60      71.560   3.594  49.968  1.00  0.00           C  
ATOM   2321  H7R  OL    60      71.937   2.638  49.598  1.00  0.00           H  
ATOM   2322  H7S  OL    60      70.484   3.444  50.074  1.00  0.00           H  
ATOM   2323  C18  OL    60      72.000   4.757  48.972  1.00  0.00           C  
ATOM   2324  H8R  OL    60      71.490   5.715  49.097  1.00  0.00           H  
ATOM   2325  H8S  OL    60      73.077   4.926  49.046  1.00  0.00           H  
ATOM   2326  C19  OL    60      71.795   4.285  47.557  1.00  0.00           C  
ATOM   2327  H9R  OL    60      72.721   4.154  47.002  1.00  0.00           H  
ATOM   2328 C110  OL    60      70.638   4.170  46.923  1.00  0.00           C  
ATOM   2329 H10R  OL    60      70.566   3.908  45.871  1.00  0.00           H  
ATOM   2330 C111  OL    60      69.334   4.473  47.608  1.00  0.00           C  
ATOM   2331 H11R  OL    60      69.478   4.901  48.603  1.00  0.00           H  
ATOM   2332 H11S  OL    60      68.695   5.212  47.121  1.00  0.00           H  
ATOM   2333 C112  OL    60      68.544   3.157  47.631  1.00  0.00           C  
ATOM   2334 H12R  OL    60      69.221   2.410  48.052  1.00  0.00           H  
ATOM   2335 H12S  OL    60      67.592   3.152  48.167  1.00  0.00           H  
ATOM   2336 C113  OL    60      68.152   2.673  46.200  1.00  0.00           C  
ATOM   2337 H13R  OL    60      67.650   3.428  45.591  1.00  0.00           H  
ATOM   2338 H13S  OL    60      69.038   2.345  45.651  1.00  0.00           H  
ATOM   2339 C114  OL    60      67.130   1.464  46.362  1.00  0.00           C  
ATOM   2340 H14R  OL    60      66.338   1.687  47.080  1.00  0.00           H  
ATOM   2341 H14S  OL    60      66.606   1.111  45.471  1.00  0.00           H  
ATOM   2342 C115  OL    60      67.939   0.173  46.869  1.00  0.00           C  
ATOM   2343 H15R  OL    60      68.599   0.460  47.690  1.00  0.00           H  
ATOM   2344 H15S  OL    60      67.215  -0.531  47.282  1.00  0.00           H  
ATOM   2345 C116  OL    60      68.829  -0.342  45.745  1.00  0.00           C  
ATOM   2346 H16R  OL    60      68.271  -0.997  45.074  1.00  0.00           H  
ATOM   2347 H16S  OL    60      69.222   0.506  45.180  1.00  0.00           H  
ATOM   2348 C117  OL    60      70.029  -1.060  46.293  1.00  0.00           C  
ATOM   2349 H17R  OL    60      70.827  -1.087  45.548  1.00  0.00           H  
ATOM   2350 H17S  OL    60      70.374  -0.433  47.118  1.00  0.00           H  
ATOM   2351 C118  OL    60      69.859  -2.492  46.760  1.00  0.00           C  
ATOM   2352 H18R  OL    60      70.112  -3.120  45.903  1.00  0.00           H  
ATOM   2353 H18S  OL    60      68.833  -2.598  47.118  1.00  0.00           H  
ATOM   2354 H18T  OL    60      70.459  -2.827  47.608  1.00  0.00           H  
TER    2355       OL    60 
ATOM   2355  C1  CHL    61      29.330   5.438  54.364  1.00  0.00           C  
ATOM   2356  H11 CHL    61      29.426   4.350  54.381  1.00  0.00           H  
ATOM   2357  H12 CHL    61      28.378   5.659  53.878  1.00  0.00           H  
ATOM   2358  C2  CHL    61      29.206   5.919  55.858  1.00  0.00           C  
ATOM   2359  H21 CHL    61      28.836   6.944  55.921  1.00  0.00           H  
ATOM   2360  H22 CHL    61      28.527   5.297  56.444  1.00  0.00           H  
ATOM   2361  C3  CHL    61      30.506   6.015  56.658  1.00  0.00           C  
ATOM   2362  H31 CHL    61      30.818   4.984  56.842  1.00  0.00           H  
ATOM   2363  C4  CHL    61      31.658   6.673  55.883  1.00  0.00           C  
ATOM   2364  H41 CHL    61      31.548   7.759  55.900  1.00  0.00           H  
ATOM   2365  H42 CHL    61      32.605   6.453  56.380  1.00  0.00           H  
ATOM   2366  C5  CHL    61      31.776   6.034  54.508  1.00  0.00           C  
ATOM   2367  C6  CHL    61      32.960   5.618  54.119  1.00  0.00           C  
ATOM   2368  H61 CHL    61      33.739   5.838  54.844  1.00  0.00           H  
ATOM   2369  C7  CHL    61      33.304   5.248  52.697  1.00  0.00           C  
ATOM   2370  H71 CHL    61      34.236   5.627  52.272  1.00  0.00           H  
ATOM   2371  H72 CHL    61      33.505   4.176  52.759  1.00  0.00           H  
ATOM   2372  C8  CHL    61      32.202   5.510  51.648  1.00  0.00           C  
ATOM   2373  H81 CHL    61      32.226   6.592  51.501  1.00  0.00           H  
ATOM   2374  C9  CHL    61      30.853   5.178  52.339  1.00  0.00           C  
ATOM   2375  H91 CHL    61      31.036   4.154  52.670  1.00  0.00           H  
ATOM   2376  C10 CHL    61      30.497   6.031  53.628  1.00  0.00           C  
ATOM   2377  C11 CHL    61      29.576   4.975  51.491  1.00  0.00           C  
ATOM   2378 H111 CHL    61      28.963   4.295  52.084  1.00  0.00           H  
ATOM   2379 H112 CHL    61      28.945   5.857  51.363  1.00  0.00           H  
ATOM   2380  C12 CHL    61      29.857   4.280  50.077  1.00  0.00           C  
ATOM   2381 H121 CHL    61      30.093   3.216  50.144  1.00  0.00           H  
ATOM   2382 H122 CHL    61      28.894   4.424  49.582  1.00  0.00           H  
ATOM   2383  C13 CHL    61      31.033   4.902  49.322  1.00  0.00           C  
ATOM   2384  C14 CHL    61      32.273   4.719  50.286  1.00  0.00           C  
ATOM   2385 H141 CHL    61      32.160   3.661  50.530  1.00  0.00           H  
ATOM   2386  C15 CHL    61      33.554   4.782  49.500  1.00  0.00           C  
ATOM   2387 H151 CHL    61      34.000   5.776  49.577  1.00  0.00           H  
ATOM   2388 H152 CHL    61      34.183   3.955  49.836  1.00  0.00           H  
ATOM   2389  C16 CHL    61      33.054   4.520  48.027  1.00  0.00           C  
ATOM   2390 H161 CHL    61      33.399   5.251  47.292  1.00  0.00           H  
ATOM   2391 H162 CHL    61      33.624   3.611  47.823  1.00  0.00           H  
ATOM   2392  C17 CHL    61      31.564   4.101  48.055  1.00  0.00           C  
ATOM   2393 H171 CHL    61      31.568   3.031  48.274  1.00  0.00           H  
ATOM   2394  C18 CHL    61      30.802   6.426  49.065  1.00  0.00           C  
ATOM   2395 H181 CHL    61      31.824   6.728  48.826  1.00  0.00           H  
ATOM   2396 H182 CHL    61      30.358   6.937  49.923  1.00  0.00           H  
ATOM   2397 H183 CHL    61      30.090   6.668  48.273  1.00  0.00           H  
ATOM   2398  C19 CHL    61      30.200   7.555  53.297  1.00  0.00           C  
ATOM   2399 H191 CHL    61      30.077   7.960  54.303  1.00  0.00           H  
ATOM   2400 H192 CHL    61      29.290   7.756  52.728  1.00  0.00           H  
ATOM   2401 H193 CHL    61      31.095   8.053  52.917  1.00  0.00           H  
ATOM   2402  C20 CHL    61      30.729   4.421  46.751  1.00  0.00           C  
ATOM   2403 H201 CHL    61      30.785   5.486  46.519  1.00  0.00           H  
ATOM   2404  C21 CHL    61      29.216   4.051  46.819  1.00  0.00           C  
ATOM   2405 H211 CHL    61      28.719   4.731  47.514  1.00  0.00           H  
ATOM   2406 H212 CHL    61      29.198   3.018  47.174  1.00  0.00           H  
ATOM   2407 H213 CHL    61      28.753   4.213  45.843  1.00  0.00           H  
ATOM   2408  C22 CHL    61      31.389   3.698  45.534  1.00  0.00           C  
ATOM   2409 H221 CHL    61      30.779   3.908  44.653  1.00  0.00           H  
ATOM   2410 H222 CHL    61      32.352   4.182  45.356  1.00  0.00           H  
ATOM   2411  C23 CHL    61      31.714   2.224  45.769  1.00  0.00           C  
ATOM   2412 H231 CHL    61      32.471   2.097  46.546  1.00  0.00           H  
ATOM   2413 H232 CHL    61      30.771   1.796  46.115  1.00  0.00           H  
ATOM   2414  C24 CHL    61      32.206   1.454  44.504  1.00  0.00           C  
ATOM   2415 H241 CHL    61      32.958   2.064  43.999  1.00  0.00           H  
ATOM   2416 H242 CHL    61      32.518   0.445  44.783  1.00  0.00           H  
ATOM   2417  C25 CHL    61      31.109   1.401  43.383  1.00  0.00           C  
ATOM   2418 H251 CHL    61      30.969   2.433  43.054  1.00  0.00           H  
ATOM   2419  C26 CHL    61      29.823   0.667  43.808  1.00  0.00           C  
ATOM   2420 H261 CHL    61      30.161  -0.174  44.417  1.00  0.00           H  
ATOM   2421 H262 CHL    61      29.162   0.362  42.993  1.00  0.00           H  
ATOM   2422 H263 CHL    61      29.204   1.333  44.413  1.00  0.00           H  
ATOM   2423  C27 CHL    61      31.730   0.734  42.194  1.00  0.00           C  
ATOM   2424 H271 CHL    61      32.657   1.180  41.830  1.00  0.00           H  
ATOM   2425 H272 CHL    61      31.022   0.595  41.374  1.00  0.00           H  
ATOM   2426 H273 CHL    61      31.964  -0.272  42.546  1.00  0.00           H  
ATOM   2427  O1  CHL    61      30.286   6.574  57.968  1.00  0.00           O  
ATOM   2428  HO1 CHL    61      29.454   6.159  58.260  1.00  0.00           H  
TER    2429      CHL    61 
ATOM   2429 C116  PA    62      26.940  15.121  43.812  1.00  0.00           C  
ATOM   2430 H16R  PA    62      27.050  15.564  42.820  1.00  0.00           H  
ATOM   2431 H16S  PA    62      27.798  15.374  44.438  1.00  0.00           H  
ATOM   2432 H16T  PA    62      26.118  15.657  44.292  1.00  0.00           H  
ATOM   2433 C115  PA    62      26.701  13.602  43.795  1.00  0.00           C  
ATOM   2434 H15R  PA    62      27.662  13.120  43.606  1.00  0.00           H  
ATOM   2435 H15S  PA    62      26.087  13.392  42.917  1.00  0.00           H  
ATOM   2436 C114  PA    62      26.201  13.016  45.127  1.00  0.00           C  
ATOM   2437 H14R  PA    62      27.037  13.217  45.800  1.00  0.00           H  
ATOM   2438 H14S  PA    62      26.168  11.927  45.056  1.00  0.00           H  
ATOM   2439 C113  PA    62      24.895  13.582  45.688  1.00  0.00           C  
ATOM   2440 H13R  PA    62      24.092  12.843  45.730  1.00  0.00           H  
ATOM   2441 H13S  PA    62      24.490  14.342  45.016  1.00  0.00           H  
ATOM   2442 C112  PA    62      24.984  14.107  47.147  1.00  0.00           C  
ATOM   2443 H12R  PA    62      24.083  14.658  47.423  1.00  0.00           H  
ATOM   2444 H12S  PA    62      25.852  14.770  47.160  1.00  0.00           H  
ATOM   2445 C111  PA    62      25.311  13.099  48.266  1.00  0.00           C  
ATOM   2446 H11R  PA    62      26.221  12.516  48.110  1.00  0.00           H  
ATOM   2447 H11S  PA    62      24.541  12.325  48.274  1.00  0.00           H  
ATOM   2448 C110  PA    62      25.507  13.758  49.671  1.00  0.00           C  
ATOM   2449 H10R  PA    62      25.587  13.028  50.479  1.00  0.00           H  
ATOM   2450 H10S  PA    62      24.527  14.234  49.754  1.00  0.00           H  
ATOM   2451  C19  PA    62      26.647  14.774  49.806  1.00  0.00           C  
ATOM   2452  H9R  PA    62      26.470  15.593  49.107  1.00  0.00           H  
ATOM   2453  H9S  PA    62      27.502  14.206  49.435  1.00  0.00           H  
ATOM   2454  C18  PA    62      26.965  15.281  51.177  1.00  0.00           C  
ATOM   2455  H8R  PA    62      27.373  14.444  51.747  1.00  0.00           H  
ATOM   2456  H8S  PA    62      27.805  15.979  51.179  1.00  0.00           H  
ATOM   2457  C17  PA    62      25.786  15.921  51.961  1.00  0.00           C  
ATOM   2458  H7R  PA    62      25.093  15.114  52.210  1.00  0.00           H  
ATOM   2459  H7S  PA    62      25.282  16.601  51.271  1.00  0.00           H  
ATOM   2460  C16  PA    62      26.259  16.773  53.199  1.00  0.00           C  
ATOM   2461  H6R  PA    62      26.893  17.627  52.955  1.00  0.00           H  
ATOM   2462  H6S  PA    62      26.877  16.047  53.731  1.00  0.00           H  
ATOM   2463  C15  PA    62      24.999  17.279  54.040  1.00  0.00           C  
ATOM   2464  H5R  PA    62      24.403  16.458  54.445  1.00  0.00           H  
ATOM   2465  H5S  PA    62      24.243  17.768  53.422  1.00  0.00           H  
ATOM   2466  C14  PA    62      25.479  18.227  55.120  1.00  0.00           C  
ATOM   2467  H4R  PA    62      26.151  18.990  54.723  1.00  0.00           H  
ATOM   2468  H4S  PA    62      26.097  17.665  55.824  1.00  0.00           H  
ATOM   2469  C13  PA    62      24.296  18.816  55.950  1.00  0.00           C  
ATOM   2470  H3R  PA    62      24.807  19.345  56.757  1.00  0.00           H  
ATOM   2471  H3S  PA    62      23.834  17.934  56.400  1.00  0.00           H  
ATOM   2472  C12  PA    62      23.420  19.778  55.137  1.00  0.00           C  
ATOM   2473  H2R  PA    62      22.893  19.231  54.354  1.00  0.00           H  
ATOM   2474  H2S  PA    62      24.024  20.614  54.777  1.00  0.00           H  
ATOM   2475  C11  PE    63      22.411  20.538  55.909  1.00  0.00           C  
ATOM   2476  O12  PE    63      22.260  20.324  57.107  1.00  0.00           O  
ATOM   2477  O11  PE    63      21.771  21.448  55.119  1.00  0.00           O  
ATOM   2478  C1   PE    63      20.717  22.257  55.704  1.00  0.00           C  
ATOM   2479  HR   PE    63      20.087  21.534  56.228  1.00  0.00           H  
ATOM   2480  HS   PE    63      20.107  22.694  54.909  1.00  0.00           H  
ATOM   2481  C2   PE    63      21.229  23.302  56.703  1.00  0.00           C  
ATOM   2482  HX   PE    63      21.918  22.833  57.410  1.00  0.00           H  
ATOM   2483  C3   PE    63      20.163  24.008  57.491  1.00  0.00           C  
ATOM   2484  HA   PE    63      19.569  24.627  56.814  1.00  0.00           H  
ATOM   2485  HB   PE    63      20.767  24.597  58.186  1.00  0.00           H  
ATOM   2486  O31  PE    63      19.537  22.964  58.279  1.00  0.00           O  
ATOM   2487  P31  PE    63      19.087  23.214  59.733  1.00  0.00           P  
ATOM   2488  O32  PE    63      17.411  23.269  59.711  1.00  0.00           O  
ATOM   2489  C31  PE    63      16.874  24.484  59.245  1.00  0.00           C  
ATOM   2490  H1A  PE    63      17.476  24.787  58.385  1.00  0.00           H  
ATOM   2491  H1B  PE    63      16.915  25.315  59.954  1.00  0.00           H  
ATOM   2492  C32  PE    63      15.374  24.147  58.842  1.00  0.00           C  
ATOM   2493  H2A  PE    63      14.849  23.903  59.767  1.00  0.00           H  
ATOM   2494  H2B  PE    63      14.895  25.063  58.494  1.00  0.00           H  
ATOM   2495  N31  PE    63      15.346  22.982  57.938  1.00  0.00           N  
ATOM   2496 HN1A  PE    63      14.406  22.606  57.735  1.00  0.00           H  
ATOM   2497 HN1B  PE    63      15.931  23.178  57.110  1.00  0.00           H  
ATOM   2498 HN1C  PE    63      15.939  22.255  58.370  1.00  0.00           H  
ATOM   2499  O33  PE    63      19.572  22.005  60.351  1.00  0.00           O  
ATOM   2500  O34  PE    63      19.553  24.496  60.221  1.00  0.00           O  
ATOM   2501  O21  PE    63      21.924  24.351  55.931  1.00  0.00           O  
ATOM   2502  C21  PE    63      23.293  24.259  55.883  1.00  0.00           C  
ATOM   2503  O22  PE    63      23.949  23.513  56.544  1.00  0.00           O  
ATOM   2504  C12  OL    64      23.875  25.211  54.807  1.00  0.00           C  
ATOM   2505  H2R  OL    64      23.109  25.706  54.205  1.00  0.00           H  
ATOM   2506  H2S  OL    64      24.539  25.961  55.240  1.00  0.00           H  
ATOM   2507  C13  OL    64      24.743  24.317  53.839  1.00  0.00           C  
ATOM   2508  H3R  OL    64      25.476  24.868  53.245  1.00  0.00           H  
ATOM   2509  H3S  OL    64      25.414  23.662  54.400  1.00  0.00           H  
ATOM   2510  C14  OL    64      23.891  23.366  52.933  1.00  0.00           C  
ATOM   2511  H4R  OL    64      23.491  22.636  53.640  1.00  0.00           H  
ATOM   2512  H4S  OL    64      23.004  23.957  52.693  1.00  0.00           H  
ATOM   2513  C15  OL    64      24.660  22.974  51.691  1.00  0.00           C  
ATOM   2514  H5R  OL    64      24.003  22.904  50.821  1.00  0.00           H  
ATOM   2515  H5S  OL    64      25.422  23.696  51.389  1.00  0.00           H  
ATOM   2516  C16  OL    64      25.283  21.573  51.976  1.00  0.00           C  
ATOM   2517  H6R  OL    64      25.589  21.355  53.001  1.00  0.00           H  
ATOM   2518  H6S  OL    64      24.430  20.900  51.869  1.00  0.00           H  
ATOM   2519  C17  OL    64      26.375  21.279  50.962  1.00  0.00           C  
ATOM   2520  H7R  OL    64      27.195  21.981  51.128  1.00  0.00           H  
ATOM   2521  H7S  OL    64      26.699  20.280  51.263  1.00  0.00           H  
ATOM   2522  C18  OL    64      25.880  21.193  49.532  1.00  0.00           C  
ATOM   2523  H8R  OL    64      24.809  21.014  49.647  1.00  0.00           H  
ATOM   2524  H8S  OL    64      25.956  22.197  49.110  1.00  0.00           H  
ATOM   2525  C19  OL    64      26.636  20.208  48.724  1.00  0.00           C  
ATOM   2526  H9R  OL    64      26.410  19.212  49.096  1.00  0.00           H  
ATOM   2527 C110  OL    64      27.252  20.411  47.576  1.00  0.00           C  
ATOM   2528 H10R  OL    64      27.582  19.526  47.038  1.00  0.00           H  
ATOM   2529 C111  OL    64      27.650  21.814  46.998  1.00  0.00           C  
ATOM   2530 H11R  OL    64      27.642  22.551  47.803  1.00  0.00           H  
ATOM   2531 H11S  OL    64      28.653  21.732  46.573  1.00  0.00           H  
ATOM   2532 C112  OL    64      26.676  22.184  45.849  1.00  0.00           C  
ATOM   2533 H12R  OL    64      26.801  21.617  44.924  1.00  0.00           H  
ATOM   2534 H12S  OL    64      25.623  22.104  46.127  1.00  0.00           H  
ATOM   2535 C113  OL    64      26.898  23.674  45.495  1.00  0.00           C  
ATOM   2536 H13R  OL    64      26.158  23.993  44.758  1.00  0.00           H  
ATOM   2537 H13S  OL    64      26.770  24.297  46.383  1.00  0.00           H  
ATOM   2538 C114  OL    64      28.409  24.089  45.173  1.00  0.00           C  
ATOM   2539 H14R  OL    64      28.416  25.119  44.808  1.00  0.00           H  
ATOM   2540 H14S  OL    64      29.128  24.070  45.995  1.00  0.00           H  
ATOM   2541 C115  OL    64      28.960  23.328  43.975  1.00  0.00           C  
ATOM   2542 H15R  OL    64      30.043  23.468  43.968  1.00  0.00           H  
ATOM   2543 H15S  OL    64      28.586  22.312  44.113  1.00  0.00           H  
ATOM   2544 C116  OL    64      28.329  23.879  42.648  1.00  0.00           C  
ATOM   2545 H16R  OL    64      27.357  24.352  42.806  1.00  0.00           H  
ATOM   2546 H16S  OL    64      29.153  24.420  42.178  1.00  0.00           H  
ATOM   2547 C117  OL    64      28.142  22.697  41.668  1.00  0.00           C  
ATOM   2548 H17R  OL    64      29.032  22.064  41.662  1.00  0.00           H  
ATOM   2549 H17S  OL    64      27.327  22.109  42.094  1.00  0.00           H  
ATOM   2550 C118  OL    64      27.827  23.021  40.188  1.00  0.00           C  
ATOM   2551 H18R  OL    64      28.544  23.788  39.888  1.00  0.00           H  
ATOM   2552 H18S  OL    64      26.851  23.510  40.174  1.00  0.00           H  
ATOM   2553 H18T  OL    64      27.749  22.158  39.524  1.00  0.00           H  
TER    2554       OL    64 
ATOM   2554 C116  PA    65      41.939  29.360  41.834  1.00  0.00           C  
ATOM   2555 H16R  PA    65      42.464  28.547  41.328  1.00  0.00           H  
ATOM   2556 H16S  PA    65      41.479  28.960  42.740  1.00  0.00           H  
ATOM   2557 H16T  PA    65      42.722  30.074  42.100  1.00  0.00           H  
ATOM   2558 C115  PA    65      40.851  29.956  40.973  1.00  0.00           C  
ATOM   2559 H15R  PA    65      40.009  29.286  40.790  1.00  0.00           H  
ATOM   2560 H15S  PA    65      41.272  30.173  39.989  1.00  0.00           H  
ATOM   2561 C114  PA    65      40.463  31.377  41.427  1.00  0.00           C  
ATOM   2562 H14R  PA    65      39.701  31.655  40.696  1.00  0.00           H  
ATOM   2563 H14S  PA    65      41.370  31.954  41.238  1.00  0.00           H  
ATOM   2564 C113  PA    65      39.961  31.446  42.915  1.00  0.00           C  
ATOM   2565 H13R  PA    65      39.658  32.472  43.135  1.00  0.00           H  
ATOM   2566 H13S  PA    65      40.796  31.048  43.495  1.00  0.00           H  
ATOM   2567 C112  PA    65      38.739  30.620  43.231  1.00  0.00           C  
ATOM   2568 H12R  PA    65      38.887  29.568  42.978  1.00  0.00           H  
ATOM   2569 H12S  PA    65      37.959  30.909  42.522  1.00  0.00           H  
ATOM   2570 C111  PA    65      38.176  30.837  44.725  1.00  0.00           C  
ATOM   2571 H11R  PA    65      38.140  31.918  44.876  1.00  0.00           H  
ATOM   2572 H11S  PA    65      38.945  30.371  45.344  1.00  0.00           H  
ATOM   2573 C110  PA    65      36.812  30.114  45.039  1.00  0.00           C  
ATOM   2574 H10R  PA    65      36.876  29.025  44.982  1.00  0.00           H  
ATOM   2575 H10S  PA    65      35.997  30.491  44.418  1.00  0.00           H  
ATOM   2576  C19  PA    65      36.390  30.427  46.500  1.00  0.00           C  
ATOM   2577  H9R  PA    65      35.345  30.137  46.624  1.00  0.00           H  
ATOM   2578  H9S  PA    65      36.445  31.491  46.741  1.00  0.00           H  
ATOM   2579  C18  PA    65      37.199  29.676  47.524  1.00  0.00           C  
ATOM   2580  H8R  PA    65      38.203  30.105  47.502  1.00  0.00           H  
ATOM   2581  H8S  PA    65      37.210  28.611  47.284  1.00  0.00           H  
ATOM   2582  C17  PA    65      36.603  29.847  48.882  1.00  0.00           C  
ATOM   2583  H7R  PA    65      35.609  29.396  48.898  1.00  0.00           H  
ATOM   2584  H7S  PA    65      36.648  30.885  49.217  1.00  0.00           H  
ATOM   2585  C16  PA    65      37.442  28.981  49.893  1.00  0.00           C  
ATOM   2586  H6R  PA    65      38.396  29.510  49.948  1.00  0.00           H  
ATOM   2587  H6S  PA    65      37.636  28.011  49.431  1.00  0.00           H  
ATOM   2588  C15  PA    65      36.883  28.647  51.221  1.00  0.00           C  
ATOM   2589  H5R  PA    65      36.220  27.785  51.127  1.00  0.00           H  
ATOM   2590  H5S  PA    65      36.316  29.538  51.498  1.00  0.00           H  
ATOM   2591  C14  PA    65      37.893  28.349  52.310  1.00  0.00           C  
ATOM   2592  H4R  PA    65      38.163  29.269  52.833  1.00  0.00           H  
ATOM   2593  H4S  PA    65      38.821  27.931  51.914  1.00  0.00           H  
ATOM   2594  C13  PA    65      37.509  27.342  53.385  1.00  0.00           C  
ATOM   2595  H3R  PA    65      37.143  26.417  52.933  1.00  0.00           H  
ATOM   2596  H3S  PA    65      36.626  27.713  53.910  1.00  0.00           H  
ATOM   2597  C12  PA    65      38.674  27.078  54.294  1.00  0.00           C  
ATOM   2598  H2R  PA    65      39.026  28.054  54.634  1.00  0.00           H  
ATOM   2599  H2S  PA    65      39.500  26.669  53.708  1.00  0.00           H  
ATOM   2600  C11  PC    66      38.370  26.263  55.527  1.00  0.00           C  
ATOM   2601  O12  PC    66      38.033  25.158  55.476  1.00  0.00           O  
ATOM   2602  O11  PC    66      38.713  26.906  56.669  1.00  0.00           O  
ATOM   2603  C1   PC    66      39.086  26.054  57.799  1.00  0.00           C  
ATOM   2604  HR   PC    66      38.155  25.529  58.029  1.00  0.00           H  
ATOM   2605  HS   PC    66      39.207  26.696  58.675  1.00  0.00           H  
ATOM   2606  C2   PC    66      40.422  25.244  57.615  1.00  0.00           C  
ATOM   2607  HX   PC    66      40.237  24.470  56.865  1.00  0.00           H  
ATOM   2608  C3   PC    66      40.782  24.543  58.947  1.00  0.00           C  
ATOM   2609  HA   PC    66      41.772  24.108  58.788  1.00  0.00           H  
ATOM   2610  HB   PC    66      40.176  23.649  59.117  1.00  0.00           H  
ATOM   2611  O31  PC    66      40.812  25.477  60.121  1.00  0.00           O  
ATOM   2612  P31  PC    66      40.763  25.067  61.631  1.00  0.00           P  
ATOM   2613  O32  PC    66      42.216  24.671  62.010  1.00  0.00           O  
ATOM   2614  C31  PC    66      43.246  25.715  62.086  1.00  0.00           C  
ATOM   2615  H1A  PC    66      42.739  26.661  61.878  1.00  0.00           H  
ATOM   2616  H1B  PC    66      44.027  25.499  61.354  1.00  0.00           H  
ATOM   2617  C32  PC    66      43.812  25.739  63.551  1.00  0.00           C  
ATOM   2618  H2A  PC    66      42.987  25.627  64.256  1.00  0.00           H  
ATOM   2619  H2B  PC    66      44.420  26.622  63.754  1.00  0.00           H  
ATOM   2620  N31  PC    66      44.730  24.628  63.926  1.00  0.00           N  
ATOM   2621  C33  PC    66      45.913  24.594  63.052  1.00  0.00           C  
ATOM   2622  H3A  PC    66      46.487  25.515  63.165  1.00  0.00           H  
ATOM   2623  H3B  PC    66      45.638  24.531  61.998  1.00  0.00           H  
ATOM   2624  H3C  PC    66      46.577  23.770  63.314  1.00  0.00           H  
ATOM   2625  C34  PC    66      45.115  24.850  65.313  1.00  0.00           C  
ATOM   2626  H4A  PC    66      45.298  23.892  65.802  1.00  0.00           H  
ATOM   2627  H4B  PC    66      44.303  25.429  65.755  1.00  0.00           H  
ATOM   2628  H4C  PC    66      46.028  25.443  65.381  1.00  0.00           H  
ATOM   2629  C35  PC    66      43.975  23.297  63.866  1.00  0.00           C  
ATOM   2630  H5A  PC    66      44.663  22.580  64.317  1.00  0.00           H  
ATOM   2631  H5B  PC    66      43.789  23.164  62.800  1.00  0.00           H  
ATOM   2632  H5C  PC    66      43.068  23.422  64.461  1.00  0.00           H  
ATOM   2633  O33  PC    66      40.451  26.249  62.537  1.00  0.00           O  
ATOM   2634  O34  PC    66      39.905  23.889  61.670  1.00  0.00           O  
ATOM   2635  O21  PC    66      41.456  26.317  57.380  1.00  0.00           O  
ATOM   2636  C21  PC    66      42.466  26.025  56.497  1.00  0.00           C  
ATOM   2637  O22  PC    66      42.645  24.940  56.053  1.00  0.00           O  
ATOM   2638  C12  OL    67      43.303  27.294  56.234  1.00  0.00           C  
ATOM   2639  H2R  OL    67      43.169  27.976  57.076  1.00  0.00           H  
ATOM   2640  H2S  OL    67      44.343  26.962  56.257  1.00  0.00           H  
ATOM   2641  C13  OL    67      42.921  27.839  54.782  1.00  0.00           C  
ATOM   2642  H3R  OL    67      41.837  27.856  54.645  1.00  0.00           H  
ATOM   2643  H3S  OL    67      43.364  28.828  54.646  1.00  0.00           H  
ATOM   2644  C14  OL    67      43.652  27.023  53.636  1.00  0.00           C  
ATOM   2645  H4R  OL    67      44.715  26.908  53.858  1.00  0.00           H  
ATOM   2646  H4S  OL    67      43.245  26.010  53.677  1.00  0.00           H  
ATOM   2647  C15  OL    67      43.599  27.673  52.315  1.00  0.00           C  
ATOM   2648  H5R  OL    67      42.556  27.866  52.055  1.00  0.00           H  
ATOM   2649  H5S  OL    67      43.960  28.702  52.367  1.00  0.00           H  
ATOM   2650  C16  OL    67      44.214  26.866  51.179  1.00  0.00           C  
ATOM   2651  H6R  OL    67      45.194  26.552  51.542  1.00  0.00           H  
ATOM   2652  H6S  OL    67      43.636  25.942  51.106  1.00  0.00           H  
ATOM   2653  C17  OL    67      44.276  27.605  49.808  1.00  0.00           C  
ATOM   2654  H7R  OL    67      43.376  28.020  49.351  1.00  0.00           H  
ATOM   2655  H7S  OL    67      44.904  28.490  49.927  1.00  0.00           H  
ATOM   2656  C18  OL    67      44.983  26.866  48.602  1.00  0.00           C  
ATOM   2657  H8R  OL    67      45.145  27.549  47.765  1.00  0.00           H  
ATOM   2658  H8S  OL    67      46.015  26.607  48.847  1.00  0.00           H  
ATOM   2659  C19  OL    67      44.215  25.730  48.130  1.00  0.00           C  
ATOM   2660  H9R  OL    67      43.819  25.132  48.947  1.00  0.00           H  
ATOM   2661 C110  OL    67      43.990  25.306  46.862  1.00  0.00           C  
ATOM   2662 H10R  OL    67      43.443  24.372  46.762  1.00  0.00           H  
ATOM   2663 C111  OL    67      44.356  26.152  45.609  1.00  0.00           C  
ATOM   2664 H11R  OL    67      43.459  26.721  45.353  1.00  0.00           H  
ATOM   2665 H11S  OL    67      45.145  26.865  45.860  1.00  0.00           H  
ATOM   2666 C112  OL    67      44.713  25.252  44.375  1.00  0.00           C  
ATOM   2667 H12R  OL    67      45.615  24.671  44.574  1.00  0.00           H  
ATOM   2668 H12S  OL    67      43.864  24.582  44.221  1.00  0.00           H  
ATOM   2669 C113  OL    67      44.900  26.056  43.002  1.00  0.00           C  
ATOM   2670 H13R  OL    67      44.172  26.868  42.951  1.00  0.00           H  
ATOM   2671 H13S  OL    67      45.891  26.510  43.074  1.00  0.00           H  
ATOM   2672 C114  OL    67      44.830  25.086  41.750  1.00  0.00           C  
ATOM   2673 H14R  OL    67      43.805  24.715  41.699  1.00  0.00           H  
ATOM   2674 H14S  OL    67      44.847  25.643  40.811  1.00  0.00           H  
ATOM   2675 C115  OL    67      45.776  23.900  41.723  1.00  0.00           C  
ATOM   2676 H15R  OL    67      46.826  24.181  41.829  1.00  0.00           H  
ATOM   2677 H15S  OL    67      45.530  23.270  42.580  1.00  0.00           H  
ATOM   2678 C116  OL    67      45.717  23.072  40.477  1.00  0.00           C  
ATOM   2679 H16R  OL    67      44.772  22.532  40.564  1.00  0.00           H  
ATOM   2680 H16S  OL    67      45.617  23.697  39.587  1.00  0.00           H  
ATOM   2681 C117  OL    67      46.915  22.159  40.202  1.00  0.00           C  
ATOM   2682 H17R  OL    67      47.891  22.624  40.360  1.00  0.00           H  
ATOM   2683 H17S  OL    67      46.859  21.216  40.750  1.00  0.00           H  
ATOM   2684 C118  OL    67      47.105  21.752  38.700  1.00  0.00           C  
ATOM   2685 H18R  OL    67      46.192  21.267  38.349  1.00  0.00           H  
ATOM   2686 H18S  OL    67      48.024  21.161  38.702  1.00  0.00           H  
ATOM   2687 H18T  OL    67      47.210  22.700  38.170  1.00  0.00           H  
TER    2688       OL    67 
ATOM   2688 C116  PA    68      53.840  12.100  35.498  1.00  0.00           C  
ATOM   2689 H16R  PA    68      53.286  12.981  35.167  1.00  0.00           H  
ATOM   2690 H16S  PA    68      53.333  11.193  35.160  1.00  0.00           H  
ATOM   2691 H16T  PA    68      54.827  12.052  35.034  1.00  0.00           H  
ATOM   2692 C115  PA    68      53.943  12.242  37.036  1.00  0.00           C  
ATOM   2693 H15R  PA    68      52.902  12.308  37.361  1.00  0.00           H  
ATOM   2694 H15S  PA    68      54.392  13.217  37.234  1.00  0.00           H  
ATOM   2695 C114  PA    68      54.623  11.107  37.742  1.00  0.00           C  
ATOM   2696 H14R  PA    68      55.691  11.332  37.699  1.00  0.00           H  
ATOM   2697 H14S  PA    68      54.400  10.126  37.318  1.00  0.00           H  
ATOM   2698 C113  PA    68      54.383  10.947  39.274  1.00  0.00           C  
ATOM   2699 H13R  PA    68      54.961  10.066  39.561  1.00  0.00           H  
ATOM   2700 H13S  PA    68      53.331  10.687  39.412  1.00  0.00           H  
ATOM   2701 C112  PA    68      54.843  12.034  40.174  1.00  0.00           C  
ATOM   2702 H12R  PA    68      54.328  12.966  39.935  1.00  0.00           H  
ATOM   2703 H12S  PA    68      55.922  12.116  40.023  1.00  0.00           H  
ATOM   2704 C111  PA    68      54.687  11.812  41.729  1.00  0.00           C  
ATOM   2705 H11R  PA    68      55.202  10.898  42.033  1.00  0.00           H  
ATOM   2706 H11S  PA    68      53.638  11.953  42.000  1.00  0.00           H  
ATOM   2707 C110  PA    68      55.266  13.012  42.513  1.00  0.00           C  
ATOM   2708 H10R  PA    68      54.770  13.935  42.205  1.00  0.00           H  
ATOM   2709 H10S  PA    68      56.334  13.125  42.319  1.00  0.00           H  
ATOM   2710  C19  PA    68      55.195  12.893  43.992  1.00  0.00           C  
ATOM   2711  H9R  PA    68      55.886  12.088  44.253  1.00  0.00           H  
ATOM   2712  H9S  PA    68      54.173  12.770  44.357  1.00  0.00           H  
ATOM   2713  C18  PA    68      55.630  14.265  44.484  1.00  0.00           C  
ATOM   2714  H8R  PA    68      54.976  15.070  44.142  1.00  0.00           H  
ATOM   2715  H8S  PA    68      56.644  14.532  44.178  1.00  0.00           H  
ATOM   2716  C17  PA    68      55.600  14.359  46.041  1.00  0.00           C  
ATOM   2717  H7R  PA    68      54.560  14.220  46.344  1.00  0.00           H  
ATOM   2718  H7S  PA    68      55.969  15.366  46.243  1.00  0.00           H  
ATOM   2719  C16  PA    68      56.490  13.288  46.799  1.00  0.00           C  
ATOM   2720  H6R  PA    68      57.564  13.433  46.664  1.00  0.00           H  
ATOM   2721  H6S  PA    68      56.176  12.295  46.472  1.00  0.00           H  
ATOM   2722  C15  PA    68      56.176  13.425  48.328  1.00  0.00           C  
ATOM   2723  H5R  PA    68      56.591  12.524  48.785  1.00  0.00           H  
ATOM   2724  H5S  PA    68      55.134  13.438  48.652  1.00  0.00           H  
ATOM   2725  C14  PA    68      56.922  14.738  48.961  1.00  0.00           C  
ATOM   2726  H4R  PA    68      56.515  15.567  48.378  1.00  0.00           H  
ATOM   2727  H4S  PA    68      57.977  14.732  48.682  1.00  0.00           H  
ATOM   2728  C13  PA    68      56.726  14.853  50.486  1.00  0.00           C  
ATOM   2729  H3R  PA    68      55.654  14.772  50.678  1.00  0.00           H  
ATOM   2730  H3S  PA    68      57.011  15.877  50.734  1.00  0.00           H  
ATOM   2731  C12  PA    68      57.557  13.801  51.283  1.00  0.00           C  
ATOM   2732  H2R  PA    68      58.571  13.969  50.916  1.00  0.00           H  
ATOM   2733  H2S  PA    68      57.127  12.861  50.929  1.00  0.00           H  
ATOM   2734  C11  PC    69      57.655  13.971  52.762  1.00  0.00           C  
ATOM   2735  O12  PC    69      57.037  14.849  53.319  1.00  0.00           O  
ATOM   2736  O11  PC    69      58.418  13.122  53.370  1.00  0.00           O  
ATOM   2737  C1   PC    69      58.680  13.104  54.855  1.00  0.00           C  
ATOM   2738  HR   PC    69      58.819  12.050  55.109  1.00  0.00           H  
ATOM   2739  HS   PC    69      57.829  13.472  55.434  1.00  0.00           H  
ATOM   2740  C2   PC    69      59.981  13.937  55.264  1.00  0.00           C  
ATOM   2741  HX   PC    69      60.837  13.467  54.775  1.00  0.00           H  
ATOM   2742  C3   PC    69      60.372  13.805  56.763  1.00  0.00           C  
ATOM   2743  HA   PC    69      61.011  14.629  57.089  1.00  0.00           H  
ATOM   2744  HB   PC    69      60.977  12.910  56.928  1.00  0.00           H  
ATOM   2745  O31  PC    69      59.168  13.723  57.533  1.00  0.00           O  
ATOM   2746  P31  PC    69      59.252  12.980  58.953  1.00  0.00           P  
ATOM   2747  O32  PC    69      59.408  11.530  58.652  1.00  0.00           O  
ATOM   2748  C31  PC    69      58.246  10.769  58.299  1.00  0.00           C  
ATOM   2749  H1A  PC    69      57.738  11.276  57.475  1.00  0.00           H  
ATOM   2750  H1B  PC    69      57.596  10.676  59.173  1.00  0.00           H  
ATOM   2751  C32  PC    69      58.731   9.403  57.637  1.00  0.00           C  
ATOM   2752  H2A  PC    69      59.460   9.633  56.859  1.00  0.00           H  
ATOM   2753  H2B  PC    69      57.884   9.085  57.027  1.00  0.00           H  
ATOM   2754  N31  PC    69      59.244   8.430  58.540  1.00  0.00           N  
ATOM   2755  C33  PC    69      58.160   8.014  59.461  1.00  0.00           C  
ATOM   2756  H3A  PC    69      57.835   8.929  59.959  1.00  0.00           H  
ATOM   2757  H3B  PC    69      58.659   7.343  60.163  1.00  0.00           H  
ATOM   2758  H3C  PC    69      57.323   7.517  58.970  1.00  0.00           H  
ATOM   2759  C34  PC    69      59.713   7.202  57.905  1.00  0.00           C  
ATOM   2760  H4A  PC    69      59.951   6.499  58.704  1.00  0.00           H  
ATOM   2761  H4B  PC    69      60.583   7.474  57.305  1.00  0.00           H  
ATOM   2762  H4C  PC    69      58.805   6.811  57.443  1.00  0.00           H  
ATOM   2763  C35  PC    69      60.289   8.947  59.436  1.00  0.00           C  
ATOM   2764  H5A  PC    69      61.001   9.509  58.830  1.00  0.00           H  
ATOM   2765  H5B  PC    69      60.885   8.152  59.886  1.00  0.00           H  
ATOM   2766  H5C  PC    69      59.921   9.623  60.209  1.00  0.00           H  
ATOM   2767  O33  PC    69      60.433  13.491  59.679  1.00  0.00           O  
ATOM   2768  O34  PC    69      58.005  13.313  59.578  1.00  0.00           O  
ATOM   2769  O21  PC    69      59.764  15.377  54.839  1.00  0.00           O  
ATOM   2770  C21  PC    69      60.171  15.759  53.621  1.00  0.00           C  
ATOM   2771  O22  PC    69      60.858  15.038  52.920  1.00  0.00           O  
ATOM   2772  C12  OL    70      59.823  17.139  53.373  1.00  0.00           C  
ATOM   2773  H2R  OL    70      58.739  17.232  53.284  1.00  0.00           H  
ATOM   2774  H2S  OL    70      60.164  17.797  54.175  1.00  0.00           H  
ATOM   2775  C13  OL    70      60.428  17.720  52.059  1.00  0.00           C  
ATOM   2776  H3R  OL    70      60.335  18.803  51.951  1.00  0.00           H  
ATOM   2777  H3S  OL    70      61.473  17.488  52.277  1.00  0.00           H  
ATOM   2778  C14  OL    70      59.973  17.065  50.681  1.00  0.00           C  
ATOM   2779  H4R  OL    70      60.210  16.003  50.765  1.00  0.00           H  
ATOM   2780  H4S  OL    70      58.885  17.103  50.594  1.00  0.00           H  
ATOM   2781  C15  OL    70      60.578  17.721  49.444  1.00  0.00           C  
ATOM   2782  H5R  OL    70      60.426  18.801  49.392  1.00  0.00           H  
ATOM   2783  H5S  OL    70      61.635  17.455  49.371  1.00  0.00           H  
ATOM   2784  C16  OL    70      59.788  17.249  48.119  1.00  0.00           C  
ATOM   2785  H6R  OL    70      59.591  16.176  48.062  1.00  0.00           H  
ATOM   2786  H6S  OL    70      58.776  17.659  48.123  1.00  0.00           H  
ATOM   2787  C17  OL    70      60.390  17.750  46.830  1.00  0.00           C  
ATOM   2788  H7R  OL    70      60.554  18.808  47.044  1.00  0.00           H  
ATOM   2789  H7S  OL    70      61.373  17.327  46.615  1.00  0.00           H  
ATOM   2790  C18  OL    70      59.428  17.745  45.599  1.00  0.00           C  
ATOM   2791  H8R  OL    70      58.884  16.799  45.573  1.00  0.00           H  
ATOM   2792  H8S  OL    70      58.614  18.470  45.671  1.00  0.00           H  
ATOM   2793  C19  OL    70      60.179  18.011  44.326  1.00  0.00           C  
ATOM   2794  H9R  OL    70      61.100  18.577  44.434  1.00  0.00           H  
ATOM   2795 C110  OL    70      59.796  17.795  43.076  1.00  0.00           C  
ATOM   2796 H10R  OL    70      60.499  18.034  42.281  1.00  0.00           H  
ATOM   2797 C111  OL    70      58.422  17.263  42.756  1.00  0.00           C  
ATOM   2798 H11R  OL    70      57.672  17.122  43.537  1.00  0.00           H  
ATOM   2799 H11S  OL    70      57.901  17.902  42.041  1.00  0.00           H  
ATOM   2800 C112  OL    70      58.617  15.914  41.964  1.00  0.00           C  
ATOM   2801 H12R  OL    70      59.040  15.205  42.679  1.00  0.00           H  
ATOM   2802 H12S  OL    70      57.613  15.495  41.864  1.00  0.00           H  
ATOM   2803 C113  OL    70      59.368  16.073  40.571  1.00  0.00           C  
ATOM   2804 H13R  OL    70      59.026  16.899  39.944  1.00  0.00           H  
ATOM   2805 H13S  OL    70      60.422  16.273  40.772  1.00  0.00           H  
ATOM   2806 C114  OL    70      59.275  14.741  39.738  1.00  0.00           C  
ATOM   2807 H14R  OL    70      60.107  14.595  39.046  1.00  0.00           H  
ATOM   2808 H14S  OL    70      59.398  13.925  40.454  1.00  0.00           H  
ATOM   2809 C115  OL    70      57.903  14.489  38.973  1.00  0.00           C  
ATOM   2810 H15R  OL    70      57.976  13.541  38.434  1.00  0.00           H  
ATOM   2811 H15S  OL    70      57.050  14.246  39.609  1.00  0.00           H  
ATOM   2812 C116  OL    70      57.453  15.583  37.973  1.00  0.00           C  
ATOM   2813 H16R  OL    70      56.517  15.320  37.476  1.00  0.00           H  
ATOM   2814 H16S  OL    70      57.231  16.367  38.701  1.00  0.00           H  
ATOM   2815 C117  OL    70      58.413  16.199  36.958  1.00  0.00           C  
ATOM   2816 H17R  OL    70      59.155  16.806  37.480  1.00  0.00           H  
ATOM   2817 H17S  OL    70      58.904  15.458  36.323  1.00  0.00           H  
ATOM   2818 C118  OL    70      57.775  17.233  36.034  1.00  0.00           C  
ATOM   2819 H18R  OL    70      57.107  16.872  35.249  1.00  0.00           H  
ATOM   2820 H18S  OL    70      58.596  17.740  35.522  1.00  0.00           H  
ATOM   2821 H18T  OL    70      57.356  17.955  36.737  1.00  0.00           H  
TER    2822       OL    70 
ATOM   2822 C116  PA    71       6.026  45.755  40.197  1.00  0.00           C  
ATOM   2823 H16R  PA    71       4.967  45.642  39.957  1.00  0.00           H  
ATOM   2824 H16S  PA    71       6.590  45.521  39.291  1.00  0.00           H  
ATOM   2825 H16T  PA    71       6.289  46.798  40.382  1.00  0.00           H  
ATOM   2826 C115  PA    71       6.446  44.830  41.354  1.00  0.00           C  
ATOM   2827 H15R  PA    71       5.637  44.864  42.087  1.00  0.00           H  
ATOM   2828 H15S  PA    71       7.374  45.101  41.861  1.00  0.00           H  
ATOM   2829 C114  PA    71       6.431  43.327  40.888  1.00  0.00           C  
ATOM   2830 H14R  PA    71       7.011  43.318  39.962  1.00  0.00           H  
ATOM   2831 H14S  PA    71       5.392  43.030  40.730  1.00  0.00           H  
ATOM   2832 C113  PA    71       7.183  42.470  41.986  1.00  0.00           C  
ATOM   2833 H13R  PA    71       8.129  42.935  42.271  1.00  0.00           H  
ATOM   2834 H13S  PA    71       7.335  41.496  41.515  1.00  0.00           H  
ATOM   2835 C112  PA    71       6.289  42.120  43.211  1.00  0.00           C  
ATOM   2836 H12R  PA    71       5.361  41.616  42.935  1.00  0.00           H  
ATOM   2837 H12S  PA    71       5.949  43.015  43.737  1.00  0.00           H  
ATOM   2838 C111  PA    71       7.241  41.499  44.235  1.00  0.00           C  
ATOM   2839 H11R  PA    71       8.084  42.193  44.208  1.00  0.00           H  
ATOM   2840 H11S  PA    71       7.608  40.540  43.863  1.00  0.00           H  
ATOM   2841 C110  PA    71       6.680  41.462  45.683  1.00  0.00           C  
ATOM   2842 H10R  PA    71       7.410  40.934  46.300  1.00  0.00           H  
ATOM   2843 H10S  PA    71       5.780  40.845  45.727  1.00  0.00           H  
ATOM   2844  C19  PA    71       6.473  42.880  46.307  1.00  0.00           C  
ATOM   2845  H9R  PA    71       5.584  43.439  46.008  1.00  0.00           H  
ATOM   2846  H9S  PA    71       7.308  43.523  46.020  1.00  0.00           H  
ATOM   2847  C18  PA    71       6.565  42.857  47.847  1.00  0.00           C  
ATOM   2848  H8R  PA    71       6.474  43.860  48.269  1.00  0.00           H  
ATOM   2849  H8S  PA    71       7.540  42.480  48.163  1.00  0.00           H  
ATOM   2850  C17  PA    71       5.524  41.911  48.446  1.00  0.00           C  
ATOM   2851  H7R  PA    71       5.642  40.906  48.036  1.00  0.00           H  
ATOM   2852  H7S  PA    71       4.495  42.173  48.190  1.00  0.00           H  
ATOM   2853  C16  PA    71       5.765  41.794  49.975  1.00  0.00           C  
ATOM   2854  H6R  PA    71       6.755  41.398  50.209  1.00  0.00           H  
ATOM   2855  H6S  PA    71       5.163  40.964  50.350  1.00  0.00           H  
ATOM   2856  C15  PA    71       5.577  42.984  50.901  1.00  0.00           C  
ATOM   2857  H5R  PA    71       4.565  43.313  50.656  1.00  0.00           H  
ATOM   2858  H5S  PA    71       6.300  43.782  50.720  1.00  0.00           H  
ATOM   2859  C14  PA    71       5.714  42.586  52.419  1.00  0.00           C  
ATOM   2860  H4R  PA    71       5.869  43.488  53.015  1.00  0.00           H  
ATOM   2861  H4S  PA    71       6.661  42.067  52.582  1.00  0.00           H  
ATOM   2862  C13  PA    71       4.529  41.716  53.025  1.00  0.00           C  
ATOM   2863  H3R  PA    71       4.446  40.826  52.397  1.00  0.00           H  
ATOM   2864  H3S  PA    71       3.664  42.339  52.790  1.00  0.00           H  
ATOM   2865  C12  PA    71       4.510  41.456  54.522  1.00  0.00           C  
ATOM   2866  H2R  PA    71       5.483  41.123  54.890  1.00  0.00           H  
ATOM   2867  H2S  PA    71       3.750  40.690  54.686  1.00  0.00           H  
ATOM   2868  C11  PS    72       4.204  42.652  55.343  1.00  0.00           C  
ATOM   2869  O12  PS    72       4.308  43.797  55.007  1.00  0.00           O  
ATOM   2870  O11  PS    72       3.789  42.207  56.572  1.00  0.00           O  
ATOM   2871  C1   PS    72       3.278  43.199  57.568  1.00  0.00           C  
ATOM   2872  HR   PS    72       3.832  44.122  57.378  1.00  0.00           H  
ATOM   2873  HS   PS    72       3.518  42.818  58.563  1.00  0.00           H  
ATOM   2874  C2   PS    72       1.714  43.353  57.397  1.00  0.00           C  
ATOM   2875  HX   PS    72       1.264  44.101  58.055  1.00  0.00           H  
ATOM   2876  C3   PS    72       1.105  42.036  57.738  1.00  0.00           C  
ATOM   2877  HA   PS    72       1.750  41.181  57.523  1.00  0.00           H  
ATOM   2878  HB   PS    72       0.150  42.067  57.206  1.00  0.00           H  
ATOM   2879  O31  PS    72       0.764  41.871  59.117  1.00  0.00           O  
ATOM   2880  P31  PS    72      -0.672  42.454  59.613  1.00  0.00           P  
ATOM   2881  O32  PS    72      -1.471  41.125  59.558  1.00  0.00           O  
ATOM   2882  C31  PS    72      -1.067  40.032  60.547  1.00  0.00           C  
ATOM   2883  H1A  PS    72      -1.307  40.363  61.560  1.00  0.00           H  
ATOM   2884  H1B  PS    72       0.023  39.971  60.595  1.00  0.00           H  
ATOM   2885  C32  PS    72      -1.695  38.720  60.031  1.00  0.00           C  
ATOM   2886  H2A  PS    72      -1.394  38.508  59.004  1.00  0.00           H  
ATOM   2887  N31  PS    72      -3.176  38.797  60.106  1.00  0.00           N  
ATOM   2888 HN1A  PS    72      -3.587  39.032  61.024  1.00  0.00           H  
ATOM   2889 HN1B  PS    72      -3.540  39.531  59.477  1.00  0.00           H  
ATOM   2890 HN1C  PS    72      -3.550  37.889  59.784  1.00  0.00           H  
ATOM   2891  C33  PS    72      -1.204  37.511  60.749  1.00  0.00           C  
ATOM   2892  O33  PS    72      -0.385  42.856  60.984  1.00  0.00           O  
ATOM   2893  O34  PS    72      -1.286  43.434  58.647  1.00  0.00           O  
ATOM   2894  O21  PS    72       1.466  43.664  55.990  1.00  0.00           O  
ATOM   2895  C21  PS    72       1.521  45.022  55.788  1.00  0.00           C  
ATOM   2896  O22  PS    72       2.077  45.827  56.474  1.00  0.00           O  
ATOM   2897  O35  PS    72      -1.025  36.525  60.070  1.00  0.00           O  
ATOM   2898  O36  PS    72      -0.782  37.513  61.846  1.00  0.00           O  
ATOM   2899  C12  OL    73       0.687  45.256  54.496  1.00  0.00           C  
ATOM   2900  H2R  OL    73      -0.216  44.658  54.354  1.00  0.00           H  
ATOM   2901  H2S  OL    73       0.333  46.288  54.544  1.00  0.00           H  
ATOM   2902  C13  OL    73       1.646  45.187  53.304  1.00  0.00           C  
ATOM   2903  H3R  OL    73       2.435  45.925  53.462  1.00  0.00           H  
ATOM   2904  H3S  OL    73       2.137  44.218  53.412  1.00  0.00           H  
ATOM   2905  C14  OL    73       0.925  45.432  51.996  1.00  0.00           C  
ATOM   2906  H4R  OL    73       0.154  44.704  51.734  1.00  0.00           H  
ATOM   2907  H4S  OL    73       0.367  46.370  52.020  1.00  0.00           H  
ATOM   2908  C15  OL    73       1.937  45.452  50.848  1.00  0.00           C  
ATOM   2909  H5R  OL    73       2.514  46.343  51.104  1.00  0.00           H  
ATOM   2910  H5S  OL    73       2.576  44.582  51.013  1.00  0.00           H  
ATOM   2911  C16  OL    73       1.361  45.446  49.391  1.00  0.00           C  
ATOM   2912  H6R  OL    73       0.653  44.616  49.353  1.00  0.00           H  
ATOM   2913  H6S  OL    73       0.844  46.395  49.235  1.00  0.00           H  
ATOM   2914  C17  OL    73       2.527  45.366  48.315  1.00  0.00           C  
ATOM   2915  H7R  OL    73       3.247  46.109  48.664  1.00  0.00           H  
ATOM   2916  H7S  OL    73       3.080  44.428  48.404  1.00  0.00           H  
ATOM   2917  C18  OL    73       2.159  45.485  46.804  1.00  0.00           C  
ATOM   2918  H8R  OL    73       1.701  44.517  46.588  1.00  0.00           H  
ATOM   2919  H8S  OL    73       1.452  46.314  46.735  1.00  0.00           H  
ATOM   2920  C19  OL    73       3.377  45.794  45.988  1.00  0.00           C  
ATOM   2921  H9R  OL    73       4.238  46.212  46.503  1.00  0.00           H  
ATOM   2922 C110  OL    73       3.650  45.254  44.777  1.00  0.00           C  
ATOM   2923 H10R  OL    73       4.579  45.639  44.366  1.00  0.00           H  
ATOM   2924 C111  OL    73       2.609  44.632  43.831  1.00  0.00           C  
ATOM   2925 H11R  OL    73       3.022  43.637  43.651  1.00  0.00           H  
ATOM   2926 H11S  OL    73       1.631  44.592  44.313  1.00  0.00           H  
ATOM   2927 C112  OL    73       2.480  45.378  42.423  1.00  0.00           C  
ATOM   2928 H12R  OL    73       1.866  46.271  42.555  1.00  0.00           H  
ATOM   2929 H12S  OL    73       3.450  45.800  42.154  1.00  0.00           H  
ATOM   2930 C113  OL    73       1.994  44.392  41.355  1.00  0.00           C  
ATOM   2931 H13R  OL    73       2.810  43.691  41.168  1.00  0.00           H  
ATOM   2932 H13S  OL    73       1.178  43.755  41.704  1.00  0.00           H  
ATOM   2933 C114  OL    73       1.781  45.053  40.020  1.00  0.00           C  
ATOM   2934 H14R  OL    73       2.558  45.805  39.867  1.00  0.00           H  
ATOM   2935 H14S  OL    73       1.879  44.210  39.333  1.00  0.00           H  
ATOM   2936 C115  OL    73       0.400  45.642  39.745  1.00  0.00           C  
ATOM   2937 H15R  OL    73       0.091  46.302  40.558  1.00  0.00           H  
ATOM   2938 H15S  OL    73       0.493  46.455  39.022  1.00  0.00           H  
ATOM   2939 C116  OL    73      -0.775  44.694  39.460  1.00  0.00           C  
ATOM   2940 H16R  OL    73      -0.966  44.230  40.429  1.00  0.00           H  
ATOM   2941 H16S  OL    73      -1.644  45.342  39.325  1.00  0.00           H  
ATOM   2942 C117  OL    73      -0.555  43.655  38.355  1.00  0.00           C  
ATOM   2943 H17R  OL    73      -0.274  44.102  37.399  1.00  0.00           H  
ATOM   2944 H17S  OL    73       0.185  42.941  38.722  1.00  0.00           H  
ATOM   2945 C118  OL    73      -1.832  42.930  38.091  1.00  0.00           C  
ATOM   2946 H18R  OL    73      -1.619  42.006  37.548  1.00  0.00           H  
ATOM   2947 H18S  OL    73      -2.427  43.548  37.416  1.00  0.00           H  
ATOM   2948 H18T  OL    73      -2.172  42.658  39.092  1.00  0.00           H  
TER    2949       OL    73 
ATOM   2949 C116  PA    74       7.288   8.406  46.260  1.00  0.00           C  
ATOM   2950 H16R  PA    74       6.747   9.353  46.306  1.00  0.00           H  
ATOM   2951 H16S  PA    74       6.895   7.708  47.002  1.00  0.00           H  
ATOM   2952 H16T  PA    74       6.989   8.093  45.257  1.00  0.00           H  
ATOM   2953 C115  PA    74       8.844   8.570  46.285  1.00  0.00           C  
ATOM   2954 H15R  PA    74       9.171   9.431  45.697  1.00  0.00           H  
ATOM   2955 H15S  PA    74       9.265   7.760  45.686  1.00  0.00           H  
ATOM   2956 C114  PA    74       9.385   8.418  47.688  1.00  0.00           C  
ATOM   2957 H14R  PA    74       9.039   7.462  48.086  1.00  0.00           H  
ATOM   2958 H14S  PA    74       8.965   9.287  48.198  1.00  0.00           H  
ATOM   2959 C113  PA    74      10.908   8.494  47.762  1.00  0.00           C  
ATOM   2960 H13R  PA    74      11.267   9.480  47.459  1.00  0.00           H  
ATOM   2961 H13S  PA    74      11.393   7.691  47.204  1.00  0.00           H  
ATOM   2962 C112  PA    74      11.319   8.189  49.177  1.00  0.00           C  
ATOM   2963 H12R  PA    74      12.314   7.769  49.016  1.00  0.00           H  
ATOM   2964 H12S  PA    74      10.693   7.408  49.613  1.00  0.00           H  
ATOM   2965 C111  PA    74      11.284   9.487  49.990  1.00  0.00           C  
ATOM   2966 H11R  PA    74      10.274   9.834  50.218  1.00  0.00           H  
ATOM   2967 H11S  PA    74      11.726  10.307  49.420  1.00  0.00           H  
ATOM   2968 C110  PA    74      12.114   9.290  51.304  1.00  0.00           C  
ATOM   2969 H10R  PA    74      11.768   8.413  51.855  1.00  0.00           H  
ATOM   2970 H10S  PA    74      12.016  10.190  51.914  1.00  0.00           H  
ATOM   2971  C19  PA    74      13.627   9.168  50.885  1.00  0.00           C  
ATOM   2972  H9R  PA    74      13.860   9.840  50.057  1.00  0.00           H  
ATOM   2973  H9S  PA    74      13.872   8.146  50.590  1.00  0.00           H  
ATOM   2974  C18  PA    74      14.490   9.595  52.079  1.00  0.00           C  
ATOM   2975  H8R  PA    74      14.235   8.817  52.801  1.00  0.00           H  
ATOM   2976  H8S  PA    74      14.104  10.532  52.487  1.00  0.00           H  
ATOM   2977  C17  PA    74      15.969   9.735  52.022  1.00  0.00           C  
ATOM   2978  H7R  PA    74      16.234  10.524  51.315  1.00  0.00           H  
ATOM   2979  H7S  PA    74      16.365   8.816  51.585  1.00  0.00           H  
ATOM   2980  C16  PA    74      16.699  10.000  53.404  1.00  0.00           C  
ATOM   2981  H6R  PA    74      16.526   9.131  54.042  1.00  0.00           H  
ATOM   2982  H6S  PA    74      16.197  10.897  53.774  1.00  0.00           H  
ATOM   2983  C15  PA    74      18.173  10.397  53.332  1.00  0.00           C  
ATOM   2984  H5R  PA    74      18.615  10.712  54.280  1.00  0.00           H  
ATOM   2985  H5S  PA    74      18.333  11.223  52.636  1.00  0.00           H  
ATOM   2986  C14  PA    74      19.019   9.356  52.736  1.00  0.00           C  
ATOM   2987  H4R  PA    74      19.991   9.846  52.664  1.00  0.00           H  
ATOM   2988  H4S  PA    74      18.617   9.009  51.782  1.00  0.00           H  
ATOM   2989  C13  PA    74      19.199   8.162  53.754  1.00  0.00           C  
ATOM   2990  H3R  PA    74      19.627   7.323  53.201  1.00  0.00           H  
ATOM   2991  H3S  PA    74      18.193   7.785  53.946  1.00  0.00           H  
ATOM   2992  C12  PA    74      19.921   8.406  55.121  1.00  0.00           C  
ATOM   2993  H2R  PA    74      19.295   8.982  55.805  1.00  0.00           H  
ATOM   2994  H2S  PA    74      20.022   7.476  55.686  1.00  0.00           H  
ATOM   2995  C11  PC    75      21.338   8.876  54.896  1.00  0.00           C  
ATOM   2996  O12  PC    75      22.285   8.205  54.437  1.00  0.00           O  
ATOM   2997  O11  PC    75      21.470  10.142  55.384  1.00  0.00           O  
ATOM   2998  C1   PC    75      22.768  10.782  55.209  1.00  0.00           C  
ATOM   2999  HR   PC    75      22.782  11.104  54.165  1.00  0.00           H  
ATOM   3000  HS   PC    75      23.608  10.130  55.463  1.00  0.00           H  
ATOM   3001  C2   PC    75      22.879  12.037  56.142  1.00  0.00           C  
ATOM   3002  HX   PC    75      23.886  12.440  56.007  1.00  0.00           H  
ATOM   3003  C3   PC    75      22.497  11.808  57.611  1.00  0.00           C  
ATOM   3004  HA   PC    75      21.619  11.185  57.797  1.00  0.00           H  
ATOM   3005  HB   PC    75      22.404  12.831  57.984  1.00  0.00           H  
ATOM   3006  O31  PC    75      23.690  11.136  58.206  1.00  0.00           O  
ATOM   3007  P31  PC    75      24.275  11.625  59.557  1.00  0.00           P  
ATOM   3008  O32  PC    75      23.269  10.967  60.675  1.00  0.00           O  
ATOM   3009  C31  PC    75      23.238   9.535  60.900  1.00  0.00           C  
ATOM   3010  H1A  PC    75      24.279   9.223  61.021  1.00  0.00           H  
ATOM   3011  H1B  PC    75      22.863   8.989  60.030  1.00  0.00           H  
ATOM   3012  C32  PC    75      22.571   9.357  62.305  1.00  0.00           C  
ATOM   3013  H2A  PC    75      21.691   9.994  62.396  1.00  0.00           H  
ATOM   3014  H2B  PC    75      23.238   9.878  62.993  1.00  0.00           H  
ATOM   3015  N31  PC    75      22.445   7.925  62.712  1.00  0.00           N  
ATOM   3016  C33  PC    75      21.893   7.869  64.054  1.00  0.00           C  
ATOM   3017  H3A  PC    75      21.847   6.820  64.350  1.00  0.00           H  
ATOM   3018  H3B  PC    75      20.859   8.215  64.016  1.00  0.00           H  
ATOM   3019  H3C  PC    75      22.549   8.457  64.698  1.00  0.00           H  
ATOM   3020  C34  PC    75      21.658   7.045  61.808  1.00  0.00           C  
ATOM   3021  H4A  PC    75      21.768   7.446  60.800  1.00  0.00           H  
ATOM   3022  H4B  PC    75      20.603   7.198  62.040  1.00  0.00           H  
ATOM   3023  H4C  PC    75      21.911   5.987  61.890  1.00  0.00           H  
ATOM   3024  C35  PC    75      23.784   7.337  62.747  1.00  0.00           C  
ATOM   3025  H5A  PC    75      23.742   6.271  62.977  1.00  0.00           H  
ATOM   3026  H5B  PC    75      24.438   7.861  63.445  1.00  0.00           H  
ATOM   3027  H5C  PC    75      24.113   7.337  61.707  1.00  0.00           H  
ATOM   3028  O33  PC    75      25.527  10.891  59.747  1.00  0.00           O  
ATOM   3029  O34  PC    75      24.393  13.151  59.625  1.00  0.00           O  
ATOM   3030  O21  PC    75      21.961  13.122  55.756  1.00  0.00           O  
ATOM   3031  C21  PC    75      22.207  13.802  54.636  1.00  0.00           C  
ATOM   3032  O22  PC    75      23.230  13.771  53.966  1.00  0.00           O  
ATOM   3033  C12  OL    76      21.125  14.757  54.291  1.00  0.00           C  
ATOM   3034  H2R  OL    76      20.204  14.326  53.893  1.00  0.00           H  
ATOM   3035  H2S  OL    76      20.835  15.244  55.224  1.00  0.00           H  
ATOM   3036  C13  OL    76      21.492  15.969  53.382  1.00  0.00           C  
ATOM   3037  H3R  OL    76      20.661  16.675  53.448  1.00  0.00           H  
ATOM   3038  H3S  OL    76      22.359  16.509  53.767  1.00  0.00           H  
ATOM   3039  C14  OL    76      21.745  15.581  51.896  1.00  0.00           C  
ATOM   3040  H4R  OL    76      22.092  16.348  51.201  1.00  0.00           H  
ATOM   3041  H4S  OL    76      22.601  14.903  51.919  1.00  0.00           H  
ATOM   3042  C15  OL    76      20.610  14.763  51.193  1.00  0.00           C  
ATOM   3043  H5R  OL    76      21.070  14.369  50.284  1.00  0.00           H  
ATOM   3044  H5S  OL    76      20.239  13.902  51.752  1.00  0.00           H  
ATOM   3045  C16  OL    76      19.373  15.607  50.925  1.00  0.00           C  
ATOM   3046  H6R  OL    76      18.772  15.836  51.807  1.00  0.00           H  
ATOM   3047  H6S  OL    76      19.788  16.536  50.527  1.00  0.00           H  
ATOM   3048  C17  OL    76      18.456  15.169  49.802  1.00  0.00           C  
ATOM   3049  H7R  OL    76      19.072  14.894  48.943  1.00  0.00           H  
ATOM   3050  H7S  OL    76      18.070  14.225  50.194  1.00  0.00           H  
ATOM   3051  C18  OL    76      17.308  16.159  49.460  1.00  0.00           C  
ATOM   3052  H8R  OL    76      16.611  15.743  48.729  1.00  0.00           H  
ATOM   3053  H8S  OL    76      16.761  16.255  50.400  1.00  0.00           H  
ATOM   3054  C19  OL    76      17.940  17.493  48.961  1.00  0.00           C  
ATOM   3055  H9R  OL    76      17.924  18.365  49.610  1.00  0.00           H  
ATOM   3056 C110  OL    76      18.426  17.639  47.736  1.00  0.00           C  
ATOM   3057 H10R  OL    76      18.781  18.623  47.439  1.00  0.00           H  
ATOM   3058 C111  OL    76      18.500  16.614  46.569  1.00  0.00           C  
ATOM   3059 H11R  OL    76      18.435  15.606  46.983  1.00  0.00           H  
ATOM   3060 H11S  OL    76      17.589  16.768  45.987  1.00  0.00           H  
ATOM   3061 C112  OL    76      19.696  16.748  45.616  1.00  0.00           C  
ATOM   3062 H12R  OL    76      19.709  17.735  45.149  1.00  0.00           H  
ATOM   3063 H12S  OL    76      20.608  16.740  46.217  1.00  0.00           H  
ATOM   3064 C113  OL    76      19.858  15.600  44.552  1.00  0.00           C  
ATOM   3065 H13R  OL    76      19.897  14.662  45.110  1.00  0.00           H  
ATOM   3066 H13S  OL    76      18.981  15.696  43.909  1.00  0.00           H  
ATOM   3067 C114  OL    76      21.126  15.704  43.810  1.00  0.00           C  
ATOM   3068 H14R  OL    76      21.007  16.516  43.089  1.00  0.00           H  
ATOM   3069 H14S  OL    76      21.901  15.981  44.527  1.00  0.00           H  
ATOM   3070 C115  OL    76      21.661  14.561  42.999  1.00  0.00           C  
ATOM   3071 H15R  OL    76      22.165  13.806  43.607  1.00  0.00           H  
ATOM   3072 H15S  OL    76      20.854  14.078  42.444  1.00  0.00           H  
ATOM   3073 C116  OL    76      22.772  15.086  42.060  1.00  0.00           C  
ATOM   3074 H16R  OL    76      22.450  15.904  41.413  1.00  0.00           H  
ATOM   3075 H16S  OL    76      23.622  15.420  42.660  1.00  0.00           H  
ATOM   3076 C117  OL    76      23.192  13.781  41.215  1.00  0.00           C  
ATOM   3077 H17R  OL    76      23.630  13.067  41.916  1.00  0.00           H  
ATOM   3078 H17S  OL    76      22.270  13.337  40.835  1.00  0.00           H  
ATOM   3079 C118  OL    76      24.100  14.064  39.991  1.00  0.00           C  
ATOM   3080 H18R  OL    76      24.136  13.240  39.276  1.00  0.00           H  
ATOM   3081 H18S  OL    76      25.145  14.224  40.264  1.00  0.00           H  
ATOM   3082 H18T  OL    76      23.853  14.990  39.467  1.00  0.00           H  
TER    3083       OL    76 
ATOM   3083  C1  CHL    77      10.198  25.042  47.644  1.00  0.00           C  
ATOM   3084  H11 CHL    77      10.937  24.377  48.097  1.00  0.00           H  
ATOM   3085  H12 CHL    77       9.615  24.405  46.976  1.00  0.00           H  
ATOM   3086  C2  CHL    77       9.388  25.537  48.831  1.00  0.00           C  
ATOM   3087  H21 CHL    77       8.586  26.226  48.556  1.00  0.00           H  
ATOM   3088  H22 CHL    77       9.037  24.606  49.279  1.00  0.00           H  
ATOM   3089  C3  CHL    77      10.309  26.308  49.855  1.00  0.00           C  
ATOM   3090  H31 CHL    77      10.972  25.589  50.342  1.00  0.00           H  
ATOM   3091  C4  CHL    77      11.017  27.508  49.037  1.00  0.00           C  
ATOM   3092  H41 CHL    77      10.306  28.326  48.904  1.00  0.00           H  
ATOM   3093  H42 CHL    77      11.770  28.009  49.650  1.00  0.00           H  
ATOM   3094  C5  CHL    77      11.656  27.137  47.712  1.00  0.00           C  
ATOM   3095  C6  CHL    77      12.913  27.583  47.507  1.00  0.00           C  
ATOM   3096  H61 CHL    77      13.314  28.163  48.334  1.00  0.00           H  
ATOM   3097  C7  CHL    77      13.689  27.168  46.340  1.00  0.00           C  
ATOM   3098  H71 CHL    77      14.147  28.043  45.875  1.00  0.00           H  
ATOM   3099  H72 CHL    77      14.508  26.558  46.727  1.00  0.00           H  
ATOM   3100  C8  CHL    77      12.873  26.447  45.224  1.00  0.00           C  
ATOM   3101  H81 CHL    77      12.377  27.178  44.583  1.00  0.00           H  
ATOM   3102  C9  CHL    77      11.910  25.386  45.863  1.00  0.00           C  
ATOM   3103  H91 CHL    77      12.523  24.720  46.473  1.00  0.00           H  
ATOM   3104  C10 CHL    77      10.921  26.141  46.845  1.00  0.00           C  
ATOM   3105  C11 CHL    77      11.175  24.558  44.775  1.00  0.00           C  
ATOM   3106 H111 CHL    77      10.620  23.720  45.202  1.00  0.00           H  
ATOM   3107 H112 CHL    77      10.280  25.009  44.341  1.00  0.00           H  
ATOM   3108  C12 CHL    77      12.074  23.888  43.721  1.00  0.00           C  
ATOM   3109 H121 CHL    77      12.672  23.086  44.160  1.00  0.00           H  
ATOM   3110 H122 CHL    77      11.336  23.481  43.027  1.00  0.00           H  
ATOM   3111  C13 CHL    77      13.098  24.975  43.135  1.00  0.00           C  
ATOM   3112  C14 CHL    77      13.821  25.651  44.362  1.00  0.00           C  
ATOM   3113 H141 CHL    77      14.163  24.852  45.024  1.00  0.00           H  
ATOM   3114  C15 CHL    77      15.052  26.330  43.797  1.00  0.00           C  
ATOM   3115 H151 CHL    77      14.848  27.352  43.470  1.00  0.00           H  
ATOM   3116 H152 CHL    77      15.886  26.382  44.500  1.00  0.00           H  
ATOM   3117  C16 CHL    77      15.306  25.412  42.583  1.00  0.00           C  
ATOM   3118 H161 CHL    77      15.118  26.080  41.740  1.00  0.00           H  
ATOM   3119 H162 CHL    77      16.328  25.027  42.589  1.00  0.00           H  
ATOM   3120  C17 CHL    77      14.264  24.296  42.450  1.00  0.00           C  
ATOM   3121 H171 CHL    77      14.629  23.445  43.029  1.00  0.00           H  
ATOM   3122  C18 CHL    77      12.213  25.925  42.268  1.00  0.00           C  
ATOM   3123 H181 CHL    77      11.639  25.340  41.547  1.00  0.00           H  
ATOM   3124 H182 CHL    77      12.870  26.592  41.707  1.00  0.00           H  
ATOM   3125 H183 CHL    77      11.334  26.416  42.692  1.00  0.00           H  
ATOM   3126  C19 CHL    77       9.752  26.865  46.153  1.00  0.00           C  
ATOM   3127 H191 CHL    77       9.187  27.559  46.778  1.00  0.00           H  
ATOM   3128 H192 CHL    77       9.036  26.316  45.537  1.00  0.00           H  
ATOM   3129 H193 CHL    77      10.280  27.522  45.459  1.00  0.00           H  
ATOM   3130  C20 CHL    77      14.135  23.806  40.980  1.00  0.00           C  
ATOM   3131 H201 CHL    77      13.542  24.552  40.447  1.00  0.00           H  
ATOM   3132  C21 CHL    77      13.196  22.579  40.779  1.00  0.00           C  
ATOM   3133 H211 CHL    77      12.165  22.881  40.977  1.00  0.00           H  
ATOM   3134 H212 CHL    77      13.307  21.692  41.407  1.00  0.00           H  
ATOM   3135 H213 CHL    77      13.284  22.309  39.724  1.00  0.00           H  
ATOM   3136  C22 CHL    77      15.576  23.569  40.325  1.00  0.00           C  
ATOM   3137 H221 CHL    77      16.245  24.423  40.454  1.00  0.00           H  
ATOM   3138 H222 CHL    77      16.124  22.705  40.707  1.00  0.00           H  
ATOM   3139  C23 CHL    77      15.610  23.221  38.847  1.00  0.00           C  
ATOM   3140 H231 CHL    77      15.211  22.221  38.668  1.00  0.00           H  
ATOM   3141 H232 CHL    77      14.956  23.903  38.301  1.00  0.00           H  
ATOM   3142  C24 CHL    77      17.050  23.191  38.332  1.00  0.00           C  
ATOM   3143 H241 CHL    77      17.464  24.194  38.457  1.00  0.00           H  
ATOM   3144 H242 CHL    77      17.673  22.570  38.980  1.00  0.00           H  
ATOM   3145  C25 CHL    77      17.220  22.681  36.908  1.00  0.00           C  
ATOM   3146 H251 CHL    77      16.645  23.206  36.142  1.00  0.00           H  
ATOM   3147  C26 CHL    77      18.723  22.912  36.530  1.00  0.00           C  
ATOM   3148 H261 CHL    77      19.459  22.496  37.221  1.00  0.00           H  
ATOM   3149 H262 CHL    77      18.735  24.001  36.445  1.00  0.00           H  
ATOM   3150 H263 CHL    77      19.002  22.696  35.497  1.00  0.00           H  
ATOM   3151  C27 CHL    77      17.008  21.181  36.864  1.00  0.00           C  
ATOM   3152 H271 CHL    77      17.082  20.795  35.846  1.00  0.00           H  
ATOM   3153 H272 CHL    77      16.002  20.827  37.099  1.00  0.00           H  
ATOM   3154 H273 CHL    77      17.779  20.787  37.530  1.00  0.00           H  
ATOM   3155  O1  CHL    77       9.503  26.859  50.932  1.00  0.00           O  
ATOM   3156  HO1 CHL    77      10.163  27.294  51.502  1.00  0.00           H  
TER    3157      CHL    77 
ATOM   3157 C116  PA    78      65.102  19.099  40.724  1.00  0.00           C  
ATOM   3158 H16R  PA    78      65.573  19.435  39.798  1.00  0.00           H  
ATOM   3159 H16S  PA    78      64.878  18.030  40.718  1.00  0.00           H  
ATOM   3160 H16T  PA    78      65.851  19.279  41.498  1.00  0.00           H  
ATOM   3161 C115  PA    78      63.779  19.850  41.001  1.00  0.00           C  
ATOM   3162 H15R  PA    78      63.053  19.626  40.216  1.00  0.00           H  
ATOM   3163 H15S  PA    78      64.023  20.905  40.859  1.00  0.00           H  
ATOM   3164 C114  PA    78      63.190  19.766  42.390  1.00  0.00           C  
ATOM   3165 H14R  PA    78      62.888  18.732  42.566  1.00  0.00           H  
ATOM   3166 H14S  PA    78      62.274  20.349  42.512  1.00  0.00           H  
ATOM   3167 C113  PA    78      64.023  20.312  43.548  1.00  0.00           C  
ATOM   3168 H13R  PA    78      64.235  21.362  43.337  1.00  0.00           H  
ATOM   3169 H13S  PA    78      64.938  19.723  43.638  1.00  0.00           H  
ATOM   3170 C112  PA    78      63.191  20.229  44.851  1.00  0.00           C  
ATOM   3171 H12R  PA    78      62.931  19.168  44.869  1.00  0.00           H  
ATOM   3172 H12S  PA    78      62.248  20.778  44.896  1.00  0.00           H  
ATOM   3173 C111  PA    78      64.052  20.561  46.150  1.00  0.00           C  
ATOM   3174 H11R  PA    78      64.215  21.635  46.256  1.00  0.00           H  
ATOM   3175 H11S  PA    78      65.036  20.093  46.082  1.00  0.00           H  
ATOM   3176 C110  PA    78      63.398  19.913  47.389  1.00  0.00           C  
ATOM   3177 H10R  PA    78      63.419  18.824  47.320  1.00  0.00           H  
ATOM   3178 H10S  PA    78      62.368  20.268  47.464  1.00  0.00           H  
ATOM   3179  C19  PA    78      64.061  20.465  48.730  1.00  0.00           C  
ATOM   3180  H9R  PA    78      63.688  21.487  48.816  1.00  0.00           H  
ATOM   3181  H9S  PA    78      65.150  20.544  48.700  1.00  0.00           H  
ATOM   3182  C18  PA    78      63.647  19.701  49.941  1.00  0.00           C  
ATOM   3183  H8R  PA    78      63.927  18.668  49.724  1.00  0.00           H  
ATOM   3184  H8S  PA    78      62.560  19.736  50.041  1.00  0.00           H  
ATOM   3185  C17  PA    78      64.302  20.221  51.206  1.00  0.00           C  
ATOM   3186  H7R  PA    78      64.125  21.289  51.349  1.00  0.00           H  
ATOM   3187  H7S  PA    78      65.376  20.052  51.106  1.00  0.00           H  
ATOM   3188  C16  PA    78      63.807  19.491  52.427  1.00  0.00           C  
ATOM   3189  H6R  PA    78      64.245  18.496  52.530  1.00  0.00           H  
ATOM   3190  H6S  PA    78      62.724  19.444  52.298  1.00  0.00           H  
ATOM   3191  C15  PA    78      64.017  20.081  53.871  1.00  0.00           C  
ATOM   3192  H5R  PA    78      65.093  20.261  53.907  1.00  0.00           H  
ATOM   3193  H5S  PA    78      63.778  19.266  54.556  1.00  0.00           H  
ATOM   3194  C14  PA    78      63.107  21.243  54.084  1.00  0.00           C  
ATOM   3195  H4R  PA    78      62.093  21.011  53.752  1.00  0.00           H  
ATOM   3196  H4S  PA    78      63.340  22.086  53.429  1.00  0.00           H  
ATOM   3197  C13  PA    78      62.935  21.711  55.505  1.00  0.00           C  
ATOM   3198  H3R  PA    78      62.489  22.703  55.604  1.00  0.00           H  
ATOM   3199  H3S  PA    78      63.946  21.818  55.903  1.00  0.00           H  
ATOM   3200  C12  PA    78      62.248  20.785  56.502  1.00  0.00           C  
ATOM   3201  H2R  PA    78      62.745  19.818  56.595  1.00  0.00           H  
ATOM   3202  H2S  PA    78      61.203  20.695  56.199  1.00  0.00           H  
ATOM   3203  C11  PE    79      62.195  21.409  57.887  1.00  0.00           C  
ATOM   3204  O12  PE    79      62.763  20.928  58.856  1.00  0.00           O  
ATOM   3205  O11  PE    79      61.372  22.450  57.970  1.00  0.00           O  
ATOM   3206  C1   PE    79      61.196  23.044  59.274  1.00  0.00           C  
ATOM   3207  HR   PE    79      62.230  23.237  59.571  1.00  0.00           H  
ATOM   3208  HS   PE    79      60.776  22.350  60.006  1.00  0.00           H  
ATOM   3209  C2   PE    79      60.600  24.476  59.178  1.00  0.00           C  
ATOM   3210  HX   PE    79      60.856  25.155  59.996  1.00  0.00           H  
ATOM   3211  C3   PE    79      59.087  24.442  59.084  1.00  0.00           C  
ATOM   3212  HA   PE    79      58.716  24.137  58.103  1.00  0.00           H  
ATOM   3213  HB   PE    79      58.712  25.456  59.246  1.00  0.00           H  
ATOM   3214  O31  PE    79      58.544  23.485  60.059  1.00  0.00           O  
ATOM   3215  P31  PE    79      58.425  23.973  61.624  1.00  0.00           P  
ATOM   3216  O32  PE    79      57.799  22.712  62.384  1.00  0.00           O  
ATOM   3217  C31  PE    79      58.598  21.602  62.785  1.00  0.00           C  
ATOM   3218  H1A  PE    79      59.413  21.578  62.057  1.00  0.00           H  
ATOM   3219  H1B  PE    79      57.933  20.735  62.738  1.00  0.00           H  
ATOM   3220  C32  PE    79      58.927  21.942  64.245  1.00  0.00           C  
ATOM   3221  H2A  PE    79      59.497  21.061  64.544  1.00  0.00           H  
ATOM   3222  H2B  PE    79      59.663  22.747  64.273  1.00  0.00           H  
ATOM   3223  N31  PE    79      57.784  22.284  65.162  1.00  0.00           N  
ATOM   3224 HN1A  PE    79      57.338  23.153  64.826  1.00  0.00           H  
ATOM   3225 HN1B  PE    79      56.960  21.661  65.207  1.00  0.00           H  
ATOM   3226 HN1C  PE    79      58.069  22.456  66.140  1.00  0.00           H  
ATOM   3227  O33  PE    79      59.766  24.226  62.130  1.00  0.00           O  
ATOM   3228  O34  PE    79      57.539  25.146  61.648  1.00  0.00           O  
ATOM   3229  O21  PE    79      61.002  25.246  57.920  1.00  0.00           O  
ATOM   3230  C21  PE    79      62.222  25.626  57.689  1.00  0.00           C  
ATOM   3231  O22  PE    79      63.246  25.221  58.336  1.00  0.00           O  
ATOM   3232  C12  OL    80      62.236  26.381  56.358  1.00  0.00           C  
ATOM   3233  H2R  OL    80      61.310  26.941  56.210  1.00  0.00           H  
ATOM   3234  H2S  OL    80      63.041  27.119  56.378  1.00  0.00           H  
ATOM   3235  C13  OL    80      62.609  25.401  55.157  1.00  0.00           C  
ATOM   3236  H3R  OL    80      63.609  25.002  55.338  1.00  0.00           H  
ATOM   3237  H3S  OL    80      61.859  24.608  55.170  1.00  0.00           H  
ATOM   3238  C14  OL    80      62.509  26.031  53.752  1.00  0.00           C  
ATOM   3239  H4R  OL    80      61.481  26.166  53.410  1.00  0.00           H  
ATOM   3240  H4S  OL    80      62.876  27.059  53.764  1.00  0.00           H  
ATOM   3241  C15  OL    80      63.419  25.296  52.656  1.00  0.00           C  
ATOM   3242  H5R  OL    80      64.396  25.075  53.091  1.00  0.00           H  
ATOM   3243  H5S  OL    80      62.994  24.319  52.414  1.00  0.00           H  
ATOM   3244  C16  OL    80      63.484  25.993  51.329  1.00  0.00           C  
ATOM   3245  H6R  OL    80      62.427  26.096  51.075  1.00  0.00           H  
ATOM   3246  H6S  OL    80      63.875  26.973  51.612  1.00  0.00           H  
ATOM   3247  C17  OL    80      64.347  25.260  50.304  1.00  0.00           C  
ATOM   3248  H7R  OL    80      65.262  25.119  50.883  1.00  0.00           H  
ATOM   3249  H7S  OL    80      63.938  24.266  50.115  1.00  0.00           H  
ATOM   3250  C18  OL    80      64.747  26.041  49.012  1.00  0.00           C  
ATOM   3251  H8R  OL    80      65.211  26.976  49.332  1.00  0.00           H  
ATOM   3252  H8S  OL    80      65.419  25.501  48.342  1.00  0.00           H  
ATOM   3253  C19  OL    80      63.645  26.425  48.104  1.00  0.00           C  
ATOM   3254  H9R  OL    80      63.143  27.366  48.314  1.00  0.00           H  
ATOM   3255 C110  OL    80      63.254  25.910  46.948  1.00  0.00           C  
ATOM   3256 H10R  OL    80      62.515  26.424  46.338  1.00  0.00           H  
ATOM   3257 C111  OL    80      63.884  24.747  46.228  1.00  0.00           C  
ATOM   3258 H11R  OL    80      64.851  24.456  46.645  1.00  0.00           H  
ATOM   3259 H11S  OL    80      63.236  23.885  46.403  1.00  0.00           H  
ATOM   3260 C112  OL    80      63.969  25.004  44.732  1.00  0.00           C  
ATOM   3261 H12R  OL    80      64.298  26.032  44.567  1.00  0.00           H  
ATOM   3262 H12S  OL    80      64.610  24.201  44.361  1.00  0.00           H  
ATOM   3263 C113  OL    80      62.639  24.808  43.973  1.00  0.00           C  
ATOM   3264 H13R  OL    80      62.376  23.756  44.103  1.00  0.00           H  
ATOM   3265 H13S  OL    80      61.900  25.395  44.522  1.00  0.00           H  
ATOM   3266 C114  OL    80      62.691  25.196  42.524  1.00  0.00           C  
ATOM   3267 H14R  OL    80      61.690  25.280  42.097  1.00  0.00           H  
ATOM   3268 H14S  OL    80      63.113  26.175  42.287  1.00  0.00           H  
ATOM   3269 C115  OL    80      63.558  24.138  41.756  1.00  0.00           C  
ATOM   3270 H15R  OL    80      64.511  24.008  42.273  1.00  0.00           H  
ATOM   3271 H15S  OL    80      62.968  23.220  41.793  1.00  0.00           H  
ATOM   3272 C116  OL    80      63.981  24.545  40.325  1.00  0.00           C  
ATOM   3273 H16R  OL    80      64.450  25.531  40.331  1.00  0.00           H  
ATOM   3274 H16S  OL    80      64.809  23.940  39.947  1.00  0.00           H  
ATOM   3275 C117  OL    80      62.878  24.644  39.242  1.00  0.00           C  
ATOM   3276 H17R  OL    80      62.296  25.531  39.503  1.00  0.00           H  
ATOM   3277 H17S  OL    80      63.260  24.812  38.232  1.00  0.00           H  
ATOM   3278 C118  OL    80      61.874  23.482  39.099  1.00  0.00           C  
ATOM   3279 H18R  OL    80      60.953  23.578  39.678  1.00  0.00           H  
ATOM   3280 H18S  OL    80      62.343  22.600  39.542  1.00  0.00           H  
ATOM   3281 H18T  OL    80      61.651  23.242  38.057  1.00  0.00           H  
TER    3282       OL    80 
ATOM   3282 C116  PA    81      61.465  51.384  39.850  1.00  0.00           C  
ATOM   3283 H16R  PA    81      60.845  52.137  39.358  1.00  0.00           H  
ATOM   3284 H16S  PA    81      61.367  50.376  39.443  1.00  0.00           H  
ATOM   3285 H16T  PA    81      62.521  51.531  39.614  1.00  0.00           H  
ATOM   3286 C115  PA    81      61.298  51.589  41.377  1.00  0.00           C  
ATOM   3287 H15R  PA    81      60.287  51.589  41.789  1.00  0.00           H  
ATOM   3288 H15S  PA    81      61.781  52.512  41.704  1.00  0.00           H  
ATOM   3289 C114  PA    81      62.161  50.635  42.174  1.00  0.00           C  
ATOM   3290 H14R  PA    81      62.437  50.958  43.180  1.00  0.00           H  
ATOM   3291 H14S  PA    81      63.106  50.528  41.637  1.00  0.00           H  
ATOM   3292 C113  PA    81      61.646  49.204  42.449  1.00  0.00           C  
ATOM   3293 H13R  PA    81      62.401  48.576  42.926  1.00  0.00           H  
ATOM   3294 H13S  PA    81      61.391  48.733  41.498  1.00  0.00           H  
ATOM   3295 C112  PA    81      60.400  49.319  43.343  1.00  0.00           C  
ATOM   3296 H12R  PA    81      59.669  48.568  43.034  1.00  0.00           H  
ATOM   3297 H12S  PA    81      59.838  50.255  43.322  1.00  0.00           H  
ATOM   3298 C111  PA    81      60.704  49.129  44.857  1.00  0.00           C  
ATOM   3299 H11R  PA    81      61.098  50.063  45.263  1.00  0.00           H  
ATOM   3300 H11S  PA    81      61.319  48.251  45.063  1.00  0.00           H  
ATOM   3301 C110  PA    81      59.386  49.061  45.579  1.00  0.00           C  
ATOM   3302 H10R  PA    81      58.752  48.327  45.079  1.00  0.00           H  
ATOM   3303 H10S  PA    81      58.779  49.969  45.555  1.00  0.00           H  
ATOM   3304  C19  PA    81      59.534  48.575  47.044  1.00  0.00           C  
ATOM   3305  H9R  PA    81      59.957  49.393  47.631  1.00  0.00           H  
ATOM   3306  H9S  PA    81      60.219  47.729  46.956  1.00  0.00           H  
ATOM   3307  C18  PA    81      58.217  48.103  47.565  1.00  0.00           C  
ATOM   3308  H8R  PA    81      58.042  47.145  47.073  1.00  0.00           H  
ATOM   3309  H8S  PA    81      57.353  48.744  47.375  1.00  0.00           H  
ATOM   3310  C17  PA    81      58.444  47.870  49.051  1.00  0.00           C  
ATOM   3311  H7R  PA    81      59.238  47.156  49.281  1.00  0.00           H  
ATOM   3312  H7S  PA    81      57.555  47.382  49.457  1.00  0.00           H  
ATOM   3313  C16  PA    81      58.614  49.093  49.982  1.00  0.00           C  
ATOM   3314  H6R  PA    81      57.757  49.729  49.754  1.00  0.00           H  
ATOM   3315  H6S  PA    81      59.523  49.680  49.843  1.00  0.00           H  
ATOM   3316  C15  PA    81      58.712  48.814  51.448  1.00  0.00           C  
ATOM   3317  H5R  PA    81      58.873  49.776  51.940  1.00  0.00           H  
ATOM   3318  H5S  PA    81      59.541  48.143  51.684  1.00  0.00           H  
ATOM   3319  C14  PA    81      57.454  48.214  52.176  1.00  0.00           C  
ATOM   3320  H4R  PA    81      57.223  47.208  51.820  1.00  0.00           H  
ATOM   3321  H4S  PA    81      56.596  48.843  51.929  1.00  0.00           H  
ATOM   3322  C13  PA    81      57.662  48.142  53.720  1.00  0.00           C  
ATOM   3323  H3R  PA    81      58.062  49.053  54.170  1.00  0.00           H  
ATOM   3324  H3S  PA    81      58.383  47.365  53.981  1.00  0.00           H  
ATOM   3325  C12  PA    81      56.313  47.765  54.398  1.00  0.00           C  
ATOM   3326  H2R  PA    81      56.039  46.773  54.032  1.00  0.00           H  
ATOM   3327  H2S  PA    81      55.469  48.352  54.030  1.00  0.00           H  
ATOM   3328  C11  PS    82      56.485  47.754  55.859  1.00  0.00           C  
ATOM   3329  O12  PS    82      57.079  46.860  56.414  1.00  0.00           O  
ATOM   3330  O11  PS    82      56.132  48.927  56.425  1.00  0.00           O  
ATOM   3331  C1   PS    82      56.609  49.195  57.755  1.00  0.00           C  
ATOM   3332  HR   PS    82      56.346  48.313  58.345  1.00  0.00           H  
ATOM   3333  HS   PS    82      56.023  49.979  58.239  1.00  0.00           H  
ATOM   3334  C2   PS    82      58.114  49.479  57.810  1.00  0.00           C  
ATOM   3335  HX   PS    82      58.690  48.576  57.593  1.00  0.00           H  
ATOM   3336  C3   PS    82      58.331  50.089  59.322  1.00  0.00           C  
ATOM   3337  HA   PS    82      57.657  49.512  59.960  1.00  0.00           H  
ATOM   3338  HB   PS    82      57.840  51.063  59.384  1.00  0.00           H  
ATOM   3339  O31  PS    82      59.676  50.181  59.887  1.00  0.00           O  
ATOM   3340  P31  PS    82      60.383  48.825  60.494  1.00  0.00           P  
ATOM   3341  O32  PS    82      59.565  48.546  61.812  1.00  0.00           O  
ATOM   3342  C31  PS    82      60.006  49.041  63.132  1.00  0.00           C  
ATOM   3343  H1A  PS    82      59.666  50.072  63.261  1.00  0.00           H  
ATOM   3344  H1B  PS    82      61.024  48.706  63.346  1.00  0.00           H  
ATOM   3345  C32  PS    82      59.215  48.188  64.116  1.00  0.00           C  
ATOM   3346  H2A  PS    82      59.455  47.138  63.940  1.00  0.00           H  
ATOM   3347  N31  PS    82      57.679  48.335  63.921  1.00  0.00           N  
ATOM   3348 HN1A  PS    82      57.341  48.243  62.949  1.00  0.00           H  
ATOM   3349 HN1B  PS    82      57.174  47.576  64.408  1.00  0.00           H  
ATOM   3350 HN1C  PS    82      57.331  49.207  64.350  1.00  0.00           H  
ATOM   3351  C33  PS    82      59.564  48.562  65.569  1.00  0.00           C  
ATOM   3352  O33  PS    82      60.168  47.732  59.522  1.00  0.00           O  
ATOM   3353  O34  PS    82      61.798  49.216  60.866  1.00  0.00           O  
ATOM   3354  O21  PS    82      58.415  50.570  56.904  1.00  0.00           O  
ATOM   3355  C21  PS    82      59.550  50.484  56.278  1.00  0.00           C  
ATOM   3356  O22  PS    82      60.182  49.477  56.144  1.00  0.00           O  
ATOM   3357  O35  PS    82      59.531  47.690  66.377  1.00  0.00           O  
ATOM   3358  O36  PS    82      59.991  49.637  65.871  1.00  0.00           O  
ATOM   3359  C12  OL    83      60.004  51.891  55.773  1.00  0.00           C  
ATOM   3360  H2R  OL    83      59.053  52.414  55.649  1.00  0.00           H  
ATOM   3361  H2S  OL    83      60.693  52.302  56.514  1.00  0.00           H  
ATOM   3362  C13  OL    83      60.836  51.723  54.457  1.00  0.00           C  
ATOM   3363  H3R  OL    83      61.769  51.184  54.632  1.00  0.00           H  
ATOM   3364  H3S  OL    83      60.244  51.085  53.798  1.00  0.00           H  
ATOM   3365  C14  OL    83      61.267  52.984  53.734  1.00  0.00           C  
ATOM   3366  H4R  OL    83      60.419  53.623  53.479  1.00  0.00           H  
ATOM   3367  H4S  OL    83      61.936  53.517  54.413  1.00  0.00           H  
ATOM   3368  C15  OL    83      62.084  52.658  52.436  1.00  0.00           C  
ATOM   3369  H5R  OL    83      62.343  53.646  52.052  1.00  0.00           H  
ATOM   3370  H5S  OL    83      63.010  52.144  52.704  1.00  0.00           H  
ATOM   3371  C16  OL    83      61.384  51.845  51.318  1.00  0.00           C  
ATOM   3372  H6R  OL    83      61.063  50.872  51.697  1.00  0.00           H  
ATOM   3373  H6S  OL    83      60.450  52.293  50.973  1.00  0.00           H  
ATOM   3374  C17  OL    83      62.406  51.744  50.116  1.00  0.00           C  
ATOM   3375  H7R  OL    83      62.932  52.662  49.845  1.00  0.00           H  
ATOM   3376  H7S  OL    83      63.224  51.102  50.448  1.00  0.00           H  
ATOM   3377  C18  OL    83      61.877  51.045  48.940  1.00  0.00           C  
ATOM   3378  H8R  OL    83      61.677  50.025  49.274  1.00  0.00           H  
ATOM   3379  H8S  OL    83      61.022  51.633  48.601  1.00  0.00           H  
ATOM   3380  C19  OL    83      62.915  50.955  47.867  1.00  0.00           C  
ATOM   3381  H9R  OL    83      63.678  50.188  47.966  1.00  0.00           H  
ATOM   3382 C110  OL    83      62.793  51.621  46.714  1.00  0.00           C  
ATOM   3383 H10R  OL    83      63.614  51.476  46.018  1.00  0.00           H  
ATOM   3384 C111  OL    83      61.942  52.767  46.340  1.00  0.00           C  
ATOM   3385 H11R  OL    83      60.922  52.415  46.167  1.00  0.00           H  
ATOM   3386 H11S  OL    83      61.750  53.482  47.143  1.00  0.00           H  
ATOM   3387 C112  OL    83      62.556  53.545  45.214  1.00  0.00           C  
ATOM   3388 H12R  OL    83      63.493  53.964  45.586  1.00  0.00           H  
ATOM   3389 H12S  OL    83      62.830  52.916  44.365  1.00  0.00           H  
ATOM   3390 C113  OL    83      61.563  54.641  44.755  1.00  0.00           C  
ATOM   3391 H13R  OL    83      60.583  54.186  44.597  1.00  0.00           H  
ATOM   3392 H13S  OL    83      61.446  55.376  45.553  1.00  0.00           H  
ATOM   3393 C114  OL    83      62.017  55.253  43.470  1.00  0.00           C  
ATOM   3394 H14R  OL    83      62.945  55.789  43.680  1.00  0.00           H  
ATOM   3395 H14S  OL    83      62.069  54.518  42.664  1.00  0.00           H  
ATOM   3396 C115  OL    83      61.052  56.317  42.887  1.00  0.00           C  
ATOM   3397 H15R  OL    83      60.030  55.932  42.870  1.00  0.00           H  
ATOM   3398 H15S  OL    83      60.989  57.099  43.647  1.00  0.00           H  
ATOM   3399 C116  OL    83      61.384  56.907  41.531  1.00  0.00           C  
ATOM   3400 H16R  OL    83      61.474  56.094  40.808  1.00  0.00           H  
ATOM   3401 H16S  OL    83      60.534  57.525  41.236  1.00  0.00           H  
ATOM   3402 C117  OL    83      62.648  57.868  41.487  1.00  0.00           C  
ATOM   3403 H17R  OL    83      62.490  58.779  42.068  1.00  0.00           H  
ATOM   3404 H17S  OL    83      63.438  57.384  42.066  1.00  0.00           H  
ATOM   3405 C118  OL    83      62.970  58.356  40.080  1.00  0.00           C  
ATOM   3406 H18R  OL    83      63.158  57.542  39.377  1.00  0.00           H  
ATOM   3407 H18S  OL    83      63.820  59.041  40.060  1.00  0.00           H  
ATOM   3408 H18T  OL    83      62.124  58.909  39.668  1.00  0.00           H  
TER    3409       OL    83 
ATOM   3409 C116  PA    84      11.749  56.025  41.610  1.00  0.00           C  
ATOM   3410 H16R  PA    84      12.412  55.992  40.743  1.00  0.00           H  
ATOM   3411 H16S  PA    84      10.820  56.575  41.443  1.00  0.00           H  
ATOM   3412 H16T  PA    84      11.472  54.992  41.830  1.00  0.00           H  
ATOM   3413 C115  PA    84      12.484  56.607  42.800  1.00  0.00           C  
ATOM   3414 H15R  PA    84      13.503  56.236  42.670  1.00  0.00           H  
ATOM   3415 H15S  PA    84      12.059  56.232  43.733  1.00  0.00           H  
ATOM   3416 C114  PA    84      12.548  58.136  42.805  1.00  0.00           C  
ATOM   3417 H14R  PA    84      11.561  58.601  42.747  1.00  0.00           H  
ATOM   3418 H14S  PA    84      13.209  58.503  42.017  1.00  0.00           H  
ATOM   3419 C113  PA    84      13.009  58.523  44.179  1.00  0.00           C  
ATOM   3420 H13R  PA    84      13.767  57.844  44.576  1.00  0.00           H  
ATOM   3421 H13S  PA    84      12.134  58.455  44.828  1.00  0.00           H  
ATOM   3422 C112  PA    84      13.672  59.946  44.302  1.00  0.00           C  
ATOM   3423 H12R  PA    84      14.575  60.038  43.695  1.00  0.00           H  
ATOM   3424 H12S  PA    84      14.051  60.078  45.317  1.00  0.00           H  
ATOM   3425 C111  PA    84      12.636  60.977  43.840  1.00  0.00           C  
ATOM   3426 H11R  PA    84      11.631  60.823  44.238  1.00  0.00           H  
ATOM   3427 H11S  PA    84      12.782  60.894  42.761  1.00  0.00           H  
ATOM   3428 C110  PA    84      12.976  62.439  44.136  1.00  0.00           C  
ATOM   3429 H10R  PA    84      12.308  62.940  43.432  1.00  0.00           H  
ATOM   3430 H10S  PA    84      13.929  62.755  43.706  1.00  0.00           H  
ATOM   3431  C19  PA    84      12.852  62.863  45.598  1.00  0.00           C  
ATOM   3432  H9R  PA    84      13.622  62.353  46.182  1.00  0.00           H  
ATOM   3433  H9S  PA    84      11.873  62.656  46.034  1.00  0.00           H  
ATOM   3434  C18  PA    84      13.005  64.375  45.859  1.00  0.00           C  
ATOM   3435  H8R  PA    84      12.231  64.951  45.348  1.00  0.00           H  
ATOM   3436  H8S  PA    84      13.959  64.749  45.479  1.00  0.00           H  
ATOM   3437  C17  PA    84      12.963  64.794  47.293  1.00  0.00           C  
ATOM   3438  H7R  PA    84      12.005  64.433  47.673  1.00  0.00           H  
ATOM   3439  H7S  PA    84      12.854  65.879  47.358  1.00  0.00           H  
ATOM   3440  C16  PA    84      14.181  64.278  48.119  1.00  0.00           C  
ATOM   3441  H6R  PA    84      15.092  64.808  47.834  1.00  0.00           H  
ATOM   3442  H6S  PA    84      14.398  63.234  47.882  1.00  0.00           H  
ATOM   3443  C15  PA    84      14.023  64.435  49.680  1.00  0.00           C  
ATOM   3444  H5R  PA    84      13.033  64.088  49.983  1.00  0.00           H  
ATOM   3445  H5S  PA    84      13.929  65.518  49.789  1.00  0.00           H  
ATOM   3446  C14  PA    84      15.126  63.816  50.564  1.00  0.00           C  
ATOM   3447  H4R  PA    84      15.023  64.154  51.597  1.00  0.00           H  
ATOM   3448  H4S  PA    84      16.107  64.162  50.231  1.00  0.00           H  
ATOM   3449  C13  PA    84      15.098  62.322  50.549  1.00  0.00           C  
ATOM   3450  H3R  PA    84      15.225  62.075  49.493  1.00  0.00           H  
ATOM   3451  H3S  PA    84      14.118  62.051  50.945  1.00  0.00           H  
ATOM   3452  C12  PA    84      16.137  61.712  51.440  1.00  0.00           C  
ATOM   3453  H2R  PA    84      16.234  62.120  52.448  1.00  0.00           H  
ATOM   3454  H2S  PA    84      17.105  61.783  50.941  1.00  0.00           H  
ATOM   3455  C11  PE    85      15.781  60.231  51.546  1.00  0.00           C  
ATOM   3456  O12  PE    85      16.227  59.337  50.891  1.00  0.00           O  
ATOM   3457  O11  PE    85      14.873  60.118  52.498  1.00  0.00           O  
ATOM   3458  C1   PE    85      14.291  58.845  52.653  1.00  0.00           C  
ATOM   3459  HR   PE    85      14.264  58.335  51.687  1.00  0.00           H  
ATOM   3460  HS   PE    85      13.297  58.955  53.094  1.00  0.00           H  
ATOM   3461  C2   PE    85      15.176  58.040  53.665  1.00  0.00           C  
ATOM   3462  HX   PE    85      14.625  57.193  54.080  1.00  0.00           H  
ATOM   3463  C3   PE    85      15.623  58.918  54.915  1.00  0.00           C  
ATOM   3464  HA   PE    85      15.993  59.880  54.553  1.00  0.00           H  
ATOM   3465  HB   PE    85      16.424  58.541  55.557  1.00  0.00           H  
ATOM   3466  O31  PE    85      14.530  59.140  55.850  1.00  0.00           O  
ATOM   3467  P31  PE    85      14.227  58.022  56.977  1.00  0.00           P  
ATOM   3468  O32  PE    85      15.498  58.253  57.936  1.00  0.00           O  
ATOM   3469  C31  PE    85      15.652  59.363  58.848  1.00  0.00           C  
ATOM   3470  H1A  PE    85      15.251  60.300  58.454  1.00  0.00           H  
ATOM   3471  H1B  PE    85      16.731  59.439  59.004  1.00  0.00           H  
ATOM   3472  C32  PE    85      15.060  59.088  60.248  1.00  0.00           C  
ATOM   3473  H2A  PE    85      15.263  59.876  60.974  1.00  0.00           H  
ATOM   3474  H2B  PE    85      13.969  59.067  60.219  1.00  0.00           H  
ATOM   3475  N31  PE    85      15.522  57.790  60.875  1.00  0.00           N  
ATOM   3476 HN1A  PE    85      15.363  57.807  61.895  1.00  0.00           H  
ATOM   3477 HN1B  PE    85      15.067  56.951  60.478  1.00  0.00           H  
ATOM   3478 HN1C  PE    85      16.542  57.636  60.820  1.00  0.00           H  
ATOM   3479  O33  PE    85      13.023  58.240  57.784  1.00  0.00           O  
ATOM   3480  O34  PE    85      14.436  56.710  56.393  1.00  0.00           O  
ATOM   3481  O21  PE    85      16.390  57.611  53.000  1.00  0.00           O  
ATOM   3482  C21  PE    85      16.237  56.542  52.197  1.00  0.00           C  
ATOM   3483  O22  PE    85      15.271  55.773  52.031  1.00  0.00           O  
ATOM   3484  C12  OL    86      17.446  56.324  51.275  1.00  0.00           C  
ATOM   3485  H2R  OL    86      18.167  57.140  51.360  1.00  0.00           H  
ATOM   3486  H2S  OL    86      18.040  55.493  51.660  1.00  0.00           H  
ATOM   3487  C13  OL    86      17.023  56.188  49.748  1.00  0.00           C  
ATOM   3488  H3R  OL    86      16.497  55.254  49.539  1.00  0.00           H  
ATOM   3489  H3S  OL    86      16.442  57.074  49.480  1.00  0.00           H  
ATOM   3490  C14  OL    86      18.262  56.166  48.782  1.00  0.00           C  
ATOM   3491  H4R  OL    86      18.769  57.107  49.004  1.00  0.00           H  
ATOM   3492  H4S  OL    86      18.963  55.363  49.021  1.00  0.00           H  
ATOM   3493  C15  OL    86      17.992  56.139  47.263  1.00  0.00           C  
ATOM   3494  H5R  OL    86      18.899  56.134  46.655  1.00  0.00           H  
ATOM   3495  H5S  OL    86      17.394  55.236  47.123  1.00  0.00           H  
ATOM   3496  C16  OL    86      17.104  57.289  46.800  1.00  0.00           C  
ATOM   3497  H6R  OL    86      17.104  57.253  45.709  1.00  0.00           H  
ATOM   3498  H6S  OL    86      16.064  57.126  47.090  1.00  0.00           H  
ATOM   3499  C17  OL    86      17.607  58.675  47.317  1.00  0.00           C  
ATOM   3500  H7R  OL    86      17.539  58.781  48.402  1.00  0.00           H  
ATOM   3501  H7S  OL    86      18.673  58.616  47.084  1.00  0.00           H  
ATOM   3502  C18  OL    86      16.921  59.833  46.563  1.00  0.00           C  
ATOM   3503  H8R  OL    86      17.452  59.751  45.613  1.00  0.00           H  
ATOM   3504  H8S  OL    86      15.904  59.656  46.207  1.00  0.00           H  
ATOM   3505  C19  OL    86      17.214  61.204  47.213  1.00  0.00           C  
ATOM   3506  H9R  OL    86      17.343  61.113  48.289  1.00  0.00           H  
ATOM   3507 C110  OL    86      17.207  62.403  46.640  1.00  0.00           C  
ATOM   3508 H10R  OL    86      17.386  63.275  47.263  1.00  0.00           H  
ATOM   3509 C111  OL    86      16.965  62.590  45.151  1.00  0.00           C  
ATOM   3510 H11R  OL    86      17.260  61.659  44.663  1.00  0.00           H  
ATOM   3511 H11S  OL    86      15.892  62.760  45.042  1.00  0.00           H  
ATOM   3512 C112  OL    86      17.737  63.703  44.468  1.00  0.00           C  
ATOM   3513 H12R  OL    86      17.791  64.589  45.104  1.00  0.00           H  
ATOM   3514 H12S  OL    86      18.764  63.382  44.286  1.00  0.00           H  
ATOM   3515 C113  OL    86      17.060  64.054  43.056  1.00  0.00           C  
ATOM   3516 H13R  OL    86      17.255  63.218  42.382  1.00  0.00           H  
ATOM   3517 H13S  OL    86      15.989  64.242  43.155  1.00  0.00           H  
ATOM   3518 C114  OL    86      17.796  65.246  42.521  1.00  0.00           C  
ATOM   3519 H14R  OL    86      17.650  66.164  43.093  1.00  0.00           H  
ATOM   3520 H14S  OL    86      18.873  65.074  42.466  1.00  0.00           H  
ATOM   3521 C115  OL    86      17.419  65.470  41.028  1.00  0.00           C  
ATOM   3522 H15R  OL    86      18.056  66.156  40.465  1.00  0.00           H  
ATOM   3523 H15S  OL    86      17.435  64.453  40.632  1.00  0.00           H  
ATOM   3524 C116  OL    86      15.952  65.929  40.793  1.00  0.00           C  
ATOM   3525 H16R  OL    86      15.765  65.792  39.726  1.00  0.00           H  
ATOM   3526 H16S  OL    86      15.233  65.252  41.259  1.00  0.00           H  
ATOM   3527 C117  OL    86      15.704  67.336  41.416  1.00  0.00           C  
ATOM   3528 H17R  OL    86      15.687  67.271  42.506  1.00  0.00           H  
ATOM   3529 H17S  OL    86      16.563  67.968  41.181  1.00  0.00           H  
ATOM   3530 C118  OL    86      14.440  67.875  40.854  1.00  0.00           C  
ATOM   3531 H18R  OL    86      14.221  68.897  41.171  1.00  0.00           H  
ATOM   3532 H18S  OL    86      13.602  67.247  41.165  1.00  0.00           H  
ATOM   3533 H18T  OL    86      14.425  67.958  39.766  1.00  0.00           H  
TER    3534       OL    86 
ATOM   3534 C116  PA    87      23.092  58.682  42.997  1.00  0.00           C  
ATOM   3535 H16R  PA    87      22.077  58.984  42.732  1.00  0.00           H  
ATOM   3536 H16S  PA    87      23.440  58.420  41.996  1.00  0.00           H  
ATOM   3537 H16T  PA    87      23.624  59.580  43.320  1.00  0.00           H  
ATOM   3538 C115  PA    87      23.127  57.629  44.079  1.00  0.00           C  
ATOM   3539 H15R  PA    87      22.737  56.691  43.678  1.00  0.00           H  
ATOM   3540 H15S  PA    87      22.534  58.012  44.911  1.00  0.00           H  
ATOM   3541 C114  PA    87      24.611  57.360  44.640  1.00  0.00           C  
ATOM   3542 H14R  PA    87      24.857  58.104  45.400  1.00  0.00           H  
ATOM   3543 H14S  PA    87      25.251  57.646  43.802  1.00  0.00           H  
ATOM   3544 C113  PA    87      24.814  55.929  45.272  1.00  0.00           C  
ATOM   3545 H13R  PA    87      24.900  55.215  44.450  1.00  0.00           H  
ATOM   3546 H13S  PA    87      23.972  55.604  45.886  1.00  0.00           H  
ATOM   3547 C112  PA    87      25.937  55.924  46.387  1.00  0.00           C  
ATOM   3548 H12R  PA    87      26.766  56.480  45.946  1.00  0.00           H  
ATOM   3549 H12S  PA    87      26.200  54.886  46.602  1.00  0.00           H  
ATOM   3550 C111  PA    87      25.491  56.737  47.747  1.00  0.00           C  
ATOM   3551 H11R  PA    87      24.580  56.413  48.254  1.00  0.00           H  
ATOM   3552 H11S  PA    87      25.329  57.766  47.420  1.00  0.00           H  
ATOM   3553 C110  PA    87      26.582  56.877  48.875  1.00  0.00           C  
ATOM   3554 H10R  PA    87      26.272  57.612  49.620  1.00  0.00           H  
ATOM   3555 H10S  PA    87      27.457  57.400  48.483  1.00  0.00           H  
ATOM   3556  C19  PA    87      27.003  55.565  49.485  1.00  0.00           C  
ATOM   3557  H9R  PA    87      27.193  54.905  48.636  1.00  0.00           H  
ATOM   3558  H9S  PA    87      26.072  55.143  49.868  1.00  0.00           H  
ATOM   3559  C18  PA    87      28.222  55.524  50.372  1.00  0.00           C  
ATOM   3560  H8R  PA    87      28.914  56.330  50.120  1.00  0.00           H  
ATOM   3561  H8S  PA    87      28.649  54.523  50.281  1.00  0.00           H  
ATOM   3562  C17  PA    87      27.807  55.660  51.848  1.00  0.00           C  
ATOM   3563  H7R  PA    87      27.050  54.900  52.055  1.00  0.00           H  
ATOM   3564  H7S  PA    87      27.435  56.669  52.041  1.00  0.00           H  
ATOM   3565  C16  PA    87      29.047  55.420  52.831  1.00  0.00           C  
ATOM   3566  H6R  PA    87      29.849  56.158  52.771  1.00  0.00           H  
ATOM   3567  H6S  PA    87      29.551  54.477  52.609  1.00  0.00           H  
ATOM   3568  C15  PA    87      28.591  55.373  54.301  1.00  0.00           C  
ATOM   3569  H5R  PA    87      28.299  54.379  54.645  1.00  0.00           H  
ATOM   3570  H5S  PA    87      27.779  56.083  54.469  1.00  0.00           H  
ATOM   3571  C14  PA    87      29.691  55.829  55.248  1.00  0.00           C  
ATOM   3572  H4R  PA    87      29.237  55.849  56.240  1.00  0.00           H  
ATOM   3573  H4S  PA    87      29.913  56.895  55.157  1.00  0.00           H  
ATOM   3574  C13  PA    87      31.073  55.070  55.229  1.00  0.00           C  
ATOM   3575  H3R  PA    87      31.476  55.154  54.217  1.00  0.00           H  
ATOM   3576  H3S  PA    87      30.814  54.054  55.536  1.00  0.00           H  
ATOM   3577  C12  PA    87      32.031  55.710  56.251  1.00  0.00           C  
ATOM   3578  H2R  PA    87      32.161  56.781  56.082  1.00  0.00           H  
ATOM   3579  H2S  PA    87      33.049  55.314  56.220  1.00  0.00           H  
ATOM   3580  C11  PE    88      31.543  55.513  57.693  1.00  0.00           C  
ATOM   3581  O12  PE    88      30.930  56.382  58.257  1.00  0.00           O  
ATOM   3582  O11  PE    88      31.984  54.357  58.144  1.00  0.00           O  
ATOM   3583  C1   PE    88      31.495  53.968  59.475  1.00  0.00           C  
ATOM   3584  HR   PE    88      31.591  54.767  60.215  1.00  0.00           H  
ATOM   3585  HS   PE    88      32.135  53.132  59.767  1.00  0.00           H  
ATOM   3586  C2   PE    88      30.084  53.391  59.520  1.00  0.00           C  
ATOM   3587  HX   PE    88      29.428  54.040  58.935  1.00  0.00           H  
ATOM   3588  C3   PE    88      29.443  53.213  60.887  1.00  0.00           C  
ATOM   3589  HA   PE    88      28.442  52.786  60.782  1.00  0.00           H  
ATOM   3590  HB   PE    88      29.365  54.175  61.400  1.00  0.00           H  
ATOM   3591  O31  PE    88      30.310  52.310  61.698  1.00  0.00           O  
ATOM   3592  P31  PE    88      31.274  52.818  62.886  1.00  0.00           P  
ATOM   3593  O32  PE    88      30.331  52.856  64.204  1.00  0.00           O  
ATOM   3594  C31  PE    88      29.412  53.938  64.504  1.00  0.00           C  
ATOM   3595  H1A  PE    88      28.419  53.684  64.124  1.00  0.00           H  
ATOM   3596  H1B  PE    88      29.767  54.870  64.057  1.00  0.00           H  
ATOM   3597  C32  PE    88      29.271  54.179  66.061  1.00  0.00           C  
ATOM   3598  H2A  PE    88      28.425  54.867  66.096  1.00  0.00           H  
ATOM   3599  H2B  PE    88      29.075  53.333  66.722  1.00  0.00           H  
ATOM   3600  N31  PE    88      30.477  54.715  66.740  1.00  0.00           N  
ATOM   3601 HN1A  PE    88      30.267  55.076  67.685  1.00  0.00           H  
ATOM   3602 HN1B  PE    88      31.104  53.898  66.818  1.00  0.00           H  
ATOM   3603 HN1C  PE    88      30.882  55.496  66.199  1.00  0.00           H  
ATOM   3604  O33  PE    88      32.210  51.669  62.999  1.00  0.00           O  
ATOM   3605  O34  PE    88      31.753  54.173  62.586  1.00  0.00           O  
ATOM   3606  O21  PE    88      30.130  52.135  58.781  1.00  0.00           O  
ATOM   3607  C21  PE    88      29.568  52.090  57.538  1.00  0.00           C  
ATOM   3608  O22  PE    88      28.773  52.897  57.056  1.00  0.00           O  
ATOM   3609  C12  OL    89      30.107  50.863  56.887  1.00  0.00           C  
ATOM   3610  H2R  OL    89      30.736  50.225  57.511  1.00  0.00           H  
ATOM   3611  H2S  OL    89      29.251  50.241  56.615  1.00  0.00           H  
ATOM   3612  C13  OL    89      30.850  51.216  55.575  1.00  0.00           C  
ATOM   3613  H3R  OL    89      30.205  51.875  54.990  1.00  0.00           H  
ATOM   3614  H3S  OL    89      31.788  51.765  55.686  1.00  0.00           H  
ATOM   3615  C14  OL    89      31.166  50.031  54.626  1.00  0.00           C  
ATOM   3616  H4R  OL    89      31.990  49.451  55.047  1.00  0.00           H  
ATOM   3617  H4S  OL    89      30.309  49.354  54.606  1.00  0.00           H  
ATOM   3618  C15  OL    89      31.605  50.491  53.230  1.00  0.00           C  
ATOM   3619  H5R  OL    89      30.775  50.995  52.731  1.00  0.00           H  
ATOM   3620  H5S  OL    89      32.408  51.207  53.419  1.00  0.00           H  
ATOM   3621  C16  OL    89      32.094  49.453  52.369  1.00  0.00           C  
ATOM   3622  H6R  OL    89      32.551  49.895  51.481  1.00  0.00           H  
ATOM   3623  H6S  OL    89      32.897  48.880  52.837  1.00  0.00           H  
ATOM   3624  C17  OL    89      31.009  48.463  52.030  1.00  0.00           C  
ATOM   3625  H7R  OL    89      30.775  47.845  52.899  1.00  0.00           H  
ATOM   3626  H7S  OL    89      30.130  49.011  51.684  1.00  0.00           H  
ATOM   3627  C18  OL    89      31.548  47.511  50.985  1.00  0.00           C  
ATOM   3628  H8R  OL    89      30.803  46.857  50.527  1.00  0.00           H  
ATOM   3629  H8S  OL    89      31.903  48.063  50.112  1.00  0.00           H  
ATOM   3630  C19  OL    89      32.729  46.738  51.534  1.00  0.00           C  
ATOM   3631  H9R  OL    89      32.505  46.015  52.314  1.00  0.00           H  
ATOM   3632 C110  OL    89      33.951  46.703  50.981  1.00  0.00           C  
ATOM   3633 H10R  OL    89      34.660  45.993  51.399  1.00  0.00           H  
ATOM   3634 C111  OL    89      34.505  47.409  49.791  1.00  0.00           C  
ATOM   3635 H11R  OL    89      33.784  48.148  49.437  1.00  0.00           H  
ATOM   3636 H11S  OL    89      35.463  47.859  50.060  1.00  0.00           H  
ATOM   3637 C112  OL    89      34.858  46.404  48.648  1.00  0.00           C  
ATOM   3638 H12R  OL    89      35.664  45.762  49.011  1.00  0.00           H  
ATOM   3639 H12S  OL    89      33.998  45.738  48.550  1.00  0.00           H  
ATOM   3640 C113  OL    89      35.311  47.144  47.330  1.00  0.00           C  
ATOM   3641 H13R  OL    89      34.559  47.894  47.075  1.00  0.00           H  
ATOM   3642 H13S  OL    89      36.287  47.581  47.551  1.00  0.00           H  
ATOM   3643 C114  OL    89      35.658  46.254  46.083  1.00  0.00           C  
ATOM   3644 H14R  OL    89      36.512  45.588  46.221  1.00  0.00           H  
ATOM   3645 H14S  OL    89      34.819  45.577  45.911  1.00  0.00           H  
ATOM   3646 C115  OL    89      36.025  47.033  44.789  1.00  0.00           C  
ATOM   3647 H15R  OL    89      36.841  47.686  45.106  1.00  0.00           H  
ATOM   3648 H15S  OL    89      36.345  46.293  44.053  1.00  0.00           H  
ATOM   3649 C116  OL    89      34.813  47.770  44.275  1.00  0.00           C  
ATOM   3650 H16R  OL    89      34.015  47.024  44.262  1.00  0.00           H  
ATOM   3651 H16S  OL    89      34.534  48.582  44.950  1.00  0.00           H  
ATOM   3652 C117  OL    89      35.004  48.378  42.856  1.00  0.00           C  
ATOM   3653 H17R  OL    89      35.775  49.150  42.896  1.00  0.00           H  
ATOM   3654 H17S  OL    89      35.487  47.583  42.284  1.00  0.00           H  
ATOM   3655 C118  OL    89      33.768  48.888  42.047  1.00  0.00           C  
ATOM   3656 H18R  OL    89      33.106  48.029  42.179  1.00  0.00           H  
ATOM   3657 H18S  OL    89      34.108  49.162  41.046  1.00  0.00           H  
ATOM   3658 H18T  OL    89      33.270  49.740  42.514  1.00  0.00           H  
TER    3659       OL    89 
ATOM   3659 C116  PA    90       8.073  67.705  41.603  1.00  0.00           C  
ATOM   3660 H16R  PA    90       7.268  67.716  40.866  1.00  0.00           H  
ATOM   3661 H16S  PA    90       8.961  67.422  41.034  1.00  0.00           H  
ATOM   3662 H16T  PA    90       8.278  68.731  41.916  1.00  0.00           H  
ATOM   3663 C115  PA    90       7.974  66.805  42.898  1.00  0.00           C  
ATOM   3664 H15R  PA    90       8.157  65.777  42.576  1.00  0.00           H  
ATOM   3665 H15S  PA    90       6.970  66.854  43.324  1.00  0.00           H  
ATOM   3666 C114  PA    90       9.042  67.266  43.909  1.00  0.00           C  
ATOM   3667 H14R  PA    90       8.890  68.339  44.040  1.00  0.00           H  
ATOM   3668 H14S  PA    90       9.983  67.250  43.357  1.00  0.00           H  
ATOM   3669 C113  PA    90       9.025  66.499  45.242  1.00  0.00           C  
ATOM   3670 H13R  PA    90       9.202  65.446  45.010  1.00  0.00           H  
ATOM   3671 H13S  PA    90       7.994  66.572  45.596  1.00  0.00           H  
ATOM   3672 C112  PA    90       9.966  67.069  46.320  1.00  0.00           C  
ATOM   3673 H12R  PA    90       9.981  68.143  46.121  1.00  0.00           H  
ATOM   3674 H12S  PA    90      10.964  66.649  46.180  1.00  0.00           H  
ATOM   3675 C111  PA    90       9.670  66.887  47.852  1.00  0.00           C  
ATOM   3676 H11R  PA    90       9.832  65.837  48.107  1.00  0.00           H  
ATOM   3677 H11S  PA    90       8.664  67.261  48.056  1.00  0.00           H  
ATOM   3678 C110  PA    90      10.578  67.836  48.719  1.00  0.00           C  
ATOM   3679 H10R  PA    90      10.327  68.894  48.623  1.00  0.00           H  
ATOM   3680 H10S  PA    90      11.623  67.679  48.440  1.00  0.00           H  
ATOM   3681  C19  PA    90      10.493  67.412  50.171  1.00  0.00           C  
ATOM   3682  H9R  PA    90      11.078  66.502  50.314  1.00  0.00           H  
ATOM   3683  H9S  PA    90       9.442  67.184  50.360  1.00  0.00           H  
ATOM   3684  C18  PA    90      11.055  68.434  51.258  1.00  0.00           C  
ATOM   3685  H8R  PA    90      12.026  68.786  50.902  1.00  0.00           H  
ATOM   3686  H8S  PA    90      11.164  67.858  52.180  1.00  0.00           H  
ATOM   3687  C17  PA    90      10.267  69.742  51.434  1.00  0.00           C  
ATOM   3688  H7R  PA    90       9.279  69.476  51.817  1.00  0.00           H  
ATOM   3689  H7S  PA    90      10.070  70.241  50.483  1.00  0.00           H  
ATOM   3690  C16  PA    90      11.015  70.729  52.385  1.00  0.00           C  
ATOM   3691  H6R  PA    90      10.586  71.719  52.214  1.00  0.00           H  
ATOM   3692  H6S  PA    90      12.069  70.837  52.120  1.00  0.00           H  
ATOM   3693  C15  PA    90      10.737  70.300  53.780  1.00  0.00           C  
ATOM   3694  H5R  PA    90      11.021  69.259  53.945  1.00  0.00           H  
ATOM   3695  H5S  PA    90       9.671  70.354  54.012  1.00  0.00           H  
ATOM   3696  C14  PA    90      11.446  71.025  54.854  1.00  0.00           C  
ATOM   3697  H4R  PA    90      11.393  72.106  54.714  1.00  0.00           H  
ATOM   3698  H4S  PA    90      12.474  70.701  54.681  1.00  0.00           H  
ATOM   3699  C13  PA    90      10.882  70.691  56.295  1.00  0.00           C  
ATOM   3700  H3R  PA    90      10.741  69.610  56.357  1.00  0.00           H  
ATOM   3701  H3S  PA    90       9.993  71.309  56.437  1.00  0.00           H  
ATOM   3702  C12  PA    90      11.838  71.180  57.368  1.00  0.00           C  
ATOM   3703  H2R  PA    90      12.831  70.756  57.199  1.00  0.00           H  
ATOM   3704  H2S  PA    90      11.924  72.268  57.397  1.00  0.00           H  
ATOM   3705  C11  PS    91      11.495  70.604  58.716  1.00  0.00           C  
ATOM   3706  O12  PS    91      10.405  70.073  58.896  1.00  0.00           O  
ATOM   3707  O11  PS    91      12.408  70.851  59.545  1.00  0.00           O  
ATOM   3708  C1   PS    91      12.300  70.365  60.887  1.00  0.00           C  
ATOM   3709  HR   PS    91      11.301  70.053  61.202  1.00  0.00           H  
ATOM   3710  HS   PS    91      12.597  71.140  61.599  1.00  0.00           H  
ATOM   3711  C2   PS    91      13.142  69.074  61.149  1.00  0.00           C  
ATOM   3712  HX   PS    91      12.913  68.562  62.087  1.00  0.00           H  
ATOM   3713  C3   PS    91      14.654  69.391  61.172  1.00  0.00           C  
ATOM   3714  HA   PS    91      15.028  69.345  60.146  1.00  0.00           H  
ATOM   3715  HB   PS    91      15.156  68.717  61.871  1.00  0.00           H  
ATOM   3716  O31  PS    91      14.819  70.780  61.736  1.00  0.00           O  
ATOM   3717  P31  PS    91      14.911  70.974  63.294  1.00  0.00           P  
ATOM   3718  O32  PS    91      14.711  72.512  63.560  1.00  0.00           O  
ATOM   3719  C31  PS    91      13.431  73.181  63.708  1.00  0.00           C  
ATOM   3720  H1A  PS    91      12.743  72.490  64.203  1.00  0.00           H  
ATOM   3721  H1B  PS    91      13.104  73.334  62.676  1.00  0.00           H  
ATOM   3722  C32  PS    91      13.659  74.422  64.536  1.00  0.00           C  
ATOM   3723  H2A  PS    91      14.433  75.084  64.146  1.00  0.00           H  
ATOM   3724  N31  PS    91      14.034  74.052  65.926  1.00  0.00           N  
ATOM   3725 HN1A  PS    91      13.238  73.583  66.387  1.00  0.00           H  
ATOM   3726 HN1B  PS    91      14.871  73.448  65.967  1.00  0.00           H  
ATOM   3727 HN1C  PS    91      14.415  74.840  66.474  1.00  0.00           H  
ATOM   3728  C33  PS    91      12.430  75.269  64.401  1.00  0.00           C  
ATOM   3729  O33  PS    91      13.718  70.232  63.835  1.00  0.00           O  
ATOM   3730  O34  PS    91      16.280  70.570  63.660  1.00  0.00           O  
ATOM   3731  O21  PS    91      12.815  68.073  60.139  1.00  0.00           O  
ATOM   3732  C21  PS    91      11.676  67.369  60.206  1.00  0.00           C  
ATOM   3733  O22  PS    91      10.895  67.328  61.158  1.00  0.00           O  
ATOM   3734  O35  PS    91      12.433  76.288  63.741  1.00  0.00           O  
ATOM   3735  O36  PS    91      11.378  74.911  64.932  1.00  0.00           O  
ATOM   3736  C12  OL    92      11.483  66.372  59.012  1.00  0.00           C  
ATOM   3737  H2R  OL    92      12.378  65.800  58.759  1.00  0.00           H  
ATOM   3738  H2S  OL    92      10.656  65.686  59.208  1.00  0.00           H  
ATOM   3739  C13  OL    92      11.143  67.045  57.696  1.00  0.00           C  
ATOM   3740  H3R  OL    92      10.333  67.764  57.840  1.00  0.00           H  
ATOM   3741  H3S  OL    92      11.964  67.582  57.216  1.00  0.00           H  
ATOM   3742  C14  OL    92      10.746  66.000  56.555  1.00  0.00           C  
ATOM   3743  H4R  OL    92      11.526  65.308  56.233  1.00  0.00           H  
ATOM   3744  H4S  OL    92       9.986  65.413  57.075  1.00  0.00           H  
ATOM   3745  C15  OL    92      10.119  66.621  55.331  1.00  0.00           C  
ATOM   3746  H5R  OL    92      10.757  67.434  54.976  1.00  0.00           H  
ATOM   3747  H5S  OL    92      10.234  65.836  54.581  1.00  0.00           H  
ATOM   3748  C16  OL    92       8.731  67.158  55.662  1.00  0.00           C  
ATOM   3749  H6R  OL    92       8.232  66.450  56.327  1.00  0.00           H  
ATOM   3750  H6S  OL    92       8.875  68.068  56.248  1.00  0.00           H  
ATOM   3751  C17  OL    92       7.892  67.452  54.408  1.00  0.00           C  
ATOM   3752  H7R  OL    92       6.849  67.598  54.697  1.00  0.00           H  
ATOM   3753  H7S  OL    92       8.219  68.381  53.936  1.00  0.00           H  
ATOM   3754  C18  OL    92       8.037  66.352  53.345  1.00  0.00           C  
ATOM   3755  H8R  OL    92       7.321  66.592  52.556  1.00  0.00           H  
ATOM   3756  H8S  OL    92       8.979  66.343  52.792  1.00  0.00           H  
ATOM   3757  C19  OL    92       7.510  65.005  53.797  1.00  0.00           C  
ATOM   3758  H9R  OL    92       6.498  65.070  54.188  1.00  0.00           H  
ATOM   3759 C110  OL    92       8.142  63.819  53.933  1.00  0.00           C  
ATOM   3760 H10R  OL    92       7.591  62.956  54.298  1.00  0.00           H  
ATOM   3761 C111  OL    92       9.549  63.519  53.474  1.00  0.00           C  
ATOM   3762 H11R  OL    92       9.750  64.231  52.670  1.00  0.00           H  
ATOM   3763 H11S  OL    92      10.272  63.510  54.293  1.00  0.00           H  
ATOM   3764 C112  OL    92       9.484  62.081  52.881  1.00  0.00           C  
ATOM   3765 H12R  OL    92       9.628  61.369  53.696  1.00  0.00           H  
ATOM   3766 H12S  OL    92       8.548  61.837  52.374  1.00  0.00           H  
ATOM   3767 C113  OL    92      10.520  61.723  51.830  1.00  0.00           C  
ATOM   3768 H13R  OL    92      10.671  62.499  51.077  1.00  0.00           H  
ATOM   3769 H13S  OL    92      11.479  61.798  52.347  1.00  0.00           H  
ATOM   3770 C114  OL    92      10.484  60.284  51.191  1.00  0.00           C  
ATOM   3771 H14R  OL    92      10.442  59.459  51.905  1.00  0.00           H  
ATOM   3772 H14S  OL    92       9.635  60.118  50.525  1.00  0.00           H  
ATOM   3773 C115  OL    92      11.715  59.899  50.365  1.00  0.00           C  
ATOM   3774 H15R  OL    92      12.575  59.890  51.038  1.00  0.00           H  
ATOM   3775 H15S  OL    92      11.541  58.875  50.029  1.00  0.00           H  
ATOM   3776 C116  OL    92      12.195  60.690  49.111  1.00  0.00           C  
ATOM   3777 H16R  OL    92      11.371  60.753  48.397  1.00  0.00           H  
ATOM   3778 H16S  OL    92      12.652  61.621  49.453  1.00  0.00           H  
ATOM   3779 C117  OL    92      13.510  60.065  48.558  1.00  0.00           C  
ATOM   3780 H17R  OL    92      13.770  60.573  47.627  1.00  0.00           H  
ATOM   3781 H17S  OL    92      14.407  60.215  49.162  1.00  0.00           H  
ATOM   3782 C118  OL    92      13.408  58.541  48.368  1.00  0.00           C  
ATOM   3783 H18R  OL    92      13.138  58.036  49.298  1.00  0.00           H  
ATOM   3784 H18S  OL    92      14.357  58.212  47.938  1.00  0.00           H  
ATOM   3785 H18T  OL    92      12.584  58.336  47.683  1.00  0.00           H  
TER    3786       OL    92 
ATOM   3786 C116  PA    93       4.132  65.817  41.900  1.00  0.00           C  
ATOM   3787 H16R  PA    93       3.792  66.647  42.522  1.00  0.00           H  
ATOM   3788 H16S  PA    93       3.301  65.464  41.286  1.00  0.00           H  
ATOM   3789 H16T  PA    93       4.826  66.166  41.132  1.00  0.00           H  
ATOM   3790 C115  PA    93       4.797  64.736  42.807  1.00  0.00           C  
ATOM   3791 H15R  PA    93       5.586  65.238  43.370  1.00  0.00           H  
ATOM   3792 H15S  PA    93       5.356  64.052  42.165  1.00  0.00           H  
ATOM   3793 C114  PA    93       3.973  64.013  43.894  1.00  0.00           C  
ATOM   3794 H14R  PA    93       4.610  63.452  44.581  1.00  0.00           H  
ATOM   3795 H14S  PA    93       3.290  63.335  43.379  1.00  0.00           H  
ATOM   3796 C113  PA    93       3.064  64.994  44.680  1.00  0.00           C  
ATOM   3797 H13R  PA    93       2.502  65.736  44.110  1.00  0.00           H  
ATOM   3798 H13S  PA    93       3.635  65.765  45.201  1.00  0.00           H  
ATOM   3799 C112  PA    93       2.070  64.098  45.623  1.00  0.00           C  
ATOM   3800 H12R  PA    93       2.432  63.068  45.643  1.00  0.00           H  
ATOM   3801 H12S  PA    93       1.158  64.021  45.028  1.00  0.00           H  
ATOM   3802 C111  PA    93       1.803  64.690  47.022  1.00  0.00           C  
ATOM   3803 H11R  PA    93       1.564  65.754  46.962  1.00  0.00           H  
ATOM   3804 H11S  PA    93       2.757  64.638  47.551  1.00  0.00           H  
ATOM   3805 C110  PA    93       0.816  63.803  47.854  1.00  0.00           C  
ATOM   3806 H10R  PA    93       0.956  62.736  47.671  1.00  0.00           H  
ATOM   3807 H10S  PA    93      -0.185  64.053  47.494  1.00  0.00           H  
ATOM   3808  C19  PA    93       0.813  64.049  49.415  1.00  0.00           C  
ATOM   3809  H9R  PA    93       0.616  65.122  49.470  1.00  0.00           H  
ATOM   3810  H9S  PA    93       1.808  63.806  49.794  1.00  0.00           H  
ATOM   3811  C18  PA    93      -0.152  63.164  50.281  1.00  0.00           C  
ATOM   3812  H8R  PA    93       0.045  62.113  50.062  1.00  0.00           H  
ATOM   3813  H8S  PA    93      -1.181  63.312  49.949  1.00  0.00           H  
ATOM   3814  C17  PA    93       0.026  63.335  51.733  1.00  0.00           C  
ATOM   3815  H7R  PA    93       1.015  62.962  52.008  1.00  0.00           H  
ATOM   3816  H7S  PA    93      -0.740  62.775  52.274  1.00  0.00           H  
ATOM   3817  C16  PA    93      -0.191  64.781  52.239  1.00  0.00           C  
ATOM   3818  H6R  PA    93      -1.167  65.039  51.822  1.00  0.00           H  
ATOM   3819  H6S  PA    93       0.587  65.390  51.773  1.00  0.00           H  
ATOM   3820  C15  PA    93      -0.161  64.849  53.739  1.00  0.00           C  
ATOM   3821  H5R  PA    93       0.800  64.407  54.008  1.00  0.00           H  
ATOM   3822  H5S  PA    93      -0.979  64.220  54.098  1.00  0.00           H  
ATOM   3823  C14  PA    93      -0.267  66.348  54.301  1.00  0.00           C  
ATOM   3824  H4R  PA    93      -1.159  66.859  53.931  1.00  0.00           H  
ATOM   3825  H4S  PA    93       0.511  66.886  53.755  1.00  0.00           H  
ATOM   3826  C13  PA    93       0.121  66.575  55.769  1.00  0.00           C  
ATOM   3827  H3R  PA    93       0.069  67.609  56.114  1.00  0.00           H  
ATOM   3828  H3S  PA    93       1.116  66.159  55.938  1.00  0.00           H  
ATOM   3829  C12  PA    93      -0.729  65.748  56.670  1.00  0.00           C  
ATOM   3830  H2R  PA    93      -0.923  64.755  56.260  1.00  0.00           H  
ATOM   3831  H2S  PA    93      -1.705  66.236  56.731  1.00  0.00           H  
ATOM   3832  C11  PS    94       0.036  65.701  58.013  1.00  0.00           C  
ATOM   3833  O12  PS    94       1.178  65.284  58.094  1.00  0.00           O  
ATOM   3834  O11  PS    94      -0.763  66.052  59.046  1.00  0.00           O  
ATOM   3835  C1   PS    94      -0.226  66.519  60.309  1.00  0.00           C  
ATOM   3836  HR   PS    94       0.588  65.873  60.648  1.00  0.00           H  
ATOM   3837  HS   PS    94      -0.968  66.477  61.110  1.00  0.00           H  
ATOM   3838  C2   PS    94       0.273  68.003  60.185  1.00  0.00           C  
ATOM   3839  HX   PS    94       0.671  68.429  61.110  1.00  0.00           H  
ATOM   3840  C3   PS    94      -0.903  68.934  59.995  1.00  0.00           C  
ATOM   3841  HA   PS    94      -1.502  68.516  59.181  1.00  0.00           H  
ATOM   3842  HB   PS    94      -0.510  69.809  59.469  1.00  0.00           H  
ATOM   3843  O31  PS    94      -1.692  69.221  61.212  1.00  0.00           O  
ATOM   3844  P31  PS    94      -1.402  70.409  62.292  1.00  0.00           P  
ATOM   3845  O32  PS    94      -1.889  71.567  61.557  1.00  0.00           O  
ATOM   3846  C31  PS    94      -3.328  71.718  61.136  1.00  0.00           C  
ATOM   3847  H1A  PS    94      -3.793  70.729  61.111  1.00  0.00           H  
ATOM   3848  H1B  PS    94      -3.394  72.141  60.130  1.00  0.00           H  
ATOM   3849  C32  PS    94      -4.016  72.657  62.099  1.00  0.00           C  
ATOM   3850  H2A  PS    94      -3.442  73.585  62.123  1.00  0.00           H  
ATOM   3851  N31  PS    94      -4.117  72.213  63.541  1.00  0.00           N  
ATOM   3852 HN1A  PS    94      -4.195  72.975  64.235  1.00  0.00           H  
ATOM   3853 HN1B  PS    94      -4.855  71.501  63.662  1.00  0.00           H  
ATOM   3854 HN1C  PS    94      -3.226  71.715  63.697  1.00  0.00           H  
ATOM   3855  C33  PS    94      -5.382  73.120  61.481  1.00  0.00           C  
ATOM   3856  O33  PS    94      -2.158  70.124  63.455  1.00  0.00           O  
ATOM   3857  O34  PS    94       0.054  70.456  62.418  1.00  0.00           O  
ATOM   3858  O21  PS    94       1.177  68.158  59.027  1.00  0.00           O  
ATOM   3859  C21  PS    94       2.434  67.720  59.190  1.00  0.00           C  
ATOM   3860  O22  PS    94       2.880  67.290  60.238  1.00  0.00           O  
ATOM   3861  O35  PS    94      -6.417  72.591  61.815  1.00  0.00           O  
ATOM   3862  O36  PS    94      -5.518  74.141  60.854  1.00  0.00           O  
ATOM   3863  C12  OL    95       3.282  67.898  57.943  1.00  0.00           C  
ATOM   3864  H2R  OL    95       4.315  67.582  58.107  1.00  0.00           H  
ATOM   3865  H2S  OL    95       2.863  67.204  57.212  1.00  0.00           H  
ATOM   3866  C13  OL    95       3.283  69.357  57.504  1.00  0.00           C  
ATOM   3867  H3R  OL    95       2.282  69.668  57.196  1.00  0.00           H  
ATOM   3868  H3S  OL    95       3.604  69.979  58.343  1.00  0.00           H  
ATOM   3869  C14  OL    95       4.290  69.530  56.325  1.00  0.00           C  
ATOM   3870  H4R  OL    95       4.281  70.606  56.137  1.00  0.00           H  
ATOM   3871  H4S  OL    95       5.236  69.277  56.807  1.00  0.00           H  
ATOM   3872  C15  OL    95       3.885  68.668  55.078  1.00  0.00           C  
ATOM   3873  H5R  OL    95       4.241  67.636  55.115  1.00  0.00           H  
ATOM   3874  H5S  OL    95       2.794  68.663  55.047  1.00  0.00           H  
ATOM   3875  C16  OL    95       4.426  69.286  53.775  1.00  0.00           C  
ATOM   3876  H6R  OL    95       4.024  70.296  53.673  1.00  0.00           H  
ATOM   3877  H6S  OL    95       5.510  69.409  53.739  1.00  0.00           H  
ATOM   3878  C17  OL    95       4.071  68.402  52.603  1.00  0.00           C  
ATOM   3879  H7R  OL    95       4.576  67.442  52.728  1.00  0.00           H  
ATOM   3880  H7S  OL    95       2.988  68.270  52.570  1.00  0.00           H  
ATOM   3881  C18  OL    95       4.566  68.995  51.298  1.00  0.00           C  
ATOM   3882  H8R  OL    95       4.067  68.659  50.387  1.00  0.00           H  
ATOM   3883  H8S  OL    95       4.319  70.058  51.279  1.00  0.00           H  
ATOM   3884  C19  OL    95       6.062  68.810  51.285  1.00  0.00           C  
ATOM   3885  H9R  OL    95       6.645  68.716  52.197  1.00  0.00           H  
ATOM   3886 C110  OL    95       6.706  68.663  50.103  1.00  0.00           C  
ATOM   3887 H10R  OL    95       7.765  68.420  50.133  1.00  0.00           H  
ATOM   3888 C111  OL    95       6.180  68.958  48.705  1.00  0.00           C  
ATOM   3889 H11R  OL    95       5.384  69.705  48.734  1.00  0.00           H  
ATOM   3890 H11S  OL    95       6.940  69.527  48.166  1.00  0.00           H  
ATOM   3891 C112  OL    95       5.662  67.708  47.921  1.00  0.00           C  
ATOM   3892 H12R  OL    95       6.487  67.140  47.487  1.00  0.00           H  
ATOM   3893 H12S  OL    95       5.100  67.140  48.665  1.00  0.00           H  
ATOM   3894 C113  OL    95       4.657  68.197  46.847  1.00  0.00           C  
ATOM   3895 H13R  OL    95       4.223  67.329  46.348  1.00  0.00           H  
ATOM   3896 H13S  OL    95       3.806  68.784  47.199  1.00  0.00           H  
ATOM   3897 C114  OL    95       5.402  68.977  45.768  1.00  0.00           C  
ATOM   3898 H14R  OL    95       5.323  70.008  46.119  1.00  0.00           H  
ATOM   3899 H14S  OL    95       6.465  68.736  45.818  1.00  0.00           H  
ATOM   3900 C115  OL    95       4.835  68.706  44.368  1.00  0.00           C  
ATOM   3901 H15R  OL    95       4.988  67.650  44.137  1.00  0.00           H  
ATOM   3902 H15S  OL    95       3.759  68.826  44.226  1.00  0.00           H  
ATOM   3903 C116  OL    95       5.525  69.542  43.302  1.00  0.00           C  
ATOM   3904 H16R  OL    95       6.567  69.219  43.335  1.00  0.00           H  
ATOM   3905 H16S  OL    95       5.242  69.458  42.251  1.00  0.00           H  
ATOM   3906 C117  OL    95       5.476  71.136  43.590  1.00  0.00           C  
ATOM   3907 H17R  OL    95       4.518  71.600  43.347  1.00  0.00           H  
ATOM   3908 H17S  OL    95       5.716  71.359  44.631  1.00  0.00           H  
ATOM   3909 C118  OL    95       6.597  71.828  42.785  1.00  0.00           C  
ATOM   3910 H18R  OL    95       6.589  71.446  41.762  1.00  0.00           H  
ATOM   3911 H18S  OL    95       7.538  71.634  43.303  1.00  0.00           H  
ATOM   3912 H18T  OL    95       6.499  72.916  42.789  1.00  0.00           H  
TER    3913       OL    95 
ATOM   3913 C116  PA    96      29.863  64.622  42.981  1.00  0.00           C  
ATOM   3914 H16R  PA    96      29.359  64.817  42.033  1.00  0.00           H  
ATOM   3915 H16S  PA    96      29.778  63.573  43.275  1.00  0.00           H  
ATOM   3916 H16T  PA    96      30.921  64.863  42.864  1.00  0.00           H  
ATOM   3917 C115  PA    96      29.235  65.459  44.018  1.00  0.00           C  
ATOM   3918 H15R  PA    96      28.149  65.362  43.953  1.00  0.00           H  
ATOM   3919 H15S  PA    96      29.457  66.514  43.844  1.00  0.00           H  
ATOM   3920 C114  PA    96      29.746  65.157  45.504  1.00  0.00           C  
ATOM   3921 H14R  PA    96      30.825  65.325  45.481  1.00  0.00           H  
ATOM   3922 H14S  PA    96      29.535  64.106  45.711  1.00  0.00           H  
ATOM   3923 C113  PA    96      29.100  66.235  46.400  1.00  0.00           C  
ATOM   3924 H13R  PA    96      28.064  65.938  46.576  1.00  0.00           H  
ATOM   3925 H13S  PA    96      29.244  67.265  46.067  1.00  0.00           H  
ATOM   3926 C112  PA    96      29.827  66.200  47.756  1.00  0.00           C  
ATOM   3927 H12R  PA    96      30.915  66.169  47.669  1.00  0.00           H  
ATOM   3928 H12S  PA    96      29.703  65.173  48.106  1.00  0.00           H  
ATOM   3929 C111  PA    96      29.361  67.106  48.901  1.00  0.00           C  
ATOM   3930 H11R  PA    96      28.359  66.746  49.144  1.00  0.00           H  
ATOM   3931 H11S  PA    96      29.457  68.181  48.734  1.00  0.00           H  
ATOM   3932 C110  PA    96      30.079  66.855  50.222  1.00  0.00           C  
ATOM   3933 H10R  PA    96      31.169  66.826  50.157  1.00  0.00           H  
ATOM   3934 H10S  PA    96      29.791  65.885  50.634  1.00  0.00           H  
ATOM   3935  C19  PA    96      29.610  67.919  51.254  1.00  0.00           C  
ATOM   3936  H9R  PA    96      28.547  67.858  51.498  1.00  0.00           H  
ATOM   3937  H9S  PA    96      29.873  68.905  50.866  1.00  0.00           H  
ATOM   3938  C18  PA    96      30.394  67.846  52.620  1.00  0.00           C  
ATOM   3939  H8R  PA    96      31.480  67.888  52.512  1.00  0.00           H  
ATOM   3940  H8S  PA    96      30.220  66.964  53.240  1.00  0.00           H  
ATOM   3941  C17  PA    96      30.107  69.055  53.501  1.00  0.00           C  
ATOM   3942  H7R  PA    96      29.055  69.042  53.793  1.00  0.00           H  
ATOM   3943  H7S  PA    96      30.193  70.003  52.966  1.00  0.00           H  
ATOM   3944  C16  PA    96      30.995  69.024  54.769  1.00  0.00           C  
ATOM   3945  H6R  PA    96      30.956  69.911  55.404  1.00  0.00           H  
ATOM   3946  H6S  PA    96      32.054  68.888  54.541  1.00  0.00           H  
ATOM   3947  C15  PA    96      30.664  67.793  55.622  1.00  0.00           C  
ATOM   3948  H5R  PA    96      31.297  67.667  56.503  1.00  0.00           H  
ATOM   3949  H5S  PA    96      30.732  66.796  55.182  1.00  0.00           H  
ATOM   3950  C14  PA    96      29.172  67.816  56.213  1.00  0.00           C  
ATOM   3951  H4R  PA    96      28.596  67.620  55.306  1.00  0.00           H  
ATOM   3952  H4S  PA    96      28.948  68.835  56.536  1.00  0.00           H  
ATOM   3953  C13  PA    96      28.916  66.836  57.405  1.00  0.00           C  
ATOM   3954  H3R  PA    96      27.889  66.936  57.762  1.00  0.00           H  
ATOM   3955  H3S  PA    96      29.642  66.989  58.206  1.00  0.00           H  
ATOM   3956  C12  PA    96      29.078  65.304  57.081  1.00  0.00           C  
ATOM   3957  H2R  PA    96      29.971  65.149  56.472  1.00  0.00           H  
ATOM   3958  H2S  PA    96      28.161  64.964  56.595  1.00  0.00           H  
ATOM   3959  C11  PE    97      29.272  64.517  58.387  1.00  0.00           C  
ATOM   3960  O12  PE    97      28.625  64.680  59.398  1.00  0.00           O  
ATOM   3961  O11  PE    97      30.193  63.530  58.170  1.00  0.00           O  
ATOM   3962  C1   PE    97      30.648  62.703  59.298  1.00  0.00           C  
ATOM   3963  HR   PE    97      30.667  63.309  60.208  1.00  0.00           H  
ATOM   3964  HS   PE    97      31.684  62.399  59.128  1.00  0.00           H  
ATOM   3965  C2   PE    97      29.758  61.450  59.519  1.00  0.00           C  
ATOM   3966  HX   PE    97      28.702  61.597  59.756  1.00  0.00           H  
ATOM   3967  C3   PE    97      30.295  60.620  60.648  1.00  0.00           C  
ATOM   3968  HA   PE    97      31.384  60.604  60.556  1.00  0.00           H  
ATOM   3969  HB   PE    97      29.811  59.641  60.594  1.00  0.00           H  
ATOM   3970  O31  PE    97      30.041  61.309  61.874  1.00  0.00           O  
ATOM   3971  P31  PE    97      28.627  61.151  62.632  1.00  0.00           P  
ATOM   3972  O32  PE    97      27.773  62.410  62.175  1.00  0.00           O  
ATOM   3973  C31  PE    97      28.104  63.718  62.654  1.00  0.00           C  
ATOM   3974  H1A  PE    97      28.918  64.105  62.037  1.00  0.00           H  
ATOM   3975  H1B  PE    97      28.429  63.669  63.697  1.00  0.00           H  
ATOM   3976  C32  PE    97      26.944  64.696  62.387  1.00  0.00           C  
ATOM   3977  H2A  PE    97      26.171  64.509  63.135  1.00  0.00           H  
ATOM   3978  H2B  PE    97      27.291  65.728  62.465  1.00  0.00           H  
ATOM   3979  N31  PE    97      26.328  64.682  60.987  1.00  0.00           N  
ATOM   3980 HN1A  PE    97      25.526  65.333  60.978  1.00  0.00           H  
ATOM   3981 HN1B  PE    97      27.027  65.008  60.299  1.00  0.00           H  
ATOM   3982 HN1C  PE    97      26.097  63.752  60.600  1.00  0.00           H  
ATOM   3983  O33  PE    97      27.871  59.980  62.069  1.00  0.00           O  
ATOM   3984  O34  PE    97      29.015  61.367  64.104  1.00  0.00           O  
ATOM   3985  O21  PE    97      29.974  60.542  58.460  1.00  0.00           O  
ATOM   3986  C21  PE    97      29.160  60.551  57.444  1.00  0.00           C  
ATOM   3987  O22  PE    97      28.010  60.944  57.483  1.00  0.00           O  
ATOM   3988  C12  OL    98      29.849  59.823  56.300  1.00  0.00           C  
ATOM   3989  H2R  OL    98      30.938  59.889  56.352  1.00  0.00           H  
ATOM   3990  H2S  OL    98      29.609  58.758  56.346  1.00  0.00           H  
ATOM   3991  C13  OL    98      29.636  60.545  54.943  1.00  0.00           C  
ATOM   3992  H3R  OL    98      28.592  60.541  54.621  1.00  0.00           H  
ATOM   3993  H3S  OL    98      29.896  61.601  55.044  1.00  0.00           H  
ATOM   3994  C14  OL    98      30.268  59.928  53.752  1.00  0.00           C  
ATOM   3995  H4R  OL    98      31.358  59.943  53.690  1.00  0.00           H  
ATOM   3996  H4S  OL    98      29.931  58.895  53.864  1.00  0.00           H  
ATOM   3997  C15  OL    98      29.803  60.442  52.445  1.00  0.00           C  
ATOM   3998  H5R  OL    98      28.719  60.477  52.320  1.00  0.00           H  
ATOM   3999  H5S  OL    98      30.200  61.443  52.266  1.00  0.00           H  
ATOM   4000  C16  OL    98      30.424  59.634  51.298  1.00  0.00           C  
ATOM   4001  H6R  OL    98      31.513  59.616  51.382  1.00  0.00           H  
ATOM   4002  H6S  OL    98      30.054  58.619  51.459  1.00  0.00           H  
ATOM   4003  C17  OL    98      30.015  60.096  49.895  1.00  0.00           C  
ATOM   4004  H7R  OL    98      28.990  59.836  49.626  1.00  0.00           H  
ATOM   4005  H7S  OL    98      30.241  61.157  50.019  1.00  0.00           H  
ATOM   4006  C18  OL    98      30.947  59.593  48.795  1.00  0.00           C  
ATOM   4007  H8R  OL    98      30.781  60.252  47.940  1.00  0.00           H  
ATOM   4008  H8S  OL    98      31.996  59.672  49.088  1.00  0.00           H  
ATOM   4009  C19  OL    98      30.607  58.176  48.354  1.00  0.00           C  
ATOM   4010  H9R  OL    98      30.190  57.592  49.171  1.00  0.00           H  
ATOM   4011 C110  OL    98      30.545  57.661  47.110  1.00  0.00           C  
ATOM   4012 H10R  OL    98      30.270  56.621  46.950  1.00  0.00           H  
ATOM   4013 C111  OL    98      31.018  58.446  45.894  1.00  0.00           C  
ATOM   4014 H11R  OL    98      31.846  59.074  46.227  1.00  0.00           H  
ATOM   4015 H11S  OL    98      31.522  57.734  45.237  1.00  0.00           H  
ATOM   4016 C112  OL    98      30.028  59.248  44.985  1.00  0.00           C  
ATOM   4017 H12R  OL    98      29.597  60.074  45.555  1.00  0.00           H  
ATOM   4018 H12S  OL    98      30.585  59.653  44.138  1.00  0.00           H  
ATOM   4019 C113  OL    98      28.773  58.458  44.508  1.00  0.00           C  
ATOM   4020 H13R  OL    98      28.208  58.029  45.338  1.00  0.00           H  
ATOM   4021 H13S  OL    98      28.088  59.177  44.054  1.00  0.00           H  
ATOM   4022 C114  OL    98      29.273  57.337  43.515  1.00  0.00           C  
ATOM   4023 H14R  OL    98      30.109  57.688  42.906  1.00  0.00           H  
ATOM   4024 H14S  OL    98      29.674  56.551  44.157  1.00  0.00           H  
ATOM   4025 C115  OL    98      27.976  56.821  42.873  1.00  0.00           C  
ATOM   4026 H15R  OL    98      27.208  56.602  43.617  1.00  0.00           H  
ATOM   4027 H15S  OL    98      27.507  57.576  42.239  1.00  0.00           H  
ATOM   4028 C116  OL    98      28.362  55.548  42.054  1.00  0.00           C  
ATOM   4029 H16R  OL    98      29.082  55.790  41.269  1.00  0.00           H  
ATOM   4030 H16S  OL    98      28.692  54.832  42.810  1.00  0.00           H  
ATOM   4031 C117  OL    98      27.210  54.865  41.245  1.00  0.00           C  
ATOM   4032 H17R  OL    98      26.983  55.647  40.518  1.00  0.00           H  
ATOM   4033 H17S  OL    98      27.759  54.051  40.766  1.00  0.00           H  
ATOM   4034 C118  OL    98      26.003  54.339  41.984  1.00  0.00           C  
ATOM   4035 H18R  OL    98      26.226  53.554  42.709  1.00  0.00           H  
ATOM   4036 H18S  OL    98      25.279  53.854  41.327  1.00  0.00           H  
ATOM   4037 H18T  OL    98      25.463  55.192  42.400  1.00  0.00           H  
TER    4038       OL    98 
ATOM   4038 C116  PA    99       9.990  41.691  39.726  1.00  0.00           C  
ATOM   4039 H16R  PA    99      10.443  40.698  39.744  1.00  0.00           H  
ATOM   4040 H16S  PA    99       9.019  41.518  39.257  1.00  0.00           H  
ATOM   4041 H16T  PA    99       9.604  41.981  40.706  1.00  0.00           H  
ATOM   4042 C115  PA    99      11.034  42.738  39.244  1.00  0.00           C  
ATOM   4043 H15R  PA    99      10.552  43.703  39.409  1.00  0.00           H  
ATOM   4044 H15S  PA    99      11.293  42.742  38.183  1.00  0.00           H  
ATOM   4045 C114  PA    99      12.433  42.608  39.974  1.00  0.00           C  
ATOM   4046 H14R  PA    99      13.214  43.158  39.446  1.00  0.00           H  
ATOM   4047 H14S  PA    99      12.779  41.576  39.895  1.00  0.00           H  
ATOM   4048 C113  PA    99      12.397  43.246  41.307  1.00  0.00           C  
ATOM   4049 H13R  PA    99      11.411  43.034  41.726  1.00  0.00           H  
ATOM   4050 H13S  PA    99      12.500  44.332  41.260  1.00  0.00           H  
ATOM   4051 C112  PA    99      13.518  42.703  42.180  1.00  0.00           C  
ATOM   4052 H12R  PA    99      14.476  42.663  41.658  1.00  0.00           H  
ATOM   4053 H12S  PA    99      13.349  41.638  42.355  1.00  0.00           H  
ATOM   4054 C111  PA    99      13.830  43.546  43.508  1.00  0.00           C  
ATOM   4055 H11R  PA    99      12.938  43.635  44.132  1.00  0.00           H  
ATOM   4056 H11S  PA    99      14.067  44.564  43.193  1.00  0.00           H  
ATOM   4057 C110  PA    99      14.916  42.981  44.393  1.00  0.00           C  
ATOM   4058 H10R  PA    99      15.902  43.186  43.968  1.00  0.00           H  
ATOM   4059 H10S  PA    99      14.771  41.901  44.459  1.00  0.00           H  
ATOM   4060  C19  PA    99      14.875  43.529  45.843  1.00  0.00           C  
ATOM   4061  H9R  PA    99      13.855  43.396  46.209  1.00  0.00           H  
ATOM   4062  H9S  PA    99      15.033  44.607  45.919  1.00  0.00           H  
ATOM   4063  C18  PA    99      15.961  42.777  46.727  1.00  0.00           C  
ATOM   4064  H8R  PA    99      16.917  43.261  46.516  1.00  0.00           H  
ATOM   4065  H8S  PA    99      15.961  41.700  46.544  1.00  0.00           H  
ATOM   4066  C17  PA    99      15.722  43.038  48.238  1.00  0.00           C  
ATOM   4067  H7R  PA    99      15.960  44.069  48.508  1.00  0.00           H  
ATOM   4068  H7S  PA    99      16.449  42.451  48.802  1.00  0.00           H  
ATOM   4069  C16  PA    99      14.278  42.580  48.774  1.00  0.00           C  
ATOM   4070  H6R  PA    99      14.148  41.554  48.425  1.00  0.00           H  
ATOM   4071  H6S  PA    99      13.461  43.154  48.332  1.00  0.00           H  
ATOM   4072  C15  PA    99      14.257  42.568  50.269  1.00  0.00           C  
ATOM   4073  H5R  PA    99      15.078  41.977  50.681  1.00  0.00           H  
ATOM   4074  H5S  PA    99      13.343  42.047  50.559  1.00  0.00           H  
ATOM   4075  C14  PA    99      14.408  44.032  50.892  1.00  0.00           C  
ATOM   4076  H4R  PA    99      13.881  44.758  50.270  1.00  0.00           H  
ATOM   4077  H4S  PA    99      15.445  44.331  51.055  1.00  0.00           H  
ATOM   4078  C13  PA    99      13.646  43.926  52.239  1.00  0.00           C  
ATOM   4079  H3R  PA    99      14.045  43.194  52.944  1.00  0.00           H  
ATOM   4080  H3S  PA    99      12.594  43.705  52.046  1.00  0.00           H  
ATOM   4081  C12  PA    99      13.746  45.249  53.034  1.00  0.00           C  
ATOM   4082  H2R  PA    99      12.990  45.171  53.818  1.00  0.00           H  
ATOM   4083  H2S  PA    99      13.352  46.073  52.435  1.00  0.00           H  
ATOM   4084  C11  PE   100      15.047  45.467  53.786  1.00  0.00           C  
ATOM   4085  O12  PE   100      15.906  44.596  53.908  1.00  0.00           O  
ATOM   4086  O11  PE   100      15.081  46.753  54.149  1.00  0.00           O  
ATOM   4087  C1   PE   100      16.327  47.172  54.724  1.00  0.00           C  
ATOM   4088  HR   PE   100      17.094  47.257  53.950  1.00  0.00           H  
ATOM   4089  HS   PE   100      16.688  46.530  55.531  1.00  0.00           H  
ATOM   4090  C2   PE   100      16.270  48.689  55.022  1.00  0.00           C  
ATOM   4091  HX   PE   100      17.172  49.015  55.546  1.00  0.00           H  
ATOM   4092  C3   PE   100      15.062  49.110  55.889  1.00  0.00           C  
ATOM   4093  HA   PE   100      14.771  48.333  56.601  1.00  0.00           H  
ATOM   4094  HB   PE   100      14.169  49.057  55.260  1.00  0.00           H  
ATOM   4095  O31  PE   100      15.205  50.434  56.469  1.00  0.00           O  
ATOM   4096  P31  PE   100      15.842  50.585  57.914  1.00  0.00           P  
ATOM   4097  O32  PE   100      14.627  50.648  58.881  1.00  0.00           O  
ATOM   4098  C31  PE   100      13.728  51.811  58.894  1.00  0.00           C  
ATOM   4099  H1A  PE   100      12.702  51.435  58.886  1.00  0.00           H  
ATOM   4100  H1B  PE   100      13.972  52.276  57.935  1.00  0.00           H  
ATOM   4101  C32  PE   100      14.073  52.713  60.077  1.00  0.00           C  
ATOM   4102  H2A  PE   100      13.791  53.746  59.870  1.00  0.00           H  
ATOM   4103  H2B  PE   100      13.505  52.346  60.933  1.00  0.00           H  
ATOM   4104  N31  PE   100      15.504  52.787  60.310  1.00  0.00           N  
ATOM   4105 HN1A  PE   100      15.917  51.938  60.729  1.00  0.00           H  
ATOM   4106 HN1B  PE   100      15.966  52.830  59.387  1.00  0.00           H  
ATOM   4107 HN1C  PE   100      15.828  53.563  60.910  1.00  0.00           H  
ATOM   4108  O33  PE   100      16.527  49.346  58.337  1.00  0.00           O  
ATOM   4109  O34  PE   100      16.601  51.838  57.988  1.00  0.00           O  
ATOM   4110  O21  PE   100      16.123  49.421  53.784  1.00  0.00           O  
ATOM   4111  C21  PE   100      17.155  50.195  53.323  1.00  0.00           C  
ATOM   4112  O22  PE   100      18.283  50.162  53.823  1.00  0.00           O  
ATOM   4113  C12  OL   101      16.755  51.004  52.164  1.00  0.00           C  
ATOM   4114  H2R  OL   101      16.646  50.289  51.346  1.00  0.00           H  
ATOM   4115  H2S  OL   101      15.744  51.368  52.357  1.00  0.00           H  
ATOM   4116  C13  OL   101      17.698  52.109  51.790  1.00  0.00           C  
ATOM   4117  H3R  OL   101      17.487  52.949  52.456  1.00  0.00           H  
ATOM   4118  H3S  OL   101      18.696  51.713  51.986  1.00  0.00           H  
ATOM   4119  C14  OL   101      17.433  52.584  50.329  1.00  0.00           C  
ATOM   4120  H4R  OL   101      16.347  52.656  50.235  1.00  0.00           H  
ATOM   4121  H4S  OL   101      17.865  53.583  50.241  1.00  0.00           H  
ATOM   4122  C15  OL   101      17.956  51.617  49.252  1.00  0.00           C  
ATOM   4123  H5R  OL   101      19.028  51.812  49.309  1.00  0.00           H  
ATOM   4124  H5S  OL   101      17.692  50.585  49.496  1.00  0.00           H  
ATOM   4125  C16  OL   101      17.364  51.872  47.818  1.00  0.00           C  
ATOM   4126  H6R  OL   101      16.300  51.638  47.738  1.00  0.00           H  
ATOM   4127  H6S  OL   101      17.594  52.909  47.564  1.00  0.00           H  
ATOM   4128  C17  OL   101      18.051  51.061  46.727  1.00  0.00           C  
ATOM   4129  H7R  OL   101      19.133  51.136  46.852  1.00  0.00           H  
ATOM   4130  H7S  OL   101      17.813  49.995  46.705  1.00  0.00           H  
ATOM   4131  C18  OL   101      17.728  51.622  45.340  1.00  0.00           C  
ATOM   4132  H8R  OL   101      18.060  52.662  45.316  1.00  0.00           H  
ATOM   4133  H8S  OL   101      18.388  51.084  44.656  1.00  0.00           H  
ATOM   4134  C19  OL   101      16.257  51.380  45.030  1.00  0.00           C  
ATOM   4135  H9R  OL   101      16.044  50.315  45.013  1.00  0.00           H  
ATOM   4136 C110  OL   101      15.298  52.260  44.911  1.00  0.00           C  
ATOM   4137 H10R  OL   101      14.307  51.928  44.613  1.00  0.00           H  
ATOM   4138 C111  OL   101      15.374  53.767  45.004  1.00  0.00           C  
ATOM   4139 H11R  OL   101      16.384  54.048  45.310  1.00  0.00           H  
ATOM   4140 H11S  OL   101      15.356  54.237  44.018  1.00  0.00           H  
ATOM   4141 C112  OL   101      14.305  54.451  45.880  1.00  0.00           C  
ATOM   4142 H12R  OL   101      14.441  55.535  45.876  1.00  0.00           H  
ATOM   4143 H12S  OL   101      13.386  54.380  45.294  1.00  0.00           H  
ATOM   4144 C113  OL   101      14.072  53.842  47.267  1.00  0.00           C  
ATOM   4145 H13R  OL   101      13.309  53.068  47.163  1.00  0.00           H  
ATOM   4146 H13S  OL   101      14.953  53.365  47.701  1.00  0.00           H  
ATOM   4147 C114  OL   101      13.471  54.856  48.267  1.00  0.00           C  
ATOM   4148 H14R  OL   101      14.316  55.522  48.456  1.00  0.00           H  
ATOM   4149 H14S  OL   101      12.623  55.427  47.885  1.00  0.00           H  
ATOM   4150 C115  OL   101      13.211  54.076  49.640  1.00  0.00           C  
ATOM   4151 H15R  OL   101      12.669  53.166  49.374  1.00  0.00           H  
ATOM   4152 H15S  OL   101      14.108  53.728  50.156  1.00  0.00           H  
ATOM   4153 C116  OL   101      12.575  55.004  50.667  1.00  0.00           C  
ATOM   4154 H16R  OL   101      12.545  54.473  51.620  1.00  0.00           H  
ATOM   4155 H16S  OL   101      13.173  55.875  50.944  1.00  0.00           H  
ATOM   4156 C117  OL   101      11.149  55.483  50.315  1.00  0.00           C  
ATOM   4157 H17R  OL   101      11.200  55.987  49.348  1.00  0.00           H  
ATOM   4158 H17S  OL   101      10.468  54.648  50.141  1.00  0.00           H  
ATOM   4159 C118  OL   101      10.668  56.415  51.408  1.00  0.00           C  
ATOM   4160 H18R  OL   101      11.274  57.321  51.469  1.00  0.00           H  
ATOM   4161 H18S  OL   101      10.713  55.872  52.355  1.00  0.00           H  
ATOM   4162 H18T  OL   101       9.619  56.675  51.255  1.00  0.00           H  
TER    4163       OL   101 
ATOM   4163  C1  CHL   102      71.780  37.936  53.941  1.00  0.00           C  
ATOM   4164  H11 CHL   102      70.786  37.735  53.536  1.00  0.00           H  
ATOM   4165  H12 CHL   102      71.827  39.026  53.884  1.00  0.00           H  
ATOM   4166  C2  CHL   102      71.843  37.477  55.343  1.00  0.00           C  
ATOM   4167  H21 CHL   102      72.761  37.874  55.783  1.00  0.00           H  
ATOM   4168  H22 CHL   102      70.983  37.944  55.827  1.00  0.00           H  
ATOM   4169  C3  CHL   102      71.864  35.980  55.593  1.00  0.00           C  
ATOM   4170  H31 CHL   102      70.874  35.561  55.396  1.00  0.00           H  
ATOM   4171  C4  CHL   102      73.001  35.375  54.723  1.00  0.00           C  
ATOM   4172  H41 CHL   102      73.926  35.541  55.278  1.00  0.00           H  
ATOM   4173  H42 CHL   102      72.852  34.293  54.741  1.00  0.00           H  
ATOM   4174  C5  CHL   102      72.993  35.807  53.259  1.00  0.00           C  
ATOM   4175  C6  CHL   102      73.177  34.867  52.355  1.00  0.00           C  
ATOM   4176  H61 CHL   102      73.259  33.830  52.669  1.00  0.00           H  
ATOM   4177  C7  CHL   102      73.201  35.140  50.845  1.00  0.00           C  
ATOM   4178  H71 CHL   102      74.059  34.557  50.504  1.00  0.00           H  
ATOM   4179  H72 CHL   102      72.284  34.709  50.437  1.00  0.00           H  
ATOM   4180  C8  CHL   102      73.320  36.629  50.527  1.00  0.00           C  
ATOM   4181  H81 CHL   102      74.361  36.905  50.709  1.00  0.00           H  
ATOM   4182  C9  CHL   102      72.494  37.473  51.456  1.00  0.00           C  
ATOM   4183  H91 CHL   102      71.478  37.082  51.373  1.00  0.00           H  
ATOM   4184  C10 CHL   102      72.892  37.280  52.972  1.00  0.00           C  
ATOM   4185  C11 CHL   102      72.369  38.979  50.973  1.00  0.00           C  
ATOM   4186 H111 CHL   102      71.542  39.480  51.480  1.00  0.00           H  
ATOM   4187 H112 CHL   102      73.231  39.516  51.375  1.00  0.00           H  
ATOM   4188  C12 CHL   102      72.148  39.184  49.463  1.00  0.00           C  
ATOM   4189 H121 CHL   102      71.086  39.002  49.282  1.00  0.00           H  
ATOM   4190 H122 CHL   102      72.243  40.266  49.349  1.00  0.00           H  
ATOM   4191  C13 CHL   102      73.111  38.383  48.605  1.00  0.00           C  
ATOM   4192  C14 CHL   102      72.902  36.853  49.045  1.00  0.00           C  
ATOM   4193 H141 CHL   102      71.825  36.691  48.978  1.00  0.00           H  
ATOM   4194  C15 CHL   102      73.437  36.013  47.900  1.00  0.00           C  
ATOM   4195 H151 CHL   102      74.430  35.604  48.097  1.00  0.00           H  
ATOM   4196 H152 CHL   102      72.801  35.143  47.725  1.00  0.00           H  
ATOM   4197  C16 CHL   102      73.486  36.830  46.643  1.00  0.00           C  
ATOM   4198 H161 CHL   102      74.530  36.938  46.343  1.00  0.00           H  
ATOM   4199 H162 CHL   102      73.026  36.448  45.729  1.00  0.00           H  
ATOM   4200  C17 CHL   102      72.832  38.205  47.014  1.00  0.00           C  
ATOM   4201 H171 CHL   102      71.775  37.955  46.902  1.00  0.00           H  
ATOM   4202  C18 CHL   102      74.562  38.893  48.870  1.00  0.00           C  
ATOM   4203 H181 CHL   102      75.233  38.195  48.365  1.00  0.00           H  
ATOM   4204 H182 CHL   102      74.906  38.883  49.907  1.00  0.00           H  
ATOM   4205 H183 CHL   102      74.669  39.953  48.630  1.00  0.00           H  
ATOM   4206  C19 CHL   102      74.234  37.932  53.264  1.00  0.00           C  
ATOM   4207 H191 CHL   102      74.189  38.992  53.005  1.00  0.00           H  
ATOM   4208 H192 CHL   102      74.881  37.292  52.662  1.00  0.00           H  
ATOM   4209 H193 CHL   102      74.500  37.777  54.312  1.00  0.00           H  
ATOM   4210  C20 CHL   102      73.324  39.411  46.076  1.00  0.00           C  
ATOM   4211 H201 CHL   102      74.415  39.404  46.109  1.00  0.00           H  
ATOM   4212  C21 CHL   102      72.883  40.721  46.633  1.00  0.00           C  
ATOM   4213 H211 CHL   102      73.474  41.007  47.505  1.00  0.00           H  
ATOM   4214 H212 CHL   102      71.825  40.667  46.897  1.00  0.00           H  
ATOM   4215 H213 CHL   102      72.855  41.534  45.905  1.00  0.00           H  
ATOM   4216  C22 CHL   102      72.752  39.219  44.645  1.00  0.00           C  
ATOM   4217 H221 CHL   102      73.074  40.097  44.081  1.00  0.00           H  
ATOM   4218 H222 CHL   102      73.177  38.348  44.141  1.00  0.00           H  
ATOM   4219  C23 CHL   102      71.233  39.195  44.443  1.00  0.00           C  
ATOM   4220 H231 CHL   102      70.731  38.412  45.015  1.00  0.00           H  
ATOM   4221 H232 CHL   102      70.741  40.066  44.881  1.00  0.00           H  
ATOM   4222  C24 CHL   102      70.877  39.012  42.909  1.00  0.00           C  
ATOM   4223 H241 CHL   102      71.164  39.839  42.256  1.00  0.00           H  
ATOM   4224 H242 CHL   102      69.790  39.037  42.802  1.00  0.00           H  
ATOM   4225  C25 CHL   102      71.481  37.784  42.137  1.00  0.00           C  
ATOM   4226 H251 CHL   102      72.540  38.012  41.998  1.00  0.00           H  
ATOM   4227  C26 CHL   102      70.773  37.383  40.803  1.00  0.00           C  
ATOM   4228 H261 CHL   102      69.763  37.014  40.993  1.00  0.00           H  
ATOM   4229 H262 CHL   102      71.354  36.620  40.281  1.00  0.00           H  
ATOM   4230 H263 CHL   102      70.686  38.249  40.144  1.00  0.00           H  
ATOM   4231  C27 CHL   102      71.369  36.431  42.948  1.00  0.00           C  
ATOM   4232 H271 CHL   102      71.530  35.570  42.296  1.00  0.00           H  
ATOM   4233 H272 CHL   102      70.312  36.276  43.173  1.00  0.00           H  
ATOM   4234 H273 CHL   102      71.958  36.486  43.866  1.00  0.00           H  
ATOM   4235  O1  CHL   102      72.180  35.812  56.926  1.00  0.00           O  
ATOM   4236  HO1 CHL   102      72.521  34.900  56.956  1.00  0.00           H  
TER    4237      CHL   102 
ATOM   4237 C116  PA   103       7.564  60.285  43.381  1.00  0.00           C  
ATOM   4238 H16R  PA   103       8.350  59.531  43.300  1.00  0.00           H  
ATOM   4239 H16S  PA   103       6.778  60.044  42.662  1.00  0.00           H  
ATOM   4240 H16T  PA   103       7.112  60.255  44.375  1.00  0.00           H  
ATOM   4241 C115  PA   103       8.002  61.747  43.106  1.00  0.00           C  
ATOM   4242 H15R  PA   103       7.080  62.323  43.003  1.00  0.00           H  
ATOM   4243 H15S  PA   103       8.385  61.667  42.087  1.00  0.00           H  
ATOM   4244 C114  PA   103       9.022  62.403  44.127  1.00  0.00           C  
ATOM   4245 H14R  PA   103       9.104  63.486  44.017  1.00  0.00           H  
ATOM   4246 H14S  PA   103      10.040  62.045  43.960  1.00  0.00           H  
ATOM   4247 C113  PA   103       8.612  62.297  45.598  1.00  0.00           C  
ATOM   4248 H13R  PA   103       9.287  62.903  46.206  1.00  0.00           H  
ATOM   4249 H13S  PA   103       8.529  61.241  45.864  1.00  0.00           H  
ATOM   4250 C112  PA   103       7.216  62.841  45.765  1.00  0.00           C  
ATOM   4251 H12R  PA   103       6.466  62.252  45.234  1.00  0.00           H  
ATOM   4252 H12S  PA   103       7.195  63.900  45.499  1.00  0.00           H  
ATOM   4253 C111  PA   103       6.664  62.726  47.172  1.00  0.00           C  
ATOM   4254 H11R  PA   103       6.646  61.685  47.503  1.00  0.00           H  
ATOM   4255 H11S  PA   103       5.660  63.147  47.253  1.00  0.00           H  
ATOM   4256 C110  PA   103       7.501  63.555  48.135  1.00  0.00           C  
ATOM   4257 H10R  PA   103       7.563  64.572  47.744  1.00  0.00           H  
ATOM   4258 H10S  PA   103       8.482  63.075  48.124  1.00  0.00           H  
ATOM   4259  C19  PA   103       6.907  63.708  49.582  1.00  0.00           C  
ATOM   4260  H9R  PA   103       6.058  64.392  49.508  1.00  0.00           H  
ATOM   4261  H9S  PA   103       7.686  64.206  50.162  1.00  0.00           H  
ATOM   4262  C18  PA   103       6.546  62.359  50.250  1.00  0.00           C  
ATOM   4263  H8R  PA   103       7.430  61.915  50.712  1.00  0.00           H  
ATOM   4264  H8S  PA   103       6.109  61.811  49.412  1.00  0.00           H  
ATOM   4265  C17  PA   103       5.479  62.810  51.273  1.00  0.00           C  
ATOM   4266  H7R  PA   103       4.640  63.353  50.833  1.00  0.00           H  
ATOM   4267  H7S  PA   103       5.989  63.474  51.975  1.00  0.00           H  
ATOM   4268  C16  PA   103       5.049  61.529  51.991  1.00  0.00           C  
ATOM   4269  H6R  PA   103       5.888  60.946  52.375  1.00  0.00           H  
ATOM   4270  H6S  PA   103       4.598  60.805  51.309  1.00  0.00           H  
ATOM   4271  C15  PA   103       3.924  61.807  53.027  1.00  0.00           C  
ATOM   4272  H5R  PA   103       3.725  60.979  53.710  1.00  0.00           H  
ATOM   4273  H5S  PA   103       3.025  61.968  52.428  1.00  0.00           H  
ATOM   4274  C14  PA   103       4.257  63.073  53.901  1.00  0.00           C  
ATOM   4275  H4R  PA   103       4.120  63.995  53.331  1.00  0.00           H  
ATOM   4276  H4S  PA   103       5.334  63.056  54.082  1.00  0.00           H  
ATOM   4277  C13  PA   103       3.725  62.995  55.284  1.00  0.00           C  
ATOM   4278  H3R  PA   103       4.176  62.183  55.858  1.00  0.00           H  
ATOM   4279  H3S  PA   103       2.658  62.790  55.171  1.00  0.00           H  
ATOM   4280  C12  PA   103       3.825  64.262  56.167  1.00  0.00           C  
ATOM   4281  H2R  PA   103       3.271  64.000  57.070  1.00  0.00           H  
ATOM   4282  H2S  PA   103       3.410  65.147  55.681  1.00  0.00           H  
ATOM   4283  C11  PC   104       5.233  64.576  56.635  1.00  0.00           C  
ATOM   4284  O12  PC   104       5.682  65.719  56.803  1.00  0.00           O  
ATOM   4285  O11  PC   104       6.022  63.459  56.776  1.00  0.00           O  
ATOM   4286  C1   PC   104       7.406  63.585  57.126  1.00  0.00           C  
ATOM   4287  HR   PC   104       7.592  64.148  58.045  1.00  0.00           H  
ATOM   4288  HS   PC   104       7.854  64.278  56.410  1.00  0.00           H  
ATOM   4289  C2   PC   104       8.157  62.244  57.153  1.00  0.00           C  
ATOM   4290  HX   PC   104       7.937  61.787  58.121  1.00  0.00           H  
ATOM   4291  C3   PC   104       9.632  62.453  57.128  1.00  0.00           C  
ATOM   4292  HA   PC   104       9.779  63.013  56.201  1.00  0.00           H  
ATOM   4293  HB   PC   104      10.126  61.483  57.227  1.00  0.00           H  
ATOM   4294  O31  PC   104       9.897  63.265  58.386  1.00  0.00           O  
ATOM   4295  P31  PC   104      10.169  62.634  59.839  1.00  0.00           P  
ATOM   4296  O32  PC   104       8.682  62.437  60.485  1.00  0.00           O  
ATOM   4297  C31  PC   104       7.800  63.604  60.695  1.00  0.00           C  
ATOM   4298  H1A  PC   104       6.918  63.592  60.049  1.00  0.00           H  
ATOM   4299  H1B  PC   104       8.313  64.503  60.342  1.00  0.00           H  
ATOM   4300  C32  PC   104       7.456  63.600  62.152  1.00  0.00           C  
ATOM   4301  H2A  PC   104       8.390  63.947  62.597  1.00  0.00           H  
ATOM   4302  H2B  PC   104       7.266  62.590  62.517  1.00  0.00           H  
ATOM   4303  N31  PC   104       6.360  64.521  62.555  1.00  0.00           N  
ATOM   4304  C33  PC   104       5.973  64.197  63.947  1.00  0.00           C  
ATOM   4305  H3A  PC   104       6.817  64.402  64.607  1.00  0.00           H  
ATOM   4306  H3B  PC   104       5.712  63.140  64.013  1.00  0.00           H  
ATOM   4307  H3C  PC   104       5.129  64.840  64.204  1.00  0.00           H  
ATOM   4308  C34  PC   104       6.773  65.931  62.487  1.00  0.00           C  
ATOM   4309  H4A  PC   104       7.318  66.133  63.410  1.00  0.00           H  
ATOM   4310  H4B  PC   104       5.912  66.597  62.568  1.00  0.00           H  
ATOM   4311  H4C  PC   104       7.429  66.085  61.629  1.00  0.00           H  
ATOM   4312  C35  PC   104       5.192  64.275  61.763  1.00  0.00           C  
ATOM   4313  H5A  PC   104       4.293  64.585  62.298  1.00  0.00           H  
ATOM   4314  H5B  PC   104       5.224  63.197  61.597  1.00  0.00           H  
ATOM   4315  H5C  PC   104       5.261  64.944  60.905  1.00  0.00           H  
ATOM   4316  O33  PC   104      10.645  61.250  59.721  1.00  0.00           O  
ATOM   4317  O34  PC   104      10.870  63.609  60.734  1.00  0.00           O  
ATOM   4318  O21  PC   104       7.855  61.446  56.049  1.00  0.00           O  
ATOM   4319  C21  PC   104       6.824  60.634  56.177  1.00  0.00           C  
ATOM   4320  O22  PC   104       6.298  60.324  57.206  1.00  0.00           O  
ATOM   4321  C12  OL   105       6.654  59.944  54.906  1.00  0.00           C  
ATOM   4322  H2R  OL   105       5.592  59.870  54.662  1.00  0.00           H  
ATOM   4323  H2S  OL   105       6.981  60.606  54.101  1.00  0.00           H  
ATOM   4324  C13  OL   105       7.355  58.611  54.824  1.00  0.00           C  
ATOM   4325  H3R  OL   105       8.393  58.720  55.146  1.00  0.00           H  
ATOM   4326  H3S  OL   105       6.879  57.879  55.479  1.00  0.00           H  
ATOM   4327  C14  OL   105       7.415  58.027  53.380  1.00  0.00           C  
ATOM   4328  H4R  OL   105       7.934  58.703  52.698  1.00  0.00           H  
ATOM   4329  H4S  OL   105       7.914  57.056  53.411  1.00  0.00           H  
ATOM   4330  C15  OL   105       6.004  57.863  52.797  1.00  0.00           C  
ATOM   4331  H5R  OL   105       5.411  57.347  53.555  1.00  0.00           H  
ATOM   4332  H5S  OL   105       5.636  58.890  52.755  1.00  0.00           H  
ATOM   4333  C16  OL   105       6.067  57.308  51.320  1.00  0.00           C  
ATOM   4334  H6R  OL   105       6.507  56.318  51.186  1.00  0.00           H  
ATOM   4335  H6S  OL   105       5.029  57.231  50.989  1.00  0.00           H  
ATOM   4336  C17  OL   105       6.878  58.162  50.357  1.00  0.00           C  
ATOM   4337  H7R  OL   105       6.447  59.165  50.397  1.00  0.00           H  
ATOM   4338  H7S  OL   105       7.897  58.365  50.693  1.00  0.00           H  
ATOM   4339  C18  OL   105       6.732  57.810  48.936  1.00  0.00           C  
ATOM   4340  H8R  OL   105       7.053  56.779  48.774  1.00  0.00           H  
ATOM   4341  H8S  OL   105       5.692  57.677  48.631  1.00  0.00           H  
ATOM   4342  C19  OL   105       7.451  58.866  48.076  1.00  0.00           C  
ATOM   4343  H9R  OL   105       6.938  59.777  47.779  1.00  0.00           H  
ATOM   4344 C110  OL   105       8.621  58.719  47.465  1.00  0.00           C  
ATOM   4345 H10R  OL   105       9.013  59.475  46.790  1.00  0.00           H  
ATOM   4346 C111  OL   105       9.451  57.551  47.606  1.00  0.00           C  
ATOM   4347 H11R  OL   105      10.403  57.772  48.092  1.00  0.00           H  
ATOM   4348 H11S  OL   105       8.945  56.749  48.147  1.00  0.00           H  
ATOM   4349 C112  OL   105       9.949  57.091  46.210  1.00  0.00           C  
ATOM   4350 H12R  OL   105      10.644  57.832  45.809  1.00  0.00           H  
ATOM   4351 H12S  OL   105      10.514  56.200  46.490  1.00  0.00           H  
ATOM   4352 C113  OL   105       8.837  56.632  45.229  1.00  0.00           C  
ATOM   4353 H13R  OL   105       8.414  55.650  45.450  1.00  0.00           H  
ATOM   4354 H13S  OL   105       7.918  57.222  45.245  1.00  0.00           H  
ATOM   4355 C114  OL   105       9.331  56.445  43.729  1.00  0.00           C  
ATOM   4356 H14R  OL   105       9.909  57.337  43.481  1.00  0.00           H  
ATOM   4357 H14S  OL   105       9.985  55.572  43.698  1.00  0.00           H  
ATOM   4358 C115  OL   105       8.198  56.177  42.678  1.00  0.00           C  
ATOM   4359 H15R  OL   105       7.323  56.798  42.879  1.00  0.00           H  
ATOM   4360 H15S  OL   105       8.545  56.397  41.666  1.00  0.00           H  
ATOM   4361 C116  OL   105       7.797  54.650  42.532  1.00  0.00           C  
ATOM   4362 H16R  OL   105       8.622  54.025  42.182  1.00  0.00           H  
ATOM   4363 H16S  OL   105       7.417  54.296  43.492  1.00  0.00           H  
ATOM   4364 C117  OL   105       6.613  54.406  41.523  1.00  0.00           C  
ATOM   4365 H17R  OL   105       5.732  54.952  41.867  1.00  0.00           H  
ATOM   4366 H17S  OL   105       6.957  54.862  40.593  1.00  0.00           H  
ATOM   4367 C118  OL   105       6.313  52.873  41.380  1.00  0.00           C  
ATOM   4368 H18R  OL   105       5.751  52.716  40.458  1.00  0.00           H  
ATOM   4369 H18S  OL   105       5.729  52.568  42.252  1.00  0.00           H  
ATOM   4370 H18T  OL   105       7.213  52.273  41.228  1.00  0.00           H  
TER    4371       OL   105 
ATOM   4371  C1  CHL   106      21.978  62.256  51.833  1.00  0.00           C  
ATOM   4372  H11 CHL   106      22.973  62.521  51.470  1.00  0.00           H  
ATOM   4373  H12 CHL   106      21.446  61.678  51.075  1.00  0.00           H  
ATOM   4374  C2  CHL   106      21.829  61.272  53.124  1.00  0.00           C  
ATOM   4375  H21 CHL   106      20.827  60.840  53.162  1.00  0.00           H  
ATOM   4376  H22 CHL   106      22.614  60.514  53.075  1.00  0.00           H  
ATOM   4377  C3  CHL   106      22.108  62.130  54.439  1.00  0.00           C  
ATOM   4378  H31 CHL   106      23.186  62.282  54.530  1.00  0.00           H  
ATOM   4379  C4  CHL   106      21.337  63.475  54.507  1.00  0.00           C  
ATOM   4380  H41 CHL   106      20.278  63.253  54.654  1.00  0.00           H  
ATOM   4381  H42 CHL   106      21.632  64.041  55.393  1.00  0.00           H  
ATOM   4382  C5  CHL   106      21.574  64.246  53.215  1.00  0.00           C  
ATOM   4383  C6  CHL   106      22.088  65.448  53.341  1.00  0.00           C  
ATOM   4384  H61 CHL   106      22.274  65.795  54.355  1.00  0.00           H  
ATOM   4385  C7  CHL   106      22.075  66.491  52.267  1.00  0.00           C  
ATOM   4386  H71 CHL   106      21.748  67.476  52.608  1.00  0.00           H  
ATOM   4387  H72 CHL   106      23.118  66.553  51.948  1.00  0.00           H  
ATOM   4388  C8  CHL   106      21.298  66.030  51.030  1.00  0.00           C  
ATOM   4389  H81 CHL   106      20.256  66.049  51.358  1.00  0.00           H  
ATOM   4390  C9  CHL   106      21.721  64.553  50.771  1.00  0.00           C  
ATOM   4391  H91 CHL   106      22.807  64.439  50.770  1.00  0.00           H  
ATOM   4392  C10 CHL   106      21.154  63.577  51.908  1.00  0.00           C  
ATOM   4393  C11 CHL   106      21.295  64.043  49.313  1.00  0.00           C  
ATOM   4394 H111 CHL   106      21.813  63.125  49.027  1.00  0.00           H  
ATOM   4395 H112 CHL   106      20.249  63.727  49.312  1.00  0.00           H  
ATOM   4396  C12 CHL   106      21.368  65.076  48.195  1.00  0.00           C  
ATOM   4397 H121 CHL   106      22.384  65.310  47.868  1.00  0.00           H  
ATOM   4398 H122 CHL   106      20.831  64.721  47.313  1.00  0.00           H  
ATOM   4399  C13 CHL   106      20.854  66.453  48.567  1.00  0.00           C  
ATOM   4400  C14 CHL   106      21.602  67.004  49.821  1.00  0.00           C  
ATOM   4401 H141 CHL   106      22.679  67.020  49.638  1.00  0.00           H  
ATOM   4402  C15 CHL   106      21.146  68.469  49.946  1.00  0.00           C  
ATOM   4403 H151 CHL   106      20.149  68.639  50.357  1.00  0.00           H  
ATOM   4404 H152 CHL   106      21.820  68.985  50.633  1.00  0.00           H  
ATOM   4405  C16 CHL   106      21.214  68.959  48.464  1.00  0.00           C  
ATOM   4406 H161 CHL   106      20.378  69.643  48.305  1.00  0.00           H  
ATOM   4407 H162 CHL   106      22.171  69.473  48.353  1.00  0.00           H  
ATOM   4408  C17 CHL   106      21.223  67.635  47.603  1.00  0.00           C  
ATOM   4409 H171 CHL   106      22.235  67.542  47.205  1.00  0.00           H  
ATOM   4410  C18 CHL   106      19.320  66.323  48.805  1.00  0.00           C  
ATOM   4411 H181 CHL   106      18.914  67.316  49.009  1.00  0.00           H  
ATOM   4412 H182 CHL   106      19.071  65.818  49.740  1.00  0.00           H  
ATOM   4413 H183 CHL   106      18.824  65.807  47.979  1.00  0.00           H  
ATOM   4414  C19 CHL   106      19.629  63.246  51.945  1.00  0.00           C  
ATOM   4415 H191 CHL   106      19.318  62.616  52.781  1.00  0.00           H  
ATOM   4416 H192 CHL   106      19.182  62.834  51.038  1.00  0.00           H  
ATOM   4417 H193 CHL   106      19.040  64.161  52.037  1.00  0.00           H  
ATOM   4418  C20 CHL   106      20.254  67.822  46.372  1.00  0.00           C  
ATOM   4419 H201 CHL   106      19.189  67.793  46.610  1.00  0.00           H  
ATOM   4420  C21 CHL   106      20.323  66.646  45.346  1.00  0.00           C  
ATOM   4421 H211 CHL   106      21.334  66.329  45.084  1.00  0.00           H  
ATOM   4422 H212 CHL   106      19.653  66.838  44.505  1.00  0.00           H  
ATOM   4423 H213 CHL   106      19.775  65.875  45.892  1.00  0.00           H  
ATOM   4424  C22 CHL   106      20.601  69.104  45.525  1.00  0.00           C  
ATOM   4425 H221 CHL   106      20.560  70.004  46.142  1.00  0.00           H  
ATOM   4426 H222 CHL   106      21.629  69.080  45.158  1.00  0.00           H  
ATOM   4427  C23 CHL   106      19.654  69.306  44.378  1.00  0.00           C  
ATOM   4428 H231 CHL   106      19.878  68.619  43.559  1.00  0.00           H  
ATOM   4429 H232 CHL   106      18.673  69.001  44.748  1.00  0.00           H  
ATOM   4430  C24 CHL   106      19.643  70.773  43.838  1.00  0.00           C  
ATOM   4431 H241 CHL   106      19.423  71.563  44.558  1.00  0.00           H  
ATOM   4432 H242 CHL   106      20.645  70.962  43.448  1.00  0.00           H  
ATOM   4433  C25 CHL   106      18.636  71.036  42.695  1.00  0.00           C  
ATOM   4434 H251 CHL   106      18.859  72.043  42.336  1.00  0.00           H  
ATOM   4435  C26 CHL   106      17.184  70.934  43.298  1.00  0.00           C  
ATOM   4436 H261 CHL   106      16.894  69.936  43.634  1.00  0.00           H  
ATOM   4437 H262 CHL   106      16.431  71.239  42.569  1.00  0.00           H  
ATOM   4438 H263 CHL   106      17.183  71.565  44.188  1.00  0.00           H  
ATOM   4439  C27 CHL   106      18.851  70.109  41.498  1.00  0.00           C  
ATOM   4440 H271 CHL   106      18.436  70.596  40.613  1.00  0.00           H  
ATOM   4441 H272 CHL   106      18.403  69.115  41.562  1.00  0.00           H  
ATOM   4442 H273 CHL   106      19.931  70.157  41.342  1.00  0.00           H  
ATOM   4443  O1  CHL   106      21.625  61.358  55.560  1.00  0.00           O  
ATOM   4444  HO1 CHL   106      22.226  61.542  56.304  1.00  0.00           H  
TER    4445      CHL   106 
ATOM   4445 C116  PA   107      -1.220  18.955  37.797  1.00  0.00           C  
ATOM   4446 H16R  PA   107      -1.474  19.545  36.914  1.00  0.00           H  
ATOM   4447 H16S  PA   107      -1.798  19.287  38.662  1.00  0.00           H  
ATOM   4448 H16T  PA   107      -1.571  17.954  37.539  1.00  0.00           H  
ATOM   4449 C115  PA   107       0.273  19.001  38.247  1.00  0.00           C  
ATOM   4450 H15R  PA   107       0.478  20.037  38.526  1.00  0.00           H  
ATOM   4451 H15S  PA   107       0.906  18.732  37.399  1.00  0.00           H  
ATOM   4452 C114  PA   107       0.677  18.184  39.507  1.00  0.00           C  
ATOM   4453 H14R  PA   107       1.705  18.402  39.803  1.00  0.00           H  
ATOM   4454 H14S  PA   107       0.697  17.102  39.359  1.00  0.00           H  
ATOM   4455 C113  PA   107      -0.162  18.540  40.743  1.00  0.00           C  
ATOM   4456 H13R  PA   107       0.388  18.020  41.530  1.00  0.00           H  
ATOM   4457 H13S  PA   107      -1.118  18.015  40.702  1.00  0.00           H  
ATOM   4458 C112  PA   107      -0.366  19.980  41.182  1.00  0.00           C  
ATOM   4459 H12R  PA   107      -1.297  20.278  40.695  1.00  0.00           H  
ATOM   4460 H12S  PA   107       0.373  20.643  40.729  1.00  0.00           H  
ATOM   4461 C111  PA   107      -0.556  20.183  42.668  1.00  0.00           C  
ATOM   4462 H11R  PA   107      -1.394  19.572  43.009  1.00  0.00           H  
ATOM   4463 H11S  PA   107      -0.866  21.229  42.720  1.00  0.00           H  
ATOM   4464 C110  PA   107       0.678  20.106  43.646  1.00  0.00           C  
ATOM   4465 H10R  PA   107       1.433  20.840  43.355  1.00  0.00           H  
ATOM   4466 H10S  PA   107       1.152  19.122  43.611  1.00  0.00           H  
ATOM   4467  C19  PA   107       0.014  20.357  45.050  1.00  0.00           C  
ATOM   4468  H9R  PA   107      -0.815  19.660  45.192  1.00  0.00           H  
ATOM   4469  H9S  PA   107      -0.392  21.371  45.067  1.00  0.00           H  
ATOM   4470  C18  PA   107       0.961  20.077  46.177  1.00  0.00           C  
ATOM   4471  H8R  PA   107       1.908  20.606  46.052  1.00  0.00           H  
ATOM   4472  H8S  PA   107       1.083  18.995  46.263  1.00  0.00           H  
ATOM   4473  C17  PA   107       0.262  20.526  47.490  1.00  0.00           C  
ATOM   4474  H7R  PA   107      -0.571  19.822  47.539  1.00  0.00           H  
ATOM   4475  H7S  PA   107      -0.249  21.473  47.301  1.00  0.00           H  
ATOM   4476  C16  PA   107       1.088  20.469  48.807  1.00  0.00           C  
ATOM   4477  H6R  PA   107       1.830  21.270  48.759  1.00  0.00           H  
ATOM   4478  H6S  PA   107       1.616  19.522  48.935  1.00  0.00           H  
ATOM   4479  C15  PA   107       0.302  20.693  50.083  1.00  0.00           C  
ATOM   4480  H5R  PA   107      -0.597  20.073  50.060  1.00  0.00           H  
ATOM   4481  H5S  PA   107      -0.134  21.690  49.997  1.00  0.00           H  
ATOM   4482  C14  PA   107       1.094  20.682  51.389  1.00  0.00           C  
ATOM   4483  H4R  PA   107       1.954  21.354  51.375  1.00  0.00           H  
ATOM   4484  H4S  PA   107       1.436  19.659  51.562  1.00  0.00           H  
ATOM   4485  C13  PA   107       0.372  21.199  52.607  1.00  0.00           C  
ATOM   4486  H3R  PA   107       1.095  21.239  53.425  1.00  0.00           H  
ATOM   4487  H3S  PA   107      -0.411  20.516  52.944  1.00  0.00           H  
ATOM   4488  C12  PA   107      -0.274  22.558  52.330  1.00  0.00           C  
ATOM   4489  H2R  PA   107      -1.145  22.553  51.671  1.00  0.00           H  
ATOM   4490  H2S  PA   107       0.550  23.159  51.940  1.00  0.00           H  
ATOM   4491  C11  PS   108      -0.756  23.231  53.598  1.00  0.00           C  
ATOM   4492  O12  PS   108      -1.012  22.691  54.612  1.00  0.00           O  
ATOM   4493  O11  PS   108      -1.038  24.513  53.348  1.00  0.00           O  
ATOM   4494  C1   PS   108      -1.513  25.308  54.498  1.00  0.00           C  
ATOM   4495  HR   PS   108      -2.317  24.797  55.034  1.00  0.00           H  
ATOM   4496  HS   PS   108      -1.796  26.280  54.087  1.00  0.00           H  
ATOM   4497  C2   PS   108      -0.332  25.794  55.390  1.00  0.00           C  
ATOM   4498  HX   PS   108       0.223  24.910  55.716  1.00  0.00           H  
ATOM   4499  C3   PS   108      -0.897  26.580  56.609  1.00  0.00           C  
ATOM   4500  HA   PS   108      -1.851  26.329  57.081  1.00  0.00           H  
ATOM   4501  HB   PS   108      -0.978  27.595  56.212  1.00  0.00           H  
ATOM   4502  O31  PS   108       0.094  26.521  57.652  1.00  0.00           O  
ATOM   4503  P31  PS   108       0.147  25.247  58.660  1.00  0.00           P  
ATOM   4504  O32  PS   108      -1.044  25.642  59.642  1.00  0.00           O  
ATOM   4505  C31  PS   108      -0.801  26.609  60.719  1.00  0.00           C  
ATOM   4506  H1A  PS   108      -1.816  26.897  61.007  1.00  0.00           H  
ATOM   4507  H1B  PS   108      -0.320  27.467  60.243  1.00  0.00           H  
ATOM   4508  C32  PS   108       0.032  26.123  61.914  1.00  0.00           C  
ATOM   4509  H2A  PS   108       0.986  25.734  61.554  1.00  0.00           H  
ATOM   4510  N31  PS   108      -0.445  24.855  62.670  1.00  0.00           N  
ATOM   4511 HN1A  PS   108      -1.132  24.351  62.086  1.00  0.00           H  
ATOM   4512 HN1B  PS   108       0.359  24.298  63.002  1.00  0.00           H  
ATOM   4513 HN1C  PS   108      -1.075  25.055  63.464  1.00  0.00           H  
ATOM   4514  C33  PS   108       0.268  27.406  62.767  1.00  0.00           C  
ATOM   4515  O33  PS   108      -0.298  23.999  57.989  1.00  0.00           O  
ATOM   4516  O34  PS   108       1.444  25.141  59.372  1.00  0.00           O  
ATOM   4517  O21  PS   108       0.635  26.657  54.688  1.00  0.00           O  
ATOM   4518  C21  PS   108       1.626  26.078  53.978  1.00  0.00           C  
ATOM   4519  O22  PS   108       1.795  24.877  53.925  1.00  0.00           O  
ATOM   4520  O35  PS   108      -0.381  27.519  63.818  1.00  0.00           O  
ATOM   4521  O36  PS   108       1.168  28.138  62.414  1.00  0.00           O  
ATOM   4522  C12  OL   109       2.524  27.058  53.331  1.00  0.00           C  
ATOM   4523  H2R  OL   109       2.106  28.049  53.519  1.00  0.00           H  
ATOM   4524  H2S  OL   109       3.449  27.123  53.908  1.00  0.00           H  
ATOM   4525  C13  OL   109       2.857  26.860  51.840  1.00  0.00           C  
ATOM   4526  H3R  OL   109       3.112  25.804  51.727  1.00  0.00           H  
ATOM   4527  H3S  OL   109       1.916  26.998  51.305  1.00  0.00           H  
ATOM   4528  C14  OL   109       3.973  27.752  51.309  1.00  0.00           C  
ATOM   4529  H4R  OL   109       3.816  28.833  51.312  1.00  0.00           H  
ATOM   4530  H4S  OL   109       4.874  27.576  51.900  1.00  0.00           H  
ATOM   4531  C15  OL   109       4.165  27.342  49.843  1.00  0.00           C  
ATOM   4532  H5R  OL   109       4.106  26.253  49.789  1.00  0.00           H  
ATOM   4533  H5S  OL   109       3.404  27.888  49.280  1.00  0.00           H  
ATOM   4534  C16  OL   109       5.539  27.714  49.181  1.00  0.00           C  
ATOM   4535  H6R  OL   109       5.744  28.786  49.146  1.00  0.00           H  
ATOM   4536  H6S  OL   109       6.365  27.276  49.745  1.00  0.00           H  
ATOM   4537  C17  OL   109       5.551  27.172  47.745  1.00  0.00           C  
ATOM   4538  H7R  OL   109       6.535  27.344  47.303  1.00  0.00           H  
ATOM   4539  H7S  OL   109       5.471  26.085  47.688  1.00  0.00           H  
ATOM   4540  C18  OL   109       4.599  27.839  46.744  1.00  0.00           C  
ATOM   4541  H8R  OL   109       3.572  27.678  47.081  1.00  0.00           H  
ATOM   4542  H8S  OL   109       4.780  28.916  46.744  1.00  0.00           H  
ATOM   4543  C19  OL   109       4.881  27.327  45.291  1.00  0.00           C  
ATOM   4544  H9R  OL   109       5.582  27.973  44.769  1.00  0.00           H  
ATOM   4545 C110  OL   109       4.353  26.255  44.655  1.00  0.00           C  
ATOM   4546 H10R  OL   109       4.715  26.071  43.647  1.00  0.00           H  
ATOM   4547 C111  OL   109       3.359  25.258  45.241  1.00  0.00           C  
ATOM   4548 H11R  OL   109       3.695  24.220  45.202  1.00  0.00           H  
ATOM   4549 H11S  OL   109       3.254  25.552  46.287  1.00  0.00           H  
ATOM   4550 C112  OL   109       2.036  25.337  44.575  1.00  0.00           C  
ATOM   4551 H12R  OL   109       2.134  24.887  43.585  1.00  0.00           H  
ATOM   4552 H12S  OL   109       1.350  24.638  45.058  1.00  0.00           H  
ATOM   4553 C113  OL   109       1.312  26.659  44.310  1.00  0.00           C  
ATOM   4554 H13R  OL   109       1.811  27.214  43.513  1.00  0.00           H  
ATOM   4555 H13S  OL   109       0.350  26.473  43.828  1.00  0.00           H  
ATOM   4556 C114  OL   109       0.905  27.600  45.509  1.00  0.00           C  
ATOM   4557 H14R  OL   109       1.893  27.812  45.922  1.00  0.00           H  
ATOM   4558 H14S  OL   109       0.565  28.549  45.088  1.00  0.00           H  
ATOM   4559 C115  OL   109      -0.023  26.983  46.545  1.00  0.00           C  
ATOM   4560 H15R  OL   109      -1.038  27.097  46.160  1.00  0.00           H  
ATOM   4561 H15S  OL   109       0.326  25.975  46.780  1.00  0.00           H  
ATOM   4562 C116  OL   109       0.079  27.816  47.843  1.00  0.00           C  
ATOM   4563 H16R  OL   109       1.102  27.692  48.204  1.00  0.00           H  
ATOM   4564 H16S  OL   109      -0.082  28.845  47.512  1.00  0.00           H  
ATOM   4565 C117  OL   109      -0.843  27.428  48.957  1.00  0.00           C  
ATOM   4566 H17R  OL   109      -1.870  27.441  48.585  1.00  0.00           H  
ATOM   4567 H17S  OL   109      -0.706  26.399  49.296  1.00  0.00           H  
ATOM   4568 C118  OL   109      -0.768  28.105  50.302  1.00  0.00           C  
ATOM   4569 H18R  OL   109      -1.086  27.409  51.081  1.00  0.00           H  
ATOM   4570 H18S  OL   109      -1.284  29.065  50.370  1.00  0.00           H  
ATOM   4571 H18T  OL   109       0.287  28.266  50.534  1.00  0.00           H  
TER    4572       OL   109 
ATOM   4572  C1  CHL   110      53.994  17.311  51.324  1.00  0.00           C  
ATOM   4573  H11 CHL   110      54.711  16.602  50.905  1.00  0.00           H  
ATOM   4574  H12 CHL   110      53.028  16.846  51.118  1.00  0.00           H  
ATOM   4575  C2  CHL   110      54.139  17.174  52.863  1.00  0.00           C  
ATOM   4576  H21 CHL   110      53.243  17.695  53.205  1.00  0.00           H  
ATOM   4577  H22 CHL   110      54.123  16.098  53.053  1.00  0.00           H  
ATOM   4578  C3  CHL   110      55.443  17.839  53.400  1.00  0.00           C  
ATOM   4579  H31 CHL   110      56.228  17.259  52.908  1.00  0.00           H  
ATOM   4580  C4  CHL   110      55.428  19.356  52.833  1.00  0.00           C  
ATOM   4581  H41 CHL   110      54.597  19.934  53.243  1.00  0.00           H  
ATOM   4582  H42 CHL   110      56.263  19.875  53.308  1.00  0.00           H  
ATOM   4583  C5  CHL   110      55.472  19.321  51.371  1.00  0.00           C  
ATOM   4584  C6  CHL   110      56.490  19.811  50.659  1.00  0.00           C  
ATOM   4585  H61 CHL   110      57.300  20.273  51.218  1.00  0.00           H  
ATOM   4586  C7  CHL   110      56.631  19.913  49.091  1.00  0.00           C  
ATOM   4587  H71 CHL   110      56.917  20.919  48.776  1.00  0.00           H  
ATOM   4588  H72 CHL   110      57.402  19.208  48.773  1.00  0.00           H  
ATOM   4589  C8  CHL   110      55.303  19.561  48.392  1.00  0.00           C  
ATOM   4590  H81 CHL   110      54.645  20.431  48.442  1.00  0.00           H  
ATOM   4591  C9  CHL   110      54.586  18.367  49.129  1.00  0.00           C  
ATOM   4592  H91 CHL   110      55.372  17.611  49.196  1.00  0.00           H  
ATOM   4593  C10 CHL   110      54.226  18.727  50.627  1.00  0.00           C  
ATOM   4594  C11 CHL   110      53.422  17.754  48.294  1.00  0.00           C  
ATOM   4595 H111 CHL   110      53.046  16.784  48.626  1.00  0.00           H  
ATOM   4596 H112 CHL   110      52.509  18.346  48.388  1.00  0.00           H  
ATOM   4597  C12 CHL   110      53.707  17.496  46.761  1.00  0.00           C  
ATOM   4598 H121 CHL   110      54.499  16.744  46.731  1.00  0.00           H  
ATOM   4599 H122 CHL   110      52.852  17.115  46.200  1.00  0.00           H  
ATOM   4600  C13 CHL   110      54.286  18.784  46.097  1.00  0.00           C  
ATOM   4601  C14 CHL   110      55.529  19.154  46.888  1.00  0.00           C  
ATOM   4602 H141 CHL   110      56.215  18.310  46.991  1.00  0.00           H  
ATOM   4603  C15 CHL   110      56.112  20.202  46.074  1.00  0.00           C  
ATOM   4604 H151 CHL   110      55.666  21.199  46.100  1.00  0.00           H  
ATOM   4605 H152 CHL   110      57.162  20.253  46.372  1.00  0.00           H  
ATOM   4606  C16 CHL   110      55.950  19.718  44.627  1.00  0.00           C  
ATOM   4607 H161 CHL   110      55.595  20.509  43.963  1.00  0.00           H  
ATOM   4608 H162 CHL   110      56.890  19.370  44.193  1.00  0.00           H  
ATOM   4609  C17 CHL   110      54.851  18.568  44.683  1.00  0.00           C  
ATOM   4610 H171 CHL   110      55.416  17.636  44.615  1.00  0.00           H  
ATOM   4611  C18 CHL   110      53.213  19.949  46.116  1.00  0.00           C  
ATOM   4612 H181 CHL   110      53.116  20.336  47.132  1.00  0.00           H  
ATOM   4613 H182 CHL   110      52.245  19.708  45.673  1.00  0.00           H  
ATOM   4614 H183 CHL   110      53.564  20.779  45.498  1.00  0.00           H  
ATOM   4615  C19 CHL   110      53.025  19.603  50.928  1.00  0.00           C  
ATOM   4616 H191 CHL   110      52.179  19.402  50.269  1.00  0.00           H  
ATOM   4617 H192 CHL   110      53.197  20.657  50.700  1.00  0.00           H  
ATOM   4618 H193 CHL   110      52.697  19.369  51.943  1.00  0.00           H  
ATOM   4619  C20 CHL   110      53.902  18.580  43.417  1.00  0.00           C  
ATOM   4620 H201 CHL   110      53.651  19.642  43.453  1.00  0.00           H  
ATOM   4621  C21 CHL   110      52.700  17.624  43.452  1.00  0.00           C  
ATOM   4622 H211 CHL   110      52.045  17.715  42.583  1.00  0.00           H  
ATOM   4623 H212 CHL   110      52.092  17.861  44.328  1.00  0.00           H  
ATOM   4624 H213 CHL   110      53.043  16.588  43.412  1.00  0.00           H  
ATOM   4625  C22 CHL   110      54.790  18.265  42.160  1.00  0.00           C  
ATOM   4626 H221 CHL   110      55.790  18.634  42.396  1.00  0.00           H  
ATOM   4627 H222 CHL   110      54.897  17.188  42.013  1.00  0.00           H  
ATOM   4628  C23 CHL   110      54.281  19.019  40.866  1.00  0.00           C  
ATOM   4629 H231 CHL   110      53.329  18.599  40.535  1.00  0.00           H  
ATOM   4630 H232 CHL   110      54.039  20.050  41.133  1.00  0.00           H  
ATOM   4631  C24 CHL   110      55.266  19.011  39.760  1.00  0.00           C  
ATOM   4632 H241 CHL   110      56.165  19.463  40.185  1.00  0.00           H  
ATOM   4633 H242 CHL   110      55.515  17.973  39.528  1.00  0.00           H  
ATOM   4634  C25 CHL   110      55.039  19.816  38.442  1.00  0.00           C  
ATOM   4635 H251 CHL   110      55.952  19.627  37.874  1.00  0.00           H  
ATOM   4636  C26 CHL   110      54.966  21.270  38.636  1.00  0.00           C  
ATOM   4637 H261 CHL   110      55.140  21.716  37.654  1.00  0.00           H  
ATOM   4638 H262 CHL   110      55.791  21.666  39.232  1.00  0.00           H  
ATOM   4639 H263 CHL   110      53.954  21.569  38.915  1.00  0.00           H  
ATOM   4640  C27 CHL   110      53.856  19.260  37.608  1.00  0.00           C  
ATOM   4641 H271 CHL   110      53.615  19.939  36.787  1.00  0.00           H  
ATOM   4642 H272 CHL   110      52.956  19.316  38.223  1.00  0.00           H  
ATOM   4643 H273 CHL   110      54.084  18.249  37.262  1.00  0.00           H  
ATOM   4644  O1  CHL   110      55.524  17.960  54.857  1.00  0.00           O  
ATOM   4645  HO1 CHL   110      54.643  18.190  55.202  1.00  0.00           H  
TER    4646      CHL   110 
ATOM   4646 C116  PA   111      54.274  24.344  39.913  1.00  0.00           C  
ATOM   4647 H16R  PA   111      53.199  24.315  39.719  1.00  0.00           H  
ATOM   4648 H16S  PA   111      54.678  23.518  39.324  1.00  0.00           H  
ATOM   4649 H16T  PA   111      54.725  25.256  39.518  1.00  0.00           H  
ATOM   4650 C115  PA   111      54.656  24.123  41.342  1.00  0.00           C  
ATOM   4651 H15R  PA   111      55.721  24.364  41.340  1.00  0.00           H  
ATOM   4652 H15S  PA   111      54.442  23.052  41.358  1.00  0.00           H  
ATOM   4653 C114  PA   111      53.808  24.828  42.396  1.00  0.00           C  
ATOM   4654 H14R  PA   111      52.763  24.660  42.126  1.00  0.00           H  
ATOM   4655 H14S  PA   111      54.037  25.887  42.258  1.00  0.00           H  
ATOM   4656 C113  PA   111      53.839  24.411  43.904  1.00  0.00           C  
ATOM   4657 H13R  PA   111      54.824  24.750  44.233  1.00  0.00           H  
ATOM   4658 H13S  PA   111      53.726  23.329  44.004  1.00  0.00           H  
ATOM   4659 C112  PA   111      52.762  25.153  44.690  1.00  0.00           C  
ATOM   4660 H12R  PA   111      51.796  25.201  44.184  1.00  0.00           H  
ATOM   4661 H12S  PA   111      53.052  26.199  44.803  1.00  0.00           H  
ATOM   4662 C111  PA   111      52.679  24.648  46.111  1.00  0.00           C  
ATOM   4663 H11R  PA   111      52.098  23.726  46.049  1.00  0.00           H  
ATOM   4664 H11S  PA   111      52.081  25.386  46.650  1.00  0.00           H  
ATOM   4665 C110  PA   111      54.039  24.382  46.772  1.00  0.00           C  
ATOM   4666 H10R  PA   111      54.706  25.224  46.574  1.00  0.00           H  
ATOM   4667 H10S  PA   111      54.479  23.468  46.369  1.00  0.00           H  
ATOM   4668  C19  PA   111      53.917  24.099  48.246  1.00  0.00           C  
ATOM   4669  H9R  PA   111      53.353  23.185  48.444  1.00  0.00           H  
ATOM   4670  H9S  PA   111      53.402  24.902  48.777  1.00  0.00           H  
ATOM   4671  C18  PA   111      55.306  24.027  48.816  1.00  0.00           C  
ATOM   4672  H8R  PA   111      55.604  25.029  49.134  1.00  0.00           H  
ATOM   4673  H8S  PA   111      56.067  23.566  48.182  1.00  0.00           H  
ATOM   4674  C17  PA   111      55.365  23.128  50.131  1.00  0.00           C  
ATOM   4675  H7R  PA   111      56.401  22.876  50.366  1.00  0.00           H  
ATOM   4676  H7S  PA   111      54.734  22.273  49.878  1.00  0.00           H  
ATOM   4677  C16  PA   111      54.828  23.832  51.385  1.00  0.00           C  
ATOM   4678  H6R  PA   111      54.982  23.101  52.182  1.00  0.00           H  
ATOM   4679  H6S  PA   111      53.821  24.150  51.104  1.00  0.00           H  
ATOM   4680  C15  PA   111      55.597  25.007  51.894  1.00  0.00           C  
ATOM   4681  H5R  PA   111      55.590  25.792  51.135  1.00  0.00           H  
ATOM   4682  H5S  PA   111      56.619  24.693  52.113  1.00  0.00           H  
ATOM   4683  C14  PA   111      54.928  25.806  53.053  1.00  0.00           C  
ATOM   4684  H4R  PA   111      53.887  26.009  52.793  1.00  0.00           H  
ATOM   4685  H4S  PA   111      55.530  26.689  53.280  1.00  0.00           H  
ATOM   4686  C13  PA   111      54.834  24.883  54.342  1.00  0.00           C  
ATOM   4687  H3R  PA   111      55.848  24.506  54.495  1.00  0.00           H  
ATOM   4688  H3S  PA   111      54.114  24.106  54.079  1.00  0.00           H  
ATOM   4689  C12  PA   111      54.414  25.749  55.582  1.00  0.00           C  
ATOM   4690  H2R  PA   111      55.119  26.564  55.760  1.00  0.00           H  
ATOM   4691  H2S  PA   111      53.453  26.247  55.433  1.00  0.00           H  
ATOM   4692  C11  PE   112      54.205  25.024  56.889  1.00  0.00           C  
ATOM   4693  O12  PE   112      53.101  24.638  57.189  1.00  0.00           O  
ATOM   4694  O11  PE   112      55.319  24.855  57.510  1.00  0.00           O  
ATOM   4695  C1   PE   112      55.292  24.178  58.783  1.00  0.00           C  
ATOM   4696  HR   PE   112      54.392  24.539  59.288  1.00  0.00           H  
ATOM   4697  HS   PE   112      56.209  24.446  59.315  1.00  0.00           H  
ATOM   4698  C2   PE   112      55.295  22.674  58.715  1.00  0.00           C  
ATOM   4699  HX   PE   112      54.362  22.256  58.328  1.00  0.00           H  
ATOM   4700  C3   PE   112      55.375  22.004  60.121  1.00  0.00           C  
ATOM   4701  HA   PE   112      56.407  22.072  60.475  1.00  0.00           H  
ATOM   4702  HB   PE   112      55.257  20.919  60.055  1.00  0.00           H  
ATOM   4703  O31  PE   112      54.547  22.595  61.170  1.00  0.00           O  
ATOM   4704  P31  PE   112      52.908  22.311  61.201  1.00  0.00           P  
ATOM   4705  O32  PE   112      52.402  23.507  60.209  1.00  0.00           O  
ATOM   4706  C31  PE   112      52.011  24.747  60.766  1.00  0.00           C  
ATOM   4707  H1A  PE   112      52.206  25.549  60.049  1.00  0.00           H  
ATOM   4708  H1B  PE   112      52.723  24.967  61.565  1.00  0.00           H  
ATOM   4709  C32  PE   112      50.535  24.718  61.224  1.00  0.00           C  
ATOM   4710  H2A  PE   112      50.507  23.925  61.973  1.00  0.00           H  
ATOM   4711  H2B  PE   112      50.109  25.607  61.692  1.00  0.00           H  
ATOM   4712  N31  PE   112      49.678  24.476  60.093  1.00  0.00           N  
ATOM   4713 HN1A  PE   112      50.149  23.890  59.385  1.00  0.00           H  
ATOM   4714 HN1B  PE   112      48.826  23.950  60.347  1.00  0.00           H  
ATOM   4715 HN1C  PE   112      49.411  25.293  59.520  1.00  0.00           H  
ATOM   4716  O33  PE   112      52.709  20.977  60.585  1.00  0.00           O  
ATOM   4717  O34  PE   112      52.441  22.553  62.599  1.00  0.00           O  
ATOM   4718  O21  PE   112      56.514  22.293  57.964  1.00  0.00           O  
ATOM   4719  C21  PE   112      56.313  21.974  56.679  1.00  0.00           C  
ATOM   4720  O22  PE   112      55.217  22.007  56.164  1.00  0.00           O  
ATOM   4721  C12  OL   113      57.624  21.575  56.006  1.00  0.00           C  
ATOM   4722  H2R  OL   113      58.391  21.558  56.783  1.00  0.00           H  
ATOM   4723  H2S  OL   113      57.574  20.559  55.608  1.00  0.00           H  
ATOM   4724  C13  OL   113      57.914  22.438  54.751  1.00  0.00           C  
ATOM   4725  H3R  OL   113      56.983  22.491  54.182  1.00  0.00           H  
ATOM   4726  H3S  OL   113      58.098  23.449  55.121  1.00  0.00           H  
ATOM   4727  C14  OL   113      59.069  21.929  53.887  1.00  0.00           C  
ATOM   4728  H4R  OL   113      59.989  21.916  54.474  1.00  0.00           H  
ATOM   4729  H4S  OL   113      58.932  20.895  53.565  1.00  0.00           H  
ATOM   4730  C15  OL   113      59.149  22.936  52.733  1.00  0.00           C  
ATOM   4731  H5R  OL   113      58.324  22.766  52.039  1.00  0.00           H  
ATOM   4732  H5S  OL   113      59.148  23.954  53.129  1.00  0.00           H  
ATOM   4733  C16  OL   113      60.490  22.670  51.975  1.00  0.00           C  
ATOM   4734  H6R  OL   113      61.254  22.844  52.736  1.00  0.00           H  
ATOM   4735  H6S  OL   113      60.581  21.618  51.697  1.00  0.00           H  
ATOM   4736  C17  OL   113      60.691  23.666  50.782  1.00  0.00           C  
ATOM   4737  H7R  OL   113      60.674  24.640  51.277  1.00  0.00           H  
ATOM   4738  H7S  OL   113      61.655  23.506  50.294  1.00  0.00           H  
ATOM   4739  C18  OL   113      59.567  23.736  49.769  1.00  0.00           C  
ATOM   4740  H8R  OL   113      58.678  24.090  50.294  1.00  0.00           H  
ATOM   4741  H8S  OL   113      59.766  24.467  48.983  1.00  0.00           H  
ATOM   4742  C19  OL   113      59.320  22.404  49.233  1.00  0.00           C  
ATOM   4743  H9R  OL   113      58.847  21.594  49.781  1.00  0.00           H  
ATOM   4744 C110  OL   113      59.766  21.991  48.057  1.00  0.00           C  
ATOM   4745 H10R  OL   113      59.504  21.013  47.660  1.00  0.00           H  
ATOM   4746 C111  OL   113      60.503  22.810  47.042  1.00  0.00           C  
ATOM   4747 H11R  OL   113      61.001  23.675  47.485  1.00  0.00           H  
ATOM   4748 H11S  OL   113      61.273  22.203  46.562  1.00  0.00           H  
ATOM   4749 C112  OL   113      59.595  23.509  46.002  1.00  0.00           C  
ATOM   4750 H12R  OL   113      58.819  24.010  46.585  1.00  0.00           H  
ATOM   4751 H12S  OL   113      60.127  24.385  45.623  1.00  0.00           H  
ATOM   4752 C113  OL   113      59.149  22.598  44.884  1.00  0.00           C  
ATOM   4753 H13R  OL   113      59.955  22.392  44.177  1.00  0.00           H  
ATOM   4754 H13S  OL   113      58.931  21.616  45.308  1.00  0.00           H  
ATOM   4755 C114  OL   113      57.898  23.013  44.193  1.00  0.00           C  
ATOM   4756 H14R  OL   113      57.451  22.194  43.626  1.00  0.00           H  
ATOM   4757 H14S  OL   113      57.149  23.185  44.969  1.00  0.00           H  
ATOM   4758 C115  OL   113      58.000  24.255  43.315  1.00  0.00           C  
ATOM   4759 H15R  OL   113      57.006  24.623  43.052  1.00  0.00           H  
ATOM   4760 H15S  OL   113      58.526  25.057  43.838  1.00  0.00           H  
ATOM   4761 C116  OL   113      58.869  23.940  42.041  1.00  0.00           C  
ATOM   4762 H16R  OL   113      59.892  23.623  42.255  1.00  0.00           H  
ATOM   4763 H16S  OL   113      58.434  23.108  41.483  1.00  0.00           H  
ATOM   4764 C117  OL   113      58.968  25.037  40.994  1.00  0.00           C  
ATOM   4765 H17R  OL   113      58.573  25.930  41.482  1.00  0.00           H  
ATOM   4766 H17S  OL   113      59.989  25.228  40.657  1.00  0.00           H  
ATOM   4767 C118  OL   113      58.055  24.925  39.675  1.00  0.00           C  
ATOM   4768 H18R  OL   113      58.123  23.967  39.155  1.00  0.00           H  
ATOM   4769 H18S  OL   113      58.391  25.619  38.901  1.00  0.00           H  
ATOM   4770 H18T  OL   113      57.051  25.243  39.962  1.00  0.00           H  
TER    4771       OL   113 
ATOM   4771 C116  PA   114      39.974  -5.739  49.092  1.00  0.00           C  
ATOM   4772 H16R  PA   114      39.178  -6.379  49.478  1.00  0.00           H  
ATOM   4773 H16S  PA   114      39.966  -4.708  49.453  1.00  0.00           H  
ATOM   4774 H16T  PA   114      40.852  -6.281  49.448  1.00  0.00           H  
ATOM   4775 C115  PA   114      39.992  -5.641  47.555  1.00  0.00           C  
ATOM   4776 H15R  PA   114      39.055  -5.242  47.162  1.00  0.00           H  
ATOM   4777 H15S  PA   114      40.125  -6.651  47.164  1.00  0.00           H  
ATOM   4778 C114  PA   114      41.074  -4.718  47.049  1.00  0.00           C  
ATOM   4779 H14R  PA   114      41.023  -3.780  47.606  1.00  0.00           H  
ATOM   4780 H14S  PA   114      40.838  -4.540  45.998  1.00  0.00           H  
ATOM   4781 C113  PA   114      42.486  -5.274  47.150  1.00  0.00           C  
ATOM   4782 H13R  PA   114      42.466  -6.236  46.633  1.00  0.00           H  
ATOM   4783 H13S  PA   114      42.609  -5.669  48.161  1.00  0.00           H  
ATOM   4784 C112  PA   114      43.644  -4.325  46.697  1.00  0.00           C  
ATOM   4785 H12R  PA   114      43.632  -3.505  47.418  1.00  0.00           H  
ATOM   4786 H12S  PA   114      43.473  -3.963  45.681  1.00  0.00           H  
ATOM   4787 C111  PA   114      45.001  -5.027  46.849  1.00  0.00           C  
ATOM   4788 H11R  PA   114      45.761  -4.262  46.676  1.00  0.00           H  
ATOM   4789 H11S  PA   114      45.052  -5.788  46.067  1.00  0.00           H  
ATOM   4790 C110  PA   114      45.224  -5.640  48.252  1.00  0.00           C  
ATOM   4791 H10R  PA   114      46.196  -6.134  48.202  1.00  0.00           H  
ATOM   4792 H10S  PA   114      44.442  -6.360  48.502  1.00  0.00           H  
ATOM   4793  C19  PA   114      45.358  -4.560  49.381  1.00  0.00           C  
ATOM   4794  H9R  PA   114      45.985  -3.758  48.987  1.00  0.00           H  
ATOM   4795  H9S  PA   114      45.964  -4.903  50.222  1.00  0.00           H  
ATOM   4796  C18  PA   114      43.956  -4.124  49.980  1.00  0.00           C  
ATOM   4797  H8R  PA   114      43.408  -4.955  50.429  1.00  0.00           H  
ATOM   4798  H8S  PA   114      43.238  -3.636  49.317  1.00  0.00           H  
ATOM   4799  C17  PA   114      44.153  -3.097  51.144  1.00  0.00           C  
ATOM   4800  H7R  PA   114      44.607  -3.565  52.020  1.00  0.00           H  
ATOM   4801  H7S  PA   114      43.228  -2.760  51.616  1.00  0.00           H  
ATOM   4802  C16  PA   114      44.985  -1.829  50.800  1.00  0.00           C  
ATOM   4803  H6R  PA   114      44.685  -1.333  49.875  1.00  0.00           H  
ATOM   4804  H6S  PA   114      45.976  -2.230  50.578  1.00  0.00           H  
ATOM   4805  C15  PA   114      44.904  -0.766  51.869  1.00  0.00           C  
ATOM   4806  H5R  PA   114      43.885  -0.790  52.259  1.00  0.00           H  
ATOM   4807  H5S  PA   114      45.158   0.254  51.574  1.00  0.00           H  
ATOM   4808  C14  PA   114      45.944  -1.016  52.877  1.00  0.00           C  
ATOM   4809  H4R  PA   114      46.930  -0.907  52.420  1.00  0.00           H  
ATOM   4810  H4S  PA   114      45.900  -2.009  53.330  1.00  0.00           H  
ATOM   4811  C13  PA   114      45.753   0.046  53.970  1.00  0.00           C  
ATOM   4812  H3R  PA   114      44.868  -0.206  54.558  1.00  0.00           H  
ATOM   4813  H3S  PA   114      45.556   1.058  53.610  1.00  0.00           H  
ATOM   4814  C12  PA   114      46.991   0.096  54.920  1.00  0.00           C  
ATOM   4815  H2R  PA   114      47.860   0.333  54.303  1.00  0.00           H  
ATOM   4816  H2S  PA   114      47.137  -0.910  55.320  1.00  0.00           H  
ATOM   4817  C11  PE   115      46.883   1.143  56.060  1.00  0.00           C  
ATOM   4818  O12  PE   115      47.180   0.916  57.177  1.00  0.00           O  
ATOM   4819  O11  PE   115      46.343   2.289  55.702  1.00  0.00           O  
ATOM   4820  C1   PE   115      46.029   3.345  56.694  1.00  0.00           C  
ATOM   4821  HR   PE   115      45.507   2.880  57.534  1.00  0.00           H  
ATOM   4822  HS   PE   115      45.244   3.929  56.206  1.00  0.00           H  
ATOM   4823  C2   PE   115      47.280   4.278  57.059  1.00  0.00           C  
ATOM   4824  HX   PE   115      48.032   3.595  57.462  1.00  0.00           H  
ATOM   4825  C3   PE   115      46.945   5.293  58.126  1.00  0.00           C  
ATOM   4826  HA   PE   115      46.372   6.087  57.642  1.00  0.00           H  
ATOM   4827  HB   PE   115      47.850   5.828  58.427  1.00  0.00           H  
ATOM   4828  O31  PE   115      46.255   4.783  59.218  1.00  0.00           O  
ATOM   4829  P31  PE   115      46.804   3.775  60.260  1.00  0.00           P  
ATOM   4830  O32  PE   115      46.285   2.362  59.808  1.00  0.00           O  
ATOM   4831  C31  PE   115      45.014   1.877  60.258  1.00  0.00           C  
ATOM   4832  H1A  PE   115      44.380   2.761  60.365  1.00  0.00           H  
ATOM   4833  H1B  PE   115      45.055   1.360  61.220  1.00  0.00           H  
ATOM   4834  C32  PE   115      44.352   0.936  59.218  1.00  0.00           C  
ATOM   4835  H2A  PE   115      43.395   0.503  59.513  1.00  0.00           H  
ATOM   4836  H2B  PE   115      44.107   1.357  58.242  1.00  0.00           H  
ATOM   4837  N31  PE   115      45.268  -0.196  58.849  1.00  0.00           N  
ATOM   4838 HN1A  PE   115      45.467  -0.829  59.641  1.00  0.00           H  
ATOM   4839 HN1B  PE   115      44.835  -0.802  58.134  1.00  0.00           H  
ATOM   4840 HN1C  PE   115      46.241   0.116  58.694  1.00  0.00           H  
ATOM   4841  O33  PE   115      48.274   3.849  60.264  1.00  0.00           O  
ATOM   4842  O34  PE   115      46.080   4.092  61.527  1.00  0.00           O  
ATOM   4843  O21  PE   115      47.656   4.982  55.798  1.00  0.00           O  
ATOM   4844  C21  PE   115      48.969   4.984  55.479  1.00  0.00           C  
ATOM   4845  O22  PE   115      49.777   4.520  56.197  1.00  0.00           O  
ATOM   4846  C12  OL   116      49.189   5.589  54.095  1.00  0.00           C  
ATOM   4847  H2R  OL   116      48.316   5.439  53.457  1.00  0.00           H  
ATOM   4848  H2S  OL   116      49.304   6.675  54.093  1.00  0.00           H  
ATOM   4849  C13  OL   116      50.466   5.073  53.482  1.00  0.00           C  
ATOM   4850  H3R  OL   116      51.310   5.250  54.152  1.00  0.00           H  
ATOM   4851  H3S  OL   116      50.336   3.989  53.467  1.00  0.00           H  
ATOM   4852  C14  OL   116      50.757   5.575  52.002  1.00  0.00           C  
ATOM   4853  H4R  OL   116      49.824   5.385  51.467  1.00  0.00           H  
ATOM   4854  H4S  OL   116      51.012   6.636  51.990  1.00  0.00           H  
ATOM   4855  C15  OL   116      51.878   4.781  51.410  1.00  0.00           C  
ATOM   4856  H5R  OL   116      52.825   5.170  51.788  1.00  0.00           H  
ATOM   4857  H5S  OL   116      51.778   3.742  51.732  1.00  0.00           H  
ATOM   4858  C16  OL   116      51.933   4.903  49.910  1.00  0.00           C  
ATOM   4859  H6R  OL   116      50.989   4.596  49.457  1.00  0.00           H  
ATOM   4860  H6S  OL   116      52.162   5.955  49.730  1.00  0.00           H  
ATOM   4861  C17  OL   116      53.135   4.018  49.349  1.00  0.00           C  
ATOM   4862  H7R  OL   116      53.382   4.347  48.337  1.00  0.00           H  
ATOM   4863  H7S  OL   116      54.040   4.241  49.917  1.00  0.00           H  
ATOM   4864  C18  OL   116      52.715   2.570  49.299  1.00  0.00           C  
ATOM   4865  H8R  OL   116      52.520   2.211  50.312  1.00  0.00           H  
ATOM   4866  H8S  OL   116      51.885   2.411  48.608  1.00  0.00           H  
ATOM   4867  C19  OL   116      53.981   1.855  48.937  1.00  0.00           C  
ATOM   4868  H9R  OL   116      54.653   1.483  49.706  1.00  0.00           H  
ATOM   4869 C110  OL   116      54.200   1.613  47.640  1.00  0.00           C  
ATOM   4870 H10R  OL   116      55.141   1.139  47.372  1.00  0.00           H  
ATOM   4871 C111  OL   116      53.359   2.079  46.444  1.00  0.00           C  
ATOM   4872 H11R  OL   116      52.289   2.110  46.663  1.00  0.00           H  
ATOM   4873 H11S  OL   116      53.649   3.093  46.160  1.00  0.00           H  
ATOM   4874 C112  OL   116      53.554   0.980  45.313  1.00  0.00           C  
ATOM   4875 H12R  OL   116      54.626   0.951  45.104  1.00  0.00           H  
ATOM   4876 H12S  OL   116      53.065   0.039  45.570  1.00  0.00           H  
ATOM   4877 C113  OL   116      52.777   1.567  44.072  1.00  0.00           C  
ATOM   4878 H13R  OL   116      51.765   1.737  44.446  1.00  0.00           H  
ATOM   4879 H13S  OL   116      53.174   2.560  43.851  1.00  0.00           H  
ATOM   4880 C114  OL   116      52.723   0.549  42.878  1.00  0.00           C  
ATOM   4881 H14R  OL   116      53.715   0.377  42.454  1.00  0.00           H  
ATOM   4882 H14S  OL   116      52.491  -0.429  43.304  1.00  0.00           H  
ATOM   4883 C115  OL   116      51.782   0.796  41.704  1.00  0.00           C  
ATOM   4884 H15R  OL   116      51.866  -0.097  41.081  1.00  0.00           H  
ATOM   4885 H15S  OL   116      50.723   0.929  41.935  1.00  0.00           H  
ATOM   4886 C116  OL   116      52.286   1.884  40.812  1.00  0.00           C  
ATOM   4887 H16R  OL   116      52.537   2.679  41.517  1.00  0.00           H  
ATOM   4888 H16S  OL   116      53.185   1.571  40.276  1.00  0.00           H  
ATOM   4889 C117  OL   116      51.276   2.312  39.845  1.00  0.00           C  
ATOM   4890 H17R  OL   116      51.061   1.454  39.204  1.00  0.00           H  
ATOM   4891 H17S  OL   116      50.304   2.524  40.296  1.00  0.00           H  
ATOM   4892 C118  OL   116      51.651   3.606  39.130  1.00  0.00           C  
ATOM   4893 H18R  OL   116      52.383   3.485  38.328  1.00  0.00           H  
ATOM   4894 H18S  OL   116      52.069   4.330  39.832  1.00  0.00           H  
ATOM   4895 H18T  OL   116      50.794   4.033  38.605  1.00  0.00           H  
TER    4896       OL   116 
ATOM   4896 C116  PA   117      62.493  14.080  48.209  1.00  0.00           C  
ATOM   4897 H16R  PA   117      61.732  13.298  48.146  1.00  0.00           H  
ATOM   4898 H16S  PA   117      63.405  13.700  47.746  1.00  0.00           H  
ATOM   4899 H16T  PA   117      62.147  14.945  47.639  1.00  0.00           H  
ATOM   4900 C115  PA   117      62.906  14.511  49.595  1.00  0.00           C  
ATOM   4901 H15R  PA   117      62.017  14.545  50.228  1.00  0.00           H  
ATOM   4902 H15S  PA   117      63.398  15.480  49.483  1.00  0.00           H  
ATOM   4903 C114  PA   117      63.893  13.459  50.165  1.00  0.00           C  
ATOM   4904 H14R  PA   117      64.419  13.849  51.038  1.00  0.00           H  
ATOM   4905 H14S  PA   117      64.648  13.279  49.397  1.00  0.00           H  
ATOM   4906 C113  PA   117      63.219  12.141  50.453  1.00  0.00           C  
ATOM   4907 H13R  PA   117      63.143  11.614  49.500  1.00  0.00           H  
ATOM   4908 H13S  PA   117      62.213  12.247  50.865  1.00  0.00           H  
ATOM   4909 C112  PA   117      64.065  11.157  51.271  1.00  0.00           C  
ATOM   4910 H12R  PA   117      63.976  11.628  52.252  1.00  0.00           H  
ATOM   4911 H12S  PA   117      65.092  11.152  50.899  1.00  0.00           H  
ATOM   4912 C111  PA   117      63.365   9.859  51.423  1.00  0.00           C  
ATOM   4913 H11R  PA   117      63.347   9.219  50.538  1.00  0.00           H  
ATOM   4914 H11S  PA   117      62.335  10.021  51.746  1.00  0.00           H  
ATOM   4915 C110  PA   117      64.020   8.930  52.421  1.00  0.00           C  
ATOM   4916 H10R  PA   117      64.203   9.396  53.391  1.00  0.00           H  
ATOM   4917 H10S  PA   117      64.996   8.696  51.991  1.00  0.00           H
[truncated: 5,053,281 more chars]
