# Supplementary material for: Molecules in the Serotonin-Melatonin Synthesis Pathway Have Distinct Interactions with Lipid Membranes
Source: J Phys Chem B. 2025 Feb 28;129(10):2687–700. doi: 10.1021/acs.jpcb.4c08750 (PMC11912468; doi:10.1021/acs.jpcb.4c08750)
Supplement: Supplementary file 2 — jp4c08750_si_002.zip [file jp4c08750_si_002.zip › PDB/20_Serotonin_initial.pdb]

CRYST1   78.500   78.500   97.800  90.00  90.00  90.00               1
ATOM      1  N1  UNL     1      47.922  62.000  85.456  1.00  0.00           N  
ATOM      2  H1  UNL     1      48.735  61.929  86.068  1.00  0.00           H  
ATOM      3  C1  UNL     1      45.771  62.155  84.882  1.00  0.00           C  
ATOM      4  C2  UNL     1      44.288  62.184  84.971  1.00  0.00           C  
ATOM      5  H2  UNL     1      43.886  61.601  84.141  1.00  0.00           H  
ATOM      6  H3  UNL     1      44.020  61.714  85.913  1.00  0.00           H  
ATOM      7  C3  UNL     1      46.598  62.387  83.708  1.00  0.00           C  
ATOM      8  C4  UNL     1      47.964  62.319  84.117  1.00  0.00           C  
ATOM      9  C5  UNL     1      43.669  63.572  84.940  1.00  0.00           C  
ATOM     10  H4  UNL     1      44.010  64.087  84.042  1.00  0.00           H  
ATOM     11  H5  UNL     1      44.020  64.122  85.811  1.00  0.00           H  
ATOM     12  N   UNL     1      42.197  63.513  84.964  1.00  0.00           N  
ATOM     13  H6  UNL     1      41.806  64.447  85.042  1.00  0.00           H  
ATOM     14  H7  UNL     1      41.878  62.967  85.754  1.00  0.00           H  
ATOM     15  H8  UNL     1      41.822  63.060  84.141  1.00  0.00           H  
ATOM     16  C6  UNL     1      46.623  61.911  85.906  1.00  0.00           C  
ATOM     17  H9  UNL     1      46.333  61.695  86.928  1.00  0.00           H  
ATOM     18  C7  UNL     1      46.327  62.649  82.343  1.00  0.00           C  
ATOM     19  H10 UNL     1      45.305  62.678  81.998  1.00  0.00           H  
ATOM     20  C8  UNL     1      49.016  62.542  83.227  1.00  0.00           C  
ATOM     21  H11 UNL     1      50.038  62.494  83.572  1.00  0.00           H  
ATOM     22  C9  UNL     1      47.382  62.856  81.443  1.00  0.00           C  
ATOM     23  O   UNL     1      47.133  63.022  80.116  1.00  0.00           O  
ATOM     24  H12 UNL     1      46.192  63.189  79.911  1.00  0.00           H  
ATOM     25  C   UNL     1      48.714  62.811  81.881  1.00  0.00           C  
ATOM     26  H   UNL     1      49.508  62.969  81.170  1.00  0.00           H  
TER      27      UNL     1 
ATOM     27  N1  UNL     2      27.904  61.989  77.477  1.00  0.00           N  
ATOM     28  H1  UNL     2      28.713  61.873  78.090  1.00  0.00           H  
ATOM     29  C1  UNL     2      25.753  62.097  76.897  1.00  0.00           C  
ATOM     30  C2  UNL     2      24.268  62.117  76.973  1.00  0.00           C  
ATOM     31  H2  UNL     2      23.885  61.584  76.104  1.00  0.00           H  
ATOM     32  H3  UNL     2      23.946  61.590  77.872  1.00  0.00           H  
ATOM     33  C3  UNL     2      26.582  62.356  75.729  1.00  0.00           C  
ATOM     34  C4  UNL     2      27.948  62.311  76.140  1.00  0.00           C  
ATOM     35  C5  UNL     2      23.690  63.527  76.964  1.00  0.00           C  
ATOM     36  H4  UNL     2      24.054  64.059  76.082  1.00  0.00           H  
ATOM     37  H5  UNL     2      24.034  64.062  77.852  1.00  0.00           H  
ATOM     38  N   UNL     2      22.221  63.481  76.935  1.00  0.00           N  
ATOM     39  H6  UNL     2      21.840  64.419  76.991  1.00  0.00           H  
ATOM     40  H7  UNL     2      21.856  62.960  77.718  1.00  0.00           H  
ATOM     41  H8  UNL     2      21.896  63.053  76.072  1.00  0.00           H  
ATOM     42  C6  UNL     2      26.605  61.860  77.919  1.00  0.00           C  
ATOM     43  H9  UNL     2      26.313  61.637  78.939  1.00  0.00           H  
ATOM     44  C7  UNL     2      26.315  62.628  74.369  1.00  0.00           C  
ATOM     45  H10 UNL     2      25.293  62.685  74.025  1.00  0.00           H  
ATOM     46  C8  UNL     2      28.999  62.534  75.252  1.00  0.00           C  
ATOM     47  H11 UNL     2      30.012  62.524  75.614  1.00  0.00           H  
ATOM     48  C9  UNL     2      27.369  62.837  73.471  1.00  0.00           C  
ATOM     49  O   UNL     2      27.113  63.179  72.186  1.00  0.00           O  
ATOM     50  H12 UNL     2      26.187  63.062  71.954  1.00  0.00           H  
ATOM     51  C   UNL     2      28.701  62.789  73.903  1.00  0.00           C  
ATOM     52  H   UNL     2      29.484  62.960  73.182  1.00  0.00           H  
TER      53      UNL     2 
ATOM     53  N1  UNL     3       7.879  61.962  95.465  1.00  0.00           N  
ATOM     54  H1  UNL     3       8.685  61.900  96.084  1.00  0.00           H  
ATOM     55  C1  UNL     3       5.731  62.093  94.891  1.00  0.00           C  
ATOM     56  C2  UNL     3       4.244  62.123  94.984  1.00  0.00           C  
ATOM     57  H2  UNL     3       3.853  61.554  94.144  1.00  0.00           H  
ATOM     58  H3  UNL     3       3.931  61.623  95.902  1.00  0.00           H  
ATOM     59  C3  UNL     3       6.565  62.350  93.720  1.00  0.00           C  
ATOM     60  C4  UNL     3       7.928  62.283  94.133  1.00  0.00           C  
ATOM     61  C5  UNL     3       3.680  63.544  94.946  1.00  0.00           C  
ATOM     62  H4  UNL     3       4.078  64.056  94.068  1.00  0.00           H  
ATOM     63  H5  UNL     3       4.020  64.082  95.834  1.00  0.00           H  
ATOM     64  N   UNL     3       2.208  63.554  94.882  1.00  0.00           N  
ATOM     65  H6  UNL     3       1.865  64.503  94.824  1.00  0.00           H  
ATOM     66  H7  UNL     3       1.805  63.132  95.713  1.00  0.00           H  
ATOM     67  H8  UNL     3       1.886  63.046  94.066  1.00  0.00           H  
ATOM     68  C6  UNL     3       6.583  61.869  95.917  1.00  0.00           C  
ATOM     69  H9  UNL     3       6.301  61.669  96.944  1.00  0.00           H  
ATOM     70  C7  UNL     3       6.315  62.652  92.359  1.00  0.00           C  
ATOM     71  H10 UNL     3       5.300  62.722  92.003  1.00  0.00           H  
ATOM     72  C8  UNL     3       8.992  62.524  93.265  1.00  0.00           C  
ATOM     73  H11 UNL     3       9.992  62.471  93.651  1.00  0.00           H  
ATOM     74  C9  UNL     3       7.383  62.860  91.472  1.00  0.00           C  
ATOM     75  O   UNL     3       7.159  63.119  90.161  1.00  0.00           O  
ATOM     76  H12 UNL     3       6.210  63.250  89.971  1.00  0.00           H  
ATOM     77  C   UNL     3       8.709  62.804  91.917  1.00  0.00           C  
ATOM     78  H   UNL     3       9.490  62.970  91.199  1.00  0.00           H  
TER      79      UNL     3 
ATOM     79  N1  UNL     4      66.408  61.998  77.469  1.00  0.00           N  
ATOM     80  H1  UNL     4      67.227  61.989  78.081  1.00  0.00           H  
ATOM     81  C1  UNL     4      64.252  62.102  76.896  1.00  0.00           C  
ATOM     82  C2  UNL     4      62.763  62.113  76.993  1.00  0.00           C  
ATOM     83  H2  UNL     4      62.361  61.578  76.134  1.00  0.00           H  
ATOM     84  H3  UNL     4      62.462  61.580  77.893  1.00  0.00           H  
ATOM     85  C3  UNL     4      65.084  62.360  75.723  1.00  0.00           C  
ATOM     86  C4  UNL     4      66.450  62.316  76.136  1.00  0.00           C  
ATOM     87  C5  UNL     4      62.184  63.525  77.019  1.00  0.00           C  
ATOM     88  H4  UNL     4      62.567  64.068  76.155  1.00  0.00           H  
ATOM     89  H5  UNL     4      62.526  64.042  77.917  1.00  0.00           H  
ATOM     90  N   UNL     4      60.710  63.528  76.959  1.00  0.00           N  
ATOM     91  H6  UNL     4      60.381  64.486  77.006  1.00  0.00           H  
ATOM     92  H7  UNL     4      60.320  62.998  77.731  1.00  0.00           H  
ATOM     93  H8  UNL     4      60.406  63.118  76.085  1.00  0.00           H  
ATOM     94  C6  UNL     4      65.111  61.895  77.920  1.00  0.00           C  
ATOM     95  H9  UNL     4      64.828  61.710  78.949  1.00  0.00           H  
ATOM     96  C7  UNL     4      64.827  62.619  74.355  1.00  0.00           C  
ATOM     97  H10 UNL     4      63.811  62.621  73.995  1.00  0.00           H  
ATOM     98  C8  UNL     4      67.508  62.530  75.251  1.00  0.00           C  
ATOM     99  H11 UNL     4      68.533  62.490  75.594  1.00  0.00           H  
ATOM    100  C9  UNL     4      65.885  62.838  73.461  1.00  0.00           C  
ATOM    101  O   UNL     4      65.656  63.011  72.136  1.00  0.00           O  
ATOM    102  H12 UNL     4      64.731  63.145  71.888  1.00  0.00           H  
ATOM    103  C   UNL     4      67.212  62.792  73.905  1.00  0.00           C  
ATOM    104  H   UNL     4      68.007  62.945  73.192  1.00  0.00           H  
TER     105      UNL     4 
ATOM    105  N1  UNL     5      37.914  42.003  95.472  1.00  0.00           N  
ATOM    106  H1  UNL     5      38.743  41.985  96.072  1.00  0.00           H  
ATOM    107  C1  UNL     5      35.755  42.089  94.907  1.00  0.00           C  
ATOM    108  C2  UNL     5      34.265  42.097  94.990  1.00  0.00           C  
ATOM    109  H2  UNL     5      33.881  41.538  94.137  1.00  0.00           H  
ATOM    110  H3  UNL     5      33.956  41.584  95.901  1.00  0.00           H  
ATOM    111  C3  UNL     5      36.578  42.341  93.732  1.00  0.00           C  
ATOM    112  C4  UNL     5      37.946  42.311  94.135  1.00  0.00           C  
ATOM    113  C5  UNL     5      33.665  43.502  94.970  1.00  0.00           C  
ATOM    114  H4  UNL     5      34.002  44.027  94.073  1.00  0.00           H  
ATOM    115  H5  UNL     5      34.033  44.052  95.840  1.00  0.00           H  
ATOM    116  N   UNL     5      32.192  43.461  95.005  1.00  0.00           N  
ATOM    117  H6  UNL     5      31.826  44.408  95.010  1.00  0.00           H  
ATOM    118  H7  UNL     5      31.888  43.013  95.859  1.00  0.00           H  
ATOM    119  H8  UNL     5      31.810  42.963  94.215  1.00  0.00           H  
ATOM    120  C6  UNL     5      36.617  41.880  95.930  1.00  0.00           C  
ATOM    121  H9  UNL     5      36.336  41.673  96.959  1.00  0.00           H  
ATOM    122  C7  UNL     5      36.304  42.600  92.369  1.00  0.00           C  
ATOM    123  H10 UNL     5      35.281  42.630  92.028  1.00  0.00           H  
ATOM    124  C8  UNL     5      38.993  42.550  93.246  1.00  0.00           C  
ATOM    125  H11 UNL     5      40.015  42.531  93.594  1.00  0.00           H  
ATOM    126  C9  UNL     5      37.353  42.817  91.469  1.00  0.00           C  
ATOM    127  O   UNL     5      37.090  43.056  90.163  1.00  0.00           O  
ATOM    128  H12 UNL     5      36.134  43.210  90.020  1.00  0.00           H  
ATOM    129  C   UNL     5      38.682  42.814  91.903  1.00  0.00           C  
ATOM    130  H   UNL     5      39.459  43.012  91.189  1.00  0.00           H  
TER     131      UNL     5 
ATOM    131  N1  UNL     6      17.895  41.890  77.436  1.00  0.00           N  
ATOM    132  H1  UNL     6      18.700  41.659  78.011  1.00  0.00           H  
ATOM    133  C1  UNL     6      15.745  42.088  76.872  1.00  0.00           C  
ATOM    134  C2  UNL     6      14.255  42.125  76.956  1.00  0.00           C  
ATOM    135  H2  UNL     6      13.857  41.560  76.113  1.00  0.00           H  
ATOM    136  H3  UNL     6      13.939  41.620  77.870  1.00  0.00           H  
ATOM    137  C3  UNL     6      16.579  42.342  75.703  1.00  0.00           C  
ATOM    138  C4  UNL     6      17.944  42.246  76.109  1.00  0.00           C  
ATOM    139  C5  UNL     6      13.692  43.548  76.924  1.00  0.00           C  
ATOM    140  H4  UNL     6      14.037  44.049  76.019  1.00  0.00           H  
ATOM    141  H5  UNL     6      14.073  44.097  77.785  1.00  0.00           H  
ATOM    142  N   UNL     6      12.221  43.555  76.964  1.00  0.00           N  
ATOM    143  H6  UNL     6      11.855  44.501  76.962  1.00  0.00           H  
ATOM    144  H7  UNL     6      11.889  43.099  77.806  1.00  0.00           H  
ATOM    145  H8  UNL     6      11.838  43.073  76.161  1.00  0.00           H  
ATOM    146  C6  UNL     6      16.596  41.830  77.891  1.00  0.00           C  
ATOM    147  H9  UNL     6      16.303  41.593  78.908  1.00  0.00           H  
ATOM    148  C7  UNL     6      16.320  42.651  74.345  1.00  0.00           C  
ATOM    149  H10 UNL     6      15.302  42.723  73.998  1.00  0.00           H  
ATOM    150  C8  UNL     6      19.004  42.484  75.232  1.00  0.00           C  
ATOM    151  H11 UNL     6      20.025  42.418  75.568  1.00  0.00           H  
ATOM    152  C9  UNL     6      17.383  42.868  73.454  1.00  0.00           C  
ATOM    153  O   UNL     6      17.158  43.176  72.152  1.00  0.00           O  
ATOM    154  H12 UNL     6      16.248  43.017  71.873  1.00  0.00           H  
ATOM    155  C   UNL     6      18.709  42.785  73.894  1.00  0.00           C  
ATOM    156  H   UNL     6      19.499  42.944  73.181  1.00  0.00           H  
TER     157      UNL     6 
ATOM    157  N1  UNL     7      76.376  41.965  95.445  1.00  0.00           N  
ATOM    158  H1  UNL     7      77.186  41.824  96.039  1.00  0.00           H  
ATOM    159  C1  UNL     7      74.227  42.100  94.863  1.00  0.00           C  
ATOM    160  C2  UNL     7      72.740  42.122  94.954  1.00  0.00           C  
ATOM    161  H2  UNL     7      72.336  41.576  94.100  1.00  0.00           H  
ATOM    162  H3  UNL     7      72.434  41.605  95.860  1.00  0.00           H  
ATOM    163  C3  UNL     7      75.067  42.359  93.704  1.00  0.00           C  
ATOM    164  C4  UNL     7      76.432  42.306  94.120  1.00  0.00           C  
ATOM    165  C5  UNL     7      72.169  43.534  94.981  1.00  0.00           C  
ATOM    166  H4  UNL     7      72.518  44.066  94.095  1.00  0.00           H  
ATOM    167  H5  UNL     7      72.544  44.058  95.862  1.00  0.00           H  
ATOM    168  N   UNL     7      70.699  43.522  95.000  1.00  0.00           N  
ATOM    169  H6  UNL     7      70.337  44.469  95.055  1.00  0.00           H  
ATOM    170  H7  UNL     7      70.322  43.019  95.794  1.00  0.00           H  
ATOM    171  H8  UNL     7      70.326  43.111  94.154  1.00  0.00           H  
ATOM    172  C6  UNL     7      75.075  41.879  95.886  1.00  0.00           C  
ATOM    173  H9  UNL     7      74.771  41.673  96.898  1.00  0.00           H  
ATOM    174  C7  UNL     7      74.811  42.633  92.343  1.00  0.00           C  
ATOM    175  H10 UNL     7      73.791  42.682  91.992  1.00  0.00           H  
ATOM    176  C8  UNL     7      77.493  42.551  93.245  1.00  0.00           C  
ATOM    177  H11 UNL     7      78.514  42.518  93.592  1.00  0.00           H  
ATOM    178  C9  UNL     7      75.872  42.877  91.461  1.00  0.00           C  
ATOM    179  O   UNL     7      75.613  43.124  90.158  1.00  0.00           O  
ATOM    180  H12 UNL     7      74.699  42.917  89.944  1.00  0.00           H  
ATOM    181  C   UNL     7      77.200  42.842  91.907  1.00  0.00           C  
ATOM    182  H   UNL     7      77.997  43.032  91.208  1.00  0.00           H  
TER     183      UNL     7 
ATOM    183  N1  UNL     8      56.390  41.990  77.448  1.00  0.00           N  
ATOM    184  H1  UNL     8      57.199  41.891  78.064  1.00  0.00           H  
ATOM    185  C1  UNL     8      54.241  42.101  76.878  1.00  0.00           C  
ATOM    186  C2  UNL     8      52.756  42.100  76.980  1.00  0.00           C  
ATOM    187  H2  UNL     8      52.369  41.543  76.133  1.00  0.00           H  
ATOM    188  H3  UNL     8      52.454  41.582  77.891  1.00  0.00           H  
ATOM    189  C3  UNL     8      55.072  42.355  75.707  1.00  0.00           C  
ATOM    190  C4  UNL     8      56.439  42.307  76.116  1.00  0.00           C  
ATOM    191  C5  UNL     8      52.153  43.498  76.963  1.00  0.00           C  
ATOM    192  H4  UNL     8      52.515  44.022  76.078  1.00  0.00           H  
ATOM    193  H5  UNL     8      52.491  44.038  77.850  1.00  0.00           H  
ATOM    194  N   UNL     8      50.684  43.458  76.939  1.00  0.00           N  
ATOM    195  H6  UNL     8      50.309  44.396  76.938  1.00  0.00           H  
ATOM    196  H7  UNL     8      50.340  42.990  77.767  1.00  0.00           H  
ATOM    197  H8  UNL     8      50.353  42.957  76.120  1.00  0.00           H  
ATOM    198  C6  UNL     8      55.098  41.895  77.899  1.00  0.00           C  
ATOM    199  H9  UNL     8      54.818  41.696  78.919  1.00  0.00           H  
ATOM    200  C7  UNL     8      54.811  42.636  74.347  1.00  0.00           C  
ATOM    201  H10 UNL     8      53.790  42.685  73.997  1.00  0.00           H  
ATOM    202  C8  UNL     8      57.499  42.542  75.239  1.00  0.00           C  
ATOM    203  H11 UNL     8      58.520  42.484  75.585  1.00  0.00           H  
ATOM    204  C9  UNL     8      55.871  42.864  73.458  1.00  0.00           C  
ATOM    205  O   UNL     8      55.621  43.170  72.165  1.00  0.00           O  
ATOM    206  H12 UNL     8      54.742  42.867  71.876  1.00  0.00           H  
ATOM    207  C   UNL     8      57.202  42.816  73.895  1.00  0.00           C  
ATOM    208  H   UNL     8      57.994  42.970  73.181  1.00  0.00           H  
TER     209      UNL     8 
ATOM    209  N1  UNL     9      47.872  22.023  95.486  1.00  0.00           N  
ATOM    210  H1  UNL     9      48.695  21.843  96.064  1.00  0.00           H  
ATOM    211  C1  UNL     9      45.728  22.117  94.898  1.00  0.00           C  
ATOM    212  C2  UNL     9      44.241  22.134  94.966  1.00  0.00           C  
ATOM    213  H2  UNL     9      43.848  21.561  94.124  1.00  0.00           H  
ATOM    214  H3  UNL     9      43.937  21.642  95.888  1.00  0.00           H  
ATOM    215  C3  UNL     9      46.564  22.371  93.733  1.00  0.00           C  
ATOM    216  C4  UNL     9      47.926  22.314  94.150  1.00  0.00           C  
ATOM    217  C5  UNL     9      43.657  23.547  94.932  1.00  0.00           C  
ATOM    218  H4  UNL     9      44.018  24.067  94.043  1.00  0.00           H  
ATOM    219  H5  UNL     9      44.005  24.091  95.810  1.00  0.00           H  
ATOM    220  N   UNL     9      42.187  23.539  94.939  1.00  0.00           N  
ATOM    221  H6  UNL     9      41.815  24.482  94.981  1.00  0.00           H  
ATOM    222  H7  UNL     9      41.853  23.036  95.752  1.00  0.00           H  
ATOM    223  H8  UNL     9      41.831  23.081  94.106  1.00  0.00           H  
ATOM    224  C6  UNL     9      46.578  21.845  95.917  1.00  0.00           C  
ATOM    225  H9  UNL     9      46.300  21.553  96.927  1.00  0.00           H  
ATOM    226  C7  UNL     9      46.305  22.628  92.367  1.00  0.00           C  
ATOM    227  H10 UNL     9      45.286  22.655  92.006  1.00  0.00           H  
ATOM    228  C8  UNL     9      48.988  22.526  93.274  1.00  0.00           C  
ATOM    229  H11 UNL     9      50.011  22.483  93.622  1.00  0.00           H  
ATOM    230  C9  UNL     9      47.368  22.807  91.472  1.00  0.00           C  
ATOM    231  O   UNL     9      47.134  23.072  90.162  1.00  0.00           O  
ATOM    232  H12 UNL     9      46.194  23.060  89.920  1.00  0.00           H  
ATOM    233  C   UNL     9      48.695  22.779  91.929  1.00  0.00           C  
ATOM    234  H   UNL     9      49.501  22.948  91.244  1.00  0.00           H  
TER     235      UNL     9 
ATOM    235  N1  UNL    10      27.897  22.010  77.477  1.00  0.00           N  
ATOM    236  H1  UNL    10      28.712  21.877  78.080  1.00  0.00           H  
ATOM    237  C1  UNL    10      25.749  22.110  76.885  1.00  0.00           C  
ATOM    238  C2  UNL    10      24.261  22.118  76.958  1.00  0.00           C  
ATOM    239  H2  UNL    10      23.873  21.587  76.087  1.00  0.00           H  
ATOM    240  H3  UNL    10      23.945  21.570  77.844  1.00  0.00           H  
ATOM    241  C3  UNL    10      26.588  22.352  75.719  1.00  0.00           C  
ATOM    242  C4  UNL    10      27.951  22.290  76.137  1.00  0.00           C  
ATOM    243  C5  UNL    10      23.693  23.535  76.991  1.00  0.00           C  
ATOM    244  H4  UNL    10      24.045  24.073  76.108  1.00  0.00           H  
ATOM    245  H5  UNL    10      24.060  24.050  77.880  1.00  0.00           H  
ATOM    246  N   UNL    10      22.226  23.537  76.995  1.00  0.00           N  
ATOM    247  H6  UNL    10      21.876  24.488  76.981  1.00  0.00           H  
ATOM    248  H7  UNL    10      21.849  23.054  77.802  1.00  0.00           H  
ATOM    249  H8  UNL    10      21.871  23.087  76.159  1.00  0.00           H  
ATOM    250  C6  UNL    10      26.599  21.929  77.921  1.00  0.00           C  
ATOM    251  H9  UNL    10      26.315  21.733  78.944  1.00  0.00           H  
ATOM    252  C7  UNL    10      26.335  22.631  74.356  1.00  0.00           C  
ATOM    253  H10 UNL    10      25.321  22.642  73.994  1.00  0.00           H  
ATOM    254  C8  UNL    10      29.014  22.525  75.268  1.00  0.00           C  
ATOM    255  H11 UNL    10      30.035  22.453  75.609  1.00  0.00           H  
ATOM    256  C9  UNL    10      27.400  22.872  73.477  1.00  0.00           C  
ATOM    257  O   UNL    10      27.182  23.143  72.168  1.00  0.00           O  
ATOM    258  H12 UNL    10      26.231  23.147  71.946  1.00  0.00           H  
ATOM    259  C   UNL    10      28.720  22.831  73.934  1.00  0.00           C  
ATOM    260  H   UNL    10      29.510  23.010  73.237  1.00  0.00           H  
TER     261      UNL    10 
ATOM    261  N1  UNL    11       7.922  22.028  95.461  1.00  0.00           N  
ATOM    262  H1  UNL    11       8.745  21.978  96.062  1.00  0.00           H  
ATOM    263  C1  UNL    11       5.760  22.104  94.888  1.00  0.00           C  
ATOM    264  C2  UNL    11       4.270  22.132  94.982  1.00  0.00           C  
ATOM    265  H2  UNL    11       3.869  21.591  94.124  1.00  0.00           H  
ATOM    266  H3  UNL    11       3.959  21.607  95.886  1.00  0.00           H  
ATOM    267  C3  UNL    11       6.587  22.343  93.711  1.00  0.00           C  
ATOM    268  C4  UNL    11       7.955  22.306  94.118  1.00  0.00           C  
ATOM    269  C5  UNL    11       3.705  23.556  94.992  1.00  0.00           C  
ATOM    270  H4  UNL    11       4.032  24.071  94.088  1.00  0.00           H  
ATOM    271  H5  UNL    11       4.101  24.089  95.858  1.00  0.00           H  
ATOM    272  N   UNL    11       2.235  23.566  95.057  1.00  0.00           N  
ATOM    273  H6  UNL    11       1.861  24.508  95.002  1.00  0.00           H  
ATOM    274  H7  UNL    11       1.927  23.139  95.921  1.00  0.00           H  
ATOM    275  H8  UNL    11       1.847  23.031  94.284  1.00  0.00           H  
ATOM    276  C6  UNL    11       6.624  21.890  95.907  1.00  0.00           C  
ATOM    277  H9  UNL    11       6.347  21.671  96.928  1.00  0.00           H  
ATOM    278  C7  UNL    11       6.318  22.605  92.346  1.00  0.00           C  
ATOM    279  H10 UNL    11       5.297  22.618  91.997  1.00  0.00           H  
ATOM    280  C8  UNL    11       9.003  22.548  93.230  1.00  0.00           C  
ATOM    281  H11 UNL    11      10.023  22.533  93.583  1.00  0.00           H  
ATOM    282  C9  UNL    11       7.372  22.809  91.442  1.00  0.00           C  
ATOM    283  O   UNL    11       7.122  22.997  90.122  1.00  0.00           O  
ATOM    284  H12 UNL    11       6.198  23.227  89.974  1.00  0.00           H  
ATOM    285  C   UNL    11       8.699  22.813  91.886  1.00  0.00           C  
ATOM    286  H   UNL    11       9.486  23.014  91.180  1.00  0.00           H  
TER     287      UNL    11 
ATOM    287  N1  UNL    12      66.403  21.975  77.459  1.00  0.00           N  
ATOM    288  H1  UNL    12      67.222  21.846  78.046  1.00  0.00           H  
ATOM    289  C1  UNL    12      64.243  22.086  76.893  1.00  0.00           C  
ATOM    290  C2  UNL    12      62.750  22.104  76.972  1.00  0.00           C  
ATOM    291  H2  UNL    12      62.355  21.555  76.115  1.00  0.00           H  
ATOM    292  H3  UNL    12      62.432  21.592  77.878  1.00  0.00           H  
ATOM    293  C3  UNL    12      65.075  22.362  75.729  1.00  0.00           C  
ATOM    294  C4  UNL    12      66.444  22.299  76.126  1.00  0.00           C  
ATOM    295  C5  UNL    12      62.174  23.518  76.969  1.00  0.00           C  
ATOM    296  H4  UNL    12      62.537  24.048  76.086  1.00  0.00           H  
ATOM    297  H5  UNL    12      62.535  24.042  77.853  1.00  0.00           H  
ATOM    298  N   UNL    12      60.701  23.529  76.971  1.00  0.00           N  
ATOM    299  H6  UNL    12      60.363  24.480  76.951  1.00  0.00           H  
ATOM    300  H7  UNL    12      60.318  23.052  77.779  1.00  0.00           H  
ATOM    301  H8  UNL    12      60.330  23.094  76.129  1.00  0.00           H  
ATOM    302  C6  UNL    12      65.104  21.863  77.913  1.00  0.00           C  
ATOM    303  H9  UNL    12      64.829  21.653  78.940  1.00  0.00           H  
ATOM    304  C7  UNL    12      64.804  22.667  74.377  1.00  0.00           C  
ATOM    305  H10 UNL    12      63.782  22.720  74.029  1.00  0.00           H  
ATOM    306  C8  UNL    12      67.495  22.524  75.231  1.00  0.00           C  
ATOM    307  H11 UNL    12      68.520  22.446  75.565  1.00  0.00           H  
ATOM    308  C9  UNL    12      65.852  22.928  73.484  1.00  0.00           C  
ATOM    309  O   UNL    12      65.550  23.270  72.209  1.00  0.00           O  
ATOM    310  H12 UNL    12      64.991  22.571  71.828  1.00  0.00           H  
ATOM    311  C   UNL    12      67.190  22.841  73.896  1.00  0.00           C  
ATOM    312  H   UNL    12      67.982  22.991  73.180  1.00  0.00           H  
TER     313      UNL    12 
ATOM    313  N1  UNL    13      37.928   2.020  95.480  1.00  0.00           N  
ATOM    314  H1  UNL    13      38.749   1.865  96.060  1.00  0.00           H  
ATOM    315  C1  UNL    13      35.773   2.091  94.906  1.00  0.00           C  
ATOM    316  C2  UNL    13      34.289   2.104  95.008  1.00  0.00           C  
ATOM    317  H2  UNL    13      33.914   1.535  94.163  1.00  0.00           H  
ATOM    318  H3  UNL    13      33.979   1.591  95.918  1.00  0.00           H  
ATOM    319  C3  UNL    13      36.598   2.345  93.728  1.00  0.00           C  
ATOM    320  C4  UNL    13      37.966   2.301  94.136  1.00  0.00           C  
ATOM    321  C5  UNL    13      33.700   3.515  94.985  1.00  0.00           C  
ATOM    322  H4  UNL    13      34.058   4.036  94.094  1.00  0.00           H  
ATOM    323  H5  UNL    13      34.049   4.064  95.862  1.00  0.00           H  
ATOM    324  N   UNL    13      32.228   3.486  94.969  1.00  0.00           N  
ATOM    325  H6  UNL    13      31.871   4.429  94.952  1.00  0.00           H  
ATOM    326  H7  UNL    13      31.871   3.029  95.797  1.00  0.00           H  
ATOM    327  H8  UNL    13      31.916   2.999  94.136  1.00  0.00           H  
ATOM    328  C6  UNL    13      36.632   1.897  95.931  1.00  0.00           C  
ATOM    329  H9  UNL    13      36.345   1.692  96.953  1.00  0.00           H  
ATOM    330  C7  UNL    13      36.332   2.631  92.367  1.00  0.00           C  
ATOM    331  H10 UNL    13      35.312   2.680  92.018  1.00  0.00           H  
ATOM    332  C8  UNL    13      39.019   2.533  93.251  1.00  0.00           C  
ATOM    333  H11 UNL    13      40.041   2.494  93.593  1.00  0.00           H  
ATOM    334  C9  UNL    13      37.392   2.853  91.474  1.00  0.00           C  
ATOM    335  O   UNL    13      37.152   3.123  90.168  1.00  0.00           O  
ATOM    336  H12 UNL    13      36.257   2.843  89.915  1.00  0.00           H  
ATOM    337  C   UNL    13      38.720   2.806  91.909  1.00  0.00           C  
ATOM    338  H   UNL    13      39.512   2.961  91.200  1.00  0.00           H  
TER     339      UNL    13 
ATOM    339  N1  UNL    14      17.881   2.023  77.484  1.00  0.00           N  
ATOM    340  H1  UNL    14      18.698   1.909  78.092  1.00  0.00           H  
ATOM    341  C1  UNL    14      15.728   2.103  76.906  1.00  0.00           C  
ATOM    342  C2  UNL    14      14.236   2.108  76.985  1.00  0.00           C  
ATOM    343  H2  UNL    14      13.854   1.558  76.124  1.00  0.00           H  
ATOM    344  H3  UNL    14      13.920   1.588  77.890  1.00  0.00           H  
ATOM    345  C3  UNL    14      16.565   2.337  75.733  1.00  0.00           C  
ATOM    346  C4  UNL    14      17.931   2.293  76.142  1.00  0.00           C  
ATOM    347  C5  UNL    14      13.633   3.512  76.977  1.00  0.00           C  
ATOM    348  H4  UNL    14      13.985   4.038  76.087  1.00  0.00           H  
ATOM    349  H5  UNL    14      13.987   4.057  77.854  1.00  0.00           H  
ATOM    350  N   UNL    14      12.160   3.485  76.960  1.00  0.00           N  
ATOM    351  H6  UNL    14      11.772   4.419  76.914  1.00  0.00           H  
ATOM    352  H7  UNL    14      11.786   3.019  77.780  1.00  0.00           H  
ATOM    353  H8  UNL    14      11.825   2.990  76.139  1.00  0.00           H  
ATOM    354  C6  UNL    14      16.584   1.943  77.940  1.00  0.00           C  
ATOM    355  H9  UNL    14      16.313   1.786  78.978  1.00  0.00           H  
ATOM    356  C7  UNL    14      16.305   2.618  74.373  1.00  0.00           C  
ATOM    357  H10 UNL    14      15.288   2.645  74.017  1.00  0.00           H  
ATOM    358  C8  UNL    14      18.988   2.513  75.256  1.00  0.00           C  
ATOM    359  H11 UNL    14      20.010   2.502  75.603  1.00  0.00           H  
ATOM    360  C9  UNL    14      17.361   2.829  73.479  1.00  0.00           C  
ATOM    361  O   UNL    14      17.108   3.015  72.164  1.00  0.00           O  
ATOM    362  H12 UNL    14      16.168   3.093  71.974  1.00  0.00           H  
ATOM    363  C   UNL    14      18.691   2.780  73.912  1.00  0.00           C  
ATOM    364  H   UNL    14      19.490   2.959  73.210  1.00  0.00           H  
TER     365      UNL    14 
ATOM    365  N1  UNL    15      76.399   2.030  95.485  1.00  0.00           N  
ATOM    366  H1  UNL    15      77.199   1.737  96.045  1.00  0.00           H  
ATOM    367  C1  UNL    15      74.242   2.148  94.916  1.00  0.00           C  
ATOM    368  C2  UNL    15      72.750   2.144  94.989  1.00  0.00           C  
ATOM    369  H2  UNL    15      72.365   1.590  94.132  1.00  0.00           H  
ATOM    370  H3  UNL    15      72.435   1.623  95.895  1.00  0.00           H  
ATOM    371  C3  UNL    15      75.075   2.418  93.754  1.00  0.00           C  
ATOM    372  C4  UNL    15      76.443   2.332  94.145  1.00  0.00           C  
ATOM    373  C5  UNL    15      72.157   3.550  94.969  1.00  0.00           C  
ATOM    374  H4  UNL    15      72.512   4.073  94.078  1.00  0.00           H  
ATOM    375  H5  UNL    15      72.510   4.091  95.849  1.00  0.00           H  
ATOM    376  N   UNL    15      70.685   3.518  94.968  1.00  0.00           N  
ATOM    377  H6  UNL    15      70.309   4.460  94.952  1.00  0.00           H  
ATOM    378  H7  UNL    15      70.331   3.054  95.796  1.00  0.00           H  
ATOM    379  H8  UNL    15      70.315   3.037  94.152  1.00  0.00           H  
ATOM    380  C6  UNL    15      75.099   1.918  95.935  1.00  0.00           C  
ATOM    381  H9  UNL    15      74.812   1.657  96.949  1.00  0.00           H  
ATOM    382  C7  UNL    15      74.801   2.719  92.404  1.00  0.00           C  
ATOM    383  H10 UNL    15      73.776   2.807  92.080  1.00  0.00           H  
ATOM    384  C8  UNL    15      77.489   2.540  93.243  1.00  0.00           C  
ATOM    385  H11 UNL    15      78.513   2.471  93.572  1.00  0.00           H  
ATOM    386  C9  UNL    15      75.839   2.928  91.487  1.00  0.00           C  
ATOM    387  O   UNL    15      75.530   3.192  90.192  1.00  0.00           O  
ATOM    388  H12 UNL    15      74.611   2.919  90.022  1.00  0.00           H  
ATOM    389  C   UNL    15      77.174   2.842  91.906  1.00  0.00           C  
ATOM    390  H   UNL    15      77.954   3.000  91.186  1.00  0.00           H  
TER     391      UNL    15 
ATOM    391  N1  UNL    16      56.409   2.026  77.471  1.00  0.00           N  
ATOM    392  H1  UNL    16      57.222   1.925  78.071  1.00  0.00           H  
ATOM    393  C1  UNL    16      54.256   2.109  76.874  1.00  0.00           C  
ATOM    394  C2  UNL    16      52.765   2.127  76.953  1.00  0.00           C  
ATOM    395  H2  UNL    16      52.375   1.570  76.101  1.00  0.00           H  
ATOM    396  H3  UNL    16      52.448   1.616  77.862  1.00  0.00           H  
ATOM    397  C3  UNL    16      55.098   2.344  75.707  1.00  0.00           C  
ATOM    398  C4  UNL    16      56.463   2.292  76.126  1.00  0.00           C  
ATOM    399  C5  UNL    16      52.181   3.540  76.934  1.00  0.00           C  
ATOM    400  H4  UNL    16      52.549   4.071  76.055  1.00  0.00           H  
ATOM    401  H5  UNL    16      52.521   4.072  77.825  1.00  0.00           H  
ATOM    402  N   UNL    16      50.710   3.516  76.905  1.00  0.00           N  
ATOM    403  H6  UNL    16      50.330   4.455  76.965  1.00  0.00           H  
ATOM    404  H7  UNL    16      50.349   2.978  77.685  1.00  0.00           H  
ATOM    405  H8  UNL    16      50.368   3.094  76.049  1.00  0.00           H  
ATOM    406  C6  UNL    16      55.105   1.941  77.912  1.00  0.00           C  
ATOM    407  H9  UNL    16      54.805   1.787  78.939  1.00  0.00           H  
ATOM    408  C7  UNL    16      54.845   2.630  74.344  1.00  0.00           C  
ATOM    409  H10 UNL    16      53.825   2.666  73.987  1.00  0.00           H  
ATOM    410  C8  UNL    16      57.528   2.512  75.247  1.00  0.00           C  
ATOM    411  H11 UNL    16      58.550   2.483  75.600  1.00  0.00           H  
ATOM    412  C9  UNL    16      55.911   2.859  73.462  1.00  0.00           C  
ATOM    413  O   UNL    16      55.697   3.164  72.166  1.00  0.00           O  
ATOM    414  H12 UNL    16      54.798   3.039  71.834  1.00  0.00           H  
ATOM    415  C   UNL    16      57.237   2.800  73.905  1.00  0.00           C  
ATOM    416  H   UNL    16      58.030   2.993  73.198  1.00  0.00           H  
TER     417      UNL    16 
ATOM    417  N1  UNL    17      53.424  69.478  97.497  1.00  0.00           N  
ATOM    418  H1  UNL    17      54.240  69.295  98.091  1.00  0.00           H  
ATOM    419  C1  UNL    17      51.264  69.604  96.920  1.00  0.00           C  
ATOM    420  C2  UNL    17      49.774  69.625  96.994  1.00  0.00           C  
ATOM    421  H2  UNL    17      49.386  69.069  96.137  1.00  0.00           H  
ATOM    422  H3  UNL    17      49.456  69.114  97.903  1.00  0.00           H  
ATOM    423  C3  UNL    17      52.094  69.858  95.752  1.00  0.00           C  
ATOM    424  C4  UNL    17      53.464  69.773  96.151  1.00  0.00           C  
ATOM    425  C5  UNL    17      49.187  71.034  96.975  1.00  0.00           C  
ATOM    426  H4  UNL    17      49.538  71.556  96.082  1.00  0.00           H  
ATOM    427  H5  UNL    17      49.552  71.579  97.848  1.00  0.00           H  
ATOM    428  N   UNL    17      47.715  71.010  96.991  1.00  0.00           N  
ATOM    429  H6  UNL    17      47.355  71.959  97.027  1.00  0.00           H  
ATOM    430  H7  UNL    17      47.376  70.516  97.810  1.00  0.00           H  
ATOM    431  H8  UNL    17      47.345  70.522  96.182  1.00  0.00           H  
ATOM    432  C6  UNL    17      52.120  69.362  97.941  1.00  0.00           C  
ATOM    433  H9  UNL    17      51.826  69.121  98.957  1.00  0.00           H  
ATOM    434  C7  UNL    17      51.818  70.156  94.398  1.00  0.00           C  
ATOM    435  H10 UNL    17      50.795  70.215  94.057  1.00  0.00           H  
ATOM    436  C8  UNL    17      54.512  69.985  95.249  1.00  0.00           C  
ATOM    437  H11 UNL    17      55.540  69.911  95.575  1.00  0.00           H  
ATOM    438  C9  UNL    17      52.864  70.382  93.497  1.00  0.00           C  
ATOM    439  O   UNL    17      52.569  70.726  92.220  1.00  0.00           O  
ATOM    440  H12 UNL    17      51.916  70.116  91.830  1.00  0.00           H  
ATOM    441  C   UNL    17      54.201  70.296  93.913  1.00  0.00           C  
ATOM    442  H   UNL    17      54.987  70.457  93.192  1.00  0.00           H  
TER     443      UNL    17 
ATOM    443  N1  UNL    18      37.888  52.028  87.485  1.00  0.00           N  
ATOM    444  H1  UNL    18      38.690  51.923  88.103  1.00  0.00           H  
ATOM    445  C1  UNL    18      35.736  52.119  86.893  1.00  0.00           C  
ATOM    446  C2  UNL    18      34.246  52.103  86.977  1.00  0.00           C  
ATOM    447  H2  UNL    18      33.868  51.544  86.122  1.00  0.00           H  
ATOM    448  H3  UNL    18      33.942  51.584  87.886  1.00  0.00           H  
ATOM    449  C3  UNL    18      36.576  52.390  85.732  1.00  0.00           C  
ATOM    450  C4  UNL    18      37.942  52.310  86.144  1.00  0.00           C  
ATOM    451  C5  UNL    18      33.646  53.505  86.966  1.00  0.00           C  
ATOM    452  H4  UNL    18      34.022  54.035  86.088  1.00  0.00           H  
ATOM    453  H5  UNL    18      33.989  54.038  87.855  1.00  0.00           H  
ATOM    454  N   UNL    18      32.175  53.503  86.926  1.00  0.00           N  
ATOM    455  H6  UNL    18      31.814  54.454  86.903  1.00  0.00           H  
ATOM    456  H7  UNL    18      31.786  53.034  87.731  1.00  0.00           H  
ATOM    457  H8  UNL    18      31.852  53.029  86.088  1.00  0.00           H  
ATOM    458  C6  UNL    18      36.587  51.922  87.922  1.00  0.00           C  
ATOM    459  H9  UNL    18      36.292  51.724  88.942  1.00  0.00           H  
ATOM    460  C7  UNL    18      36.320  52.663  84.367  1.00  0.00           C  
ATOM    461  H10 UNL    18      35.301  52.703  84.005  1.00  0.00           H  
ATOM    462  C8  UNL    18      39.005  52.499  85.258  1.00  0.00           C  
ATOM    463  H11 UNL    18      40.028  52.402  85.593  1.00  0.00           H  
ATOM    464  C9  UNL    18      37.385  52.870  83.478  1.00  0.00           C  
ATOM    465  O   UNL    18      37.164  53.010  82.151  1.00  0.00           O  
ATOM    466  H12 UNL    18      36.229  53.165  81.898  1.00  0.00           H  
ATOM    467  C   UNL    18      38.713  52.786  83.916  1.00  0.00           C  
ATOM    468  H   UNL    18      39.509  52.908  83.196  1.00  0.00           H  
TER     469      UNL    18 
ATOM    469  N1  UNL    19      49.705  30.323  26.842  1.00  0.00           N  
ATOM    470  H1  UNL    19      50.185  29.449  27.076  1.00  0.00           H  
ATOM    471  C1  UNL    19      48.703  31.807  25.500  1.00  0.00           C  
ATOM    472  C2  UNL    19      48.168  32.452  24.260  1.00  0.00           C  
ATOM    473  H2  UNL    19      47.535  31.728  23.754  1.00  0.00           H  
ATOM    474  H3  UNL    19      47.536  33.298  24.537  1.00  0.00           H  
ATOM    475  C3  UNL    19      48.863  32.373  26.834  1.00  0.00           C  
ATOM    476  C4  UNL    19      49.550  31.426  27.658  1.00  0.00           C  
ATOM    477  C5  UNL    19      49.257  32.910  23.284  1.00  0.00           C  
ATOM    478  H4  UNL    19      49.897  32.057  23.058  1.00  0.00           H  
ATOM    479  H5  UNL    19      49.878  33.685  23.744  1.00  0.00           H  
ATOM    480  N   UNL    19      48.669  33.406  22.029  1.00  0.00           N  
ATOM    481  H6  UNL    19      48.139  32.666  21.588  1.00  0.00           H  
ATOM    482  H7  UNL    19      49.403  33.737  21.406  1.00  0.00           H  
ATOM    483  H8  UNL    19      48.024  34.164  22.220  1.00  0.00           H  
ATOM    484  C6  UNL    19      49.213  30.559  25.573  1.00  0.00           C  
ATOM    485  H9  UNL    19      49.285  29.872  24.736  1.00  0.00           H  
ATOM    486  C7  UNL    19      48.507  33.607  27.416  1.00  0.00           C  
ATOM    487  H10 UNL    19      47.952  34.319  26.830  1.00  0.00           H  
ATOM    488  C8  UNL    19      49.901  31.714  28.989  1.00  0.00           C  
ATOM    489  H11 UNL    19      50.449  31.004  29.590  1.00  0.00           H  
ATOM    490  C9  UNL    19      48.832  33.894  28.746  1.00  0.00           C  
ATOM    491  O   UNL    19      48.464  35.087  29.274  1.00  0.00           O  
ATOM    492  H12 UNL    19      48.089  35.678  28.597  1.00  0.00           H  
ATOM    493  C   UNL    19      49.524  32.959  29.532  1.00  0.00           C  
ATOM    494  H   UNL    19      49.752  33.209  30.556  1.00  0.00           H  
TER     495      UNL    19 
ATOM    495  N1  UNL    20       5.823  43.591  22.305  1.00  0.00           N  
ATOM    496  H1  UNL    20       5.852  44.611  22.358  1.00  0.00           H  
ATOM    497  C1  UNL    20       5.977  41.598  21.313  1.00  0.00           C  
ATOM    498  C2  UNL    20       6.326  40.580  20.276  1.00  0.00           C  
ATOM    499  H2  UNL    20       7.399  40.666  20.107  1.00  0.00           H  
ATOM    500  H3  UNL    20       6.109  39.575  20.641  1.00  0.00           H  
ATOM    501  C3  UNL    20       5.296  41.448  22.605  1.00  0.00           C  
ATOM    502  C4  UNL    20       5.254  42.739  23.222  1.00  0.00           C  
ATOM    503  C5  UNL    20       5.599  40.780  18.950  1.00  0.00           C  
ATOM    504  H4  UNL    20       5.647  41.834  18.672  1.00  0.00           H  
ATOM    505  H5  UNL    20       4.546  40.518  19.075  1.00  0.00           H  
ATOM    506  N   UNL    20       6.197  39.973  17.874  1.00  0.00           N  
ATOM    507  H6  UNL    20       7.145  40.269  17.669  1.00  0.00           H  
ATOM    508  H7  UNL    20       5.637  40.081  17.035  1.00  0.00           H  
ATOM    509  H8  UNL    20       6.196  38.979  18.096  1.00  0.00           H  
ATOM    510  C6  UNL    20       6.272  42.913  21.197  1.00  0.00           C  
ATOM    511  H9  UNL    20       6.782  43.377  20.358  1.00  0.00           H  
ATOM    512  C7  UNL    20       4.707  40.373  23.322  1.00  0.00           C  
ATOM    513  H10 UNL    20       4.709  39.375  22.904  1.00  0.00           H  
ATOM    514  C8  UNL    20       4.723  42.944  24.498  1.00  0.00           C  
ATOM    515  H11 UNL    20       4.734  43.929  24.938  1.00  0.00           H  
ATOM    516  C9  UNL    20       4.134  40.582  24.590  1.00  0.00           C  
ATOM    517  O   UNL    20       3.509  39.575  25.249  1.00  0.00           O  
ATOM    518  H12 UNL    20       3.273  38.824  24.657  1.00  0.00           H  
ATOM    519  C   UNL    20       4.176  41.849  25.186  1.00  0.00           C  
ATOM    520  H   UNL    20       3.769  41.966  26.174  1.00  0.00           H  
TER     521      UNL    20 
ATOM    521 C116  PA    21      39.611  46.274  46.963  1.00  0.00           C  
ATOM    522 H16R  PA    21      38.617  46.646  46.704  1.00  0.00           H  
ATOM    523 H16S  PA    21      40.318  47.097  46.885  1.00  0.00           H  
ATOM    524 H16T  PA    21      39.615  45.935  48.001  1.00  0.00           H  
ATOM    525 C115  PA    21      40.064  45.164  45.999  1.00  0.00           C  
ATOM    526 H15R  PA    21      41.144  45.057  46.107  1.00  0.00           H  
ATOM    527 H15S  PA    21      39.869  45.496  44.978  1.00  0.00           H  
ATOM    528 C114  PA    21      39.398  43.791  46.233  1.00  0.00           C  
ATOM    529 H14R  PA    21      38.340  43.875  45.986  1.00  0.00           H  
ATOM    530 H14S  PA    21      39.469  43.544  47.292  1.00  0.00           H  
ATOM    531 C113  PA    21      40.022  42.668  45.366  1.00  0.00           C  
ATOM    532 H13R  PA    21      41.108  42.784  45.329  1.00  0.00           H  
ATOM    533 H13S  PA    21      39.655  42.796  44.346  1.00  0.00           H  
ATOM    534 C112  PA    21      39.716  41.217  45.800  1.00  0.00           C  
ATOM    535 H12R  PA    21      40.158  40.551  45.053  1.00  0.00           H  
ATOM    536 H12S  PA    21      38.639  41.055  45.786  1.00  0.00           H  
ATOM    537 C111  PA    21      40.291  40.841  47.182  1.00  0.00           C  
ATOM    538 H11R  PA    21      39.882  41.500  47.950  1.00  0.00           H  
ATOM    539 H11S  PA    21      41.368  41.011  47.162  1.00  0.00           H  
ATOM    540 C110  PA    21      40.029  39.369  47.574  1.00  0.00           C  
ATOM    541 H10R  PA    21      40.269  38.731  46.723  1.00  0.00           H  
ATOM    542 H10S  PA    21      38.973  39.216  47.796  1.00  0.00           H  
ATOM    543  C19  PA    21      40.906  38.942  48.770  1.00  0.00           C  
ATOM    544  H9R  PA    21      40.839  39.684  49.567  1.00  0.00           H  
ATOM    545  H9S  PA    21      41.940  38.937  48.419  1.00  0.00           H  
ATOM    546  C18  PA    21      40.626  37.546  49.369  1.00  0.00           C  
ATOM    547  H8R  PA    21      41.492  37.274  49.975  1.00  0.00           H  
ATOM    548  H8S  PA    21      40.550  36.803  48.581  1.00  0.00           H  
ATOM    549  C17  PA    21      39.380  37.415  50.256  1.00  0.00           C  
ATOM    550  H7R  PA    21      38.473  37.588  49.671  1.00  0.00           H  
ATOM    551  H7S  PA    21      39.411  38.157  51.055  1.00  0.00           H  
ATOM    552  C16  PA    21      39.325  36.006  50.873  1.00  0.00           C  
ATOM    553  H6R  PA    21      40.211  35.820  51.486  1.00  0.00           H  
ATOM    554  H6S  PA    21      39.309  35.253  50.082  1.00  0.00           H  
ATOM    555  C15  PA    21      38.079  35.832  51.738  1.00  0.00           C  
ATOM    556  H5R  PA    21      37.204  36.119  51.159  1.00  0.00           H  
ATOM    557  H5S  PA    21      38.131  36.496  52.605  1.00  0.00           H  
ATOM    558  C14  PA    21      37.913  34.373  52.174  1.00  0.00           C  
ATOM    559  H4R  PA    21      38.778  34.046  52.756  1.00  0.00           H  
ATOM    560  H4S  PA    21      37.854  33.739  51.287  1.00  0.00           H  
ATOM    561  C13  PA    21      36.651  34.209  53.020  1.00  0.00           C  
ATOM    562  H3R  PA    21      35.833  34.794  52.597  1.00  0.00           H  
ATOM    563  H3S  PA    21      36.847  34.606  54.016  1.00  0.00           H  
ATOM    564  C12  PA    21      36.224  32.740  53.123  1.00  0.00           C  
ATOM    565  H2R  PA    21      37.064  32.133  53.459  1.00  0.00           H  
ATOM    566  H2S  PA    21      35.907  32.369  52.150  1.00  0.00           H  
ATOM    567  C11  PE    22      35.074  32.623  54.080  1.00  0.00           C  
ATOM    568  O12  PE    22      33.923  32.598  53.706  1.00  0.00           O  
ATOM    569  O11  PE    22      35.479  32.617  55.362  1.00  0.00           O  
ATOM    570  C1   PE    22      34.490  32.627  56.437  1.00  0.00           C  
ATOM    571  HR   PE    22      33.664  33.289  56.179  1.00  0.00           H  
ATOM    572  HS   PE    22      34.971  33.040  57.326  1.00  0.00           H  
ATOM    573  C2   PE    22      33.963  31.209  56.804  1.00  0.00           C  
ATOM    574  HX   PE    22      33.248  31.280  57.622  1.00  0.00           H  
ATOM    575  C3   PE    22      35.117  30.275  57.228  1.00  0.00           C  
ATOM    576  HA   PE    22      35.780  30.170  56.364  1.00  0.00           H  
ATOM    577  HB   PE    22      34.704  29.293  57.470  1.00  0.00           H  
ATOM    578  O31  PE    22      35.899  30.815  58.345  1.00  0.00           O  
ATOM    579  P31  PE    22      35.392  30.825  59.866  1.00  0.00           P  
ATOM    580  O32  PE    22      35.963  29.482  60.481  1.00  0.00           O  
ATOM    581  C31  PE    22      35.356  28.208  60.196  1.00  0.00           C  
ATOM    582  H1A  PE    22      34.348  28.369  59.817  1.00  0.00           H  
ATOM    583  H1B  PE    22      35.293  27.618  61.112  1.00  0.00           H  
ATOM    584  C32  PE    22      36.203  27.462  59.162  1.00  0.00           C  
ATOM    585  H2A  PE    22      35.693  26.542  58.878  1.00  0.00           H  
ATOM    586  H2B  PE    22      36.320  28.078  58.268  1.00  0.00           H  
ATOM    587  N31  PE    22      37.581  27.076  59.637  1.00  0.00           N  
ATOM    588 HN1A  PE    22      38.156  26.688  58.860  1.00  0.00           H  
ATOM    589 HN1B  PE    22      38.131  27.877  60.015  1.00  0.00           H  
ATOM    590 HN1C  PE    22      37.580  26.348  60.381  1.00  0.00           H  
ATOM    591  O33  PE    22      36.053  31.941  60.588  1.00  0.00           O  
ATOM    592  O34  PE    22      33.915  30.764  59.880  1.00  0.00           O  
ATOM    593  O21  PE    22      33.292  30.579  55.683  1.00  0.00           O  
ATOM    594  C21  PE    22      32.078  31.051  55.335  1.00  0.00           C  
ATOM    595  O22  PE    22      31.437  31.849  56.002  1.00  0.00           O  
ATOM    596  C12  OL    23      31.617  30.470  54.017  1.00  0.00           C  
ATOM    597  H2R  OL    23      31.682  31.225  53.232  1.00  0.00           H  
ATOM    598  H2S  OL    23      32.294  29.667  53.733  1.00  0.00           H  
ATOM    599  C13  OL    23      30.197  29.899  54.116  1.00  0.00           C  
ATOM    600  H3R  OL    23      30.168  29.243  54.988  1.00  0.00           H  
ATOM    601  H3S  OL    23      29.468  30.696  54.280  1.00  0.00           H  
ATOM    602  C14  OL    23      29.837  29.055  52.882  1.00  0.00           C  
ATOM    603  H4R  OL    23      30.645  28.339  52.715  1.00  0.00           H  
ATOM    604  H4S  OL    23      28.955  28.471  53.129  1.00  0.00           H  
ATOM    605  C15  OL    23      29.557  29.825  51.571  1.00  0.00           C  
ATOM    606  H5R  OL    23      28.555  30.253  51.623  1.00  0.00           H  
ATOM    607  H5S  OL    23      30.267  30.649  51.439  1.00  0.00           H  
ATOM    608  C16  OL    23      29.647  28.850  50.375  1.00  0.00           C  
ATOM    609  H6R  OL    23      30.652  28.429  50.362  1.00  0.00           H  
ATOM    610  H6S  OL    23      28.956  28.023  50.550  1.00  0.00           H  
ATOM    611  C17  OL    23      29.331  29.455  48.990  1.00  0.00           C  
ATOM    612  H7R  OL    23      28.249  29.547  48.903  1.00  0.00           H  
ATOM    613  H7S  OL    23      29.753  30.460  48.932  1.00  0.00           H  
ATOM    614  C18  OL    23      29.873  28.615  47.805  1.00  0.00           C  
ATOM    615  H8R  OL    23      30.950  28.521  47.929  1.00  0.00           H  
ATOM    616  H8S  OL    23      29.450  27.609  47.833  1.00  0.00           H  
ATOM    617  C19  OL    23      29.566  29.261  46.464  1.00  0.00           C  
ATOM    618  H9R  OL    23      29.062  30.224  46.523  1.00  0.00           H  
ATOM    619 C110  OL    23      29.785  28.729  45.261  1.00  0.00           C  
ATOM    620 H10R  OL    23      29.459  29.285  44.383  1.00  0.00           H  
ATOM    621 C111  OL    23      30.571  27.460  44.950  1.00  0.00           C  
ATOM    622 H11R  OL    23      31.313  27.699  44.183  1.00  0.00           H  
ATOM    623 H11S  OL    23      31.136  27.137  45.826  1.00  0.00           H  
ATOM    624 C112  OL    23      29.710  26.271  44.444  1.00  0.00           C  
ATOM    625 H12R  OL    23      30.374  25.484  44.076  1.00  0.00           H  
ATOM    626 H12S  OL    23      29.168  25.840  45.290  1.00  0.00           H  
ATOM    627 C113  OL    23      28.707  26.629  43.324  1.00  0.00           C  
ATOM    628 H13R  OL    23      28.063  25.773  43.100  1.00  0.00           H  
ATOM    629 H13S  OL    23      28.055  27.413  43.707  1.00  0.00           H  
ATOM    630 C114  OL    23      29.401  27.095  42.024  1.00  0.00           C  
ATOM    631 H14R  OL    23      30.089  27.911  42.255  1.00  0.00           H  
ATOM    632 H14S  OL    23      30.006  26.281  41.622  1.00  0.00           H  
ATOM    633 C115  OL    23      28.436  27.600  40.933  1.00  0.00           C  
ATOM    634 H15R  OL    23      29.021  27.853  40.047  1.00  0.00           H  
ATOM    635 H15S  OL    23      27.736  26.812  40.646  1.00  0.00           H  
ATOM    636 C116  OL    23      27.689  28.849  41.437  1.00  0.00           C  
ATOM    637 H16R  OL    23      27.011  28.561  42.240  1.00  0.00           H  
ATOM    638 H16S  OL    23      28.432  29.519  41.871  1.00  0.00           H  
ATOM    639 C117  OL    23      26.888  29.648  40.399  1.00  0.00           C  
ATOM    640 H17R  OL    23      27.575  30.093  39.674  1.00  0.00           H  
ATOM    641 H17S  OL    23      26.201  28.992  39.862  1.00  0.00           H  
ATOM    642 C118  OL    23      26.104  30.754  41.135  1.00  0.00           C  
ATOM    643 H18R  OL    23      26.802  31.400  41.666  1.00  0.00           H  
ATOM    644 H18S  OL    23      25.429  30.321  41.876  1.00  0.00           H  
ATOM    645 H18T  OL    23      25.515  31.363  40.446  1.00  0.00           H  
TER     646       OL    23 
ATOM    646 C116  PA    24      74.353  35.749  43.406  1.00  0.00           C  
ATOM    647 H16R  PA    24      74.739  36.593  42.833  1.00  0.00           H  
ATOM    648 H16S  PA    24      74.898  34.850  43.106  1.00  0.00           H  
ATOM    649 H16T  PA    24      74.554  35.930  44.462  1.00  0.00           H  
ATOM    650 C115  PA    24      72.842  35.573  43.160  1.00  0.00           C  
ATOM    651 H15R  PA    24      72.486  34.697  43.706  1.00  0.00           H  
ATOM    652 H15S  PA    24      72.687  35.371  42.099  1.00  0.00           H  
ATOM    653 C114  PA    24      71.997  36.814  43.515  1.00  0.00           C  
ATOM    654 H14R  PA    24      70.969  36.640  43.199  1.00  0.00           H  
ATOM    655 H14S  PA    24      72.359  37.667  42.937  1.00  0.00           H  
ATOM    656 C113  PA    24      71.998  37.205  45.001  1.00  0.00           C  
ATOM    657 H13R  PA    24      71.580  38.212  45.093  1.00  0.00           H  
ATOM    658 H13S  PA    24      73.030  37.257  45.349  1.00  0.00           H  
ATOM    659 C112  PA    24      71.190  36.243  45.898  1.00  0.00           C  
ATOM    660 H12R  PA    24      71.633  35.246  45.887  1.00  0.00           H  
ATOM    661 H12S  PA    24      70.171  36.161  45.507  1.00  0.00           H  
ATOM    662 C111  PA    24      71.155  36.767  47.345  1.00  0.00           C  
ATOM    663 H11R  PA    24      70.753  37.780  47.308  1.00  0.00           H  
ATOM    664 H11S  PA    24      72.175  36.844  47.729  1.00  0.00           H  
ATOM    665 C110  PA    24      70.316  35.895  48.308  1.00  0.00           C  
ATOM    666 H10R  PA    24      70.759  34.897  48.356  1.00  0.00           H  
ATOM    667 H10S  PA    24      69.314  35.765  47.891  1.00  0.00           H  
ATOM    668  C19  PA    24      70.211  36.481  49.742  1.00  0.00           C  
ATOM    669  H9R  PA    24      71.183  36.404  50.238  1.00  0.00           H  
ATOM    670  H9S  PA    24      69.506  35.881  50.324  1.00  0.00           H  
ATOM    671  C18  PA    24      69.747  37.956  49.743  1.00  0.00           C  
ATOM    672  H8R  PA    24      68.881  38.054  49.085  1.00  0.00           H  
ATOM    673  H8S  PA    24      70.547  38.572  49.323  1.00  0.00           H  
ATOM    674  C17  PA    24      69.373  38.551  51.114  1.00  0.00           C  
ATOM    675  H7R  PA    24      68.621  37.934  51.609  1.00  0.00           H  
ATOM    676  H7S  PA    24      68.918  39.528  50.947  1.00  0.00           H  
ATOM    677  C16  PA    24      70.587  38.747  52.031  1.00  0.00           C  
ATOM    678  H6R  PA    24      71.411  39.174  51.455  1.00  0.00           H  
ATOM    679  H6S  PA    24      70.925  37.780  52.408  1.00  0.00           H  
ATOM    680  C15  PA    24      70.267  39.671  53.222  1.00  0.00           C  
ATOM    681  H5R  PA    24      69.598  39.153  53.914  1.00  0.00           H  
ATOM    682  H5S  PA    24      69.758  40.578  52.882  1.00  0.00           H  
ATOM    683  C14  PA    24      71.593  40.025  53.914  1.00  0.00           C  
ATOM    684  H4R  PA    24      72.184  40.655  53.249  1.00  0.00           H  
ATOM    685  H4S  PA    24      72.138  39.092  54.063  1.00  0.00           H  
ATOM    686  C13  PA    24      71.472  40.692  55.291  1.00  0.00           C  
ATOM    687  H3R  PA    24      72.368  40.449  55.867  1.00  0.00           H  
ATOM    688  H3S  PA    24      70.638  40.228  55.816  1.00  0.00           H  
ATOM    689  C12  PA    24      71.302  42.229  55.280  1.00  0.00           C  
ATOM    690  H2R  PA    24      70.401  42.517  54.736  1.00  0.00           H  
ATOM    691  H2S  PA    24      72.147  42.701  54.779  1.00  0.00           H  
ATOM    692  C11  PC    25      71.216  42.755  56.697  1.00  0.00           C  
ATOM    693  O12  PC    25      70.697  42.125  57.595  1.00  0.00           O  
ATOM    694  O11  PC    25      71.721  43.994  56.870  1.00  0.00           O  
ATOM    695  C1   PC    25      71.578  44.598  58.197  1.00  0.00           C  
ATOM    696  HR   PC    25      70.584  44.387  58.597  1.00  0.00           H  
ATOM    697  HS   PC    25      71.691  45.681  58.089  1.00  0.00           H  
ATOM    698  C2   PC    25      72.648  44.123  59.212  1.00  0.00           C  
ATOM    699  HX   PC    25      72.694  43.032  59.262  1.00  0.00           H  
ATOM    700  C3   PC    25      72.330  44.680  60.619  1.00  0.00           C  
ATOM    701  HA   PC    25      72.038  45.730  60.524  1.00  0.00           H  
ATOM    702  HB   PC    25      73.216  44.640  61.253  1.00  0.00           H  
ATOM    703  O31  PC    25      71.233  43.953  61.244  1.00  0.00           O  
ATOM    704  P31  PC    25      71.462  42.678  62.182  1.00  0.00           P  
ATOM    705  O32  PC    25      71.683  41.485  61.176  1.00  0.00           O  
ATOM    706  C31  PC    25      70.554  40.808  60.611  1.00  0.00           C  
ATOM    707  H1A  PC    25      69.894  41.542  60.140  1.00  0.00           H  
ATOM    708  H1B  PC    25      70.024  40.277  61.406  1.00  0.00           H  
ATOM    709  C32  PC    25      71.080  39.817  59.570  1.00  0.00           C  
ATOM    710  H2A  PC    25      71.816  39.161  60.036  1.00  0.00           H  
ATOM    711  H2B  PC    25      71.563  40.357  58.756  1.00  0.00           H  
ATOM    712  N31  PC    25      70.061  38.915  58.944  1.00  0.00           N  
ATOM    713  C33  PC    25      68.924  39.668  58.319  1.00  0.00           C  
ATOM    714  H3A  PC    25      68.442  40.278  59.084  1.00  0.00           H  
ATOM    715  H3B  PC    25      68.197  38.959  57.918  1.00  0.00           H  
ATOM    716  H3C  PC    25      69.309  40.304  57.521  1.00  0.00           H  
ATOM    717  C34  PC    25      70.779  38.145  57.903  1.00  0.00           C  
ATOM    718  H4A  PC    25      71.633  37.653  58.378  1.00  0.00           H  
ATOM    719  H4B  PC    25      71.127  38.853  57.155  1.00  0.00           H  
ATOM    720  H4C  PC    25      70.093  37.409  57.484  1.00  0.00           H  
ATOM    721  C35  PC    25      69.529  37.964  59.960  1.00  0.00           C  
ATOM    722  H5A  PC    25      70.371  37.396  60.365  1.00  0.00           H  
ATOM    723  H5B  PC    25      68.817  37.295  59.478  1.00  0.00           H  
ATOM    724  H5C  PC    25      69.043  38.527  60.759  1.00  0.00           H  
ATOM    725  O33  PC    25      72.721  42.847  62.948  1.00  0.00           O  
ATOM    726  O34  PC    25      70.207  42.440  62.951  1.00  0.00           O  
ATOM    727  O21  PC    25      73.914  44.688  58.811  1.00  0.00           O  
ATOM    728  C21  PC    25      74.657  44.035  57.906  1.00  0.00           C  
ATOM    729  O22  PC    25      74.514  42.860  57.619  1.00  0.00           O  
ATOM    730  C12  OL    26      75.708  44.937  57.317  1.00  0.00           C  
ATOM    731  H2R  OL    26      75.799  45.803  57.976  1.00  0.00           H  
ATOM    732  H2S  OL    26      76.674  44.428  57.330  1.00  0.00           H  
ATOM    733  C13  OL    26      75.329  45.419  55.895  1.00  0.00           C  
ATOM    734  H3R  OL    26      74.242  45.513  55.822  1.00  0.00           H  
ATOM    735  H3S  OL    26      75.739  46.421  55.746  1.00  0.00           H  
ATOM    736  C14  OL    26      75.875  44.481  54.793  1.00  0.00           C  
ATOM    737  H4R  OL    26      76.964  44.482  54.857  1.00  0.00           H  
ATOM    738  H4S  OL    26      75.550  43.467  55.010  1.00  0.00           H  
ATOM    739  C15  OL    26      75.484  44.818  53.335  1.00  0.00           C  
ATOM    740  H5R  OL    26      75.920  45.781  53.060  1.00  0.00           H  
ATOM    741  H5S  OL    26      75.919  44.066  52.672  1.00  0.00           H  
ATOM    742  C16  OL    26      73.967  44.855  53.077  1.00  0.00           C  
ATOM    743  H6R  OL    26      73.503  43.946  53.464  1.00  0.00           H  
ATOM    744  H6S  OL    26      73.559  45.709  53.620  1.00  0.00           H  
ATOM    745  C17  OL    26      73.633  44.972  51.576  1.00  0.00           C  
ATOM    746  H7R  OL    26      74.215  45.795  51.156  1.00  0.00           H  
ATOM    747  H7S  OL    26      73.945  44.066  51.055  1.00  0.00           H  
ATOM    748  C18  OL    26      72.146  45.227  51.278  1.00  0.00           C  
ATOM    749  H8R  OL    26      71.893  46.192  51.712  1.00  0.00           H  
ATOM    750  H8S  OL    26      72.014  45.306  50.197  1.00  0.00           H  
ATOM    751  C19  OL    26      71.193  44.216  51.871  1.00  0.00           C  
ATOM    752  H9R  OL    26      71.127  44.229  52.955  1.00  0.00           H  
ATOM    753 C110  OL    26      70.325  43.496  51.172  1.00  0.00           C  
ATOM    754 H10R  OL    26      69.591  42.880  51.685  1.00  0.00           H  
ATOM    755 C111  OL    26      70.307  43.394  49.669  1.00  0.00           C  
ATOM    756 H11R  OL    26      69.798  44.255  49.233  1.00  0.00           H  
ATOM    757 H11S  OL    26      71.323  43.377  49.265  1.00  0.00           H  
ATOM    758 C112  OL    26      69.558  42.134  49.231  1.00  0.00           C  
ATOM    759 H12R  OL    26      69.950  41.259  49.753  1.00  0.00           H  
ATOM    760 H12S  OL    26      68.498  42.234  49.482  1.00  0.00           H  
ATOM    761 C113  OL    26      69.758  41.996  47.720  1.00  0.00           C  
ATOM    762 H13R  OL    26      69.363  42.888  47.230  1.00  0.00           H  
ATOM    763 H13S  OL    26      70.830  41.970  47.516  1.00  0.00           H  
ATOM    764 C114  OL    26      69.131  40.751  47.090  1.00  0.00           C  
ATOM    765 H14R  OL    26      69.609  39.857  47.489  1.00  0.00           H  
ATOM    766 H14S  OL    26      68.064  40.705  47.323  1.00  0.00           H  
ATOM    767 C115  OL    26      69.350  40.824  45.571  1.00  0.00           C  
ATOM    768 H15R  OL    26      68.993  41.797  45.228  1.00  0.00           H  
ATOM    769 H15S  OL    26      70.420  40.770  45.348  1.00  0.00           H  
ATOM    770 C116  OL    26      68.615  39.718  44.803  1.00  0.00           C  
ATOM    771 H16R  OL    26      69.007  38.742  45.098  1.00  0.00           H  
ATOM    772 H16S  OL    26      67.568  39.717  45.096  1.00  0.00           H  
ATOM    773 C117  OL    26      68.722  39.908  43.274  1.00  0.00           C  
ATOM    774 H17R  OL    26      69.776  39.949  42.988  1.00  0.00           H  
ATOM    775 H17S  OL    26      68.292  39.036  42.780  1.00  0.00           H  
ATOM    776 C118  OL    26      67.989  41.163  42.752  1.00  0.00           C  
ATOM    777 H18R  OL    26      66.948  41.162  43.080  1.00  0.00           H  
ATOM    778 H18S  OL    26      67.998  41.172  41.661  1.00  0.00           H  
ATOM    779 H18T  OL    26      68.451  42.090  43.101  1.00  0.00           H  
TER     780       OL    26 
ATOM    780 C116  PA    27      47.865  25.406  54.017  1.00  0.00           C  
ATOM    781 H16R  PA    27      47.100  24.995  53.357  1.00  0.00           H  
ATOM    782 H16S  PA    27      47.460  26.301  54.490  1.00  0.00           H  
ATOM    783 H16T  PA    27      48.074  24.683  54.808  1.00  0.00           H  
ATOM    784 C115  PA    27      49.135  25.790  53.239  1.00  0.00           C  
ATOM    785 H15R  PA    27      49.983  25.795  53.928  1.00  0.00           H  
ATOM    786 H15S  PA    27      49.010  26.811  52.878  1.00  0.00           H  
ATOM    787 C114  PA    27      49.467  24.896  52.029  1.00  0.00           C  
ATOM    788 H14R  PA    27      48.630  24.885  51.328  1.00  0.00           H  
ATOM    789 H14S  PA    27      49.628  23.867  52.353  1.00  0.00           H  
ATOM    790 C113  PA    27      50.724  25.398  51.296  1.00  0.00           C  
ATOM    791 H13R  PA    27      51.510  25.607  52.026  1.00  0.00           H  
ATOM    792 H13S  PA    27      50.479  26.329  50.781  1.00  0.00           H  
ATOM    793 C112  PA    27      51.225  24.341  50.296  1.00  0.00           C  
ATOM    794 H12R  PA    27      50.426  24.117  49.584  1.00  0.00           H  
ATOM    795 H12S  PA    27      51.405  23.425  50.860  1.00  0.00           H  
ATOM    796 C111  PA    27      52.519  24.716  49.533  1.00  0.00           C  
ATOM    797 H11R  PA    27      52.353  25.596  48.910  1.00  0.00           H  
ATOM    798 H11S  PA    27      52.738  23.899  48.842  1.00  0.00           H  
ATOM    799 C110  PA    27      53.759  24.960  50.430  1.00  0.00           C  
ATOM    800 H10R  PA    27      53.610  25.881  50.999  1.00  0.00           H  
ATOM    801 H10S  PA    27      54.626  25.118  49.789  1.00  0.00           H  
ATOM    802  C19  PA    27      54.026  23.763  51.373  1.00  0.00           C  
ATOM    803  H9R  PA    27      53.822  22.859  50.803  1.00  0.00           H  
ATOM    804  H9S  PA    27      53.295  23.812  52.182  1.00  0.00           H  
ATOM    805  C18  PA    27      55.425  23.578  52.012  1.00  0.00           C  
ATOM    806  H8R  PA    27      55.405  22.647  52.583  1.00  0.00           H  
ATOM    807  H8S  PA    27      55.621  24.382  52.724  1.00  0.00           H  
ATOM    808  C17  PA    27      56.583  23.465  51.002  1.00  0.00           C  
ATOM    809  H7R  PA    27      56.727  24.432  50.516  1.00  0.00           H  
ATOM    810  H7S  PA    27      56.295  22.741  50.238  1.00  0.00           H  
ATOM    811  C16  PA    27      57.930  22.991  51.593  1.00  0.00           C  
ATOM    812  H6R  PA    27      58.705  23.167  50.842  1.00  0.00           H  
ATOM    813  H6S  PA    27      57.900  21.913  51.762  1.00  0.00           H  
ATOM    814  C15  PA    27      58.349  23.693  52.899  1.00  0.00           C  
ATOM    815  H5R  PA    27      57.600  23.550  53.677  1.00  0.00           H  
ATOM    816  H5S  PA    27      58.399  24.760  52.714  1.00  0.00           H  
ATOM    817  C14  PA    27      59.725  23.225  53.412  1.00  0.00           C  
ATOM    818  H4R  PA    27      60.201  24.054  53.940  1.00  0.00           H  
ATOM    819  H4S  PA    27      60.366  22.982  52.569  1.00  0.00           H  
ATOM    820  C13  PA    27      59.666  22.019  54.366  1.00  0.00           C  
ATOM    821  H3R  PA    27      59.044  21.221  53.947  1.00  0.00           H  
ATOM    822  H3S  PA    27      59.206  22.349  55.300  1.00  0.00           H  
ATOM    823  C12  PA    27      61.081  21.476  54.651  1.00  0.00           C  
ATOM    824  H2R  PA    27      61.780  22.297  54.812  1.00  0.00           H  
ATOM    825  H2S  PA    27      61.423  20.911  53.780  1.00  0.00           H  
ATOM    826  C11  PS    28      61.093  20.577  55.860  1.00  0.00           C  
ATOM    827  O12  PS    28      60.588  20.864  56.929  1.00  0.00           O  
ATOM    828  O11  PS    28      61.643  19.387  55.578  1.00  0.00           O  
ATOM    829  C1   PS    28      61.169  18.247  56.345  1.00  0.00           C  
ATOM    830  HR   PS    28      60.087  18.338  56.461  1.00  0.00           H  
ATOM    831  HS   PS    28      61.612  18.248  57.346  1.00  0.00           H  
ATOM    832  C2   PS    28      61.517  16.930  55.577  1.00  0.00           C  
ATOM    833  HX   PS    28      60.939  16.086  55.962  1.00  0.00           H  
ATOM    834  C3   PS    28      63.035  16.633  55.676  1.00  0.00           C  
ATOM    835  HA   PS    28      63.555  17.447  55.165  1.00  0.00           H  
ATOM    836  HB   PS    28      63.275  15.695  55.169  1.00  0.00           H  
ATOM    837  O31  PS    28      63.517  16.612  57.051  1.00  0.00           O  
ATOM    838  P31  PS    28      63.378  15.346  58.002  1.00  0.00           P  
ATOM    839  O32  PS    28      61.798  15.180  58.150  1.00  0.00           O  
ATOM    840  C31  PS    28      60.983  15.871  59.127  1.00  0.00           C  
ATOM    841  H1A  PS    28      59.989  16.031  58.694  1.00  0.00           H  
ATOM    842  H1B  PS    28      61.415  16.844  59.374  1.00  0.00           H  
ATOM    843  C32  PS    28      60.833  14.981  60.376  1.00  0.00           C  
ATOM    844  H2A  PS    28      61.785  14.927  60.898  1.00  0.00           H  
ATOM    845  N31  PS    28      60.494  13.535  60.038  1.00  0.00           N  
ATOM    846 HN1A  PS    28      59.563  13.462  59.588  1.00  0.00           H  
ATOM    847 HN1B  PS    28      61.173  13.099  59.378  1.00  0.00           H  
ATOM    848 HN1C  PS    28      60.451  12.949  60.902  1.00  0.00           H  
ATOM    849  C33  PS    28      59.871  15.676  61.338  1.00  0.00           C  
ATOM    850  O33  PS    28      63.869  14.134  57.313  1.00  0.00           O  
ATOM    851  O34  PS    28      63.975  15.720  59.315  1.00  0.00           O  
ATOM    852  O21  PS    28      61.243  17.038  54.149  1.00  0.00           O  
ATOM    853  C21  PS    28      59.984  17.230  53.730  1.00  0.00           C  
ATOM    854  O22  PS    28      59.015  17.300  54.463  1.00  0.00           O  
ATOM    855  O35  PS    28      60.310  16.458  62.169  1.00  0.00           O  
ATOM    856  O36  PS    28      58.690  15.391  61.292  1.00  0.00           O  
ATOM    857  C12  OL    29      59.932  17.347  52.221  1.00  0.00           C  
ATOM    858  H2R  OL    29      60.719  18.032  51.902  1.00  0.00           H  
ATOM    859  H2S  OL    29      60.188  16.380  51.788  1.00  0.00           H  
ATOM    860  C13  OL    29      58.564  17.839  51.691  1.00  0.00           C  
ATOM    861  H3R  OL    29      57.755  17.301  52.190  1.00  0.00           H  
ATOM    862  H3S  OL    29      58.473  18.901  51.927  1.00  0.00           H  
ATOM    863  C14  OL    29      58.419  17.645  50.171  1.00  0.00           C  
ATOM    864  H4R  OL    29      59.302  18.068  49.690  1.00  0.00           H  
ATOM    865  H4S  OL    29      58.426  16.574  49.952  1.00  0.00           H  
ATOM    866  C15  OL    29      57.171  18.312  49.536  1.00  0.00           C  
ATOM    867  H5R  OL    29      56.242  17.897  49.940  1.00  0.00           H  
ATOM    868  H5S  OL    29      57.170  19.381  49.762  1.00  0.00           H  
ATOM    869  C16  OL    29      57.222  18.102  48.008  1.00  0.00           C  
ATOM    870  H6R  OL    29      58.258  18.214  47.687  1.00  0.00           H  
ATOM    871  H6S  OL    29      56.926  17.073  47.790  1.00  0.00           H  
ATOM    872  C17  OL    29      56.352  19.056  47.165  1.00  0.00           C  
ATOM    873  H7R  OL    29      55.343  19.084  47.580  1.00  0.00           H  
ATOM    874  H7S  OL    29      56.733  20.075  47.227  1.00  0.00           H  
ATOM    875  C18  OL    29      56.294  18.614  45.682  1.00  0.00           C  
ATOM    876  H8R  OL    29      56.005  17.561  45.669  1.00  0.00           H  
ATOM    877  H8S  OL    29      55.505  19.170  45.179  1.00  0.00           H  
ATOM    878  C19  OL    29      57.619  18.754  44.945  1.00  0.00           C  
ATOM    879  H9R  OL    29      58.441  18.184  45.371  1.00  0.00           H  
ATOM    880 C110  OL    29      57.859  19.465  43.843  1.00  0.00           C  
ATOM    881 H10R  OL    29      58.872  19.457  43.445  1.00  0.00           H  
ATOM    882 C111  OL    29      56.869  20.329  43.075  1.00  0.00           C  
ATOM    883 H11R  OL    29      55.847  20.001  43.261  1.00  0.00           H  
ATOM    884 H11S  OL    29      56.951  21.356  43.438  1.00  0.00           H  
ATOM    885 C112  OL    29      57.137  20.364  41.550  1.00  0.00           C  
ATOM    886 H12R  OL    29      56.623  21.221  41.109  1.00  0.00           H  
ATOM    887 H12S  OL    29      58.202  20.526  41.371  1.00  0.00           H  
ATOM    888 C113  OL    29      56.700  19.103  40.783  1.00  0.00           C  
ATOM    889 H13R  OL    29      57.139  19.160  39.786  1.00  0.00           H  
ATOM    890 H13S  OL    29      57.109  18.219  41.279  1.00  0.00           H  
ATOM    891 C114  OL    29      55.166  18.962  40.637  1.00  0.00           C  
ATOM    892 H14R  OL    29      54.741  18.664  41.598  1.00  0.00           H  
ATOM    893 H14S  OL    29      54.732  19.933  40.383  1.00  0.00           H  
ATOM    894 C115  OL    29      54.735  17.967  39.537  1.00  0.00           C  
ATOM    895 H15R  OL    29      53.694  17.678  39.696  1.00  0.00           H  
ATOM    896 H15S  OL    29      54.783  18.476  38.571  1.00  0.00           H  
ATOM    897 C116  OL    29      55.596  16.697  39.444  1.00  0.00           C  
ATOM    898 H16R  OL    29      56.591  16.980  39.096  1.00  0.00           H  
ATOM    899 H16S  OL    29      55.697  16.239  40.432  1.00  0.00           H  
ATOM    900 C117  OL    29      55.000  15.694  38.440  1.00  0.00           C  
ATOM    901 H17R  OL    29      54.018  15.351  38.780  1.00  0.00           H  
ATOM    902 H17S  OL    29      54.854  16.205  37.486  1.00  0.00           H  
ATOM    903 C118  OL    29      55.925  14.486  38.227  1.00  0.00           C  
ATOM    904 H18R  OL    29      55.593  13.913  37.359  1.00  0.00           H  
ATOM    905 H18S  OL    29      55.939  13.844  39.111  1.00  0.00           H  
ATOM    906 H18T  OL    29      56.945  14.817  38.044  1.00  0.00           H  
TER     907       OL    29 
ATOM    907 C116  PA    30       5.673  30.052  41.997  1.00  0.00           C  
ATOM    908 H16R  PA    30       6.565  29.440  41.848  1.00  0.00           H  
ATOM    909 H16S  PA    30       4.969  29.812  41.201  1.00  0.00           H  
ATOM    910 H16T  PA    30       5.227  29.804  42.961  1.00  0.00           H  
ATOM    911 C115  PA    30       6.036  31.539  41.977  1.00  0.00           C  
ATOM    912 H15R  PA    30       5.145  32.149  42.147  1.00  0.00           H  
ATOM    913 H15S  PA    30       6.433  31.793  40.990  1.00  0.00           H  
ATOM    914 C114  PA    30       7.099  31.823  43.050  1.00  0.00           C  
ATOM    915 H14R  PA    30       7.572  32.772  42.818  1.00  0.00           H  
ATOM    916 H14S  PA    30       7.873  31.056  42.971  1.00  0.00           H  
ATOM    917 C113  PA    30       6.567  31.875  44.502  1.00  0.00           C  
ATOM    918 H13R  PA    30       7.424  31.838  45.179  1.00  0.00           H  
ATOM    919 H13S  PA    30       5.968  30.986  44.705  1.00  0.00           H  
ATOM    920 C112  PA    30       5.763  33.166  44.793  1.00  0.00           C  
ATOM    921 H12R  PA    30       5.021  33.325  44.009  1.00  0.00           H  
ATOM    922 H12S  PA    30       6.461  34.004  44.745  1.00  0.00           H  
ATOM    923 C111  PA    30       5.032  33.243  46.150  1.00  0.00           C  
ATOM    924 H11R  PA    30       4.144  32.605  46.152  1.00  0.00           H  
ATOM    925 H11S  PA    30       4.701  34.275  46.290  1.00  0.00           H  
ATOM    926 C110  PA    30       5.933  32.895  47.338  1.00  0.00           C  
ATOM    927 H10R  PA    30       6.752  33.615  47.343  1.00  0.00           H  
ATOM    928 H10S  PA    30       6.368  31.901  47.219  1.00  0.00           H  
ATOM    929  C19  PA    30       5.204  32.964  48.687  1.00  0.00           C  
ATOM    930  H9R  PA    30       4.396  32.230  48.726  1.00  0.00           H  
ATOM    931  H9S  PA    30       4.766  33.956  48.826  1.00  0.00           H  
ATOM    932  C18  PA    30       6.209  32.693  49.808  1.00  0.00           C  
ATOM    933  H8R  PA    30       7.065  33.359  49.685  1.00  0.00           H  
ATOM    934  H8S  PA    30       6.575  31.667  49.733  1.00  0.00           H  
ATOM    935  C17  PA    30       5.592  32.927  51.188  1.00  0.00           C  
ATOM    936  H7R  PA    30       4.761  32.237  51.351  1.00  0.00           H  
ATOM    937  H7S  PA    30       5.192  33.942  51.233  1.00  0.00           H  
ATOM    938  C16  PA    30       6.647  32.726  52.281  1.00  0.00           C  
ATOM    939  H6R  PA    30       7.469  33.428  52.130  1.00  0.00           H  
ATOM    940  H6S  PA    30       7.059  31.718  52.217  1.00  0.00           H  
ATOM    941  C15  PA    30       6.060  32.937  53.676  1.00  0.00           C  
ATOM    942  H5R  PA    30       5.084  32.456  53.764  1.00  0.00           H  
ATOM    943  H5S  PA    30       5.916  34.006  53.844  1.00  0.00           H  
ATOM    944  C14  PA    30       6.994  32.363  54.744  1.00  0.00           C  
ATOM    945  H4R  PA    30       7.981  32.816  54.635  1.00  0.00           H  
ATOM    946  H4S  PA    30       7.104  31.284  54.608  1.00  0.00           H  
ATOM    947  C13  PA    30       6.423  32.680  56.132  1.00  0.00           C  
ATOM    948  H3R  PA    30       5.464  32.171  56.259  1.00  0.00           H  
ATOM    949  H3S  PA    30       6.236  33.755  56.172  1.00  0.00           H  
ATOM    950  C12  PA    30       7.381  32.269  57.265  1.00  0.00           C  
ATOM    951  H2R  PA    30       8.414  32.417  56.954  1.00  0.00           H  
ATOM    952  H2S  PA    30       7.267  31.204  57.469  1.00  0.00           H  
ATOM    953  C11  PE    31       7.164  33.047  58.544  1.00  0.00           C  
ATOM    954  O12  PE    31       6.310  33.900  58.708  1.00  0.00           O  
ATOM    955  O11  PE    31       8.056  32.684  59.490  1.00  0.00           O  
ATOM    956  C1   PE    31       7.983  33.358  60.784  1.00  0.00           C  
ATOM    957  HR   PE    31       7.921  34.437  60.619  1.00  0.00           H  
ATOM    958  HS   PE    31       8.916  33.147  61.311  1.00  0.00           H  
ATOM    959  C2   PE    31       6.801  32.879  61.683  1.00  0.00           C  
ATOM    960  HX   PE    31       5.847  33.210  61.264  1.00  0.00           H  
ATOM    961  C3   PE    31       6.947  33.482  63.108  1.00  0.00           C  
ATOM    962  HA   PE    31       6.996  34.573  63.068  1.00  0.00           H  
ATOM    963  HB   PE    31       7.884  33.120  63.537  1.00  0.00           H  
ATOM    964  O31  PE    31       5.884  33.082  64.022  1.00  0.00           O  
ATOM    965  P31  PE    31       4.364  33.553  63.879  1.00  0.00           P  
ATOM    966  O32  PE    31       3.689  32.322  63.147  1.00  0.00           O  
ATOM    967  C31  PE    31       3.396  31.085  63.854  1.00  0.00           C  
ATOM    968  H1A  PE    31       4.189  30.866  64.576  1.00  0.00           H  
ATOM    969  H1B  PE    31       3.380  30.279  63.117  1.00  0.00           H  
ATOM    970  C32  PE    31       2.006  31.141  64.535  1.00  0.00           C  
ATOM    971  H2A  PE    31       1.352  31.792  63.950  1.00  0.00           H  
ATOM    972  H2B  PE    31       1.566  30.139  64.542  1.00  0.00           H  
ATOM    973  N31  PE    31       1.971  31.659  65.958  1.00  0.00           N  
ATOM    974 HN1A  PE    31       1.003  31.833  66.306  1.00  0.00           H  
ATOM    975 HN1B  PE    31       2.402  31.003  66.640  1.00  0.00           H  
ATOM    976 HN1C  PE    31       2.491  32.553  66.051  1.00  0.00           H  
ATOM    977  O33  PE    31       3.853  33.617  65.271  1.00  0.00           O  
ATOM    978  O34  PE    31       4.330  34.769  63.020  1.00  0.00           O  
ATOM    979  O21  PE    31       6.831  31.429  61.828  1.00  0.00           O  
ATOM    980  C21  PE    31       6.119  30.688  60.957  1.00  0.00           C  
ATOM    981  O22  PE    31       5.499  31.136  60.009  1.00  0.00           O  
ATOM    982  C12  OL    32       6.138  29.215  61.273  1.00  0.00           C  
ATOM    983  H2R  OL    32       6.110  29.092  62.356  1.00  0.00           H  
ATOM    984  H2S  OL    32       5.232  28.756  60.873  1.00  0.00           H  
ATOM    985  C13  OL    32       7.375  28.498  60.701  1.00  0.00           C  
ATOM    986  H3R  OL    32       8.266  29.101  60.896  1.00  0.00           H  
ATOM    987  H3S  OL    32       7.497  27.548  61.223  1.00  0.00           H  
ATOM    988  C14  OL    32       7.282  28.197  59.195  1.00  0.00           C  
ATOM    989  H4R  OL    32       6.401  27.579  58.997  1.00  0.00           H  
ATOM    990  H4S  OL    32       7.157  29.138  58.653  1.00  0.00           H  
ATOM    991  C15  OL    32       8.544  27.462  58.693  1.00  0.00           C  
ATOM    992  H5R  OL    32       9.421  27.934  59.144  1.00  0.00           H  
ATOM    993  H5S  OL    32       8.531  26.418  59.015  1.00  0.00           H  
ATOM    994  C16  OL    32       8.713  27.515  57.168  1.00  0.00           C  
ATOM    995  H6R  OL    32       8.920  28.556  56.922  1.00  0.00           H  
ATOM    996  H6S  OL    32       9.590  26.933  56.878  1.00  0.00           H  
ATOM    997  C17  OL    32       7.490  27.007  56.371  1.00  0.00           C  
ATOM    998  H7R  OL    32       7.315  25.959  56.628  1.00  0.00           H  
ATOM    999  H7S  OL    32       6.595  27.567  56.647  1.00  0.00           H  
ATOM   1000  C18  OL    32       7.664  27.110  54.844  1.00  0.00           C  
ATOM   1001  H8R  OL    32       8.424  26.391  54.536  1.00  0.00           H  
ATOM   1002  H8S  OL    32       6.724  26.820  54.368  1.00  0.00           H  
ATOM   1003  C19  OL    32       8.041  28.504  54.384  1.00  0.00           C  
ATOM   1004  H9R  OL    32       8.323  29.209  55.162  1.00  0.00           H  
ATOM   1005 C110  OL    32       7.963  28.927  53.131  1.00  0.00           C  
ATOM   1006 H10R  OL    32       8.202  29.961  52.896  1.00  0.00           H  
ATOM   1007 C111  OL    32       7.674  28.037  51.948  1.00  0.00           C  
ATOM   1008 H11R  OL    32       8.391  27.214  51.914  1.00  0.00           H  
ATOM   1009 H11S  OL    32       6.678  27.602  52.031  1.00  0.00           H  
ATOM   1010 C112  OL    32       7.778  28.838  50.645  1.00  0.00           C  
ATOM   1011 H12R  OL    32       6.978  29.581  50.607  1.00  0.00           H  
ATOM   1012 H12S  OL    32       8.732  29.374  50.633  1.00  0.00           H  
ATOM   1013 C113  OL    32       7.695  27.893  49.432  1.00  0.00           C  
ATOM   1014 H13R  OL    32       8.574  27.247  49.446  1.00  0.00           H  
ATOM   1015 H13S  OL    32       6.830  27.236  49.539  1.00  0.00           H  
ATOM   1016 C114  OL    32       7.609  28.660  48.097  1.00  0.00           C  
ATOM   1017 H14R  OL    32       6.568  28.935  47.919  1.00  0.00           H  
ATOM   1018 H14S  OL    32       8.162  29.597  48.195  1.00  0.00           H  
ATOM   1019 C115  OL    32       8.156  27.880  46.879  1.00  0.00           C  
ATOM   1020 H15R  OL    32       9.205  27.635  47.047  1.00  0.00           H  
ATOM   1021 H15S  OL    32       7.619  26.936  46.763  1.00  0.00           H  
ATOM   1022 C116  OL    32       8.007  28.711  45.589  1.00  0.00           C  
ATOM   1023 H16R  OL    32       6.942  28.777  45.348  1.00  0.00           H  
ATOM   1024 H16S  OL    32       8.361  29.725  45.783  1.00  0.00           H  
ATOM   1025 C117  OL    32       8.782  28.172  44.371  1.00  0.00           C  
ATOM   1026 H17R  OL    32       8.647  27.091  44.280  1.00  0.00           H  
ATOM   1027 H17S  OL    32       8.365  28.637  43.475  1.00  0.00           H  
ATOM   1028 C118  OL    32      10.286  28.502  44.423  1.00  0.00           C  
ATOM   1029 H18R  OL    32      10.818  27.821  45.090  1.00  0.00           H  
ATOM   1030 H18S  OL    32      10.446  29.524  44.775  1.00  0.00           H  
ATOM   1031 H18T  OL    32      10.721  28.418  43.425  1.00  0.00           H  
TER    1032       OL    32 
ATOM   1032 C116  PA    33      14.098  10.318  41.266  1.00  0.00           C  
ATOM   1033 H16R  PA    33      14.138  10.352  42.356  1.00  0.00           H  
ATOM   1034 H16S  PA    33      13.303  10.980  40.921  1.00  0.00           H  
ATOM   1035 H16T  PA    33      15.047  10.702  40.883  1.00  0.00           H  
ATOM   1036 C115  PA    33      13.902   8.883  40.743  1.00  0.00           C  
ATOM   1037 H15R  PA    33      14.722   8.266  41.117  1.00  0.00           H  
ATOM   1038 H15S  PA    33      14.004   8.917  39.659  1.00  0.00           H  
ATOM   1039 C114  PA    33      12.560   8.194  41.076  1.00  0.00           C  
ATOM   1040 H14R  PA    33      12.484   7.298  40.461  1.00  0.00           H  
ATOM   1041 H14S  PA    33      11.724   8.847  40.817  1.00  0.00           H  
ATOM   1042 C113  PA    33      12.448   7.743  42.537  1.00  0.00           C  
ATOM   1043 H13R  PA    33      12.463   8.626  43.178  1.00  0.00           H  
ATOM   1044 H13S  PA    33      13.331   7.146  42.777  1.00  0.00           H  
ATOM   1045 C112  PA    33      11.183   6.909  42.840  1.00  0.00           C  
ATOM   1046 H12R  PA    33      11.117   6.060  42.152  1.00  0.00           H  
ATOM   1047 H12S  PA    33      10.291   7.519  42.695  1.00  0.00           H  
ATOM   1048 C111  PA    33      11.232   6.428  44.303  1.00  0.00           C  
ATOM   1049 H11R  PA    33      11.505   7.278  44.927  1.00  0.00           H  
ATOM   1050 H11S  PA    33      12.041   5.708  44.401  1.00  0.00           H  
ATOM   1051 C110  PA    33       9.922   5.820  44.845  1.00  0.00           C  
ATOM   1052 H10R  PA    33       9.641   4.946  44.254  1.00  0.00           H  
ATOM   1053 H10S  PA    33       9.115   6.550  44.753  1.00  0.00           H  
ATOM   1054  C19  PA    33      10.053   5.396  46.322  1.00  0.00           C  
ATOM   1055  H9R  PA    33      10.884   4.694  46.415  1.00  0.00           H  
ATOM   1056  H9S  PA    33       9.147   4.869  46.622  1.00  0.00           H  
ATOM   1057  C18  PA    33      10.232   6.568  47.303  1.00  0.00           C  
ATOM   1058  H8R  PA    33       9.343   7.196  47.254  1.00  0.00           H  
ATOM   1059  H8S  PA    33      11.088   7.183  47.015  1.00  0.00           H  
ATOM   1060  C17  PA    33      10.406   6.073  48.750  1.00  0.00           C  
ATOM   1061  H7R  PA    33       9.618   5.357  48.990  1.00  0.00           H  
ATOM   1062  H7S  PA    33      10.307   6.915  49.438  1.00  0.00           H  
ATOM   1063  C16  PA    33      11.763   5.391  48.962  1.00  0.00           C  
ATOM   1064  H6R  PA    33      12.555   6.018  48.547  1.00  0.00           H  
ATOM   1065  H6S  PA    33      11.776   4.438  48.433  1.00  0.00           H  
ATOM   1066  C15  PA    33      12.027   5.116  50.445  1.00  0.00           C  
ATOM   1067  H5R  PA    33      11.225   4.483  50.836  1.00  0.00           H  
ATOM   1068  H5S  PA    33      12.009   6.058  50.992  1.00  0.00           H  
ATOM   1069  C14  PA    33      13.393   4.441  50.655  1.00  0.00           C  
ATOM   1070  H4R  PA    33      14.178   5.033  50.181  1.00  0.00           H  
ATOM   1071  H4S  PA    33      13.398   3.461  50.174  1.00  0.00           H  
ATOM   1072  C13  PA    33      13.734   4.299  52.142  1.00  0.00           C  
ATOM   1073  H3R  PA    33      13.434   5.201  52.683  1.00  0.00           H  
ATOM   1074  H3S  PA    33      14.815   4.228  52.247  1.00  0.00           H  
ATOM   1075  C12  PA    33      13.090   3.059  52.783  1.00  0.00           C  
ATOM   1076  H2R  PA    33      12.011   3.067  52.625  1.00  0.00           H  
ATOM   1077  H2S  PA    33      13.498   2.158  52.320  1.00  0.00           H  
ATOM   1078  C11  PE    34      13.351   3.026  54.265  1.00  0.00           C  
ATOM   1079  O12  PE    34      13.877   3.942  54.875  1.00  0.00           O  
ATOM   1080  O11  PE    34      12.904   1.897  54.846  1.00  0.00           O  
ATOM   1081  C1   PE    34      13.187   1.855  56.268  1.00  0.00           C  
ATOM   1082  HR   PE    34      12.631   2.663  56.751  1.00  0.00           H  
ATOM   1083  HS   PE    34      14.259   2.018  56.397  1.00  0.00           H  
ATOM   1084  C2   PE    34      12.810   0.538  56.967  1.00  0.00           C  
ATOM   1085  HX   PE    34      11.755   0.342  56.771  1.00  0.00           H  
ATOM   1086  C3   PE    34      13.019   0.700  58.489  1.00  0.00           C  
ATOM   1087  HA   PE    34      13.167  -0.288  58.918  1.00  0.00           H  
ATOM   1088  HB   PE    34      12.115   1.132  58.925  1.00  0.00           H  
ATOM   1089  O31  PE    34      14.166   1.552  58.794  1.00  0.00           O  
ATOM   1090  P31  PE    34      14.640   1.833  60.286  1.00  0.00           P  
ATOM   1091  O32  PE    34      13.697   3.018  60.798  1.00  0.00           O  
ATOM   1092  C31  PE    34      13.628   4.312  60.137  1.00  0.00           C  
ATOM   1093  H1A  PE    34      12.659   4.768  60.368  1.00  0.00           H  
ATOM   1094  H1B  PE    34      13.702   4.179  59.054  1.00  0.00           H  
ATOM   1095  C32  PE    34      14.738   5.247  60.650  1.00  0.00           C  
ATOM   1096  H2A  PE    34      15.716   4.773  60.529  1.00  0.00           H  
ATOM   1097  H2B  PE    34      14.733   6.186  60.092  1.00  0.00           H  
ATOM   1098  N31  PE    34      14.589   5.619  62.098  1.00  0.00           N  
ATOM   1099 HN1A  PE    34      14.356   4.795  62.687  1.00  0.00           H  
ATOM   1100 HN1B  PE    34      15.485   5.986  62.484  1.00  0.00           H  
ATOM   1101 HN1C  PE    34      13.846   6.334  62.247  1.00  0.00           H  
ATOM   1102  O33  PE    34      14.352   0.627  61.102  1.00  0.00           O  
ATOM   1103  O34  PE    34      16.040   2.322  60.242  1.00  0.00           O  
ATOM   1104  O21  PE    34      13.631  -0.569  56.492  1.00  0.00           O  
ATOM   1105  C21  PE    34      13.082  -1.796  56.554  1.00  0.00           C  
ATOM   1106  O22  PE    34      11.911  -1.999  56.826  1.00  0.00           O  
ATOM   1107  C12  OL    35      14.035  -2.907  56.197  1.00  0.00           C  
ATOM   1108  H2R  OL    35      14.981  -2.481  55.857  1.00  0.00           H  
ATOM   1109  H2S  OL    35      14.234  -3.488  57.101  1.00  0.00           H  
ATOM   1110  C13  OL    35      13.388  -3.780  55.099  1.00  0.00           C  
ATOM   1111  H3R  OL    35      12.533  -4.309  55.530  1.00  0.00           H  
ATOM   1112  H3S  OL    35      12.992  -3.105  54.338  1.00  0.00           H  
ATOM   1113  C14  OL    35      14.303  -4.804  54.401  1.00  0.00           C  
ATOM   1114  H4R  OL    35      15.048  -5.193  55.096  1.00  0.00           H  
ATOM   1115  H4S  OL    35      13.690  -5.645  54.067  1.00  0.00           H  
ATOM   1116  C15  OL    35      14.992  -4.218  53.158  1.00  0.00           C  
ATOM   1117  H5R  OL    35      14.223  -3.767  52.527  1.00  0.00           H  
ATOM   1118  H5S  OL    35      15.685  -3.425  53.447  1.00  0.00           H  
ATOM   1119  C16  OL    35      15.717  -5.315  52.352  1.00  0.00           C  
ATOM   1120  H6R  OL    35      16.443  -5.833  52.982  1.00  0.00           H  
ATOM   1121  H6S  OL    35      14.993  -6.068  52.037  1.00  0.00           H  
ATOM   1122  C17  OL    35      16.395  -4.766  51.086  1.00  0.00           C  
ATOM   1123  H7R  OL    35      16.563  -5.591  50.392  1.00  0.00           H  
ATOM   1124  H7S  OL    35      15.718  -4.068  50.592  1.00  0.00           H  
ATOM   1125  C18  OL    35      17.730  -4.047  51.329  1.00  0.00           C  
ATOM   1126  H8R  OL    35      17.570  -3.184  51.978  1.00  0.00           H  
ATOM   1127  H8S  OL    35      18.417  -4.709  51.859  1.00  0.00           H  
ATOM   1128  C19  OL    35      18.288  -3.584  49.996  1.00  0.00           C  
ATOM   1129  H9R  OL    35      17.903  -2.624  49.662  1.00  0.00           H  
ATOM   1130 C110  OL    35      19.164  -4.238  49.236  1.00  0.00           C  
ATOM   1131 H10R  OL    35      19.483  -3.799  48.294  1.00  0.00           H  
ATOM   1132 C111  OL    35      19.793  -5.573  49.572  1.00  0.00           C  
ATOM   1133 H11R  OL    35      20.834  -5.393  49.846  1.00  0.00           H  
ATOM   1134 H11S  OL    35      19.288  -6.014  50.430  1.00  0.00           H  
ATOM   1135 C112  OL    35      19.788  -6.585  48.405  1.00  0.00           C  
ATOM   1136 H12R  OL    35      18.780  -6.674  47.996  1.00  0.00           H  
ATOM   1137 H12S  OL    35      20.436  -6.225  47.603  1.00  0.00           H  
ATOM   1138 C113  OL    35      20.286  -7.966  48.896  1.00  0.00           C  
ATOM   1139 H13R  OL    35      21.281  -7.841  49.329  1.00  0.00           H  
ATOM   1140 H13S  OL    35      19.622  -8.312  49.691  1.00  0.00           H  
ATOM   1141 C114  OL    35      20.365  -9.057  47.808  1.00  0.00           C  
ATOM   1142 H14R  OL    35      19.363  -9.305  47.460  1.00  0.00           H  
ATOM   1143 H14S  OL    35      20.918  -8.659  46.955  1.00  0.00           H  
ATOM   1144 C115  OL    35      21.051 -10.359  48.287  1.00  0.00           C  
ATOM   1145 H15R  OL    35      22.086 -10.133  48.555  1.00  0.00           H  
ATOM   1146 H15S  OL    35      20.563 -10.739  49.190  1.00  0.00           H  
ATOM   1147 C116  OL    35      21.022 -11.447  47.188  1.00  0.00           C  
ATOM   1148 H16R  OL    35      19.982 -11.708  46.980  1.00  0.00           H  
ATOM   1149 H16S  OL    35      21.451 -11.034  46.271  1.00  0.00           H  
ATOM   1150 C117  OL    35      21.772 -12.738  47.569  1.00  0.00           C  
ATOM   1151 H17R  OL    35      22.816 -12.501  47.788  1.00  0.00           H  
ATOM   1152 H17S  OL    35      21.333 -13.144  48.481  1.00  0.00           H  
ATOM   1153 C118  OL    35      21.698 -13.826  46.480  1.00  0.00           C  
ATOM   1154 H18R  OL    35      20.708 -14.289  46.476  1.00  0.00           H  
ATOM   1155 H18S  OL    35      22.434 -14.609  46.678  1.00  0.00           H  
ATOM   1156 H18T  OL    35      21.894 -13.408  45.489  1.00  0.00           H  
TER    1157       OL    35 
ATOM   1157 C116  PA    36      27.048  19.152  44.209  1.00  0.00           C  
ATOM   1158 H16R  PA    36      26.155  19.487  43.679  1.00  0.00           H  
ATOM   1159 H16S  PA    36      27.577  18.457  43.551  1.00  0.00           H  
ATOM   1160 H16T  PA    36      27.674  20.024  44.401  1.00  0.00           H  
ATOM   1161 C115  PA    36      26.635  18.477  45.528  1.00  0.00           C  
ATOM   1162 H15R  PA    36      25.857  17.749  45.289  1.00  0.00           H  
ATOM   1163 H15S  PA    36      26.194  19.222  46.192  1.00  0.00           H  
ATOM   1164 C114  PA    36      27.779  17.727  46.239  1.00  0.00           C  
ATOM   1165 H14R  PA    36      28.304  17.178  45.458  1.00  0.00           H  
ATOM   1166 H14S  PA    36      27.362  16.965  46.898  1.00  0.00           H  
ATOM   1167 C113  PA    36      28.793  18.588  47.037  1.00  0.00           C  
ATOM   1168 H13R  PA    36      29.354  19.207  46.335  1.00  0.00           H  
ATOM   1169 H13S  PA    36      29.519  17.930  47.520  1.00  0.00           H  
ATOM   1170 C112  PA    36      28.219  19.505  48.138  1.00  0.00           C  
ATOM   1171 H12R  PA    36      27.618  20.284  47.672  1.00  0.00           H  
ATOM   1172 H12S  PA    36      29.063  19.998  48.626  1.00  0.00           H  
ATOM   1173 C111  PA    36      27.394  18.807  49.239  1.00  0.00           C  
ATOM   1174 H11R  PA    36      28.010  18.022  49.683  1.00  0.00           H  
ATOM   1175 H11S  PA    36      26.513  18.328  48.803  1.00  0.00           H  
ATOM   1176 C110  PA    36      26.957  19.781  50.363  1.00  0.00           C  
ATOM   1177 H10R  PA    36      27.850  20.176  50.853  1.00  0.00           H  
ATOM   1178 H10S  PA    36      26.404  19.219  51.120  1.00  0.00           H  
ATOM   1179  C19  PA    36      26.109  20.971  49.853  1.00  0.00           C  
ATOM   1180  H9R  PA    36      25.294  20.588  49.237  1.00  0.00           H  
ATOM   1181  H9S  PA    36      26.726  21.599  49.210  1.00  0.00           H  
ATOM   1182  C18  PA    36      25.520  21.894  50.943  1.00  0.00           C  
ATOM   1183  H8R  PA    36      25.243  22.838  50.464  1.00  0.00           H  
ATOM   1184  H8S  PA    36      26.280  22.130  51.691  1.00  0.00           H  
ATOM   1185  C17  PA    36      24.265  21.302  51.618  1.00  0.00           C  
ATOM   1186  H7R  PA    36      24.504  20.368  52.128  1.00  0.00           H  
ATOM   1187  H7S  PA    36      23.536  21.068  50.838  1.00  0.00           H  
ATOM   1188  C16  PA    36      23.573  22.280  52.581  1.00  0.00           C  
ATOM   1189  H6R  PA    36      22.511  22.030  52.597  1.00  0.00           H  
ATOM   1190  H6S  PA    36      23.671  23.286  52.178  1.00  0.00           H  
ATOM   1191  C15  PA    36      24.056  22.292  54.040  1.00  0.00           C  
ATOM   1192  H5R  PA    36      25.078  22.674  54.110  1.00  0.00           H  
ATOM   1193  H5S  PA    36      24.057  21.272  54.431  1.00  0.00           H  
ATOM   1194  C14  PA    36      23.110  23.166  54.888  1.00  0.00           C  
ATOM   1195  H4R  PA    36      22.073  22.943  54.626  1.00  0.00           H  
ATOM   1196  H4S  PA    36      23.277  24.224  54.674  1.00  0.00           H  
ATOM   1197  C13  PA    36      23.315  22.889  56.381  1.00  0.00           C  
ATOM   1198  H3R  PA    36      24.378  22.983  56.614  1.00  0.00           H  
ATOM   1199  H3S  PA    36      23.020  21.857  56.581  1.00  0.00           H  
ATOM   1200  C12  PA    36      22.499  23.817  57.293  1.00  0.00           C  
ATOM   1201  H2R  PA    36      21.435  23.712  57.073  1.00  0.00           H  
ATOM   1202  H2S  PA    36      22.778  24.859  57.128  1.00  0.00           H  
ATOM   1203  C11  PC    37      22.732  23.460  58.733  1.00  0.00           C  
ATOM   1204  O12  PC    37      22.052  22.656  59.344  1.00  0.00           O  
ATOM   1205  O11  PC    37      23.759  24.148  59.277  1.00  0.00           O  
ATOM   1206  C1   PC    37      24.088  23.883  60.674  1.00  0.00           C  
ATOM   1207  HR   PC    37      23.181  23.960  61.281  1.00  0.00           H  
ATOM   1208  HS   PC    37      24.775  24.657  61.024  1.00  0.00           H  
ATOM   1209  C2   PC    37      24.729  22.476  60.862  1.00  0.00           C  
ATOM   1210  HX   PC    37      23.994  21.708  60.607  1.00  0.00           H  
ATOM   1211  C3   PC    37      25.116  22.258  62.336  1.00  0.00           C  
ATOM   1212  HA   PC    37      25.685  21.332  62.476  1.00  0.00           H  
ATOM   1213  HB   PC    37      24.189  22.185  62.909  1.00  0.00           H  
ATOM   1214  O31  PC    37      25.816  23.419  62.843  1.00  0.00           O  
ATOM   1215  P31  PC    37      27.381  23.495  63.121  1.00  0.00           P  
ATOM   1216  O32  PC    37      28.048  23.854  61.736  1.00  0.00           O  
ATOM   1217  C31  PC    37      27.786  25.094  61.064  1.00  0.00           C  
ATOM   1218  H1A  PC    37      26.765  25.413  61.287  1.00  0.00           H  
ATOM   1219  H1B  PC    37      27.885  24.914  59.993  1.00  0.00           H  
ATOM   1220  C32  PC    37      28.819  26.149  61.501  1.00  0.00           C  
ATOM   1221  H2A  PC    37      29.813  25.725  61.389  1.00  0.00           H  
ATOM   1222  H2B  PC    37      28.662  26.408  62.550  1.00  0.00           H  
ATOM   1223  N31  PC    37      28.845  27.441  60.726  1.00  0.00           N  
ATOM   1224  C33  PC    37      29.339  27.224  59.335  1.00  0.00           C  
ATOM   1225  H3A  PC    37      30.328  26.768  59.398  1.00  0.00           H  
ATOM   1226  H3B  PC    37      29.415  28.199  58.845  1.00  0.00           H  
ATOM   1227  H3C  PC    37      28.644  26.588  58.789  1.00  0.00           H  
ATOM   1228  C34  PC    37      27.493  28.066  60.662  1.00  0.00           C  
ATOM   1229  H4A  PC    37      27.563  28.933  60.002  1.00  0.00           H  
ATOM   1230  H4B  PC    37      27.194  28.370  61.667  1.00  0.00           H  
ATOM   1231  H4C  PC    37      26.787  27.346  60.248  1.00  0.00           H  
ATOM   1232  C35  PC    37      29.787  28.390  61.384  1.00  0.00           C  
ATOM   1233  H5A  PC    37      30.760  27.905  61.483  1.00  0.00           H  
ATOM   1234  H5B  PC    37      29.383  28.683  62.350  1.00  0.00           H  
ATOM   1235  H5C  PC    37      29.886  29.272  60.750  1.00  0.00           H  
ATOM   1236  O33  PC    37      27.491  24.640  64.053  1.00  0.00           O  
ATOM   1237  O34  PC    37      27.861  22.167  63.563  1.00  0.00           O  
ATOM   1238  O21  PC    37      25.932  22.349  60.055  1.00  0.00           O  
ATOM   1239  C21  PC    37      25.990  21.373  59.129  1.00  0.00           C  
ATOM   1240  O22  PC    37      25.041  20.657  58.850  1.00  0.00           O  
ATOM   1241  C12  OL    38      27.346  21.255  58.470  1.00  0.00           C  
ATOM   1242  H2R  OL    38      27.719  22.250  58.223  1.00  0.00           H  
ATOM   1243  H2S  OL    38      28.041  20.797  59.179  1.00  0.00           H  
ATOM   1244  C13  OL    38      27.269  20.429  57.172  1.00  0.00           C  
ATOM   1245  H3R  OL    38      26.834  19.448  57.384  1.00  0.00           H  
ATOM   1246  H3S  OL    38      26.601  20.941  56.475  1.00  0.00           H  
ATOM   1247  C14  OL    38      28.647  20.250  56.509  1.00  0.00           C  
ATOM   1248  H4R  OL    38      29.129  21.225  56.427  1.00  0.00           H  
ATOM   1249  H4S  OL    38      29.293  19.626  57.131  1.00  0.00           H  
ATOM   1250  C15  OL    38      28.530  19.652  55.098  1.00  0.00           C  
ATOM   1251  H5R  OL    38      27.739  18.899  55.070  1.00  0.00           H  
ATOM   1252  H5S  OL    38      28.225  20.450  54.421  1.00  0.00           H  
ATOM   1253  C16  OL    38      29.862  19.053  54.608  1.00  0.00           C  
ATOM   1254  H6R  OL    38      30.660  19.784  54.750  1.00  0.00           H  
ATOM   1255  H6S  OL    38      30.091  18.174  55.218  1.00  0.00           H  
ATOM   1256  C17  OL    38      29.813  18.650  53.120  1.00  0.00           C  
ATOM   1257  H7R  OL    38      29.127  17.808  53.008  1.00  0.00           H  
ATOM   1258  H7S  OL    38      29.421  19.490  52.544  1.00  0.00           H  
ATOM   1259  C18  OL    38      31.189  18.258  52.546  1.00  0.00           C  
ATOM   1260  H8R  OL    38      31.848  19.126  52.468  1.00  0.00           H  
ATOM   1261  H8S  OL    38      31.642  17.556  53.247  1.00  0.00           H  
ATOM   1262  C19  OL    38      31.063  17.558  51.210  1.00  0.00           C  
ATOM   1263  H9R  OL    38      30.473  16.643  51.244  1.00  0.00           H  
ATOM   1264 C110  OL    38      31.685  17.884  50.078  1.00  0.00           C  
ATOM   1265 H10R  OL    38      31.566  17.240  49.211  1.00  0.00           H  
ATOM   1266 C111  OL    38      32.497  19.135  49.805  1.00  0.00           C  
ATOM   1267 H11R  OL    38      32.093  19.987  50.357  1.00  0.00           H  
ATOM   1268 H11S  OL    38      33.535  18.984  50.114  1.00  0.00           H  
ATOM   1269 C112  OL    38      32.465  19.440  48.291  1.00  0.00           C  
ATOM   1270 H12R  OL    38      32.863  18.592  47.732  1.00  0.00           H  
ATOM   1271 H12S  OL    38      31.424  19.563  47.995  1.00  0.00           H  
ATOM   1272 C113  OL    38      33.236  20.710  47.897  1.00  0.00           C  
ATOM   1273 H13R  OL    38      32.788  21.532  48.445  1.00  0.00           H  
ATOM   1274 H13S  OL    38      34.278  20.626  48.219  1.00  0.00           H  
ATOM   1275 C114  OL    38      33.198  21.064  46.395  1.00  0.00           C  
ATOM   1276 H14R  OL    38      33.590  22.078  46.290  1.00  0.00           H  
ATOM   1277 H14S  OL    38      33.871  20.398  45.851  1.00  0.00           H  
ATOM   1278 C115  OL    38      31.797  20.988  45.743  1.00  0.00           C  
ATOM   1279 H15R  OL    38      31.434  19.962  45.815  1.00  0.00           H  
ATOM   1280 H15S  OL    38      31.101  21.634  46.282  1.00  0.00           H  
ATOM   1281 C116  OL    38      31.829  21.404  44.260  1.00  0.00           C  
ATOM   1282 H16R  OL    38      32.174  22.437  44.220  1.00  0.00           H  
ATOM   1283 H16S  OL    38      32.555  20.782  43.734  1.00  0.00           H  
ATOM   1284 C117  OL    38      30.488  21.321  43.504  1.00  0.00           C  
ATOM   1285 H17R  OL    38      30.640  21.656  42.476  1.00  0.00           H  
ATOM   1286 H17S  OL    38      30.145  20.284  43.461  1.00  0.00           H  
ATOM   1287 C118  OL    38      29.406  22.200  44.141  1.00  0.00           C  
ATOM   1288 H18R  OL    38      28.572  22.357  43.453  1.00  0.00           H  
ATOM   1289 H18S  OL    38      29.805  23.180  44.411  1.00  0.00           H  
ATOM   1290 H18T  OL    38      29.032  21.712  45.041  1.00  0.00           H  
TER    1291       OL    38 
ATOM   1291  C1  CHL    39      35.126  52.986  56.201  1.00  0.00           C  
ATOM   1292  H11 CHL    39      34.289  52.675  56.832  1.00  0.00           H  
ATOM   1293  H12 CHL    39      34.763  53.790  55.559  1.00  0.00           H  
ATOM   1294  C2  CHL    39      36.236  53.529  57.138  1.00  0.00           C  
ATOM   1295  H21 CHL    39      37.083  53.900  56.559  1.00  0.00           H  
ATOM   1296  H22 CHL    39      35.875  54.370  57.722  1.00  0.00           H  
ATOM   1297  C3  CHL    39      36.696  52.456  58.134  1.00  0.00           C  
ATOM   1298  H31 CHL    39      35.879  52.253  58.833  1.00  0.00           H  
ATOM   1299  C4  CHL    39      37.119  51.163  57.394  1.00  0.00           C  
ATOM   1300  H41 CHL    39      38.088  51.339  56.926  1.00  0.00           H  
ATOM   1301  H42 CHL    39      37.278  50.374  58.129  1.00  0.00           H  
ATOM   1302  C5  CHL    39      36.115  50.690  56.333  1.00  0.00           C  
ATOM   1303  C6  CHL    39      35.727  49.415  56.300  1.00  0.00           C  
ATOM   1304  H61 CHL    39      36.131  48.698  57.015  1.00  0.00           H  
ATOM   1305  C7  CHL    39      34.749  48.846  55.294  1.00  0.00           C  
ATOM   1306  H71 CHL    39      35.088  47.853  54.986  1.00  0.00           H  
ATOM   1307  H72 CHL    39      33.774  48.713  55.774  1.00  0.00           H  
ATOM   1308  C8  CHL    39      34.595  49.750  54.052  1.00  0.00           C  
ATOM   1309  H81 CHL    39      35.516  49.678  53.470  1.00  0.00           H  
ATOM   1310  C9  CHL    39      34.363  51.222  54.510  1.00  0.00           C  
ATOM   1311  H91 CHL    39      33.500  51.209  55.182  1.00  0.00           H  
ATOM   1312  C10 CHL    39      35.582  51.755  55.357  1.00  0.00           C  
ATOM   1313  C11 CHL    39      33.959  52.133  53.300  1.00  0.00           C  
ATOM   1314 H111 CHL    39      33.677  53.121  53.665  1.00  0.00           H  
ATOM   1315 H112 CHL    39      34.823  52.288  52.656  1.00  0.00           H  
ATOM   1316  C12 CHL    39      32.801  51.538  52.433  1.00  0.00           C  
ATOM   1317 H121 CHL    39      31.904  51.477  53.055  1.00  0.00           H  
ATOM   1318 H122 CHL    39      32.567  52.211  51.608  1.00  0.00           H  
ATOM   1319  C13 CHL    39      33.157  50.116  51.903  1.00  0.00           C  
ATOM   1320  C14 CHL    39      33.398  49.279  53.185  1.00  0.00           C  
ATOM   1321 H141 CHL    39      32.502  49.385  53.808  1.00  0.00           H  
ATOM   1322  C15 CHL    39      33.405  47.813  52.746  1.00  0.00           C  
ATOM   1323 H151 CHL    39      34.417  47.498  52.484  1.00  0.00           H  
ATOM   1324 H152 CHL    39      33.042  47.169  53.551  1.00  0.00           H  
ATOM   1325  C16 CHL    39      32.483  47.795  51.507  1.00  0.00           C  
ATOM   1326 H161 CHL    39      33.061  47.401  50.667  1.00  0.00           H  
ATOM   1327 H162 CHL    39      31.627  47.140  51.660  1.00  0.00           H  
ATOM   1328  C17 CHL    39      32.028  49.264  51.219  1.00  0.00           C  
ATOM   1329 H171 CHL    39      31.094  49.443  51.762  1.00  0.00           H  
ATOM   1330  C18 CHL    39      34.387  50.187  50.938  1.00  0.00           C  
ATOM   1331 H181 CHL    39      34.604  49.211  50.505  1.00  0.00           H  
ATOM   1332 H182 CHL    39      35.299  50.550  51.406  1.00  0.00           H  
ATOM   1333 H183 CHL    39      34.168  50.861  50.114  1.00  0.00           H  
ATOM   1334  C19 CHL    39      36.737  52.179  54.413  1.00  0.00           C  
ATOM   1335 H191 CHL    39      36.452  53.063  53.848  1.00  0.00           H  
ATOM   1336 H192 CHL    39      36.986  51.385  53.707  1.00  0.00           H  
ATOM   1337 H193 CHL    39      37.640  52.427  54.965  1.00  0.00           H  
ATOM   1338  C20 CHL    39      31.757  49.467  49.684  1.00  0.00           C  
ATOM   1339 H201 CHL    39      32.651  49.171  49.134  1.00  0.00           H  
ATOM   1340  C21 CHL    39      31.455  50.943  49.339  1.00  0.00           C  
ATOM   1341 H211 CHL    39      30.944  51.031  48.380  1.00  0.00           H  
ATOM   1342 H212 CHL    39      32.372  51.524  49.259  1.00  0.00           H  
ATOM   1343 H213 CHL    39      30.824  51.394  50.105  1.00  0.00           H  
ATOM   1344  C22 CHL    39      30.596  48.558  49.180  1.00  0.00           C  
ATOM   1345 H221 CHL    39      30.613  47.589  49.682  1.00  0.00           H  
ATOM   1346 H222 CHL    39      29.649  49.022  49.468  1.00  0.00           H  
ATOM   1347  C23 CHL    39      30.548  48.280  47.654  1.00  0.00           C  
ATOM   1348 H231 CHL    39      29.600  47.773  47.470  1.00  0.00           H  
ATOM   1349 H232 CHL    39      30.522  49.216  47.094  1.00  0.00           H  
ATOM   1350  C24 CHL    39      31.673  47.377  47.090  1.00  0.00           C  
ATOM   1351 H241 CHL    39      31.654  46.424  47.625  1.00  0.00           H  
ATOM   1352 H242 CHL    39      32.647  47.832  47.283  1.00  0.00           H  
ATOM   1353  C25 CHL    39      31.567  47.089  45.575  1.00  0.00           C  
ATOM   1354 H251 CHL    39      32.276  46.292  45.336  1.00  0.00           H  
ATOM   1355  C26 CHL    39      30.160  46.634  45.162  1.00  0.00           C  
ATOM   1356 H261 CHL    39      30.115  46.478  44.085  1.00  0.00           H  
ATOM   1357 H262 CHL    39      29.411  47.388  45.404  1.00  0.00           H  
ATOM   1358 H263 CHL    39      29.889  45.705  45.667  1.00  0.00           H  
ATOM   1359  C27 CHL    39      31.959  48.307  44.728  1.00  0.00           C  
ATOM   1360 H271 CHL    39      32.131  48.020  43.688  1.00  0.00           H  
ATOM   1361 H272 CHL    39      32.879  48.756  45.105  1.00  0.00           H  
ATOM   1362 H273 CHL    39      31.166  49.055  44.746  1.00  0.00           H  
ATOM   1363  O1  CHL    39      37.794  53.015  58.854  1.00  0.00           O  
ATOM   1364  HO1 CHL    39      37.880  52.447  59.668  1.00  0.00           H  
TER    1365      CHL    39 
ATOM   1365 C116  PA    40      12.935  14.593  45.191  1.00  0.00           C  
ATOM   1366 H16R  PA    40      12.035  15.202  45.270  1.00  0.00           H  
ATOM   1367 H16S  PA    40      13.399  14.767  44.218  1.00  0.00           H  
ATOM   1368 H16T  PA    40      13.629  14.904  45.974  1.00  0.00           H  
ATOM   1369 C115  PA    40      12.563  13.116  45.343  1.00  0.00           C  
ATOM   1370 H15R  PA    40      11.920  12.818  44.512  1.00  0.00           H  
ATOM   1371 H15S  PA    40      11.996  12.991  46.266  1.00  0.00           H  
ATOM   1372 C114  PA    40      13.793  12.203  45.410  1.00  0.00           C  
ATOM   1373 H14R  PA    40      14.345  12.429  46.324  1.00  0.00           H  
ATOM   1374 H14S  PA    40      14.461  12.378  44.564  1.00  0.00           H  
ATOM   1375 C113  PA    40      13.362  10.733  45.433  1.00  0.00           C  
ATOM   1376 H13R  PA    40      12.922  10.466  44.469  1.00  0.00           H  
ATOM   1377 H13S  PA    40      12.594  10.600  46.199  1.00  0.00           H  
ATOM   1378 C112  PA    40      14.554   9.815  45.740  1.00  0.00           C  
ATOM   1379 H12R  PA    40      15.007  10.135  46.679  1.00  0.00           H  
ATOM   1380 H12S  PA    40      15.303   9.925  44.953  1.00  0.00           H  
ATOM   1381 C111  PA    40      14.122   8.342  45.833  1.00  0.00           C  
ATOM   1382 H11R  PA    40      13.905   7.996  44.824  1.00  0.00           H  
ATOM   1383 H11S  PA    40      13.198   8.262  46.411  1.00  0.00           H  
ATOM   1384 C110  PA    40      15.161   7.390  46.449  1.00  0.00           C  
ATOM   1385 H10R  PA    40      16.059   7.363  45.828  1.00  0.00           H  
ATOM   1386 H10S  PA    40      14.732   6.386  46.438  1.00  0.00           H  
ATOM   1387  C19  PA    40      15.551   7.770  47.890  1.00  0.00           C  
ATOM   1388  H9R  PA    40      14.643   7.976  48.463  1.00  0.00           H  
ATOM   1389  H9S  PA    40      16.160   8.676  47.864  1.00  0.00           H  
ATOM   1390  C18  PA    40      16.355   6.650  48.570  1.00  0.00           C  
ATOM   1391  H8R  PA    40      17.190   6.392  47.914  1.00  0.00           H  
ATOM   1392  H8S  PA    40      15.727   5.759  48.640  1.00  0.00           H  
ATOM   1393  C17  PA    40      16.924   7.012  49.966  1.00  0.00           C  
ATOM   1394  H7R  PA    40      17.723   7.745  49.830  1.00  0.00           H  
ATOM   1395  H7S  PA    40      17.385   6.114  50.378  1.00  0.00           H  
ATOM   1396  C16  PA    40      15.900   7.569  50.989  1.00  0.00           C  
ATOM   1397  H6R  PA    40      15.038   6.905  51.032  1.00  0.00           H  
ATOM   1398  H6S  PA    40      15.538   8.533  50.625  1.00  0.00           H  
ATOM   1399  C15  PA    40      16.442   7.765  52.432  1.00  0.00           C  
ATOM   1400  H5R  PA    40      17.256   8.491  52.398  1.00  0.00           H  
ATOM   1401  H5S  PA    40      16.855   6.830  52.821  1.00  0.00           H  
ATOM   1402  C14  PA    40      15.336   8.277  53.391  1.00  0.00           C  
ATOM   1403  H4R  PA    40      14.531   7.540  53.437  1.00  0.00           H  
ATOM   1404  H4S  PA    40      14.906   9.182  52.957  1.00  0.00           H  
ATOM   1405  C13  PA    40      15.805   8.613  54.831  1.00  0.00           C  
ATOM   1406  H3R  PA    40      16.660   9.290  54.779  1.00  0.00           H  
ATOM   1407  H3S  PA    40      16.135   7.707  55.344  1.00  0.00           H  
ATOM   1408  C12  PA    40      14.683   9.284  55.661  1.00  0.00           C  
ATOM   1409  H2R  PA    40      13.894   8.557  55.864  1.00  0.00           H  
ATOM   1410  H2S  PA    40      14.245  10.094  55.078  1.00  0.00           H  
ATOM   1411  C11  PE    41      15.171   9.853  56.980  1.00  0.00           C  
ATOM   1412  O12  PE    41      14.757   9.464  58.056  1.00  0.00           O  
ATOM   1413  O11  PE    41      16.074  10.845  56.827  1.00  0.00           O  
ATOM   1414  C1   PE    41      16.659  11.445  58.030  1.00  0.00           C  
ATOM   1415  HR   PE    41      17.700  11.669  57.785  1.00  0.00           H  
ATOM   1416  HS   PE    41      16.657  10.733  58.859  1.00  0.00           H  
ATOM   1417  C2   PE    41      15.978  12.787  58.444  1.00  0.00           C  
ATOM   1418  HX   PE    41      16.237  13.523  57.678  1.00  0.00           H  
ATOM   1419  C3   PE    41      16.471  13.271  59.845  1.00  0.00           C  
ATOM   1420  HA   PE    41      15.953  14.192  60.120  1.00  0.00           H  
ATOM   1421  HB   PE    41      17.544  13.485  59.793  1.00  0.00           H  
ATOM   1422  O31  PE    41      16.280  12.277  60.894  1.00  0.00           O  
ATOM   1423  P31  PE    41      15.214  12.467  62.067  1.00  0.00           P  
ATOM   1424  O32  PE    41      13.804  12.268  61.363  1.00  0.00           O  
ATOM   1425  C31  PE    41      13.404  10.962  60.867  1.00  0.00           C  
ATOM   1426  H1A  PE    41      14.290  10.343  60.691  1.00  0.00           H  
ATOM   1427  H1B  PE    41      12.889  11.084  59.914  1.00  0.00           H  
ATOM   1428  C32  PE    41      12.430  10.285  61.848  1.00  0.00           C  
ATOM   1429  H2A  PE    41      11.554  10.922  61.990  1.00  0.00           H  
ATOM   1430  H2B  PE    41      12.084   9.332  61.442  1.00  0.00           H  
ATOM   1431  N31  PE    41      13.014   9.997  63.203  1.00  0.00           N  
ATOM   1432 HN1A  PE    41      13.980  10.366  63.272  1.00  0.00           H  
ATOM   1433 HN1B  PE    41      12.470  10.479  63.948  1.00  0.00           H  
ATOM   1434 HN1C  PE    41      13.040   8.978  63.415  1.00  0.00           H  
ATOM   1435  O33  PE    41      15.418  11.342  63.013  1.00  0.00           O  
ATOM   1436  O34  PE    41      15.295  13.844  62.612  1.00  0.00           O  
ATOM   1437  O21  PE    41      14.535  12.612  58.440  1.00  0.00           O  
ATOM   1438  C21  PE    41      13.703  13.662  58.299  1.00  0.00           C  
ATOM   1439  O22  PE    41      14.027  14.839  58.383  1.00  0.00           O  
ATOM   1440  C12  OL    42      12.288  13.198  58.028  1.00  0.00           C  
ATOM   1441  H2R  OL    42      12.257  12.117  58.170  1.00  0.00           H  
ATOM   1442  H2S  OL    42      11.630  13.640  58.777  1.00  0.00           H  
ATOM   1443  C13  OL    42      11.760  13.510  56.604  1.00  0.00           C  
ATOM   1444  H3R  OL    42      10.758  13.083  56.503  1.00  0.00           H  
ATOM   1445  H3S  OL    42      11.658  14.590  56.480  1.00  0.00           H  
ATOM   1446  C14  OL    42      12.676  12.954  55.490  1.00  0.00           C  
ATOM   1447  H4R  OL    42      13.636  13.469  55.566  1.00  0.00           H  
ATOM   1448  H4S  OL    42      12.868  11.894  55.678  1.00  0.00           H  
ATOM   1449  C15  OL    42      12.157  13.097  54.037  1.00  0.00           C  
ATOM   1450  H5R  OL    42      12.990  12.852  53.372  1.00  0.00           H  
ATOM   1451  H5S  OL    42      11.383  12.347  53.859  1.00  0.00           H  
ATOM   1452  C16  OL    42      11.602  14.500  53.677  1.00  0.00           C  
ATOM   1453  H6R  OL    42      10.543  14.559  53.944  1.00  0.00           H  
ATOM   1454  H6S  OL    42      12.119  15.251  54.274  1.00  0.00           H  
ATOM   1455  C17  OL    42      11.783  14.923  52.203  1.00  0.00           C  
ATOM   1456  H7R  OL    42      11.459  15.960  52.105  1.00  0.00           H  
ATOM   1457  H7S  OL    42      12.848  14.903  51.970  1.00  0.00           H  
ATOM   1458  C18  OL    42      11.011  14.063  51.182  1.00  0.00           C  
ATOM   1459  H8R  OL    42      11.307  13.023  51.274  1.00  0.00           H  
ATOM   1460  H8S  OL    42       9.948  14.101  51.427  1.00  0.00           H  
ATOM   1461  C19  OL    42      11.169  14.536  49.748  1.00  0.00           C  
ATOM   1462  H9R  OL    42      10.254  14.913  49.291  1.00  0.00           H  
ATOM   1463 C110  OL    42      12.270  14.491  49.003  1.00  0.00           C  
ATOM   1464 H10R  OL    42      12.213  14.876  47.986  1.00  0.00           H  
ATOM   1465 C111  OL    42      13.650  14.005  49.410  1.00  0.00           C  
ATOM   1466 H11R  OL    42      14.298  14.125  48.540  1.00  0.00           H  
ATOM   1467 H11S  OL    42      14.077  14.634  50.193  1.00  0.00           H  
ATOM   1468 C112  OL    42      13.704  12.518  49.811  1.00  0.00           C  
ATOM   1469 H12R  OL    42      13.139  12.326  50.722  1.00  0.00           H  
ATOM   1470 H12S  OL    42      13.248  11.924  49.018  1.00  0.00           H  
ATOM   1471 C113  OL    42      15.150  12.041  50.026  1.00  0.00           C  
ATOM   1472 H13R  OL    42      15.154  10.950  50.062  1.00  0.00           H  
ATOM   1473 H13S  OL    42      15.753  12.339  49.166  1.00  0.00           H  
ATOM   1474 C114  OL    42      15.808  12.558  51.320  1.00  0.00           C  
ATOM   1475 H14R  OL    42      15.812  13.650  51.357  1.00  0.00           H  
ATOM   1476 H14S  OL    42      15.237  12.197  52.177  1.00  0.00           H  
ATOM   1477 C115  OL    42      17.242  12.012  51.393  1.00  0.00           C  
ATOM   1478 H15R  OL    42      17.193  10.950  51.145  1.00  0.00           H  
ATOM   1479 H15S  OL    42      17.850  12.498  50.625  1.00  0.00           H  
ATOM   1480 C116  OL    42      17.914  12.139  52.773  1.00  0.00           C  
ATOM   1481 H16R  OL    42      17.171  11.964  53.555  1.00  0.00           H  
ATOM   1482 H16S  OL    42      18.660  11.345  52.848  1.00  0.00           H  
ATOM   1483 C117  OL    42      18.601  13.495  53.027  1.00  0.00           C  
ATOM   1484 H17R  OL    42      19.328  13.693  52.239  1.00  0.00           H  
ATOM   1485 H17S  OL    42      17.867  14.301  52.993  1.00  0.00           H  
ATOM   1486 C118  OL    42      19.320  13.528  54.386  1.00  0.00           C  
ATOM   1487 H18R  OL    42      18.630  13.301  55.202  1.00  0.00           H  
ATOM   1488 H18S  OL    42      19.729  14.526  54.554  1.00  0.00           H  
ATOM   1489 H18T  OL    42      20.135  12.801  54.415  1.00  0.00           H  
TER    1490       OL    42 
ATOM   1490  C1  CHL    43      19.607  18.148  54.411  1.00  0.00           C  
ATOM   1491  H11 CHL    43      20.596  18.041  53.962  1.00  0.00           H  
ATOM   1492  H12 CHL    43      19.166  17.150  54.439  1.00  0.00           H  
ATOM   1493  C2  CHL    43      19.821  18.635  55.862  1.00  0.00           C  
ATOM   1494  H21 CHL    43      18.879  18.591  56.412  1.00  0.00           H  
ATOM   1495  H22 CHL    43      20.523  17.956  56.350  1.00  0.00           H  
ATOM   1496  C3  CHL    43      20.389  20.069  55.907  1.00  0.00           C  
ATOM   1497  H31 CHL    43      21.407  20.066  55.515  1.00  0.00           H  
ATOM   1498  C4  CHL    43      19.553  21.045  55.069  1.00  0.00           C  
ATOM   1499  H41 CHL    43      18.587  21.192  55.556  1.00  0.00           H  
ATOM   1500  H42 CHL    43      20.049  22.015  55.070  1.00  0.00           H  
ATOM   1501  C5  CHL    43      19.350  20.530  53.647  1.00  0.00           C  
ATOM   1502  C6  CHL    43      19.665  21.289  52.602  1.00  0.00           C  
ATOM   1503  H61 CHL    43      20.078  22.283  52.760  1.00  0.00           H  
ATOM   1504  C7  CHL    43      19.446  20.887  51.156  1.00  0.00           C  
ATOM   1505  H71 CHL    43      19.072  21.751  50.605  1.00  0.00           H  
ATOM   1506  H72 CHL    43      20.406  20.625  50.701  1.00  0.00           H  
ATOM   1507  C8  CHL    43      18.448  19.707  51.014  1.00  0.00           C  
ATOM   1508  H81 CHL    43      17.451  20.081  51.253  1.00  0.00           H  
ATOM   1509  C9  CHL    43      18.854  18.599  52.035  1.00  0.00           C  
ATOM   1510  H91 CHL    43      19.909  18.392  51.827  1.00  0.00           H  
ATOM   1511  C10 CHL    43      18.760  19.116  53.526  1.00  0.00           C  
ATOM   1512  C11 CHL    43      18.129  17.233  51.795  1.00  0.00           C  
ATOM   1513 H111 CHL    43      18.598  16.455  52.397  1.00  0.00           H  
ATOM   1514 H112 CHL    43      17.090  17.288  52.114  1.00  0.00           H  
ATOM   1515  C12 CHL    43      18.136  16.751  50.328  1.00  0.00           C  
ATOM   1516 H121 CHL    43      19.148  16.446  50.044  1.00  0.00           H  
ATOM   1517 H122 CHL    43      17.517  15.855  50.299  1.00  0.00           H  
ATOM   1518  C13 CHL    43      17.591  17.850  49.372  1.00  0.00           C  
ATOM   1519  C14 CHL    43      18.464  19.118  49.569  1.00  0.00           C  
ATOM   1520 H141 CHL    43      19.498  18.834  49.361  1.00  0.00           H  
ATOM   1521  C15 CHL    43      18.079  20.036  48.400  1.00  0.00           C  
ATOM   1522 H151 CHL    43      17.149  20.565  48.621  1.00  0.00           H  
ATOM   1523 H152 CHL    43      18.856  20.769  48.173  1.00  0.00           H  
ATOM   1524  C16 CHL    43      17.862  19.039  47.237  1.00  0.00           C  
ATOM   1525 H161 CHL    43      16.938  19.291  46.709  1.00  0.00           H  
ATOM   1526 H162 CHL    43      18.692  19.083  46.527  1.00  0.00           H  
ATOM   1527  C17 CHL    43      17.803  17.604  47.844  1.00  0.00           C  
ATOM   1528 H171 CHL    43      18.802  17.175  47.710  1.00  0.00           H  
ATOM   1529  C18 CHL    43      16.082  18.103  49.670  1.00  0.00           C  
ATOM   1530 H181 CHL    43      15.533  17.160  49.675  1.00  0.00           H  
ATOM   1531 H182 CHL    43      15.626  18.746  48.917  1.00  0.00           H  
ATOM   1532 H183 CHL    43      15.923  18.584  50.634  1.00  0.00           H  
ATOM   1533  C19 CHL    43      17.294  19.215  54.048  1.00  0.00           C  
ATOM   1534 H191 CHL    43      16.737  18.285  53.958  1.00  0.00           H  
ATOM   1535 H192 CHL    43      16.755  19.994  53.511  1.00  0.00           H  
ATOM   1536 H193 CHL    43      17.252  19.492  55.103  1.00  0.00           H  
ATOM   1537  C20 CHL    43      16.791  16.668  47.100  1.00  0.00           C  
ATOM   1538 H201 CHL    43      15.777  17.053  47.220  1.00  0.00           H  
ATOM   1539  C21 CHL    43      16.838  15.226  47.665  1.00  0.00           C  
ATOM   1540 H211 CHL    43      17.872  14.882  47.749  1.00  0.00           H  
ATOM   1541 H212 CHL    43      16.297  14.524  47.030  1.00  0.00           H  
ATOM   1542 H213 CHL    43      16.379  15.165  48.650  1.00  0.00           H  
ATOM   1543  C22 CHL    43      17.132  16.635  45.585  1.00  0.00           C  
ATOM   1544 H221 CHL    43      17.292  17.641  45.198  1.00  0.00           H  
ATOM   1545 H222 CHL    43      18.087  16.121  45.493  1.00  0.00           H  
ATOM   1546  C23 CHL    43      16.094  15.971  44.655  1.00  0.00           C  
ATOM   1547 H231 CHL    43      15.711  15.051  45.091  1.00  0.00           H  
ATOM   1548 H232 CHL    43      15.231  16.632  44.530  1.00  0.00           H  
ATOM   1549  C24 CHL    43      16.693  15.665  43.267  1.00  0.00           C  
ATOM   1550 H241 CHL    43      15.894  15.319  42.612  1.00  0.00           H  
ATOM   1551 H242 CHL    43      17.080  16.592  42.847  1.00  0.00           H  
ATOM   1552  C25 CHL    43      17.828  14.628  43.254  1.00  0.00           C  
ATOM   1553 H251 CHL    43      18.660  15.000  43.850  1.00  0.00           H  
ATOM   1554  C26 CHL    43      17.376  13.277  43.813  1.00  0.00           C  
ATOM   1555 H261 CHL    43      17.029  13.366  44.842  1.00  0.00           H  
ATOM   1556 H262 CHL    43      18.214  12.581  43.802  1.00  0.00           H  
ATOM   1557 H263 CHL    43      16.567  12.865  43.207  1.00  0.00           H  
ATOM   1558  C27 CHL    43      18.358  14.414  41.833  1.00  0.00           C  
ATOM   1559 H271 CHL    43      19.154  13.668  41.839  1.00  0.00           H  
ATOM   1560 H272 CHL    43      18.759  15.344  41.427  1.00  0.00           H  
ATOM   1561 H273 CHL    43      17.565  14.063  41.174  1.00  0.00           H  
ATOM   1562  O1  CHL    43      20.384  20.532  57.251  1.00  0.00           O  
ATOM   1563  HO1 CHL    43      21.269  20.218  57.601  1.00  0.00           H  
TER    1564      CHL    43 
ATOM   1564  C1  CHL    44       6.413  12.058  56.399  1.00  0.00           C  
ATOM   1565  H11 CHL    44       5.364  11.783  56.507  1.00  0.00           H  
ATOM   1566  H12 CHL    44       6.444  13.146  56.363  1.00  0.00           H  
ATOM   1567  C2  CHL    44       7.146  11.574  57.675  1.00  0.00           C  
ATOM   1568  H21 CHL    44       8.173  11.944  57.687  1.00  0.00           H  
ATOM   1569  H22 CHL    44       6.650  11.973  58.562  1.00  0.00           H  
ATOM   1570  C3  CHL    44       7.136  10.036  57.736  1.00  0.00           C  
ATOM   1571  H31 CHL    44       6.110   9.668  57.743  1.00  0.00           H  
ATOM   1572  C4  CHL    44       7.843   9.475  56.499  1.00  0.00           C  
ATOM   1573  H41 CHL    44       8.887   9.795  56.519  1.00  0.00           H  
ATOM   1574  H42 CHL    44       7.838   8.388  56.558  1.00  0.00           H  
ATOM   1575  C5  CHL    44       7.185   9.950  55.208  1.00  0.00           C  
ATOM   1576  C6  CHL    44       6.856   9.060  54.277  1.00  0.00           C  
ATOM   1577  H61 CHL    44       7.064   8.004  54.442  1.00  0.00           H  
ATOM   1578  C7  CHL    44       6.253   9.412  52.937  1.00  0.00           C  
ATOM   1579  H71 CHL    44       6.840   8.902  52.170  1.00  0.00           H  
ATOM   1580  H72 CHL    44       5.239   9.009  52.871  1.00  0.00           H  
ATOM   1581  C8  CHL    44       6.254  10.937  52.651  1.00  0.00           C  
ATOM   1582  H81 CHL    44       7.258  11.178  52.307  1.00  0.00           H  
ATOM   1583  C9  CHL    44       5.907  11.752  53.937  1.00  0.00           C  
ATOM   1584  H91 CHL    44       4.942  11.385  54.301  1.00  0.00           H  
ATOM   1585  C10 CHL    44       6.961  11.466  55.062  1.00  0.00           C  
ATOM   1586  C11 CHL    44       5.691  13.280  53.659  1.00  0.00           C  
ATOM   1587 H111 CHL    44       5.231  13.744  54.535  1.00  0.00           H  
ATOM   1588 H112 CHL    44       6.649  13.775  53.502  1.00  0.00           H  
ATOM   1589  C12 CHL    44       4.782  13.593  52.446  1.00  0.00           C  
ATOM   1590 H121 CHL    44       3.754  13.337  52.705  1.00  0.00           H  
ATOM   1591 H122 CHL    44       4.800  14.674  52.297  1.00  0.00           H  
ATOM   1592  C13 CHL    44       5.232  12.818  51.172  1.00  0.00           C  
ATOM   1593  C14 CHL    44       5.253  11.312  51.538  1.00  0.00           C  
ATOM   1594 H141 CHL    44       4.256  11.069  51.921  1.00  0.00           H  
ATOM   1595  C15 CHL    44       5.400  10.572  50.201  1.00  0.00           C  
ATOM   1596 H151 CHL    44       6.449  10.555  49.893  1.00  0.00           H  
ATOM   1597 H152 CHL    44       5.028   9.547  50.256  1.00  0.00           H  
ATOM   1598  C16 CHL    44       4.554  11.427  49.240  1.00  0.00           C  
ATOM   1599 H161 CHL    44       5.114  11.641  48.325  1.00  0.00           H  
ATOM   1600 H162 CHL    44       3.642  10.899  48.951  1.00  0.00           H  
ATOM   1601  C17 CHL    44       4.201  12.739  50.004  1.00  0.00           C  
ATOM   1602 H171 CHL    44       3.222  12.587  50.464  1.00  0.00           H  
ATOM   1603  C18 CHL    44       6.608  13.369  50.679  1.00  0.00           C  
ATOM   1604 H181 CHL    44       6.587  14.456  50.638  1.00  0.00           H  
ATOM   1605 H182 CHL    44       6.840  13.015  49.677  1.00  0.00           H  
ATOM   1606 H183 CHL    44       7.434  13.089  51.330  1.00  0.00           H  
ATOM   1607  C19 CHL    44       8.329  12.126  54.728  1.00  0.00           C  
ATOM   1608 H191 CHL    44       9.119  11.666  55.317  1.00  0.00           H  
ATOM   1609 H192 CHL    44       8.318  13.193  54.956  1.00  0.00           H  
ATOM   1610 H193 CHL    44       8.614  12.019  53.682  1.00  0.00           H  
ATOM   1611  C20 CHL    44       4.087  13.931  49.017  1.00  0.00           C  
ATOM   1612 H201 CHL    44       5.020  14.030  48.459  1.00  0.00           H  
ATOM   1613  C21 CHL    44       3.800  15.253  49.746  1.00  0.00           C  
ATOM   1614 H211 CHL    44       3.673  16.063  49.029  1.00  0.00           H  
ATOM   1615 H212 CHL    44       4.615  15.535  50.407  1.00  0.00           H  
ATOM   1616 H213 CHL    44       2.887  15.154  50.337  1.00  0.00           H  
ATOM   1617  C22 CHL    44       2.921  13.658  48.033  1.00  0.00           C  
ATOM   1618 H221 CHL    44       2.809  12.592  47.841  1.00  0.00           H  
ATOM   1619 H222 CHL    44       1.987  13.956  48.507  1.00  0.00           H  
ATOM   1620  C23 CHL    44       3.014  14.375  46.681  1.00  0.00           C  
ATOM   1621 H231 CHL    44       1.998  14.624  46.374  1.00  0.00           H  
ATOM   1622 H232 CHL    44       3.556  15.317  46.790  1.00  0.00           H  
ATOM   1623  C24 CHL    44       3.691  13.485  45.618  1.00  0.00           C  
ATOM   1624 H241 CHL    44       4.762  13.462  45.819  1.00  0.00           H  
ATOM   1625 H242 CHL    44       3.349  12.451  45.713  1.00  0.00           H  
ATOM   1626  C25 CHL    44       3.457  13.921  44.164  1.00  0.00           C  
ATOM   1627 H251 CHL    44       4.071  13.272  43.538  1.00  0.00           H  
ATOM   1628  C26 CHL    44       1.990  13.753  43.758  1.00  0.00           C  
ATOM   1629 H261 CHL    44       1.396  14.622  44.048  1.00  0.00           H  
ATOM   1630 H262 CHL    44       1.562  12.875  44.241  1.00  0.00           H  
ATOM   1631 H263 CHL    44       1.914  13.630  42.678  1.00  0.00           H  
ATOM   1632  C27 CHL    44       3.860  15.369  43.897  1.00  0.00           C  
ATOM   1633 H271 CHL    44       3.091  16.045  44.271  1.00  0.00           H  
ATOM   1634 H272 CHL    44       3.980  15.537  42.824  1.00  0.00           H  
ATOM   1635 H273 CHL    44       4.798  15.600  44.400  1.00  0.00           H  
ATOM   1636  O1  CHL    44       7.812   9.580  58.908  1.00  0.00           O  
ATOM   1637  HO1 CHL    44       7.218   9.879  59.664  1.00  0.00           H  
TER    1638      CHL    44 
ATOM   1638 C116  PA    45      22.172  77.397  42.744  1.00  0.00           C  
ATOM   1639 H16R  PA    45      21.570  77.799  41.925  1.00  0.00           H  
ATOM   1640 H16S  PA    45      22.191  78.131  43.551  1.00  0.00           H  
ATOM   1641 H16T  PA    45      21.685  76.491  43.106  1.00  0.00           H  
ATOM   1642 C115  PA    45      23.603  77.082  42.269  1.00  0.00           C  
ATOM   1643 H15R  PA    45      23.993  77.947  41.728  1.00  0.00           H  
ATOM   1644 H15S  PA    45      23.565  76.250  41.563  1.00  0.00           H  
ATOM   1645 C114  PA    45      24.574  76.706  43.406  1.00  0.00           C  
ATOM   1646 H14R  PA    45      25.493  76.325  42.955  1.00  0.00           H  
ATOM   1647 H14S  PA    45      24.140  75.899  44.002  1.00  0.00           H  
ATOM   1648 C113  PA    45      24.960  77.893  44.308  1.00  0.00           C  
ATOM   1649 H13R  PA    45      24.080  78.320  44.792  1.00  0.00           H  
ATOM   1650 H13S  PA    45      25.405  78.672  43.687  1.00  0.00           H  
ATOM   1651 C112  PA    45      25.954  77.475  45.403  1.00  0.00           C  
ATOM   1652 H12R  PA    45      26.778  76.911  44.965  1.00  0.00           H  
ATOM   1653 H12S  PA    45      25.436  76.826  46.113  1.00  0.00           H  
ATOM   1654 C111  PA    45      26.536  78.700  46.122  1.00  0.00           C  
ATOM   1655 H11R  PA    45      25.720  79.311  46.513  1.00  0.00           H  
ATOM   1656 H11S  PA    45      27.065  79.311  45.390  1.00  0.00           H  
ATOM   1657 C110  PA    45      27.526  78.330  47.243  1.00  0.00           C  
ATOM   1658 H10R  PA    45      28.146  79.196  47.481  1.00  0.00           H  
ATOM   1659 H10S  PA    45      28.210  77.560  46.882  1.00  0.00           H  
ATOM   1660  C19  PA    45      26.840  77.856  48.536  1.00  0.00           C  
ATOM   1661  H9R  PA    45      26.379  76.878  48.380  1.00  0.00           H  
ATOM   1662  H9S  PA    45      26.048  78.556  48.817  1.00  0.00           H  
ATOM   1663  C18  PA    45      27.852  77.741  49.685  1.00  0.00           C  
ATOM   1664  H8R  PA    45      28.394  78.687  49.785  1.00  0.00           H  
ATOM   1665  H8S  PA    45      28.577  76.972  49.417  1.00  0.00           H  
ATOM   1666  C17  PA    45      27.122  77.401  51.005  1.00  0.00           C  
ATOM   1667  H7R  PA    45      26.406  76.602  50.805  1.00  0.00           H  
ATOM   1668  H7S  PA    45      26.546  78.279  51.303  1.00  0.00           H  
ATOM   1669  C16  PA    45      28.027  76.969  52.180  1.00  0.00           C  
ATOM   1670  H6R  PA    45      28.909  77.607  52.213  1.00  0.00           H  
ATOM   1671  H6S  PA    45      28.366  75.954  51.995  1.00  0.00           H  
ATOM   1672  C15  PA    45      27.321  76.975  53.556  1.00  0.00           C  
ATOM   1673  H5R  PA    45      26.456  76.310  53.505  1.00  0.00           H  
ATOM   1674  H5S  PA    45      26.941  77.976  53.773  1.00  0.00           H  
ATOM   1675  C14  PA    45      28.239  76.514  54.716  1.00  0.00           C  
ATOM   1676  H4R  PA    45      29.120  77.157  54.775  1.00  0.00           H  
ATOM   1677  H4S  PA    45      28.596  75.508  54.492  1.00  0.00           H  
ATOM   1678  C13  PA    45      27.518  76.503  56.085  1.00  0.00           C  
ATOM   1679  H3R  PA    45      26.660  75.832  56.009  1.00  0.00           H  
ATOM   1680  H3S  PA    45      27.136  77.501  56.312  1.00  0.00           H  
ATOM   1681  C12  PA    45      28.410  76.036  57.257  1.00  0.00           C  
ATOM   1682  H2R  PA    45      29.249  76.724  57.400  1.00  0.00           H  
ATOM   1683  H2S  PA    45      28.821  75.061  57.009  1.00  0.00           H  
ATOM   1684  C11  PC    46      27.620  75.917  58.544  1.00  0.00           C  
ATOM   1685  O12  PC    46      27.752  76.680  59.481  1.00  0.00           O  
ATOM   1686  O11  PC    46      26.743  74.902  58.528  1.00  0.00           O  
ATOM   1687  C1   PC    46      25.877  74.674  59.684  1.00  0.00           C  
ATOM   1688  HR   PC    46      26.452  74.657  60.616  1.00  0.00           H  
ATOM   1689  HS   PC    46      25.423  73.690  59.543  1.00  0.00           H  
ATOM   1690  C2   PC    46      24.731  75.715  59.783  1.00  0.00           C  
ATOM   1691  HX   PC    46      25.140  76.700  60.026  1.00  0.00           H  
ATOM   1692  C3   PC    46      23.712  75.270  60.853  1.00  0.00           C  
ATOM   1693  HA   PC    46      23.468  74.215  60.707  1.00  0.00           H  
ATOM   1694  HB   PC    46      22.797  75.856  60.767  1.00  0.00           H  
ATOM   1695  O31  PC    46      24.249  75.443  62.186  1.00  0.00           O  
ATOM   1696  P31  PC    46      23.428  74.967  63.467  1.00  0.00           P  
ATOM   1697  O32  PC    46      22.462  76.181  63.732  1.00  0.00           O  
ATOM   1698  C31  PC    46      22.955  77.400  64.302  1.00  0.00           C  
ATOM   1699  H1A  PC    46      23.986  77.577  63.978  1.00  0.00           H  
ATOM   1700  H1B  PC    46      22.938  77.335  65.389  1.00  0.00           H  
ATOM   1701  C32  PC    46      22.022  78.530  63.836  1.00  0.00           C  
ATOM   1702  H2A  PC    46      22.342  79.466  64.290  1.00  0.00           H  
ATOM   1703  H2B  PC    46      21.011  78.317  64.189  1.00  0.00           H  
ATOM   1704  N31  PC    46      21.956  78.800  62.356  1.00  0.00           N  
ATOM   1705  C33  PC    46      23.308  78.783  61.726  1.00  0.00           C  
ATOM   1706  H3A  PC    46      23.705  77.768  61.765  1.00  0.00           H  
ATOM   1707  H3B  PC    46      23.962  79.463  62.276  1.00  0.00           H  
ATOM   1708  H3C  PC    46      23.212  79.112  60.694  1.00  0.00           H  
ATOM   1709  C34  PC    46      21.083  77.837  61.644  1.00  0.00           C  
ATOM   1710  H4A  PC    46      20.042  78.105  61.830  1.00  0.00           H  
ATOM   1711  H4B  PC    46      21.283  76.835  62.018  1.00  0.00           H  
ATOM   1712  H4C  PC    46      21.306  77.903  60.579  1.00  0.00           H  
ATOM   1713  C35  PC    46      21.374  80.141  62.127  1.00  0.00           C  
ATOM   1714  H5A  PC    46      20.491  80.265  62.755  1.00  0.00           H  
ATOM   1715  H5B  PC    46      21.109  80.202  61.071  1.00  0.00           H  
ATOM   1716  H5C  PC    46      22.127  80.888  62.377  1.00  0.00           H  
ATOM   1717  O33  PC    46      22.582  73.809  63.094  1.00  0.00           O  
ATOM   1718  O34  PC    46      24.373  74.828  64.603  1.00  0.00           O  
ATOM   1719  O21  PC    46      24.034  75.745  58.511  1.00  0.00           O  
ATOM   1720  C21  PC    46      23.520  76.890  58.028  1.00  0.00           C  
ATOM   1721  O22  PC    46      23.616  77.984  58.573  1.00  0.00           O  
ATOM   1722  C12  OL    47      22.845  76.656  56.697  1.00  0.00           C  
ATOM   1723  H2R  OL    47      23.381  75.852  56.191  1.00  0.00           H  
ATOM   1724  H2S  OL    47      21.829  76.305  56.880  1.00  0.00           H  
ATOM   1725  C13  OL    47      22.789  77.906  55.792  1.00  0.00           C  
ATOM   1726  H3R  OL    47      22.234  78.696  56.305  1.00  0.00           H  
ATOM   1727  H3S  OL    47      23.797  78.283  55.603  1.00  0.00           H  
ATOM   1728  C14  OL    47      22.062  77.638  54.459  1.00  0.00           C  
ATOM   1729  H4R  OL    47      21.041  77.324  54.683  1.00  0.00           H  
ATOM   1730  H4S  OL    47      21.989  78.585  53.920  1.00  0.00           H  
ATOM   1731  C15  OL    47      22.705  76.565  53.546  1.00  0.00           C  
ATOM   1732  H5R  OL    47      23.651  76.927  53.136  1.00  0.00           H  
ATOM   1733  H5S  OL    47      22.933  75.671  54.126  1.00  0.00           H  
ATOM   1734  C16  OL    47      21.764  76.130  52.401  1.00  0.00           C  
ATOM   1735  H6R  OL    47      22.278  75.412  51.760  1.00  0.00           H  
ATOM   1736  H6S  OL    47      20.915  75.603  52.840  1.00  0.00           H  
ATOM   1737  C17  OL    47      21.213  77.281  51.540  1.00  0.00           C  
ATOM   1738  H7R  OL    47      20.591  76.863  50.746  1.00  0.00           H  
ATOM   1739  H7S  OL    47      20.546  77.882  52.160  1.00  0.00           H  
ATOM   1740  C18  OL    47      22.282  78.214  50.934  1.00  0.00           C  
ATOM   1741  H8R  OL    47      21.773  79.011  50.392  1.00  0.00           H  
ATOM   1742  H8S  OL    47      22.822  78.689  51.754  1.00  0.00           H  
ATOM   1743  C19  OL    47      23.289  77.485  50.063  1.00  0.00           C  
ATOM   1744  H9R  OL    47      23.932  76.797  50.607  1.00  0.00           H  
ATOM   1745 C110  OL    47      23.475  77.618  48.752  1.00  0.00           C  
ATOM   1746 H10R  OL    47      24.248  77.017  48.276  1.00  0.00           H  
ATOM   1747 C111  OL    47      22.734  78.552  47.813  1.00  0.00           C  
ATOM   1748 H11R  OL    47      22.104  79.259  48.352  1.00  0.00           H  
ATOM   1749 H11S  OL    47      23.457  79.157  47.262  1.00  0.00           H  
ATOM   1750 C112  OL    47      21.867  77.775  46.801  1.00  0.00           C  
ATOM   1751 H12R  OL    47      21.362  78.497  46.158  1.00  0.00           H  
ATOM   1752 H12S  OL    47      22.500  77.157  46.158  1.00  0.00           H  
ATOM   1753 C113  OL    47      20.807  76.883  47.480  1.00  0.00           C  
ATOM   1754 H13R  OL    47      21.200  75.866  47.553  1.00  0.00           H  
ATOM   1755 H13S  OL    47      20.649  77.236  48.501  1.00  0.00           H  
ATOM   1756 C114  OL    47      19.443  76.923  46.748  1.00  0.00           C  
ATOM   1757 H14R  OL    47      18.666  76.443  47.348  1.00  0.00           H  
ATOM   1758 H14S  OL    47      19.152  77.969  46.649  1.00  0.00           H  
ATOM   1759 C115  OL    47      19.450  76.294  45.343  1.00  0.00           C  
ATOM   1760 H15R  OL    47      18.565  76.628  44.796  1.00  0.00           H  
ATOM   1761 H15S  OL    47      20.310  76.666  44.788  1.00  0.00           H  
ATOM   1762 C116  OL    47      19.472  74.754  45.380  1.00  0.00           C  
ATOM   1763 H16R  OL    47      20.243  74.408  46.070  1.00  0.00           H  
ATOM   1764 H16S  OL    47      18.517  74.384  45.763  1.00  0.00           H  
ATOM   1765 C117  OL    47      19.745  74.149  43.992  1.00  0.00           C  
ATOM   1766 H17R  OL    47      18.953  74.432  43.297  1.00  0.00           H  
ATOM   1767 H17S  OL    47      20.682  74.549  43.600  1.00  0.00           H  
ATOM   1768 C118  OL    47      19.844  72.618  44.064  1.00  0.00           C  
ATOM   1769 H18R  OL    47      20.197  72.210  43.114  1.00  0.00           H  
ATOM   1770 H18S  OL    47      18.869  72.196  44.302  1.00  0.00           H  
ATOM   1771 H18T  OL    47      20.536  72.303  44.844  1.00  0.00           H  
TER    1772       OL    47 
ATOM   1772  C1  CHL    48      34.125  36.457  54.741  1.00  0.00           C  
ATOM   1773  H11 CHL    48      34.953  35.792  54.501  1.00  0.00           H  
ATOM   1774  H12 CHL    48      33.261  36.069  54.200  1.00  0.00           H  
ATOM   1775  C2  CHL    48      33.828  36.370  56.267  1.00  0.00           C  
ATOM   1776  H21 CHL    48      32.903  36.903  56.490  1.00  0.00           H  
ATOM   1777  H22 CHL    48      33.653  35.341  56.567  1.00  0.00           H  
ATOM   1778  C3  CHL    48      34.980  36.949  57.110  1.00  0.00           C  
ATOM   1779  H31 CHL    48      35.889  36.378  56.923  1.00  0.00           H  
ATOM   1780  C4  CHL    48      35.222  38.414  56.720  1.00  0.00           C  
ATOM   1781  H41 CHL    48      34.361  39.003  57.037  1.00  0.00           H  
ATOM   1782  H42 CHL    48      36.089  38.772  57.283  1.00  0.00           H  
ATOM   1783  C5  CHL    48      35.411  38.618  55.218  1.00  0.00           C  
ATOM   1784  C6  CHL    48      36.389  39.423  54.811  1.00  0.00           C  
ATOM   1785  H61 CHL    48      37.051  39.887  55.541  1.00  0.00           H  
ATOM   1786  C7  CHL    48      36.661  39.785  53.373  1.00  0.00           C  
ATOM   1787  H71 CHL    48      36.797  40.867  53.292  1.00  0.00           H  
ATOM   1788  H72 CHL    48      37.612  39.333  53.079  1.00  0.00           H  
ATOM   1789  C8  CHL    48      35.533  39.340  52.414  1.00  0.00           C  
ATOM   1790  H81 CHL    48      34.717  40.056  52.505  1.00  0.00           H  
ATOM   1791  C9  CHL    48      35.045  37.906  52.795  1.00  0.00           C  
ATOM   1792  H91 CHL    48      35.942  37.285  52.837  1.00  0.00           H  
ATOM   1793  C10 CHL    48      34.429  37.910  54.253  1.00  0.00           C  
ATOM   1794  C11 CHL    48      34.154  37.256  51.679  1.00  0.00           C  
ATOM   1795 H111 CHL    48      34.068  36.187  51.874  1.00  0.00           H  
ATOM   1796 H112 CHL    48      33.138  37.642  51.729  1.00  0.00           H  
ATOM   1797  C12 CHL    48      34.681  37.451  50.220  1.00  0.00           C  
ATOM   1798 H121 CHL    48      35.581  36.859  50.069  1.00  0.00           H  
ATOM   1799 H122 CHL    48      33.939  37.058  49.530  1.00  0.00           H  
ATOM   1800  C13 CHL    48      35.016  38.929  49.895  1.00  0.00           C  
ATOM   1801  C14 CHL    48      36.046  39.373  50.958  1.00  0.00           C  
ATOM   1802 H141 CHL    48      36.890  38.680  50.932  1.00  0.00           H  
ATOM   1803  C15 CHL    48      36.575  40.721  50.446  1.00  0.00           C  
ATOM   1804 H151 CHL    48      35.938  41.534  50.804  1.00  0.00           H  
ATOM   1805 H152 CHL    48      37.600  40.882  50.780  1.00  0.00           H  
ATOM   1806  C16 CHL    48      36.484  40.606  48.908  1.00  0.00           C  
ATOM   1807 H161 CHL    48      35.851  41.406  48.518  1.00  0.00           H  
ATOM   1808 H162 CHL    48      37.469  40.722  48.458  1.00  0.00           H  
ATOM   1809  C17 CHL    48      35.849  39.215  48.603  1.00  0.00           C  
ATOM   1810 H171 CHL    48      36.671  38.494  48.569  1.00  0.00           H  
ATOM   1811  C18 CHL    48      33.725  39.800  49.921  1.00  0.00           C  
ATOM   1812 H181 CHL    48      33.170  39.635  50.840  1.00  0.00           H  
ATOM   1813 H182 CHL    48      33.071  39.569  49.083  1.00  0.00           H  
ATOM   1814 H183 CHL    48      33.943  40.866  49.879  1.00  0.00           H  
ATOM   1815  C19 CHL    48      33.078  38.670  54.276  1.00  0.00           C  
ATOM   1816 H191 CHL    48      33.180  39.688  53.917  1.00  0.00           H  
ATOM   1817 H192 CHL    48      32.680  38.723  55.287  1.00  0.00           H  
ATOM   1818 H193 CHL    48      32.332  38.164  53.666  1.00  0.00           H  
ATOM   1819  C20 CHL    48      35.152  39.170  47.201  1.00  0.00           C  
ATOM   1820 H201 CHL    48      34.445  39.997  47.119  1.00  0.00           H  
ATOM   1821  C21 CHL    48      34.355  37.873  46.971  1.00  0.00           C  
ATOM   1822 H211 CHL    48      34.962  36.989  47.172  1.00  0.00           H  
ATOM   1823 H212 CHL    48      33.956  37.797  45.957  1.00  0.00           H  
ATOM   1824 H213 CHL    48      33.498  37.870  47.636  1.00  0.00           H  
ATOM   1825  C22 CHL    48      36.235  39.383  46.118  1.00  0.00           C  
ATOM   1826 H221 CHL    48      36.642  40.383  46.265  1.00  0.00           H  
ATOM   1827 H222 CHL    48      37.060  38.681  46.273  1.00  0.00           H  
ATOM   1828  C23 CHL    48      35.773  39.302  44.650  1.00  0.00           C  
ATOM   1829 H231 CHL    48      35.462  38.286  44.395  1.00  0.00           H  
ATOM   1830 H232 CHL    48      34.922  39.970  44.505  1.00  0.00           H  
ATOM   1831  C24 CHL    48      36.950  39.711  43.745  1.00  0.00           C  
ATOM   1832 H241 CHL    48      37.254  40.723  44.012  1.00  0.00           H  
ATOM   1833 H242 CHL    48      37.794  39.055  43.970  1.00  0.00           H  
ATOM   1834  C25 CHL    48      36.684  39.667  42.235  1.00  0.00           C  
ATOM   1835 H251 CHL    48      36.276  38.690  41.972  1.00  0.00           H  
ATOM   1836  C26 CHL    48      38.013  39.855  41.497  1.00  0.00           C  
ATOM   1837 H261 CHL    48      38.578  40.691  41.913  1.00  0.00           H  
ATOM   1838 H262 CHL    48      37.844  40.041  40.437  1.00  0.00           H  
ATOM   1839 H263 CHL    48      38.621  38.960  41.603  1.00  0.00           H  
ATOM   1840  C27 CHL    48      35.715  40.764  41.776  1.00  0.00           C  
ATOM   1841 H271 CHL    48      34.716  40.612  42.184  1.00  0.00           H  
ATOM   1842 H272 CHL    48      35.632  40.749  40.689  1.00  0.00           H  
ATOM   1843 H273 CHL    48      36.078  41.747  42.083  1.00  0.00           H  
ATOM   1844  O1  CHL    48      34.660  36.901  58.505  1.00  0.00           O  
ATOM   1845  HO1 CHL    48      34.913  35.986  58.822  1.00  0.00           H  
TER    1846      CHL    48 
ATOM   1846 C116  PA    49      62.920  11.923  38.385  1.00  0.00           C  
ATOM   1847 H16R  PA    49      63.880  12.300  38.023  1.00  0.00           H  
ATOM   1848 H16S  PA    49      62.122  12.584  38.042  1.00  0.00           H  
ATOM   1849 H16T  PA    49      62.757  10.928  37.971  1.00  0.00           H  
ATOM   1850 C115  PA    49      62.928  11.832  39.914  1.00  0.00           C  
ATOM   1851 H15R  PA    49      61.958  11.471  40.261  1.00  0.00           H  
ATOM   1852 H15S  PA    49      63.095  12.824  40.339  1.00  0.00           H  
ATOM   1853 C114  PA    49      64.020  10.858  40.376  1.00  0.00           C  
ATOM   1854 H14R  PA    49      64.946  11.114  39.861  1.00  0.00           H  
ATOM   1855 H14S  PA    49      63.745   9.847  40.063  1.00  0.00           H  
ATOM   1856 C113  PA    49      64.308  10.893  41.888  1.00  0.00           C  
ATOM   1857 H13R  PA    49      64.978  11.732  42.080  1.00  0.00           H  
ATOM   1858 H13S  PA    49      64.856   9.984  42.134  1.00  0.00           H  
ATOM   1859 C112  PA    49      63.045  10.985  42.778  1.00  0.00           C  
ATOM   1860 H12R  PA    49      62.403  10.140  42.525  1.00  0.00           H  
ATOM   1861 H12S  PA    49      62.490  11.891  42.529  1.00  0.00           H  
ATOM   1862 C111  PA    49      63.297  10.972  44.307  1.00  0.00           C  
ATOM   1863 H11R  PA    49      63.958  10.144  44.572  1.00  0.00           H  
ATOM   1864 H11S  PA    49      62.345  10.786  44.812  1.00  0.00           H  
ATOM   1865 C110  PA    49      63.871  12.297  44.851  1.00  0.00           C  
ATOM   1866 H10R  PA    49      63.057  13.012  44.945  1.00  0.00           H  
ATOM   1867 H10S  PA    49      64.590  12.711  44.141  1.00  0.00           H  
ATOM   1868  C19  PA    49      64.551  12.163  46.227  1.00  0.00           C  
ATOM   1869  H9R  PA    49      64.912  13.145  46.542  1.00  0.00           H  
ATOM   1870  H9S  PA    49      65.429  11.526  46.112  1.00  0.00           H  
ATOM   1871  C18  PA    49      63.641  11.577  47.328  1.00  0.00           C  
ATOM   1872  H8R  PA    49      63.260  10.603  47.007  1.00  0.00           H  
ATOM   1873  H8S  PA    49      62.784  12.239  47.479  1.00  0.00           H  
ATOM   1874  C17  PA    49      64.395  11.404  48.665  1.00  0.00           C  
ATOM   1875  H7R  PA    49      64.808  12.369  48.964  1.00  0.00           H  
ATOM   1876  H7S  PA    49      65.235  10.722  48.516  1.00  0.00           H  
ATOM   1877  C16  PA    49      63.502  10.873  49.805  1.00  0.00           C  
ATOM   1878  H6R  PA    49      63.093   9.901  49.522  1.00  0.00           H  
ATOM   1879  H6S  PA    49      62.665  11.560  49.947  1.00  0.00           H  
ATOM   1880  C15  PA    49      64.245  10.741  51.148  1.00  0.00           C  
ATOM   1881  H5R  PA    49      64.644  11.721  51.412  1.00  0.00           H  
ATOM   1882  H5S  PA    49      65.079  10.042  51.034  1.00  0.00           H  
ATOM   1883  C14  PA    49      63.298  10.251  52.264  1.00  0.00           C  
ATOM   1884  H4R  PA    49      63.074   9.200  52.072  1.00  0.00           H  
ATOM   1885  H4S  PA    49      62.353  10.791  52.180  1.00  0.00           H  
ATOM   1886  C13  PA    49      63.824  10.378  53.714  1.00  0.00           C  
ATOM   1887  H3R  PA    49      63.884  11.433  54.005  1.00  0.00           H  
ATOM   1888  H3S  PA    49      64.830   9.959  53.768  1.00  0.00           H  
ATOM   1889  C12  PA    49      62.876   9.628  54.681  1.00  0.00           C  
ATOM   1890  H2R  PA    49      62.011  10.261  54.881  1.00  0.00           H  
ATOM   1891  H2S  PA    49      62.525   8.709  54.209  1.00  0.00           H  
ATOM   1892  C11  PC    50      63.500   9.239  56.000  1.00  0.00           C  
ATOM   1893  O12  PC    50      63.227   9.784  57.054  1.00  0.00           O  
ATOM   1894  O11  PC    50      64.361   8.209  55.863  1.00  0.00           O  
ATOM   1895  C1   PC    50      65.021   7.638  57.032  1.00  0.00           C  
ATOM   1896  HR   PC    50      65.340   8.430  57.716  1.00  0.00           H  
ATOM   1897  HS   PC    50      65.911   7.113  56.677  1.00  0.00           H  
ATOM   1898  C2   PC    50      64.126   6.620  57.789  1.00  0.00           C  
ATOM   1899  HX   PC    50      63.305   7.150  58.277  1.00  0.00           H  
ATOM   1900  C3   PC    50      64.929   5.901  58.888  1.00  0.00           C  
ATOM   1901  HA   PC    50      65.828   5.447  58.468  1.00  0.00           H  
ATOM   1902  HB   PC    50      64.330   5.106  59.336  1.00  0.00           H  
ATOM   1903  O31  PC    50      65.328   6.846  59.911  1.00  0.00           O  
ATOM   1904  P31  PC    50      64.329   7.280  61.063  1.00  0.00           P  
ATOM   1905  O32  PC    50      63.432   8.418  60.416  1.00  0.00           O  
ATOM   1906  C31  PC    50      63.932   9.747  60.164  1.00  0.00           C  
ATOM   1907  H1A  PC    50      63.226  10.239  59.490  1.00  0.00           H  
ATOM   1908  H1B  PC    50      64.913   9.707  59.684  1.00  0.00           H  
ATOM   1909  C32  PC    50      63.981  10.511  61.497  1.00  0.00           C  
ATOM   1910  H2A  PC    50      64.446   9.900  62.266  1.00  0.00           H  
ATOM   1911  H2B  PC    50      62.962  10.734  61.821  1.00  0.00           H  
ATOM   1912  N31  PC    50      64.742  11.802  61.511  1.00  0.00           N  
ATOM   1913  C33  PC    50      64.082  12.786  60.618  1.00  0.00           C  
ATOM   1914  H3A  PC    50      63.787  12.268  59.707  1.00  0.00           H  
ATOM   1915  H3B  PC    50      64.789  13.575  60.363  1.00  0.00           H  
ATOM   1916  H3C  PC    50      63.208  13.191  61.127  1.00  0.00           H  
ATOM   1917  C34  PC    50      64.738  12.285  62.911  1.00  0.00           C  
ATOM   1918  H4A  PC    50      63.716  12.238  63.287  1.00  0.00           H  
ATOM   1919  H4B  PC    50      65.114  13.306  62.940  1.00  0.00           H  
ATOM   1920  H4C  PC    50      65.379  11.630  63.505  1.00  0.00           H  
ATOM   1921  C35  PC    50      66.166  11.658  61.084  1.00  0.00           C  
ATOM   1922  H5A  PC    50      66.675  10.965  61.757  1.00  0.00           H  
ATOM   1923  H5B  PC    50      66.623  12.646  61.139  1.00  0.00           H  
ATOM   1924  H5C  PC    50      66.180  11.290  60.055  1.00  0.00           H  
ATOM   1925  O33  PC    50      63.398   6.170  61.349  1.00  0.00           O  
ATOM   1926  O34  PC    50      65.131   7.821  62.176  1.00  0.00           O  
ATOM   1927  O21  PC    50      63.615   5.589  56.902  1.00  0.00           O  
ATOM   1928  C21  PC    50      62.384   5.775  56.388  1.00  0.00           C  
ATOM   1929  O22  PC    50      61.666   6.714  56.662  1.00  0.00           O  
ATOM   1930  C12  OL    51      61.978   4.708  55.410  1.00  0.00           C  
ATOM   1931  H2R  OL    51      62.408   3.756  55.711  1.00  0.00           H  
ATOM   1932  H2S  OL    51      60.891   4.602  55.449  1.00  0.00           H  
ATOM   1933  C13  OL    51      62.424   5.059  53.980  1.00  0.00           C  
ATOM   1934  H3R  OL    51      61.819   4.488  53.275  1.00  0.00           H  
ATOM   1935  H3S  OL    51      62.227   6.117  53.794  1.00  0.00           H  
ATOM   1936  C14  OL    51      63.908   4.747  53.703  1.00  0.00           C  
ATOM   1937  H4R  OL    51      64.550   5.401  54.295  1.00  0.00           H  
ATOM   1938  H4S  OL    51      64.133   3.715  53.987  1.00  0.00           H  
ATOM   1939  C15  OL    51      64.250   4.894  52.216  1.00  0.00           C  
ATOM   1940  H5R  OL    51      65.294   4.606  52.078  1.00  0.00           H  
ATOM   1941  H5S  OL    51      63.642   4.178  51.663  1.00  0.00           H  
ATOM   1942  C16  OL    51      64.036   6.302  51.628  1.00  0.00           C  
ATOM   1943  H6R  OL    51      62.971   6.521  51.529  1.00  0.00           H  
ATOM   1944  H6S  OL    51      64.450   7.042  52.316  1.00  0.00           H  
ATOM   1945  C17  OL    51      64.720   6.415  50.252  1.00  0.00           C  
ATOM   1946  H7R  OL    51      64.585   7.426  49.863  1.00  0.00           H  
ATOM   1947  H7S  OL    51      65.789   6.271  50.401  1.00  0.00           H  
ATOM   1948  C18  OL    51      64.186   5.390  49.224  1.00  0.00           C  
ATOM   1949  H8R  OL    51      64.230   4.383  49.645  1.00  0.00           H  
ATOM   1950  H8S  OL    51      63.136   5.601  49.019  1.00  0.00           H  
ATOM   1951  C19  OL    51      64.994   5.358  47.945  1.00  0.00           C  
ATOM   1952  H9R  OL    51      65.796   4.623  47.950  1.00  0.00           H  
ATOM   1953 C110  OL    51      64.761   6.025  46.817  1.00  0.00           C  
ATOM   1954 H10R  OL    51      65.413   5.829  45.968  1.00  0.00           H  
ATOM   1955 C111  OL    51      63.746   7.124  46.577  1.00  0.00           C  
ATOM   1956 H11R  OL    51      63.687   7.776  47.449  1.00  0.00           H  
ATOM   1957 H11S  OL    51      64.100   7.728  45.738  1.00  0.00           H  
ATOM   1958 C112  OL    51      62.343   6.590  46.229  1.00  0.00           C  
ATOM   1959 H12R  OL    51      62.397   5.968  45.334  1.00  0.00           H  
ATOM   1960 H12S  OL    51      62.008   5.957  47.051  1.00  0.00           H  
ATOM   1961 C113  OL    51      61.301   7.701  45.969  1.00  0.00           C  
ATOM   1962 H13R  OL    51      61.216   8.342  46.850  1.00  0.00           H  
ATOM   1963 H13S  OL    51      61.638   8.331  45.140  1.00  0.00           H  
ATOM   1964 C114  OL    51      59.911   7.114  45.632  1.00  0.00           C  
ATOM   1965 H14R  OL    51      59.192   7.918  45.518  1.00  0.00           H  
ATOM   1966 H14S  OL    51      59.965   6.596  44.672  1.00  0.00           H  
ATOM   1967 C115  OL    51      59.388   6.177  46.736  1.00  0.00           C  
ATOM   1968 H15R  OL    51      60.052   5.319  46.842  1.00  0.00           H  
ATOM   1969 H15S  OL    51      59.425   6.726  47.679  1.00  0.00           H  
ATOM   1970 C116  OL    51      57.957   5.636  46.556  1.00  0.00           C  
ATOM   1971 H16R  OL    51      57.908   4.708  47.127  1.00  0.00           H  
ATOM   1972 H16S  OL    51      57.237   6.315  47.016  1.00  0.00           H  
ATOM   1973 C117  OL    51      57.515   5.323  45.113  1.00  0.00           C  
ATOM   1974 H17R  OL    51      57.397   6.254  44.552  1.00  0.00           H  
ATOM   1975 H17S  OL    51      58.281   4.731  44.608  1.00  0.00           H  
ATOM   1976 C118  OL    51      56.185   4.541  45.132  1.00  0.00           C  
ATOM   1977 H18R  OL    51      55.862   4.261  44.128  1.00  0.00           H  
ATOM   1978 H18S  OL    51      55.396   5.138  45.595  1.00  0.00           H  
ATOM   1979 H18T  OL    51      56.302   3.621  45.710  1.00  0.00           H  
TER    1980       OL    51 
ATOM   1980 C116  PA    52      34.598  61.768  42.670  1.00  0.00           C  
ATOM   1981 H16R  PA    52      35.056  62.758  42.617  1.00  0.00           H  
ATOM   1982 H16S  PA    52      33.576  61.868  43.043  1.00  0.00           H  
ATOM   1983 H16T  PA    52      34.549  61.362  41.657  1.00  0.00           H  
ATOM   1984 C115  PA    52      35.433  60.839  43.569  1.00  0.00           C  
ATOM   1985 H15R  PA    52      36.428  60.742  43.131  1.00  0.00           H  
ATOM   1986 H15S  PA    52      34.975  59.849  43.578  1.00  0.00           H  
ATOM   1987 C114  PA    52      35.579  61.332  45.021  1.00  0.00           C  
ATOM   1988 H14R  PA    52      35.854  62.390  45.015  1.00  0.00           H  
ATOM   1989 H14S  PA    52      36.396  60.783  45.493  1.00  0.00           H  
ATOM   1990 C113  PA    52      34.308  61.108  45.860  1.00  0.00           C  
ATOM   1991 H13R  PA    52      34.099  60.036  45.919  1.00  0.00           H  
ATOM   1992 H13S  PA    52      33.468  61.589  45.356  1.00  0.00           H  
ATOM   1993 C112  PA    52      34.447  61.671  47.287  1.00  0.00           C  
ATOM   1994 H12R  PA    52      34.652  62.742  47.223  1.00  0.00           H  
ATOM   1995 H12S  PA    52      35.294  61.203  47.791  1.00  0.00           H  
ATOM   1996 C111  PA    52      33.187  61.475  48.143  1.00  0.00           C  
ATOM   1997 H11R  PA    52      32.939  60.413  48.239  1.00  0.00           H  
ATOM   1998 H11S  PA    52      32.353  61.955  47.647  1.00  0.00           H  
ATOM   1999 C110  PA    52      33.374  62.127  49.524  1.00  0.00           C  
ATOM   2000 H10R  PA    52      33.828  63.112  49.394  1.00  0.00           H  
ATOM   2001 H10S  PA    52      34.074  61.528  50.109  1.00  0.00           H  
ATOM   2002  C19  PA    52      32.052  62.304  50.288  1.00  0.00           C  
ATOM   2003  H9R  PA    52      31.563  61.334  50.383  1.00  0.00           H  
ATOM   2004  H9S  PA    52      31.390  62.953  49.713  1.00  0.00           H  
ATOM   2005  C18  PA    52      32.256  62.924  51.683  1.00  0.00           C  
ATOM   2006  H8R  PA    52      32.737  63.897  51.579  1.00  0.00           H  
ATOM   2007  H8S  PA    52      32.932  62.286  52.257  1.00  0.00           H  
ATOM   2008  C17  PA    52      30.907  63.106  52.411  1.00  0.00           C  
ATOM   2009  H7R  PA    52      30.382  62.150  52.410  1.00  0.00           H  
ATOM   2010  H7S  PA    52      30.290  63.797  51.830  1.00  0.00           H  
ATOM   2011  C16  PA    52      30.996  63.633  53.861  1.00  0.00           C  
ATOM   2012  H6R  PA    52      29.982  63.772  54.243  1.00  0.00           H  
ATOM   2013  H6S  PA    52      31.459  64.624  53.852  1.00  0.00           H  
ATOM   2014  C15  PA    52      31.775  62.723  54.838  1.00  0.00           C  
ATOM   2015  H5R  PA    52      31.671  63.123  55.850  1.00  0.00           H  
ATOM   2016  H5S  PA    52      32.834  62.797  54.585  1.00  0.00           H  
ATOM   2017  C14  PA    52      31.354  61.230  54.850  1.00  0.00           C  
ATOM   2018  H4R  PA    52      31.584  60.762  53.890  1.00  0.00           H  
ATOM   2019  H4S  PA    52      30.279  61.139  55.005  1.00  0.00           H  
ATOM   2020  C13  PA    52      32.068  60.455  55.971  1.00  0.00           C  
ATOM   2021  H3R  PA    52      31.773  60.887  56.928  1.00  0.00           H  
ATOM   2022  H3S  PA    52      33.148  60.570  55.858  1.00  0.00           H  
ATOM   2023  C12  PA    52      31.742  58.955  56.018  1.00  0.00           C  
ATOM   2024  H2R  PA    52      32.026  58.474  55.084  1.00  0.00           H  
ATOM   2025  H2S  PA    52      30.669  58.809  56.147  1.00  0.00           H  
ATOM   2026  C11  PE    53      32.471  58.305  57.170  1.00  0.00           C  
ATOM   2027  O12  PE    53      32.454  58.730  58.310  1.00  0.00           O  
ATOM   2028  O11  PE    53      33.165  57.219  56.800  1.00  0.00           O  
ATOM   2029  C1   PE    53      33.735  56.392  57.851  1.00  0.00           C  
ATOM   2030  HR   PE    53      34.220  56.993  58.628  1.00  0.00           H  
ATOM   2031  HS   PE    53      34.498  55.796  57.362  1.00  0.00           H  
ATOM   2032  C2   PE    53      32.678  55.424  58.446  1.00  0.00           C  
ATOM   2033  HX   PE    53      31.847  55.971  58.896  1.00  0.00           H  
ATOM   2034  C3   PE    53      33.311  54.534  59.527  1.00  0.00           C  
ATOM   2035  HA   PE    53      34.201  54.031  59.141  1.00  0.00           H  
ATOM   2036  HB   PE    53      32.602  53.760  59.832  1.00  0.00           H  
ATOM   2037  O31  PE    53      33.672  55.353  60.670  1.00  0.00           O  
ATOM   2038  P31  PE    53      34.322  54.670  61.945  1.00  0.00           P  
ATOM   2039  O32  PE    53      35.767  54.306  61.410  1.00  0.00           O  
ATOM   2040  C31  PE    53      36.961  54.666  62.126  1.00  0.00           C  
ATOM   2041  H1A  PE    53      37.771  54.004  61.812  1.00  0.00           H  
ATOM   2042  H1B  PE    53      36.799  54.539  63.201  1.00  0.00           H  
ATOM   2043  C32  PE    53      37.322  56.122  61.805  1.00  0.00           C  
ATOM   2044  H2A  PE    53      37.475  56.260  60.733  1.00  0.00           H  
ATOM   2045  H2B  PE    53      36.504  56.768  62.126  1.00  0.00           H  
ATOM   2046  N31  PE    53      38.557  56.567  62.537  1.00  0.00           N  
ATOM   2047 HN1A  PE    53      38.819  57.561  62.382  1.00  0.00           H  
ATOM   2048 HN1B  PE    53      38.461  56.415  63.564  1.00  0.00           H  
ATOM   2049 HN1C  PE    53      39.388  56.012  62.242  1.00  0.00           H  
ATOM   2050  O33  PE    53      34.439  55.681  63.034  1.00  0.00           O  
ATOM   2051  O34  PE    53      33.647  53.384  62.209  1.00  0.00           O  
ATOM   2052  O21  PE    53      32.210  54.560  57.389  1.00  0.00           O  
ATOM   2053  C21  PE    53      31.055  54.841  56.763  1.00  0.00           C  
ATOM   2054  O22  PE    53      30.236  55.662  57.151  1.00  0.00           O  
ATOM   2055  C12  OL    54      30.973  54.027  55.498  1.00  0.00           C  
ATOM   2056  H2R  OL    54      31.954  54.091  55.022  1.00  0.00           H  
ATOM   2057  H2S  OL    54      30.833  52.983  55.775  1.00  0.00           H  
ATOM   2058  C13  OL    54      29.882  54.473  54.498  1.00  0.00           C  
ATOM   2059  H3R  OL    54      28.912  54.077  54.815  1.00  0.00           H  
ATOM   2060  H3S  OL    54      29.811  55.562  54.497  1.00  0.00           H  
ATOM   2061  C14  OL    54      30.209  53.975  53.068  1.00  0.00           C  
ATOM   2062  H4R  OL    54      31.194  54.354  52.784  1.00  0.00           H  
ATOM   2063  H4S  OL    54      30.253  52.887  53.083  1.00  0.00           H  
ATOM   2064  C15  OL    54      29.189  54.414  51.998  1.00  0.00           C  
ATOM   2065  H5R  OL    54      28.181  54.221  52.373  1.00  0.00           H  
ATOM   2066  H5S  OL    54      29.288  55.487  51.866  1.00  0.00           H  
ATOM   2067  C16  OL    54      29.317  53.760  50.601  1.00  0.00           C  
ATOM   2068  H6R  OL    54      30.325  53.891  50.202  1.00  0.00           H  
ATOM   2069  H6S  OL    54      29.131  52.689  50.704  1.00  0.00           H  
ATOM   2070  C17  OL    54      28.293  54.413  49.641  1.00  0.00           C  
ATOM   2071  H7R  OL    54      27.332  54.427  50.148  1.00  0.00           H  
ATOM   2072  H7S  OL    54      28.583  55.457  49.496  1.00  0.00           H  
ATOM   2073  C18  OL    54      28.078  53.783  48.246  1.00  0.00           C  
ATOM   2074  H8R  OL    54      27.251  54.318  47.774  1.00  0.00           H  
ATOM   2075  H8S  OL    54      28.962  53.955  47.631  1.00  0.00           H  
ATOM   2076  C19  OL    54      27.738  52.307  48.291  1.00  0.00           C  
ATOM   2077  H9R  OL    54      27.242  51.956  49.195  1.00  0.00           H  
ATOM   2078 C110  OL    54      28.088  51.425  47.361  1.00  0.00           C  
ATOM   2079 H10R  OL    54      27.854  50.375  47.508  1.00  0.00           H  
ATOM   2080 C111  OL    54      28.674  51.766  46.010  1.00  0.00           C  
ATOM   2081 H11R  OL    54      28.322  52.747  45.680  1.00  0.00           H  
ATOM   2082 H11S  OL    54      29.763  51.786  46.065  1.00  0.00           H  
ATOM   2083 C112  OL    54      28.270  50.718  44.968  1.00  0.00           C  
ATOM   2084 H12R  OL    54      28.541  49.720  45.325  1.00  0.00           H  
ATOM   2085 H12S  OL    54      27.187  50.744  44.848  1.00  0.00           H  
ATOM   2086 C113  OL    54      28.945  50.983  43.610  1.00  0.00           C  
ATOM   2087 H13R  OL    54      28.798  52.024  43.314  1.00  0.00           H  
ATOM   2088 H13S  OL    54      30.019  50.823  43.719  1.00  0.00           H  
ATOM   2089 C114  OL    54      28.394  50.056  42.514  1.00  0.00           C  
ATOM   2090 H14R  OL    54      28.631  49.022  42.771  1.00  0.00           H  
ATOM   2091 H14S  OL    54      27.305  50.139  42.502  1.00  0.00           H  
ATOM   2092 C115  OL    54      28.907  50.368  41.094  1.00  0.00           C  
ATOM   2093 H15R  OL    54      28.614  49.532  40.456  1.00  0.00           H  
ATOM   2094 H15S  OL    54      28.397  51.253  40.706  1.00  0.00           H  
ATOM   2095 C116  OL    54      30.433  50.567  40.961  1.00  0.00           C  
ATOM   2096 H16R  OL    54      30.807  51.269  41.708  1.00  0.00           H  
ATOM   2097 H16S  OL    54      30.929  49.610  41.135  1.00  0.00           H  
ATOM   2098 C117  OL    54      30.828  51.120  39.577  1.00  0.00           C  
ATOM   2099 H17R  OL    54      30.614  52.190  39.533  1.00  0.00           H  
ATOM   2100 H17S  OL    54      31.903  51.009  39.449  1.00  0.00           H  
ATOM   2101 C118  OL    54      30.115  50.417  38.413  1.00  0.00           C  
ATOM   2102 H18R  OL    54      29.096  50.789  38.299  1.00  0.00           H  
ATOM   2103 H18S  OL    54      30.066  49.340  38.583  1.00  0.00           H  
ATOM   2104 H18T  OL    54      30.637  50.611  37.478  1.00  0.00           H  
TER    2105       OL    54 
ATOM   2105 C116  PA    55      37.106  53.816  43.608  1.00  0.00           C  
ATOM   2106 H16R  PA    55      37.895  53.222  43.147  1.00  0.00           H  
ATOM   2107 H16S  PA    55      36.714  54.498  42.847  1.00  0.00           H  
ATOM   2108 H16T  PA    55      36.325  53.121  43.916  1.00  0.00           H  
ATOM   2109 C115  PA    55      37.666  54.584  44.821  1.00  0.00           C  
ATOM   2110 H15R  PA    55      38.507  55.194  44.486  1.00  0.00           H  
ATOM   2111 H15S  PA    55      38.048  53.862  45.545  1.00  0.00           H  
ATOM   2112 C114  PA    55      36.638  55.493  45.522  1.00  0.00           C  
ATOM   2113 H14R  PA    55      35.916  54.875  46.064  1.00  0.00           H  
ATOM   2114 H14S  PA    55      36.084  56.054  44.768  1.00  0.00           H  
ATOM   2115 C113  PA    55      37.289  56.521  46.472  1.00  0.00           C  
ATOM   2116 H13R  PA    55      37.896  57.208  45.880  1.00  0.00           H  
ATOM   2117 H13S  PA    55      37.969  56.033  47.171  1.00  0.00           H  
ATOM   2118 C112  PA    55      36.191  57.298  47.227  1.00  0.00           C  
ATOM   2119 H12R  PA    55      35.720  56.627  47.944  1.00  0.00           H  
ATOM   2120 H12S  PA    55      35.427  57.603  46.508  1.00  0.00           H  
ATOM   2121 C111  PA    55      36.656  58.549  47.983  1.00  0.00           C  
ATOM   2122 H11R  PA    55      35.774  59.131  48.263  1.00  0.00           H  
ATOM   2123 H11S  PA    55      37.265  59.166  47.319  1.00  0.00           H  
ATOM   2124 C110  PA    55      37.445  58.234  49.262  1.00  0.00           C  
ATOM   2125 H10R  PA    55      38.361  57.695  49.009  1.00  0.00           H  
ATOM   2126 H10S  PA    55      36.845  57.597  49.917  1.00  0.00           H  
ATOM   2127  C19  PA    55      37.774  59.525  50.023  1.00  0.00           C  
ATOM   2128  H9R  PA    55      36.894  59.810  50.608  1.00  0.00           H  
ATOM   2129  H9S  PA    55      37.970  60.323  49.305  1.00  0.00           H  
ATOM   2130  C18  PA    55      39.006  59.374  50.933  1.00  0.00           C  
ATOM   2131  H8R  PA    55      39.883  59.777  50.421  1.00  0.00           H  
ATOM   2132  H8S  PA    55      39.211  58.319  51.120  1.00  0.00           H  
ATOM   2133  C17  PA    55      38.831  60.074  52.287  1.00  0.00           C  
ATOM   2134  H7R  PA    55      39.564  59.653  52.976  1.00  0.00           H  
ATOM   2135  H7S  PA    55      37.839  59.851  52.682  1.00  0.00           H  
ATOM   2136  C16  PA    55      39.028  61.597  52.213  1.00  0.00           C  
ATOM   2137  H6R  PA    55      38.325  62.037  51.501  1.00  0.00           H  
ATOM   2138  H6S  PA    55      40.039  61.797  51.851  1.00  0.00           H  
ATOM   2139  C15  PA    55      38.865  62.277  53.584  1.00  0.00           C  
ATOM   2140  H5R  PA    55      39.060  63.336  53.454  1.00  0.00           H  
ATOM   2141  H5S  PA    55      39.635  61.891  54.256  1.00  0.00           H  
ATOM   2142  C14  PA    55      37.474  62.113  54.232  1.00  0.00           C  
ATOM   2143  H4R  PA    55      37.381  61.097  54.622  1.00  0.00           H  
ATOM   2144  H4S  PA    55      36.694  62.250  53.479  1.00  0.00           H  
ATOM   2145  C13  PA    55      37.252  63.110  55.389  1.00  0.00           C  
ATOM   2146  H3R  PA    55      37.199  64.132  55.012  1.00  0.00           H  
ATOM   2147  H3S  PA    55      38.111  63.048  56.055  1.00  0.00           H  
ATOM   2148  C12  PA    55      35.956  62.808  56.163  1.00  0.00           C  
ATOM   2149  H2R  PA    55      35.097  62.928  55.502  1.00  0.00           H  
ATOM   2150  H2S  PA    55      35.961  61.768  56.474  1.00  0.00           H  
ATOM   2151  C11  PE    56      35.737  63.655  57.397  1.00  0.00           C  
ATOM   2152  O12  PE    56      36.436  64.582  57.761  1.00  0.00           O  
ATOM   2153  O11  PE    56      34.652  63.220  58.059  1.00  0.00           O  
ATOM   2154  C1   PE    56      34.215  63.943  59.241  1.00  0.00           C  
ATOM   2155  HR   PE    56      34.264  65.020  59.060  1.00  0.00           H  
ATOM   2156  HS   PE    56      34.890  63.682  60.062  1.00  0.00           H  
ATOM   2157  C2   PE    56      32.743  63.578  59.584  1.00  0.00           C  
ATOM   2158  HX   PE    56      32.445  64.073  60.512  1.00  0.00           H  
ATOM   2159  C3   PE    56      32.573  62.050  59.760  1.00  0.00           C  
ATOM   2160  HA   PE    56      33.243  61.679  60.535  1.00  0.00           H  
ATOM   2161  HB   PE    56      32.840  61.569  58.817  1.00  0.00           H  
ATOM   2162  O31  PE    56      31.201  61.679  60.077  1.00  0.00           O  
ATOM   2163  P31  PE    56      30.539  61.962  61.494  1.00  0.00           P  
ATOM   2164  O32  PE    56      29.957  63.445  61.390  1.00  0.00           O  
ATOM   2165  C31  PE    56      28.555  63.716  61.159  1.00  0.00           C  
ATOM   2166  H1A  PE    56      28.157  63.100  60.348  1.00  0.00           H  
ATOM   2167  H1B  PE    56      28.444  64.767  60.898  1.00  0.00           H  
ATOM   2168  C32  PE    56      27.772  63.498  62.457  1.00  0.00           C  
ATOM   2169  H2A  PE    56      26.705  63.656  62.278  1.00  0.00           H  
ATOM   2170  H2B  PE    56      27.923  62.482  62.827  1.00  0.00           H  
ATOM   2171  N31  PE    56      28.172  64.440  63.555  1.00  0.00           N  
ATOM   2172 HN1A  PE    56      28.155  65.431  63.228  1.00  0.00           H  
ATOM   2173 HN1B  PE    56      27.503  64.348  64.343  1.00  0.00           H  
ATOM   2174 HN1C  PE    56      29.135  64.237  63.892  1.00  0.00           H  
ATOM   2175  O33  PE    56      29.432  60.988  61.621  1.00  0.00           O  
ATOM   2176  O34  PE    56      31.594  62.006  62.537  1.00  0.00           O  
ATOM   2177  O21  PE    56      31.843  63.999  58.527  1.00  0.00           O  
ATOM   2178  C21  PE    56      31.359  65.249  58.591  1.00  0.00           C  
ATOM   2179  O22  PE    56      31.792  66.109  59.337  1.00  0.00           O  
ATOM   2180  C12  OL    57      30.181  65.442  57.670  1.00  0.00           C  
ATOM   2181  H2R  OL    57      30.535  65.918  56.756  1.00  0.00           H  
ATOM   2182  H2S  OL    57      29.780  64.461  57.412  1.00  0.00           H  
ATOM   2183  C13  OL    57      29.074  66.279  58.340  1.00  0.00           C  
ATOM   2184  H3R  OL    57      28.929  65.909  59.350  1.00  0.00           H  
ATOM   2185  H3S  OL    57      29.408  67.316  58.424  1.00  0.00           H  
ATOM   2186  C14  OL    57      27.715  66.211  57.620  1.00  0.00           C  
ATOM   2187  H4R  OL    57      27.315  65.196  57.662  1.00  0.00           H  
ATOM   2188  H4S  OL    57      26.990  66.843  58.129  1.00  0.00           H  
ATOM   2189  C15  OL    57      27.774  66.664  56.162  1.00  0.00           C  
ATOM   2190  H5R  OL    57      28.173  67.680  56.101  1.00  0.00           H  
ATOM   2191  H5S  OL    57      28.422  65.996  55.591  1.00  0.00           H  
ATOM   2192  C16  OL    57      26.355  66.632  55.586  1.00  0.00           C  
ATOM   2193  H6R  OL    57      25.889  65.677  55.841  1.00  0.00           H  
ATOM   2194  H6S  OL    57      25.760  67.422  56.051  1.00  0.00           H  
ATOM   2195  C17  OL    57      26.354  66.775  54.060  1.00  0.00           C  
ATOM   2196  H7R  OL    57      27.106  67.502  53.744  1.00  0.00           H  
ATOM   2197  H7S  OL    57      26.636  65.813  53.643  1.00  0.00           H  
ATOM   2198  C18  OL    57      24.958  67.173  53.550  1.00  0.00           C  
ATOM   2199  H8R  OL    57      24.227  66.507  54.008  1.00  0.00           H  
ATOM   2200  H8S  OL    57      24.731  68.187  53.884  1.00  0.00           H  
ATOM   2201  C19  OL    57      24.812  67.033  52.050  1.00  0.00           C  
ATOM   2202  H9R  OL    57      25.330  66.183  51.612  1.00  0.00           H  
ATOM   2203 C110  OL    57      24.044  67.804  51.285  1.00  0.00           C  
ATOM   2204 H10R  OL    57      23.939  67.583  50.225  1.00  0.00           H  
ATOM   2205 C111  OL    57      23.306  69.043  51.745  1.00  0.00           C  
ATOM   2206 H11R  OL    57      23.981  69.690  52.306  1.00  0.00           H  
ATOM   2207 H11S  OL    57      22.990  69.616  50.870  1.00  0.00           H  
ATOM   2208 C112  OL    57      22.061  68.713  52.590  1.00  0.00           C  
ATOM   2209 H12R  OL    57      21.415  68.034  52.028  1.00  0.00           H  
ATOM   2210 H12S  OL    57      22.351  68.206  53.514  1.00  0.00           H  
ATOM   2211 C113  OL    57      21.307  70.004  52.958  1.00  0.00           C  
ATOM   2212 H13R  OL    57      21.974  70.658  53.519  1.00  0.00           H  
ATOM   2213 H13S  OL    57      21.035  70.544  52.049  1.00  0.00           H  
ATOM   2214 C114  OL    57      20.042  69.753  53.799  1.00  0.00           C  
ATOM   2215 H14R  OL    57      19.375  69.079  53.259  1.00  0.00           H  
ATOM   2216 H14S  OL    57      20.322  69.254  54.731  1.00  0.00           H  
ATOM   2217 C115  OL    57      19.298  71.077  54.084  1.00  0.00           C  
ATOM   2218 H15R  OL    57      19.413  71.744  53.227  1.00  0.00           H  
ATOM   2219 H15S  OL    57      18.228  70.888  54.193  1.00  0.00           H  
ATOM   2220 C116  OL    57      19.832  71.795  55.337  1.00  0.00           C  
ATOM   2221 H16R  OL    57      19.402  71.340  56.234  1.00  0.00           H  
ATOM   2222 H16S  OL    57      20.910  71.634  55.392  1.00  0.00           H  
ATOM   2223 C117  OL    57      19.573  73.318  55.314  1.00  0.00           C  
ATOM   2224 H17R  OL    57      20.207  73.791  56.065  1.00  0.00           H  
ATOM   2225 H17S  OL    57      19.882  73.720  54.347  1.00  0.00           H  
ATOM   2226 C118  OL    57      18.115  73.742  55.570  1.00  0.00           C  
ATOM   2227 H18R  OL    57      17.485  73.482  54.720  1.00  0.00           H  
ATOM   2228 H18S  OL    57      18.064  74.823  55.709  1.00  0.00           H  
ATOM   2229 H18T  OL    57      17.720  73.275  56.474  1.00  0.00           H  
TER    2230       OL    57 
ATOM   2230 C116  PA    58      23.965  72.771  40.897  1.00  0.00           C  
ATOM   2231 H16R  PA    58      23.824  72.879  39.821  1.00  0.00           H  
ATOM   2232 H16S  PA    58      25.000  73.012  41.143  1.00  0.00           H  
ATOM   2233 H16T  PA    58      23.315  73.490  41.405  1.00  0.00           H  
ATOM   2234 C115  PA    58      23.640  71.335  41.342  1.00  0.00           C  
ATOM   2235 H15R  PA    58      24.148  70.635  40.686  1.00  0.00           H  
ATOM   2236 H15S  PA    58      22.570  71.158  41.219  1.00  0.00           H  
ATOM   2237 C114  PA    58      24.039  71.048  42.803  1.00  0.00           C  
ATOM   2238 H14R  PA    58      25.121  70.919  42.903  1.00  0.00           H  
ATOM   2239 H14S  PA    58      23.569  70.109  43.102  1.00  0.00           H  
ATOM   2240 C113  PA    58      23.570  72.200  43.706  1.00  0.00           C  
ATOM   2241 H13R  PA    58      22.523  72.411  43.486  1.00  0.00           H  
ATOM   2242 H13S  PA    58      24.135  73.104  43.470  1.00  0.00           H  
ATOM   2243 C112  PA    58      23.716  71.973  45.209  1.00  0.00           C  
ATOM   2244 H12R  PA    58      24.768  71.852  45.474  1.00  0.00           H  
ATOM   2245 H12S  PA    58      23.181  71.071  45.517  1.00  0.00           H  
ATOM   2246 C111  PA    58      23.126  73.205  45.912  1.00  0.00           C  
ATOM   2247 H11R  PA    58      22.078  73.288  45.650  1.00  0.00           H  
ATOM   2248 H11S  PA    58      23.607  74.120  45.556  1.00  0.00           H  
ATOM   2249 C110  PA    58      23.235  73.127  47.431  1.00  0.00           C  
ATOM   2250 H10R  PA    58      22.854  72.156  47.755  1.00  0.00           H  
ATOM   2251 H10S  PA    58      22.593  73.899  47.858  1.00  0.00           H  
ATOM   2252  C19  PA    58      24.692  73.324  47.887  1.00  0.00           C  
ATOM   2253  H9R  PA    58      25.198  74.007  47.204  1.00  0.00           H  
ATOM   2254  H9S  PA    58      25.218  72.367  47.833  1.00  0.00           H  
ATOM   2255  C18  PA    58      24.830  73.940  49.284  1.00  0.00           C  
ATOM   2256  H8R  PA    58      24.406  74.946  49.278  1.00  0.00           H  
ATOM   2257  H8S  PA    58      25.894  74.067  49.488  1.00  0.00           H  
ATOM   2258  C17  PA    58      24.177  73.118  50.407  1.00  0.00           C  
ATOM   2259  H7R  PA    58      24.442  72.062  50.305  1.00  0.00           H  
ATOM   2260  H7S  PA    58      23.090  73.195  50.345  1.00  0.00           H  
ATOM   2261  C16  PA    58      24.661  73.655  51.762  1.00  0.00           C  
ATOM   2262  H6R  PA    58      24.351  74.696  51.866  1.00  0.00           H  
ATOM   2263  H6S  PA    58      25.752  73.657  51.763  1.00  0.00           H  
ATOM   2264  C15  PA    58      24.168  72.832  52.964  1.00  0.00           C  
ATOM   2265  H5R  PA    58      24.345  71.775  52.764  1.00  0.00           H  
ATOM   2266  H5S  PA    58      23.095  72.981  53.099  1.00  0.00           H  
ATOM   2267  C14  PA    58      24.945  73.230  54.230  1.00  0.00           C  
ATOM   2268  H4R  PA    58      24.881  74.310  54.379  1.00  0.00           H  
ATOM   2269  H4S  PA    58      25.993  73.001  54.062  1.00  0.00           H  
ATOM   2270  C13  PA    58      24.505  72.540  55.531  1.00  0.00           C  
ATOM   2271  H3R  PA    58      23.532  72.941  55.823  1.00  0.00           H  
ATOM   2272  H3S  PA    58      25.223  72.836  56.302  1.00  0.00           H  
ATOM   2273  C12  PA    58      24.429  70.996  55.494  1.00  0.00           C  
ATOM   2274  H2R  PA    58      25.380  70.559  55.188  1.00  0.00           H  
ATOM   2275  H2S  PA    58      23.674  70.664  54.785  1.00  0.00           H  
ATOM   2276  C11  PE    59      24.051  70.491  56.862  1.00  0.00           C  
ATOM   2277  O12  PE    59      22.934  70.092  57.139  1.00  0.00           O  
ATOM   2278  O11  PE    59      25.067  70.615  57.737  1.00  0.00           O  
ATOM   2279  C1   PE    59      24.773  70.489  59.157  1.00  0.00           C  
ATOM   2280  HR   PE    59      23.720  70.681  59.370  1.00  0.00           H  
ATOM   2281  HS   PE    59      25.349  71.268  59.664  1.00  0.00           H  
ATOM   2282  C2   PE    59      25.208  69.123  59.745  1.00  0.00           C  
ATOM   2283  HX   PE    59      24.828  69.064  60.768  1.00  0.00           H  
ATOM   2284  C3   PE    59      26.751  69.052  59.774  1.00  0.00           C  
ATOM   2285  HA   PE    59      27.147  70.014  60.114  1.00  0.00           H  
ATOM   2286  HB   PE    59      27.118  68.888  58.759  1.00  0.00           H  
ATOM   2287  O31  PE    59      27.235  67.991  60.656  1.00  0.00           O  
ATOM   2288  P31  PE    59      28.120  68.361  61.930  1.00  0.00           P  
ATOM   2289  O32  PE    59      29.527  68.809  61.309  1.00  0.00           O  
ATOM   2290  C31  PE    59      30.747  68.051  61.518  1.00  0.00           C  
ATOM   2291  H1A  PE    59      31.484  68.333  60.758  1.00  0.00           H  
ATOM   2292  H1B  PE    59      30.553  66.977  61.441  1.00  0.00           H  
ATOM   2293  C32  PE    59      31.278  68.411  62.914  1.00  0.00           C  
ATOM   2294  H2A  PE    59      30.494  68.204  63.646  1.00  0.00           H  
ATOM   2295  H2B  PE    59      32.161  67.822  63.180  1.00  0.00           H  
ATOM   2296  N31  PE    59      31.628  69.872  63.031  1.00  0.00           N  
ATOM   2297 HN1A  PE    59      31.733  70.162  64.025  1.00  0.00           H  
ATOM   2298 HN1B  PE    59      32.532  70.093  62.559  1.00  0.00           H  
ATOM   2299 HN1C  PE    59      30.881  70.468  62.641  1.00  0.00           H  
ATOM   2300  O33  PE    59      27.537  69.572  62.559  1.00  0.00           O  
ATOM   2301  O34  PE    59      28.313  67.146  62.759  1.00  0.00           O  
ATOM   2302  O21  PE    59      24.725  68.009  58.930  1.00  0.00           O  
ATOM   2303  C21  PE    59      23.814  67.160  59.443  1.00  0.00           C  
ATOM   2304  O22  PE    59      23.271  67.323  60.527  1.00  0.00           O  
ATOM   2305  C12  OL    60      23.497  66.009  58.511  1.00  0.00           C  
ATOM   2306  H2R  OL    60      24.213  66.010  57.689  1.00  0.00           H  
ATOM   2307  H2S  OL    60      23.628  65.066  59.044  1.00  0.00           H  
ATOM   2308  C13  OL    60      22.059  66.143  57.967  1.00  0.00           C  
ATOM   2309  H3R  OL    60      21.369  66.160  58.813  1.00  0.00           H  
ATOM   2310  H3S  OL    60      21.985  67.113  57.470  1.00  0.00           H  
ATOM   2311  C14  OL    60      21.595  65.030  56.998  1.00  0.00           C  
ATOM   2312  H4R  OL    60      21.620  64.066  57.511  1.00  0.00           H  
ATOM   2313  H4S  OL    60      20.554  65.214  56.716  1.00  0.00           H  
ATOM   2314  C15  OL    60      22.430  64.946  55.707  1.00  0.00           C  
ATOM   2315  H5R  OL    60      22.332  65.886  55.159  1.00  0.00           H  
ATOM   2316  H5S  OL    60      23.482  64.826  55.968  1.00  0.00           H  
ATOM   2317  C16  OL    60      22.005  63.770  54.803  1.00  0.00           C  
ATOM   2318  H6R  OL    60      22.519  62.868  55.146  1.00  0.00           H  
ATOM   2319  H6S  OL    60      20.931  63.596  54.906  1.00  0.00           H  
ATOM   2320  C17  OL    60      22.330  64.020  53.315  1.00  0.00           C  
ATOM   2321  H7R  OL    60      21.756  64.888  52.980  1.00  0.00           H  
ATOM   2322  H7S  OL    60      23.385  64.278  53.218  1.00  0.00           H  
ATOM   2323  C18  OL    60      22.028  62.817  52.394  1.00  0.00           C  
ATOM   2324  H8R  OL    60      22.575  61.939  52.745  1.00  0.00           H  
ATOM   2325  H8S  OL    60      20.961  62.598  52.422  1.00  0.00           H  
ATOM   2326  C19  OL    60      22.450  63.099  50.972  1.00  0.00           C  
ATOM   2327  H9R  OL    60      23.193  63.886  50.862  1.00  0.00           H  
ATOM   2328 C110  OL    60      21.955  62.502  49.891  1.00  0.00           C  
ATOM   2329 H10R  OL    60      22.326  62.796  48.912  1.00  0.00           H  
ATOM   2330 C111  OL    60      20.978  61.342  49.871  1.00  0.00           C  
ATOM   2331 H11R  OL    60      20.880  60.870  50.850  1.00  0.00           H  
ATOM   2332 H11S  OL    60      19.989  61.701  49.575  1.00  0.00           H  
ATOM   2333 C112  OL    60      21.453  60.276  48.869  1.00  0.00           C  
ATOM   2334 H12R  OL    60      21.512  60.702  47.864  1.00  0.00           H  
ATOM   2335 H12S  OL    60      22.460  59.953  49.139  1.00  0.00           H  
ATOM   2336 C113  OL    60      20.548  59.037  48.859  1.00  0.00           C  
ATOM   2337 H13R  OL    60      20.443  58.655  49.878  1.00  0.00           H  
ATOM   2338 H13S  OL    60      19.554  59.322  48.508  1.00  0.00           H  
ATOM   2339 C114  OL    60      21.153  57.959  47.944  1.00  0.00           C  
ATOM   2340 H14R  OL    60      21.133  58.337  46.921  1.00  0.00           H  
ATOM   2341 H14S  OL    60      22.203  57.809  48.204  1.00  0.00           H  
ATOM   2342 C115  OL    60      20.437  56.599  48.024  1.00  0.00           C  
ATOM   2343 H15R  OL    60      20.890  55.922  47.295  1.00  0.00           H  
ATOM   2344 H15S  OL    60      20.612  56.172  49.015  1.00  0.00           H  
ATOM   2345 C116  OL    60      18.920  56.696  47.768  1.00  0.00           C  
ATOM   2346 H16R  OL    60      18.451  55.735  47.978  1.00  0.00           H  
ATOM   2347 H16S  OL    60      18.476  57.404  48.470  1.00  0.00           H  
ATOM   2348 C117  OL    60      18.597  57.111  46.316  1.00  0.00           C  
ATOM   2349 H17R  OL    60      19.224  57.949  46.012  1.00  0.00           H  
ATOM   2350 H17S  OL    60      18.823  56.278  45.648  1.00  0.00           H  
ATOM   2351 C118  OL    60      17.136  57.545  46.133  1.00  0.00           C  
ATOM   2352 H18R  OL    60      16.453  56.764  46.471  1.00  0.00           H  
ATOM   2353 H18S  OL    60      16.915  57.761  45.086  1.00  0.00           H  
ATOM   2354 H18T  OL    60      16.956  58.457  46.705  1.00  0.00           H  
TER    2355       OL    60 
ATOM   2355  C1  CHL    61      32.348  -0.839  54.448  1.00  0.00           C  
ATOM   2356  H11 CHL    61      33.177  -1.485  54.150  1.00  0.00           H  
ATOM   2357  H12 CHL    61      31.432  -1.354  54.149  1.00  0.00           H  
ATOM   2358  C2  CHL    61      32.394  -0.715  56.000  1.00  0.00           C  
ATOM   2359  H21 CHL    61      31.487  -0.231  56.372  1.00  0.00           H  
ATOM   2360  H22 CHL    61      32.432  -1.711  56.448  1.00  0.00           H  
ATOM   2361  C3  CHL    61      33.625   0.113  56.421  1.00  0.00           C  
ATOM   2362  H31 CHL    61      34.523  -0.355  56.008  1.00  0.00           H  
ATOM   2363  C4  CHL    61      33.457   1.527  55.873  1.00  0.00           C  
ATOM   2364  H41 CHL    61      32.519   1.952  56.236  1.00  0.00           H  
ATOM   2365  H42 CHL    61      34.263   2.165  56.239  1.00  0.00           H  
ATOM   2366  C5  CHL    61      33.448   1.483  54.361  1.00  0.00           C  
ATOM   2367  C6  CHL    61      34.291   2.276  53.714  1.00  0.00           C  
ATOM   2368  H61 CHL    61      34.908   2.971  54.277  1.00  0.00           H  
ATOM   2369  C7  CHL    61      34.487   2.273  52.225  1.00  0.00           C  
ATOM   2370  H71 CHL    61      34.574   3.299  51.862  1.00  0.00           H  
ATOM   2371  H72 CHL    61      35.439   1.783  52.005  1.00  0.00           H  
ATOM   2372  C8  CHL    61      33.328   1.571  51.492  1.00  0.00           C  
ATOM   2373  H81 CHL    61      32.477   2.250  51.508  1.00  0.00           H  
ATOM   2374  C9  CHL    61      32.932   0.245  52.201  1.00  0.00           C  
ATOM   2375  H91 CHL    61      33.852  -0.348  52.260  1.00  0.00           H  
ATOM   2376  C10 CHL    61      32.453   0.523  53.682  1.00  0.00           C  
ATOM   2377  C11 CHL    61      31.938  -0.610  51.343  1.00  0.00           C  
ATOM   2378 H111 CHL    61      31.935  -1.631  51.732  1.00  0.00           H  
ATOM   2379 H112 CHL    61      30.929  -0.228  51.462  1.00  0.00           H  
ATOM   2380  C12 CHL    61      32.228  -0.674  49.808  1.00  0.00           C  
ATOM   2381 H121 CHL    61      33.037  -1.384  49.630  1.00  0.00           H  
ATOM   2382 H122 CHL    61      31.347  -1.077  49.315  1.00  0.00           H  
ATOM   2383  C13 CHL    61      32.594   0.700  49.174  1.00  0.00           C  
ATOM   2384  C14 CHL    61      33.741   1.253  50.042  1.00  0.00           C  
ATOM   2385 H141 CHL    61      34.498   0.464  50.118  1.00  0.00           H  
ATOM   2386  C15 CHL    61      34.394   2.381  49.229  1.00  0.00           C  
ATOM   2387 H151 CHL    61      33.956   3.354  49.466  1.00  0.00           H  
ATOM   2388 H152 CHL    61      35.468   2.416  49.431  1.00  0.00           H  
ATOM   2389  C16 CHL    61      34.122   2.003  47.760  1.00  0.00           C  
ATOM   2390 H161 CHL    61      33.534   2.790  47.286  1.00  0.00           H  
ATOM   2391 H162 CHL    61      35.055   1.907  47.203  1.00  0.00           H  
ATOM   2392  C17 CHL    61      33.336   0.662  47.791  1.00  0.00           C  
ATOM   2393 H171 CHL    61      34.096  -0.124  47.848  1.00  0.00           H  
ATOM   2394  C18 CHL    61      31.344   1.645  49.146  1.00  0.00           C  
ATOM   2395 H181 CHL    61      30.817   1.658  50.101  1.00  0.00           H  
ATOM   2396 H182 CHL    61      30.618   1.324  48.400  1.00  0.00           H  
ATOM   2397 H183 CHL    61      31.624   2.674  48.912  1.00  0.00           H  
ATOM   2398  C19 CHL    61      31.069   1.233  53.762  1.00  0.00           C  
ATOM   2399 H191 CHL    61      31.125   2.238  53.344  1.00  0.00           H  
ATOM   2400 H192 CHL    61      30.743   1.343  54.798  1.00  0.00           H  
ATOM   2401 H193 CHL    61      30.272   0.696  53.253  1.00  0.00           H  
ATOM   2402  C20 CHL    61      32.488   0.434  46.494  1.00  0.00           C  
ATOM   2403 H201 CHL    61      31.789   1.265  46.389  1.00  0.00           H  
ATOM   2404  C21 CHL    61      31.663  -0.869  46.570  1.00  0.00           C  
ATOM   2405 H211 CHL    61      31.292  -1.167  45.591  1.00  0.00           H  
ATOM   2406 H212 CHL    61      30.782  -0.716  47.192  1.00  0.00           H  
ATOM   2407 H213 CHL    61      32.251  -1.694  46.979  1.00  0.00           H  
ATOM   2408  C22 CHL    61      33.364   0.469  45.209  1.00  0.00           C  
ATOM   2409 H221 CHL    61      33.931   1.400  45.215  1.00  0.00           H  
ATOM   2410 H222 CHL    61      34.089  -0.351  45.193  1.00  0.00           H  
ATOM   2411  C23 CHL    61      32.540   0.461  43.901  1.00  0.00           C  
ATOM   2412 H231 CHL    61      32.223  -0.555  43.653  1.00  0.00           H  
ATOM   2413 H232 CHL    61      31.645   1.065  44.048  1.00  0.00           H  
ATOM   2414  C24 CHL    61      33.363   1.018  42.727  1.00  0.00           C  
ATOM   2415 H241 CHL    61      33.830   1.953  43.038  1.00  0.00           H  
ATOM   2416 H242 CHL    61      34.164   0.306  42.548  1.00  0.00           H  
ATOM   2417  C25 CHL    61      32.596   1.214  41.403  1.00  0.00           C  
ATOM   2418 H251 CHL    61      32.147   0.263  41.113  1.00  0.00           H  
ATOM   2419  C26 CHL    61      33.549   1.643  40.286  1.00  0.00           C  
ATOM   2420 H261 CHL    61      33.007   1.742  39.344  1.00  0.00           H  
ATOM   2421 H262 CHL    61      34.333   0.898  40.156  1.00  0.00           H  
ATOM   2422 H263 CHL    61      34.006   2.606  40.518  1.00  0.00           H  
ATOM   2423  C27 CHL    61      31.483   2.261  41.488  1.00  0.00           C  
ATOM   2424 H271 CHL    61      31.890   3.245  41.723  1.00  0.00           H  
ATOM   2425 H272 CHL    61      30.765   2.007  42.264  1.00  0.00           H  
ATOM   2426 H273 CHL    61      30.952   2.309  40.534  1.00  0.00           H  
ATOM   2427  O1  CHL    61      33.753   0.215  57.835  1.00  0.00           O  
ATOM   2428  HO1 CHL    61      34.699   0.491  57.988  1.00  0.00           H  
TER    2429      CHL    61 
ATOM   2429 C116  PA    62      19.531  26.349  39.662  1.00  0.00           C  
ATOM   2430 H16R  PA    62      19.333  25.449  39.079  1.00  0.00           H  
ATOM   2431 H16S  PA    62      20.612  26.467  39.779  1.00  0.00           H  
ATOM   2432 H16T  PA    62      19.159  27.204  39.094  1.00  0.00           H  
ATOM   2433 C115  PA    62      18.851  26.314  41.045  1.00  0.00           C  
ATOM   2434 H15R  PA    62      17.767  26.293  40.913  1.00  0.00           H  
ATOM   2435 H15S  PA    62      19.104  27.253  41.537  1.00  0.00           H  
ATOM   2436 C114  PA    62      19.288  25.145  41.958  1.00  0.00           C  
ATOM   2437 H14R  PA    62      20.343  24.932  41.776  1.00  0.00           H  
ATOM   2438 H14S  PA    62      18.735  24.245  41.676  1.00  0.00           H  
ATOM   2439 C113  PA    62      19.094  25.452  43.470  1.00  0.00           C  
ATOM   2440 H13R  PA    62      18.031  25.528  43.715  1.00  0.00           H  
ATOM   2441 H13S  PA    62      19.547  26.420  43.692  1.00  0.00           H  
ATOM   2442 C112  PA    62      19.751  24.390  44.376  1.00  0.00           C  
ATOM   2443 H12R  PA    62      20.791  24.265  44.071  1.00  0.00           H  
ATOM   2444 H12S  PA    62      19.250  23.433  44.218  1.00  0.00           H  
ATOM   2445 C111  PA    62      19.739  24.705  45.886  1.00  0.00           C  
ATOM   2446 H11R  PA    62      18.726  24.943  46.216  1.00  0.00           H  
ATOM   2447 H11S  PA    62      20.366  25.578  46.095  1.00  0.00           H  
ATOM   2448 C110  PA    62      20.278  23.484  46.660  1.00  0.00           C  
ATOM   2449 H10R  PA    62      21.338  23.362  46.425  1.00  0.00           H  
ATOM   2450 H10S  PA    62      19.770  22.580  46.320  1.00  0.00           H  
ATOM   2451  C19  PA    62      20.087  23.566  48.182  1.00  0.00           C  
ATOM   2452  H9R  PA    62      20.500  22.660  48.633  1.00  0.00           H  
ATOM   2453  H9S  PA    62      19.019  23.589  48.408  1.00  0.00           H  
ATOM   2454  C18  PA    62      20.755  24.799  48.805  1.00  0.00           C  
ATOM   2455  H8R  PA    62      21.764  24.913  48.400  1.00  0.00           H  
ATOM   2456  H8S  PA    62      20.204  25.688  48.510  1.00  0.00           H  
ATOM   2457  C17  PA    62      20.779  24.700  50.343  1.00  0.00           C  
ATOM   2458  H7R  PA    62      21.231  23.751  50.639  1.00  0.00           H  
ATOM   2459  H7S  PA    62      19.753  24.721  50.718  1.00  0.00           H  
ATOM   2460  C16  PA    62      21.584  25.853  50.957  1.00  0.00           C  
ATOM   2461  H6R  PA    62      21.056  26.783  50.775  1.00  0.00           H  
ATOM   2462  H6S  PA    62      22.536  25.903  50.432  1.00  0.00           H  
ATOM   2463  C15  PA    62      21.914  25.745  52.453  1.00  0.00           C  
ATOM   2464  H5R  PA    62      22.731  26.439  52.643  1.00  0.00           H  
ATOM   2465  H5S  PA    62      22.299  24.750  52.661  1.00  0.00           H  
ATOM   2466  C14  PA    62      20.767  26.067  53.431  1.00  0.00           C  
ATOM   2467  H4R  PA    62      20.208  25.154  53.643  1.00  0.00           H  
ATOM   2468  H4S  PA    62      20.075  26.774  52.965  1.00  0.00           H  
ATOM   2469  C13  PA    62      21.322  26.667  54.746  1.00  0.00           C  
ATOM   2470  H3R  PA    62      22.264  26.174  54.988  1.00  0.00           H  
ATOM   2471  H3S  PA    62      20.646  26.473  55.583  1.00  0.00           H  
ATOM   2472  C12  PA    62      21.556  28.188  54.611  1.00  0.00           C  
ATOM   2473  H2R  PA    62      20.583  28.677  54.540  1.00  0.00           H  
ATOM   2474  H2S  PA    62      22.095  28.397  53.687  1.00  0.00           H  
ATOM   2475  C11  PE    63      22.361  28.786  55.748  1.00  0.00           C  
ATOM   2476  O12  PE    63      23.049  28.132  56.511  1.00  0.00           O  
ATOM   2477  O11  PE    63      22.281  30.129  55.797  1.00  0.00           O  
ATOM   2478  C1   PE    63      22.961  30.838  56.889  1.00  0.00           C  
ATOM   2479  HR   PE    63      22.834  30.287  57.826  1.00  0.00           H  
ATOM   2480  HS   PE    63      22.502  31.823  56.994  1.00  0.00           H  
ATOM   2481  C2   PE    63      24.469  31.059  56.609  1.00  0.00           C  
ATOM   2482  HX   PE    63      24.919  30.081  56.434  1.00  0.00           H  
ATOM   2483  C3   PE    63      25.183  31.745  57.806  1.00  0.00           C  
ATOM   2484  HA   PE    63      26.166  32.129  57.514  1.00  0.00           H  
ATOM   2485  HB   PE    63      25.329  30.981  58.574  1.00  0.00           H  
ATOM   2486  O31  PE    63      24.399  32.842  58.350  1.00  0.00           O  
ATOM   2487  P31  PE    63      24.454  33.222  59.894  1.00  0.00           P  
ATOM   2488  O32  PE    63      25.845  33.965  60.085  1.00  0.00           O  
ATOM   2489  C31  PE    63      27.036  33.255  60.497  1.00  0.00           C  
ATOM   2490  H1A  PE    63      27.056  32.255  60.051  1.00  0.00           H  
ATOM   2491  H1B  PE    63      27.049  33.165  61.586  1.00  0.00           H  
ATOM   2492  C32  PE    63      28.242  34.069  60.022  1.00  0.00           C  
ATOM   2493  H2A  PE    63      29.177  33.619  60.368  1.00  0.00           H  
ATOM   2494  H2B  PE    63      28.250  34.096  58.930  1.00  0.00           H  
ATOM   2495  N31  PE    63      28.191  35.498  60.489  1.00  0.00           N  
ATOM   2496 HN1A  PE    63      27.261  35.918  60.301  1.00  0.00           H  
ATOM   2497 HN1B  PE    63      28.411  35.613  61.500  1.00  0.00           H  
ATOM   2498 HN1C  PE    63      28.907  36.067  59.989  1.00  0.00           H  
ATOM   2499  O33  PE    63      23.373  34.182  60.192  1.00  0.00           O  
ATOM   2500  O34  PE    63      24.500  31.968  60.687  1.00  0.00           O  
ATOM   2501  O21  PE    63      24.637  31.872  55.418  1.00  0.00           O  
ATOM   2502  C21  PE    63      25.811  31.766  54.777  1.00  0.00           C  
ATOM   2503  O22  PE    63      26.700  31.004  55.112  1.00  0.00           O  
ATOM   2504  C12  OL    64      25.900  32.694  53.599  1.00  0.00           C  
ATOM   2505  H2R  OL    64      25.348  33.606  53.828  1.00  0.00           H  
ATOM   2506  H2S  OL    64      26.947  32.959  53.442  1.00  0.00           H  
ATOM   2507  C13  OL    64      25.342  32.030  52.330  1.00  0.00           C  
ATOM   2508  H3R  OL    64      25.964  31.165  52.090  1.00  0.00           H  
ATOM   2509  H3S  OL    64      24.331  31.654  52.513  1.00  0.00           H  
ATOM   2510  C14  OL    64      25.317  32.978  51.116  1.00  0.00           C  
ATOM   2511  H4R  OL    64      24.516  33.712  51.240  1.00  0.00           H  
ATOM   2512  H4S  OL    64      26.261  33.522  51.043  1.00  0.00           H  
ATOM   2513  C15  OL    64      25.089  32.154  49.838  1.00  0.00           C  
ATOM   2514  H5R  OL    64      25.893  31.423  49.736  1.00  0.00           H  
ATOM   2515  H5S  OL    64      24.160  31.593  49.957  1.00  0.00           H  
ATOM   2516  C16  OL    64      25.001  32.968  48.538  1.00  0.00           C  
ATOM   2517  H6R  OL    64      24.612  32.304  47.771  1.00  0.00           H  
ATOM   2518  H6S  OL    64      24.285  33.782  48.669  1.00  0.00           H  
ATOM   2519  C17  OL    64      26.342  33.539  48.040  1.00  0.00           C  
ATOM   2520  H7R  OL    64      26.716  34.250  48.779  1.00  0.00           H  
ATOM   2521  H7S  OL    64      27.077  32.733  47.966  1.00  0.00           H  
ATOM   2522  C18  OL    64      26.202  34.247  46.672  1.00  0.00           C  
ATOM   2523  H8R  OL    64      25.254  34.787  46.658  1.00  0.00           H  
ATOM   2524  H8S  OL    64      26.996  34.990  46.582  1.00  0.00           H  
ATOM   2525  C19  OL    64      26.247  33.274  45.502  1.00  0.00           C  
ATOM   2526  H9R  OL    64      25.928  32.258  45.724  1.00  0.00           H  
ATOM   2527 C110  OL    64      26.706  33.557  44.283  1.00  0.00           C  
ATOM   2528 H10R  OL    64      26.721  32.782  43.521  1.00  0.00           H  
ATOM   2529 C111  OL    64      27.111  34.938  43.805  1.00  0.00           C  
ATOM   2530 H11R  OL    64      26.362  35.662  44.138  1.00  0.00           H  
ATOM   2531 H11S  OL    64      28.064  35.215  44.259  1.00  0.00           H  
ATOM   2532 C112  OL    64      27.234  35.039  42.264  1.00  0.00           C  
ATOM   2533 H12R  OL    64      26.282  34.753  41.818  1.00  0.00           H  
ATOM   2534 H12S  OL    64      27.386  36.086  41.995  1.00  0.00           H  
ATOM   2535 C113  OL    64      28.360  34.197  41.614  1.00  0.00           C  
ATOM   2536 H13R  OL    64      29.290  34.305  42.174  1.00  0.00           H  
ATOM   2537 H13S  OL    64      28.080  33.145  41.619  1.00  0.00           H  
ATOM   2538 C114  OL    64      28.642  34.636  40.166  1.00  0.00           C  
ATOM   2539 H14R  OL    64      27.728  34.560  39.573  1.00  0.00           H  
ATOM   2540 H14S  OL    64      28.915  35.691  40.197  1.00  0.00           H  
ATOM   2541 C115  OL    64      29.773  33.824  39.487  1.00  0.00           C  
ATOM   2542 H15R  OL    64      30.616  33.700  40.172  1.00  0.00           H  
ATOM   2543 H15S  OL    64      29.406  32.822  39.252  1.00  0.00           H  
ATOM   2544 C116  OL    64      30.292  34.490  38.196  1.00  0.00           C  
ATOM   2545 H16R  OL    64      31.010  33.823  37.711  1.00  0.00           H  
ATOM   2546 H16S  OL    64      29.459  34.641  37.508  1.00  0.00           H  
ATOM   2547 C117  OL    64      31.007  35.825  38.475  1.00  0.00           C  
ATOM   2548 H17R  OL    64      30.318  36.550  38.911  1.00  0.00           H  
ATOM   2549 H17S  OL    64      31.787  35.635  39.214  1.00  0.00           H  
ATOM   2550 C118  OL    64      31.658  36.433  37.222  1.00  0.00           C  
ATOM   2551 H18R  OL    64      30.916  36.844  36.533  1.00  0.00           H  
ATOM   2552 H18S  OL    64      32.240  35.677  36.691  1.00  0.00           H  
ATOM   2553 H18T  OL    64      32.333  37.235  37.524  1.00  0.00           H  
TER    2554       OL    64 
ATOM   2554 C116  PA    65      36.892  49.413  44.129  1.00  0.00           C  
ATOM   2555 H16R  PA    65      36.291  48.702  43.557  1.00  0.00           H  
ATOM   2556 H16S  PA    65      37.800  48.911  44.474  1.00  0.00           H  
ATOM   2557 H16T  PA    65      37.177  50.233  43.465  1.00  0.00           H  
ATOM   2558 C115  PA    65      36.064  49.942  45.312  1.00  0.00           C  
ATOM   2559 H15R  PA    65      35.630  49.082  45.829  1.00  0.00           H  
ATOM   2560 H15S  PA    65      35.246  50.545  44.914  1.00  0.00           H  
ATOM   2561 C114  PA    65      36.884  50.773  46.324  1.00  0.00           C  
ATOM   2562 H14R  PA    65      37.635  51.369  45.800  1.00  0.00           H  
ATOM   2563 H14S  PA    65      37.432  50.071  46.956  1.00  0.00           H  
ATOM   2564 C113  PA    65      36.009  51.703  47.206  1.00  0.00           C  
ATOM   2565 H13R  PA    65      35.262  51.089  47.712  1.00  0.00           H  
ATOM   2566 H13S  PA    65      35.469  52.411  46.569  1.00  0.00           H  
ATOM   2567 C112  PA    65      36.825  52.483  48.268  1.00  0.00           C  
ATOM   2568 H12R  PA    65      37.603  53.064  47.771  1.00  0.00           H  
ATOM   2569 H12S  PA    65      37.322  51.760  48.913  1.00  0.00           H  
ATOM   2570 C111  PA    65      35.999  53.413  49.185  1.00  0.00           C  
ATOM   2571 H11R  PA    65      35.142  52.855  49.563  1.00  0.00           H  
ATOM   2572 H11S  PA    65      35.603  54.257  48.614  1.00  0.00           H  
ATOM   2573 C110  PA    65      36.794  53.945  50.402  1.00  0.00           C  
ATOM   2574 H10R  PA    65      37.264  53.119  50.941  1.00  0.00           H  
ATOM   2575 H10S  PA    65      36.079  54.396  51.093  1.00  0.00           H  
ATOM   2576  C19  PA    65      37.831  55.029  50.039  1.00  0.00           C  
ATOM   2577  H9R  PA    65      37.801  55.815  50.792  1.00  0.00           H  
ATOM   2578  H9S  PA    65      37.519  55.493  49.107  1.00  0.00           H  
ATOM   2579  C18  PA    65      39.301  54.601  49.888  1.00  0.00           C  
ATOM   2580  H8R  PA    65      39.834  55.475  49.508  1.00  0.00           H  
ATOM   2581  H8S  PA    65      39.363  53.830  49.117  1.00  0.00           H  
ATOM   2582  C17  PA    65      40.014  54.152  51.192  1.00  0.00           C  
ATOM   2583  H7R  PA    65      41.071  53.984  50.979  1.00  0.00           H  
ATOM   2584  H7S  PA    65      39.593  53.205  51.526  1.00  0.00           H  
ATOM   2585  C16  PA    65      39.876  55.207  52.312  1.00  0.00           C  
ATOM   2586  H6R  PA    65      38.846  55.180  52.647  1.00  0.00           H  
ATOM   2587  H6S  PA    65      40.054  56.192  51.874  1.00  0.00           H  
ATOM   2588  C15  PA    65      40.752  55.084  53.578  1.00  0.00           C  
ATOM   2589  H5R  PA    65      40.505  55.928  54.230  1.00  0.00           H  
ATOM   2590  H5S  PA    65      41.799  55.212  53.304  1.00  0.00           H  
ATOM   2591  C14  PA    65      40.573  53.785  54.397  1.00  0.00           C  
ATOM   2592  H4R  PA    65      41.021  52.947  53.858  1.00  0.00           H  
ATOM   2593  H4S  PA    65      39.509  53.572  54.516  1.00  0.00           H  
ATOM   2594  C13  PA    65      41.215  53.928  55.797  1.00  0.00           C  
ATOM   2595  H3R  PA    65      40.705  54.741  56.320  1.00  0.00           H  
ATOM   2596  H3S  PA    65      42.255  54.236  55.677  1.00  0.00           H  
ATOM   2597  C12  PA    65      41.173  52.659  56.682  1.00  0.00           C  
ATOM   2598  H2R  PA    65      41.732  51.847  56.212  1.00  0.00           H  
ATOM   2599  H2S  PA    65      40.146  52.309  56.793  1.00  0.00           H  
ATOM   2600  C11  PC    66      41.753  52.904  58.063  1.00  0.00           C  
ATOM   2601  O12  PC    66      42.419  53.873  58.385  1.00  0.00           O  
ATOM   2602  O11  PC    66      41.454  51.908  58.908  1.00  0.00           O  
ATOM   2603  C1   PC    66      42.065  51.896  60.230  1.00  0.00           C  
ATOM   2604  HR   PC    66      41.933  52.853  60.739  1.00  0.00           H  
ATOM   2605  HS   PC    66      43.127  51.682  60.143  1.00  0.00           H  
ATOM   2606  C2   PC    66      41.377  50.802  61.053  1.00  0.00           C  
ATOM   2607  HX   PC    66      40.353  51.124  61.228  1.00  0.00           H  
ATOM   2608  C3   PC    66      42.056  50.534  62.399  1.00  0.00           C  
ATOM   2609  HA   PC    66      43.097  50.248  62.230  1.00  0.00           H  
ATOM   2610  HB   PC    66      41.547  49.710  62.906  1.00  0.00           H  
ATOM   2611  O31  PC    66      42.001  51.733  63.204  1.00  0.00           O  
ATOM   2612  P31  PC    66      40.707  52.149  64.018  1.00  0.00           P  
ATOM   2613  O32  PC    66      40.884  51.361  65.371  1.00  0.00           O  
ATOM   2614  C31  PC    66      41.750  51.882  66.391  1.00  0.00           C  
ATOM   2615  H1A  PC    66      42.424  52.633  65.967  1.00  0.00           H  
ATOM   2616  H1B  PC    66      42.339  51.069  66.822  1.00  0.00           H  
ATOM   2617  C32  PC    66      40.839  52.486  67.461  1.00  0.00           C  
ATOM   2618  H2A  PC    66      40.313  51.682  67.980  1.00  0.00           H  
ATOM   2619  H2B  PC    66      40.091  53.121  66.985  1.00  0.00           H  
ATOM   2620  N31  PC    66      41.520  53.321  68.502  1.00  0.00           N  
ATOM   2621  C33  PC    66      40.502  53.768  69.476  1.00  0.00           C  
ATOM   2622  H3A  PC    66      40.965  54.468  70.172  1.00  0.00           H  
ATOM   2623  H3B  PC    66      40.152  52.881  70.006  1.00  0.00           H  
ATOM   2624  H3C  PC    66      39.688  54.242  68.926  1.00  0.00           H  
ATOM   2625  C34  PC    66      42.545  52.541  69.255  1.00  0.00           C  
ATOM   2626  H4A  PC    66      43.248  52.097  68.554  1.00  0.00           H  
ATOM   2627  H4B  PC    66      42.044  51.756  69.826  1.00  0.00           H  
ATOM   2628  H4C  PC    66      43.072  53.225  69.919  1.00  0.00           H  
ATOM   2629  C35  PC    66      42.112  54.539  67.874  1.00  0.00           C  
ATOM   2630  H5A  PC    66      42.426  55.227  68.658  1.00  0.00           H  
ATOM   2631  H5B  PC    66      41.338  55.001  67.260  1.00  0.00           H  
ATOM   2632  H5C  PC    66      42.968  54.251  67.261  1.00  0.00           H  
ATOM   2633  O33  PC    66      40.827  53.607  64.271  1.00  0.00           O  
ATOM   2634  O34  PC    66      39.470  51.634  63.371  1.00  0.00           O  
ATOM   2635  O21  PC    66      41.424  49.564  60.325  1.00  0.00           O  
ATOM   2636  C21  PC    66      40.284  49.115  59.785  1.00  0.00           C  
ATOM   2637  O22  PC    66      39.199  49.669  59.879  1.00  0.00           O  
ATOM   2638  C12  OL    67      40.526  47.817  59.068  1.00  0.00           C  
ATOM   2639  H2R  OL    67      41.599  47.692  58.904  1.00  0.00           H  
ATOM   2640  H2S  OL    67      40.202  47.017  59.732  1.00  0.00           H  
ATOM   2641  C13  OL    67      39.792  47.732  57.719  1.00  0.00           C  
ATOM   2642  H3R  OL    67      39.828  46.695  57.376  1.00  0.00           H  
ATOM   2643  H3S  OL    67      38.741  48.003  57.852  1.00  0.00           H  
ATOM   2644  C14  OL    67      40.431  48.649  56.653  1.00  0.00           C  
ATOM   2645  H4R  OL    67      40.501  49.663  57.046  1.00  0.00           H  
ATOM   2646  H4S  OL    67      41.447  48.305  56.454  1.00  0.00           H  
ATOM   2647  C15  OL    67      39.618  48.641  55.345  1.00  0.00           C  
ATOM   2648  H5R  OL    67      39.683  47.640  54.913  1.00  0.00           H  
ATOM   2649  H5S  OL    67      38.568  48.807  55.593  1.00  0.00           H  
ATOM   2650  C16  OL    67      40.032  49.669  54.263  1.00  0.00           C  
ATOM   2651  H6R  OL    67      39.686  50.666  54.547  1.00  0.00           H  
ATOM   2652  H6S  OL    67      41.118  49.711  54.155  1.00  0.00           H  
ATOM   2653  C17  OL    67      39.394  49.250  52.922  1.00  0.00           C  
ATOM   2654  H7R  OL    67      39.834  48.298  52.618  1.00  0.00           H  
ATOM   2655  H7S  OL    67      38.332  49.066  53.098  1.00  0.00           H  
ATOM   2656  C18  OL    67      39.521  50.249  51.755  1.00  0.00           C  
ATOM   2657  H8R  OL    67      39.080  51.196  52.069  1.00  0.00           H  
ATOM   2658  H8S  OL    67      40.570  50.423  51.500  1.00  0.00           H  
ATOM   2659  C19  OL    67      38.735  49.726  50.572  1.00  0.00           C  
ATOM   2660  H9R  OL    67      37.690  49.505  50.789  1.00  0.00           H  
ATOM   2661 C110  OL    67      39.198  49.467  49.353  1.00  0.00           C  
ATOM   2662 H10R  OL    67      38.509  49.052  48.621  1.00  0.00           H  
ATOM   2663 C111  OL    67      40.594  49.724  48.819  1.00  0.00           C  
ATOM   2664 H11R  OL    67      41.053  50.611  49.264  1.00  0.00           H  
ATOM   2665 H11S  OL    67      41.227  48.866  49.056  1.00  0.00           H  
ATOM   2666 C112  OL    67      40.513  49.882  47.285  1.00  0.00           C  
ATOM   2667 H12R  OL    67      39.857  49.097  46.911  1.00  0.00           H  
ATOM   2668 H12S  OL    67      40.021  50.826  47.039  1.00  0.00           H  
ATOM   2669 C113  OL    67      41.875  49.790  46.557  1.00  0.00           C  
ATOM   2670 H13R  OL    67      42.380  50.757  46.604  1.00  0.00           H  
ATOM   2671 H13S  OL    67      42.514  49.090  47.097  1.00  0.00           H  
ATOM   2672 C114  OL    67      41.754  49.306  45.088  1.00  0.00           C  
ATOM   2673 H14R  OL    67      42.745  49.070  44.693  1.00  0.00           H  
ATOM   2674 H14S  OL    67      41.191  48.371  45.067  1.00  0.00           H  
ATOM   2675 C115  OL    67      41.064  50.326  44.158  1.00  0.00           C  
ATOM   2676 H15R  OL    67      40.730  49.830  43.244  1.00  0.00           H  
ATOM   2677 H15S  OL    67      40.171  50.708  44.656  1.00  0.00           H  
ATOM   2678 C116  OL    67      41.997  51.495  43.790  1.00  0.00           C  
ATOM   2679 H16R  OL    67      41.410  52.369  43.501  1.00  0.00           H  
ATOM   2680 H16S  OL    67      42.583  51.774  44.664  1.00  0.00           H  
ATOM   2681 C117  OL    67      42.960  51.184  42.635  1.00  0.00           C  
ATOM   2682 H17R  OL    67      43.391  50.191  42.755  1.00  0.00           H  
ATOM   2683 H17S  OL    67      42.403  51.184  41.696  1.00  0.00           H  
ATOM   2684 C118  OL    67      44.087  52.227  42.577  1.00  0.00           C  
ATOM   2685 H18R  OL    67      44.380  52.410  41.542  1.00  0.00           H  
ATOM   2686 H18S  OL    67      44.956  51.880  43.144  1.00  0.00           H  
ATOM   2687 H18T  OL    67      43.753  53.171  43.011  1.00  0.00           H  
TER    2688       OL    67 
ATOM   2688 C116  PA    68      71.025  54.259  45.108  1.00  0.00           C  
ATOM   2689 H16R  PA    68      71.553  53.382  44.726  1.00  0.00           H  
ATOM   2690 H16S  PA    68      69.981  53.994  45.237  1.00  0.00           H  
ATOM   2691 H16T  PA    68      71.417  54.515  46.087  1.00  0.00           H  
ATOM   2692 C115  PA    68      71.161  55.462  44.162  1.00  0.00           C  
ATOM   2693 H15R  PA    68      70.580  55.277  43.258  1.00  0.00           H  
ATOM   2694 H15S  PA    68      72.209  55.547  43.865  1.00  0.00           H  
ATOM   2695 C114  PA    68      70.715  56.791  44.808  1.00  0.00           C  
ATOM   2696 H14R  PA    68      70.929  57.609  44.115  1.00  0.00           H  
ATOM   2697 H14S  PA    68      71.337  56.956  45.686  1.00  0.00           H  
ATOM   2698 C113  PA    68      69.225  56.854  45.225  1.00  0.00           C  
ATOM   2699 H13R  PA    68      68.955  55.974  45.809  1.00  0.00           H  
ATOM   2700 H13S  PA    68      68.587  56.837  44.339  1.00  0.00           H  
ATOM   2701 C112  PA    68      68.891  58.115  46.051  1.00  0.00           C  
ATOM   2702 H12R  PA    68      67.803  58.220  46.114  1.00  0.00           H  
ATOM   2703 H12S  PA    68      69.272  58.999  45.535  1.00  0.00           H  
ATOM   2704 C111  PA    68      69.459  58.087  47.485  1.00  0.00           C  
ATOM   2705 H11R  PA    68      70.547  58.028  47.463  1.00  0.00           H  
ATOM   2706 H11S  PA    68      69.098  57.202  48.006  1.00  0.00           H  
ATOM   2707 C110  PA    68      69.042  59.359  48.238  1.00  0.00           C  
ATOM   2708 H10R  PA    68      67.977  59.530  48.059  1.00  0.00           H  
ATOM   2709 H10S  PA    68      69.592  60.204  47.817  1.00  0.00           H  
ATOM   2710  C19  PA    68      69.273  59.336  49.757  1.00  0.00           C  
ATOM   2711  H9R  PA    68      70.325  59.166  49.994  1.00  0.00           H  
ATOM   2712  H9S  PA    68      68.710  58.517  50.210  1.00  0.00           H  
ATOM   2713  C18  PA    68      68.810  60.680  50.346  1.00  0.00           C  
ATOM   2714  H8R  PA    68      67.795  60.886  50.000  1.00  0.00           H  
ATOM   2715  H8S  PA    68      69.445  61.486  49.967  1.00  0.00           H  
ATOM   2716  C17  PA    68      68.830  60.663  51.882  1.00  0.00           C  
ATOM   2717  H7R  PA    68      68.338  59.750  52.229  1.00  0.00           H  
ATOM   2718  H7S  PA    68      68.261  61.512  52.262  1.00  0.00           H  
ATOM   2719  C16  PA    68      70.266  60.738  52.420  1.00  0.00           C  
ATOM   2720  H6R  PA    68      70.738  61.639  52.026  1.00  0.00           H  
ATOM   2721  H6S  PA    68      70.838  59.890  52.037  1.00  0.00           H  
ATOM   2722  C15  PA    68      70.359  60.765  53.958  1.00  0.00           C  
ATOM   2723  H5R  PA    68      71.389  60.535  54.223  1.00  0.00           H  
ATOM   2724  H5S  PA    68      69.715  59.994  54.389  1.00  0.00           H  
ATOM   2725  C14  PA    68      70.013  62.137  54.565  1.00  0.00           C  
ATOM   2726  H4R  PA    68      68.979  62.388  54.325  1.00  0.00           H  
ATOM   2727  H4S  PA    68      70.646  62.886  54.088  1.00  0.00           H  
ATOM   2728  C13  PA    68      70.233  62.192  56.094  1.00  0.00           C  
ATOM   2729  H3R  PA    68      71.265  61.906  56.313  1.00  0.00           H  
ATOM   2730  H3S  PA    68      69.577  61.471  56.588  1.00  0.00           H  
ATOM   2731  C12  PA    68      69.963  63.592  56.685  1.00  0.00           C  
ATOM   2732  H2R  PA    68      68.939  63.894  56.466  1.00  0.00           H  
ATOM   2733  H2S  PA    68      70.623  64.325  56.214  1.00  0.00           H  
ATOM   2734  C11  PC    69      70.177  63.644  58.184  1.00  0.00           C  
ATOM   2735  O12  PC    69      70.267  62.665  58.911  1.00  0.00           O  
ATOM   2736  O11  PC    69      70.266  64.914  58.624  1.00  0.00           O  
ATOM   2737  C1   PC    69      70.625  65.163  60.015  1.00  0.00           C  
ATOM   2738  HR   PC    69      70.025  64.528  60.672  1.00  0.00           H  
ATOM   2739  HS   PC    69      70.395  66.204  60.255  1.00  0.00           H  
ATOM   2740  C2   PC    69      72.142  64.928  60.242  1.00  0.00           C  
ATOM   2741  HX   PC    69      72.358  63.884  60.006  1.00  0.00           H  
ATOM   2742  C3   PC    69      72.599  65.161  61.709  1.00  0.00           C  
ATOM   2743  HA   PC    69      73.453  65.846  61.753  1.00  0.00           H  
ATOM   2744  HB   PC    69      72.921  64.202  62.120  1.00  0.00           H  
ATOM   2745  O31  PC    69      71.523  65.698  62.527  1.00  0.00           O  
ATOM   2746  P31  PC    69      71.502  65.560  64.121  1.00  0.00           P  
ATOM   2747  O32  PC    69      70.760  64.177  64.393  1.00  0.00           O  
ATOM   2748  C31  PC    69      71.434  62.901  64.284  1.00  0.00           C  
ATOM   2749  H1A  PC    69      72.509  63.012  64.452  1.00  0.00           H  
ATOM   2750  H1B  PC    69      71.281  62.507  63.276  1.00  0.00           H  
ATOM   2751  C32  PC    69      70.879  61.928  65.351  1.00  0.00           C  
ATOM   2752  H2A  PC    69      71.104  62.322  66.345  1.00  0.00           H  
ATOM   2753  H2B  PC    69      71.379  60.962  65.258  1.00  0.00           H  
ATOM   2754  N31  PC    69      69.399  61.643  65.330  1.00  0.00           N  
ATOM   2755  C33  PC    69      69.101  60.362  65.999  1.00  0.00           C  
ATOM   2756  H3A  PC    69      69.517  60.358  67.007  1.00  0.00           H  
ATOM   2757  H3B  PC    69      69.546  59.570  65.399  1.00  0.00           H  
ATOM   2758  H3C  PC    69      68.018  60.246  66.008  1.00  0.00           H  
ATOM   2759  C34  PC    69      68.646  62.725  66.018  1.00  0.00           C  
ATOM   2760  H4A  PC    69      68.854  63.653  65.483  1.00  0.00           H  
ATOM   2761  H4B  PC    69      68.996  62.780  67.051  1.00  0.00           H  
ATOM   2762  H4C  PC    69      67.580  62.492  65.988  1.00  0.00           H  
ATOM   2763  C35  PC    69      68.880  61.465  63.954  1.00  0.00           C  
ATOM   2764  H5A  PC    69      69.326  60.554  63.553  1.00  0.00           H  
ATOM   2765  H5B  PC    69      69.165  62.336  63.369  1.00  0.00           H  
ATOM   2766  H5C  PC    69      67.796  61.361  64.014  1.00  0.00           H  
ATOM   2767  O33  PC    69      72.895  65.438  64.612  1.00  0.00           O  
ATOM   2768  O34  PC    69      70.655  66.658  64.658  1.00  0.00           O  
ATOM   2769  O21  PC    69      72.914  65.807  59.373  1.00  0.00           O  
ATOM   2770  C21  PC    69      73.282  65.360  58.154  1.00  0.00           C  
ATOM   2771  O22  PC    69      73.053  64.241  57.740  1.00  0.00           O  
ATOM   2772  C12  OL    70      74.018  66.400  57.348  1.00  0.00           C  
ATOM   2773  H2R  OL    70      74.271  67.242  57.997  1.00  0.00           H  
ATOM   2774  H2S  OL    70      74.951  65.955  57.006  1.00  0.00           H  
ATOM   2775  C13  OL    70      73.205  66.889  56.128  1.00  0.00           C  
ATOM   2776  H3R  OL    70      72.171  67.084  56.425  1.00  0.00           H  
ATOM   2777  H3S  OL    70      73.622  67.838  55.784  1.00  0.00           H  
ATOM   2778  C14  OL    70      73.251  65.901  54.943  1.00  0.00           C  
ATOM   2779  H4R  OL    70      74.256  65.903  54.515  1.00  0.00           H  
ATOM   2780  H4S  OL    70      73.047  64.886  55.289  1.00  0.00           H  
ATOM   2781  C15  OL    70      72.254  66.249  53.828  1.00  0.00           C  
ATOM   2782  H5R  OL    70      71.239  66.259  54.231  1.00  0.00           H  
ATOM   2783  H5S  OL    70      72.471  67.248  53.446  1.00  0.00           H  
ATOM   2784  C16  OL    70      72.350  65.228  52.680  1.00  0.00           C  
ATOM   2785  H6R  OL    70      73.397  65.078  52.415  1.00  0.00           H  
ATOM   2786  H6S  OL    70      71.942  64.271  53.004  1.00  0.00           H  
ATOM   2787  C17  OL    70      71.610  65.671  51.421  1.00  0.00           C  
ATOM   2788  H7R  OL    70      70.585  65.952  51.670  1.00  0.00           H  
ATOM   2789  H7S  OL    70      72.102  66.558  51.020  1.00  0.00           H  
ATOM   2790  C18  OL    70      71.579  64.568  50.353  1.00  0.00           C  
ATOM   2791  H8R  OL    70      72.598  64.297  50.057  1.00  0.00           H  
ATOM   2792  H8S  OL    70      71.089  63.686  50.773  1.00  0.00           H  
ATOM   2793  C19  OL    70      70.792  65.116  49.188  1.00  0.00           C  
ATOM   2794  H9R  OL    70      70.107  65.918  49.452  1.00  0.00           H  
ATOM   2795 C110  OL    70      70.967  64.825  47.907  1.00  0.00           C  
ATOM   2796 H10R  OL    70      70.392  65.378  47.166  1.00  0.00           H  
ATOM   2797 C111  OL    70      71.755  63.653  47.363  1.00  0.00           C  
ATOM   2798 H11R  OL    70      72.109  63.009  48.169  1.00  0.00           H  
ATOM   2799 H11S  OL    70      71.057  63.061  46.775  1.00  0.00           H  
ATOM   2800 C112  OL    70      72.930  64.100  46.464  1.00  0.00           C  
ATOM   2801 H12R  OL    70      72.596  64.931  45.838  1.00  0.00           H  
ATOM   2802 H12S  OL    70      73.737  64.484  47.094  1.00  0.00           H  
ATOM   2803 C113  OL    70      73.513  62.980  45.564  1.00  0.00           C  
ATOM   2804 H13R  OL    70      74.279  63.424  44.928  1.00  0.00           H  
ATOM   2805 H13S  OL    70      74.009  62.233  46.187  1.00  0.00           H  
ATOM   2806 C114  OL    70      72.473  62.287  44.654  1.00  0.00           C  
ATOM   2807 H14R  OL    70      71.723  61.787  45.269  1.00  0.00           H  
ATOM   2808 H14S  OL    70      71.950  63.049  44.072  1.00  0.00           H  
ATOM   2809 C115  OL    70      73.034  61.213  43.698  1.00  0.00           C  
ATOM   2810 H15R  OL    70      73.355  60.346  44.277  1.00  0.00           H  
ATOM   2811 H15S  OL    70      72.198  60.875  43.081  1.00  0.00           H  
ATOM   2812 C116  OL    70      74.161  61.673  42.744  1.00  0.00           C  
ATOM   2813 H16R  OL    70      74.056  61.130  41.802  1.00  0.00           H  
ATOM   2814 H16S  OL    70      74.014  62.730  42.512  1.00  0.00           H  
ATOM   2815 C117  OL    70      75.610  61.443  43.226  1.00  0.00           C  
ATOM   2816 H17R  OL    70      76.277  61.718  42.407  1.00  0.00           H  
ATOM   2817 H17S  OL    70      75.841  62.100  44.065  1.00  0.00           H  
ATOM   2818 C118  OL    70      75.922  59.986  43.614  1.00  0.00           C  
ATOM   2819 H18R  OL    70      75.404  59.704  44.531  1.00  0.00           H  
ATOM   2820 H18S  OL    70      76.995  59.857  43.769  1.00  0.00           H  
ATOM   2821 H18T  OL    70      75.607  59.310  42.820  1.00  0.00           H  
TER    2822       OL    70 
ATOM   2822 C116  PA    71      54.893  50.566  40.769  1.00  0.00           C  
ATOM   2823 H16R  PA    71      55.641  49.922  41.228  1.00  0.00           H  
ATOM   2824 H16S  PA    71      55.392  51.230  40.058  1.00  0.00           H  
ATOM   2825 H16T  PA    71      54.198  49.941  40.206  1.00  0.00           H  
ATOM   2826 C115  PA    71      54.179  51.410  41.839  1.00  0.00           C  
ATOM   2827 H15R  PA    71      53.389  51.992  41.363  1.00  0.00           H  
ATOM   2828 H15S  PA    71      54.908  52.123  42.224  1.00  0.00           H  
ATOM   2829 C114  PA    71      53.572  50.642  43.034  1.00  0.00           C  
ATOM   2830 H14R  PA    71      52.768  49.999  42.669  1.00  0.00           H  
ATOM   2831 H14S  PA    71      53.115  51.379  43.696  1.00  0.00           H  
ATOM   2832 C113  PA    71      54.613  49.813  43.823  1.00  0.00           C  
ATOM   2833 H13R  PA    71      55.569  50.329  43.781  1.00  0.00           H  
ATOM   2834 H13S  PA    71      54.753  48.864  43.304  1.00  0.00           H  
ATOM   2835 C112  PA    71      54.302  49.520  45.312  1.00  0.00           C  
ATOM   2836 H12R  PA    71      53.402  48.907  45.388  1.00  0.00           H  
ATOM   2837 H12S  PA    71      54.102  50.449  45.854  1.00  0.00           H  
ATOM   2838 C111  PA    71      55.513  48.792  45.954  1.00  0.00           C  
ATOM   2839 H11R  PA    71      56.337  49.504  46.034  1.00  0.00           H  
ATOM   2840 H11S  PA    71      55.837  48.006  45.268  1.00  0.00           H  
ATOM   2841 C110  PA    71      55.275  48.153  47.341  1.00  0.00           C  
ATOM   2842 H10R  PA    71      54.396  47.508  47.278  1.00  0.00           H  
ATOM   2843 H10S  PA    71      55.053  48.939  48.064  1.00  0.00           H  
ATOM   2844  C19  PA    71      56.468  47.294  47.837  1.00  0.00           C  
ATOM   2845  H9R  PA    71      57.402  47.858  47.790  1.00  0.00           H  
ATOM   2846  H9S  PA    71      56.580  46.462  47.136  1.00  0.00           H  
ATOM   2847  C18  PA    71      56.270  46.696  49.257  1.00  0.00           C  
ATOM   2848  H8R  PA    71      56.859  45.780  49.333  1.00  0.00           H  
ATOM   2849  H8S  PA    71      55.222  46.411  49.370  1.00  0.00           H  
ATOM   2850  C17  PA    71      56.651  47.584  50.462  1.00  0.00           C  
ATOM   2851  H7R  PA    71      56.006  48.467  50.483  1.00  0.00           H  
ATOM   2852  H7S  PA    71      57.687  47.914  50.361  1.00  0.00           H  
ATOM   2853  C16  PA    71      56.509  46.805  51.792  1.00  0.00           C  
ATOM   2854  H6R  PA    71      57.239  45.993  51.810  1.00  0.00           H  
ATOM   2855  H6S  PA    71      55.527  46.328  51.828  1.00  0.00           H  
ATOM   2856  C15  PA    71      56.708  47.687  53.048  1.00  0.00           C  
ATOM   2857  H5R  PA    71      56.080  48.577  52.973  1.00  0.00           H  
ATOM   2858  H5S  PA    71      57.747  48.019  53.085  1.00  0.00           H  
ATOM   2859  C14  PA    71      56.382  46.931  54.356  1.00  0.00           C  
ATOM   2860  H4R  PA    71      57.096  46.111  54.440  1.00  0.00           H  
ATOM   2861  H4S  PA    71      55.384  46.496  54.273  1.00  0.00           H  
ATOM   2862  C13  PA    71      56.436  47.770  55.658  1.00  0.00           C  
ATOM   2863  H3R  PA    71      55.627  48.503  55.655  1.00  0.00           H  
ATOM   2864  H3S  PA    71      57.376  48.314  55.691  1.00  0.00           H  
ATOM   2865  C12  PA    71      56.313  46.867  56.913  1.00  0.00           C  
ATOM   2866  H2R  PA    71      57.071  46.084  56.881  1.00  0.00           H  
ATOM   2867  H2S  PA    71      55.350  46.360  56.894  1.00  0.00           H  
ATOM   2868  C11  PS    72      56.417  47.567  58.254  1.00  0.00           C  
ATOM   2869  O12  PS    72      56.897  48.675  58.433  1.00  0.00           O  
ATOM   2870  O11  PS    72      55.934  46.785  59.238  1.00  0.00           O  
ATOM   2871  C1   PS    72      55.820  47.284  60.612  1.00  0.00           C  
ATOM   2872  HR   PS    72      56.510  48.106  60.797  1.00  0.00           H  
ATOM   2873  HS   PS    72      56.089  46.471  61.293  1.00  0.00           H  
ATOM   2874  C2   PS    72      54.366  47.739  60.932  1.00  0.00           C  
ATOM   2875  HX   PS    72      54.312  48.195  61.924  1.00  0.00           H  
ATOM   2876  C3   PS    72      53.365  46.566  60.855  1.00  0.00           C  
ATOM   2877  HA   PS    72      53.284  46.305  59.798  1.00  0.00           H  
ATOM   2878  HB   PS    72      52.390  46.898  61.223  1.00  0.00           H  
ATOM   2879  O31  PS    72      53.772  45.367  61.582  1.00  0.00           O  
ATOM   2880  P31  PS    72      53.501  45.198  63.138  1.00  0.00           P  
ATOM   2881  O32  PS    72      51.905  45.093  63.260  1.00  0.00           O  
ATOM   2882  C31  PS    72      51.097  44.054  62.630  1.00  0.00           C  
ATOM   2883  H1A  PS    72      51.496  43.779  61.647  1.00  0.00           H  
ATOM   2884  H1B  PS    72      50.096  44.472  62.471  1.00  0.00           H  
ATOM   2885  C32  PS    72      50.965  42.825  63.555  1.00  0.00           C  
ATOM   2886  H2A  PS    72      50.771  43.188  64.565  1.00  0.00           H  
ATOM   2887  N31  PS    72      52.225  41.987  63.653  1.00  0.00           N  
ATOM   2888 HN1A  PS    72      53.035  42.574  63.929  1.00  0.00           H  
ATOM   2889 HN1B  PS    72      52.144  41.204  64.338  1.00  0.00           H  
ATOM   2890 HN1C  PS    72      52.495  41.559  62.741  1.00  0.00           H  
ATOM   2891  C33  PS    72      49.706  42.065  63.183  1.00  0.00           C  
ATOM   2892  O33  PS    72      54.106  43.913  63.557  1.00  0.00           O  
ATOM   2893  O34  PS    72      53.967  46.428  63.812  1.00  0.00           O  
ATOM   2894  O21  PS    72      53.918  48.690  59.931  1.00  0.00           O  
ATOM   2895  C21  PS    72      54.079  49.998  60.171  1.00  0.00           C  
ATOM   2896  O22  PS    72      54.610  50.458  61.165  1.00  0.00           O  
ATOM   2897  O35  PS    72      48.820  41.957  64.006  1.00  0.00           O  
ATOM   2898  O36  PS    72      49.604  41.569  62.082  1.00  0.00           O  
ATOM   2899  C12  OL    73      53.576  50.843  59.036  1.00  0.00           C  
ATOM   2900  H2R  OL    73      52.533  50.586  58.838  1.00  0.00           H  
ATOM   2901  H2S  OL    73      53.619  51.892  59.330  1.00  0.00           H  
ATOM   2902  C13  OL    73      54.444  50.646  57.781  1.00  0.00           C  
ATOM   2903  H3R  OL    73      55.462  50.977  58.002  1.00  0.00           H  
ATOM   2904  H3S  OL    73      54.475  49.589  57.506  1.00  0.00           H  
ATOM   2905  C14  OL    73      53.869  51.470  56.625  1.00  0.00           C  
ATOM   2906  H4R  OL    73      52.920  51.026  56.321  1.00  0.00           H  
ATOM   2907  H4S  OL    73      53.629  52.464  57.006  1.00  0.00           H  
ATOM   2908  C15  OL    73      54.805  51.624  55.408  1.00  0.00           C  
ATOM   2909  H5R  OL    73      55.739  52.092  55.730  1.00  0.00           H  
ATOM   2910  H5S  OL    73      55.043  50.653  54.966  1.00  0.00           H  
ATOM   2911  C16  OL    73      54.094  52.503  54.367  1.00  0.00           C  
ATOM   2912  H6R  OL    73      53.246  51.937  53.978  1.00  0.00           H  
ATOM   2913  H6S  OL    73      53.699  53.381  54.874  1.00  0.00           H  
ATOM   2914  C17  OL    73      54.947  52.991  53.183  1.00  0.00           C  
ATOM   2915  H7R  OL    73      55.953  53.229  53.535  1.00  0.00           H  
ATOM   2916  H7S  OL    73      55.006  52.182  52.453  1.00  0.00           H  
ATOM   2917  C18  OL    73      54.323  54.248  52.536  1.00  0.00           C  
ATOM   2918  H8R  OL    73      53.278  54.048  52.296  1.00  0.00           H  
ATOM   2919  H8S  OL    73      54.316  55.044  53.280  1.00  0.00           H  
ATOM   2920  C19  OL    73      55.072  54.772  51.322  1.00  0.00           C  
ATOM   2921  H9R  OL    73      55.883  55.463  51.548  1.00  0.00           H  
ATOM   2922 C110  OL    73      54.735  54.565  50.052  1.00  0.00           C  
ATOM   2923 H10R  OL    73      55.295  55.061  49.261  1.00  0.00           H  
ATOM   2924 C111  OL    73      53.704  53.567  49.575  1.00  0.00           C  
ATOM   2925 H11R  OL    73      53.443  52.886  50.386  1.00  0.00           H  
ATOM   2926 H11S  OL    73      52.785  54.079  49.285  1.00  0.00           H  
ATOM   2927 C112  OL    73      54.241  52.730  48.392  1.00  0.00           C  
ATOM   2928 H12R  OL    73      55.170  52.258  48.717  1.00  0.00           H  
ATOM   2929 H12S  OL    73      53.547  51.917  48.191  1.00  0.00           H  
ATOM   2930 C113  OL    73      54.488  53.474  47.056  1.00  0.00           C  
ATOM   2931 H13R  OL    73      55.398  54.076  47.137  1.00  0.00           H  
ATOM   2932 H13S  OL    73      54.674  52.716  46.294  1.00  0.00           H  
ATOM   2933 C114  OL    73      53.305  54.350  46.577  1.00  0.00           C  
ATOM   2934 H14R  OL    73      52.448  53.718  46.337  1.00  0.00           H  
ATOM   2935 H14S  OL    73      52.991  55.012  47.385  1.00  0.00           H  
ATOM   2936 C115  OL    73      53.626  55.275  45.388  1.00  0.00           C  
ATOM   2937 H15R  OL    73      52.815  55.996  45.327  1.00  0.00           H  
ATOM   2938 H15S  OL    73      54.530  55.835  45.632  1.00  0.00           H  
ATOM   2939 C116  OL    73      53.783  54.629  43.996  1.00  0.00           C  
ATOM   2940 H16R  OL    73      54.465  53.780  44.057  1.00  0.00           H  
ATOM   2941 H16S  OL    73      52.815  54.257  43.649  1.00  0.00           H  
ATOM   2942 C117  OL    73      54.309  55.646  42.959  1.00  0.00           C  
ATOM   2943 H17R  OL    73      53.583  56.452  42.831  1.00  0.00           H  
ATOM   2944 H17S  OL    73      55.239  56.098  43.315  1.00  0.00           H  
ATOM   2945 C118  OL    73      54.588  54.979  41.605  1.00  0.00           C  
ATOM   2946 H18R  OL    73      54.891  55.721  40.865  1.00  0.00           H  
ATOM   2947 H18S  OL    73      53.703  54.457  41.233  1.00  0.00           H  
ATOM   2948 H18T  OL    73      55.398  54.261  41.717  1.00  0.00           H  
TER    2949       OL    73 
ATOM   2949 C116  PA    74      31.426   4.774  45.889  1.00  0.00           C  
ATOM   2950 H16R  PA    74      31.801   4.083  46.646  1.00  0.00           H  
ATOM   2951 H16S  PA    74      30.753   5.483  46.374  1.00  0.00           H  
ATOM   2952 H16T  PA    74      32.266   5.322  45.461  1.00  0.00           H  
ATOM   2953 C115  PA    74      30.695   3.996  44.788  1.00  0.00           C  
ATOM   2954 H15R  PA    74      31.372   3.235  44.400  1.00  0.00           H  
ATOM   2955 H15S  PA    74      30.476   4.667  43.955  1.00  0.00           H  
ATOM   2956 C114  PA    74      29.389   3.358  45.308  1.00  0.00           C  
ATOM   2957 H14R  PA    74      29.517   3.075  46.357  1.00  0.00           H  
ATOM   2958 H14S  PA    74      29.169   2.450  44.745  1.00  0.00           H  
ATOM   2959 C113  PA    74      28.212   4.343  45.137  1.00  0.00           C  
ATOM   2960 H13R  PA    74      28.104   4.554  44.072  1.00  0.00           H  
ATOM   2961 H13S  PA    74      28.470   5.293  45.606  1.00  0.00           H  
ATOM   2962 C112  PA    74      26.833   3.880  45.655  1.00  0.00           C  
ATOM   2963 H12R  PA    74      26.491   3.024  45.070  1.00  0.00           H  
ATOM   2964 H12S  PA    74      26.130   4.691  45.457  1.00  0.00           H  
ATOM   2965 C111  PA    74      26.766   3.537  47.160  1.00  0.00           C  
ATOM   2966 H11R  PA    74      27.280   2.596  47.345  1.00  0.00           H  
ATOM   2967 H11S  PA    74      25.719   3.406  47.447  1.00  0.00           H  
ATOM   2968 C110  PA    74      27.405   4.634  48.024  1.00  0.00           C  
ATOM   2969 H10R  PA    74      26.964   5.584  47.718  1.00  0.00           H  
ATOM   2970 H10S  PA    74      28.471   4.684  47.794  1.00  0.00           H  
ATOM   2971  C19  PA    74      27.249   4.489  49.553  1.00  0.00           C  
ATOM   2972  H9R  PA    74      26.275   4.876  49.854  1.00  0.00           H  
ATOM   2973  H9S  PA    74      28.009   5.123  50.015  1.00  0.00           H  
ATOM   2974  C18  PA    74      27.368   3.050  50.094  1.00  0.00           C  
ATOM   2975  H8R  PA    74      28.248   2.559  49.675  1.00  0.00           H  
ATOM   2976  H8S  PA    74      26.490   2.497  49.756  1.00  0.00           H  
ATOM   2977  C17  PA    74      27.426   2.947  51.633  1.00  0.00           C  
ATOM   2978  H7R  PA    74      28.192   3.622  52.025  1.00  0.00           H  
ATOM   2979  H7S  PA    74      27.718   1.932  51.907  1.00  0.00           H  
ATOM   2980  C16  PA    74      26.066   3.261  52.287  1.00  0.00           C  
ATOM   2981  H6R  PA    74      25.269   2.729  51.763  1.00  0.00           H  
ATOM   2982  H6S  PA    74      25.884   4.329  52.163  1.00  0.00           H  
ATOM   2983  C15  PA    74      26.002   2.890  53.785  1.00  0.00           C  
ATOM   2984  H5R  PA    74      26.743   3.479  54.329  1.00  0.00           H  
ATOM   2985  H5S  PA    74      26.275   1.839  53.909  1.00  0.00           H  
ATOM   2986  C14  PA    74      24.617   3.078  54.446  1.00  0.00           C  
ATOM   2987  H4R  PA    74      24.769   3.115  55.528  1.00  0.00           H  
ATOM   2988  H4S  PA    74      24.006   2.193  54.252  1.00  0.00           H  
ATOM   2989  C13  PA    74      23.802   4.308  53.986  1.00  0.00           C  
ATOM   2990  H3R  PA    74      22.815   4.263  54.452  1.00  0.00           H  
ATOM   2991  H3S  PA    74      23.644   4.258  52.910  1.00  0.00           H  
ATOM   2992  C12  PA    74      24.429   5.677  54.281  1.00  0.00           C  
ATOM   2993  H2R  PA    74      25.465   5.690  53.941  1.00  0.00           H  
ATOM   2994  H2S  PA    74      23.886   6.449  53.737  1.00  0.00           H  
ATOM   2995  C11  PC    75      24.352   6.004  55.742  1.00  0.00           C  
ATOM   2996  O12  PC    75      23.309   6.223  56.327  1.00  0.00           O  
ATOM   2997  O11  PC    75      25.558   5.979  56.319  1.00  0.00           O  
ATOM   2998  C1   PC    75      25.613   6.159  57.752  1.00  0.00           C  
ATOM   2999  HR   PC    75      24.961   5.434  58.249  1.00  0.00           H  
ATOM   3000  HS   PC    75      25.290   7.172  58.010  1.00  0.00           H  
ATOM   3001  C2   PC    75      27.067   5.957  58.208  1.00  0.00           C  
ATOM   3002  HX   PC    75      27.483   5.102  57.661  1.00  0.00           H  
ATOM   3003  C3   PC    75      27.116   5.715  59.734  1.00  0.00           C  
ATOM   3004  HA   PC    75      28.135   5.839  60.104  1.00  0.00           H  
ATOM   3005  HB   PC    75      26.809   4.681  59.929  1.00  0.00           H  
ATOM   3006  O31  PC    75      26.227   6.642  60.431  1.00  0.00           O  
ATOM   3007  P31  PC    75      25.587   6.280  61.856  1.00  0.00           P  
ATOM   3008  O32  PC    75      26.825   6.195  62.824  1.00  0.00           O  
ATOM   3009  C31  PC    75      27.283   7.361  63.516  1.00  0.00           C  
ATOM   3010  H1A  PC    75      26.495   7.741  64.173  1.00  0.00           H  
ATOM   3011  H1B  PC    75      27.555   8.132  62.787  1.00  0.00           H  
ATOM   3012  C32  PC    75      28.490   6.908  64.341  1.00  0.00           C  
ATOM   3013  H2A  PC    75      29.310   6.656  63.668  1.00  0.00           H  
ATOM   3014  H2B  PC    75      28.215   6.025  64.917  1.00  0.00           H  
ATOM   3015  N31  PC    75      29.021   7.883  65.343  1.00  0.00           N  
ATOM   3016  C33  PC    75      30.355   7.419  65.808  1.00  0.00           C  
ATOM   3017  H3A  PC    75      30.657   8.074  66.625  1.00  0.00           H  
ATOM   3018  H3B  PC    75      31.068   7.498  64.983  1.00  0.00           H  
ATOM   3019  H3C  PC    75      30.270   6.386  66.151  1.00  0.00           H  
ATOM   3020  C34  PC    75      29.161   9.252  64.770  1.00  0.00           C  
ATOM   3021  H4A  PC    75      28.182   9.727  64.767  1.00  0.00           H  
ATOM   3022  H4B  PC    75      29.564   9.175  63.759  1.00  0.00           H  
ATOM   3023  H4C  PC    75      29.849   9.817  65.400  1.00  0.00           H  
ATOM   3024  C35  PC    75      28.103   7.921  66.518  1.00  0.00           C  
ATOM   3025  H5A  PC    75      28.299   8.822  67.101  1.00  0.00           H  
ATOM   3026  H5B  PC    75      28.299   7.034  67.121  1.00  0.00           H  
ATOM   3027  H5C  PC    75      27.076   7.906  66.151  1.00  0.00           H  
ATOM   3028  O33  PC    75      24.749   7.422  62.303  1.00  0.00           O  
ATOM   3029  O34  PC    75      24.985   4.929  61.811  1.00  0.00           O  
ATOM   3030  O21  PC    75      27.784   7.173  57.867  1.00  0.00           O  
ATOM   3031  C21  PC    75      29.118   7.142  57.715  1.00  0.00           C  
ATOM   3032  O22  PC    75      29.790   6.134  57.833  1.00  0.00           O  
ATOM   3033  C12  OL    76      29.679   8.494  57.350  1.00  0.00           C  
ATOM   3034  H2R  OL    76      28.892   9.253  57.363  1.00  0.00           H  
ATOM   3035  H2S  OL    76      30.405   8.750  58.121  1.00  0.00           H  
ATOM   3036  C13  OL    76      30.403   8.483  55.991  1.00  0.00           C  
ATOM   3037  H3R  OL    76      30.900   9.446  55.861  1.00  0.00           H  
ATOM   3038  H3S  OL    76      31.185   7.723  56.030  1.00  0.00           H  
ATOM   3039  C14  OL    76      29.522   8.219  54.754  1.00  0.00           C  
ATOM   3040  H4R  OL    76      30.177   8.201  53.881  1.00  0.00           H  
ATOM   3041  H4S  OL    76      29.049   7.237  54.844  1.00  0.00           H  
ATOM   3042  C15  OL    76      28.462   9.317  54.538  1.00  0.00           C  
ATOM   3043  H5R  OL    76      27.733   9.288  55.350  1.00  0.00           H  
ATOM   3044  H5S  OL    76      28.963  10.285  54.580  1.00  0.00           H  
ATOM   3045  C16  OL    76      27.712   9.228  53.196  1.00  0.00           C  
ATOM   3046  H6R  OL    76      26.955  10.015  53.171  1.00  0.00           H  
ATOM   3047  H6S  OL    76      28.406   9.433  52.378  1.00  0.00           H  
ATOM   3048  C17  OL    76      27.012   7.873  52.981  1.00  0.00           C  
ATOM   3049  H7R  OL    76      27.757   7.087  52.839  1.00  0.00           H  
ATOM   3050  H7S  OL    76      26.461   7.630  53.891  1.00  0.00           H  
ATOM   3051  C18  OL    76      26.034   7.886  51.785  1.00  0.00           C  
ATOM   3052  H8R  OL    76      25.471   6.950  51.770  1.00  0.00           H  
ATOM   3053  H8S  OL    76      25.310   8.687  51.931  1.00  0.00           H  
ATOM   3054  C19  OL    76      26.760   8.030  50.462  1.00  0.00           C  
ATOM   3055  H9R  OL    76      27.404   7.197  50.193  1.00  0.00           H  
ATOM   3056 C110  OL    76      26.662   9.040  49.606  1.00  0.00           C  
ATOM   3057 H10R  OL    76      27.251   9.005  48.696  1.00  0.00           H  
ATOM   3058 C111  OL    76      25.781  10.262  49.713  1.00  0.00           C  
ATOM   3059 H11R  OL    76      25.237  10.322  50.653  1.00  0.00           H  
ATOM   3060 H11S  OL    76      26.424  11.141  49.635  1.00  0.00           H  
ATOM   3061 C112  OL    76      24.785  10.275  48.547  1.00  0.00           C  
ATOM   3062 H12R  OL    76      24.253  11.226  48.527  1.00  0.00           H  
ATOM   3063 H12S  OL    76      25.379  10.213  47.635  1.00  0.00           H  
ATOM   3064 C113  OL    76      23.744   9.132  48.604  1.00  0.00           C  
ATOM   3065 H13R  OL    76      24.239   8.179  48.807  1.00  0.00           H  
ATOM   3066 H13S  OL    76      23.060   9.308  49.435  1.00  0.00           H  
ATOM   3067 C114  OL    76      22.923   9.001  47.306  1.00  0.00           C  
ATOM   3068 H14R  OL    76      22.253   8.146  47.405  1.00  0.00           H  
ATOM   3069 H14S  OL    76      22.302   9.884  47.167  1.00  0.00           H  
ATOM   3070 C115  OL    76      23.819   8.822  46.071  1.00  0.00           C  
ATOM   3071 H15R  OL    76      24.404   9.725  45.897  1.00  0.00           H  
ATOM   3072 H15S  OL    76      24.519   8.013  46.280  1.00  0.00           H  
ATOM   3073 C116  OL    76      23.041   8.536  44.783  1.00  0.00           C  
ATOM   3074 H16R  OL    76      22.347   7.709  44.949  1.00  0.00           H  
ATOM   3075 H16S  OL    76      22.457   9.421  44.518  1.00  0.00           H  
ATOM   3076 C117  OL    76      23.983   8.206  43.615  1.00  0.00           C  
ATOM   3077 H17R  OL    76      23.388   7.794  42.797  1.00  0.00           H  
ATOM   3078 H17S  OL    76      24.452   9.126  43.265  1.00  0.00           H  
ATOM   3079 C118  OL    76      25.113   7.229  43.977  1.00  0.00           C  
ATOM   3080 H18R  OL    76      25.586   6.854  43.071  1.00  0.00           H  
ATOM   3081 H18S  OL    76      24.741   6.381  44.558  1.00  0.00           H  
ATOM   3082 H18T  OL    76      25.882   7.744  44.557  1.00  0.00           H  
TER    3083       OL    76 
ATOM   3083  C1  CHL    77      78.590  24.541  54.063  1.00  0.00           C  
ATOM   3084  H11 CHL    77      77.972  25.440  53.986  1.00  0.00           H  
ATOM   3085  H12 CHL    77      79.402  24.658  53.343  1.00  0.00           H  
ATOM   3086  C2  CHL    77      79.187  24.489  55.496  1.00  0.00           C  
ATOM   3087  H21 CHL    77      79.874  23.646  55.588  1.00  0.00           H  
ATOM   3088  H22 CHL    77      79.755  25.398  55.691  1.00  0.00           H  
ATOM   3089  C3  CHL    77      78.077  24.352  56.552  1.00  0.00           C  
ATOM   3090  H31 CHL    77      77.428  25.228  56.505  1.00  0.00           H  
ATOM   3091  C4  CHL    77      77.261  23.083  56.289  1.00  0.00           C  
ATOM   3092  H41 CHL    77      77.906  22.219  56.461  1.00  0.00           H  
ATOM   3093  H42 CHL    77      76.457  23.031  57.027  1.00  0.00           H  
ATOM   3094  C5  CHL    77      76.708  23.060  54.867  1.00  0.00           C  
ATOM   3095  C6  CHL    77      75.406  22.871  54.685  1.00  0.00           C  
ATOM   3096  H61 CHL    77      74.750  22.708  55.538  1.00  0.00           H  
ATOM   3097  C7  CHL    77      74.744  22.838  53.332  1.00  0.00           C  
ATOM   3098  H71 CHL    77      73.958  22.080  53.334  1.00  0.00           H  
ATOM   3099  H72 CHL    77      74.254  23.798  53.158  1.00  0.00           H  
ATOM   3100  C8  CHL    77      75.773  22.540  52.218  1.00  0.00           C  
ATOM   3101  H81 CHL    77      76.132  21.526  52.363  1.00  0.00           H  
ATOM   3102  C9  CHL    77      76.959  23.541  52.348  1.00  0.00           C  
ATOM   3103  H91 CHL    77      76.498  24.531  52.390  1.00  0.00           H  
ATOM   3104  C10 CHL    77      77.715  23.295  53.719  1.00  0.00           C  
ATOM   3105  C11 CHL    77      77.885  23.590  51.079  1.00  0.00           C  
ATOM   3106 H111 CHL    77      78.441  24.531  51.084  1.00  0.00           H  
ATOM   3107 H112 CHL    77      78.643  22.810  51.110  1.00  0.00           H  
ATOM   3108  C12 CHL    77      77.147  23.473  49.709  1.00  0.00           C  
ATOM   3109 H121 CHL    77      76.654  24.418  49.502  1.00  0.00           H  
ATOM   3110 H122 CHL    77      77.914  23.355  48.947  1.00  0.00           H  
ATOM   3111  C13 CHL    77      76.105  22.309  49.663  1.00  0.00           C  
ATOM   3112  C14 CHL    77      75.123  22.600  50.822  1.00  0.00           C  
ATOM   3113 H141 CHL    77      74.735  23.613  50.691  1.00  0.00           H  
ATOM   3114  C15 CHL    77      73.937  21.655  50.605  1.00  0.00           C  
ATOM   3115 H151 CHL    77      74.175  20.693  51.050  1.00  0.00           H  
ATOM   3116 H152 CHL    77      73.018  22.042  51.051  1.00  0.00           H  
ATOM   3117  C16 CHL    77      73.842  21.491  49.080  1.00  0.00           C  
ATOM   3118 H161 CHL    77      73.882  20.423  48.839  1.00  0.00           H  
ATOM   3119 H162 CHL    77      72.896  21.882  48.699  1.00  0.00           H  
ATOM   3120  C17 CHL    77      75.059  22.266  48.486  1.00  0.00           C  
ATOM   3121 H171 CHL    77      74.723  23.289  48.315  1.00  0.00           H  
ATOM   3122  C18 CHL    77      76.855  20.943  49.797  1.00  0.00           C  
ATOM   3123 H181 CHL    77      76.168  20.113  49.964  1.00  0.00           H  
ATOM   3124 H182 CHL    77      77.564  20.944  50.624  1.00  0.00           H  
ATOM   3125 H183 CHL    77      77.425  20.744  48.889  1.00  0.00           H  
ATOM   3126  C19 CHL    77      78.633  22.041  53.620  1.00  0.00           C  
ATOM   3127 H191 CHL    77      79.492  22.229  52.979  1.00  0.00           H  
ATOM   3128 H192 CHL    77      78.095  21.185  53.216  1.00  0.00           H  
ATOM   3129 H193 CHL    77      79.032  21.742  54.590  1.00  0.00           H  
ATOM   3130  C20 CHL    77      75.487  21.691  47.099  1.00  0.00           C  
ATOM   3131 H201 CHL    77      75.807  20.657  47.235  1.00  0.00           H  
ATOM   3132  C21 CHL    77      76.664  22.484  46.496  1.00  0.00           C  
ATOM   3133 H211 CHL    77      77.518  22.475  47.165  1.00  0.00           H  
ATOM   3134 H212 CHL    77      76.376  23.518  46.289  1.00  0.00           H  
ATOM   3135 H213 CHL    77      77.009  22.032  45.567  1.00  0.00           H  
ATOM   3136  C22 CHL    77      74.290  21.663  46.105  1.00  0.00           C  
ATOM   3137 H221 CHL    77      73.490  21.060  46.539  1.00  0.00           H  
ATOM   3138 H222 CHL    77      73.888  22.672  45.978  1.00  0.00           H  
ATOM   3139  C23 CHL    77      74.650  21.078  44.718  1.00  0.00           C  
ATOM   3140 H231 CHL    77      75.130  21.842  44.101  1.00  0.00           H  
ATOM   3141 H232 CHL    77      75.379  20.276  44.855  1.00  0.00           H  
ATOM   3142  C24 CHL    77      73.475  20.449  43.944  1.00  0.00           C  
ATOM   3143 H241 CHL    77      73.834  20.155  42.955  1.00  0.00           H  
ATOM   3144 H242 CHL    77      73.212  19.523  44.457  1.00  0.00           H  
ATOM   3145  C25 CHL    77      72.198  21.291  43.769  1.00  0.00           C  
ATOM   3146 H251 CHL    77      71.853  21.669  44.733  1.00  0.00           H  
ATOM   3147  C26 CHL    77      72.385  22.471  42.811  1.00  0.00           C  
ATOM   3148 H261 CHL    77      73.051  22.216  41.984  1.00  0.00           H  
ATOM   3149 H262 CHL    77      72.795  23.322  43.354  1.00  0.00           H  
ATOM   3150 H263 CHL    77      71.421  22.761  42.390  1.00  0.00           H  
ATOM   3151  C27 CHL    77      71.093  20.401  43.205  1.00  0.00           C  
ATOM   3152 H271 CHL    77      70.866  19.593  43.903  1.00  0.00           H  
ATOM   3153 H272 CHL    77      71.403  19.971  42.252  1.00  0.00           H  
ATOM   3154 H273 CHL    77      70.184  20.982  43.045  1.00  0.00           H  
ATOM   3155  O1  CHL    77      78.632  24.271  57.860  1.00  0.00           O  
ATOM   3156  HO1 CHL    77      77.811  24.440  58.404  1.00  0.00           H  
TER    3157      CHL    77 
ATOM   3157 C116  PA    78      46.019  18.416  39.561  1.00  0.00           C  
ATOM   3158 H16R  PA    78      45.357  17.858  38.896  1.00  0.00           H  
ATOM   3159 H16S  PA    78      47.048  18.186  39.281  1.00  0.00           H  
ATOM   3160 H16T  PA    78      45.843  19.482  39.401  1.00  0.00           H  
ATOM   3161 C115  PA    78      45.755  18.002  41.020  1.00  0.00           C  
ATOM   3162 H15R  PA    78      46.005  16.944  41.126  1.00  0.00           H  
ATOM   3163 H15S  PA    78      44.691  18.117  41.238  1.00  0.00           H  
ATOM   3164 C114  PA    78      46.544  18.809  42.065  1.00  0.00           C  
ATOM   3165 H14R  PA    78      47.617  18.744  41.867  1.00  0.00           H  
ATOM   3166 H14S  PA    78      46.367  18.365  43.047  1.00  0.00           H  
ATOM   3167 C113  PA    78      46.105  20.283  42.073  1.00  0.00           C  
ATOM   3168 H13R  PA    78      45.024  20.337  42.220  1.00  0.00           H  
ATOM   3169 H13S  PA    78      46.332  20.720  41.100  1.00  0.00           H  
ATOM   3170 C112  PA    78      46.828  21.129  43.131  1.00  0.00           C  
ATOM   3171 H12R  PA    78      46.550  22.178  43.002  1.00  0.00           H  
ATOM   3172 H12S  PA    78      47.901  21.057  42.942  1.00  0.00           H  
ATOM   3173 C111  PA    78      46.530  20.736  44.590  1.00  0.00           C  
ATOM   3174 H11R  PA    78      46.602  19.658  44.739  1.00  0.00           H  
ATOM   3175 H11S  PA    78      45.506  21.026  44.828  1.00  0.00           H  
ATOM   3176 C110  PA    78      47.541  21.424  45.528  1.00  0.00           C  
ATOM   3177 H10R  PA    78      47.562  22.494  45.317  1.00  0.00           H  
ATOM   3178 H10S  PA    78      48.528  21.014  45.300  1.00  0.00           H  
ATOM   3179  C19  PA    78      47.224  21.225  47.021  1.00  0.00           C  
ATOM   3180  H9R  PA    78      46.983  20.175  47.197  1.00  0.00           H  
ATOM   3181  H9S  PA    78      46.340  21.814  47.262  1.00  0.00           H  
ATOM   3182  C18  PA    78      48.366  21.634  47.974  1.00  0.00           C  
ATOM   3183  H8R  PA    78      48.620  22.686  47.839  1.00  0.00           H  
ATOM   3184  H8S  PA    78      49.264  21.059  47.734  1.00  0.00           H  
ATOM   3185  C17  PA    78      48.025  21.366  49.453  1.00  0.00           C  
ATOM   3186  H7R  PA    78      48.927  21.537  50.044  1.00  0.00           H  
ATOM   3187  H7S  PA    78      47.766  20.309  49.557  1.00  0.00           H  
ATOM   3188  C16  PA    78      46.908  22.223  50.086  1.00  0.00           C  
ATOM   3189  H6R  PA    78      45.999  22.212  49.479  1.00  0.00           H  
ATOM   3190  H6S  PA    78      47.250  23.259  50.144  1.00  0.00           H  
ATOM   3191  C15  PA    78      46.614  21.675  51.503  1.00  0.00           C  
ATOM   3192  H5R  PA    78      47.504  21.799  52.121  1.00  0.00           H  
ATOM   3193  H5S  PA    78      46.444  20.597  51.435  1.00  0.00           H  
ATOM   3194  C14  PA    78      45.405  22.313  52.214  1.00  0.00           C  
ATOM   3195  H4R  PA    78      44.517  22.149  51.601  1.00  0.00           H  
ATOM   3196  H4S  PA    78      45.539  23.393  52.307  1.00  0.00           H  
ATOM   3197  C13  PA    78      45.139  21.680  53.597  1.00  0.00           C  
ATOM   3198  H3R  PA    78      45.173  20.594  53.493  1.00  0.00           H  
ATOM   3199  H3S  PA    78      44.127  21.936  53.912  1.00  0.00           H  
ATOM   3200  C12  PA    78      46.119  22.086  54.717  1.00  0.00           C  
ATOM   3201  H2R  PA    78      46.100  23.168  54.854  1.00  0.00           H  
ATOM   3202  H2S  PA    78      47.133  21.793  54.443  1.00  0.00           H  
ATOM   3203  C11  PE    79      45.731  21.434  56.028  1.00  0.00           C  
ATOM   3204  O12  PE    79      45.331  22.052  57.002  1.00  0.00           O  
ATOM   3205  O11  PE    79      45.852  20.092  55.991  1.00  0.00           O  
ATOM   3206  C1   PE    79      45.321  19.271  57.082  1.00  0.00           C  
ATOM   3207  HR   PE    79      44.420  18.769  56.714  1.00  0.00           H  
ATOM   3208  HS   PE    79      45.038  19.871  57.950  1.00  0.00           H  
ATOM   3209  C2   PE    79      46.375  18.232  57.555  1.00  0.00           C  
ATOM   3210  HX   PE    79      45.941  17.568  58.307  1.00  0.00           H  
ATOM   3211  C3   PE    79      47.619  18.906  58.172  1.00  0.00           C  
ATOM   3212  HA   PE    79      48.062  19.561  57.419  1.00  0.00           H  
ATOM   3213  HB   PE    79      48.348  18.131  58.421  1.00  0.00           H  
ATOM   3214  O31  PE    79      47.325  19.704  59.355  1.00  0.00           O  
ATOM   3215  P31  PE    79      47.313  19.085  60.823  1.00  0.00           P  
ATOM   3216  O32  PE    79      48.777  18.457  60.967  1.00  0.00           O  
ATOM   3217  C31  PE    79      49.941  19.289  61.238  1.00  0.00           C  
ATOM   3218  H1A  PE    79      50.093  19.392  62.315  1.00  0.00           H  
ATOM   3219  H1B  PE    79      49.799  20.294  60.822  1.00  0.00           H  
ATOM   3220  C32  PE    79      51.183  18.646  60.588  1.00  0.00           C  
ATOM   3221  H2A  PE    79      51.034  18.580  59.511  1.00  0.00           H  
ATOM   3222  H2B  PE    79      52.055  19.273  60.793  1.00  0.00           H  
ATOM   3223  N31  PE    79      51.510  17.253  61.067  1.00  0.00           N  
ATOM   3224 HN1A  PE    79      52.272  16.776  60.535  1.00  0.00           H  
ATOM   3225 HN1B  PE    79      51.787  17.263  62.067  1.00  0.00           H  
ATOM   3226 HN1C  PE    79      50.672  16.644  61.029  1.00  0.00           H  
ATOM   3227  O33  PE    79      47.174  20.205  61.783  1.00  0.00           O  
ATOM   3228  O34  PE    79      46.292  18.006  60.860  1.00  0.00           O  
ATOM   3229  O21  PE    79      46.878  17.450  56.433  1.00  0.00           O  
ATOM   3230  C21  PE    79      46.442  16.195  56.263  1.00  0.00           C  
ATOM   3231  O22  PE    79      45.433  15.756  56.792  1.00  0.00           O  
ATOM   3232  C12  OL    80      47.335  15.407  55.328  1.00  0.00           C  
ATOM   3233  H2R  OL    80      47.310  15.826  54.321  1.00  0.00           H  
ATOM   3234  H2S  OL    80      48.353  15.524  55.704  1.00  0.00           H  
ATOM   3235  C13  OL    80      47.023  13.895  55.302  1.00  0.00           C  
ATOM   3236  H3R  OL    80      47.901  13.369  54.932  1.00  0.00           H  
ATOM   3237  H3S  OL    80      46.875  13.572  56.333  1.00  0.00           H  
ATOM   3238  C14  OL    80      45.814  13.432  54.464  1.00  0.00           C  
ATOM   3239  H4R  OL    80      45.739  12.347  54.569  1.00  0.00           H  
ATOM   3240  H4S  OL    80      44.900  13.859  54.880  1.00  0.00           H  
ATOM   3241  C15  OL    80      45.899  13.756  52.959  1.00  0.00           C  
ATOM   3242  H5R  OL    80      46.055  14.827  52.825  1.00  0.00           H  
ATOM   3243  H5S  OL    80      46.754  13.234  52.519  1.00  0.00           H  
ATOM   3244  C16  OL    80      44.598  13.351  52.239  1.00  0.00           C  
ATOM   3245  H6R  OL    80      44.457  12.272  52.314  1.00  0.00           H  
ATOM   3246  H6S  OL    80      43.760  13.814  52.763  1.00  0.00           H  
ATOM   3247  C17  OL    80      44.557  13.758  50.753  1.00  0.00           C  
ATOM   3248  H7R  OL    80      44.536  14.847  50.671  1.00  0.00           H  
ATOM   3249  H7S  OL    80      45.461  13.413  50.244  1.00  0.00           H  
ATOM   3250  C18  OL    80      43.326  13.179  50.031  1.00  0.00           C  
ATOM   3251  H8R  OL    80      43.354  12.089  50.082  1.00  0.00           H  
ATOM   3252  H8S  OL    80      42.420  13.528  50.533  1.00  0.00           H  
ATOM   3253  C19  OL    80      43.322  13.656  48.600  1.00  0.00           C  
ATOM   3254  H9R  OL    80      43.816  14.610  48.449  1.00  0.00           H  
ATOM   3255 C110  OL    80      42.863  12.999  47.542  1.00  0.00           C  
ATOM   3256 H10R  OL    80      42.977  13.461  46.564  1.00  0.00           H  
ATOM   3257 C111  OL    80      42.129  11.675  47.557  1.00  0.00           C  
ATOM   3258 H11R  OL    80      42.773  10.904  47.127  1.00  0.00           H  
ATOM   3259 H11S  OL    80      41.868  11.378  48.575  1.00  0.00           H  
ATOM   3260 C112  OL    80      40.846  11.765  46.712  1.00  0.00           C  
ATOM   3261 H12R  OL    80      40.175  12.488  47.177  1.00  0.00           H  
ATOM   3262 H12S  OL    80      41.108  12.131  45.717  1.00  0.00           H  
ATOM   3263 C113  OL    80      40.135  10.405  46.591  1.00  0.00           C  
ATOM   3264 H13R  OL    80      40.799   9.715  46.069  1.00  0.00           H  
ATOM   3265 H13S  OL    80      39.966  10.011  47.597  1.00  0.00           H  
ATOM   3266 C114  OL    80      38.779  10.411  45.861  1.00  0.00           C  
ATOM   3267 H14R  OL    80      38.509   9.372  45.666  1.00  0.00           H  
ATOM   3268 H14S  OL    80      38.006  10.806  46.524  1.00  0.00           H  
ATOM   3269 C115  OL    80      38.717  11.170  44.521  1.00  0.00           C  
ATOM   3270 H15R  OL    80      37.711  11.014  44.125  1.00  0.00           H  
ATOM   3271 H15S  OL    80      38.831  12.243  44.679  1.00  0.00           H  
ATOM   3272 C116  OL    80      39.744  10.710  43.467  1.00  0.00           C  
ATOM   3273 H16R  OL    80      40.762  10.956  43.778  1.00  0.00           H  
ATOM   3274 H16S  OL    80      39.702   9.626  43.373  1.00  0.00           H  
ATOM   3275 C117  OL    80      39.458  11.346  42.094  1.00  0.00           C  
ATOM   3276 H17R  OL    80      39.706  10.627  41.312  1.00  0.00           H  
ATOM   3277 H17S  OL    80      38.393  11.565  41.998  1.00  0.00           H  
ATOM   3278 C118  OL    80      40.237  12.650  41.869  1.00  0.00           C  
ATOM   3279 H18R  OL    80      41.318  12.484  41.899  1.00  0.00           H  
ATOM   3280 H18S  OL    80      39.979  13.380  42.638  1.00  0.00           H  
ATOM   3281 H18T  OL    80      39.969  13.062  40.895  1.00  0.00           H  
TER    3282       OL    80 
ATOM   3282 C116  PA    81      63.802  44.422  41.968  1.00  0.00           C  
ATOM   3283 H16R  PA    81      63.684  45.255  41.271  1.00  0.00           H  
ATOM   3284 H16S  PA    81      62.865  43.862  42.000  1.00  0.00           H  
ATOM   3285 H16T  PA    81      64.589  43.765  41.589  1.00  0.00           H  
ATOM   3286 C115  PA    81      64.173  44.938  43.367  1.00  0.00           C  
ATOM   3287 H15R  PA    81      65.047  45.586  43.278  1.00  0.00           H  
ATOM   3288 H15S  PA    81      64.462  44.097  43.999  1.00  0.00           H  
ATOM   3289 C114  PA    81      63.025  45.726  44.026  1.00  0.00           C  
ATOM   3290 H14R  PA    81      62.153  45.081  44.151  1.00  0.00           H  
ATOM   3291 H14S  PA    81      62.752  46.547  43.362  1.00  0.00           H  
ATOM   3292 C113  PA    81      63.418  46.299  45.397  1.00  0.00           C  
ATOM   3293 H13R  PA    81      64.444  46.667  45.344  1.00  0.00           H  
ATOM   3294 H13S  PA    81      63.389  45.501  46.143  1.00  0.00           H  
ATOM   3295 C112  PA    81      62.519  47.464  45.853  1.00  0.00           C  
ATOM   3296 H12R  PA    81      61.550  47.083  46.183  1.00  0.00           H  
ATOM   3297 H12S  PA    81      62.332  48.154  45.025  1.00  0.00           H  
ATOM   3298 C111  PA    81      63.213  48.232  46.992  1.00  0.00           C  
ATOM   3299 H11R  PA    81      64.139  48.667  46.611  1.00  0.00           H  
ATOM   3300 H11S  PA    81      63.492  47.524  47.775  1.00  0.00           H  
ATOM   3301 C110  PA    81      62.338  49.357  47.570  1.00  0.00           C  
ATOM   3302 H10R  PA    81      61.402  48.917  47.917  1.00  0.00           H  
ATOM   3303 H10S  PA    81      62.088  50.066  46.777  1.00  0.00           H  
ATOM   3304  C19  PA    81      63.003  50.115  48.739  1.00  0.00           C  
ATOM   3305  H9R  PA    81      62.424  51.014  48.963  1.00  0.00           H  
ATOM   3306  H9S  PA    81      64.004  50.450  48.453  1.00  0.00           H  
ATOM   3307  C18  PA    81      63.071  49.223  49.992  1.00  0.00           C  
ATOM   3308  H8R  PA    81      63.616  48.310  49.755  1.00  0.00           H  
ATOM   3309  H8S  PA    81      62.056  48.926  50.266  1.00  0.00           H  
ATOM   3310  C17  PA    81      63.778  49.847  51.201  1.00  0.00           C  
ATOM   3311  H7R  PA    81      63.355  50.814  51.454  1.00  0.00           H  
ATOM   3312  H7S  PA    81      64.830  50.005  50.957  1.00  0.00           H  
ATOM   3313  C16  PA    81      63.649  48.909  52.407  1.00  0.00           C  
ATOM   3314  H6R  PA    81      64.126  47.953  52.173  1.00  0.00           H  
ATOM   3315  H6S  PA    81      62.593  48.692  52.586  1.00  0.00           H  
ATOM   3316  C15  PA    81      64.291  49.507  53.671  1.00  0.00           C  
ATOM   3317  H5R  PA    81      63.669  50.318  54.059  1.00  0.00           H  
ATOM   3318  H5S  PA    81      65.267  49.929  53.421  1.00  0.00           H  
ATOM   3319  C14  PA    81      64.463  48.384  54.705  1.00  0.00           C  
ATOM   3320  H4R  PA    81      65.082  47.606  54.255  1.00  0.00           H  
ATOM   3321  H4S  PA    81      63.491  47.930  54.912  1.00  0.00           H  
ATOM   3322  C13  PA    81      65.108  48.785  56.037  1.00  0.00           C  
ATOM   3323  H3R  PA    81      64.543  49.593  56.507  1.00  0.00           H  
ATOM   3324  H3S  PA    81      66.129  49.139  55.879  1.00  0.00           H  
ATOM   3325  C12  PA    81      65.111  47.528  56.924  1.00  0.00           C  
ATOM   3326  H2R  PA    81      65.640  46.716  56.422  1.00  0.00           H  
ATOM   3327  H2S  PA    81      64.082  47.207  57.069  1.00  0.00           H  
ATOM   3328  C11  PS    82      65.744  47.751  58.266  1.00  0.00           C  
ATOM   3329  O12  PS    82      65.092  47.886  59.286  1.00  0.00           O  
ATOM   3330  O11  PS    82      67.086  47.734  58.206  1.00  0.00           O  
ATOM   3331  C1   PS    82      67.829  47.743  59.457  1.00  0.00           C  
ATOM   3332  HR   PS    82      67.418  48.505  60.126  1.00  0.00           H  
ATOM   3333  HS   PS    82      68.865  48.016  59.240  1.00  0.00           H  
ATOM   3334  C2   PS    82      67.797  46.346  60.142  1.00  0.00           C  
ATOM   3335  HX   PS    82      66.825  46.190  60.623  1.00  0.00           H  
ATOM   3336  C3   PS    82      68.880  46.286  61.229  1.00  0.00           C  
ATOM   3337  HA   PS    82      69.861  46.419  60.770  1.00  0.00           H  
ATOM   3338  HB   PS    82      68.851  45.305  61.707  1.00  0.00           H  
ATOM   3339  O31  PS    82      68.637  47.336  62.205  1.00  0.00           O  
ATOM   3340  P31  PS    82      69.594  47.575  63.455  1.00  0.00           P  
ATOM   3341  O32  PS    82      69.471  46.203  64.233  1.00  0.00           O  
ATOM   3342  C31  PS    82      68.161  45.725  64.600  1.00  0.00           C  
ATOM   3343  H1A  PS    82      67.657  45.361  63.698  1.00  0.00           H  
ATOM   3344  H1B  PS    82      67.566  46.546  65.014  1.00  0.00           H  
ATOM   3345  C32  PS    82      68.299  44.612  65.648  1.00  0.00           C  
ATOM   3346  H2A  PS    82      68.464  45.063  66.628  1.00  0.00           H  
ATOM   3347  N31  PS    82      69.480  43.686  65.404  1.00  0.00           N  
ATOM   3348 HN1A  PS    82      69.568  42.951  66.135  1.00  0.00           H  
ATOM   3349 HN1B  PS    82      69.445  43.207  64.485  1.00  0.00           H  
ATOM   3350 HN1C  PS    82      70.386  44.202  65.391  1.00  0.00           H  
ATOM   3351  C33  PS    82      66.954  43.913  65.692  1.00  0.00           C  
ATOM   3352  O33  PS    82      70.990  47.771  62.993  1.00  0.00           O  
ATOM   3353  O34  PS    82      68.967  48.602  64.310  1.00  0.00           O  
ATOM   3354  O21  PS    82      68.098  45.279  59.194  1.00  0.00           O  
ATOM   3355  C21  PS    82      67.081  44.530  58.726  1.00  0.00           C  
ATOM   3356  O22  PS    82      65.907  44.739  58.987  1.00  0.00           O  
ATOM   3357  O35  PS    82      66.175  44.159  66.594  1.00  0.00           O  
ATOM   3358  O36  PS    82      66.700  43.119  64.807  1.00  0.00           O  
ATOM   3359  C12  OL    83      67.559  43.439  57.790  1.00  0.00           C  
ATOM   3360  H2R  OL    83      68.548  43.708  57.419  1.00  0.00           H  
ATOM   3361  H2S  OL    83      67.656  42.511  58.355  1.00  0.00           H  
ATOM   3362  C13  OL    83      66.612  43.212  56.593  1.00  0.00           C  
ATOM   3363  H3R  OL    83      65.667  42.805  56.964  1.00  0.00           H  
ATOM   3364  H3S  OL    83      66.381  44.171  56.123  1.00  0.00           H  
ATOM   3365  C14  OL    83      67.194  42.268  55.515  1.00  0.00           C  
ATOM   3366  H4R  OL    83      68.110  42.698  55.104  1.00  0.00           H  
ATOM   3367  H4S  OL    83      67.451  41.293  55.939  1.00  0.00           H  
ATOM   3368  C15  OL    83      66.158  42.100  54.391  1.00  0.00           C  
ATOM   3369  H5R  OL    83      65.218  41.762  54.833  1.00  0.00           H  
ATOM   3370  H5S  OL    83      65.967  43.083  53.952  1.00  0.00           H  
ATOM   3371  C16  OL    83      66.561  41.119  53.273  1.00  0.00           C  
ATOM   3372  H6R  OL    83      67.436  41.501  52.741  1.00  0.00           H  
ATOM   3373  H6S  OL    83      66.830  40.153  53.709  1.00  0.00           H  
ATOM   3374  C17  OL    83      65.371  40.929  52.306  1.00  0.00           C  
ATOM   3375  H7R  OL    83      64.623  40.302  52.794  1.00  0.00           H  
ATOM   3376  H7S  OL    83      64.899  41.896  52.123  1.00  0.00           H  
ATOM   3377  C18  OL    83      65.704  40.289  50.946  1.00  0.00           C  
ATOM   3378  H8R  OL    83      66.286  40.985  50.338  1.00  0.00           H  
ATOM   3379  H8S  OL    83      66.315  39.398  51.090  1.00  0.00           H  
ATOM   3380  C19  OL    83      64.413  39.969  50.224  1.00  0.00           C  
ATOM   3381  H9R  OL    83      63.870  40.833  49.846  1.00  0.00           H  
ATOM   3382 C110  OL    83      63.913  38.754  50.025  1.00  0.00           C  
ATOM   3383 H10R  OL    83      62.968  38.661  49.500  1.00  0.00           H  
ATOM   3384 C111  OL    83      64.477  37.443  50.527  1.00  0.00           C  
ATOM   3385 H11R  OL    83      65.201  37.596  51.331  1.00  0.00           H  
ATOM   3386 H11S  OL    83      63.670  36.834  50.939  1.00  0.00           H  
ATOM   3387 C112  OL    83      65.147  36.654  49.394  1.00  0.00           C  
ATOM   3388 H12R  OL    83      65.936  37.271  48.961  1.00  0.00           H  
ATOM   3389 H12S  OL    83      65.622  35.777  49.837  1.00  0.00           H  
ATOM   3390 C113  OL    83      64.181  36.198  48.279  1.00  0.00           C  
ATOM   3391 H13R  OL    83      63.350  35.644  48.722  1.00  0.00           H  
ATOM   3392 H13S  OL    83      63.761  37.064  47.759  1.00  0.00           H  
ATOM   3393 C114  OL    83      64.873  35.281  47.257  1.00  0.00           C  
ATOM   3394 H14R  OL    83      65.388  34.479  47.781  1.00  0.00           H  
ATOM   3395 H14S  OL    83      64.102  34.821  46.638  1.00  0.00           H  
ATOM   3396 C115  OL    83      65.887  36.027  46.370  1.00  0.00           C  
ATOM   3397 H15R  OL    83      65.392  36.874  45.904  1.00  0.00           H  
ATOM   3398 H15S  OL    83      66.696  36.427  46.981  1.00  0.00           H  
ATOM   3399 C116  OL    83      66.507  35.143  45.279  1.00  0.00           C  
ATOM   3400 H16R  OL    83      67.286  35.708  44.762  1.00  0.00           H  
ATOM   3401 H16S  OL    83      66.985  34.281  45.752  1.00  0.00           H  
ATOM   3402 C117  OL    83      65.496  34.651  44.234  1.00  0.00           C  
ATOM   3403 H17R  OL    83      66.053  34.050  43.515  1.00  0.00           H  
ATOM   3404 H17S  OL    83      64.760  34.009  44.717  1.00  0.00           H  
ATOM   3405 C118  OL    83      64.746  35.775  43.499  1.00  0.00           C  
ATOM   3406 H18R  OL    83      63.957  36.175  44.139  1.00  0.00           H  
ATOM   3407 H18S  OL    83      64.281  35.390  42.589  1.00  0.00           H  
ATOM   3408 H18T  OL    83      65.420  36.591  43.233  1.00  0.00           H  
TER    3409       OL    83 
ATOM   3409 C116  PA    84      -2.739  44.984  43.079  1.00  0.00           C  
ATOM   3410 H16R  PA    84      -3.146  45.975  43.292  1.00  0.00           H  
ATOM   3411 H16S  PA    84      -3.358  44.248  43.592  1.00  0.00           H  
ATOM   3412 H16T  PA    84      -2.800  44.811  42.003  1.00  0.00           H  
ATOM   3413 C115  PA    84      -1.286  44.889  43.569  1.00  0.00           C  
ATOM   3414 H15R  PA    84      -0.612  45.157  42.753  1.00  0.00           H  
ATOM   3415 H15S  PA    84      -1.046  43.864  43.859  1.00  0.00           H  
ATOM   3416 C114  PA    84      -1.030  45.857  44.737  1.00  0.00           C  
ATOM   3417 H14R  PA    84      -1.173  46.869  44.353  1.00  0.00           H  
ATOM   3418 H14S  PA    84       0.013  45.771  45.040  1.00  0.00           H  
ATOM   3419 C113  PA    84      -1.918  45.665  45.985  1.00  0.00           C  
ATOM   3420 H13R  PA    84      -1.746  44.672  46.405  1.00  0.00           H  
ATOM   3421 H13S  PA    84      -2.973  45.730  45.710  1.00  0.00           H  
ATOM   3422 C112  PA    84      -1.617  46.752  47.037  1.00  0.00           C  
ATOM   3423 H12R  PA    84      -1.993  47.708  46.667  1.00  0.00           H  
ATOM   3424 H12S  PA    84      -0.533  46.846  47.140  1.00  0.00           H  
ATOM   3425 C111  PA    84      -2.239  46.479  48.422  1.00  0.00           C  
ATOM   3426 H11R  PA    84      -1.770  45.592  48.843  1.00  0.00           H  
ATOM   3427 H11S  PA    84      -3.299  46.250  48.302  1.00  0.00           H  
ATOM   3428 C110  PA    84      -2.082  47.656  49.416  1.00  0.00           C  
ATOM   3429 H10R  PA    84      -2.442  47.349  50.401  1.00  0.00           H  
ATOM   3430 H10S  PA    84      -2.709  48.488  49.091  1.00  0.00           H  
ATOM   3431  C19  PA    84      -0.642  48.193  49.524  1.00  0.00           C  
ATOM   3432  H9R  PA    84      -0.651  49.130  50.084  1.00  0.00           H  
ATOM   3433  H9S  PA    84      -0.286  48.445  48.525  1.00  0.00           H  
ATOM   3434  C18  PA    84       0.356  47.218  50.172  1.00  0.00           C  
ATOM   3435  H8R  PA    84       1.361  47.552  49.913  1.00  0.00           H  
ATOM   3436  H8S  PA    84       0.235  46.220  49.751  1.00  0.00           H  
ATOM   3437  C17  PA    84       0.224  47.161  51.703  1.00  0.00           C  
ATOM   3438  H7R  PA    84      -0.789  46.869  51.988  1.00  0.00           H  
ATOM   3439  H7S  PA    84       0.410  48.159  52.108  1.00  0.00           H  
ATOM   3440  C16  PA    84       1.201  46.168  52.347  1.00  0.00           C  
ATOM   3441  H6R  PA    84       2.226  46.427  52.073  1.00  0.00           H  
ATOM   3442  H6S  PA    84       0.984  45.163  51.977  1.00  0.00           H  
ATOM   3443  C15  PA    84       1.059  46.217  53.875  1.00  0.00           C  
ATOM   3444  H5R  PA    84      -0.000  46.233  54.141  1.00  0.00           H  
ATOM   3445  H5S  PA    84       1.498  47.151  54.234  1.00  0.00           H  
ATOM   3446  C14  PA    84       1.735  45.026  54.572  1.00  0.00           C  
ATOM   3447  H4R  PA    84       2.770  44.954  54.231  1.00  0.00           H  
ATOM   3448  H4S  PA    84       1.225  44.104  54.285  1.00  0.00           H  
ATOM   3449  C13  PA    84       1.701  45.157  56.106  1.00  0.00           C  
ATOM   3450  H3R  PA    84       0.661  45.202  56.441  1.00  0.00           H  
ATOM   3451  H3S  PA    84       2.171  46.096  56.412  1.00  0.00           H  
ATOM   3452  C12  PA    84       2.435  43.982  56.787  1.00  0.00           C  
ATOM   3453  H2R  PA    84       3.436  43.885  56.361  1.00  0.00           H  
ATOM   3454  H2S  PA    84       1.916  43.038  56.614  1.00  0.00           H  
ATOM   3455  C11  PE    85       2.544  44.223  58.273  1.00  0.00           C  
ATOM   3456  O12  PE    85       1.850  43.667  59.106  1.00  0.00           O  
ATOM   3457  O11  PE    85       3.477  45.156  58.547  1.00  0.00           O  
ATOM   3458  C1   PE    85       3.654  45.631  59.914  1.00  0.00           C  
ATOM   3459  HR   PE    85       2.691  45.706  60.427  1.00  0.00           H  
ATOM   3460  HS   PE    85       4.085  46.634  59.850  1.00  0.00           H  
ATOM   3461  C2   PE    85       4.638  44.732  60.711  1.00  0.00           C  
ATOM   3462  HX   PE    85       4.145  43.802  61.007  1.00  0.00           H  
ATOM   3463  C3   PE    85       5.174  45.446  61.973  1.00  0.00           C  
ATOM   3464  HA   PE    85       5.729  46.330  61.661  1.00  0.00           H  
ATOM   3465  HB   PE    85       5.867  44.786  62.501  1.00  0.00           H  
ATOM   3466  O31  PE    85       4.115  45.877  62.870  1.00  0.00           O  
ATOM   3467  P31  PE    85       3.411  44.865  63.864  1.00  0.00           P  
ATOM   3468  O32  PE    85       2.347  44.153  62.932  1.00  0.00           O  
ATOM   3469  C31  PE    85       1.086  44.774  62.577  1.00  0.00           C  
ATOM   3470  H1A  PE    85       0.842  44.495  61.547  1.00  0.00           H  
ATOM   3471  H1B  PE    85       1.149  45.866  62.633  1.00  0.00           H  
ATOM   3472  C32  PE    85      -0.007  44.211  63.500  1.00  0.00           C  
ATOM   3473  H2A  PE    85       0.261  44.368  64.548  1.00  0.00           H  
ATOM   3474  H2B  PE    85      -0.965  44.703  63.315  1.00  0.00           H  
ATOM   3475  N31  PE    85      -0.181  42.731  63.265  1.00  0.00           N  
ATOM   3476 HN1A  PE    85      -0.221  42.522  62.246  1.00  0.00           H  
ATOM   3477 HN1B  PE    85       0.634  42.175  63.616  1.00  0.00           H  
ATOM   3478 HN1C  PE    85      -1.019  42.302  63.700  1.00  0.00           H  
ATOM   3479  O33  PE    85       4.417  43.848  64.263  1.00  0.00           O  
ATOM   3480  O34  PE    85       2.721  45.638  64.921  1.00  0.00           O  
ATOM   3481  O21  PE    85       5.824  44.467  59.914  1.00  0.00           O  
ATOM   3482  C21  PE    85       5.937  43.262  59.327  1.00  0.00           C  
ATOM   3483  O22  PE    85       5.084  42.395  59.356  1.00  0.00           O  
ATOM   3484  C12  OL    86       7.263  43.098  58.623  1.00  0.00           C  
ATOM   3485  H2R  OL    86       7.561  44.048  58.174  1.00  0.00           H  
ATOM   3486  H2S  OL    86       8.002  42.850  59.383  1.00  0.00           H  
ATOM   3487  C13  OL    86       7.243  41.971  57.567  1.00  0.00           C  
ATOM   3488  H3R  OL    86       8.255  41.848  57.176  1.00  0.00           H  
ATOM   3489  H3S  OL    86       6.974  41.035  58.059  1.00  0.00           H  
ATOM   3490  C14  OL    86       6.288  42.271  56.388  1.00  0.00           C  
ATOM   3491  H4R  OL    86       5.326  42.633  56.753  1.00  0.00           H  
ATOM   3492  H4S  OL    86       6.740  43.071  55.806  1.00  0.00           H  
ATOM   3493  C15  OL    86       6.026  41.121  55.403  1.00  0.00           C  
ATOM   3494  H5R  OL    86       5.522  41.540  54.531  1.00  0.00           H  
ATOM   3495  H5S  OL    86       6.979  40.723  55.062  1.00  0.00           H  
ATOM   3496  C16  OL    86       5.162  39.980  55.964  1.00  0.00           C  
ATOM   3497  H6R  OL    86       5.610  39.597  56.882  1.00  0.00           H  
ATOM   3498  H6S  OL    86       4.167  40.362  56.208  1.00  0.00           H  
ATOM   3499  C17  OL    86       5.009  38.813  54.980  1.00  0.00           C  
ATOM   3500  H7R  OL    86       4.373  38.064  55.447  1.00  0.00           H  
ATOM   3501  H7S  OL    86       4.511  39.147  54.069  1.00  0.00           H  
ATOM   3502  C18  OL    86       6.325  38.121  54.618  1.00  0.00           C  
ATOM   3503  H8R  OL    86       7.009  38.809  54.119  1.00  0.00           H  
ATOM   3504  H8S  OL    86       6.805  37.800  55.545  1.00  0.00           H  
ATOM   3505  C19  OL    86       6.016  36.937  53.733  1.00  0.00           C  
ATOM   3506  H9R  OL    86       5.588  36.081  54.251  1.00  0.00           H  
ATOM   3507 C110  OL    86       6.228  36.893  52.422  1.00  0.00           C  
ATOM   3508 H10R  OL    86       5.963  36.000  51.860  1.00  0.00           H  
ATOM   3509 C111  OL    86       6.797  38.035  51.606  1.00  0.00           C  
ATOM   3510 H11R  OL    86       6.531  39.002  52.038  1.00  0.00           H  
ATOM   3511 H11S  OL    86       7.887  37.959  51.610  1.00  0.00           H  
ATOM   3512 C112  OL    86       6.310  37.994  50.148  1.00  0.00           C  
ATOM   3513 H12R  OL    86       7.074  38.456  49.527  1.00  0.00           H  
ATOM   3514 H12S  OL    86       6.227  36.952  49.825  1.00  0.00           H  
ATOM   3515 C113  OL    86       4.975  38.739  49.915  1.00  0.00           C  
ATOM   3516 H13R  OL    86       4.208  38.344  50.582  1.00  0.00           H  
ATOM   3517 H13S  OL    86       5.105  39.799  50.153  1.00  0.00           H  
ATOM   3518 C114  OL    86       4.516  38.612  48.449  1.00  0.00           C  
ATOM   3519 H14R  OL    86       5.072  39.339  47.854  1.00  0.00           H  
ATOM   3520 H14S  OL    86       4.806  37.624  48.081  1.00  0.00           H  
ATOM   3521 C115  OL    86       3.003  38.813  48.186  1.00  0.00           C  
ATOM   3522 H15R  OL    86       2.638  39.704  48.701  1.00  0.00           H  
ATOM   3523 H15S  OL    86       2.894  38.996  47.115  1.00  0.00           H  
ATOM   3524 C116  OL    86       2.162  37.582  48.608  1.00  0.00           C  
ATOM   3525 H16R  OL    86       2.680  36.688  48.252  1.00  0.00           H  
ATOM   3526 H16S  OL    86       2.152  37.527  49.698  1.00  0.00           H  
ATOM   3527 C117  OL    86       0.703  37.505  48.086  1.00  0.00           C  
ATOM   3528 H17R  OL    86       0.699  37.590  46.997  1.00  0.00           H  
ATOM   3529 H17S  OL    86       0.305  36.517  48.328  1.00  0.00           H  
ATOM   3530 C118  OL    86      -0.294  38.529  48.651  1.00  0.00           C  
ATOM   3531 H18R  OL    86      -0.323  38.498  49.743  1.00  0.00           H  
ATOM   3532 H18S  OL    86      -1.298  38.291  48.287  1.00  0.00           H  
ATOM   3533 H18T  OL    86      -0.030  39.534  48.320  1.00  0.00           H  
TER    3534       OL    86 
ATOM   3534 C116  PA    87      44.191   3.303  43.412  1.00  0.00           C  
ATOM   3535 H16R  PA    87      45.269   3.266  43.244  1.00  0.00           H  
ATOM   3536 H16S  PA    87      43.737   3.953  42.661  1.00  0.00           H  
ATOM   3537 H16T  PA    87      43.774   2.304  43.303  1.00  0.00           H  
ATOM   3538 C115  PA    87      43.872   3.845  44.805  1.00  0.00           C  
ATOM   3539 H15R  PA    87      42.849   3.563  45.065  1.00  0.00           H  
ATOM   3540 H15S  PA    87      43.914   4.934  44.758  1.00  0.00           H  
ATOM   3541 C114  PA    87      44.836   3.397  45.915  1.00  0.00           C  
ATOM   3542 H14R  PA    87      45.869   3.598  45.621  1.00  0.00           H  
ATOM   3543 H14S  PA    87      44.741   2.329  46.126  1.00  0.00           H  
ATOM   3544 C113  PA    87      44.488   4.217  47.157  1.00  0.00           C  
ATOM   3545 H13R  PA    87      43.450   4.016  47.438  1.00  0.00           H  
ATOM   3546 H13S  PA    87      44.566   5.276  46.903  1.00  0.00           H  
ATOM   3547 C112  PA    87      45.397   3.936  48.352  1.00  0.00           C  
ATOM   3548 H12R  PA    87      46.418   4.276  48.164  1.00  0.00           H  
ATOM   3549 H12S  PA    87      45.431   2.869  48.556  1.00  0.00           H  
ATOM   3550 C111  PA    87      44.831   4.644  49.578  1.00  0.00           C  
ATOM   3551 H11R  PA    87      43.841   4.233  49.797  1.00  0.00           H  
ATOM   3552 H11S  PA    87      44.720   5.713  49.382  1.00  0.00           H  
ATOM   3553 C110  PA    87      45.768   4.450  50.767  1.00  0.00           C  
ATOM   3554 H10R  PA    87      46.690   5.005  50.584  1.00  0.00           H  
ATOM   3555 H10S  PA    87      46.020   3.394  50.873  1.00  0.00           H  
ATOM   3556  C19  PA    87      45.084   4.929  52.045  1.00  0.00           C  
ATOM   3557  H9R  PA    87      44.223   4.284  52.208  1.00  0.00           H  
ATOM   3558  H9S  PA    87      44.717   5.949  51.902  1.00  0.00           H  
ATOM   3559  C18  PA    87      46.001   4.868  53.274  1.00  0.00           C  
ATOM   3560  H8R  PA    87      46.873   5.496  53.089  1.00  0.00           H  
ATOM   3561  H8S  PA    87      46.373   3.851  53.413  1.00  0.00           H  
ATOM   3562  C17  PA    87      45.269   5.323  54.554  1.00  0.00           C  
ATOM   3563  H7R  PA    87      44.903   6.343  54.427  1.00  0.00           H  
ATOM   3564  H7S  PA    87      45.977   5.338  55.383  1.00  0.00           H  
ATOM   3565  C16  PA    87      44.087   4.401  54.911  1.00  0.00           C  
ATOM   3566  H6R  PA    87      44.443   3.370  54.908  1.00  0.00           H  
ATOM   3567  H6S  PA    87      43.312   4.480  54.145  1.00  0.00           H  
ATOM   3568  C15  PA    87      43.436   4.727  56.272  1.00  0.00           C  
ATOM   3569  H5R  PA    87      43.030   5.738  56.245  1.00  0.00           H  
ATOM   3570  H5S  PA    87      44.176   4.692  57.074  1.00  0.00           H  
ATOM   3571  C14  PA    87      42.302   3.746  56.604  1.00  0.00           C  
ATOM   3572  H4R  PA    87      41.638   3.653  55.740  1.00  0.00           H  
ATOM   3573  H4S  PA    87      41.699   4.142  57.424  1.00  0.00           H  
ATOM   3574  C13  PA    87      42.855   2.367  57.006  1.00  0.00           C  
ATOM   3575  H3R  PA    87      43.327   2.422  57.990  1.00  0.00           H  
ATOM   3576  H3S  PA    87      43.636   2.053  56.311  1.00  0.00           H  
ATOM   3577  C12  PA    87      41.762   1.293  56.974  1.00  0.00           C  
ATOM   3578  H2R  PA    87      42.228   0.310  57.055  1.00  0.00           H  
ATOM   3579  H2S  PA    87      41.255   1.343  56.010  1.00  0.00           H  
ATOM   3580  C11  PE    88      40.714   1.411  58.049  1.00  0.00           C  
ATOM   3581  O12  PE    88      40.786   2.114  59.043  1.00  0.00           O  
ATOM   3582  O11  PE    88      39.681   0.593  57.791  1.00  0.00           O  
ATOM   3583  C1   PE    88      38.641   0.484  58.795  1.00  0.00           C  
ATOM   3584  HR   PE    88      39.070   0.481  59.800  1.00  0.00           H  
ATOM   3585  HS   PE    88      38.142  -0.471  58.626  1.00  0.00           H  
ATOM   3586  C2   PE    88      37.589   1.616  58.689  1.00  0.00           C  
ATOM   3587  HX   PE    88      38.075   2.588  58.825  1.00  0.00           H  
ATOM   3588  C3   PE    88      36.541   1.444  59.804  1.00  0.00           C  
ATOM   3589  HA   PE    88      35.772   2.217  59.721  1.00  0.00           H  
ATOM   3590  HB   PE    88      37.049   1.570  60.766  1.00  0.00           H  
ATOM   3591  O31  PE    88      35.914   0.130  59.745  1.00  0.00           O  
ATOM   3592  P31  PE    88      36.067  -0.891  60.954  1.00  0.00           P  
ATOM   3593  O32  PE    88      35.416  -0.107  62.132  1.00  0.00           O  
ATOM   3594  C31  PE    88      34.036   0.281  62.088  1.00  0.00           C  
ATOM   3595  H1A  PE    88      33.400  -0.593  62.260  1.00  0.00           H  
ATOM   3596  H1B  PE    88      33.796   0.745  61.124  1.00  0.00           H  
ATOM   3597  C32  PE    88      33.883   1.308  63.203  1.00  0.00           C  
ATOM   3598  H2A  PE    88      34.444   2.210  62.949  1.00  0.00           H  
ATOM   3599  H2B  PE    88      32.837   1.587  63.337  1.00  0.00           H  
ATOM   3600  N31  PE    88      34.445   0.795  64.500  1.00  0.00           N  
ATOM   3601 HN1A  PE    88      35.464   0.995  64.531  1.00  0.00           H  
ATOM   3602 HN1B  PE    88      34.008   1.238  65.333  1.00  0.00           H  
ATOM   3603 HN1C  PE    88      34.350  -0.240  64.575  1.00  0.00           H  
ATOM   3604  O33  PE    88      35.234  -2.092  60.697  1.00  0.00           O  
ATOM   3605  O34  PE    88      37.491  -1.057  61.285  1.00  0.00           O  
ATOM   3606  O21  PE    88      36.909   1.530  57.399  1.00  0.00           O  
ATOM   3607  C21  PE    88      37.572   2.064  56.354  1.00  0.00           C  
ATOM   3608  O22  PE    88      38.429   2.917  56.449  1.00  0.00           O  
ATOM   3609  C12  OL    89      37.167   1.470  55.031  1.00  0.00           C  
ATOM   3610  H2R  OL    89      36.195   0.985  55.124  1.00  0.00           H  
ATOM   3611  H2S  OL    89      37.083   2.282  54.311  1.00  0.00           H  
ATOM   3612  C13  OL    89      38.216   0.453  54.539  1.00  0.00           C  
ATOM   3613  H3R  OL    89      39.215   0.876  54.668  1.00  0.00           H  
ATOM   3614  H3S  OL    89      38.176  -0.437  55.170  1.00  0.00           H  
ATOM   3615  C14  OL    89      38.021   0.032  53.065  1.00  0.00           C  
ATOM   3616  H4R  OL    89      38.596  -0.878  52.881  1.00  0.00           H  
ATOM   3617  H4S  OL    89      36.974  -0.220  52.882  1.00  0.00           H  
ATOM   3618  C15  OL    89      38.472   1.093  52.041  1.00  0.00           C  
ATOM   3619  H5R  OL    89      37.905   2.018  52.174  1.00  0.00           H  
ATOM   3620  H5S  OL    89      39.530   1.316  52.198  1.00  0.00           H  
ATOM   3621  C16  OL    89      38.264   0.572  50.610  1.00  0.00           C  
ATOM   3622  H6R  OL    89      38.722  -0.414  50.512  1.00  0.00           H  
ATOM   3623  H6S  OL    89      37.193   0.445  50.434  1.00  0.00           H  
ATOM   3624  C17  OL    89      38.870   1.482  49.529  1.00  0.00           C  
ATOM   3625  H7R  OL    89      38.475   2.491  49.630  1.00  0.00           H  
ATOM   3626  H7S  OL    89      39.957   1.525  49.641  1.00  0.00           H  
ATOM   3627  C18  OL    89      38.507   0.919  48.150  1.00  0.00           C  
ATOM   3628  H8R  OL    89      38.822  -0.125  48.123  1.00  0.00           H  
ATOM   3629  H8S  OL    89      37.421   0.959  48.051  1.00  0.00           H  
ATOM   3630  C19  OL    89      39.193   1.656  47.022  1.00  0.00           C  
ATOM   3631  H9R  OL    89      40.171   2.067  47.265  1.00  0.00           H  
ATOM   3632 C110  OL    89      38.713   1.810  45.792  1.00  0.00           C  
ATOM   3633 H10R  OL    89      39.328   2.318  45.054  1.00  0.00           H  
ATOM   3634 C111  OL    89      37.386   1.298  45.261  1.00  0.00           C  
ATOM   3635 H11R  OL    89      36.722   0.966  46.060  1.00  0.00           H  
ATOM   3636 H11S  OL    89      36.864   2.097  44.732  1.00  0.00           H  
ATOM   3637 C112  OL    89      37.621   0.112  44.312  1.00  0.00           C  
ATOM   3638 H12R  OL    89      38.363  -0.543  44.775  1.00  0.00           H  
ATOM   3639 H12S  OL    89      36.702  -0.471  44.228  1.00  0.00           H  
ATOM   3640 C113  OL    89      38.115   0.489  42.900  1.00  0.00           C  
ATOM   3641 H13R  OL    89      38.814   1.326  42.942  1.00  0.00           H  
ATOM   3642 H13S  OL    89      38.660  -0.373  42.509  1.00  0.00           H  
ATOM   3643 C114  OL    89      36.975   0.838  41.923  1.00  0.00           C  
ATOM   3644 H14R  OL    89      36.144   0.156  42.095  1.00  0.00           H  
ATOM   3645 H14S  OL    89      36.616   1.854  42.104  1.00  0.00           H  
ATOM   3646 C115  OL    89      37.398   0.670  40.453  1.00  0.00           C  
ATOM   3647 H15R  OL    89      37.834  -0.323  40.329  1.00  0.00           H  
ATOM   3648 H15S  OL    89      36.506   0.681  39.825  1.00  0.00           H  
ATOM   3649 C116  OL    89      38.395   1.731  39.944  1.00  0.00           C  
ATOM   3650 H16R  OL    89      39.025   2.107  40.754  1.00  0.00           H  
ATOM   3651 H16S  OL    89      39.049   1.260  39.211  1.00  0.00           H  
ATOM   3652 C117  OL    89      37.657   2.899  39.275  1.00  0.00           C  
ATOM   3653 H17R  OL    89      36.965   2.492  38.535  1.00  0.00           H  
ATOM   3654 H17S  OL    89      37.067   3.420  40.033  1.00  0.00           H  
ATOM   3655 C118  OL    89      38.570   3.910  38.562  1.00  0.00           C  
ATOM   3656 H18R  OL    89      39.205   4.442  39.274  1.00  0.00           H  
ATOM   3657 H18S  OL    89      37.937   4.633  38.052  1.00  0.00           H  
ATOM   3658 H18T  OL    89      39.207   3.430  37.814  1.00  0.00           H  
TER    3659       OL    89 
ATOM   3659 C116  PA    90       7.894  68.100  43.748  1.00  0.00           C  
ATOM   3660 H16R  PA    90       8.206  68.949  43.134  1.00  0.00           H  
ATOM   3661 H16S  PA    90       7.275  68.460  44.571  1.00  0.00           H  
ATOM   3662 H16T  PA    90       7.300  67.425  43.129  1.00  0.00           H  
ATOM   3663 C115  PA    90       9.121  67.376  44.312  1.00  0.00           C  
ATOM   3664 H15R  PA    90       9.680  68.088  44.922  1.00  0.00           H  
ATOM   3665 H15S  PA    90       9.770  67.094  43.479  1.00  0.00           H  
ATOM   3666 C114  PA    90       8.753  66.100  45.110  1.00  0.00           C  
ATOM   3667 H14R  PA    90       9.665  65.554  45.362  1.00  0.00           H  
ATOM   3668 H14S  PA    90       8.163  65.456  44.458  1.00  0.00           H  
ATOM   3669 C113  PA    90       7.927  66.296  46.398  1.00  0.00           C  
ATOM   3670 H13R  PA    90       7.781  65.328  46.882  1.00  0.00           H  
ATOM   3671 H13S  PA    90       6.938  66.678  46.142  1.00  0.00           H  
ATOM   3672 C112  PA    90       8.568  67.266  47.393  1.00  0.00           C  
ATOM   3673 H12R  PA    90       8.523  68.259  46.945  1.00  0.00           H  
ATOM   3674 H12S  PA    90       9.621  67.007  47.542  1.00  0.00           H  
ATOM   3675 C111  PA    90       7.827  67.298  48.744  1.00  0.00           C  
ATOM   3676 H11R  PA    90       8.065  66.401  49.323  1.00  0.00           H  
ATOM   3677 H11S  PA    90       6.749  67.291  48.569  1.00  0.00           H  
ATOM   3678 C110  PA    90       8.185  68.566  49.538  1.00  0.00           C  
ATOM   3679 H10R  PA    90       7.778  69.425  49.003  1.00  0.00           H  
ATOM   3680 H10S  PA    90       9.271  68.689  49.566  1.00  0.00           H  
ATOM   3681  C19  PA    90       7.643  68.556  50.979  1.00  0.00           C  
ATOM   3682  H9R  PA    90       8.055  69.418  51.509  1.00  0.00           H  
ATOM   3683  H9S  PA    90       8.017  67.664  51.484  1.00  0.00           H  
ATOM   3684  C18  PA    90       6.104  68.591  51.074  1.00  0.00           C  
ATOM   3685  H8R  PA    90       5.671  67.749  50.532  1.00  0.00           H  
ATOM   3686  H8S  PA    90       5.728  69.501  50.605  1.00  0.00           H  
ATOM   3687  C17  PA    90       5.609  68.533  52.528  1.00  0.00           C  
ATOM   3688  H7R  PA    90       6.188  69.213  53.147  1.00  0.00           H  
ATOM   3689  H7S  PA    90       5.771  67.525  52.919  1.00  0.00           H  
ATOM   3690  C16  PA    90       4.128  68.919  52.653  1.00  0.00           C  
ATOM   3691  H6R  PA    90       3.503  68.170  52.164  1.00  0.00           H  
ATOM   3692  H6S  PA    90       3.956  69.875  52.151  1.00  0.00           H  
ATOM   3693  C15  PA    90       3.716  69.067  54.123  1.00  0.00           C  
ATOM   3694  H5R  PA    90       4.104  70.018  54.497  1.00  0.00           H  
ATOM   3695  H5S  PA    90       4.162  68.270  54.720  1.00  0.00           H  
ATOM   3696  C14  PA    90       2.191  69.007  54.293  1.00  0.00           C  
ATOM   3697  H4R  PA    90       1.826  68.071  53.862  1.00  0.00           H  
ATOM   3698  H4S  PA    90       1.726  69.829  53.743  1.00  0.00           H  
ATOM   3699  C13  PA    90       1.793  69.043  55.777  1.00  0.00           C  
ATOM   3700  H3R  PA    90       2.313  68.236  56.296  1.00  0.00           H  
ATOM   3701  H3S  PA    90       0.725  68.844  55.868  1.00  0.00           H  
ATOM   3702  C12  PA    90       2.139  70.373  56.469  1.00  0.00           C  
ATOM   3703  H2R  PA    90       3.219  70.461  56.584  1.00  0.00           H  
ATOM   3704  H2S  PA    90       1.796  71.216  55.867  1.00  0.00           H  
ATOM   3705  C11  PS    91       1.534  70.438  57.845  1.00  0.00           C  
ATOM   3706  O12  PS    91       2.032  69.856  58.795  1.00  0.00           O  
ATOM   3707  O11  PS    91       0.422  71.197  57.891  1.00  0.00           O  
ATOM   3708  C1   PS    91      -0.243  71.410  59.176  1.00  0.00           C  
ATOM   3709  HR   PS    91      -0.320  70.463  59.717  1.00  0.00           H  
ATOM   3710  HS   PS    91      -1.256  71.779  58.985  1.00  0.00           H  
ATOM   3711  C2   PS    91       0.503  72.493  60.008  1.00  0.00           C  
ATOM   3712  HX   PS    91       1.550  72.214  60.138  1.00  0.00           H  
ATOM   3713  C3   PS    91      -0.111  72.712  61.406  1.00  0.00           C  
ATOM   3714  HA   PS    91      -1.162  72.958  61.282  1.00  0.00           H  
ATOM   3715  HB   PS    91       0.377  73.572  61.875  1.00  0.00           H  
ATOM   3716  O31  PS    91       0.011  71.552  62.282  1.00  0.00           O  
ATOM   3717  P31  PS    91       1.409  71.117  62.904  1.00  0.00           P  
ATOM   3718  O32  PS    91       1.926  70.014  61.872  1.00  0.00           O  
ATOM   3719  C31  PS    91       1.332  68.690  61.814  1.00  0.00           C  
ATOM   3720  H1A  PS    91       1.156  68.440  60.766  1.00  0.00           H  
ATOM   3721  H1B  PS    91       0.350  68.695  62.305  1.00  0.00           H  
ATOM   3722  C32  PS    91       2.290  67.653  62.461  1.00  0.00           C  
ATOM   3723  H2A  PS    91       2.500  67.951  63.490  1.00  0.00           H  
ATOM   3724  N31  PS    91       3.642  67.558  61.771  1.00  0.00           N  
ATOM   3725 HN1A  PS    91       3.519  67.269  60.779  1.00  0.00           H  
ATOM   3726 HN1B  PS    91       4.173  68.452  61.751  1.00  0.00           H  
ATOM   3727 HN1C  PS    91       4.268  66.858  62.221  1.00  0.00           H  
ATOM   3728  C33  PS    91       1.572  66.316  62.581  1.00  0.00           C  
ATOM   3729  O33  PS    91       2.346  72.265  62.805  1.00  0.00           O  
ATOM   3730  O34  PS    91       1.184  70.451  64.216  1.00  0.00           O  
ATOM   3731  O21  PS    91       0.388  73.784  59.352  1.00  0.00           O  
ATOM   3732  C21  PS    91       1.349  74.198  58.522  1.00  0.00           C  
ATOM   3733  O22  PS    91       2.337  73.536  58.256  1.00  0.00           O  
ATOM   3734  O35  PS    91       2.222  65.293  62.441  1.00  0.00           O  
ATOM   3735  O36  PS    91       0.468  66.289  63.096  1.00  0.00           O  
ATOM   3736  C12  OL    92       1.086  75.584  57.980  1.00  0.00           C  
ATOM   3737  H2R  OL    92       0.060  75.866  58.228  1.00  0.00           H  
ATOM   3738  H2S  OL    92       1.727  76.287  58.519  1.00  0.00           H  
ATOM   3739  C13  OL    92       1.329  75.709  56.450  1.00  0.00           C  
ATOM   3740  H3R  OL    92       0.817  76.600  56.080  1.00  0.00           H  
ATOM   3741  H3S  OL    92       2.392  75.877  56.266  1.00  0.00           H  
ATOM   3742  C14  OL    92       0.876  74.489  55.616  1.00  0.00           C  
ATOM   3743  H4R  OL    92       1.571  73.664  55.786  1.00  0.00           H  
ATOM   3744  H4S  OL    92      -0.111  74.179  55.958  1.00  0.00           H  
ATOM   3745  C15  OL    92       0.801  74.790  54.107  1.00  0.00           C  
ATOM   3746  H5R  OL    92      -0.060  75.440  53.944  1.00  0.00           H  
ATOM   3747  H5S  OL    92       1.691  75.346  53.806  1.00  0.00           H  
ATOM   3748  C16  OL    92       0.657  73.546  53.203  1.00  0.00           C  
ATOM   3749  H6R  OL    92       1.580  72.960  53.233  1.00  0.00           H  
ATOM   3750  H6S  OL    92      -0.147  72.910  53.578  1.00  0.00           H  
ATOM   3751  C17  OL    92       0.360  73.970  51.747  1.00  0.00           C  
ATOM   3752  H7R  OL    92      -0.572  74.541  51.730  1.00  0.00           H  
ATOM   3753  H7S  OL    92       1.151  74.644  51.411  1.00  0.00           H  
ATOM   3754  C18  OL    92       0.264  72.798  50.746  1.00  0.00           C  
ATOM   3755  H8R  OL    92       1.147  72.168  50.869  1.00  0.00           H  
ATOM   3756  H8S  OL    92      -0.621  72.192  50.965  1.00  0.00           H  
ATOM   3757  C19  OL    92       0.217  73.326  49.323  1.00  0.00           C  
ATOM   3758  H9R  OL    92       0.287  74.403  49.230  1.00  0.00           H  
ATOM   3759 C110  OL    92       0.072  72.601  48.218  1.00  0.00           C  
ATOM   3760 H10R  OL    92       0.056  73.087  47.245  1.00  0.00           H  
ATOM   3761 C111  OL    92      -0.047  71.100  48.174  1.00  0.00           C  
ATOM   3762 H11R  OL    92       0.351  70.660  49.087  1.00  0.00           H  
ATOM   3763 H11S  OL    92      -1.100  70.825  48.125  1.00  0.00           H  
ATOM   3764 C112  OL    92       0.652  70.534  46.922  1.00  0.00           C  
ATOM   3765 H12R  OL    92       0.498  69.458  46.876  1.00  0.00           H  
ATOM   3766 H12S  OL    92       0.172  70.955  46.037  1.00  0.00           H  
ATOM   3767 C113  OL    92       2.160  70.826  46.824  1.00  0.00           C  
ATOM   3768 H13R  OL    92       2.526  70.413  45.882  1.00  0.00           H  
ATOM   3769 H13S  OL    92       2.300  71.908  46.759  1.00  0.00           H  
ATOM   3770 C114  OL    92       3.008  70.280  47.996  1.00  0.00           C  
ATOM   3771 H14R  OL    92       3.870  70.937  48.132  1.00  0.00           H  
ATOM   3772 H14S  OL    92       2.452  70.327  48.932  1.00  0.00           H  
ATOM   3773 C115  OL    92       3.554  68.851  47.795  1.00  0.00           C  
ATOM   3774 H15R  OL    92       4.197  68.847  46.913  1.00  0.00           H  
ATOM   3775 H15S  OL    92       4.189  68.628  48.654  1.00  0.00           H  
ATOM   3776 C116  OL    92       2.509  67.718  47.688  1.00  0.00           C  
ATOM   3777 H16R  OL    92       1.805  67.807  48.520  1.00  0.00           H  
ATOM   3778 H16S  OL    92       1.936  67.796  46.762  1.00  0.00           H  
ATOM   3779 C117  OL    92       3.173  66.327  47.761  1.00  0.00           C  
ATOM   3780 H17R  OL    92       3.779  66.292  48.669  1.00  0.00           H  
ATOM   3781 H17S  OL    92       2.397  65.568  47.870  1.00  0.00           H  
ATOM   3782 C118  OL    92       4.068  65.958  46.558  1.00  0.00           C  
ATOM   3783 H18R  OL    92       4.647  65.064  46.798  1.00  0.00           H  
ATOM   3784 H18S  OL    92       4.766  66.764  46.334  1.00  0.00           H  
ATOM   3785 H18T  OL    92       3.483  65.750  45.658  1.00  0.00           H  
TER    3786       OL    92 
ATOM   3786 C116  PA    93       2.338  45.512  43.225  1.00  0.00           C  
ATOM   3787 H16R  PA    93       1.867  45.364  42.251  1.00  0.00           H  
ATOM   3788 H16S  PA    93       1.688  46.145  43.827  1.00  0.00           H  
ATOM   3789 H16T  PA    93       2.438  44.543  43.718  1.00  0.00           H  
ATOM   3790 C115  PA    93       3.713  46.171  43.041  1.00  0.00           C  
ATOM   3791 H15R  PA    93       3.633  46.937  42.267  1.00  0.00           H  
ATOM   3792 H15S  PA    93       4.407  45.409  42.683  1.00  0.00           H  
ATOM   3793 C114  PA    93       4.272  46.802  44.334  1.00  0.00           C  
ATOM   3794 H14R  PA    93       4.339  46.029  45.103  1.00  0.00           H  
ATOM   3795 H14S  PA    93       3.586  47.564  44.702  1.00  0.00           H  
ATOM   3796 C113  PA    93       5.649  47.463  44.111  1.00  0.00           C  
ATOM   3797 H13R  PA    93       5.605  48.089  43.217  1.00  0.00           H  
ATOM   3798 H13S  PA    93       6.397  46.695  43.916  1.00  0.00           H  
ATOM   3799 C112  PA    93       6.123  48.371  45.264  1.00  0.00           C  
ATOM   3800 H12R  PA    93       5.480  49.254  45.287  1.00  0.00           H  
ATOM   3801 H12S  PA    93       7.125  48.721  45.013  1.00  0.00           H  
ATOM   3802 C111  PA    93       6.183  47.734  46.670  1.00  0.00           C  
ATOM   3803 H11R  PA    93       6.885  46.902  46.659  1.00  0.00           H  
ATOM   3804 H11S  PA    93       5.211  47.325  46.956  1.00  0.00           H  
ATOM   3805 C110  PA    93       6.677  48.760  47.714  1.00  0.00           C  
ATOM   3806 H10R  PA    93       6.145  49.706  47.584  1.00  0.00           H  
ATOM   3807 H10S  PA    93       7.732  48.959  47.525  1.00  0.00           H  
ATOM   3808  C19  PA    93       6.494  48.269  49.164  1.00  0.00           C  
ATOM   3809  H9R  PA    93       6.965  47.291  49.280  1.00  0.00           H  
ATOM   3810  H9S  PA    93       5.423  48.129  49.315  1.00  0.00           H  
ATOM   3811  C18  PA    93       7.042  49.246  50.239  1.00  0.00           C  
ATOM   3812  H8R  PA    93       6.552  49.056  51.197  1.00  0.00           H  
ATOM   3813  H8S  PA    93       6.776  50.266  49.955  1.00  0.00           H  
ATOM   3814  C17  PA    93       8.571  49.174  50.439  1.00  0.00           C  
ATOM   3815  H7R  PA    93       8.923  50.107  50.889  1.00  0.00           H  
ATOM   3816  H7S  PA    93       9.045  49.097  49.461  1.00  0.00           H  
ATOM   3817  C16  PA    93       9.031  47.978  51.300  1.00  0.00           C  
ATOM   3818  H6R  PA    93       9.953  47.579  50.875  1.00  0.00           H  
ATOM   3819  H6S  PA    93       8.287  47.183  51.248  1.00  0.00           H  
ATOM   3820  C15  PA    93       9.299  48.348  52.773  1.00  0.00           C  
ATOM   3821  H5R  PA    93       8.409  48.808  53.208  1.00  0.00           H  
ATOM   3822  H5S  PA    93      10.105  49.083  52.809  1.00  0.00           H  
ATOM   3823  C14  PA    93       9.730  47.140  53.621  1.00  0.00           C  
ATOM   3824  H4R  PA    93      10.593  46.694  53.133  1.00  0.00           H  
ATOM   3825  H4S  PA    93       8.950  46.375  53.651  1.00  0.00           H  
ATOM   3826  C13  PA    93      10.109  47.541  55.059  1.00  0.00           C  
ATOM   3827  H3R  PA    93      10.296  46.634  55.636  1.00  0.00           H  
ATOM   3828  H3S  PA    93       9.272  48.064  55.529  1.00  0.00           H  
ATOM   3829  C12  PA    93      11.361  48.433  55.132  1.00  0.00           C  
ATOM   3830  H2R  PA    93      11.131  49.435  54.768  1.00  0.00           H  
ATOM   3831  H2S  PA    93      12.156  48.010  54.516  1.00  0.00           H  
ATOM   3832  C11  PS    94      11.839  48.547  56.550  1.00  0.00           C  
ATOM   3833  O12  PS    94      11.288  49.242  57.380  1.00  0.00           O  
ATOM   3834  O11  PS    94      12.913  47.778  56.798  1.00  0.00           O  
ATOM   3835  C1   PS    94      13.226  47.471  58.190  1.00  0.00           C  
ATOM   3836  HR   PS    94      13.220  48.385  58.789  1.00  0.00           H  
ATOM   3837  HS   PS    94      14.226  47.045  58.233  1.00  0.00           H  
ATOM   3838  C2   PS    94      12.229  46.428  58.764  1.00  0.00           C  
ATOM   3839  HX   PS    94      11.242  46.895  58.795  1.00  0.00           H  
ATOM   3840  C3   PS    94      12.653  45.985  60.185  1.00  0.00           C  
ATOM   3841  HA   PS    94      13.645  45.532  60.135  1.00  0.00           H  
ATOM   3842  HB   PS    94      11.971  45.214  60.548  1.00  0.00           H  
ATOM   3843  O31  PS    94      12.718  47.114  61.115  1.00  0.00           O  
ATOM   3844  P31  PS    94      11.423  47.839  61.693  1.00  0.00           P  
ATOM   3845  O32  PS    94      11.117  48.964  60.600  1.00  0.00           O  
ATOM   3846  C31  PS    94      11.897  50.194  60.535  1.00  0.00           C  
ATOM   3847  H1A  PS    94      12.041  50.458  59.485  1.00  0.00           H  
ATOM   3848  H1B  PS    94      12.882  50.033  60.987  1.00  0.00           H  
ATOM   3849  C32  PS    94      11.167  51.345  61.267  1.00  0.00           C  
ATOM   3850  H2A  PS    94      11.173  51.138  62.333  1.00  0.00           H  
ATOM   3851  N31  PS    94       9.708  51.455  60.887  1.00  0.00           N  
ATOM   3852 HN1A  PS    94       9.235  52.234  61.402  1.00  0.00           H  
ATOM   3853 HN1B  PS    94       9.635  51.650  59.868  1.00  0.00           H  
ATOM   3854 HN1C  PS    94       9.214  50.570  61.102  1.00  0.00           H  
ATOM   3855  C33  PS    94      11.946  52.644  61.097  1.00  0.00           C  
ATOM   3856  O33  PS    94      10.368  46.803  61.723  1.00  0.00           O  
ATOM   3857  O34  PS    94      11.835  48.493  62.960  1.00  0.00           O  
ATOM   3858  O21  PS    94      12.213  45.237  57.912  1.00  0.00           O  
ATOM   3859  C21  PS    94      11.029  44.618  57.731  1.00  0.00           C  
ATOM   3860  O22  PS    94       9.976  45.046  58.166  1.00  0.00           O  
ATOM   3861  O35  PS    94      11.618  53.434  60.229  1.00  0.00           O  
ATOM   3862  O36  PS    94      12.786  52.942  61.922  1.00  0.00           O  
ATOM   3863  C12  OL    95      11.121  43.316  56.961  1.00  0.00           C  
ATOM   3864  H2R  OL    95      12.159  43.108  56.712  1.00  0.00           H  
ATOM   3865  H2S  OL    95      10.790  42.517  57.627  1.00  0.00           H  
ATOM   3866  C13  OL    95      10.267  43.329  55.670  1.00  0.00           C  
ATOM   3867  H3R  OL    95       9.225  43.496  55.944  1.00  0.00           H  
ATOM   3868  H3S  OL    95      10.568  44.184  55.063  1.00  0.00           H  
ATOM   3869  C14  OL    95      10.366  42.063  54.777  1.00  0.00           C  
ATOM   3870  H4R  OL    95      11.375  41.997  54.371  1.00  0.00           H  
ATOM   3871  H4S  OL    95      10.194  41.153  55.358  1.00  0.00           H  
ATOM   3872  C15  OL    95       9.369  42.128  53.596  1.00  0.00           C  
ATOM   3873  H5R  OL    95       8.360  41.951  53.966  1.00  0.00           H  
ATOM   3874  H5S  OL    95       9.370  43.141  53.187  1.00  0.00           H  
ATOM   3875  C16  OL    95       9.664  41.116  52.464  1.00  0.00           C  
ATOM   3876  H6R  OL    95      10.719  41.159  52.184  1.00  0.00           H  
ATOM   3877  H6S  OL    95       9.471  40.101  52.821  1.00  0.00           H  
ATOM   3878  C17  OL    95       8.799  41.392  51.216  1.00  0.00           C  
ATOM   3879  H7R  OL    95       7.749  41.217  51.458  1.00  0.00           H  
ATOM   3880  H7S  OL    95       8.910  42.439  50.928  1.00  0.00           H  
ATOM   3881  C18  OL    95       9.189  40.523  50.013  1.00  0.00           C  
ATOM   3882  H8R  OL    95      10.192  40.807  49.683  1.00  0.00           H  
ATOM   3883  H8S  OL    95       9.213  39.477  50.323  1.00  0.00           H  
ATOM   3884  C19  OL    95       8.188  40.663  48.886  1.00  0.00           C  
ATOM   3885  H9R  OL    95       7.182  40.958  49.174  1.00  0.00           H  
ATOM   3886 C110  OL    95       8.449  40.415  47.610  1.00  0.00           C  
ATOM   3887 H10R  OL    95       7.646  40.499  46.880  1.00  0.00           H  
ATOM   3888 C111  OL    95       9.791  39.943  47.091  1.00  0.00           C  
ATOM   3889 H11R  OL    95      10.344  40.802  46.708  1.00  0.00           H  
ATOM   3890 H11S  OL    95      10.388  39.508  47.893  1.00  0.00           H  
ATOM   3891 C112  OL    95       9.651  38.885  45.983  1.00  0.00           C  
ATOM   3892 H12R  OL    95      10.621  38.405  45.839  1.00  0.00           H  
ATOM   3893 H12S  OL    95       8.951  38.115  46.313  1.00  0.00           H  
ATOM   3894 C113  OL    95       9.196  39.488  44.642  1.00  0.00           C  
ATOM   3895 H13R  OL    95       8.228  39.975  44.772  1.00  0.00           H  
ATOM   3896 H13S  OL    95       9.902  40.270  44.356  1.00  0.00           H  
ATOM   3897 C114  OL    95       9.095  38.460  43.494  1.00  0.00           C  
ATOM   3898 H14R  OL    95       8.882  39.015  42.578  1.00  0.00           H  
ATOM   3899 H14S  OL    95      10.058  37.965  43.347  1.00  0.00           H  
ATOM   3900 C115  OL    95       8.020  37.371  43.687  1.00  0.00           C  
ATOM   3901 H15R  OL    95       7.993  36.746  42.791  1.00  0.00           H  
ATOM   3902 H15S  OL    95       8.308  36.723  44.517  1.00  0.00           H  
ATOM   3903 C116  OL    95       6.610  37.933  43.947  1.00  0.00           C  
ATOM   3904 H16R  OL    95       6.602  38.465  44.900  1.00  0.00           H  
ATOM   3905 H16S  OL    95       6.359  38.651  43.163  1.00  0.00           H  
ATOM   3906 C117  OL    95       5.538  36.830  44.003  1.00  0.00           C  
ATOM   3907 H17R  OL    95       5.521  36.264  43.068  1.00  0.00           H  
ATOM   3908 H17S  OL    95       5.800  36.135  44.801  1.00  0.00           H  
ATOM   3909 C118  OL    95       4.142  37.411  44.282  1.00  0.00           C  
ATOM   3910 H18R  OL    95       3.398  36.613  44.302  1.00  0.00           H  
ATOM   3911 H18S  OL    95       3.870  38.129  43.506  1.00  0.00           H  
ATOM   3912 H18T  OL    95       4.127  37.926  45.244  1.00  0.00           H  
TER    3913       OL    95 
ATOM   3913 C116  PA    96      58.340  -1.590  43.032  1.00  0.00           C  
ATOM   3914 H16R  PA    96      58.236  -2.231  43.909  1.00  0.00           H  
ATOM   3915 H16S  PA    96      58.808  -0.654  43.337  1.00  0.00           H  
ATOM   3916 H16T  PA    96      59.011  -2.084  42.324  1.00  0.00           H  
ATOM   3917 C115  PA    96      56.961  -1.335  42.389  1.00  0.00           C  
ATOM   3918 H15R  PA    96      56.424  -2.282  42.335  1.00  0.00           H  
ATOM   3919 H15S  PA    96      57.101  -1.000  41.359  1.00  0.00           H  
ATOM   3920 C114  PA    96      56.074  -0.310  43.134  1.00  0.00           C  
ATOM   3921 H14R  PA    96      55.136  -0.201  42.590  1.00  0.00           H  
ATOM   3922 H14S  PA    96      56.556   0.668  43.107  1.00  0.00           H  
ATOM   3923 C113  PA    96      55.776  -0.703  44.599  1.00  0.00           C  
ATOM   3924 H13R  PA    96      56.723  -0.753  45.127  1.00  0.00           H  
ATOM   3925 H13S  PA    96      55.341  -1.702  44.639  1.00  0.00           H  
ATOM   3926 C112  PA    96      54.858   0.274  45.363  1.00  0.00           C  
ATOM   3927 H12R  PA    96      53.887   0.348  44.869  1.00  0.00           H  
ATOM   3928 H12S  PA    96      55.313   1.264  45.328  1.00  0.00           H  
ATOM   3929 C111  PA    96      54.661  -0.158  46.837  1.00  0.00           C  
ATOM   3930 H11R  PA    96      55.644  -0.339  47.280  1.00  0.00           H  
ATOM   3931 H11S  PA    96      54.133  -1.113  46.870  1.00  0.00           H  
ATOM   3932 C110  PA    96      53.907   0.859  47.727  1.00  0.00           C  
ATOM   3933 H10R  PA    96      53.889   0.479  48.750  1.00  0.00           H  
ATOM   3934 H10S  PA    96      52.870   0.968  47.401  1.00  0.00           H  
ATOM   3935  C19  PA    96      54.571   2.246  47.721  1.00  0.00           C  
ATOM   3936  H9R  PA    96      54.465   2.682  46.726  1.00  0.00           H  
ATOM   3937  H9S  PA    96      55.640   2.129  47.916  1.00  0.00           H  
ATOM   3938  C18  PA    96      53.968   3.230  48.746  1.00  0.00           C  
ATOM   3939  H8R  PA    96      54.253   2.933  49.758  1.00  0.00           H  
ATOM   3940  H8S  PA    96      52.878   3.193  48.675  1.00  0.00           H  
ATOM   3941  C17  PA    96      54.454   4.666  48.452  1.00  0.00           C  
ATOM   3942  H7R  PA    96      53.871   5.057  47.613  1.00  0.00           H  
ATOM   3943  H7S  PA    96      55.489   4.607  48.117  1.00  0.00           H  
ATOM   3944  C16  PA    96      54.413   5.664  49.631  1.00  0.00           C  
ATOM   3945  H6R  PA    96      55.210   5.421  50.339  1.00  0.00           H  
ATOM   3946  H6S  PA    96      53.460   5.586  50.159  1.00  0.00           H  
ATOM   3947  C15  PA    96      54.605   7.122  49.158  1.00  0.00           C  
ATOM   3948  H5R  PA    96      53.701   7.446  48.637  1.00  0.00           H  
ATOM   3949  H5S  PA    96      55.413   7.160  48.421  1.00  0.00           H  
ATOM   3950  C14  PA    96      54.946   8.117  50.298  1.00  0.00           C  
ATOM   3951  H4R  PA    96      54.780   9.126  49.934  1.00  0.00           H  
ATOM   3952  H4S  PA    96      56.011   8.032  50.524  1.00  0.00           H  
ATOM   3953  C13  PA    96      54.132   7.972  51.600  1.00  0.00           C  
ATOM   3954  H3R  PA    96      54.245   6.958  51.986  1.00  0.00           H  
ATOM   3955  H3S  PA    96      53.075   8.123  51.369  1.00  0.00           H  
ATOM   3956  C12  PA    96      54.552   8.970  52.710  1.00  0.00           C  
ATOM   3957  H2R  PA    96      54.255   9.978  52.417  1.00  0.00           H  
ATOM   3958  H2S  PA    96      55.638   8.973  52.828  1.00  0.00           H  
ATOM   3959  C11  PE    97      53.901   8.642  54.044  1.00  0.00           C  
ATOM   3960  O12  PE    97      52.996   7.846  54.154  1.00  0.00           O  
ATOM   3961  O11  PE    97      54.391   9.352  55.083  1.00  0.00           O  
ATOM   3962  C1   PE    97      53.728   9.236  56.394  1.00  0.00           C  
ATOM   3963  HR   PE    97      52.652   9.110  56.254  1.00  0.00           H  
ATOM   3964  HS   PE    97      53.875  10.176  56.935  1.00  0.00           H  
ATOM   3965  C2   PE    97      54.273   8.071  57.276  1.00  0.00           C  
ATOM   3966  HX   PE    97      53.899   8.150  58.301  1.00  0.00           H  
ATOM   3967  C3   PE    97      55.805   8.086  57.349  1.00  0.00           C  
ATOM   3968  HA   PE    97      56.201   8.096  56.332  1.00  0.00           H  
ATOM   3969  HB   PE    97      56.138   7.182  57.865  1.00  0.00           H  
ATOM   3970  O31  PE    97      56.286   9.267  58.041  1.00  0.00           O  
ATOM   3971  P31  PE    97      56.834   9.211  59.536  1.00  0.00           P  
ATOM   3972  O32  PE    97      58.317   8.679  59.353  1.00  0.00           O  
ATOM   3973  C31  PE    97      58.612   7.281  59.129  1.00  0.00           C  
ATOM   3974  H1A  PE    97      58.242   6.936  58.160  1.00  0.00           H  
ATOM   3975  H1B  PE    97      58.166   6.662  59.911  1.00  0.00           H  
ATOM   3976  C32  PE    97      60.134   7.203  59.180  1.00  0.00           C  
ATOM   3977  H2A  PE    97      60.499   6.291  58.703  1.00  0.00           H  
ATOM   3978  H2B  PE    97      60.524   8.065  58.629  1.00  0.00           H  
ATOM   3979  N31  PE    97      60.666   7.274  60.589  1.00  0.00           N  
ATOM   3980 HN1A  PE    97      61.693   7.391  60.631  1.00  0.00           H  
ATOM   3981 HN1B  PE    97      60.248   8.064  61.127  1.00  0.00           H  
ATOM   3982 HN1C  PE    97      60.432   6.430  61.149  1.00  0.00           H  
ATOM   3983  O33  PE    97      56.887  10.601  60.059  1.00  0.00           O  
ATOM   3984  O34  PE    97      56.095   8.194  60.313  1.00  0.00           O  
ATOM   3985  O21  PE    97      53.890   6.786  56.714  1.00  0.00           O  
ATOM   3986  C21  PE    97      52.708   6.254  57.089  1.00  0.00           C  
ATOM   3987  O22  PE    97      52.001   6.710  57.973  1.00  0.00           O  
ATOM   3988  C12  OL    98      52.379   4.996  56.324  1.00  0.00           C  
ATOM   3989  H2R  OL    98      53.285   4.611  55.847  1.00  0.00           H  
ATOM   3990  H2S  OL    98      52.047   4.248  57.043  1.00  0.00           H  
ATOM   3991  C13  OL    98      51.281   5.180  55.254  1.00  0.00           C  
ATOM   3992  H3R  OL    98      50.335   5.486  55.704  1.00  0.00           H  
ATOM   3993  H3S  OL    98      51.567   5.961  54.556  1.00  0.00           H  
ATOM   3994  C14  OL    98      51.089   3.845  54.512  1.00  0.00           C  
ATOM   3995  H4R  OL    98      52.065   3.477  54.189  1.00  0.00           H  
ATOM   3996  H4S  OL    98      50.688   3.125  55.227  1.00  0.00           H  
ATOM   3997  C15  OL    98      50.179   3.903  53.272  1.00  0.00           C  
ATOM   3998  H5R  OL    98      50.004   2.883  52.923  1.00  0.00           H  
ATOM   3999  H5S  OL    98      49.206   4.322  53.544  1.00  0.00           H  
ATOM   4000  C16  OL    98      50.811   4.696  52.110  1.00  0.00           C  
ATOM   4001  H6R  OL    98      51.200   5.654  52.460  1.00  0.00           H  
ATOM   4002  H6S  OL    98      51.656   4.140  51.697  1.00  0.00           H  
ATOM   4003  C17  OL    98      49.786   4.935  50.995  1.00  0.00           C  
ATOM   4004  H7R  OL    98      49.607   4.001  50.459  1.00  0.00           H  
ATOM   4005  H7S  OL    98      48.839   5.244  51.440  1.00  0.00           H  
ATOM   4006  C18  OL    98      50.242   6.021  50.014  1.00  0.00           C  
ATOM   4007  H8R  OL    98      50.361   6.957  50.566  1.00  0.00           H  
ATOM   4008  H8S  OL    98      51.217   5.768  49.595  1.00  0.00           H  
ATOM   4009  C19  OL    98      49.187   6.193  48.943  1.00  0.00           C  
ATOM   4010  H9R  OL    98      48.195   6.452  49.302  1.00  0.00           H  
ATOM   4011 C110  OL    98      49.385   6.077  47.638  1.00  0.00           C  
ATOM   4012 H10R  OL    98      48.545   6.229  46.964  1.00  0.00           H  
ATOM   4013 C111  OL    98      50.677   5.619  47.002  1.00  0.00           C  
ATOM   4014 H11R  OL    98      51.398   6.441  46.969  1.00  0.00           H  
ATOM   4015 H11S  OL    98      51.121   4.809  47.587  1.00  0.00           H  
ATOM   4016 C112  OL    98      50.412   5.099  45.583  1.00  0.00           C  
ATOM   4017 H12R  OL    98      49.611   4.359  45.608  1.00  0.00           H  
ATOM   4018 H12S  OL    98      50.092   5.917  44.933  1.00  0.00           H  
ATOM   4019 C113  OL    98      51.674   4.452  45.008  1.00  0.00           C  
ATOM   4020 H13R  OL    98      52.504   5.155  45.083  1.00  0.00           H  
ATOM   4021 H13S  OL    98      51.922   3.570  45.604  1.00  0.00           H  
ATOM   4022 C114  OL    98      51.497   4.042  43.543  1.00  0.00           C  
ATOM   4023 H14R  OL    98      50.679   3.322  43.471  1.00  0.00           H  
ATOM   4024 H14S  OL    98      51.214   4.915  42.951  1.00  0.00           H  
ATOM   4025 C115  OL    98      52.806   3.449  42.992  1.00  0.00           C  
ATOM   4026 H15R  OL    98      53.602   4.189  43.104  1.00  0.00           H  
ATOM   4027 H15S  OL    98      53.105   2.583  43.587  1.00  0.00           H  
ATOM   4028 C116  OL    98      52.702   3.043  41.513  1.00  0.00           C  
ATOM   4029 H16R  OL    98      52.692   3.944  40.897  1.00  0.00           H  
ATOM   4030 H16S  OL    98      53.595   2.470  41.255  1.00  0.00           H  
ATOM   4031 C117  OL    98      51.445   2.209  41.200  1.00  0.00           C  
ATOM   4032 H17R  OL    98      51.345   1.427  41.955  1.00  0.00           H  
ATOM   4033 H17S  OL    98      50.558   2.845  41.258  1.00  0.00           H  
ATOM   4034 C118  OL    98      51.490   1.567  39.808  1.00  0.00           C  
ATOM   4035 H18R  OL    98      52.478   1.144  39.618  1.00  0.00           H  
ATOM   4036 H18S  OL    98      51.260   2.306  39.037  1.00  0.00           H  
ATOM   4037 H18T  OL    98      50.756   0.761  39.747  1.00  0.00           H  
TER    4038       OL    98 
ATOM   4038 C116  PA    99      35.259  43.733  45.338  1.00  0.00           C  
ATOM   4039 H16R  PA    99      34.395  44.367  45.123  1.00  0.00           H  
ATOM   4040 H16S  PA    99      35.027  42.705  45.051  1.00  0.00           H  
ATOM   4041 H16T  PA    99      36.099  44.063  44.725  1.00  0.00           H  
ATOM   4042 C115  PA    99      35.617  43.790  46.831  1.00  0.00           C  
ATOM   4043 H15R  PA    99      36.506  43.179  47.000  1.00  0.00           H  
ATOM   4044 H15S  PA    99      34.808  43.322  47.392  1.00  0.00           H  
ATOM   4045 C114  PA    99      35.828  45.227  47.365  1.00  0.00           C  
ATOM   4046 H14R  PA    99      34.858  45.726  47.450  1.00  0.00           H  
ATOM   4047 H14S  PA    99      36.415  45.802  46.645  1.00  0.00           H  
ATOM   4048 C113  PA    99      36.548  45.233  48.734  1.00  0.00           C  
ATOM   4049 H13R  PA    99      37.604  45.008  48.581  1.00  0.00           H  
ATOM   4050 H13S  PA    99      36.146  44.424  49.343  1.00  0.00           H  
ATOM   4051 C112  PA    99      36.438  46.557  49.520  1.00  0.00           C  
ATOM   4052 H12R  PA    99      35.392  46.739  49.775  1.00  0.00           H  
ATOM   4053 H12S  PA    99      36.759  47.385  48.884  1.00  0.00           H  
ATOM   4054 C111  PA    99      37.300  46.581  50.804  1.00  0.00           C  
ATOM   4055 H11R  PA    99      37.133  47.537  51.306  1.00  0.00           H  
ATOM   4056 H11S  PA    99      38.352  46.545  50.511  1.00  0.00           H  
ATOM   4057 C110  PA    99      37.036  45.443  51.813  1.00  0.00           C  
ATOM   4058 H10R  PA    99      37.213  44.477  51.337  1.00  0.00           H  
ATOM   4059 H10S  PA    99      36.003  45.475  52.162  1.00  0.00           H  
ATOM   4060  C19  PA    99      37.955  45.544  53.036  1.00  0.00           C  
ATOM   4061  H9R  PA    99      37.874  46.540  53.478  1.00  0.00           H  
ATOM   4062  H9S  PA    99      38.988  45.412  52.707  1.00  0.00           H  
ATOM   4063  C18  PA    99      37.619  44.468  54.084  1.00  0.00           C  
ATOM   4064  H8R  PA    99      37.594  43.488  53.601  1.00  0.00           H  
ATOM   4065  H8S  PA    99      36.621  44.632  54.495  1.00  0.00           H  
ATOM   4066  C17  PA    99      38.655  44.465  55.221  1.00  0.00           C  
ATOM   4067  H7R  PA    99      38.564  45.384  55.804  1.00  0.00           H  
ATOM   4068  H7S  PA    99      39.659  44.454  54.790  1.00  0.00           H  
ATOM   4069  C16  PA    99      38.465  43.244  56.138  1.00  0.00           C  
ATOM   4070  H6R  PA    99      38.528  42.332  55.540  1.00  0.00           H  
ATOM   4071  H6S  PA    99      37.466  43.278  56.576  1.00  0.00           H  
ATOM   4072  C15  PA    99      39.503  43.165  57.268  1.00  0.00           C  
ATOM   4073  H5R  PA    99      39.405  44.051  57.902  1.00  0.00           H  
ATOM   4074  H5S  PA    99      40.507  43.165  56.841  1.00  0.00           H  
ATOM   4075  C14  PA    99      39.300  41.889  58.109  1.00  0.00           C  
ATOM   4076  H4R  PA    99      39.122  41.038  57.450  1.00  0.00           H  
ATOM   4077  H4S  PA    99      38.391  42.010  58.698  1.00  0.00           H  
ATOM   4078  C13  PA    99      40.484  41.518  59.033  1.00  0.00           C  
ATOM   4079  H3R  PA    99      40.828  42.389  59.594  1.00  0.00           H  
ATOM   4080  H3S  PA    99      41.327  41.167  58.432  1.00  0.00           H  
ATOM   4081  C12  PA    99      40.087  40.383  59.995  1.00  0.00           C  
ATOM   4082  H2R  PA    99      40.964  39.920  60.450  1.00  0.00           H  
ATOM   4083  H2S  PA    99      39.589  39.600  59.416  1.00  0.00           H  
ATOM   4084  C11  PE   100      39.172  40.855  61.098  1.00  0.00           C  
ATOM   4085  O12  PE   100      39.371  41.826  61.820  1.00  0.00           O  
ATOM   4086  O11  PE   100      38.085  40.072  61.183  1.00  0.00           O  
ATOM   4087  C1   PE   100      37.225  40.187  62.342  1.00  0.00           C  
ATOM   4088  HR   PE   100      37.838  40.282  63.246  1.00  0.00           H  
ATOM   4089  HS   PE   100      36.657  39.256  62.408  1.00  0.00           H  
ATOM   4090  C2   PE   100      36.235  41.380  62.230  1.00  0.00           C  
ATOM   4091  HX   PE   100      36.790  42.317  62.155  1.00  0.00           H  
ATOM   4092  C3   PE   100      35.393  41.442  63.521  1.00  0.00           C  
ATOM   4093  HA   PE   100      34.767  42.340  63.530  1.00  0.00           H  
ATOM   4094  HB   PE   100      36.069  41.486  64.382  1.00  0.00           H  
ATOM   4095  O31  PE   100      34.562  40.253  63.625  1.00  0.00           O  
ATOM   4096  P31  PE   100      33.819  39.893  64.980  1.00  0.00           P  
ATOM   4097  O32  PE   100      32.831  41.114  65.154  1.00  0.00           O  
ATOM   4098  C31  PE   100      31.676  41.256  64.301  1.00  0.00           C  
ATOM   4099  H1A  PE   100      31.457  40.321  63.774  1.00  0.00           H  
ATOM   4100  H1B  PE   100      31.849  42.038  63.556  1.00  0.00           H  
ATOM   4101  C32  PE   100      30.492  41.592  65.212  1.00  0.00           C  
ATOM   4102  H2A  PE   100      29.596  41.787  64.622  1.00  0.00           H  
ATOM   4103  H2B  PE   100      30.294  40.770  65.898  1.00  0.00           H  
ATOM   4104  N31  PE   100      30.699  42.796  66.067  1.00  0.00           N  
ATOM   4105 HN1A  PE   100      31.534  42.701  66.680  1.00  0.00           H  
ATOM   4106 HN1B  PE   100      30.851  43.632  65.468  1.00  0.00           H  
ATOM   4107 HN1C  PE   100      29.841  42.955  66.627  1.00  0.00           H  
ATOM   4108  O33  PE   100      32.993  38.681  64.772  1.00  0.00           O  
ATOM   4109  O34  PE   100      34.792  39.913  66.102  1.00  0.00           O  
ATOM   4110  O21  PE   100      35.331  41.196  61.084  1.00  0.00           O  
ATOM   4111  C21  PE   100      35.522  41.936  59.966  1.00  0.00           C  
ATOM   4112  O22  PE   100      36.357  42.821  59.890  1.00  0.00           O  
ATOM   4113  C12  OL   101      34.587  41.546  58.832  1.00  0.00           C  
ATOM   4114  H2R  OL   101      34.630  40.462  58.738  1.00  0.00           H  
ATOM   4115  H2S  OL   101      33.563  41.786  59.109  1.00  0.00           H  
ATOM   4116  C13  OL   101      34.922  42.193  57.462  1.00  0.00           C  
ATOM   4117  H3R  OL   101      35.359  43.183  57.610  1.00  0.00           H  
ATOM   4118  H3S  OL   101      35.677  41.582  56.961  1.00  0.00           H  
ATOM   4119  C14  OL   101      33.717  42.370  56.510  1.00  0.00           C  
ATOM   4120  H4R  OL   101      33.110  41.461  56.477  1.00  0.00           H  
ATOM   4121  H4S  OL   101      33.083  43.177  56.890  1.00  0.00           H  
ATOM   4122  C15  OL   101      34.211  42.754  55.097  1.00  0.00           C  
ATOM   4123  H5R  OL   101      34.703  43.725  55.170  1.00  0.00           H  
ATOM   4124  H5S  OL   101      34.960  42.033  54.766  1.00  0.00           H  
ATOM   4125  C16  OL   101      33.115  42.820  54.017  1.00  0.00           C  
ATOM   4126  H6R  OL   101      32.718  41.818  53.855  1.00  0.00           H  
ATOM   4127  H6S  OL   101      32.291  43.440  54.378  1.00  0.00           H  
ATOM   4128  C17  OL   101      33.641  43.376  52.672  1.00  0.00           C  
ATOM   4129  H7R  OL   101      34.105  44.349  52.836  1.00  0.00           H  
ATOM   4130  H7S  OL   101      34.406  42.718  52.253  1.00  0.00           H  
ATOM   4131  C18  OL   101      32.511  43.564  51.652  1.00  0.00           C  
ATOM   4132  H8R  OL   101      31.985  42.619  51.516  1.00  0.00           H  
ATOM   4133  H8S  OL   101      31.805  44.274  52.076  1.00  0.00           H  
ATOM   4134  C19  OL   101      33.043  44.134  50.352  1.00  0.00           C  
ATOM   4135  H9R  OL   101      33.809  44.901  50.466  1.00  0.00           H  
ATOM   4136 C110  OL   101      32.648  43.787  49.132  1.00  0.00           C  
ATOM   4137 H10R  OL   101      33.108  44.270  48.272  1.00  0.00           H  
ATOM   4138 C111  OL   101      31.548  42.791  48.814  1.00  0.00           C  
ATOM   4139 H11R  OL   101      31.277  42.178  49.672  1.00  0.00           H  
ATOM   4140 H11S  OL   101      30.659  43.350  48.530  1.00  0.00           H  
ATOM   4141 C112  OL   101      31.892  41.865  47.638  1.00  0.00           C  
ATOM   4142 H12R  OL   101      32.976  41.746  47.572  1.00  0.00           H  
ATOM   4143 H12S  OL   101      31.463  40.879  47.824  1.00  0.00           H  
ATOM   4144 C113  OL   101      31.353  42.421  46.308  1.00  0.00           C  
ATOM   4145 H13R  OL   101      30.305  42.716  46.410  1.00  0.00           H  
ATOM   4146 H13S  OL   101      31.920  43.327  46.086  1.00  0.00           H  
ATOM   4147 C114  OL   101      31.476  41.418  45.144  1.00  0.00           C  
ATOM   4148 H14R  OL   101      32.242  40.674  45.376  1.00  0.00           H  
ATOM   4149 H14S  OL   101      30.533  40.880  45.015  1.00  0.00           H  
ATOM   4150 C115  OL   101      31.857  42.120  43.832  1.00  0.00           C  
ATOM   4151 H15R  OL   101      32.789  42.665  43.993  1.00  0.00           H  
ATOM   4152 H15S  OL   101      32.060  41.360  43.075  1.00  0.00           H  
ATOM   4153 C116  OL   101      30.759  43.077  43.321  1.00  0.00           C  
ATOM   4154 H16R  OL   101      29.834  42.513  43.225  1.00  0.00           H  
ATOM   4155 H16S  OL   101      30.566  43.884  44.031  1.00  0.00           H  
ATOM   4156 C117  OL   101      31.046  43.672  41.936  1.00  0.00           C  
ATOM   4157 H17R  OL   101      31.506  42.909  41.305  1.00  0.00           H  
ATOM   4158 H17S  OL   101      30.088  43.925  41.487  1.00  0.00           H  
ATOM   4159 C118  OL   101      31.904  44.947  41.938  1.00  0.00           C  
ATOM   4160 H18R  OL   101      31.519  45.682  42.645  1.00  0.00           H  
ATOM   4161 H18S  OL   101      31.881  45.395  40.943  1.00  0.00           H  
ATOM   4162 H18T  OL   101      32.940  44.720  42.195  1.00  0.00           H  
TER    4163       OL   101 
ATOM   4163  C1  CHL   102      59.721  44.403  55.801  1.00  0.00           C  
ATOM   4164  H11 CHL   102      59.819  43.323  55.665  1.00  0.00           H  
ATOM   4165  H12 CHL   102      58.728  44.674  55.444  1.00  0.00           H  
ATOM   4166  C2  CHL   102      59.829  44.702  57.326  1.00  0.00           C  
ATOM   4167  H21 CHL   102      59.653  45.763  57.525  1.00  0.00           H  
ATOM   4168  H22 CHL   102      59.068  44.148  57.877  1.00  0.00           H  
ATOM   4169  C3  CHL   102      61.228  44.294  57.826  1.00  0.00           C  
ATOM   4170  H31 CHL   102      61.405  43.240  57.601  1.00  0.00           H  
ATOM   4171  C4  CHL   102      62.267  45.164  57.114  1.00  0.00           C  
ATOM   4172  H41 CHL   102      62.089  46.208  57.381  1.00  0.00           H  
ATOM   4173  H42 CHL   102      63.263  44.896  57.472  1.00  0.00           H  
ATOM   4174  C5  CHL   102      62.185  44.973  55.607  1.00  0.00           C  
ATOM   4175  C6  CHL   102      63.289  44.612  54.965  1.00  0.00           C  
ATOM   4176  H61 CHL   102      64.215  44.483  55.519  1.00  0.00           H  
ATOM   4177  C7  CHL   102      63.363  44.321  53.490  1.00  0.00           C  
ATOM   4178  H71 CHL   102      64.283  44.752  53.089  1.00  0.00           H  
ATOM   4179  H72 CHL   102      63.436  43.238  53.353  1.00  0.00           H  
ATOM   4180  C8  CHL   102      62.143  44.868  52.716  1.00  0.00           C  
ATOM   4181  H81 CHL   102      62.250  45.951  52.642  1.00  0.00           H  
ATOM   4182  C9  CHL   102      60.833  44.503  53.489  1.00  0.00           C  
ATOM   4183  H91 CHL   102      60.872  43.420  53.628  1.00  0.00           H  
ATOM   4184  C10 CHL   102      60.804  45.127  54.941  1.00  0.00           C  
ATOM   4185  C11 CHL   102      59.559  44.768  52.623  1.00  0.00           C  
ATOM   4186 H111 CHL   102      58.665  44.391  53.126  1.00  0.00           H  
ATOM   4187 H112 CHL   102      59.414  45.843  52.496  1.00  0.00           H  
ATOM   4188  C12 CHL   102      59.648  44.090  51.221  1.00  0.00           C  
ATOM   4189 H121 CHL   102      59.706  43.008  51.353  1.00  0.00           H  
ATOM   4190 H122 CHL   102      58.723  44.284  50.678  1.00  0.00           H  
ATOM   4191  C13 CHL   102      60.886  44.583  50.414  1.00  0.00           C  
ATOM   4192  C14 CHL   102      62.118  44.240  51.295  1.00  0.00           C  
ATOM   4193 H141 CHL   102      62.104  43.158  51.457  1.00  0.00           H  
ATOM   4194  C15 CHL   102      63.327  44.489  50.391  1.00  0.00           C  
ATOM   4195 H151 CHL   102      63.545  45.559  50.348  1.00  0.00           H  
ATOM   4196 H152 CHL   102      64.215  43.940  50.716  1.00  0.00           H  
ATOM   4197  C16 CHL   102      62.833  43.967  49.034  1.00  0.00           C  
ATOM   4198 H161 CHL   102      63.094  44.681  48.248  1.00  0.00           H  
ATOM   4199 H162 CHL   102      63.309  43.007  48.829  1.00  0.00           H  
ATOM   4200  C17 CHL   102      61.293  43.765  49.133  1.00  0.00           C  
ATOM   4201 H171 CHL   102      61.126  42.707  49.366  1.00  0.00           H  
ATOM   4202  C18 CHL   102      60.738  46.114  50.124  1.00  0.00           C  
ATOM   4203 H181 CHL   102      59.687  46.405  50.150  1.00  0.00           H  
ATOM   4204 H182 CHL   102      61.127  46.391  49.144  1.00  0.00           H  
ATOM   4205 H183 CHL   102      61.261  46.715  50.866  1.00  0.00           H  
ATOM   4206  C19 CHL   102      60.448  46.637  54.923  1.00  0.00           C  
ATOM   4207 H191 CHL   102      59.409  46.798  54.633  1.00  0.00           H  
ATOM   4208 H192 CHL   102      61.095  47.185  54.240  1.00  0.00           H  
ATOM   4209 H193 CHL   102      60.564  47.074  55.915  1.00  0.00           H  
ATOM   4210  C20 CHL   102      60.631  44.033  47.739  1.00  0.00           C  
ATOM   4211 H201 CHL   102      60.884  45.035  47.390  1.00  0.00           H  
ATOM   4212  C21 CHL   102      59.096  43.963  47.780  1.00  0.00           C  
ATOM   4213 H211 CHL   102      58.754  42.942  47.962  1.00  0.00           H  
ATOM   4214 H212 CHL   102      58.675  44.307  46.831  1.00  0.00           H  
ATOM   4215 H213 CHL   102      58.713  44.633  48.546  1.00  0.00           H  
ATOM   4216  C22 CHL   102      61.232  43.038  46.703  1.00  0.00           C  
ATOM   4217 H221 CHL   102      62.240  43.369  46.447  1.00  0.00           H  
ATOM   4218 H222 CHL   102      61.331  42.048  47.153  1.00  0.00           H  
ATOM   4219  C23 CHL   102      60.431  42.891  45.401  1.00  0.00           C  
ATOM   4220 H231 CHL   102      59.489  42.387  45.624  1.00  0.00           H  
ATOM   4221 H232 CHL   102      60.196  43.887  45.031  1.00  0.00           H  
ATOM   4222  C24 CHL   102      61.190  42.108  44.307  1.00  0.00           C  
ATOM   4223 H241 CHL   102      61.545  41.154  44.705  1.00  0.00           H  
ATOM   4224 H242 CHL   102      62.082  42.664  44.020  1.00  0.00           H  
ATOM   4225  C25 CHL   102      60.355  41.844  43.045  1.00  0.00           C  
ATOM   4226 H251 CHL   102      61.043  41.530  42.259  1.00  0.00           H  
ATOM   4227  C26 CHL   102      59.635  43.103  42.542  1.00  0.00           C  
ATOM   4228 H261 CHL   102      58.755  43.328  43.148  1.00  0.00           H  
ATOM   4229 H262 CHL   102      59.324  42.987  41.502  1.00  0.00           H  
ATOM   4230 H263 CHL   102      60.315  43.954  42.591  1.00  0.00           H  
ATOM   4231  C27 CHL   102      59.374  40.697  43.304  1.00  0.00           C  
ATOM   4232 H271 CHL   102      59.936  39.786  43.519  1.00  0.00           H  
ATOM   4233 H272 CHL   102      58.742  40.525  42.436  1.00  0.00           H  
ATOM   4234 H273 CHL   102      58.724  40.912  44.152  1.00  0.00           H  
ATOM   4235  O1  CHL   102      61.355  44.481  59.228  1.00  0.00           O  
ATOM   4236  HO1 CHL   102      60.712  43.828  59.605  1.00  0.00           H  
TER    4237      CHL   102 
ATOM   4237 C116  PA   103      26.400  64.827  43.348  1.00  0.00           C  
ATOM   4238 H16R  PA   103      27.421  64.505  43.147  1.00  0.00           H  
ATOM   4239 H16S  PA   103      25.888  64.916  42.387  1.00  0.00           H  
ATOM   4240 H16T  PA   103      25.900  64.068  43.952  1.00  0.00           H  
ATOM   4241 C115  PA   103      26.436  66.166  44.094  1.00  0.00           C  
ATOM   4242 H15R  PA   103      27.001  66.881  43.496  1.00  0.00           H  
ATOM   4243 H15S  PA   103      26.988  66.028  45.025  1.00  0.00           H  
ATOM   4244 C114  PA   103      25.040  66.729  44.427  1.00  0.00           C  
ATOM   4245 H14R  PA   103      24.618  66.192  45.278  1.00  0.00           H  
ATOM   4246 H14S  PA   103      24.356  66.563  43.590  1.00  0.00           H  
ATOM   4247 C113  PA   103      25.104  68.230  44.771  1.00  0.00           C  
ATOM   4248 H13R  PA   103      24.099  68.565  45.038  1.00  0.00           H  
ATOM   4249 H13S  PA   103      25.398  68.791  43.884  1.00  0.00           H  
ATOM   4250 C112  PA   103      26.093  68.568  45.911  1.00  0.00           C  
ATOM   4251 H12R  PA   103      26.098  69.650  46.066  1.00  0.00           H  
ATOM   4252 H12S  PA   103      27.112  68.290  45.630  1.00  0.00           H  
ATOM   4253 C111  PA   103      25.713  67.864  47.225  1.00  0.00           C  
ATOM   4254 H11R  PA   103      25.792  66.782  47.105  1.00  0.00           H  
ATOM   4255 H11S  PA   103      24.667  68.092  47.438  1.00  0.00           H  
ATOM   4256 C110  PA   103      26.559  68.298  48.434  1.00  0.00           C  
ATOM   4257 H10R  PA   103      25.993  68.047  49.332  1.00  0.00           H  
ATOM   4258 H10S  PA   103      26.677  69.383  48.409  1.00  0.00           H  
ATOM   4259  C19  PA   103      27.937  67.605  48.519  1.00  0.00           C  
ATOM   4260  H9R  PA   103      28.575  67.947  47.701  1.00  0.00           H  
ATOM   4261  H9S  PA   103      27.793  66.531  48.378  1.00  0.00           H  
ATOM   4262  C18  PA   103      28.659  67.857  49.869  1.00  0.00           C  
ATOM   4263  H8R  PA   103      27.957  67.702  50.692  1.00  0.00           H  
ATOM   4264  H8S  PA   103      28.994  68.896  49.893  1.00  0.00           H  
ATOM   4265  C17  PA   103      29.871  66.915  50.056  1.00  0.00           C  
ATOM   4266  H7R  PA   103      30.528  67.044  49.196  1.00  0.00           H  
ATOM   4267  H7S  PA   103      29.502  65.888  50.026  1.00  0.00           H  
ATOM   4268  C16  PA   103      30.732  67.066  51.336  1.00  0.00           C  
ATOM   4269  H6R  PA   103      31.584  66.388  51.242  1.00  0.00           H  
ATOM   4270  H6S  PA   103      30.176  66.743  52.219  1.00  0.00           H  
ATOM   4271  C15  PA   103      31.304  68.476  51.567  1.00  0.00           C  
ATOM   4272  H5R  PA   103      30.581  69.085  52.114  1.00  0.00           H  
ATOM   4273  H5S  PA   103      31.476  68.953  50.600  1.00  0.00           H  
ATOM   4274  C14  PA   103      32.639  68.440  52.337  1.00  0.00           C  
ATOM   4275  H4R  PA   103      33.099  69.427  52.294  1.00  0.00           H  
ATOM   4276  H4S  PA   103      33.310  67.748  51.822  1.00  0.00           H  
ATOM   4277  C13  PA   103      32.501  68.010  53.812  1.00  0.00           C  
ATOM   4278  H3R  PA   103      32.178  66.970  53.838  1.00  0.00           H  
ATOM   4279  H3S  PA   103      31.723  68.609  54.293  1.00  0.00           H  
ATOM   4280  C12  PA   103      33.833  68.158  54.585  1.00  0.00           C  
ATOM   4281  H2R  PA   103      34.067  69.218  54.702  1.00  0.00           H  
ATOM   4282  H2S  PA   103      34.645  67.718  54.004  1.00  0.00           H  
ATOM   4283  C11  PC   104      33.840  67.530  55.965  1.00  0.00           C  
ATOM   4284  O12  PC   104      33.436  66.414  56.224  1.00  0.00           O  
ATOM   4285  O11  PC   104      34.398  68.361  56.864  1.00  0.00           O  
ATOM   4286  C1   PC   104      34.725  67.877  58.197  1.00  0.00           C  
ATOM   4287  HR   PC   104      35.478  67.086  58.119  1.00  0.00           H  
ATOM   4288  HS   PC   104      33.829  67.466  58.671  1.00  0.00           H  
ATOM   4289  C2   PC   104      35.277  69.056  59.050  1.00  0.00           C  
ATOM   4290  HX   PC   104      35.633  68.676  60.010  1.00  0.00           H  
ATOM   4291  C3   PC   104      34.183  70.116  59.295  1.00  0.00           C  
ATOM   4292  HA   PC   104      33.325  69.663  59.800  1.00  0.00           H  
ATOM   4293  HB   PC   104      33.877  70.470  58.313  1.00  0.00           H  
ATOM   4294  O31  PC   104      34.651  71.287  60.034  1.00  0.00           O  
ATOM   4295  P31  PC   104      35.009  71.244  61.586  1.00  0.00           P  
ATOM   4296  O32  PC   104      36.555  70.867  61.612  1.00  0.00           O  
ATOM   4297  C31  PC   104      37.568  71.870  61.376  1.00  0.00           C  
ATOM   4298  H1A  PC   104      37.119  72.752  60.912  1.00  0.00           H  
ATOM   4299  H1B  PC   104      38.312  71.468  60.684  1.00  0.00           H  
ATOM   4300  C32  PC   104      38.238  72.281  62.707  1.00  0.00           C  
ATOM   4301  H2A  PC   104      37.474  72.561  63.436  1.00  0.00           H  
ATOM   4302  H2B  PC   104      38.874  73.147  62.528  1.00  0.00           H  
ATOM   4303  N31  PC   104      39.148  71.299  63.388  1.00  0.00           N  
ATOM   4304  C33  PC   104      40.234  70.871  62.460  1.00  0.00           C  
ATOM   4305  H3A  PC   104      40.935  70.248  63.015  1.00  0.00           H  
ATOM   4306  H3B  PC   104      40.739  71.751  62.066  1.00  0.00           H  
ATOM   4307  H3C  PC   104      39.779  70.304  61.649  1.00  0.00           H  
ATOM   4308  C34  PC   104      39.751  71.980  64.572  1.00  0.00           C  
ATOM   4309  H4A  PC   104      40.516  72.675  64.219  1.00  0.00           H  
ATOM   4310  H4B  PC   104      40.205  71.228  65.218  1.00  0.00           H  
ATOM   4311  H4C  PC   104      38.956  72.495  65.113  1.00  0.00           H  
ATOM   4312  C35  PC   104      38.417  70.085  63.841  1.00  0.00           C  
ATOM   4313  H5A  PC   104      37.544  70.385  64.421  1.00  0.00           H  
ATOM   4314  H5B  PC   104      39.092  69.480  64.449  1.00  0.00           H  
ATOM   4315  H5C  PC   104      38.105  69.538  62.952  1.00  0.00           H  
ATOM   4316  O33  PC   104      34.827  72.606  62.161  1.00  0.00           O  
ATOM   4317  O34  PC   104      34.250  70.123  62.184  1.00  0.00           O  
ATOM   4318  O21  PC   104      36.351  69.729  58.344  1.00  0.00           O  
ATOM   4319  C21  PC   104      37.568  69.173  58.317  1.00  0.00           C  
ATOM   4320  O22  PC   104      37.844  68.136  58.901  1.00  0.00           O  
ATOM   4321  C12  OL   105      38.523  69.975  57.467  1.00  0.00           C  
ATOM   4322  H2R  OL   105      38.325  71.039  57.610  1.00  0.00           H  
ATOM   4323  H2S  OL   105      39.545  69.795  57.785  1.00  0.00           H  
ATOM   4324  C13  OL   105      38.401  69.618  55.978  1.00  0.00           C  
ATOM   4325  H3R  OL   105      38.530  68.541  55.839  1.00  0.00           H  
ATOM   4326  H3S  OL   105      37.402  69.878  55.629  1.00  0.00           H  
ATOM   4327  C14  OL   105      39.456  70.363  55.140  1.00  0.00           C  
ATOM   4328  H4R  OL   105      39.444  71.429  55.376  1.00  0.00           H  
ATOM   4329  H4S  OL   105      40.447  69.982  55.401  1.00  0.00           H  
ATOM   4330  C15  OL   105      39.201  70.170  53.638  1.00  0.00           C  
ATOM   4331  H5R  OL   105      39.137  69.103  53.428  1.00  0.00           H  
ATOM   4332  H5S  OL   105      38.249  70.626  53.357  1.00  0.00           H  
ATOM   4333  C16  OL   105      40.313  70.749  52.758  1.00  0.00           C  
ATOM   4334  H6R  OL   105      41.267  70.296  53.032  1.00  0.00           H  
ATOM   4335  H6S  OL   105      40.106  70.467  51.726  1.00  0.00           H  
ATOM   4336  C17  OL   105      40.434  72.277  52.819  1.00  0.00           C  
ATOM   4337  H7R  OL   105      39.454  72.732  52.663  1.00  0.00           H  
ATOM   4338  H7S  OL   105      40.780  72.590  53.805  1.00  0.00           H  
ATOM   4339  C18  OL   105      41.409  72.750  51.728  1.00  0.00           C  
ATOM   4340  H8R  OL   105      42.409  72.380  51.971  1.00  0.00           H  
ATOM   4341  H8S  OL   105      41.130  72.313  50.768  1.00  0.00           H  
ATOM   4342  C19  OL   105      41.432  74.257  51.660  1.00  0.00           C  
ATOM   4343  H9R  OL   105      41.844  74.726  52.544  1.00  0.00           H  
ATOM   4344 C110  OL   105      41.033  75.022  50.647  1.00  0.00           C  
ATOM   4345 H10R  OL   105      41.105  76.101  50.756  1.00  0.00           H  
ATOM   4346 C111  OL   105      40.480  74.556  49.314  1.00  0.00           C  
ATOM   4347 H11R  OL   105      41.300  74.177  48.703  1.00  0.00           H  
ATOM   4348 H11S  OL   105      39.760  73.748  49.454  1.00  0.00           H  
ATOM   4349 C112  OL   105      39.805  75.722  48.555  1.00  0.00           C  
ATOM   4350 H12R  OL   105      39.012  76.148  49.173  1.00  0.00           H  
ATOM   4351 H12S  OL   105      40.522  76.526  48.385  1.00  0.00           H  
ATOM   4352 C113  OL   105      39.172  75.328  47.208  1.00  0.00           C  
ATOM   4353 H13R  OL   105      38.331  74.656  47.386  1.00  0.00           H  
ATOM   4354 H13S  OL   105      38.775  76.239  46.753  1.00  0.00           H  
ATOM   4355 C114  OL   105      40.095  74.656  46.181  1.00  0.00           C  
ATOM   4356 H14R  OL   105      40.925  75.321  45.927  1.00  0.00           H  
ATOM   4357 H14S  OL   105      40.515  73.731  46.586  1.00  0.00           H  
ATOM   4358 C115  OL   105      39.271  74.358  44.916  1.00  0.00           C  
ATOM   4359 H15R  OL   105      38.587  73.525  45.094  1.00  0.00           H  
ATOM   4360 H15S  OL   105      38.661  75.232  44.682  1.00  0.00           H  
ATOM   4361 C116  OL   105      40.183  74.047  43.726  1.00  0.00           C  
ATOM   4362 H16R  OL   105      40.786  74.934  43.529  1.00  0.00           H  
ATOM   4363 H16S  OL   105      40.864  73.243  44.001  1.00  0.00           H  
ATOM   4364 C117  OL   105      39.429  73.647  42.446  1.00  0.00           C  
ATOM   4365 H17R  OL   105      40.114  73.106  41.794  1.00  0.00           H  
ATOM   4366 H17S  OL   105      38.615  72.960  42.687  1.00  0.00           H  
ATOM   4367 C118  OL   105      38.902  74.854  41.655  1.00  0.00           C  
ATOM   4368 H18R  OL   105      38.490  74.508  40.705  1.00  0.00           H  
ATOM   4369 H18S  OL   105      39.714  75.553  41.439  1.00  0.00           H  
ATOM   4370 H18T  OL   105      38.125  75.384  42.210  1.00  0.00           H  
TER    4371       OL   105 
ATOM   4371  C1  CHL   106       5.464  72.964  53.006  1.00  0.00           C  
ATOM   4372  H11 CHL   106       6.480  72.594  53.140  1.00  0.00           H  
ATOM   4373  H12 CHL   106       4.883  72.135  52.602  1.00  0.00           H  
ATOM   4374  C2  CHL   106       4.907  73.301  54.411  1.00  0.00           C  
ATOM   4375  H21 CHL   106       3.831  73.475  54.341  1.00  0.00           H  
ATOM   4376  H22 CHL   106       5.053  72.437  55.065  1.00  0.00           H  
ATOM   4377  C3  CHL   106       5.603  74.538  55.020  1.00  0.00           C  
ATOM   4378  H31 CHL   106       6.665  74.343  55.186  1.00  0.00           H  
ATOM   4379  C4  CHL   106       5.445  75.737  54.074  1.00  0.00           C  
ATOM   4380  H41 CHL   106       4.383  75.979  53.996  1.00  0.00           H  
ATOM   4381  H42 CHL   106       5.933  76.605  54.524  1.00  0.00           H  
ATOM   4382  C5  CHL   106       5.993  75.437  52.679  1.00  0.00           C  
ATOM   4383  C6  CHL   106       6.829  76.291  52.097  1.00  0.00           C  
ATOM   4384  H61 CHL   106       7.128  77.196  52.625  1.00  0.00           H  
ATOM   4385  C7  CHL   106       7.381  76.135  50.696  1.00  0.00           C  
ATOM   4386  H71 CHL   106       7.236  77.075  50.157  1.00  0.00           H  
ATOM   4387  H72 CHL   106       8.460  75.973  50.752  1.00  0.00           H  
ATOM   4388  C8  CHL   106       6.715  74.997  49.885  1.00  0.00           C  
ATOM   4389  H81 CHL   106       5.784  75.391  49.471  1.00  0.00           H  
ATOM   4390  C9  CHL   106       6.406  73.767  50.779  1.00  0.00           C  
ATOM   4391  H91 CHL   106       7.364  73.465  51.212  1.00  0.00           H  
ATOM   4392  C10 CHL   106       5.478  74.158  51.994  1.00  0.00           C  
ATOM   4393  C11 CHL   106       5.932  72.535  49.922  1.00  0.00           C  
ATOM   4394 H111 CHL   106       5.929  71.649  50.555  1.00  0.00           H  
ATOM   4395 H112 CHL   106       4.911  72.683  49.574  1.00  0.00           H  
ATOM   4396  C12 CHL   106       6.813  72.226  48.667  1.00  0.00           C  
ATOM   4397 H121 CHL   106       7.786  71.856  49.002  1.00  0.00           H  
ATOM   4398 H122 CHL   106       6.360  71.414  48.097  1.00  0.00           H  
ATOM   4399  C13 CHL   106       7.032  73.486  47.782  1.00  0.00           C  
ATOM   4400  C14 CHL   106       7.659  74.512  48.759  1.00  0.00           C  
ATOM   4401 H141 CHL   106       8.498  74.016  49.260  1.00  0.00           H  
ATOM   4402  C15 CHL   106       8.312  75.589  47.903  1.00  0.00           C  
ATOM   4403 H151 CHL   106       7.611  76.405  47.753  1.00  0.00           H  
ATOM   4404 H152 CHL   106       9.214  75.967  48.383  1.00  0.00           H  
ATOM   4405  C16 CHL   106       8.659  74.881  46.588  1.00  0.00           C  
ATOM   4406 H161 CHL   106       8.127  75.378  45.773  1.00  0.00           H  
ATOM   4407 H162 CHL   106       9.733  74.931  46.392  1.00  0.00           H  
ATOM   4408  C17 CHL   106       8.181  73.408  46.718  1.00  0.00           C  
ATOM   4409 H171 CHL   106       8.994  72.830  47.167  1.00  0.00           H  
ATOM   4410  C18 CHL   106       5.690  73.972  47.136  1.00  0.00           C  
ATOM   4411 H181 CHL   106       4.908  74.163  47.869  1.00  0.00           H  
ATOM   4412 H182 CHL   106       5.290  73.219  46.456  1.00  0.00           H  
ATOM   4413 H183 CHL   106       5.827  74.896  46.573  1.00  0.00           H  
ATOM   4414  C19 CHL   106       4.026  74.449  51.535  1.00  0.00           C  
ATOM   4415 H191 CHL   106       3.375  74.618  52.389  1.00  0.00           H  
ATOM   4416 H192 CHL   106       3.610  73.607  50.987  1.00  0.00           H  
ATOM   4417 H193 CHL   106       3.968  75.344  50.913  1.00  0.00           H  
ATOM   4418  C20 CHL   106       7.937  72.791  45.303  1.00  0.00           C  
ATOM   4419 H201 CHL   106       7.196  73.392  44.770  1.00  0.00           H  
ATOM   4420  C21 CHL   106       7.370  71.367  45.409  1.00  0.00           C  
ATOM   4421 H211 CHL   106       7.230  70.932  44.418  1.00  0.00           H  
ATOM   4422 H212 CHL   106       6.393  71.395  45.890  1.00  0.00           H  
ATOM   4423 H213 CHL   106       8.031  70.728  45.997  1.00  0.00           H  
ATOM   4424  C22 CHL   106       9.283  72.866  44.510  1.00  0.00           C  
ATOM   4425 H221 CHL   106       9.461  73.924  44.313  1.00  0.00           H  
ATOM   4426 H222 CHL   106      10.099  72.529  45.152  1.00  0.00           H  
ATOM   4427  C23 CHL   106       9.425  72.108  43.167  1.00  0.00           C  
ATOM   4428 H231 CHL   106       9.351  71.035  43.357  1.00  0.00           H  
ATOM   4429 H232 CHL   106       8.602  72.369  42.501  1.00  0.00           H  
ATOM   4430  C24 CHL   106      10.774  72.367  42.440  1.00  0.00           C  
ATOM   4431 H241 CHL   106      11.570  71.837  42.967  1.00  0.00           H  
ATOM   4432 H242 CHL   106      10.718  71.936  41.438  1.00  0.00           H  
ATOM   4433  C25 CHL   106      11.189  73.844  42.294  1.00  0.00           C  
ATOM   4434 H251 CHL   106      11.200  74.319  43.274  1.00  0.00           H  
ATOM   4435  C26 CHL   106      10.229  74.595  41.370  1.00  0.00           C  
ATOM   4436 H261 CHL   106      10.496  75.653  41.307  1.00  0.00           H  
ATOM   4437 H262 CHL   106       9.202  74.513  41.725  1.00  0.00           H  
ATOM   4438 H263 CHL   106      10.277  74.165  40.370  1.00  0.00           H  
ATOM   4439  C27 CHL   106      12.595  73.965  41.708  1.00  0.00           C  
ATOM   4440 H271 CHL   106      12.889  75.015  41.646  1.00  0.00           H  
ATOM   4441 H272 CHL   106      12.625  73.527  40.710  1.00  0.00           H  
ATOM   4442 H273 CHL   106      13.321  73.450  42.337  1.00  0.00           H  
ATOM   4443  O1  CHL   106       5.021  74.847  56.279  1.00  0.00           O  
ATOM   4444  HO1 CHL   106       5.348  74.103  56.852  1.00  0.00           H  
TER    4445      CHL   106 
ATOM   4445 C116  PA   107      44.945  26.586  41.658  1.00  0.00           C  
ATOM   4446 H16R  PA   107      45.578  26.826  40.803  1.00  0.00           H  
ATOM   4447 H16S  PA   107      44.155  27.337  41.729  1.00  0.00           H  
ATOM   4448 H16T  PA   107      44.486  25.609  41.490  1.00  0.00           H  
ATOM   4449 C115  PA   107      45.783  26.573  42.946  1.00  0.00           C  
ATOM   4450 H15R  PA   107      46.540  25.790  42.867  1.00  0.00           H  
ATOM   4451 H15S  PA   107      45.135  26.332  43.792  1.00  0.00           H  
ATOM   4452 C114  PA   107      46.443  27.942  43.206  1.00  0.00           C  
ATOM   4453 H14R  PA   107      45.648  28.690  43.250  1.00  0.00           H  
ATOM   4454 H14S  PA   107      47.072  28.217  42.354  1.00  0.00           H  
ATOM   4455 C113  PA   107      47.249  28.019  44.529  1.00  0.00           C  
ATOM   4456 H13R  PA   107      47.037  27.141  45.141  1.00  0.00           H  
ATOM   4457 H13S  PA   107      46.899  28.892  45.084  1.00  0.00           H  
ATOM   4458 C112  PA   107      48.775  28.126  44.312  1.00  0.00           C  
ATOM   4459 H12R  PA   107      48.950  28.999  43.677  1.00  0.00           H  
ATOM   4460 H12S  PA   107      49.108  27.253  43.749  1.00  0.00           H  
ATOM   4461 C111  PA   107      49.687  28.301  45.556  1.00  0.00           C  
ATOM   4462 H11R  PA   107      49.912  29.364  45.633  1.00  0.00           H  
ATOM   4463 H11S  PA   107      50.642  27.804  45.360  1.00  0.00           H  
ATOM   4464 C110  PA   107      49.168  27.839  46.936  1.00  0.00           C  
ATOM   4465 H10R  PA   107      48.835  26.798  46.922  1.00  0.00           H  
ATOM   4466 H10S  PA   107      48.309  28.456  47.206  1.00  0.00           H  
ATOM   4467  C19  PA   107      50.252  27.981  48.028  1.00  0.00           C  
ATOM   4468  H9R  PA   107      51.100  27.345  47.763  1.00  0.00           H  
ATOM   4469  H9S  PA   107      49.857  27.612  48.976  1.00  0.00           H  
ATOM   4470  C18  PA   107      50.744  29.425  48.245  1.00  0.00           C  
ATOM   4471  H8R  PA   107      49.884  30.093  48.275  1.00  0.00           H  
ATOM   4472  H8S  PA   107      51.376  29.743  47.411  1.00  0.00           H  
ATOM   4473  C17  PA   107      51.501  29.586  49.575  1.00  0.00           C  
ATOM   4474  H7R  PA   107      50.829  29.279  50.377  1.00  0.00           H  
ATOM   4475  H7S  PA   107      51.737  30.639  49.731  1.00  0.00           H  
ATOM   4476  C16  PA   107      52.801  28.772  49.669  1.00  0.00           C  
ATOM   4477  H6R  PA   107      53.456  29.040  48.837  1.00  0.00           H  
ATOM   4478  H6S  PA   107      52.570  27.711  49.571  1.00  0.00           H  
ATOM   4479  C15  PA   107      53.558  29.003  50.995  1.00  0.00           C  
ATOM   4480  H5R  PA   107      53.886  30.043  51.042  1.00  0.00           H  
ATOM   4481  H5S  PA   107      54.453  28.376  50.989  1.00  0.00           H  
ATOM   4482  C14  PA   107      52.714  28.705  52.254  1.00  0.00           C  
ATOM   4483  H4R  PA   107      52.253  27.720  52.154  1.00  0.00           H  
ATOM   4484  H4S  PA   107      51.904  29.434  52.310  1.00  0.00           H  
ATOM   4485  C13  PA   107      53.513  28.758  53.577  1.00  0.00           C  
ATOM   4486  H3R  PA   107      54.415  28.150  53.484  1.00  0.00           H  
ATOM   4487  H3S  PA   107      52.911  28.310  54.374  1.00  0.00           H  
ATOM   4488  C12  PA   107      53.893  30.198  53.990  1.00  0.00           C  
ATOM   4489  H2R  PA   107      53.028  30.688  54.441  1.00  0.00           H  
ATOM   4490  H2S  PA   107      54.177  30.783  53.117  1.00  0.00           H  
ATOM   4491  C11  PS   108      55.030  30.235  54.982  1.00  0.00           C  
ATOM   4492  O12  PS   108      54.910  29.895  56.144  1.00  0.00           O  
ATOM   4493  O11  PS   108      56.162  30.747  54.453  1.00  0.00           O  
ATOM   4494  C1   PS   108      57.306  30.956  55.336  1.00  0.00           C  
ATOM   4495  HR   PS   108      56.962  31.111  56.358  1.00  0.00           H  
ATOM   4496  HS   PS   108      57.814  31.869  55.017  1.00  0.00           H  
ATOM   4497  C2   PS   108      58.318  29.779  55.310  1.00  0.00           C  
ATOM   4498  HX   PS   108      57.826  28.871  55.657  1.00  0.00           H  
ATOM   4499  C3   PS   108      59.546  30.091  56.203  1.00  0.00           C  
ATOM   4500  HA   PS   108      59.966  31.044  55.883  1.00  0.00           H  
ATOM   4501  HB   PS   108      60.315  29.326  56.056  1.00  0.00           H  
ATOM   4502  O31  PS   108      59.216  30.204  57.619  1.00  0.00           O  
ATOM   4503  P31  PS   108      59.173  28.933  58.573  1.00  0.00           P  
ATOM   4504  O32  PS   108      57.723  28.376  58.266  1.00  0.00           O  
ATOM   4505  C31  PS   108      56.605  28.514  59.158  1.00  0.00           C  
ATOM   4506  H1A  PS   108      55.712  28.782  58.588  1.00  0.00           H  
ATOM   4507  H1B  PS   108      56.798  29.307  59.887  1.00  0.00           H  
ATOM   4508  C32  PS   108      56.424  27.148  59.844  1.00  0.00           C  
ATOM   4509  H2A  PS   108      57.378  26.895  60.303  1.00  0.00           H  
ATOM   4510  N31  PS   108      56.103  26.003  58.883  1.00  0.00           N  
ATOM   4511 HN1A  PS   108      56.716  26.012  58.035  1.00  0.00           H  
ATOM   4512 HN1B  PS   108      56.176  25.065  59.327  1.00  0.00           H  
ATOM   4513 HN1C  PS   108      55.118  26.063  58.551  1.00  0.00           H  
ATOM   4514  C33  PS   108      55.475  27.346  61.008  1.00  0.00           C  
ATOM   4515  O33  PS   108      60.107  27.888  58.096  1.00  0.00           O  
ATOM   4516  O34  PS   108      59.314  29.441  59.958  1.00  0.00           O  
ATOM   4517  O21  PS   108      58.866  29.595  53.980  1.00  0.00           O  
ATOM   4518  C21  PS   108      58.384  28.592  53.232  1.00  0.00           C  
ATOM   4519  O22  PS   108      57.390  27.943  53.505  1.00  0.00           O  
ATOM   4520  O35  PS   108      54.275  27.325  60.842  1.00  0.00           O  
ATOM   4521  O36  PS   108      55.947  27.669  62.082  1.00  0.00           O  
ATOM   4522  C12  OL   109      59.235  28.390  51.996  1.00  0.00           C  
ATOM   4523  H2R  OL   109      58.839  29.033  51.212  1.00  0.00           H  
ATOM   4524  H2S  OL   109      60.258  28.719  52.186  1.00  0.00           H  
ATOM   4525  C13  OL   109      59.271  26.918  51.550  1.00  0.00           C  
ATOM   4526  H3R  OL   109      59.845  26.340  52.282  1.00  0.00           H  
ATOM   4527  H3S  OL   109      58.250  26.533  51.547  1.00  0.00           H  
ATOM   4528  C14  OL   109      59.889  26.680  50.160  1.00  0.00           C  
ATOM   4529  H4R  OL   109      60.969  26.810  50.224  1.00  0.00           H  
ATOM   4530  H4S  OL   109      59.713  25.636  49.891  1.00  0.00           H  
ATOM   4531  C15  OL   109      59.319  27.591  49.054  1.00  0.00           C  
ATOM   4532  H5R  OL   109      58.230  27.531  49.066  1.00  0.00           H  
ATOM   4533  H5S  OL   109      59.580  28.629  49.262  1.00  0.00           H  
ATOM   4534  C16  OL   109      59.860  27.202  47.663  1.00  0.00           C  
ATOM   4535  H6R  OL   109      60.922  27.442  47.612  1.00  0.00           H  
ATOM   4536  H6S  OL   109      59.775  26.122  47.546  1.00  0.00           H  
ATOM   4537  C17  OL   109      59.131  27.879  46.483  1.00  0.00           C  
ATOM   4538  H7R  OL   109      58.670  28.812  46.817  1.00  0.00           H  
ATOM   4539  H7S  OL   109      59.863  28.133  45.714  1.00  0.00           H  
ATOM   4540  C18  OL   109      58.041  26.979  45.868  1.00  0.00           C  
ATOM   4541  H8R  OL   109      57.573  27.518  45.043  1.00  0.00           H  
ATOM   4542  H8S  OL   109      58.483  26.076  45.443  1.00  0.00           H  
ATOM   4543  C19  OL   109      56.993  26.661  46.912  1.00  0.00           C  
ATOM   4544  H9R  OL   109      56.492  27.537  47.317  1.00  0.00           H  
ATOM   4545 C110  OL   109      56.697  25.470  47.422  1.00  0.00           C  
ATOM   4546 H10R  OL   109      55.953  25.412  48.210  1.00  0.00           H  
ATOM   4547 C111  OL   109      57.327  24.143  47.060  1.00  0.00           C  
ATOM   4548 H11R  OL   109      57.887  24.193  46.127  1.00  0.00           H  
ATOM   4549 H11S  OL   109      58.034  23.891  47.853  1.00  0.00           H  
ATOM   4550 C112  OL   109      56.304  22.992  46.983  1.00  0.00           C  
ATOM   4551 H12R  OL   109      56.835  22.112  46.624  1.00  0.00           H  
ATOM   4552 H12S  OL   109      55.941  22.778  47.989  1.00  0.00           H  
ATOM   4553 C113  OL   109      55.085  23.223  46.071  1.00  0.00           C  
ATOM   4554 H13R  OL   109      54.502  24.056  46.463  1.00  0.00           H  
ATOM   4555 H13S  OL   109      55.430  23.494  45.075  1.00  0.00           H  
ATOM   4556 C114  OL   109      54.184  21.978  45.948  1.00  0.00           C  
ATOM   4557 H14R  OL   109      54.747  21.199  45.435  1.00  0.00           H  
ATOM   4558 H14S  OL   109      53.923  21.592  46.935  1.00  0.00           H  
ATOM   4559 C115  OL   109      52.902  22.232  45.135  1.00  0.00           C  
ATOM   4560 H15R  OL   109      53.176  22.651  44.164  1.00  0.00           H  
ATOM   4561 H15S  OL   109      52.424  21.272  44.930  1.00  0.00           H  
ATOM   4562 C116  OL   109      51.888  23.167  45.822  1.00  0.00           C  
ATOM   4563 H16R  OL   109      51.559  22.726  46.768  1.00  0.00           H  
ATOM   4564 H16S  OL   109      52.353  24.130  46.045  1.00  0.00           H  
ATOM   4565 C117  OL   109      50.695  23.369  44.868  1.00  0.00           C  
ATOM   4566 H17R  OL   109      51.083  23.654  43.888  1.00  0.00           H  
ATOM   4567 H17S  OL   109      50.188  22.413  44.739  1.00  0.00           H  
ATOM   4568 C118  OL   109      49.667  24.431  45.297  1.00  0.00           C  
ATOM   4569 H18R  OL   109      50.160  25.377  45.521  1.00  0.00           H  
ATOM   4570 H18S  OL   109      49.112  24.113  46.179  1.00  0.00           H  
ATOM   4571 H18T  OL   109      48.951  24.596  44.487  1.00  0.00           H  
TER    4572       OL   109 
ATOM   4572  C1  CHL   110      38.883  28.911  53.768  1.00  0.00           C  
ATOM   4573  H11 CHL   110      38.584  29.951  53.925  1.00  0.00           H  
ATOM   4574  H12 CHL   110      39.683  28.928  53.029  1.00  0.00           H  
ATOM   4575  C2  CHL   110      39.450  28.354  55.101  1.00  0.00           C  
ATOM   4576  H21 CHL   110      39.937  27.395  54.921  1.00  0.00           H  
ATOM   4577  H22 CHL   110      40.209  29.026  55.501  1.00  0.00           H  
ATOM   4578  C3  CHL   110      38.361  28.157  56.164  1.00  0.00           C  
ATOM   4579  H31 CHL   110      37.947  29.118  56.479  1.00  0.00           H  
ATOM   4580  C4  CHL   110      37.247  27.257  55.622  1.00  0.00           C  
ATOM   4581  H41 CHL   110      37.666  26.262  55.451  1.00  0.00           H  
ATOM   4582  H42 CHL   110      36.480  27.131  56.385  1.00  0.00           H  
ATOM   4583  C5  CHL   110      36.667  27.833  54.335  1.00  0.00           C  
ATOM   4584  C6  CHL   110      35.363  28.084  54.233  1.00  0.00           C  
ATOM   4585  H61 CHL   110      34.692  27.867  55.062  1.00  0.00           H  
ATOM   4586  C7  CHL   110      34.696  28.597  52.975  1.00  0.00           C  
ATOM   4587  H71 CHL   110      33.751  28.075  52.805  1.00  0.00           H  
ATOM   4588  H72 CHL   110      34.464  29.657  53.102  1.00  0.00           H  
ATOM   4589  C8  CHL   110      35.597  28.396  51.742  1.00  0.00           C  
ATOM   4590  H81 CHL   110      35.649  27.322  51.561  1.00  0.00           H  
ATOM   4591  C9  CHL   110      37.001  28.975  52.075  1.00  0.00           C  
ATOM   4592  H91 CHL   110      36.799  29.959  52.508  1.00  0.00           H  
ATOM   4593  C10 CHL   110      37.677  28.106  53.203  1.00  0.00           C  
ATOM   4594  C11 CHL   110      37.913  29.271  50.827  1.00  0.00           C  
ATOM   4595 H111 CHL   110      38.695  29.982  51.108  1.00  0.00           H  
ATOM   4596 H112 CHL   110      38.437  28.376  50.513  1.00  0.00           H  
ATOM   4597  C12 CHL   110      37.170  29.802  49.569  1.00  0.00           C  
ATOM   4598 H121 CHL   110      36.889  30.846  49.728  1.00  0.00           H  
ATOM   4599 H122 CHL   110      37.871  29.793  48.737  1.00  0.00           H  
ATOM   4600  C13 CHL   110      35.913  28.948  49.249  1.00  0.00           C  
ATOM   4601  C14 CHL   110      35.012  29.098  50.500  1.00  0.00           C  
ATOM   4602 H141 CHL   110      34.920  30.160  50.750  1.00  0.00           H  
ATOM   4603  C15 CHL   110      33.617  28.649  50.064  1.00  0.00           C  
ATOM   4604 H151 CHL   110      33.494  27.577  50.226  1.00  0.00           H  
ATOM   4605 H152 CHL   110      32.850  29.188  50.623  1.00  0.00           H  
ATOM   4606  C16 CHL   110      33.568  28.963  48.558  1.00  0.00           C  
ATOM   4607 H161 CHL   110      33.342  28.038  48.019  1.00  0.00           H  
ATOM   4608 H162 CHL   110      32.805  29.709  48.326  1.00  0.00           H  
ATOM   4609  C17 CHL   110      34.957  29.495  48.135  1.00  0.00           C  
ATOM   4610 H171 CHL   110      34.929  30.586  48.221  1.00  0.00           H  
ATOM   4611  C18 CHL   110      36.324  27.461  48.958  1.00  0.00           C  
ATOM   4612 H181 CHL   110      36.923  27.018  49.752  1.00  0.00           H  
ATOM   4613 H182 CHL   110      36.932  27.406  48.055  1.00  0.00           H  
ATOM   4614 H183 CHL   110      35.455  26.816  48.829  1.00  0.00           H  
ATOM   4615  C19 CHL   110      38.176  26.734  52.652  1.00  0.00           C  
ATOM   4616 H191 CHL   110      38.842  26.840  51.801  1.00  0.00           H  
ATOM   4617 H192 CHL   110      37.336  26.111  52.345  1.00  0.00           H  
ATOM   4618 H193 CHL   110      38.736  26.171  53.397  1.00  0.00           H  
ATOM   4619  C20 CHL   110      35.255  29.107  46.646  1.00  0.00           C  
ATOM   4620 H201 CHL   110      35.413  28.031  46.582  1.00  0.00           H  
ATOM   4621  C21 CHL   110      36.531  29.785  46.135  1.00  0.00           C  
ATOM   4622 H211 CHL   110      37.394  29.412  46.682  1.00  0.00           H  
ATOM   4623 H212 CHL   110      36.478  30.868  46.256  1.00  0.00           H  
ATOM   4624 H213 CHL   110      36.674  29.564  45.075  1.00  0.00           H  
ATOM   4625  C22 CHL   110      34.092  29.414  45.661  1.00  0.00           C  
ATOM   4626 H221 CHL   110      34.308  28.920  44.711  1.00  0.00           H  
ATOM   4627 H222 CHL   110      33.151  28.983  46.006  1.00  0.00           H  
ATOM   4628  C23 CHL   110      33.913  30.917  45.401  1.00  0.00           C  
ATOM   4629 H231 CHL   110      33.935  31.445  46.353  1.00  0.00           H  
ATOM   4630 H232 CHL   110      34.751  31.265  44.797  1.00  0.00           H  
ATOM   4631  C24 CHL   110      32.611  31.275  44.677  1.00  0.00           C  
ATOM   4632 H241 CHL   110      32.503  30.626  43.805  1.00  0.00           H  
ATOM   4633 H242 CHL   110      31.771  31.075  45.346  1.00  0.00           H  
ATOM   4634  C25 CHL   110      32.597  32.750  44.229  1.00  0.00           C  
ATOM   4635 H251 CHL   110      33.406  32.906  43.515  1.00  0.00           H  
ATOM   4636  C26 CHL   110      32.815  33.737  45.378  1.00  0.00           C  
ATOM   4637 H261 CHL   110      32.705  34.762  45.015  1.00  0.00           H  
ATOM   4638 H262 CHL   110      33.824  33.637  45.777  1.00  0.00           H  
ATOM   4639 H263 CHL   110      32.102  33.566  46.186  1.00  0.00           H  
ATOM   4640  C27 CHL   110      31.281  33.103  43.540  1.00  0.00           C  
ATOM   4641 H271 CHL   110      30.439  32.855  44.189  1.00  0.00           H  
ATOM   4642 H272 CHL   110      31.181  32.571  42.592  1.00  0.00           H  
ATOM   4643 H273 CHL   110      31.253  34.173  43.331  1.00  0.00           H  
ATOM   4644  O1  CHL   110      38.939  27.506  57.275  1.00  0.00           O  
ATOM   4645  HO1 CHL   110      39.413  28.216  57.785  1.00  0.00           H  
TER    4646      CHL   110 
ATOM   4646 C116  PA   111       6.032  -3.221  41.850  1.00  0.00           C  
ATOM   4647 H16R  PA   111       5.581  -4.102  41.385  1.00  0.00           H  
ATOM   4648 H16S  PA   111       6.658  -3.548  42.684  1.00  0.00           H  
ATOM   4649 H16T  PA   111       6.664  -2.742  41.102  1.00  0.00           H  
ATOM   4650 C115  PA   111       4.942  -2.245  42.332  1.00  0.00           C  
ATOM   4651 H15R  PA   111       4.371  -2.717  43.134  1.00  0.00           H  
ATOM   4652 H15S  PA   111       4.247  -2.058  41.512  1.00  0.00           H  
ATOM   4653 C114  PA   111       5.481  -0.888  42.831  1.00  0.00           C  
ATOM   4654 H14R  PA   111       4.657  -0.173  42.827  1.00  0.00           H  
ATOM   4655 H14S  PA   111       6.235  -0.502  42.138  1.00  0.00           H  
ATOM   4656 C113  PA   111       6.063  -0.985  44.257  1.00  0.00           C  
ATOM   4657 H13R  PA   111       6.970  -1.588  44.230  1.00  0.00           H  
ATOM   4658 H13S  PA   111       5.359  -1.525  44.889  1.00  0.00           H  
ATOM   4659 C112  PA   111       6.390   0.379  44.905  1.00  0.00           C  
ATOM   4660 H12R  PA   111       5.466   0.919  45.135  1.00  0.00           H  
ATOM   4661 H12S  PA   111       6.950   0.978  44.187  1.00  0.00           H  
ATOM   4662 C111  PA   111       7.230   0.217  46.191  1.00  0.00           C  
ATOM   4663 H11R  PA   111       8.134  -0.341  45.942  1.00  0.00           H  
ATOM   4664 H11S  PA   111       6.668  -0.372  46.916  1.00  0.00           H  
ATOM   4665 C110  PA   111       7.602   1.563  46.847  1.00  0.00           C  
ATOM   4666 H10R  PA   111       6.672   2.047  47.145  1.00  0.00           H  
ATOM   4667 H10S  PA   111       8.070   2.210  46.103  1.00  0.00           H  
ATOM   4668  C19  PA   111       8.536   1.477  48.079  1.00  0.00           C  
ATOM   4669  H9R  PA   111       7.967   1.084  48.925  1.00  0.00           H  
ATOM   4670  H9S  PA   111       8.845   2.487  48.357  1.00  0.00           H  
ATOM   4671  C18  PA   111       9.803   0.621  47.832  1.00  0.00           C  
ATOM   4672  H8R  PA   111      10.253   0.910  46.881  1.00  0.00           H  
ATOM   4673  H8S  PA   111       9.498  -0.419  47.738  1.00  0.00           H  
ATOM   4674  C17  PA   111      10.877   0.685  48.941  1.00  0.00           C  
ATOM   4675  H7R  PA   111      11.223   1.713  49.072  1.00  0.00           H  
ATOM   4676  H7S  PA   111      11.746   0.098  48.625  1.00  0.00           H  
ATOM   4677  C16  PA   111      10.339   0.093  50.262  1.00  0.00           C  
ATOM   4678  H6R  PA   111      10.191  -0.975  50.102  1.00  0.00           H  
ATOM   4679  H6S  PA   111       9.368   0.528  50.492  1.00  0.00           H  
ATOM   4680  C15  PA   111      11.241   0.286  51.493  1.00  0.00           C  
ATOM   4681  H5R  PA   111      11.288   1.346  51.729  1.00  0.00           H  
ATOM   4682  H5S  PA   111      12.253  -0.043  51.244  1.00  0.00           H  
ATOM   4683  C14  PA   111      10.759  -0.521  52.723  1.00  0.00           C  
ATOM   4684  H4R  PA   111      11.553  -0.504  53.472  1.00  0.00           H  
ATOM   4685  H4S  PA   111      10.662  -1.562  52.407  1.00  0.00           H  
ATOM   4686  C13  PA   111       9.432  -0.085  53.403  1.00  0.00           C  
ATOM   4687  H3R  PA   111       8.994  -0.962  53.887  1.00  0.00           H  
ATOM   4688  H3S  PA   111       8.707   0.260  52.662  1.00  0.00           H  
ATOM   4689  C12  PA   111       9.630   0.988  54.500  1.00  0.00           C  
ATOM   4690  H2R  PA   111      10.434   0.667  55.158  1.00  0.00           H  
ATOM   4691  H2S  PA   111       9.922   1.941  54.057  1.00  0.00           H  
ATOM   4692  C11  PE   112       8.416   1.194  55.379  1.00  0.00           C  
ATOM   4693  O12  PE   112       7.276   0.931  55.049  1.00  0.00           O  
ATOM   4694  O11  PE   112       8.742   1.737  56.564  1.00  0.00           O  
ATOM   4695  C1   PE   112       7.694   1.941  57.564  1.00  0.00           C  
ATOM   4696  HR   PE   112       7.519   1.008  58.105  1.00  0.00           H  
ATOM   4697  HS   PE   112       6.756   2.254  57.099  1.00  0.00           H  
ATOM   4698  C2   PE   112       8.186   3.023  58.551  1.00  0.00           C  
ATOM   4699  HX   PE   112       9.047   2.603  59.066  1.00  0.00           H  
ATOM   4700  C3   PE   112       7.131   3.461  59.596  1.00  0.00           C  
ATOM   4701  HA   PE   112       6.391   4.097  59.111  1.00  0.00           H  
ATOM   4702  HB   PE   112       7.632   4.043  60.376  1.00  0.00           H  
ATOM   4703  O31  PE   112       6.416   2.347  60.191  1.00  0.00           O  
ATOM   4704  P31  PE   112       7.052   1.499  61.364  1.00  0.00           P  
ATOM   4705  O32  PE   112       5.821   0.684  61.938  1.00  0.00           O  
ATOM   4706  C31  PE   112       4.838   1.233  62.852  1.00  0.00           C  
ATOM   4707  H1A  PE   112       5.299   1.867  63.618  1.00  0.00           H  
ATOM   4708  H1B  PE   112       4.362   0.385  63.351  1.00  0.00           H  
ATOM   4709  C32  PE   112       3.751   2.017  62.095  1.00  0.00           C  
ATOM   4710  H2A  PE   112       2.863   2.050  62.732  1.00  0.00           H  
ATOM   4711  H2B  PE   112       4.073   3.043  61.900  1.00  0.00           H  
ATOM   4712  N31  PE   112       3.324   1.402  60.785  1.00  0.00           N  
ATOM   4713 HN1A  PE   112       3.984   1.626  60.017  1.00  0.00           H  
ATOM   4714 HN1B  PE   112       3.263   0.362  60.861  1.00  0.00           H  
ATOM   4715 HN1C  PE   112       2.393   1.745  60.491  1.00  0.00           H  
ATOM   4716  O33  PE   112       7.982   0.525  60.751  1.00  0.00           O  
ATOM   4717  O34  PE   112       7.563   2.418  62.414  1.00  0.00           O  
ATOM   4718  O21  PE   112       8.558   4.211  57.793  1.00  0.00           O  
ATOM   4719  C21  PE   112       9.841   4.621  57.815  1.00  0.00           C  
ATOM   4720  O22  PE   112      10.712   4.107  58.496  1.00  0.00           O  
ATOM   4721  C12  OL   113      10.084   5.758  56.847  1.00  0.00           C  
ATOM   4722  H2R  OL   113       9.172   6.348  56.753  1.00  0.00           H  
ATOM   4723  H2S  OL   113      10.851   6.417  57.252  1.00  0.00           H  
ATOM   4724  C13  OL   113      10.519   5.215  55.468  1.00  0.00           C  
ATOM   4725  H3R  OL   113      11.364   4.542  55.623  1.00  0.00           H  
ATOM   4726  H3S  OL   113       9.715   4.606  55.052  1.00  0.00           H  
ATOM   4727  C14  OL   113      10.944   6.279  54.427  1.00  0.00           C  
ATOM   4728  H4R  OL   113      11.874   6.746  54.754  1.00  0.00           H  
ATOM   4729  H4S  OL   113      11.149   5.761  53.486  1.00  0.00           H  
ATOM   4730  C15  OL   113       9.920   7.394  54.137  1.00  0.00           C  
ATOM   4731  H5R  OL   113       9.190   7.015  53.422  1.00  0.00           H  
ATOM   4732  H5S  OL   113       9.375   7.652  55.042  1.00  0.00           H  
ATOM   4733  C16  OL   113      10.540   8.684  53.555  1.00  0.00           C  
ATOM   4734  H6R  OL   113       9.708   9.333  53.278  1.00  0.00           H  
ATOM   4735  H6S  OL   113      11.112   9.217  54.319  1.00  0.00           H  
ATOM   4736  C17  OL   113      11.422   8.424  52.312  1.00  0.00           C  
ATOM   4737  H7R  OL   113      12.349   7.925  52.612  1.00  0.00           H  
ATOM   4738  H7S  OL   113      10.875   7.746  51.655  1.00  0.00           H  
ATOM   4739  C18  OL   113      11.782   9.683  51.493  1.00  0.00           C  
ATOM   4740  H8R  OL   113      12.527  10.273  52.032  1.00  0.00           H  
ATOM   4741  H8S  OL   113      12.257   9.368  50.563  1.00  0.00           H  
ATOM   4742  C19  OL   113      10.562  10.545  51.220  1.00  0.00           C  
ATOM   4743  H9R  OL   113      10.168  11.067  52.089  1.00  0.00           H  
ATOM   4744 C110  OL   113       9.976  10.766  50.050  1.00  0.00           C  
ATOM   4745 H10R  OL   113       9.115  11.430  50.029  1.00  0.00           H  
ATOM   4746 C111  OL   113      10.380  10.183  48.711  1.00  0.00           C  
ATOM   4747 H11R  OL   113      11.044  10.888  48.211  1.00  0.00           H  
ATOM   4748 H11S  OL   113      10.930   9.249  48.841  1.00  0.00           H  
ATOM   4749 C112  OL   113       9.163   9.953  47.792  1.00  0.00           C  
ATOM   4750 H12R  OL   113       9.495   9.552  46.830  1.00  0.00           H  
ATOM   4751 H12S  OL   113       8.526   9.193  48.250  1.00  0.00           H  
ATOM   4752 C113  OL   113       8.319  11.222  47.540  1.00  0.00           C  
ATOM   4753 H13R  OL   113       7.480  10.958  46.894  1.00  0.00           H  
ATOM   4754 H13S  OL   113       7.903  11.549  48.489  1.00  0.00           H  
ATOM   4755 C114  OL   113       9.087  12.408  46.921  1.00  0.00           C  
ATOM   4756 H14R  OL   113       9.930  12.671  47.563  1.00  0.00           H  
ATOM   4757 H14S  OL   113       9.486  12.125  45.946  1.00  0.00           H  
ATOM   4758 C115  OL   113       8.205  13.665  46.784  1.00  0.00           C  
ATOM   4759 H15R  OL   113       7.346  13.477  46.135  1.00  0.00           H  
ATOM   4760 H15S  OL   113       7.812  13.913  47.772  1.00  0.00           H  
ATOM   4761 C116  OL   113       9.007  14.883  46.287  1.00  0.00           C  
ATOM   4762 H16R  OL   113       8.513  15.790  46.636  1.00  0.00           H  
ATOM   4763 H16S  OL   113       9.993  14.866  46.757  1.00  0.00           H  
ATOM   4764 C117  OL   113       9.207  14.996  44.765  1.00  0.00           C  
ATOM   4765 H17R  OL   113       9.562  16.004  44.561  1.00  0.00           H  
ATOM   4766 H17S  OL   113       9.988  14.301  44.453  1.00  0.00           H  
ATOM   4767 C118  OL   113       7.951  14.757  43.915  1.00  0.00           C  
ATOM   4768 H18R  OL   113       7.083  15.263  44.340  1.00  0.00           H  
ATOM   4769 H18S  OL   113       7.747  13.687  43.851  1.00  0.00           H  
ATOM   4770 H18T  OL   113       8.106  15.141  42.904  1.00  0.00           H  
TER    4771       OL   113 
ATOM   4771 C116  PA   114      34.643  26.816  42.489  1.00  0.00           C  
ATOM   4772 H16R  PA   114      35.579  26.878  43.046  1.00  0.00           H  
ATOM   4773 H16S  PA   114      34.200  27.809  42.394  1.00  0.00           H  
ATOM   4774 H16T  PA   114      34.861  26.432  41.491  1.00  0.00           H  
ATOM   4775 C115  PA   114      33.675  25.877  43.210  1.00  0.00           C  
ATOM   4776 H15R  PA   114      32.793  25.753  42.579  1.00  0.00           H  
ATOM   4777 H15S  PA   114      33.361  26.336  44.151  1.00  0.00           H  
ATOM   4778 C114  PA   114      34.332  24.514  43.492  1.00  0.00           C  
ATOM   4779 H14R  PA   114      35.126  24.322  42.765  1.00  0.00           H  
ATOM   4780 H14S  PA   114      33.583  23.734  43.373  1.00  0.00           H  
ATOM   4781 C113  PA   114      34.878  24.450  44.929  1.00  0.00           C  
ATOM   4782 H13R  PA   114      34.020  24.373  45.602  1.00  0.00           H  
ATOM   4783 H13S  PA   114      35.384  25.386  45.164  1.00  0.00           H  
ATOM   4784 C112  PA   114      35.820  23.267  45.227  1.00  0.00           C  
ATOM   4785 H12R  PA   114      35.374  22.344  44.852  1.00  0.00           H  
ATOM   4786 H12S  PA   114      35.881  23.152  46.310  1.00  0.00           H  
ATOM   4787 C111  PA   114      37.251  23.378  44.660  1.00  0.00           C  
ATOM   4788 H11R  PA   114      37.207  23.506  43.577  1.00  0.00           H  
ATOM   4789 H11S  PA   114      37.738  22.420  44.843  1.00  0.00           H  
ATOM   4790 C110  PA   114      38.137  24.490  45.271  1.00  0.00           C  
ATOM   4791 H10R  PA   114      37.758  25.476  44.999  1.00  0.00           H  
ATOM   4792 H10S  PA   114      39.132  24.416  44.824  1.00  0.00           H  
ATOM   4793  C19  PA   114      38.257  24.413  46.810  1.00  0.00           C  
ATOM   4794  H9R  PA   114      37.265  24.463  47.263  1.00  0.00           H  
ATOM   4795  H9S  PA   114      38.793  25.285  47.169  1.00  0.00           H  
ATOM   4796  C18  PA   114      39.023  23.164  47.286  1.00  0.00           C  
ATOM   4797  H8R  PA   114      40.059  23.242  46.950  1.00  0.00           H  
ATOM   4798  H8S  PA   114      38.595  22.280  46.811  1.00  0.00           H  
ATOM   4799  C17  PA   114      38.971  22.923  48.809  1.00  0.00           C  
ATOM   4800  H7R  PA   114      39.551  22.029  49.036  1.00  0.00           H  
ATOM   4801  H7S  PA   114      37.936  22.690  49.066  1.00  0.00           H  
ATOM   4802  C16  PA   114      39.457  24.059  49.737  1.00  0.00           C  
ATOM   4803  H6R  PA   114      39.062  23.863  50.732  1.00  0.00           H  
ATOM   4804  H6S  PA   114      39.018  25.012  49.439  1.00  0.00           H  
ATOM   4805  C15  PA   114      40.991  24.201  49.848  1.00  0.00           C  
ATOM   4806  H5R  PA   114      41.208  25.093  50.437  1.00  0.00           H  
ATOM   4807  H5S  PA   114      41.408  24.390  48.859  1.00  0.00           H  
ATOM   4808  C14  PA   114      41.701  22.982  50.491  1.00  0.00           C  
ATOM   4809  H4R  PA   114      42.781  23.147  50.494  1.00  0.00           H  
ATOM   4810  H4S  PA   114      41.533  22.090  49.885  1.00  0.00           H  
ATOM   4811  C13  PA   114      41.233  22.695  51.931  1.00  0.00           C  
ATOM   4812  H3R  PA   114      41.776  21.835  52.325  1.00  0.00           H  
ATOM   4813  H3S  PA   114      40.176  22.423  51.927  1.00  0.00           H  
ATOM   4814  C12  PA   114      41.474  23.876  52.887  1.00  0.00           C  
ATOM   4815  H2R  PA   114      40.897  24.754  52.588  1.00  0.00           H  
ATOM   4816  H2S  PA   114      42.532  24.139  52.881  1.00  0.00           H  
ATOM   4817  C11  PE   115      41.105  23.524  54.298  1.00  0.00           C  
ATOM   4818  O12  PE   115      41.244  22.415  54.778  1.00  0.00           O  
ATOM   4819  O11  PE   115      40.616  24.583  54.959  1.00  0.00           O  
ATOM   4820  C1   PE   115      40.596  24.512  56.413  1.00  0.00           C  
ATOM   4821  HR   PE   115      40.214  23.543  56.740  1.00  0.00           H  
ATOM   4822  HS   PE   115      39.933  25.288  56.795  1.00  0.00           H  
ATOM   4823  C2   PE   115      42.035  24.731  56.949  1.00  0.00           C  
ATOM   4824  HX   PE   115      42.641  23.906  56.568  1.00  0.00           H  
ATOM   4825  C3   PE   115      42.127  24.644  58.488  1.00  0.00           C  
ATOM   4826  HA   PE   115      43.083  25.055  58.824  1.00  0.00           H  
ATOM   4827  HB   PE   115      42.087  23.588  58.763  1.00  0.00           H  
ATOM   4828  O31  PE   115      41.039  25.326  59.162  1.00  0.00           O  
ATOM   4829  P31  PE   115      40.735  25.040  60.700  1.00  0.00           P  
ATOM   4830  O32  PE   115      41.954  25.699  61.475  1.00  0.00           O  
ATOM   4831  C31  PE   115      42.136  27.121  61.632  1.00  0.00           C  
ATOM   4832  H1A  PE   115      41.691  27.667  60.796  1.00  0.00           H  
ATOM   4833  H1B  PE   115      43.214  27.317  61.658  1.00  0.00           H  
ATOM   4834  C32  PE   115      41.525  27.532  62.979  1.00  0.00           C  
ATOM   4835  H2A  PE   115      41.945  26.883  63.752  1.00  0.00           H  
ATOM   4836  H2B  PE   115      41.764  28.571  63.212  1.00  0.00           H  
ATOM   4837  N31  PE   115      40.029  27.404  63.031  1.00  0.00           N  
ATOM   4838 HN1A  PE   115      39.621  27.615  63.961  1.00  0.00           H  
ATOM   4839 HN1B  PE   115      39.580  28.045  62.345  1.00  0.00           H  
ATOM   4840 HN1C  PE   115      39.709  26.459  62.727  1.00  0.00           H  
ATOM   4841  O33  PE   115      39.486  25.718  61.075  1.00  0.00           O  
ATOM   4842  O34  PE   115      40.834  23.589  60.997  1.00  0.00           O  
ATOM   4843  O21  PE   115      42.562  26.025  56.495  1.00  0.00           O  
ATOM   4844  C21  PE   115      43.577  26.018  55.599  1.00  0.00           C  
ATOM   4845  O22  PE   115      44.096  25.007  55.169  1.00  0.00           O  
ATOM   4846  C12  OL   116      44.045  27.394  55.164  1.00  0.00           C  
ATOM   4847  H2R  OL   116      44.081  28.038  56.044  1.00  0.00           H  
ATOM   4848  H2S  OL   116      45.066  27.306  54.789  1.00  0.00           H  
ATOM   4849  C13  OL   116      43.172  28.096  54.095  1.00  0.00           C  
ATOM   4850  H3R  OL   116      42.238  28.390  54.575  1.00  0.00           H  
ATOM   4851  H3S  OL   116      43.668  29.025  53.802  1.00  0.00           H  
ATOM   4852  C14  OL   116      42.798  27.320  52.811  1.00  0.00           C  
ATOM   4853  H4R  OL   116      41.926  26.704  53.037  1.00  0.00           H  
ATOM   4854  H4S  OL   116      42.454  28.046  52.071  1.00  0.00           H  
ATOM   4855  C15  OL   116      43.861  26.405  52.162  1.00  0.00           C  
ATOM   4856  H5R  OL   116      44.368  25.802  52.912  1.00  0.00           H  
ATOM   4857  H5S  OL   116      43.312  25.709  51.526  1.00  0.00           H  
ATOM   4858  C16  OL   116      44.929  27.058  51.275  1.00  0.00           C  
ATOM   4859  H6R  OL   116      44.438  27.678  50.523  1.00  0.00           H  
ATOM   4860  H6S  OL   116      45.584  27.699  51.868  1.00  0.00           H  
ATOM   4861  C17  OL   116      45.750  25.951  50.576  1.00  0.00           C  
ATOM   4862  H7R  OL   116      46.361  25.419  51.306  1.00  0.00           H  
ATOM   4863  H7S  OL   116      45.062  25.216  50.146  1.00  0.00           H  
ATOM   4864  C18  OL   116      46.646  26.491  49.454  1.00  0.00           C  
ATOM   4865  H8R  OL   116      47.355  27.218  49.856  1.00  0.00           H  
ATOM   4866  H8S  OL   116      47.229  25.671  49.030  1.00  0.00           H  
ATOM   4867  C19  OL   116      45.796  27.170  48.405  1.00  0.00           C  
ATOM   4868  H9R  OL   116      45.660  28.238  48.557  1.00  0.00           H  
ATOM   4869 C110  OL   116      45.196  26.580  47.377  1.00  0.00           C  
ATOM   4870 H10R  OL   116      44.611  27.195  46.697  1.00  0.00           H  
ATOM   4871 C111  OL   116      45.288  25.116  46.997  1.00  0.00           C  
ATOM   4872 H11R  OL   116      45.708  25.071  45.991  1.00  0.00           H  
ATOM   4873 H11S  OL   116      45.965  24.568  47.653  1.00  0.00           H  
ATOM   4874 C112  OL   116      43.924  24.392  47.017  1.00  0.00           C  
ATOM   4875 H12R  OL   116      43.740  23.992  48.018  1.00  0.00           H  
ATOM   4876 H12S  OL   116      43.113  25.088  46.800  1.00  0.00           H  
ATOM   4877 C113  OL   116      43.861  23.233  46.005  1.00  0.00           C  
ATOM   4878 H13R  OL   116      44.795  22.675  46.027  1.00  0.00           H  
ATOM   4879 H13S  OL   116      43.066  22.541  46.294  1.00  0.00           H  
ATOM   4880 C114  OL   116      43.595  23.732  44.572  1.00  0.00           C  
ATOM   4881 H14R  OL   116      42.895  24.570  44.600  1.00  0.00           H  
ATOM   4882 H14S  OL   116      44.520  24.100  44.121  1.00  0.00           H  
ATOM   4883 C115  OL   116      43.000  22.607  43.712  1.00  0.00           C  
ATOM   4884 H15R  OL   116      43.751  21.825  43.581  1.00  0.00           H  
ATOM   4885 H15S  OL   116      42.153  22.164  44.239  1.00  0.00           H  
ATOM   4886 C116  OL   116      42.530  23.116  42.340  1.00  0.00           C  
ATOM   4887 H16R  OL   116      41.882  23.986  42.477  1.00  0.00           H  
ATOM   4888 H16S  OL   116      43.409  23.453  41.786  1.00  0.00           H  
ATOM   4889 C117  OL   116      41.766  22.042  41.537  1.00  0.00           C  
ATOM   4890 H17R  OL   116      42.086  21.044  41.846  1.00  0.00           H  
ATOM   4891 H17S  OL   116      40.696  22.119  41.748  1.00  0.00           H  
ATOM   4892 C118  OL   116      41.989  22.206  40.028  1.00  0.00           C  
ATOM   4893 H18R  OL   116      41.798  23.237  39.725  1.00  0.00           H  
ATOM   4894 H18S  OL   116      41.323  21.543  39.470  1.00  0.00           H  
ATOM   4895 H18T  OL   116      43.023  21.960  39.781  1.00  0.00           H  
TER    4896       OL   116 
ATOM   4896 C116  PA   117      58.782  65.651  38.469  1.00  0.00           C  
ATOM   4897 H16R  PA   117      58.579  66.718  38.582  1.00  0.00           H  
ATOM   4898 H16S  PA   117      57.904  65.172  38.034  1.00  0.00           H  
ATOM   4899 H16T  PA   117      59.626  65.519  37.787  1.00  0.00           H  
ATOM   4900 C115  PA   117      59.088  65.015  39.831  1.00  0.00           C  
ATOM   4901 H15R  PA   117      58.210  65.089  40.476  1.00  0.00           H  
ATOM   4902 H15S  PA   117      59.901  65.564  40.307  1.00  0.00           H  
ATOM   4903 C114  PA   117      59.459  63.532  39.675  1.00  0.00           C  
ATOM   4904 H14R  PA   117      60.426  63.437  39.176  1.00  0.00           H  
ATOM   4905 H14S  PA   117      58.709  63.064  39.032  1.00  0.00           H  
ATOM   4906 C113  PA   117      59.487  62.791  41.023  1.00  0.00           C  
ATOM   4907 H13R  PA   117      59.617  61.725  40.831  1.00  0.00           H  
ATOM   4908 H13S  PA   117      58.511  62.923  41.496  1.00  0.00           H  
ATOM   4909 C112  PA   117      60.594  63.262  41.992  1.00  0.00           C  
ATOM   4910 H12R  PA   117      60.657  64.351  41.986  1.00  0.00           H  
ATOM   4911 H12S  PA   117      61.555  62.868  41.652  1.00  0.00           H  
ATOM   4912 C111  PA   117      60.308  62.812  43.437  1.00  0.00           C  
ATOM   4913 H11R  PA   117      60.393  61.724  43.506  1.00  0.00           H  
ATOM   4914 H11S  PA   117      59.274  63.071  43.669  1.00  0.00           H  
ATOM   4915 C110  PA   117      61.214  63.493  44.485  1.00  0.00           C  
ATOM   4916 H10R  PA   117      61.291  64.559  44.272  1.00  0.00           H  
ATOM   4917 H10S  PA   117      62.228  63.094  44.400  1.00  0.00           H
[truncated: 5,053,281 more chars]
