# Supplementary material for: Molecules in the Serotonin-Melatonin Synthesis Pathway Have Distinct Interactions with Lipid Membranes
Source: J Phys Chem B. 2025 Feb 28;129(10):2687–700. doi: 10.1021/acs.jpcb.4c08750 (PMC11912468; doi:10.1021/acs.jpcb.4c08750)
Supplement: Supplementary file 2 — jp4c08750_si_002.zip [file jp4c08750_si_002.zip › PDB/20_Trp_final.pdb]

CRYST1   78.572   78.572   97.890  90.00  90.00  90.00               1
ATOM      1  N   TRP     1      45.589  39.088  58.475  1.00  0.00           N  
ATOM      2  H   TRP     1      45.170  38.788  59.344  1.00  0.00           H  
ATOM      3  CA  TRP     1      46.733  39.951  58.687  1.00  0.00           C  
ATOM      4  HA  TRP     1      47.702  39.457  58.615  1.00  0.00           H  
ATOM      5  CB  TRP     1      46.557  41.249  57.822  1.00  0.00           C  
ATOM      6  HB2 TRP     1      46.699  41.014  56.767  1.00  0.00           H  
ATOM      7  HB3 TRP     1      45.557  41.660  57.964  1.00  0.00           H  
ATOM      8  CG  TRP     1      47.462  42.416  58.197  1.00  0.00           C  
ATOM      9  CD1 TRP     1      47.221  43.385  59.031  1.00  0.00           C  
ATOM     10  HD1 TRP     1      46.293  43.517  59.568  1.00  0.00           H  
ATOM     11  NE1 TRP     1      48.309  44.286  59.091  1.00  0.00           N  
ATOM     12  HE1 TRP     1      48.302  45.194  59.534  1.00  0.00           H  
ATOM     13  CE2 TRP     1      49.215  43.988  58.085  1.00  0.00           C  
ATOM     14  CZ2 TRP     1      50.405  44.583  57.568  1.00  0.00           C  
ATOM     15  HZ2 TRP     1      50.723  45.582  57.825  1.00  0.00           H  
ATOM     16  CH2 TRP     1      51.202  43.919  56.591  1.00  0.00           C  
ATOM     17  HH2 TRP     1      52.020  44.460  56.139  1.00  0.00           H  
ATOM     18  CZ3 TRP     1      50.691  42.678  56.081  1.00  0.00           C  
ATOM     19  HZ3 TRP     1      51.053  42.315  55.130  1.00  0.00           H  
ATOM     20  CE3 TRP     1      49.550  42.120  56.591  1.00  0.00           C  
ATOM     21  HE3 TRP     1      49.184  41.239  56.085  1.00  0.00           H  
ATOM     22  CD2 TRP     1      48.808  42.680  57.667  1.00  0.00           C  
ATOM     23  C   TRP     1      46.768  40.466  60.192  1.00  0.00           C  
ATOM     24  O   TRP     1      47.808  40.462  60.901  1.00  0.00           O  
ATOM     25  OXT TRP     1      45.650  40.591  60.803  1.00  0.00           O  
TER      26      TRP     1 
ATOM     26  N   TRP     2      34.484  25.273  29.283  1.00  0.00           N  
ATOM     27  H   TRP     2      33.774  25.991  29.298  1.00  0.00           H  
ATOM     28  CA  TRP     2      34.445  24.278  28.172  1.00  0.00           C  
ATOM     29  HA  TRP     2      35.387  23.793  27.913  1.00  0.00           H  
ATOM     30  CB  TRP     2      33.411  23.279  28.567  1.00  0.00           C  
ATOM     31  HB2 TRP     2      32.526  23.764  28.980  1.00  0.00           H  
ATOM     32  HB3 TRP     2      33.151  22.747  27.652  1.00  0.00           H  
ATOM     33  CG  TRP     2      33.920  22.345  29.642  1.00  0.00           C  
ATOM     34  CD1 TRP     2      34.383  21.077  29.456  1.00  0.00           C  
ATOM     35  HD1 TRP     2      34.537  20.644  28.479  1.00  0.00           H  
ATOM     36  NE1 TRP     2      34.605  20.450  30.705  1.00  0.00           N  
ATOM     37  HE1 TRP     2      35.013  19.528  30.752  1.00  0.00           H  
ATOM     38  CE2 TRP     2      34.347  21.297  31.753  1.00  0.00           C  
ATOM     39  CZ2 TRP     2      34.308  21.115  33.112  1.00  0.00           C  
ATOM     40  HZ2 TRP     2      34.521  20.132  33.506  1.00  0.00           H  
ATOM     41  CH2 TRP     2      33.939  22.131  33.990  1.00  0.00           C  
ATOM     42  HH2 TRP     2      33.958  21.945  35.054  1.00  0.00           H  
ATOM     43  CZ3 TRP     2      33.714  23.385  33.420  1.00  0.00           C  
ATOM     44  HZ3 TRP     2      33.527  24.244  34.047  1.00  0.00           H  
ATOM     45  CE3 TRP     2      33.660  23.590  32.004  1.00  0.00           C  
ATOM     46  HE3 TRP     2      33.375  24.571  31.651  1.00  0.00           H  
ATOM     47  CD2 TRP     2      33.907  22.519  31.140  1.00  0.00           C  
ATOM     48  C   TRP     2      33.895  24.978  26.938  1.00  0.00           C  
ATOM     49  O   TRP     2      33.824  24.360  25.859  1.00  0.00           O  
ATOM     50  OXT TRP     2      33.540  26.156  26.945  1.00  0.00           O  
TER      51      TRP     2 
ATOM     51  N   TRP     3      58.594  49.372  24.529  1.00  0.00           N  
ATOM     52  H   TRP     3      58.685  50.262  24.997  1.00  0.00           H  
ATOM     53  CA  TRP     3      57.446  49.070  23.675  1.00  0.00           C  
ATOM     54  HA  TRP     3      57.250  48.014  23.487  1.00  0.00           H  
ATOM     55  CB  TRP     3      56.198  49.841  24.261  1.00  0.00           C  
ATOM     56  HB2 TRP     3      55.840  49.275  25.121  1.00  0.00           H  
ATOM     57  HB3 TRP     3      56.534  50.809  24.633  1.00  0.00           H  
ATOM     58  CG  TRP     3      55.076  50.074  23.301  1.00  0.00           C  
ATOM     59  CD1 TRP     3      54.356  51.208  23.084  1.00  0.00           C  
ATOM     60  HD1 TRP     3      54.543  52.167  23.543  1.00  0.00           H  
ATOM     61  NE1 TRP     3      53.410  50.962  22.138  1.00  0.00           N  
ATOM     62  HE1 TRP     3      52.722  51.601  21.766  1.00  0.00           H  
ATOM     63  CE2 TRP     3      53.346  49.620  21.682  1.00  0.00           C  
ATOM     64  CZ2 TRP     3      52.395  48.979  20.892  1.00  0.00           C  
ATOM     65  HZ2 TRP     3      51.641  49.580  20.405  1.00  0.00           H  
ATOM     66  CH2 TRP     3      52.569  47.632  20.721  1.00  0.00           C  
ATOM     67  HH2 TRP     3      51.932  47.022  20.098  1.00  0.00           H  
ATOM     68  CZ3 TRP     3      53.467  46.913  21.534  1.00  0.00           C  
ATOM     69  HZ3 TRP     3      53.500  45.833  21.513  1.00  0.00           H  
ATOM     70  CE3 TRP     3      54.410  47.613  22.293  1.00  0.00           C  
ATOM     71  HE3 TRP     3      55.067  47.051  22.940  1.00  0.00           H  
ATOM     72  CD2 TRP     3      54.303  48.971  22.524  1.00  0.00           C  
ATOM     73  C   TRP     3      57.635  49.652  22.195  1.00  0.00           C  
ATOM     74  O   TRP     3      57.975  50.801  21.918  1.00  0.00           O  
ATOM     75  OXT TRP     3      57.517  48.799  21.237  1.00  0.00           O  
TER      76      TRP     3 
ATOM     76  N   TRP     4      27.327  64.635  59.571  1.00  0.00           N  
ATOM     77  H   TRP     4      27.116  63.991  60.320  1.00  0.00           H  
ATOM     78  CA  TRP     4      27.446  66.065  60.161  1.00  0.00           C  
ATOM     79  HA  TRP     4      28.320  66.582  59.764  1.00  0.00           H  
ATOM     80  CB  TRP     4      26.207  66.801  59.730  1.00  0.00           C  
ATOM     81  HB2 TRP     4      25.447  66.272  60.305  1.00  0.00           H  
ATOM     82  HB3 TRP     4      26.302  67.820  60.107  1.00  0.00           H  
ATOM     83  CG  TRP     4      25.851  66.957  58.234  1.00  0.00           C  
ATOM     84  CD1 TRP     4      24.568  67.097  57.726  1.00  0.00           C  
ATOM     85  HD1 TRP     4      23.720  67.063  58.393  1.00  0.00           H  
ATOM     86  NE1 TRP     4      24.661  67.325  56.399  1.00  0.00           N  
ATOM     87  HE1 TRP     4      23.867  67.505  55.802  1.00  0.00           H  
ATOM     88  CE2 TRP     4      25.943  67.395  55.989  1.00  0.00           C  
ATOM     89  CZ2 TRP     4      26.383  67.758  54.682  1.00  0.00           C  
ATOM     90  HZ2 TRP     4      25.685  68.001  53.895  1.00  0.00           H  
ATOM     91  CH2 TRP     4      27.746  68.005  54.499  1.00  0.00           C  
ATOM     92  HH2 TRP     4      28.133  68.335  53.546  1.00  0.00           H  
ATOM     93  CZ3 TRP     4      28.584  67.774  55.603  1.00  0.00           C  
ATOM     94  HZ3 TRP     4      29.647  67.821  55.419  1.00  0.00           H  
ATOM     95  CE3 TRP     4      28.116  67.327  56.885  1.00  0.00           C  
ATOM     96  HE3 TRP     4      28.832  67.145  57.673  1.00  0.00           H  
ATOM     97  CD2 TRP     4      26.758  67.189  57.134  1.00  0.00           C  
ATOM     98  C   TRP     4      27.571  66.127  61.645  1.00  0.00           C  
ATOM     99  O   TRP     4      27.407  65.094  62.297  1.00  0.00           O  
ATOM    100  OXT TRP     4      28.196  67.106  62.121  1.00  0.00           O  
TER     101      TRP     4 
ATOM    101  N   TRP     5      19.787  22.120  16.068  1.00  0.00           N  
ATOM    102  H   TRP     5      19.108  22.670  15.562  1.00  0.00           H  
ATOM    103  CA  TRP     5      20.856  22.825  16.776  1.00  0.00           C  
ATOM    104  HA  TRP     5      20.605  22.958  17.828  1.00  0.00           H  
ATOM    105  CB  TRP     5      22.212  22.062  16.754  1.00  0.00           C  
ATOM    106  HB2 TRP     5      22.675  22.045  15.767  1.00  0.00           H  
ATOM    107  HB3 TRP     5      22.921  22.611  17.373  1.00  0.00           H  
ATOM    108  CG  TRP     5      22.130  20.653  17.327  1.00  0.00           C  
ATOM    109  CD1 TRP     5      21.929  19.485  16.644  1.00  0.00           C  
ATOM    110  HD1 TRP     5      21.802  19.376  15.577  1.00  0.00           H  
ATOM    111  NE1 TRP     5      21.873  18.448  17.522  1.00  0.00           N  
ATOM    112  HE1 TRP     5      21.556  17.499  17.388  1.00  0.00           H  
ATOM    113  CE2 TRP     5      22.015  18.856  18.855  1.00  0.00           C  
ATOM    114  CZ2 TRP     5      22.061  18.204  20.077  1.00  0.00           C  
ATOM    115  HZ2 TRP     5      21.776  17.165  20.151  1.00  0.00           H  
ATOM    116  CH2 TRP     5      22.283  18.962  21.260  1.00  0.00           C  
ATOM    117  HH2 TRP     5      22.308  18.486  22.229  1.00  0.00           H  
ATOM    118  CZ3 TRP     5      22.446  20.340  21.164  1.00  0.00           C  
ATOM    119  HZ3 TRP     5      22.673  20.903  22.057  1.00  0.00           H  
ATOM    120  CE3 TRP     5      22.567  20.954  19.896  1.00  0.00           C  
ATOM    121  HE3 TRP     5      22.879  21.986  19.829  1.00  0.00           H  
ATOM    122  CD2 TRP     5      22.216  20.255  18.693  1.00  0.00           C  
ATOM    123  C   TRP     5      20.956  24.226  16.242  1.00  0.00           C  
ATOM    124  O   TRP     5      19.984  24.989  16.503  1.00  0.00           O  
ATOM    125  OXT TRP     5      21.934  24.603  15.543  1.00  0.00           O  
TER     126      TRP     5 
ATOM    126  N   TRP     6       3.347   3.794  22.931  1.00  0.00           N  
ATOM    127  H   TRP     6       3.399   2.937  22.398  1.00  0.00           H  
ATOM    128  CA  TRP     6       2.486   4.847  22.321  1.00  0.00           C  
ATOM    129  HA  TRP     6       1.477   4.677  22.697  1.00  0.00           H  
ATOM    130  CB  TRP     6       2.959   6.219  22.838  1.00  0.00           C  
ATOM    131  HB2 TRP     6       3.169   6.192  23.908  1.00  0.00           H  
ATOM    132  HB3 TRP     6       3.918   6.518  22.415  1.00  0.00           H  
ATOM    133  CG  TRP     6       2.102   7.427  22.628  1.00  0.00           C  
ATOM    134  CD1 TRP     6       2.154   8.236  21.571  1.00  0.00           C  
ATOM    135  HD1 TRP     6       2.914   8.229  20.803  1.00  0.00           H  
ATOM    136  NE1 TRP     6       1.149   9.185  21.610  1.00  0.00           N  
ATOM    137  HE1 TRP     6       0.929   9.735  20.792  1.00  0.00           H  
ATOM    138  CE2 TRP     6       0.277   8.935  22.682  1.00  0.00           C  
ATOM    139  CZ2 TRP     6      -0.856   9.576  23.180  1.00  0.00           C  
ATOM    140  HZ2 TRP     6      -1.320  10.428  22.705  1.00  0.00           H  
ATOM    141  CH2 TRP     6      -1.455   9.106  24.374  1.00  0.00           C  
ATOM    142  HH2 TRP     6      -2.410   9.480  24.712  1.00  0.00           H  
ATOM    143  CZ3 TRP     6      -0.921   8.091  25.026  1.00  0.00           C  
ATOM    144  HZ3 TRP     6      -1.238   7.794  26.014  1.00  0.00           H  
ATOM    145  CE3 TRP     6       0.175   7.399  24.543  1.00  0.00           C  
ATOM    146  HE3 TRP     6       0.584   6.592  25.132  1.00  0.00           H  
ATOM    147  CD2 TRP     6       0.843   7.827  23.326  1.00  0.00           C  
ATOM    148  C   TRP     6       2.295   4.744  20.861  1.00  0.00           C  
ATOM    149  O   TRP     6       1.199   4.298  20.433  1.00  0.00           O  
ATOM    150  OXT TRP     6       3.104   5.209  20.012  1.00  0.00           O  
TER     151      TRP     6 
ATOM    151  N   TRP     7      14.478  36.604  56.902  1.00  0.00           N  
ATOM    152  H   TRP     7      15.453  36.865  56.931  1.00  0.00           H  
ATOM    153  CA  TRP     7      13.853  35.947  58.047  1.00  0.00           C  
ATOM    154  HA  TRP     7      12.772  36.026  57.926  1.00  0.00           H  
ATOM    155  CB  TRP     7      14.165  34.419  58.019  1.00  0.00           C  
ATOM    156  HB2 TRP     7      15.252  34.395  57.933  1.00  0.00           H  
ATOM    157  HB3 TRP     7      14.000  34.025  59.022  1.00  0.00           H  
ATOM    158  CG  TRP     7      13.573  33.496  56.934  1.00  0.00           C  
ATOM    159  CD1 TRP     7      12.361  32.959  57.022  1.00  0.00           C  
ATOM    160  HD1 TRP     7      11.636  33.052  57.817  1.00  0.00           H  
ATOM    161  NE1 TRP     7      12.079  32.242  55.856  1.00  0.00           N  
ATOM    162  HE1 TRP     7      11.205  31.777  55.657  1.00  0.00           H  
ATOM    163  CE2 TRP     7      13.152  32.383  54.970  1.00  0.00           C  
ATOM    164  CZ2 TRP     7      13.403  31.813  53.783  1.00  0.00           C  
ATOM    165  HZ2 TRP     7      12.681  31.194  53.271  1.00  0.00           H  
ATOM    166  CH2 TRP     7      14.645  31.982  53.207  1.00  0.00           C  
ATOM    167  HH2 TRP     7      14.739  31.460  52.266  1.00  0.00           H  
ATOM    168  CZ3 TRP     7      15.629  32.858  53.730  1.00  0.00           C  
ATOM    169  HZ3 TRP     7      16.518  33.065  53.153  1.00  0.00           H  
ATOM    170  CE3 TRP     7      15.260  33.605  54.902  1.00  0.00           C  
ATOM    171  HE3 TRP     7      15.975  34.253  55.387  1.00  0.00           H  
ATOM    172  CD2 TRP     7      14.103  33.177  55.628  1.00  0.00           C  
ATOM    173  C   TRP     7      14.337  36.523  59.400  1.00  0.00           C  
ATOM    174  O   TRP     7      13.471  36.776  60.289  1.00  0.00           O  
ATOM    175  OXT TRP     7      15.535  36.779  59.516  1.00  0.00           O  
TER     176      TRP     7 
ATOM    176  N   TRP     8      20.503  60.488  59.999  1.00  0.00           N  
ATOM    177  H   TRP     8      20.227  59.904  60.776  1.00  0.00           H  
ATOM    178  CA  TRP     8      21.868  60.572  59.508  1.00  0.00           C  
ATOM    179  HA  TRP     8      22.001  60.311  58.459  1.00  0.00           H  
ATOM    180  CB  TRP     8      22.182  62.075  59.647  1.00  0.00           C  
ATOM    181  HB2 TRP     8      21.349  62.693  59.311  1.00  0.00           H  
ATOM    182  HB3 TRP     8      22.304  62.268  60.713  1.00  0.00           H  
ATOM    183  CG  TRP     8      23.268  62.642  58.782  1.00  0.00           C  
ATOM    184  CD1 TRP     8      24.362  63.245  59.189  1.00  0.00           C  
ATOM    185  HD1 TRP     8      24.780  63.269  60.185  1.00  0.00           H  
ATOM    186  NE1 TRP     8      25.081  63.652  58.094  1.00  0.00           N  
ATOM    187  HE1 TRP     8      26.027  63.964  58.264  1.00  0.00           H  
ATOM    188  CE2 TRP     8      24.483  63.436  56.856  1.00  0.00           C  
ATOM    189  CZ2 TRP     8      24.879  63.549  55.532  1.00  0.00           C  
ATOM    190  HZ2 TRP     8      25.768  64.121  55.309  1.00  0.00           H  
ATOM    191  CH2 TRP     8      24.249  62.894  54.530  1.00  0.00           C  
ATOM    192  HH2 TRP     8      24.686  62.814  53.545  1.00  0.00           H  
ATOM    193  CZ3 TRP     8      23.109  62.076  54.908  1.00  0.00           C  
ATOM    194  HZ3 TRP     8      22.552  61.425  54.250  1.00  0.00           H  
ATOM    195  CE3 TRP     8      22.572  62.121  56.227  1.00  0.00           C  
ATOM    196  HE3 TRP     8      21.605  61.699  56.458  1.00  0.00           H  
ATOM    197  CD2 TRP     8      23.339  62.691  57.245  1.00  0.00           C  
ATOM    198  C   TRP     8      22.935  59.761  60.272  1.00  0.00           C  
ATOM    199  O   TRP     8      23.200  60.009  61.444  1.00  0.00           O  
ATOM    200  OXT TRP     8      23.540  58.856  59.663  1.00  0.00           O  
TER     201      TRP     8 
ATOM    201  N   TRP     9      26.588  30.948  82.045  1.00  0.00           N  
ATOM    202  H   TRP     9      26.417  31.609  82.789  1.00  0.00           H  
ATOM    203  CA  TRP     9      25.566  30.683  81.082  1.00  0.00           C  
ATOM    204  HA  TRP     9      25.080  29.772  81.432  1.00  0.00           H  
ATOM    205  CB  TRP     9      24.616  31.867  81.038  1.00  0.00           C  
ATOM    206  HB2 TRP     9      24.933  32.603  80.299  1.00  0.00           H  
ATOM    207  HB3 TRP     9      23.664  31.442  80.717  1.00  0.00           H  
ATOM    208  CG  TRP     9      24.405  32.707  82.272  1.00  0.00           C  
ATOM    209  CD1 TRP     9      23.161  32.732  82.865  1.00  0.00           C  
ATOM    210  HD1 TRP     9      22.298  32.160  82.557  1.00  0.00           H  
ATOM    211  NE1 TRP     9      23.210  33.554  83.953  1.00  0.00           N  
ATOM    212  HE1 TRP     9      22.508  33.539  84.679  1.00  0.00           H  
ATOM    213  CE2 TRP     9      24.396  34.227  84.000  1.00  0.00           C  
ATOM    214  CZ2 TRP     9      24.957  35.189  84.885  1.00  0.00           C  
ATOM    215  HZ2 TRP     9      24.466  35.562  85.772  1.00  0.00           H  
ATOM    216  CH2 TRP     9      26.285  35.682  84.797  1.00  0.00           C  
ATOM    217  HH2 TRP     9      26.730  36.389  85.481  1.00  0.00           H  
ATOM    218  CZ3 TRP     9      27.016  35.177  83.707  1.00  0.00           C  
ATOM    219  HZ3 TRP     9      28.052  35.470  83.615  1.00  0.00           H  
ATOM    220  CE3 TRP     9      26.447  34.271  82.786  1.00  0.00           C  
ATOM    221  HE3 TRP     9      27.112  33.779  82.092  1.00  0.00           H  
ATOM    222  CD2 TRP     9      25.138  33.742  82.890  1.00  0.00           C  
ATOM    223  C   TRP     9      26.300  30.272  79.760  1.00  0.00           C  
ATOM    224  O   TRP     9      26.378  29.078  79.474  1.00  0.00           O  
ATOM    225  OXT TRP     9      26.774  31.140  78.981  1.00  0.00           O  
TER     226      TRP     9 
ATOM    226  N   TRP    10      66.581  40.691  56.247  1.00  0.00           N  
ATOM    227  H   TRP    10      66.105  40.283  57.040  1.00  0.00           H  
ATOM    228  CA  TRP    10      66.538  42.137  56.271  1.00  0.00           C  
ATOM    229  HA  TRP    10      67.346  42.632  55.733  1.00  0.00           H  
ATOM    230  CB  TRP    10      65.261  42.624  55.605  1.00  0.00           C  
ATOM    231  HB2 TRP    10      65.217  42.358  54.549  1.00  0.00           H  
ATOM    232  HB3 TRP    10      64.422  42.155  56.119  1.00  0.00           H  
ATOM    233  CG  TRP    10      64.962  44.036  55.807  1.00  0.00           C  
ATOM    234  CD1 TRP    10      64.153  44.452  56.760  1.00  0.00           C  
ATOM    235  HD1 TRP    10      63.520  43.763  57.299  1.00  0.00           H  
ATOM    236  NE1 TRP    10      63.956  45.872  56.668  1.00  0.00           N  
ATOM    237  HE1 TRP    10      63.302  46.389  57.237  1.00  0.00           H  
ATOM    238  CE2 TRP    10      64.960  46.395  55.812  1.00  0.00           C  
ATOM    239  CZ2 TRP    10      65.355  47.665  55.495  1.00  0.00           C  
ATOM    240  HZ2 TRP    10      64.906  48.589  55.827  1.00  0.00           H  
ATOM    241  CH2 TRP    10      66.473  47.844  54.689  1.00  0.00           C  
ATOM    242  HH2 TRP    10      66.947  48.796  54.498  1.00  0.00           H  
ATOM    243  CZ3 TRP    10      67.064  46.698  54.064  1.00  0.00           C  
ATOM    244  HZ3 TRP    10      67.979  46.787  53.498  1.00  0.00           H  
ATOM    245  CE3 TRP    10      66.722  45.485  54.498  1.00  0.00           C  
ATOM    246  HE3 TRP    10      67.229  44.588  54.172  1.00  0.00           H  
ATOM    247  CD2 TRP    10      65.560  45.208  55.309  1.00  0.00           C  
ATOM    248  C   TRP    10      66.652  42.626  57.702  1.00  0.00           C  
ATOM    249  O   TRP    10      67.348  43.622  57.958  1.00  0.00           O  
ATOM    250  OXT TRP    10      66.135  42.030  58.627  1.00  0.00           O  
TER     251      TRP    10 
ATOM    251  N   TRP    11      37.363  31.360  61.453  1.00  0.00           N  
ATOM    252  H   TRP    11      36.661  31.087  62.126  1.00  0.00           H  
ATOM    253  CA  TRP    11      37.785  32.745  61.365  1.00  0.00           C  
ATOM    254  HA  TRP    11      38.814  32.726  61.004  1.00  0.00           H  
ATOM    255  CB  TRP    11      36.908  33.661  60.537  1.00  0.00           C  
ATOM    256  HB2 TRP    11      36.670  33.171  59.593  1.00  0.00           H  
ATOM    257  HB3 TRP    11      35.950  33.870  61.012  1.00  0.00           H  
ATOM    258  CG  TRP    11      37.562  34.922  60.078  1.00  0.00           C  
ATOM    259  CD1 TRP    11      37.686  36.071  60.800  1.00  0.00           C  
ATOM    260  HD1 TRP    11      37.458  36.128  61.854  1.00  0.00           H  
ATOM    261  NE1 TRP    11      38.193  37.063  59.968  1.00  0.00           N  
ATOM    262  HE1 TRP    11      38.491  37.956  60.334  1.00  0.00           H  
ATOM    263  CE2 TRP    11      38.448  36.698  58.695  1.00  0.00           C  
ATOM    264  CZ2 TRP    11      39.042  37.231  57.548  1.00  0.00           C  
ATOM    265  HZ2 TRP    11      39.361  38.263  57.525  1.00  0.00           H  
ATOM    266  CH2 TRP    11      39.124  36.524  56.369  1.00  0.00           C  
ATOM    267  HH2 TRP    11      39.421  37.015  55.454  1.00  0.00           H  
ATOM    268  CZ3 TRP    11      38.686  35.191  56.336  1.00  0.00           C  
ATOM    269  HZ3 TRP    11      38.645  34.669  55.392  1.00  0.00           H  
ATOM    270  CE3 TRP    11      38.097  34.607  57.456  1.00  0.00           C  
ATOM    271  HE3 TRP    11      37.846  33.558  57.508  1.00  0.00           H  
ATOM    272  CD2 TRP    11      38.014  35.321  58.723  1.00  0.00           C  
ATOM    273  C   TRP    11      37.947  33.326  62.787  1.00  0.00           C  
ATOM    274  O   TRP    11      36.986  33.167  63.575  1.00  0.00           O  
ATOM    275  OXT TRP    11      38.989  33.857  63.135  1.00  0.00           O  
TER     276      TRP    11 
ATOM    276  N   TRP    12       3.949  41.068  20.713  1.00  0.00           N  
ATOM    277  H   TRP    12       4.690  41.527  21.223  1.00  0.00           H  
ATOM    278  CA  TRP    12       2.760  40.646  21.411  1.00  0.00           C  
ATOM    279  HA  TRP    12       2.631  39.569  21.309  1.00  0.00           H  
ATOM    280  CB  TRP    12       2.747  40.987  22.900  1.00  0.00           C  
ATOM    281  HB2 TRP    12       3.427  40.384  23.501  1.00  0.00           H  
ATOM    282  HB3 TRP    12       3.047  42.029  23.009  1.00  0.00           H  
ATOM    283  CG  TRP    12       1.446  40.858  23.513  1.00  0.00           C  
ATOM    284  CD1 TRP    12       0.705  41.899  23.915  1.00  0.00           C  
ATOM    285  HD1 TRP    12       1.044  42.921  24.005  1.00  0.00           H  
ATOM    286  NE1 TRP    12      -0.488  41.412  24.377  1.00  0.00           N  
ATOM    287  HE1 TRP    12      -1.243  41.992  24.716  1.00  0.00           H  
ATOM    288  CE2 TRP    12      -0.590  40.049  24.238  1.00  0.00           C  
ATOM    289  CZ2 TRP    12      -1.516  39.092  24.585  1.00  0.00           C  
ATOM    290  HZ2 TRP    12      -2.375  39.439  25.140  1.00  0.00           H  
ATOM    291  CH2 TRP    12      -1.203  37.706  24.394  1.00  0.00           C  
ATOM    292  HH2 TRP    12      -1.989  37.008  24.643  1.00  0.00           H  
ATOM    293  CZ3 TRP    12      -0.023  37.290  23.664  1.00  0.00           C  
ATOM    294  HZ3 TRP    12       0.193  36.249  23.474  1.00  0.00           H  
ATOM    295  CE3 TRP    12       0.806  38.301  23.184  1.00  0.00           C  
ATOM    296  HE3 TRP    12       1.648  38.050  22.555  1.00  0.00           H  
ATOM    297  CD2 TRP    12       0.631  39.643  23.558  1.00  0.00           C  
ATOM    298  C   TRP    12       1.534  41.183  20.616  1.00  0.00           C  
ATOM    299  O   TRP    12       0.597  40.440  20.306  1.00  0.00           O  
ATOM    300  OXT TRP    12       1.585  42.383  20.275  1.00  0.00           O  
TER     301      TRP    12 
ATOM    301  N   TRP    13      27.928  27.918  84.838  1.00  0.00           N  
ATOM    302  H   TRP    13      28.249  28.811  85.184  1.00  0.00           H  
ATOM    303  CA  TRP    13      28.528  26.682  85.324  1.00  0.00           C  
ATOM    304  HA  TRP    13      29.486  26.506  84.834  1.00  0.00           H  
ATOM    305  CB  TRP    13      28.823  26.994  86.804  1.00  0.00           C  
ATOM    306  HB2 TRP    13      29.573  27.781  86.730  1.00  0.00           H  
ATOM    307  HB3 TRP    13      27.949  27.328  87.363  1.00  0.00           H  
ATOM    308  CG  TRP    13      29.484  25.869  87.497  1.00  0.00           C  
ATOM    309  CD1 TRP    13      28.890  25.207  88.599  1.00  0.00           C  
ATOM    310  HD1 TRP    13      27.933  25.446  89.037  1.00  0.00           H  
ATOM    311  NE1 TRP    13      29.779  24.241  89.060  1.00  0.00           N  
ATOM    312  HE1 TRP    13      29.584  23.596  89.813  1.00  0.00           H  
ATOM    313  CE2 TRP    13      30.959  24.396  88.456  1.00  0.00           C  
ATOM    314  CZ2 TRP    13      32.191  23.726  88.653  1.00  0.00           C  
ATOM    315  HZ2 TRP    13      32.284  22.966  89.415  1.00  0.00           H  
ATOM    316  CH2 TRP    13      33.179  23.758  87.648  1.00  0.00           C  
ATOM    317  HH2 TRP    13      34.074  23.155  87.684  1.00  0.00           H  
ATOM    318  CZ3 TRP    13      32.991  24.589  86.546  1.00  0.00           C  
ATOM    319  HZ3 TRP    13      33.812  24.646  85.848  1.00  0.00           H  
ATOM    320  CE3 TRP    13      31.852  25.397  86.416  1.00  0.00           C  
ATOM    321  HE3 TRP    13      31.772  26.068  85.574  1.00  0.00           H  
ATOM    322  CD2 TRP    13      30.819  25.312  87.364  1.00  0.00           C  
ATOM    323  C   TRP    13      27.684  25.369  85.022  1.00  0.00           C  
ATOM    324  O   TRP    13      28.088  24.539  84.116  1.00  0.00           O  
ATOM    325  OXT TRP    13      26.656  25.152  85.722  1.00  0.00           O  
TER     326      TRP    13 
ATOM    326  N   TRP    14      42.303  48.027  67.693  1.00  0.00           N  
ATOM    327  H   TRP    14      41.386  48.257  68.047  1.00  0.00           H  
ATOM    328  CA  TRP    14      42.696  46.813  66.998  1.00  0.00           C  
ATOM    329  HA  TRP    14      43.702  46.996  66.622  1.00  0.00           H  
ATOM    330  CB  TRP    14      42.995  45.744  68.016  1.00  0.00           C  
ATOM    331  HB2 TRP    14      43.589  46.223  68.795  1.00  0.00           H  
ATOM    332  HB3 TRP    14      42.030  45.399  68.387  1.00  0.00           H  
ATOM    333  CG  TRP    14      43.730  44.580  67.457  1.00  0.00           C  
ATOM    334  CD1 TRP    14      45.056  44.574  67.230  1.00  0.00           C  
ATOM    335  HD1 TRP    14      45.785  45.359  67.370  1.00  0.00           H  
ATOM    336  NE1 TRP    14      45.452  43.261  66.854  1.00  0.00           N  
ATOM    337  HE1 TRP    14      46.357  43.118  66.429  1.00  0.00           H  
ATOM    338  CE2 TRP    14      44.313  42.544  66.571  1.00  0.00           C  
ATOM    339  CZ2 TRP    14      44.278  41.240  66.047  1.00  0.00           C  
ATOM    340  HZ2 TRP    14      45.182  40.723  65.760  1.00  0.00           H  
ATOM    341  CH2 TRP    14      42.992  40.796  65.723  1.00  0.00           C  
ATOM    342  HH2 TRP    14      42.847  39.827  65.271  1.00  0.00           H  
ATOM    343  CZ3 TRP    14      41.838  41.496  66.109  1.00  0.00           C  
ATOM    344  HZ3 TRP    14      40.869  41.134  65.798  1.00  0.00           H  
ATOM    345  CE3 TRP    14      41.957  42.707  66.765  1.00  0.00           C  
ATOM    346  HE3 TRP    14      41.075  43.267  67.038  1.00  0.00           H  
ATOM    347  CD2 TRP    14      43.194  43.317  67.027  1.00  0.00           C  
ATOM    348  C   TRP    14      41.766  46.321  65.877  1.00  0.00           C  
ATOM    349  O   TRP    14      42.100  46.202  64.664  1.00  0.00           O  
ATOM    350  OXT TRP    14      40.638  46.005  66.275  1.00  0.00           O  
TER     351      TRP    14 
ATOM    351  N   TRP    15      51.051  30.620  26.314  1.00  0.00           N  
ATOM    352  H   TRP    15      51.158  31.598  26.543  1.00  0.00           H  
ATOM    353  CA  TRP    15      49.685  30.063  26.489  1.00  0.00           C  
ATOM    354  HA  TRP    15      49.752  28.981  26.600  1.00  0.00           H  
ATOM    355  CB  TRP    15      49.128  30.704  27.789  1.00  0.00           C  
ATOM    356  HB2 TRP    15      49.778  30.469  28.632  1.00  0.00           H  
ATOM    357  HB3 TRP    15      49.239  31.782  27.671  1.00  0.00           H  
ATOM    358  CG  TRP    15      47.731  30.340  28.098  1.00  0.00           C  
ATOM    359  CD1 TRP    15      46.585  30.992  27.691  1.00  0.00           C  
ATOM    360  HD1 TRP    15      46.615  31.882  27.080  1.00  0.00           H  
ATOM    361  NE1 TRP    15      45.407  30.282  28.046  1.00  0.00           N  
ATOM    362  HE1 TRP    15      44.504  30.569  27.698  1.00  0.00           H  
ATOM    363  CE2 TRP    15      45.774  29.222  28.894  1.00  0.00           C  
ATOM    364  CZ2 TRP    15      44.970  28.302  29.566  1.00  0.00           C  
ATOM    365  HZ2 TRP    15      43.905  28.477  29.538  1.00  0.00           H  
ATOM    366  CH2 TRP    15      45.577  27.321  30.318  1.00  0.00           C  
ATOM    367  HH2 TRP    15      44.986  26.684  30.960  1.00  0.00           H  
ATOM    368  CZ3 TRP    15      47.028  27.141  30.262  1.00  0.00           C  
ATOM    369  HZ3 TRP    15      47.547  26.476  30.936  1.00  0.00           H  
ATOM    370  CE3 TRP    15      47.742  28.156  29.620  1.00  0.00           C  
ATOM    371  HE3 TRP    15      48.807  28.243  29.777  1.00  0.00           H  
ATOM    372  CD2 TRP    15      47.174  29.232  28.891  1.00  0.00           C  
ATOM    373  C   TRP    15      48.797  30.320  25.241  1.00  0.00           C  
ATOM    374  O   TRP    15      48.417  31.502  25.223  1.00  0.00           O  
ATOM    375  OXT TRP    15      48.615  29.448  24.317  1.00  0.00           O  
TER     376      TRP    15 
ATOM    376  N   TRP    16      11.138  28.713  63.147  1.00  0.00           N  
ATOM    377  H1  TRP    16      10.800  28.576  64.090  1.00  0.00           H  
ATOM    378  H2  TRP    16      10.448  28.316  62.526  1.00  0.00           H  
ATOM    379  H3  TRP    16      11.201  29.715  63.040  1.00  0.00           H  
ATOM    380  CA  TRP    16      12.457  28.095  62.903  1.00  0.00           C  
ATOM    381  HA  TRP    16      13.158  28.420  63.671  1.00  0.00           H  
ATOM    382  CB  TRP    16      12.952  28.791  61.667  1.00  0.00           C  
ATOM    383  HB2 TRP    16      13.814  28.189  61.379  1.00  0.00           H  
ATOM    384  HB3 TRP    16      13.386  29.716  62.048  1.00  0.00           H  
ATOM    385  CG  TRP    16      12.072  28.986  60.462  1.00  0.00           C  
ATOM    386  CD1 TRP    16      11.622  30.232  60.060  1.00  0.00           C  
ATOM    387  HD1 TRP    16      11.757  31.150  60.612  1.00  0.00           H  
ATOM    388  NE1 TRP    16      10.935  30.124  58.824  1.00  0.00           N  
ATOM    389  HE1 TRP    16      10.337  30.782  58.345  1.00  0.00           H  
ATOM    390  CE2 TRP    16      11.115  28.875  58.354  1.00  0.00           C  
ATOM    391  CZ2 TRP    16      10.828  28.303  57.061  1.00  0.00           C  
ATOM    392  HZ2 TRP    16      10.299  28.887  56.323  1.00  0.00           H  
ATOM    393  CH2 TRP    16      11.207  26.990  56.771  1.00  0.00           C  
ATOM    394  HH2 TRP    16      10.846  26.533  55.862  1.00  0.00           H  
ATOM    395  CZ3 TRP    16      11.817  26.231  57.764  1.00  0.00           C  
ATOM    396  HZ3 TRP    16      12.123  25.235  57.477  1.00  0.00           H  
ATOM    397  CE3 TRP    16      12.159  26.794  59.038  1.00  0.00           C  
ATOM    398  HE3 TRP    16      12.627  26.115  59.736  1.00  0.00           H  
ATOM    399  CD2 TRP    16      11.866  28.116  59.330  1.00  0.00           C  
ATOM    400  C   TRP    16      12.378  26.593  62.604  1.00  0.00           C  
ATOM    401  O   TRP    16      11.337  26.015  62.502  1.00  0.00           O  
ATOM    402  N   TRP    17      13.524  25.928  62.468  1.00  0.00           N  
ATOM    403  H   TRP    17      14.330  26.378  62.877  1.00  0.00           H  
ATOM    404  CA  TRP    17      13.598  24.513  61.893  1.00  0.00           C  
ATOM    405  HA  TRP    17      12.906  24.257  61.090  1.00  0.00           H  
ATOM    406  CB  TRP    17      14.964  24.113  61.265  1.00  0.00           C  
ATOM    407  HB2 TRP    17      15.871  24.335  61.827  1.00  0.00           H  
ATOM    408  HB3 TRP    17      14.948  23.041  61.065  1.00  0.00           H  
ATOM    409  CG  TRP    17      15.153  24.717  59.880  1.00  0.00           C  
ATOM    410  CD1 TRP    17      15.839  25.823  59.558  1.00  0.00           C  
ATOM    411  HD1 TRP    17      16.247  26.579  60.212  1.00  0.00           H  
ATOM    412  NE1 TRP    17      15.841  26.012  58.210  1.00  0.00           N  
ATOM    413  HE1 TRP    17      16.423  26.697  57.749  1.00  0.00           H  
ATOM    414  CE2 TRP    17      15.215  24.969  57.579  1.00  0.00           C  
ATOM    415  CZ2 TRP    17      15.026  24.599  56.244  1.00  0.00           C  
ATOM    416  HZ2 TRP    17      15.424  25.094  55.370  1.00  0.00           H  
ATOM    417  CH2 TRP    17      14.273  23.461  55.973  1.00  0.00           C  
ATOM    418  HH2 TRP    17      14.050  23.293  54.929  1.00  0.00           H  
ATOM    419  CZ3 TRP    17      13.859  22.574  56.949  1.00  0.00           C  
ATOM    420  HZ3 TRP    17      13.255  21.728  56.656  1.00  0.00           H  
ATOM    421  CE3 TRP    17      13.998  22.951  58.291  1.00  0.00           C  
ATOM    422  HE3 TRP    17      13.731  22.210  59.029  1.00  0.00           H  
ATOM    423  CD2 TRP    17      14.700  24.153  58.612  1.00  0.00           C  
ATOM    424  C   TRP    17      13.389  23.581  63.085  1.00  0.00           C  
ATOM    425  O   TRP    17      12.661  22.564  62.906  1.00  0.00           O  
ATOM    426  OXT TRP    17      13.880  23.916  64.175  1.00  0.00           O  
TER     427      TRP    17 
ATOM    427  N   TRP    18      61.584  65.766  18.452  1.00  0.00           N  
ATOM    428  H   TRP    18      61.146  65.880  17.549  1.00  0.00           H  
ATOM    429  CA  TRP    18      60.560  65.827  19.530  1.00  0.00           C  
ATOM    430  HA  TRP    18      60.825  65.083  20.281  1.00  0.00           H  
ATOM    431  CB  TRP    18      60.649  67.228  20.267  1.00  0.00           C  
ATOM    432  HB2 TRP    18      61.595  67.349  20.795  1.00  0.00           H  
ATOM    433  HB3 TRP    18      60.593  67.884  19.398  1.00  0.00           H  
ATOM    434  CG  TRP    18      59.483  67.524  21.167  1.00  0.00           C  
ATOM    435  CD1 TRP    18      58.493  68.363  20.849  1.00  0.00           C  
ATOM    436  HD1 TRP    18      58.441  68.957  19.949  1.00  0.00           H  
ATOM    437  NE1 TRP    18      57.517  68.375  21.784  1.00  0.00           N  
ATOM    438  HE1 TRP    18      56.678  68.914  21.626  1.00  0.00           H  
ATOM    439  CE2 TRP    18      57.915  67.590  22.869  1.00  0.00           C  
ATOM    440  CZ2 TRP    18      57.369  67.225  24.150  1.00  0.00           C  
ATOM    441  HZ2 TRP    18      56.547  67.859  24.446  1.00  0.00           H  
ATOM    442  CH2 TRP    18      57.974  66.341  25.067  1.00  0.00           C  
ATOM    443  HH2 TRP    18      57.487  66.068  25.992  1.00  0.00           H  
ATOM    444  CZ3 TRP    18      59.255  65.822  24.675  1.00  0.00           C  
ATOM    445  HZ3 TRP    18      59.829  65.170  25.317  1.00  0.00           H  
ATOM    446  CE3 TRP    18      59.759  66.136  23.363  1.00  0.00           C  
ATOM    447  HE3 TRP    18      60.635  65.618  23.001  1.00  0.00           H  
ATOM    448  CD2 TRP    18      59.136  66.995  22.461  1.00  0.00           C  
ATOM    449  C   TRP    18      59.187  65.505  18.986  1.00  0.00           C  
ATOM    450  O   TRP    18      58.624  66.370  18.248  1.00  0.00           O  
ATOM    451  OXT TRP    18      58.527  64.437  19.244  1.00  0.00           O  
TER     452      TRP    18 
ATOM    452  N   TRP    19      16.760  31.053  79.880  1.00  0.00           N  
ATOM    453  H   TRP    19      17.393  31.838  79.937  1.00  0.00           H  
ATOM    454  CA  TRP    19      16.517  30.427  78.536  1.00  0.00           C  
ATOM    455  HA  TRP    19      15.677  29.737  78.620  1.00  0.00           H  
ATOM    456  CB  TRP    19      15.992  31.555  77.629  1.00  0.00           C  
ATOM    457  HB2 TRP    19      15.194  32.106  78.126  1.00  0.00           H  
ATOM    458  HB3 TRP    19      16.841  32.221  77.475  1.00  0.00           H  
ATOM    459  CG  TRP    19      15.578  31.254  76.186  1.00  0.00           C  
ATOM    460  CD1 TRP    19      16.061  31.725  74.967  1.00  0.00           C  
ATOM    461  HD1 TRP    19      16.786  32.513  74.825  1.00  0.00           H  
ATOM    462  NE1 TRP    19      15.427  31.084  73.956  1.00  0.00           N  
ATOM    463  HE1 TRP    19      15.429  31.353  72.983  1.00  0.00           H  
ATOM    464  CE2 TRP    19      14.567  30.119  74.491  1.00  0.00           C  
ATOM    465  CZ2 TRP    19      13.735  29.174  73.880  1.00  0.00           C  
ATOM    466  HZ2 TRP    19      13.786  29.013  72.813  1.00  0.00           H  
ATOM    467  CH2 TRP    19      13.101  28.208  74.678  1.00  0.00           C  
ATOM    468  HH2 TRP    19      12.501  27.490  74.139  1.00  0.00           H  
ATOM    469  CZ3 TRP    19      13.135  28.275  76.068  1.00  0.00           C  
ATOM    470  HZ3 TRP    19      12.573  27.613  76.710  1.00  0.00           H  
ATOM    471  CE3 TRP    19      13.915  29.267  76.682  1.00  0.00           C  
ATOM    472  HE3 TRP    19      13.949  29.278  77.762  1.00  0.00           H  
ATOM    473  CD2 TRP    19      14.699  30.192  75.885  1.00  0.00           C  
ATOM    474  C   TRP    19      17.659  29.621  77.953  1.00  0.00           C  
ATOM    475  O   TRP    19      17.629  28.392  78.112  1.00  0.00           O  
ATOM    476  OXT TRP    19      18.663  30.240  77.406  1.00  0.00           O  
TER     477      TRP    19 
ATOM    477  N   TRP    20      31.920  32.622  59.095  1.00  0.00           N  
ATOM    478  H   TRP    20      32.528  32.199  59.782  1.00  0.00           H  
ATOM    479  CA  TRP    20      30.509  32.774  59.195  1.00  0.00           C  
ATOM    480  HA  TRP    20      30.211  33.788  58.928  1.00  0.00           H  
ATOM    481  CB  TRP    20      29.720  31.759  58.402  1.00  0.00           C  
ATOM    482  HB2 TRP    20      30.261  31.440  57.511  1.00  0.00           H  
ATOM    483  HB3 TRP    20      29.617  30.902  59.067  1.00  0.00           H  
ATOM    484  CG  TRP    20      28.349  32.106  57.918  1.00  0.00           C  
ATOM    485  CD1 TRP    20      27.236  32.575  58.644  1.00  0.00           C  
ATOM    486  HD1 TRP    20      27.254  32.882  59.679  1.00  0.00           H  
ATOM    487  NE1 TRP    20      26.244  32.792  57.718  1.00  0.00           N  
ATOM    488  HE1 TRP    20      25.408  33.282  58.003  1.00  0.00           H  
ATOM    489  CE2 TRP    20      26.602  32.476  56.465  1.00  0.00           C  
ATOM    490  CZ2 TRP    20      25.945  32.587  55.245  1.00  0.00           C  
ATOM    491  HZ2 TRP    20      24.910  32.889  55.177  1.00  0.00           H  
ATOM    492  CH2 TRP    20      26.583  32.103  54.047  1.00  0.00           C  
ATOM    493  HH2 TRP    20      25.996  32.068  53.141  1.00  0.00           H  
ATOM    494  CZ3 TRP    20      27.876  31.625  54.105  1.00  0.00           C  
ATOM    495  HZ3 TRP    20      28.321  31.350  53.160  1.00  0.00           H  
ATOM    496  CE3 TRP    20      28.588  31.583  55.330  1.00  0.00           C  
ATOM    497  HE3 TRP    20      29.631  31.319  55.427  1.00  0.00           H  
ATOM    498  CD2 TRP    20      27.924  31.919  56.561  1.00  0.00           C  
ATOM    499  C   TRP    20      30.116  32.775  60.658  1.00  0.00           C  
ATOM    500  O   TRP    20      29.620  33.803  61.105  1.00  0.00           O  
ATOM    501  OXT TRP    20      30.239  31.773  61.407  1.00  0.00           O  
TER     502      TRP    20 
ATOM    502 C116  PA    21      41.453  32.916  45.176  1.00  0.00           C  
ATOM    503 H16R  PA    21      40.947  32.408  46.000  1.00  0.00           H  
ATOM    504 H16S  PA    21      42.439  32.506  44.948  1.00  0.00           H  
ATOM    505 H16T  PA    21      40.952  32.922  44.206  1.00  0.00           H  
ATOM    506 C115  PA    21      41.712  34.405  45.674  1.00  0.00           C  
ATOM    507 H15R  PA    21      42.186  35.008  44.897  1.00  0.00           H  
ATOM    508 H15S  PA    21      42.408  34.395  46.515  1.00  0.00           H  
ATOM    509 C114  PA    21      40.569  35.233  46.118  1.00  0.00           C  
ATOM    510 H14R  PA    21      40.046  34.686  46.905  1.00  0.00           H  
ATOM    511 H14S  PA    21      39.930  35.481  45.267  1.00  0.00           H  
ATOM    512 C113  PA    21      40.964  36.620  46.747  1.00  0.00           C  
ATOM    513 H13R  PA    21      41.258  37.332  45.972  1.00  0.00           H  
ATOM    514 H13S  PA    21      41.743  36.454  47.493  1.00  0.00           H  
ATOM    515 C112  PA    21      39.730  37.271  47.338  1.00  0.00           C  
ATOM    516 H12R  PA    21      39.229  36.658  48.090  1.00  0.00           H  
ATOM    517 H12S  PA    21      38.973  37.447  46.571  1.00  0.00           H  
ATOM    518 C111  PA    21      40.186  38.605  47.903  1.00  0.00           C  
ATOM    519 H11R  PA    21      40.325  39.364  47.130  1.00  0.00           H  
ATOM    520 H11S  PA    21      41.203  38.485  48.281  1.00  0.00           H  
ATOM    521 C110  PA    21      39.286  39.286  48.945  1.00  0.00           C  
ATOM    522 H10R  PA    21      38.338  39.189  48.412  1.00  0.00           H  
ATOM    523 H10S  PA    21      39.558  40.344  48.956  1.00  0.00           H  
ATOM    524  C19  PA    21      39.368  38.701  50.333  1.00  0.00           C  
ATOM    525  H9R  PA    21      40.421  38.769  50.616  1.00  0.00           H  
ATOM    526  H9S  PA    21      39.085  37.648  50.276  1.00  0.00           H  
ATOM    527  C18  PA    21      38.497  39.519  51.374  1.00  0.00           C  
ATOM    528  H8R  PA    21      37.457  39.446  51.049  1.00  0.00           H  
ATOM    529  H8S  PA    21      38.827  40.551  51.235  1.00  0.00           H  
ATOM    530  C17  PA    21      38.777  39.007  52.836  1.00  0.00           C  
ATOM    531  H7R  PA    21      39.861  38.983  52.962  1.00  0.00           H  
ATOM    532  H7S  PA    21      38.436  37.972  52.907  1.00  0.00           H  
ATOM    533  C16  PA    21      38.132  39.851  53.921  1.00  0.00           C  
ATOM    534  H6R  PA    21      38.539  40.862  53.993  1.00  0.00           H  
ATOM    535  H6S  PA    21      38.436  39.356  54.846  1.00  0.00           H  
ATOM    536  C15  PA    21      36.582  39.803  54.015  1.00  0.00           C  
ATOM    537  H5R  PA    21      36.366  40.235  53.035  1.00  0.00           H  
ATOM    538  H5S  PA    21      36.193  40.360  54.870  1.00  0.00           H  
ATOM    539  C14  PA    21      35.942  38.479  53.962  1.00  0.00           C  
ATOM    540  H4R  PA    21      36.451  37.895  53.193  1.00  0.00           H  
ATOM    541  H4S  PA    21      34.863  38.553  53.808  1.00  0.00           H  
ATOM    542  C13  PA    21      35.975  37.657  55.296  1.00  0.00           C  
ATOM    543  H3R  PA    21      36.942  37.778  55.788  1.00  0.00           H  
ATOM    544  H3S  PA    21      35.780  36.590  55.165  1.00  0.00           H  
ATOM    545  C12  PA    21      34.921  38.176  56.249  1.00  0.00           C  
ATOM    546  H2R  PA    21      33.900  38.151  55.864  1.00  0.00           H  
ATOM    547  H2S  PA    21      35.172  39.213  56.479  1.00  0.00           H  
ATOM    548  C11  PE    22      34.873  37.436  57.575  1.00  0.00           C  
ATOM    549  O12  PE    22      35.230  38.029  58.600  1.00  0.00           O  
ATOM    550  O11  PE    22      34.214  36.219  57.514  1.00  0.00           O  
ATOM    551  C1   PE    22      34.118  35.398  58.698  1.00  0.00           C  
ATOM    552  HR   PE    22      35.032  35.557  59.276  1.00  0.00           H  
ATOM    553  HS   PE    22      33.991  34.361  58.379  1.00  0.00           H  
ATOM    554  C2   PE    22      32.937  35.845  59.606  1.00  0.00           C  
ATOM    555  HX   PE    22      33.054  36.923  59.739  1.00  0.00           H  
ATOM    556  C3   PE    22      33.063  35.025  60.905  1.00  0.00           C  
ATOM    557  HA   PE    22      33.932  34.393  60.704  1.00  0.00           H  
ATOM    558  HB   PE    22      32.162  34.427  61.064  1.00  0.00           H  
ATOM    559  O31  PE    22      33.192  35.961  62.032  1.00  0.00           O  
ATOM    560  P31  PE    22      31.901  36.709  62.634  1.00  0.00           P  
ATOM    561  O32  PE    22      31.031  35.538  63.339  1.00  0.00           O  
ATOM    562  C31  PE    22      31.509  34.935  64.657  1.00  0.00           C  
ATOM    563  H1A  PE    22      31.151  35.587  65.457  1.00  0.00           H  
ATOM    564  H1B  PE    22      32.597  34.825  64.648  1.00  0.00           H  
ATOM    565  C32  PE    22      30.911  33.494  64.850  1.00  0.00           C  
ATOM    566  H2A  PE    22      31.272  33.009  65.758  1.00  0.00           H  
ATOM    567  H2B  PE    22      29.823  33.568  64.891  1.00  0.00           H  
ATOM    568  N31  PE    22      31.190  32.674  63.620  1.00  0.00           N  
ATOM    569 HN1A  PE    22      30.661  31.787  63.634  1.00  0.00           H  
ATOM    570 HN1B  PE    22      30.880  33.174  62.771  1.00  0.00           H  
ATOM    571 HN1C  PE    22      32.143  32.365  63.366  1.00  0.00           H  
ATOM    572  O33  PE    22      32.522  37.606  63.707  1.00  0.00           O  
ATOM    573  O34  PE    22      31.178  37.299  61.492  1.00  0.00           O  
ATOM    574  O21  PE    22      31.678  35.638  58.946  1.00  0.00           O  
ATOM    575  C21  PE    22      31.190  36.631  58.076  1.00  0.00           C  
ATOM    576  O22  PE    22      31.845  37.629  57.839  1.00  0.00           O  
ATOM    577  C12  OL    23      29.959  36.174  57.316  1.00  0.00           C  
ATOM    578  H2R  OL    23      29.191  35.699  57.929  1.00  0.00           H  
ATOM    579  H2S  OL    23      29.473  37.050  56.884  1.00  0.00           H  
ATOM    580  C13  OL    23      30.361  34.976  56.253  1.00  0.00           C  
ATOM    581  H3R  OL    23      30.542  34.039  56.784  1.00  0.00           H  
ATOM    582  H3S  OL    23      29.488  34.880  55.605  1.00  0.00           H  
ATOM    583  C14  OL    23      31.685  35.250  55.509  1.00  0.00           C  
ATOM    584  H4R  OL    23      31.734  36.328  55.339  1.00  0.00           H  
ATOM    585  H4S  OL    23      32.530  35.134  56.190  1.00  0.00           H  
ATOM    586  C15  OL    23      31.818  34.428  54.184  1.00  0.00           C  
ATOM    587  H5R  OL    23      32.823  34.563  53.781  1.00  0.00           H  
ATOM    588  H5S  OL    23      31.742  33.390  54.515  1.00  0.00           H  
ATOM    589  C16  OL    23      30.796  34.560  53.049  1.00  0.00           C  
ATOM    590  H6R  OL    23      29.863  34.170  53.462  1.00  0.00           H  
ATOM    591  H6S  OL    23      30.719  35.636  52.878  1.00  0.00           H  
ATOM    592  C17  OL    23      31.169  33.808  51.745  1.00  0.00           C  
ATOM    593  H7R  OL    23      31.931  34.486  51.355  1.00  0.00           H  
ATOM    594  H7S  OL    23      31.537  32.787  51.863  1.00  0.00           H  
ATOM    595  C18  OL    23      29.952  33.743  50.763  1.00  0.00           C  
ATOM    596  H8R  OL    23      29.091  33.232  51.201  1.00  0.00           H  
ATOM    597  H8S  OL    23      29.602  34.721  50.426  1.00  0.00           H  
ATOM    598  C19  OL    23      30.257  32.871  49.570  1.00  0.00           C  
ATOM    599  H9R  OL    23      30.715  31.933  49.874  1.00  0.00           H  
ATOM    600 C110  OL    23      30.176  33.240  48.294  1.00  0.00           C  
ATOM    601 H10R  OL    23      30.513  32.606  47.478  1.00  0.00           H  
ATOM    602 C111  OL    23      29.670  34.536  47.802  1.00  0.00           C  
ATOM    603 H11R  OL    23      28.633  34.383  47.496  1.00  0.00           H  
ATOM    604 H11S  OL    23      29.668  35.353  48.527  1.00  0.00           H  
ATOM    605 C112  OL    23      30.428  34.921  46.483  1.00  0.00           C  
ATOM    606 H12R  OL    23      31.488  34.922  46.742  1.00  0.00           H  
ATOM    607 H12S  OL    23      30.325  34.200  45.669  1.00  0.00           H  
ATOM    608 C113  OL    23      30.004  36.361  46.037  1.00  0.00           C  
ATOM    609 H13R  OL    23      28.914  36.332  45.977  1.00  0.00           H  
ATOM    610 H13S  OL    23      30.264  37.065  46.830  1.00  0.00           H  
ATOM    611 C114  OL    23      30.792  36.884  44.802  1.00  0.00           C  
ATOM    612 H14R  OL    23      31.857  36.860  45.043  1.00  0.00           H  
ATOM    613 H14S  OL    23      30.695  36.189  43.965  1.00  0.00           H  
ATOM    614 C115  OL    23      30.277  38.265  44.303  1.00  0.00           C  
ATOM    615 H15R  OL    23      29.215  38.136  44.089  1.00  0.00           H  
ATOM    616 H15S  OL    23      30.347  38.983  45.124  1.00  0.00           H  
ATOM    617 C116  OL    23      30.937  38.595  42.935  1.00  0.00           C  
ATOM    618 H16R  OL    23      32.024  38.653  43.024  1.00  0.00           H  
ATOM    619 H16S  OL    23      30.645  37.753  42.305  1.00  0.00           H  
ATOM    620 C117  OL    23      30.570  39.909  42.334  1.00  0.00           C  
ATOM    621 H17R  OL    23      30.509  40.604  43.174  1.00  0.00           H  
ATOM    622 H17S  OL    23      31.388  40.165  41.658  1.00  0.00           H  
ATOM    623 C118  OL    23      29.226  40.016  41.634  1.00  0.00           C  
ATOM    624 H18R  OL    23      29.209  39.437  40.708  1.00  0.00           H  
ATOM    625 H18S  OL    23      28.952  41.040  41.371  1.00  0.00           H  
ATOM    626 H18T  OL    23      28.436  39.731  42.331  1.00  0.00           H  
TER     627       OL    23 
ATOM    627 C116  PA    24      15.402  52.515  46.179  1.00  0.00           C  
ATOM    628 H16R  PA    24      15.698  53.303  45.484  1.00  0.00           H  
ATOM    629 H16S  PA    24      16.356  52.362  46.688  1.00  0.00           H  
ATOM    630 H16T  PA    24      14.631  52.945  46.821  1.00  0.00           H  
ATOM    631 C115  PA    24      14.888  51.184  45.538  1.00  0.00           C  
ATOM    632 H15R  PA    24      13.927  51.378  45.057  1.00  0.00           H  
ATOM    633 H15S  PA    24      14.744  50.422  46.307  1.00  0.00           H  
ATOM    634 C114  PA    24      15.886  50.673  44.468  1.00  0.00           C  
ATOM    635 H14R  PA    24      15.972  51.301  43.579  1.00  0.00           H  
ATOM    636 H14S  PA    24      15.543  49.695  44.124  1.00  0.00           H  
ATOM    637 C113  PA    24      17.330  50.448  44.755  1.00  0.00           C  
ATOM    638 H13R  PA    24      17.698  51.337  45.270  1.00  0.00           H  
ATOM    639 H13S  PA    24      17.939  50.276  43.866  1.00  0.00           H  
ATOM    640 C112  PA    24      17.498  49.241  45.699  1.00  0.00           C  
ATOM    641 H12R  PA    24      17.370  48.317  45.131  1.00  0.00           H  
ATOM    642 H12S  PA    24      16.783  49.238  46.525  1.00  0.00           H  
ATOM    643 C111  PA    24      18.881  49.319  46.407  1.00  0.00           C  
ATOM    644 H11R  PA    24      19.545  49.845  45.718  1.00  0.00           H  
ATOM    645 H11S  PA    24      19.285  48.307  46.485  1.00  0.00           H  
ATOM    646 C110  PA    24      18.831  49.898  47.867  1.00  0.00           C  
ATOM    647 H10R  PA    24      18.378  50.869  47.654  1.00  0.00           H  
ATOM    648 H10S  PA    24      19.867  50.020  48.189  1.00  0.00           H  
ATOM    649  C19  PA    24      18.092  49.108  48.954  1.00  0.00           C  
ATOM    650  H9R  PA    24      18.471  48.086  48.898  1.00  0.00           H  
ATOM    651  H9S  PA    24      17.005  49.092  48.853  1.00  0.00           H  
ATOM    652  C18  PA    24      18.389  49.663  50.358  1.00  0.00           C  
ATOM    653  H8R  PA    24      18.204  50.738  50.414  1.00  0.00           H  
ATOM    654  H8S  PA    24      19.403  49.377  50.643  1.00  0.00           H  
ATOM    655  C17  PA    24      17.574  48.959  51.429  1.00  0.00           C  
ATOM    656  H7R  PA    24      17.864  47.907  51.458  1.00  0.00           H  
ATOM    657  H7S  PA    24      16.499  48.891  51.250  1.00  0.00           H  
ATOM    658  C16  PA    24      17.863  49.484  52.820  1.00  0.00           C  
ATOM    659  H6R  PA    24      17.779  50.567  52.928  1.00  0.00           H  
ATOM    660  H6S  PA    24      18.938  49.386  52.983  1.00  0.00           H  
ATOM    661  C15  PA    24      17.222  48.659  54.015  1.00  0.00           C  
ATOM    662  H5R  PA    24      17.533  47.621  53.881  1.00  0.00           H  
ATOM    663  H5S  PA    24      16.138  48.773  53.964  1.00  0.00           H  
ATOM    664  C14  PA    24      17.660  49.245  55.415  1.00  0.00           C  
ATOM    665  H4R  PA    24      17.676  50.336  55.359  1.00  0.00           H  
ATOM    666  H4S  PA    24      18.717  49.109  55.653  1.00  0.00           H  
ATOM    667  C13  PA    24      16.899  48.788  56.664  1.00  0.00           C  
ATOM    668  H3R  PA    24      17.079  49.470  57.499  1.00  0.00           H  
ATOM    669  H3S  PA    24      17.291  47.816  56.970  1.00  0.00           H  
ATOM    670  C12  PA    24      15.402  48.676  56.696  1.00  0.00           C  
ATOM    671  H2R  PA    24      15.120  47.862  56.026  1.00  0.00           H  
ATOM    672  H2S  PA    24      14.945  49.595  56.323  1.00  0.00           H  
ATOM    673  C11  PC    25      14.798  48.367  58.057  1.00  0.00           C  
ATOM    674  O12  PC    25      15.097  49.034  58.997  1.00  0.00           O  
ATOM    675  O11  PC    25      14.051  47.215  58.093  1.00  0.00           O  
ATOM    676  C1   PC    25      13.482  46.764  59.326  1.00  0.00           C  
ATOM    677  HR   PC    25      14.214  46.727  60.136  1.00  0.00           H  
ATOM    678  HS   PC    25      13.084  45.774  59.088  1.00  0.00           H  
ATOM    679  C2   PC    25      12.267  47.600  59.644  1.00  0.00           C  
ATOM    680  HX   PC    25      12.530  48.659  59.707  1.00  0.00           H  
ATOM    681  C3   PC    25      11.840  47.182  61.041  1.00  0.00           C  
ATOM    682  HA   PC    25      11.972  46.104  61.165  1.00  0.00           H  
ATOM    683  HB   PC    25      10.787  47.454  61.149  1.00  0.00           H  
ATOM    684  O31  PC    25      12.613  47.861  62.042  1.00  0.00           O  
ATOM    685  P31  PC    25      12.230  49.167  62.771  1.00  0.00           P  
ATOM    686  O32  PC    25      12.452  50.297  61.598  1.00  0.00           O  
ATOM    687  C31  PC    25      13.753  50.828  61.533  1.00  0.00           C  
ATOM    688  H1A  PC    25      14.061  50.970  60.494  1.00  0.00           H  
ATOM    689  H1B  PC    25      14.511  50.225  62.039  1.00  0.00           H  
ATOM    690  C32  PC    25      13.613  52.186  62.226  1.00  0.00           C  
ATOM    691  H2A  PC    25      13.294  52.028  63.257  1.00  0.00           H  
ATOM    692  H2B  PC    25      12.819  52.738  61.720  1.00  0.00           H  
ATOM    693  N31  PC    25      14.876  53.138  62.341  1.00  0.00           N  
ATOM    694  C33  PC    25      15.796  53.225  61.239  1.00  0.00           C  
ATOM    695  H3A  PC    25      16.317  52.269  61.301  1.00  0.00           H  
ATOM    696  H3B  PC    25      16.466  54.042  61.513  1.00  0.00           H  
ATOM    697  H3C  PC    25      15.390  53.495  60.263  1.00  0.00           H  
ATOM    698  C34  PC    25      14.426  54.552  62.586  1.00  0.00           C  
ATOM    699  H4A  PC    25      15.350  55.133  62.584  1.00  0.00           H  
ATOM    700  H4B  PC    25      13.849  54.655  63.507  1.00  0.00           H  
ATOM    701  H4C  PC    25      13.712  54.908  61.841  1.00  0.00           H  
ATOM    702  C35  PC    25      15.720  52.845  63.511  1.00  0.00           C  
ATOM    703  H5A  PC    25      16.020  51.797  63.472  1.00  0.00           H  
ATOM    704  H5B  PC    25      15.101  52.999  64.396  1.00  0.00           H  
ATOM    705  H5C  PC    25      16.577  53.517  63.446  1.00  0.00           H  
ATOM    706  O33  PC    25      10.778  49.076  63.084  1.00  0.00           O  
ATOM    707  O34  PC    25      13.195  49.420  63.939  1.00  0.00           O  
ATOM    708  O21  PC    25      11.161  47.304  58.771  1.00  0.00           O  
ATOM    709  C21  PC    25      10.842  48.210  57.826  1.00  0.00           C  
ATOM    710  O22  PC    25      11.293  49.318  57.707  1.00  0.00           O  
ATOM    711  C12  OL    26       9.766  47.672  56.898  1.00  0.00           C  
ATOM    712  H2R  OL    26       9.719  46.581  56.872  1.00  0.00           H  
ATOM    713  H2S  OL    26       8.806  48.161  57.074  1.00  0.00           H  
ATOM    714  C13  OL    26      10.295  48.064  55.500  1.00  0.00           C  
ATOM    715  H3R  OL    26       9.564  47.839  54.721  1.00  0.00           H  
ATOM    716  H3S  OL    26      10.354  49.154  55.529  1.00  0.00           H  
ATOM    717  C14  OL    26      11.647  47.401  55.147  1.00  0.00           C  
ATOM    718  H4R  OL    26      12.445  47.651  55.849  1.00  0.00           H  
ATOM    719  H4S  OL    26      11.607  46.327  55.340  1.00  0.00           H  
ATOM    720  C15  OL    26      12.235  47.730  53.753  1.00  0.00           C  
ATOM    721  H5R  OL    26      13.013  46.975  53.624  1.00  0.00           H  
ATOM    722  H5S  OL    26      11.501  47.543  52.967  1.00  0.00           H  
ATOM    723  C16  OL    26      12.784  49.124  53.588  1.00  0.00           C  
ATOM    724  H6R  OL    26      12.193  49.684  54.315  1.00  0.00           H  
ATOM    725  H6S  OL    26      13.828  49.321  53.841  1.00  0.00           H  
ATOM    726  C17  OL    26      12.345  49.660  52.195  1.00  0.00           C  
ATOM    727  H7R  OL    26      11.262  49.739  52.078  1.00  0.00           H  
ATOM    728  H7S  OL    26      12.703  50.691  52.182  1.00  0.00           H  
ATOM    729  C18  OL    26      12.990  48.830  51.086  1.00  0.00           C  
ATOM    730  H8R  OL    26      14.006  48.634  51.434  1.00  0.00           H  
ATOM    731  H8S  OL    26      12.505  47.855  51.011  1.00  0.00           H  
ATOM    732  C19  OL    26      12.915  49.502  49.649  1.00  0.00           C  
ATOM    733  H9R  OL    26      12.636  50.552  49.643  1.00  0.00           H  
ATOM    734 C110  OL    26      13.353  48.864  48.537  1.00  0.00           C  
ATOM    735 H10R  OL    26      13.429  49.345  47.565  1.00  0.00           H  
ATOM    736 C111  OL    26      13.799  47.390  48.450  1.00  0.00           C  
ATOM    737 H11R  OL    26      14.885  47.282  48.493  1.00  0.00           H  
ATOM    738 H11S  OL    26      13.601  46.851  49.379  1.00  0.00           H  
ATOM    739 C112  OL    26      13.244  46.573  47.178  1.00  0.00           C  
ATOM    740 H12R  OL    26      13.598  45.546  47.290  1.00  0.00           H  
ATOM    741 H12S  OL    26      12.171  46.545  46.978  1.00  0.00           H  
ATOM    742 C113  OL    26      13.972  47.304  46.021  1.00  0.00           C  
ATOM    743 H13R  OL    26      13.513  48.295  46.000  1.00  0.00           H  
ATOM    744 H13S  OL    26      15.037  47.459  46.205  1.00  0.00           H  
ATOM    745 C114  OL    26      13.729  46.585  44.656  1.00  0.00           C  
ATOM    746 H14R  OL    26      14.254  45.629  44.593  1.00  0.00           H  
ATOM    747 H14S  OL    26      12.657  46.394  44.576  1.00  0.00           H  
ATOM    748 C115  OL    26      14.200  47.327  43.427  1.00  0.00           C  
ATOM    749 H15R  OL    26      13.688  48.285  43.312  1.00  0.00           H  
ATOM    750 H15S  OL    26      15.286  47.442  43.421  1.00  0.00           H  
ATOM    751 C116  OL    26      13.760  46.524  42.195  1.00  0.00           C  
ATOM    752 H16R  OL    26      12.751  46.116  42.286  1.00  0.00           H  
ATOM    753 H16S  OL    26      13.688  47.167  41.315  1.00  0.00           H  
ATOM    754 C117  OL    26      14.706  45.384  41.771  1.00  0.00           C  
ATOM    755 H17R  OL    26      15.673  45.766  41.437  1.00  0.00           H  
ATOM    756 H17S  OL    26      14.832  44.751  42.652  1.00  0.00           H  
ATOM    757 C118  OL    26      14.053  44.704  40.574  1.00  0.00           C  
ATOM    758 H18R  OL    26      14.821  44.160  40.021  1.00  0.00           H  
ATOM    759 H18S  OL    26      13.598  45.396  39.862  1.00  0.00           H  
ATOM    760 H18T  OL    26      13.268  43.962  40.735  1.00  0.00           H  
TER     761       OL    26 
ATOM    761 C116  PA    27      -0.386  54.961  41.609  1.00  0.00           C  
ATOM    762 H16R  PA    27      -1.197  55.469  41.081  1.00  0.00           H  
ATOM    763 H16S  PA    27      -0.872  54.031  41.911  1.00  0.00           H  
ATOM    764 H16T  PA    27       0.500  54.885  40.976  1.00  0.00           H  
ATOM    765 C115  PA    27       0.017  55.664  42.906  1.00  0.00           C  
ATOM    766 H15R  PA    27      -0.873  55.693  43.538  1.00  0.00           H  
ATOM    767 H15S  PA    27       0.314  56.700  42.730  1.00  0.00           H  
ATOM    768 C114  PA    27       1.067  54.714  43.657  1.00  0.00           C  
ATOM    769 H14R  PA    27       1.920  54.528  43.002  1.00  0.00           H  
ATOM    770 H14S  PA    27       0.583  53.740  43.762  1.00  0.00           H  
ATOM    771 C113  PA    27       1.519  55.171  45.067  1.00  0.00           C  
ATOM    772 H13R  PA    27       1.819  54.284  45.629  1.00  0.00           H  
ATOM    773 H13S  PA    27       0.615  55.583  45.521  1.00  0.00           H  
ATOM    774 C112  PA    27       2.608  56.186  45.128  1.00  0.00           C  
ATOM    775 H12R  PA    27       2.360  57.067  44.532  1.00  0.00           H  
ATOM    776 H12S  PA    27       3.470  55.729  44.640  1.00  0.00           H  
ATOM    777 C111  PA    27       3.097  56.623  46.567  1.00  0.00           C  
ATOM    778 H11R  PA    27       3.945  57.311  46.577  1.00  0.00           H  
ATOM    779 H11S  PA    27       3.410  55.701  47.063  1.00  0.00           H  
ATOM    780 C110  PA    27       1.955  57.179  47.371  1.00  0.00           C  
ATOM    781 H10R  PA    27       1.109  56.512  47.546  1.00  0.00           H  
ATOM    782 H10S  PA    27       1.480  57.960  46.773  1.00  0.00           H  
ATOM    783  C19  PA    27       2.477  57.758  48.792  1.00  0.00           C  
ATOM    784  H9R  PA    27       3.366  58.376  48.651  1.00  0.00           H  
ATOM    785  H9S  PA    27       2.798  56.842  49.292  1.00  0.00           H  
ATOM    786  C18  PA    27       1.256  58.491  49.483  1.00  0.00           C  
ATOM    787  H8R  PA    27       0.383  57.842  49.579  1.00  0.00           H  
ATOM    788  H8S  PA    27       1.001  59.358  48.869  1.00  0.00           H  
ATOM    789  C17  PA    27       1.583  59.041  50.878  1.00  0.00           C  
ATOM    790  H7R  PA    27       1.969  60.045  50.689  1.00  0.00           H  
ATOM    791  H7S  PA    27       2.390  58.476  51.349  1.00  0.00           H  
ATOM    792  C16  PA    27       0.304  59.152  51.783  1.00  0.00           C  
ATOM    793  H6R  PA    27      -0.353  58.289  51.652  1.00  0.00           H  
ATOM    794  H6S  PA    27      -0.274  60.021  51.461  1.00  0.00           H  
ATOM    795  C15  PA    27       0.533  59.284  53.324  1.00  0.00           C  
ATOM    796  H5R  PA    27       1.193  58.486  53.669  1.00  0.00           H  
ATOM    797  H5S  PA    27      -0.391  59.269  53.906  1.00  0.00           H  
ATOM    798  C14  PA    27       1.369  60.573  53.709  1.00  0.00           C  
ATOM    799  H4R  PA    27       0.656  61.392  53.831  1.00  0.00           H  
ATOM    800  H4S  PA    27       1.966  60.899  52.855  1.00  0.00           H  
ATOM    801  C13  PA    27       2.119  60.587  55.096  1.00  0.00           C  
ATOM    802  H3R  PA    27       1.375  60.464  55.887  1.00  0.00           H  
ATOM    803  H3S  PA    27       2.576  61.554  55.312  1.00  0.00           H  
ATOM    804  C12  PA    27       3.244  59.527  55.196  1.00  0.00           C  
ATOM    805  H2R  PA    27       3.838  59.651  54.289  1.00  0.00           H  
ATOM    806  H2S  PA    27       2.782  58.541  55.107  1.00  0.00           H  
ATOM    807  C11  PS    28       3.959  59.757  56.538  1.00  0.00           C  
ATOM    808  O12  PS    28       4.133  60.855  57.017  1.00  0.00           O  
ATOM    809  O11  PS    28       4.391  58.567  57.055  1.00  0.00           O  
ATOM    810  C1   PS    28       4.800  58.666  58.447  1.00  0.00           C  
ATOM    811  HR   PS    28       3.963  58.882  59.115  1.00  0.00           H  
ATOM    812  HS   PS    28       5.504  59.502  58.467  1.00  0.00           H  
ATOM    813  C2   PS    28       5.654  57.418  58.952  1.00  0.00           C  
ATOM    814  HX   PS    28       5.026  56.534  58.822  1.00  0.00           H  
ATOM    815  C3   PS    28       6.169  57.630  60.410  1.00  0.00           C  
ATOM    816  HA   PS    28       6.726  58.557  60.571  1.00  0.00           H  
ATOM    817  HB   PS    28       6.917  56.873  60.660  1.00  0.00           H  
ATOM    818  O31  PS    28       5.043  57.387  61.361  1.00  0.00           O  
ATOM    819  P31  PS    28       4.909  58.303  62.619  1.00  0.00           P  
ATOM    820  O32  PS    28       4.314  59.623  62.059  1.00  0.00           O  
ATOM    821  C31  PS    28       2.908  59.745  61.677  1.00  0.00           C  
ATOM    822  H1A  PS    28       2.218  59.636  62.517  1.00  0.00           H  
ATOM    823  H1B  PS    28       2.739  58.893  61.013  1.00  0.00           H  
ATOM    824  C32  PS    28       2.677  61.157  60.977  1.00  0.00           C  
ATOM    825  H2A  PS    28       3.208  61.223  60.026  1.00  0.00           H  
ATOM    826  N31  PS    28       3.099  62.294  61.833  1.00  0.00           N  
ATOM    827 HN1A  PS    28       2.581  62.216  62.724  1.00  0.00           H  
ATOM    828 HN1B  PS    28       4.106  62.328  62.060  1.00  0.00           H  
ATOM    829 HN1C  PS    28       2.876  63.218  61.430  1.00  0.00           H  
ATOM    830  C33  PS    28       1.303  61.076  60.461  1.00  0.00           C  
ATOM    831  O33  PS    28       3.888  57.667  63.642  1.00  0.00           O  
ATOM    832  O34  PS    28       6.235  58.660  63.171  1.00  0.00           O  
ATOM    833  O21  PS    28       6.816  57.276  58.165  1.00  0.00           O  
ATOM    834  C21  PS    28       7.173  56.011  57.734  1.00  0.00           C  
ATOM    835  O22  PS    28       6.506  54.977  57.885  1.00  0.00           O  
ATOM    836  O35  PS    28       0.466  61.516  61.241  1.00  0.00           O  
ATOM    837  O36  PS    28       0.977  60.558  59.382  1.00  0.00           O  
ATOM    838  C12  OL    29       8.534  55.941  56.926  1.00  0.00           C  
ATOM    839  H2R  OL    29       8.418  56.263  55.890  1.00  0.00           H  
ATOM    840  H2S  OL    29       9.109  56.768  57.349  1.00  0.00           H  
ATOM    841  C13  OL    29       9.107  54.478  56.913  1.00  0.00           C  
ATOM    842  H3R  OL    29       9.524  54.272  57.900  1.00  0.00           H  
ATOM    843  H3S  OL    29       8.294  53.769  56.739  1.00  0.00           H  
ATOM    844  C14  OL    29      10.256  54.253  55.856  1.00  0.00           C  
ATOM    845  H4R  OL    29       9.872  53.693  55.000  1.00  0.00           H  
ATOM    846  H4S  OL    29      10.661  55.183  55.452  1.00  0.00           H  
ATOM    847  C15  OL    29      11.333  53.466  56.469  1.00  0.00           C  
ATOM    848  H5R  OL    29      11.666  54.070  57.316  1.00  0.00           H  
ATOM    849  H5S  OL    29      10.903  52.506  56.761  1.00  0.00           H  
ATOM    850  C16  OL    29      12.408  53.098  55.424  1.00  0.00           C  
ATOM    851  H6R  OL    29      11.922  52.530  54.629  1.00  0.00           H  
ATOM    852  H6S  OL    29      12.830  54.039  55.064  1.00  0.00           H  
ATOM    853  C17  OL    29      13.453  52.265  56.073  1.00  0.00           C  
ATOM    854  H7R  OL    29      12.867  51.464  56.527  1.00  0.00           H  
ATOM    855  H7S  OL    29      14.110  51.833  55.316  1.00  0.00           H  
ATOM    856  C18  OL    29      14.279  53.044  57.045  1.00  0.00           C  
ATOM    857  H8R  OL    29      14.674  53.912  56.513  1.00  0.00           H  
ATOM    858  H8S  OL    29      13.653  53.418  57.858  1.00  0.00           H  
ATOM    859  C19  OL    29      15.436  52.294  57.641  1.00  0.00           C  
ATOM    860  H9R  OL    29      15.177  51.288  57.961  1.00  0.00           H  
ATOM    861 C110  OL    29      16.686  52.677  57.675  1.00  0.00           C  
ATOM    862 H10R  OL    29      17.378  51.900  57.990  1.00  0.00           H  
ATOM    863 C111  OL    29      17.136  54.185  57.634  1.00  0.00           C  
ATOM    864 H11R  OL    29      16.412  54.864  58.089  1.00  0.00           H  
ATOM    865 H11S  OL    29      17.956  54.258  58.351  1.00  0.00           H  
ATOM    866 C112  OL    29      17.467  54.699  56.242  1.00  0.00           C  
ATOM    867 H12R  OL    29      16.532  54.536  55.701  1.00  0.00           H  
ATOM    868 H12S  OL    29      17.599  55.783  56.225  1.00  0.00           H  
ATOM    869 C113  OL    29      18.660  54.039  55.426  1.00  0.00           C  
ATOM    870 H13R  OL    29      19.566  53.983  56.033  1.00  0.00           H  
ATOM    871 H13S  OL    29      18.500  52.959  55.410  1.00  0.00           H  
ATOM    872 C114  OL    29      18.912  54.348  53.899  1.00  0.00           C  
ATOM    873 H14R  OL    29      17.949  54.362  53.384  1.00  0.00           H  
ATOM    874 H14S  OL    29      19.462  55.273  53.717  1.00  0.00           H  
ATOM    875 C115  OL    29      19.495  53.237  53.066  1.00  0.00           C  
ATOM    876 H15R  OL    29      18.851  52.356  53.022  1.00  0.00           H  
ATOM    877 H15S  OL    29      19.557  53.658  52.060  1.00  0.00           H  
ATOM    878 C116  OL    29      20.973  52.788  53.557  1.00  0.00           C  
ATOM    879 H16R  OL    29      20.930  52.275  54.520  1.00  0.00           H  
ATOM    880 H16S  OL    29      21.365  52.171  52.745  1.00  0.00           H  
ATOM    881 C117  OL    29      21.925  53.983  53.734  1.00  0.00           C  
ATOM    882 H17R  OL    29      21.472  54.494  54.586  1.00  0.00           H  
ATOM    883 H17S  OL    29      22.950  53.644  53.899  1.00  0.00           H  
ATOM    884 C118  OL    29      22.088  54.927  52.466  1.00  0.00           C  
ATOM    885 H18R  OL    29      22.445  54.313  51.637  1.00  0.00           H  
ATOM    886 H18S  OL    29      22.797  55.733  52.667  1.00  0.00           H  
ATOM    887 H18T  OL    29      21.153  55.418  52.187  1.00  0.00           H  
TER     888       OL    29 
ATOM    888 C116  PA    30      23.746  24.633  44.931  1.00  0.00           C  
ATOM    889 H16R  PA    30      24.719  25.125  44.989  1.00  0.00           H  
ATOM    890 H16S  PA    30      23.316  24.798  43.941  1.00  0.00           H  
ATOM    891 H16T  PA    30      23.980  23.567  44.940  1.00  0.00           H  
ATOM    892 C115  PA    30      22.833  24.963  46.184  1.00  0.00           C  
ATOM    893 H15R  PA    30      21.770  24.841  45.969  1.00  0.00           H  
ATOM    894 H15S  PA    30      22.841  26.034  46.395  1.00  0.00           H  
ATOM    895 C114  PA    30      23.093  24.046  47.378  1.00  0.00           C  
ATOM    896 H14R  PA    30      24.132  24.250  47.646  1.00  0.00           H  
ATOM    897 H14S  PA    30      22.849  23.039  47.032  1.00  0.00           H  
ATOM    898 C113  PA    30      22.260  24.392  48.563  1.00  0.00           C  
ATOM    899 H13R  PA    30      21.210  24.272  48.289  1.00  0.00           H  
ATOM    900 H13S  PA    30      22.393  25.462  48.738  1.00  0.00           H  
ATOM    901 C112  PA    30      22.804  23.670  49.792  1.00  0.00           C  
ATOM    902 H12R  PA    30      23.826  23.989  50.008  1.00  0.00           H  
ATOM    903 H12S  PA    30      22.910  22.634  49.462  1.00  0.00           H  
ATOM    904 C111  PA    30      21.765  23.854  50.937  1.00  0.00           C  
ATOM    905 H11R  PA    30      20.793  23.400  50.737  1.00  0.00           H  
ATOM    906 H11S  PA    30      21.637  24.912  51.176  1.00  0.00           H  
ATOM    907 C110  PA    30      22.250  23.221  52.244  1.00  0.00           C  
ATOM    908 H10R  PA    30      23.302  23.404  52.474  1.00  0.00           H  
ATOM    909 H10S  PA    30      22.304  22.141  52.089  1.00  0.00           H  
ATOM    910  C19  PA    30      21.395  23.572  53.456  1.00  0.00           C  
ATOM    911  H9R  PA    30      20.531  22.913  53.565  1.00  0.00           H  
ATOM    912  H9S  PA    30      20.901  24.541  53.368  1.00  0.00           H  
ATOM    913  C18  PA    30      22.002  23.432  54.889  1.00  0.00           C  
ATOM    914  H8R  PA    30      21.224  23.267  55.637  1.00  0.00           H  
ATOM    915  H8S  PA    30      22.708  24.243  55.078  1.00  0.00           H  
ATOM    916  C17  PA    30      22.697  22.088  55.044  1.00  0.00           C  
ATOM    917  H7R  PA    30      23.604  22.069  54.437  1.00  0.00           H  
ATOM    918  H7S  PA    30      22.015  21.292  54.737  1.00  0.00           H  
ATOM    919  C16  PA    30      23.197  21.805  56.500  1.00  0.00           C  
ATOM    920  H6R  PA    30      23.761  20.870  56.486  1.00  0.00           H  
ATOM    921  H6S  PA    30      22.327  21.755  57.158  1.00  0.00           H  
ATOM    922  C15  PA    30      24.169  22.875  57.029  1.00  0.00           C  
ATOM    923  H5R  PA    30      23.766  23.886  56.935  1.00  0.00           H  
ATOM    924  H5S  PA    30      25.064  22.920  56.405  1.00  0.00           H  
ATOM    925  C14  PA    30      24.411  22.588  58.526  1.00  0.00           C  
ATOM    926  H4R  PA    30      25.440  22.888  58.734  1.00  0.00           H  
ATOM    927  H4S  PA    30      24.466  21.513  58.713  1.00  0.00           H  
ATOM    928  C13  PA    30      23.506  23.321  59.357  1.00  0.00           C  
ATOM    929  H3R  PA    30      22.495  23.043  59.052  1.00  0.00           H  
ATOM    930  H3S  PA    30      23.750  24.357  59.112  1.00  0.00           H  
ATOM    931  C12  PA    30      23.706  22.992  60.818  1.00  0.00           C  
ATOM    932  H2R  PA    30      24.600  23.535  61.131  1.00  0.00           H  
ATOM    933  H2S  PA    30      23.743  21.930  61.070  1.00  0.00           H  
ATOM    934  C11  PE    31      22.583  23.509  61.604  1.00  0.00           C  
ATOM    935  O12  PE    31      22.683  24.434  62.437  1.00  0.00           O  
ATOM    936  O11  PE    31      21.419  22.887  61.295  1.00  0.00           O  
ATOM    937  C1   PE    31      20.210  23.373  62.150  1.00  0.00           C  
ATOM    938  HR   PE    31      20.511  23.462  63.197  1.00  0.00           H  
ATOM    939  HS   PE    31      19.376  22.690  61.969  1.00  0.00           H  
ATOM    940  C2   PE    31      19.835  24.837  61.915  1.00  0.00           C  
ATOM    941  HX   PE    31      20.680  25.526  61.986  1.00  0.00           H  
ATOM    942  C3   PE    31      18.757  25.167  62.957  1.00  0.00           C  
ATOM    943  HA   PE    31      18.126  24.279  63.049  1.00  0.00           H  
ATOM    944  HB   PE    31      18.153  26.024  62.650  1.00  0.00           H  
ATOM    945  O31  PE    31      19.405  25.709  64.178  1.00  0.00           O  
ATOM    946  P31  PE    31      19.003  25.048  65.582  1.00  0.00           P  
ATOM    947  O32  PE    31      19.514  23.514  65.543  1.00  0.00           O  
ATOM    948  C31  PE    31      20.954  23.216  65.819  1.00  0.00           C  
ATOM    949  H1A  PE    31      21.040  23.548  66.856  1.00  0.00           H  
ATOM    950  H1B  PE    31      21.654  23.843  65.260  1.00  0.00           H  
ATOM    951  C32  PE    31      21.272  21.749  65.724  1.00  0.00           C  
ATOM    952  H2A  PE    31      21.104  21.335  64.729  1.00  0.00           H  
ATOM    953  H2B  PE    31      22.312  21.511  65.952  1.00  0.00           H  
ATOM    954  N31  PE    31      20.323  20.993  66.562  1.00  0.00           N  
ATOM    955 HN1A  PE    31      20.508  19.977  66.551  1.00  0.00           H  
ATOM    956 HN1B  PE    31      20.281  21.278  67.554  1.00  0.00           H  
ATOM    957 HN1C  PE    31      19.342  20.974  66.238  1.00  0.00           H  
ATOM    958  O33  PE    31      19.830  25.792  66.644  1.00  0.00           O  
ATOM    959  O34  PE    31      17.544  24.986  65.698  1.00  0.00           O  
ATOM    960  O21  PE    31      19.171  24.899  60.618  1.00  0.00           O  
ATOM    961  C21  PE    31      19.642  25.741  59.696  1.00  0.00           C  
ATOM    962  O22  PE    31      20.412  26.643  59.980  1.00  0.00           O  
ATOM    963  C12  OL    32      18.921  25.702  58.320  1.00  0.00           C  
ATOM    964  H2R  OL    32      18.131  24.956  58.435  1.00  0.00           H  
ATOM    965  H2S  OL    32      18.430  26.654  58.107  1.00  0.00           H  
ATOM    966  C13  OL    32      19.793  25.328  57.138  1.00  0.00           C  
ATOM    967  H3R  OL    32      20.712  25.912  57.227  1.00  0.00           H  
ATOM    968  H3S  OL    32      20.002  24.260  57.216  1.00  0.00           H  
ATOM    969  C14  OL    32      19.119  25.572  55.829  1.00  0.00           C  
ATOM    970  H4R  OL    32      19.602  24.973  55.054  1.00  0.00           H  
ATOM    971  H4S  OL    32      18.167  25.037  55.840  1.00  0.00           H  
ATOM    972  C15  OL    32      18.917  27.081  55.546  1.00  0.00           C  
ATOM    973  H5R  OL    32      18.128  27.467  56.194  1.00  0.00           H  
ATOM    974  H5S  OL    32      19.790  27.659  55.856  1.00  0.00           H  
ATOM    975  C16  OL    32      18.558  27.394  54.100  1.00  0.00           C  
ATOM    976  H6R  OL    32      19.284  26.890  53.459  1.00  0.00           H  
ATOM    977  H6S  OL    32      17.552  26.982  53.991  1.00  0.00           H  
ATOM    978  C17  OL    32      18.432  28.854  53.605  1.00  0.00           C  
ATOM    979  H7R  OL    32      18.307  29.436  54.520  1.00  0.00           H  
ATOM    980  H7S  OL    32      19.373  29.181  53.156  1.00  0.00           H  
ATOM    981  C18  OL    32      17.264  29.046  52.714  1.00  0.00           C  
ATOM    982  H8R  OL    32      16.340  29.300  53.236  1.00  0.00           H  
ATOM    983  H8S  OL    32      17.383  30.009  52.212  1.00  0.00           H  
ATOM    984  C19  OL    32      17.083  27.953  51.682  1.00  0.00           C  
ATOM    985  H9R  OL    32      16.590  27.057  52.051  1.00  0.00           H  
ATOM    986 C110  OL    32      17.707  27.840  50.506  1.00  0.00           C  
ATOM    987 H10R  OL    32      17.525  26.997  49.844  1.00  0.00           H  
ATOM    988 C111  OL    32      18.433  29.083  49.975  1.00  0.00           C  
ATOM    989 H11R  OL    32      17.786  29.541  49.225  1.00  0.00           H  
ATOM    990 H11S  OL    32      18.649  29.778  50.789  1.00  0.00           H  
ATOM    991 C112  OL    32      19.756  28.627  49.303  1.00  0.00           C  
ATOM    992 H12R  OL    32      20.646  28.682  49.933  1.00  0.00           H  
ATOM    993 H12S  OL    32      19.611  27.581  49.025  1.00  0.00           H  
ATOM    994 C113  OL    32      19.968  29.333  48.061  1.00  0.00           C  
ATOM    995 H13R  OL    32      19.125  29.121  47.401  1.00  0.00           H  
ATOM    996 H13S  OL    32      20.015  30.408  48.247  1.00  0.00           H  
ATOM    997 C114  OL    32      21.199  28.773  47.253  1.00  0.00           C  
ATOM    998 H14R  OL    32      22.111  29.070  47.776  1.00  0.00           H  
ATOM    999 H14S  OL    32      21.209  27.685  47.169  1.00  0.00           H  
ATOM   1000 C115  OL    32      21.284  29.404  45.796  1.00  0.00           C  
ATOM   1001 H15R  OL    32      20.525  28.907  45.189  1.00  0.00           H  
ATOM   1002 H15S  OL    32      21.093  30.476  45.880  1.00  0.00           H  
ATOM   1003 C116  OL    32      22.637  29.230  45.117  1.00  0.00           C  
ATOM   1004 H16R  OL    32      23.391  29.558  45.835  1.00  0.00           H  
ATOM   1005 H16S  OL    32      22.658  28.169  44.859  1.00  0.00           H  
ATOM   1006 C117  OL    32      22.803  30.141  43.825  1.00  0.00           C  
ATOM   1007 H17R  OL    32      22.489  31.154  44.086  1.00  0.00           H  
ATOM   1008 H17S  OL    32      23.868  30.310  43.655  1.00  0.00           H  
ATOM   1009 C118  OL    32      22.004  29.557  42.590  1.00  0.00           C  
ATOM   1010 H18R  OL    32      22.110  30.307  41.803  1.00  0.00           H  
ATOM   1011 H18S  OL    32      20.953  29.308  42.749  1.00  0.00           H  
ATOM   1012 H18T  OL    32      22.625  28.710  42.290  1.00  0.00           H  
TER    1013       OL    32 
ATOM   1013 C116  PA    33      29.619   5.350  41.184  1.00  0.00           C  
ATOM   1014 H16R  PA    33      28.991   5.705  42.004  1.00  0.00           H  
ATOM   1015 H16S  PA    33      29.433   4.284  41.042  1.00  0.00           H  
ATOM   1016 H16T  PA    33      29.349   5.921  40.294  1.00  0.00           H  
ATOM   1017 C115  PA    33      31.079   5.469  41.588  1.00  0.00           C  
ATOM   1018 H15R  PA    33      31.455   6.493  41.636  1.00  0.00           H  
ATOM   1019 H15S  PA    33      31.638   4.971  40.793  1.00  0.00           H  
ATOM   1020 C114  PA    33      31.439   4.773  42.916  1.00  0.00           C  
ATOM   1021 H14R  PA    33      30.951   3.797  42.955  1.00  0.00           H  
ATOM   1022 H14S  PA    33      31.030   5.405  43.707  1.00  0.00           H  
ATOM   1023 C113  PA    33      32.953   4.689  43.283  1.00  0.00           C  
ATOM   1024 H13R  PA    33      33.267   5.702  43.542  1.00  0.00           H  
ATOM   1025 H13S  PA    33      33.490   4.328  42.404  1.00  0.00           H  
ATOM   1026 C112  PA    33      33.352   3.866  44.602  1.00  0.00           C  
ATOM   1027 H12R  PA    33      34.417   3.623  44.584  1.00  0.00           H  
ATOM   1028 H12S  PA    33      32.815   2.916  44.645  1.00  0.00           H  
ATOM   1029 C111  PA    33      33.057   4.654  45.889  1.00  0.00           C  
ATOM   1030 H11R  PA    33      31.986   4.788  46.057  1.00  0.00           H  
ATOM   1031 H11S  PA    33      33.485   5.657  45.848  1.00  0.00           H  
ATOM   1032 C110  PA    33      33.492   3.835  47.094  1.00  0.00           C  
ATOM   1033 H10R  PA    33      34.535   3.571  46.904  1.00  0.00           H  
ATOM   1034 H10S  PA    33      32.933   2.904  47.209  1.00  0.00           H  
ATOM   1035  C19  PA    33      33.403   4.521  48.419  1.00  0.00           C  
ATOM   1036  H9R  PA    33      33.938   5.472  48.388  1.00  0.00           H  
ATOM   1037  H9S  PA    33      33.878   3.776  49.061  1.00  0.00           H  
ATOM   1038  C18  PA    33      31.952   4.724  48.904  1.00  0.00           C  
ATOM   1039  H8R  PA    33      31.579   3.791  49.332  1.00  0.00           H  
ATOM   1040  H8S  PA    33      31.230   4.861  48.096  1.00  0.00           H  
ATOM   1041  C17  PA    33      31.743   5.763  50.017  1.00  0.00           C  
ATOM   1042  H7R  PA    33      30.707   5.744  50.363  1.00  0.00           H  
ATOM   1043  H7S  PA    33      31.823   6.732  49.520  1.00  0.00           H  
ATOM   1044  C16  PA    33      32.643   5.444  51.237  1.00  0.00           C  
ATOM   1045  H6R  PA    33      33.688   5.522  50.927  1.00  0.00           H  
ATOM   1046  H6S  PA    33      32.402   4.415  51.511  1.00  0.00           H  
ATOM   1047  C15  PA    33      32.337   6.354  52.445  1.00  0.00           C  
ATOM   1048  H5R  PA    33      31.508   5.924  53.012  1.00  0.00           H  
ATOM   1049  H5S  PA    33      31.994   7.364  52.216  1.00  0.00           H  
ATOM   1050  C14  PA    33      33.544   6.228  53.435  1.00  0.00           C  
ATOM   1051  H4R  PA    33      34.490   6.546  52.992  1.00  0.00           H  
ATOM   1052  H4S  PA    33      33.764   5.178  53.642  1.00  0.00           H  
ATOM   1053  C13  PA    33      33.186   7.020  54.740  1.00  0.00           C  
ATOM   1054  H3R  PA    33      32.439   6.411  55.255  1.00  0.00           H  
ATOM   1055  H3S  PA    33      32.684   7.963  54.513  1.00  0.00           H  
ATOM   1056  C12  PA    33      34.381   7.248  55.745  1.00  0.00           C  
ATOM   1057  H2R  PA    33      35.120   7.913  55.293  1.00  0.00           H  
ATOM   1058  H2S  PA    33      33.918   7.700  56.625  1.00  0.00           H  
ATOM   1059  C11  PE    34      35.062   5.945  56.135  1.00  0.00           C  
ATOM   1060  O12  PE    34      34.711   5.347  57.154  1.00  0.00           O  
ATOM   1061  O11  PE    34      36.183   5.686  55.504  1.00  0.00           O  
ATOM   1062  C1   PE    34      37.090   4.725  56.151  1.00  0.00           C  
ATOM   1063  HR   PE    34      37.257   4.853  57.224  1.00  0.00           H  
ATOM   1064  HS   PE    34      38.058   4.814  55.651  1.00  0.00           H  
ATOM   1065  C2   PE    34      36.847   3.188  55.966  1.00  0.00           C  
ATOM   1066  HX   PE    34      35.967   3.002  56.588  1.00  0.00           H  
ATOM   1067  C3   PE    34      37.981   2.320  56.471  1.00  0.00           C  
ATOM   1068  HA   PE    34      38.889   2.464  55.879  1.00  0.00           H  
ATOM   1069  HB   PE    34      37.743   1.254  56.514  1.00  0.00           H  
ATOM   1070  O31  PE    34      38.360   2.634  57.774  1.00  0.00           O  
ATOM   1071  P31  PE    34      37.622   2.057  59.042  1.00  0.00           P  
ATOM   1072  O32  PE    34      36.090   2.249  58.803  1.00  0.00           O  
ATOM   1073  C31  PE    34      35.498   3.490  59.338  1.00  0.00           C  
ATOM   1074  H1A  PE    34      34.610   3.660  58.723  1.00  0.00           H  
ATOM   1075  H1B  PE    34      36.216   4.285  59.126  1.00  0.00           H  
ATOM   1076  C32  PE    34      35.174   3.422  60.844  1.00  0.00           C  
ATOM   1077  H2A  PE    34      36.068   3.677  61.415  1.00  0.00           H  
ATOM   1078  H2B  PE    34      34.518   4.277  61.010  1.00  0.00           H  
ATOM   1079  N31  PE    34      34.448   2.143  61.235  1.00  0.00           N  
ATOM   1080 HN1A  PE    34      33.669   1.968  60.580  1.00  0.00           H  
ATOM   1081 HN1B  PE    34      35.121   1.364  61.319  1.00  0.00           H  
ATOM   1082 HN1C  PE    34      34.095   2.160  62.205  1.00  0.00           H  
ATOM   1083  O33  PE    34      37.978   0.638  59.122  1.00  0.00           O  
ATOM   1084  O34  PE    34      37.969   2.982  60.105  1.00  0.00           O  
ATOM   1085  O21  PE    34      36.551   2.910  54.567  1.00  0.00           O  
ATOM   1086  C21  PE    34      35.874   1.781  54.302  1.00  0.00           C  
ATOM   1087  O22  PE    34      35.732   0.890  55.068  1.00  0.00           O  
ATOM   1088  C12  OL    35      35.434   1.768  52.859  1.00  0.00           C  
ATOM   1089  H2R  OL    35      34.807   2.645  52.683  1.00  0.00           H  
ATOM   1090  H2S  OL    35      36.347   1.969  52.294  1.00  0.00           H  
ATOM   1091  C13  OL    35      34.884   0.445  52.318  1.00  0.00           C  
ATOM   1092  H3R  OL    35      35.589  -0.376  52.462  1.00  0.00           H  
ATOM   1093  H3S  OL    35      33.890   0.280  52.739  1.00  0.00           H  
ATOM   1094  C14  OL    35      34.577   0.607  50.804  1.00  0.00           C  
ATOM   1095  H4R  OL    35      34.164  -0.333  50.431  1.00  0.00           H  
ATOM   1096  H4S  OL    35      33.760   1.319  50.672  1.00  0.00           H  
ATOM   1097  C15  OL    35      35.833   1.033  49.853  1.00  0.00           C  
ATOM   1098  H5R  OL    35      36.233   2.009  50.134  1.00  0.00           H  
ATOM   1099  H5S  OL    35      36.585   0.245  49.935  1.00  0.00           H  
ATOM   1100  C16  OL    35      35.509   1.042  48.327  1.00  0.00           C  
ATOM   1101  H6R  OL    35      34.717   0.325  48.101  1.00  0.00           H  
ATOM   1102  H6S  OL    35      35.076   2.018  48.100  1.00  0.00           H  
ATOM   1103  C17  OL    35      36.696   0.968  47.367  1.00  0.00           C  
ATOM   1104  H7R  OL    35      37.398   1.740  47.688  1.00  0.00           H  
ATOM   1105  H7S  OL    35      37.203   0.012  47.515  1.00  0.00           H  
ATOM   1106  C18  OL    35      36.435   1.140  45.830  1.00  0.00           C  
ATOM   1107  H8R  OL    35      35.908   0.281  45.410  1.00  0.00           H  
ATOM   1108  H8S  OL    35      35.998   2.130  45.684  1.00  0.00           H  
ATOM   1109  C19  OL    35      37.776   1.081  45.108  1.00  0.00           C  
ATOM   1110  H9R  OL    35      38.588   1.659  45.541  1.00  0.00           H  
ATOM   1111 C110  OL    35      37.973   0.353  43.970  1.00  0.00           C  
ATOM   1112 H10R  OL    35      38.984   0.266  43.579  1.00  0.00           H  
ATOM   1113 C111  OL    35      37.029  -0.538  43.196  1.00  0.00           C  
ATOM   1114 H11R  OL    35      37.621  -1.321  42.717  1.00  0.00           H  
ATOM   1115 H11S  OL    35      36.527  -1.219  43.887  1.00  0.00           H  
ATOM   1116 C112  OL    35      36.170   0.245  42.139  1.00  0.00           C  
ATOM   1117 H12R  OL    35      35.594   1.046  42.607  1.00  0.00           H  
ATOM   1118 H12S  OL    35      36.981   0.708  41.573  1.00  0.00           H  
ATOM   1119 C113  OL    35      35.226  -0.529  41.214  1.00  0.00           C  
ATOM   1120 H13R  OL    35      35.708  -1.371  40.713  1.00  0.00           H  
ATOM   1121 H13S  OL    35      34.428  -1.031  41.765  1.00  0.00           H  
ATOM   1122 C114  OL    35      34.716   0.373  40.065  1.00  0.00           C  
ATOM   1123 H14R  OL    35      33.908   1.061  40.322  1.00  0.00           H  
ATOM   1124 H14S  OL    35      35.561   0.910  39.629  1.00  0.00           H  
ATOM   1125 C115  OL    35      34.011  -0.441  38.875  1.00  0.00           C  
ATOM   1126 H15R  OL    35      33.736   0.363  38.190  1.00  0.00           H  
ATOM   1127 H15S  OL    35      34.723  -1.094  38.365  1.00  0.00           H  
ATOM   1128 C116  OL    35      32.777  -1.135  39.475  1.00  0.00           C  
ATOM   1129 H16R  OL    35      33.078  -2.022  40.036  1.00  0.00           H  
ATOM   1130 H16S  OL    35      32.231  -0.416  40.089  1.00  0.00           H  
ATOM   1131 C117  OL    35      31.905  -1.613  38.391  1.00  0.00           C  
ATOM   1132 H17R  OL    35      31.356  -2.430  38.864  1.00  0.00           H  
ATOM   1133 H17S  OL    35      31.267  -0.744  38.215  1.00  0.00           H  
ATOM   1134 C118  OL    35      32.679  -2.194  37.217  1.00  0.00           C  
ATOM   1135 H18R  OL    35      33.268  -1.469  36.651  1.00  0.00           H  
ATOM   1136 H18S  OL    35      32.008  -2.615  36.466  1.00  0.00           H  
ATOM   1137 H18T  OL    35      33.175  -3.133  37.472  1.00  0.00           H  
TER    1138       OL    35 
ATOM   1138 C116  PA    36      47.224  61.661  41.730  1.00  0.00           C  
ATOM   1139 H16R  PA    36      48.182  61.444  42.208  1.00  0.00           H  
ATOM   1140 H16S  PA    36      47.465  61.879  40.688  1.00  0.00           H  
ATOM   1141 H16T  PA    36      46.453  60.887  41.750  1.00  0.00           H  
ATOM   1142 C115  PA    36      46.545  62.927  42.345  1.00  0.00           C  
ATOM   1143 H15R  PA    36      45.518  62.975  41.979  1.00  0.00           H  
ATOM   1144 H15S  PA    36      47.101  63.795  41.986  1.00  0.00           H  
ATOM   1145 C114  PA    36      46.609  62.713  43.876  1.00  0.00           C  
ATOM   1146 H14R  PA    36      47.648  62.626  44.200  1.00  0.00           H  
ATOM   1147 H14S  PA    36      46.047  61.794  44.060  1.00  0.00           H  
ATOM   1148 C113  PA    36      45.989  63.877  44.672  1.00  0.00           C  
ATOM   1149 H13R  PA    36      44.964  64.097  44.366  1.00  0.00           H  
ATOM   1150 H13S  PA    36      46.490  64.837  44.537  1.00  0.00           H  
ATOM   1151 C112  PA    36      45.885  63.512  46.179  1.00  0.00           C  
ATOM   1152 H12R  PA    36      46.896  63.382  46.570  1.00  0.00           H  
ATOM   1153 H12S  PA    36      45.348  62.582  46.376  1.00  0.00           H  
ATOM   1154 C111  PA    36      45.193  64.606  46.992  1.00  0.00           C  
ATOM   1155 H11R  PA    36      44.258  64.990  46.577  1.00  0.00           H  
ATOM   1156 H11S  PA    36      45.851  65.463  46.832  1.00  0.00           H  
ATOM   1157 C110  PA    36      45.176  64.309  48.520  1.00  0.00           C  
ATOM   1158 H10R  PA    36      46.205  64.130  48.839  1.00  0.00           H  
ATOM   1159 H10S  PA    36      44.632  63.386  48.733  1.00  0.00           H  
ATOM   1160  C19  PA    36      44.597  65.491  49.362  1.00  0.00           C  
ATOM   1161  H9R  PA    36      43.585  65.706  49.015  1.00  0.00           H  
ATOM   1162  H9S  PA    36      45.065  66.476  49.295  1.00  0.00           H  
ATOM   1163  C18  PA    36      44.677  65.091  50.831  1.00  0.00           C  
ATOM   1164  H8R  PA    36      45.705  64.769  51.007  1.00  0.00           H  
ATOM   1165  H8S  PA    36      43.963  64.301  51.069  1.00  0.00           H  
ATOM   1166  C17  PA    36      44.417  66.211  51.792  1.00  0.00           C  
ATOM   1167  H7R  PA    36      43.410  66.592  51.611  1.00  0.00           H  
ATOM   1168  H7S  PA    36      45.008  67.104  51.580  1.00  0.00           H  
ATOM   1169  C16  PA    36      44.667  65.768  53.279  1.00  0.00           C  
ATOM   1170  H6R  PA    36      44.407  66.622  53.908  1.00  0.00           H  
ATOM   1171  H6S  PA    36      45.747  65.663  53.403  1.00  0.00           H  
ATOM   1172  C15  PA    36      43.987  64.560  53.961  1.00  0.00           C  
ATOM   1173  H5R  PA    36      44.299  63.621  53.500  1.00  0.00           H  
ATOM   1174  H5S  PA    36      42.902  64.668  53.900  1.00  0.00           H  
ATOM   1175  C14  PA    36      44.472  64.618  55.462  1.00  0.00           C  
ATOM   1176  H4R  PA    36      44.042  65.504  55.935  1.00  0.00           H  
ATOM   1177  H4S  PA    36      45.543  64.828  55.496  1.00  0.00           H  
ATOM   1178  C13  PA    36      44.066  63.383  56.280  1.00  0.00           C  
ATOM   1179  H3R  PA    36      44.798  62.587  56.123  1.00  0.00           H  
ATOM   1180  H3S  PA    36      43.062  63.040  56.019  1.00  0.00           H  
ATOM   1181  C12  PA    36      43.751  63.540  57.742  1.00  0.00           C  
ATOM   1182  H2R  PA    36      44.005  62.600  58.237  1.00  0.00           H  
ATOM   1183  H2S  PA    36      42.680  63.740  57.809  1.00  0.00           H  
ATOM   1184  C11  PC    37      44.654  64.438  58.611  1.00  0.00           C  
ATOM   1185  O12  PC    37      45.652  64.974  58.223  1.00  0.00           O  
ATOM   1186  O11  PC    37      44.211  64.385  59.825  1.00  0.00           O  
ATOM   1187  C1   PC    37      44.956  65.110  60.855  1.00  0.00           C  
ATOM   1188  HR   PC    37      46.023  65.205  60.634  1.00  0.00           H  
ATOM   1189  HS   PC    37      44.810  64.590  61.805  1.00  0.00           H  
ATOM   1190  C2   PC    37      44.324  66.475  61.092  1.00  0.00           C  
ATOM   1191  HX   PC    37      44.749  66.992  61.956  1.00  0.00           H  
ATOM   1192  C3   PC    37      42.763  66.450  61.379  1.00  0.00           C  
ATOM   1193  HA   PC    37      42.631  65.890  62.309  1.00  0.00           H  
ATOM   1194  HB   PC    37      42.213  65.934  60.588  1.00  0.00           H  
ATOM   1195  O31  PC    37      42.144  67.750  61.714  1.00  0.00           O  
ATOM   1196  P31  PC    37      41.740  68.144  63.178  1.00  0.00           P  
ATOM   1197  O32  PC    37      43.045  68.554  63.963  1.00  0.00           O  
ATOM   1198  C31  PC    37      43.901  69.574  63.389  1.00  0.00           C  
ATOM   1199  H1A  PC    37      43.483  70.582  63.322  1.00  0.00           H  
ATOM   1200  H1B  PC    37      44.168  69.307  62.364  1.00  0.00           H  
ATOM   1201  C32  PC    37      45.231  69.533  64.211  1.00  0.00           C  
ATOM   1202  H2A  PC    37      46.034  70.117  63.757  1.00  0.00           H  
ATOM   1203  H2B  PC    37      45.529  68.485  64.253  1.00  0.00           H  
ATOM   1204  N31  PC    37      45.213  70.032  65.655  1.00  0.00           N  
ATOM   1205  C33  PC    37      44.092  69.535  66.445  1.00  0.00           C  
ATOM   1206  H3A  PC    37      43.165  69.777  65.923  1.00  0.00           H  
ATOM   1207  H3B  PC    37      44.030  69.943  67.455  1.00  0.00           H  
ATOM   1208  H3C  PC    37      44.199  68.450  66.446  1.00  0.00           H  
ATOM   1209  C34  PC    37      46.474  69.610  66.208  1.00  0.00           C  
ATOM   1210  H4A  PC    37      46.687  70.118  67.150  1.00  0.00           H  
ATOM   1211  H4B  PC    37      47.212  70.042  65.531  1.00  0.00           H  
ATOM   1212  H4C  PC    37      46.552  68.532  66.357  1.00  0.00           H  
ATOM   1213  C35  PC    37      45.335  71.490  65.717  1.00  0.00           C  
ATOM   1214  H5A  PC    37      46.245  71.676  65.144  1.00  0.00           H  
ATOM   1215  H5B  PC    37      45.356  71.914  66.722  1.00  0.00           H  
ATOM   1216  H5C  PC    37      44.444  71.900  65.239  1.00  0.00           H  
ATOM   1217  O33  PC    37      40.891  69.359  63.194  1.00  0.00           O  
ATOM   1218  O34  PC    37      41.113  66.967  63.877  1.00  0.00           O  
ATOM   1219  O21  PC    37      44.540  67.200  59.828  1.00  0.00           O  
ATOM   1220  C21  PC    37      45.733  67.743  59.616  1.00  0.00           C  
ATOM   1221  O22  PC    37      46.664  67.720  60.406  1.00  0.00           O  
ATOM   1222  C12  OL    38      45.848  68.391  58.324  1.00  0.00           C  
ATOM   1223  H2R  OL    38      46.636  67.954  57.708  1.00  0.00           H  
ATOM   1224  H2S  OL    38      44.988  68.052  57.742  1.00  0.00           H  
ATOM   1225  C13  OL    38      45.850  69.925  58.424  1.00  0.00           C  
ATOM   1226  H3R  OL    38      44.861  70.321  58.664  1.00  0.00           H  
ATOM   1227  H3S  OL    38      46.598  70.213  59.165  1.00  0.00           H  
ATOM   1228  C14  OL    38      46.285  70.557  56.993  1.00  0.00           C  
ATOM   1229  H4R  OL    38      46.592  71.602  57.062  1.00  0.00           H  
ATOM   1230  H4S  OL    38      47.153  70.025  56.599  1.00  0.00           H  
ATOM   1231  C15  OL    38      45.164  70.410  55.927  1.00  0.00           C  
ATOM   1232  H5R  OL    38      45.107  69.349  55.675  1.00  0.00           H  
ATOM   1233  H5S  OL    38      44.245  70.725  56.424  1.00  0.00           H  
ATOM   1234  C16  OL    38      45.326  71.274  54.649  1.00  0.00           C  
ATOM   1235  H6R  OL    38      45.401  72.310  54.986  1.00  0.00           H  
ATOM   1236  H6S  OL    38      46.233  70.977  54.118  1.00  0.00           H  
ATOM   1237  C17  OL    38      44.099  70.912  53.735  1.00  0.00           C  
ATOM   1238  H7R  OL    38      44.210  69.941  53.248  1.00  0.00           H  
ATOM   1239  H7S  OL    38      43.232  70.873  54.397  1.00  0.00           H  
ATOM   1240  C18  OL    38      43.797  71.813  52.596  1.00  0.00           C  
ATOM   1241  H8R  OL    38      42.959  71.354  52.067  1.00  0.00           H  
ATOM   1242  H8S  OL    38      43.476  72.781  52.987  1.00  0.00           H  
ATOM   1243  C19  OL    38      44.974  72.102  51.577  1.00  0.00           C  
ATOM   1244  H9R  OL    38      45.963  72.172  52.024  1.00  0.00           H  
ATOM   1245 C110  OL    38      44.929  72.179  50.253  1.00  0.00           C  
ATOM   1246 H10R  OL    38      45.862  72.461  49.771  1.00  0.00           H  
ATOM   1247 C111  OL    38      43.755  71.919  49.331  1.00  0.00           C  
ATOM   1248 H11R  OL    38      42.959  71.493  49.946  1.00  0.00           H  
ATOM   1249 H11S  OL    38      43.289  72.832  48.955  1.00  0.00           H  
ATOM   1250 C112  OL    38      44.123  70.844  48.295  1.00  0.00           C  
ATOM   1251 H12R  OL    38      44.909  71.153  47.603  1.00  0.00           H  
ATOM   1252 H12S  OL    38      44.557  69.986  48.813  1.00  0.00           H  
ATOM   1253 C113  OL    38      42.931  70.407  47.359  1.00  0.00           C  
ATOM   1254 H13R  OL    38      42.058  70.545  47.999  1.00  0.00           H  
ATOM   1255 H13S  OL    38      42.792  71.049  46.487  1.00  0.00           H  
ATOM   1256 C114  OL    38      43.161  68.991  46.765  1.00  0.00           C  
ATOM   1257 H14R  OL    38      43.290  68.331  47.625  1.00  0.00           H  
ATOM   1258 H14S  OL    38      42.273  68.638  46.236  1.00  0.00           H  
ATOM   1259 C115  OL    38      44.459  68.878  45.900  1.00  0.00           C  
ATOM   1260 H15R  OL    38      45.414  69.133  46.364  1.00  0.00           H  
ATOM   1261 H15S  OL    38      44.556  67.801  45.744  1.00  0.00           H  
ATOM   1262 C116  OL    38      44.349  69.540  44.505  1.00  0.00           C  
ATOM   1263 H16R  OL    38      44.114  70.606  44.510  1.00  0.00           H  
ATOM   1264 H16S  OL    38      45.300  69.380  43.992  1.00  0.00           H  
ATOM   1265 C117  OL    38      43.251  68.862  43.651  1.00  0.00           C  
ATOM   1266 H17R  OL    38      43.493  67.801  43.568  1.00  0.00           H  
ATOM   1267 H17S  OL    38      42.270  68.917  44.126  1.00  0.00           H  
ATOM   1268 C118  OL    38      43.194  69.493  42.308  1.00  0.00           C  
ATOM   1269 H18R  OL    38      42.869  70.535  42.335  1.00  0.00           H  
ATOM   1270 H18S  OL    38      42.530  68.906  41.671  1.00  0.00           H  
ATOM   1271 H18T  OL    38      44.164  69.424  41.811  1.00  0.00           H  
TER    1272       OL    38 
ATOM   1272  C1  CHL    39      11.886  41.132  52.935  1.00  0.00           C  
ATOM   1273  H11 CHL    39      12.942  41.093  52.663  1.00  0.00           H  
ATOM   1274  H12 CHL    39      11.562  40.090  52.961  1.00  0.00           H  
ATOM   1275  C2  CHL    39      11.736  41.700  54.369  1.00  0.00           C  
ATOM   1276  H21 CHL    39      10.683  41.783  54.647  1.00  0.00           H  
ATOM   1277  H22 CHL    39      12.113  41.064  55.172  1.00  0.00           H  
ATOM   1278  C3  CHL    39      12.481  43.028  54.305  1.00  0.00           C  
ATOM   1279  H31 CHL    39      13.526  42.908  54.007  1.00  0.00           H  
ATOM   1280  C4  CHL    39      11.799  43.929  53.248  1.00  0.00           C  
ATOM   1281  H41 CHL    39      10.872  44.287  53.700  1.00  0.00           H  
ATOM   1282  H42 CHL    39      12.433  44.817  53.202  1.00  0.00           H  
ATOM   1283  C5  CHL    39      11.727  43.381  51.878  1.00  0.00           C  
ATOM   1284  C6  CHL    39      11.838  44.177  50.807  1.00  0.00           C  
ATOM   1285  H61 CHL    39      11.845  45.248  50.991  1.00  0.00           H  
ATOM   1286  C7  CHL    39      11.771  43.729  49.319  1.00  0.00           C  
ATOM   1287  H71 CHL    39      11.003  44.278  48.769  1.00  0.00           H  
ATOM   1288  H72 CHL    39      12.683  44.046  48.809  1.00  0.00           H  
ATOM   1289  C8  CHL    39      11.308  42.264  49.191  1.00  0.00           C  
ATOM   1290  H81 CHL    39      10.222  42.184  49.266  1.00  0.00           H  
ATOM   1291  C9  CHL    39      11.810  41.396  50.358  1.00  0.00           C  
ATOM   1292  H91 CHL    39      12.895  41.477  50.440  1.00  0.00           H  
ATOM   1293  C10 CHL    39      11.263  41.952  51.768  1.00  0.00           C  
ATOM   1294  C11 CHL    39      11.475  39.902  50.099  1.00  0.00           C  
ATOM   1295 H111 CHL    39      11.917  39.305  50.900  1.00  0.00           H  
ATOM   1296 H112 CHL    39      10.413  39.703  50.257  1.00  0.00           H  
ATOM   1297  C12 CHL    39      11.927  39.369  48.717  1.00  0.00           C  
ATOM   1298 H121 CHL    39      13.016  39.314  48.660  1.00  0.00           H  
ATOM   1299 H122 CHL    39      11.613  38.323  48.723  1.00  0.00           H  
ATOM   1300  C13 CHL    39      11.230  40.180  47.644  1.00  0.00           C  
ATOM   1301  C14 CHL    39      11.786  41.613  47.854  1.00  0.00           C  
ATOM   1302 H141 CHL    39      12.868  41.587  47.998  1.00  0.00           H  
ATOM   1303  C15 CHL    39      11.481  42.341  46.567  1.00  0.00           C  
ATOM   1304 H151 CHL    39      10.469  42.733  46.690  1.00  0.00           H  
ATOM   1305 H152 CHL    39      12.163  43.154  46.307  1.00  0.00           H  
ATOM   1306  C16 CHL    39      11.568  41.296  45.440  1.00  0.00           C  
ATOM   1307 H161 CHL    39      10.670  41.281  44.819  1.00  0.00           H  
ATOM   1308 H162 CHL    39      12.473  41.474  44.855  1.00  0.00           H  
ATOM   1309  C17 CHL    39      11.771  39.916  46.188  1.00  0.00           C  
ATOM   1310 H171 CHL    39      12.861  39.858  46.206  1.00  0.00           H  
ATOM   1311  C18 CHL    39       9.606  40.098  47.638  1.00  0.00           C  
ATOM   1312 H181 CHL    39       9.298  40.562  46.699  1.00  0.00           H  
ATOM   1313 H182 CHL    39       9.034  40.531  48.461  1.00  0.00           H  
ATOM   1314 H183 CHL    39       9.384  39.030  47.581  1.00  0.00           H  
ATOM   1315  C19 CHL    39       9.731  41.791  51.919  1.00  0.00           C  
ATOM   1316 H191 CHL    39       9.163  42.493  51.305  1.00  0.00           H  
ATOM   1317 H192 CHL    39       9.471  42.078  52.940  1.00  0.00           H  
ATOM   1318 H193 CHL    39       9.379  40.773  51.739  1.00  0.00           H  
ATOM   1319  C20 CHL    39      11.246  38.615  45.464  1.00  0.00           C  
ATOM   1320 H201 CHL    39      10.156  38.670  45.469  1.00  0.00           H  
ATOM   1321  C21 CHL    39      11.725  37.274  46.225  1.00  0.00           C  
ATOM   1322 H211 CHL    39      10.983  37.096  47.006  1.00  0.00           H  
ATOM   1323 H212 CHL    39      12.774  37.348  46.519  1.00  0.00           H  
ATOM   1324 H213 CHL    39      11.580  36.404  45.581  1.00  0.00           H  
ATOM   1325  C22 CHL    39      11.611  38.648  43.918  1.00  0.00           C  
ATOM   1326 H221 CHL    39      11.087  39.467  43.420  1.00  0.00           H  
ATOM   1327 H222 CHL    39      12.691  38.767  43.817  1.00  0.00           H  
ATOM   1328  C23 CHL    39      11.257  37.262  43.200  1.00  0.00           C  
ATOM   1329 H231 CHL    39      11.979  36.518  43.544  1.00  0.00           H  
ATOM   1330 H232 CHL    39      10.264  36.980  43.556  1.00  0.00           H  
ATOM   1331  C24 CHL    39      11.274  37.269  41.659  1.00  0.00           C  
ATOM   1332 H241 CHL    39      12.336  37.471  41.505  1.00  0.00           H  
ATOM   1333 H242 CHL    39      10.689  38.106  41.270  1.00  0.00           H  
ATOM   1334  C25 CHL    39      11.031  35.927  40.884  1.00  0.00           C  
ATOM   1335 H251 CHL    39      11.351  36.061  39.849  1.00  0.00           H  
ATOM   1336  C26 CHL    39      11.941  34.773  41.397  1.00  0.00           C  
ATOM   1337 H261 CHL    39      11.790  33.893  40.769  1.00  0.00           H  
ATOM   1338 H262 CHL    39      11.667  34.472  42.411  1.00  0.00           H  
ATOM   1339 H263 CHL    39      12.997  35.018  41.260  1.00  0.00           H  
ATOM   1340  C27 CHL    39       9.550  35.526  40.966  1.00  0.00           C  
ATOM   1341 H271 CHL    39       9.240  35.575  42.012  1.00  0.00           H  
ATOM   1342 H272 CHL    39       9.366  34.525  40.570  1.00  0.00           H  
ATOM   1343 H273 CHL    39       8.976  36.198  40.323  1.00  0.00           H  
ATOM   1344  O1  CHL    39      12.311  43.646  55.605  1.00  0.00           O  
ATOM   1345  HO1 CHL    39      11.657  43.104  56.081  1.00  0.00           H  
TER    1346      CHL    39 
ATOM   1346 C116  PA    40      37.845  53.749  42.731  1.00  0.00           C  
ATOM   1347 H16R  PA    40      37.346  52.879  42.299  1.00  0.00           H  
ATOM   1348 H16S  PA    40      38.595  54.063  42.002  1.00  0.00           H  
ATOM   1349 H16T  PA    40      37.094  54.541  42.696  1.00  0.00           H  
ATOM   1350 C115  PA    40      38.168  53.472  44.207  1.00  0.00           C  
ATOM   1351 H15R  PA    40      37.253  53.287  44.775  1.00  0.00           H  
ATOM   1352 H15S  PA    40      38.660  54.352  44.627  1.00  0.00           H  
ATOM   1353 C114  PA    40      39.041  52.185  44.415  1.00  0.00           C  
ATOM   1354 H14R  PA    40      39.938  52.328  43.808  1.00  0.00           H  
ATOM   1355 H14S  PA    40      38.515  51.274  44.123  1.00  0.00           H  
ATOM   1356 C113  PA    40      39.686  52.067  45.799  1.00  0.00           C  
ATOM   1357 H13R  PA    40      40.221  52.962  46.123  1.00  0.00           H  
ATOM   1358 H13S  PA    40      40.564  51.419  45.752  1.00  0.00           H  
ATOM   1359 C112  PA    40      38.769  51.833  47.014  1.00  0.00           C  
ATOM   1360 H12R  PA    40      37.939  52.538  46.940  1.00  0.00           H  
ATOM   1361 H12S  PA    40      39.217  52.134  47.964  1.00  0.00           H  
ATOM   1362 C111  PA    40      38.200  50.387  46.963  1.00  0.00           C  
ATOM   1363 H11R  PA    40      39.046  49.699  47.014  1.00  0.00           H  
ATOM   1364 H11S  PA    40      37.628  50.266  46.040  1.00  0.00           H  
ATOM   1365 C110  PA    40      37.324  50.274  48.301  1.00  0.00           C  
ATOM   1366 H10R  PA    40      36.317  50.592  48.024  1.00  0.00           H  
ATOM   1367 H10S  PA    40      37.828  50.771  49.133  1.00  0.00           H  
ATOM   1368  C19  PA    40      37.091  48.774  48.646  1.00  0.00           C  
ATOM   1369  H9R  PA    40      38.001  48.171  48.657  1.00  0.00           H  
ATOM   1370  H9S  PA    40      36.485  48.244  47.907  1.00  0.00           H  
ATOM   1371  C18  PA    40      36.565  48.587  50.073  1.00  0.00           C  
ATOM   1372  H8R  PA    40      37.237  49.161  50.715  1.00  0.00           H  
ATOM   1373  H8S  PA    40      36.577  47.577  50.489  1.00  0.00           H  
ATOM   1374  C17  PA    40      35.150  49.239  50.287  1.00  0.00           C  
ATOM   1375  H7R  PA    40      34.529  48.688  49.577  1.00  0.00           H  
ATOM   1376  H7S  PA    40      35.192  50.286  49.982  1.00  0.00           H  
ATOM   1377  C16  PA    40      34.526  49.130  51.710  1.00  0.00           C  
ATOM   1378  H6R  PA    40      34.181  48.102  51.842  1.00  0.00           H  
ATOM   1379  H6S  PA    40      33.674  49.810  51.773  1.00  0.00           H  
ATOM   1380  C15  PA    40      35.492  49.366  52.853  1.00  0.00           C  
ATOM   1381  H5R  PA    40      36.084  50.274  52.727  1.00  0.00           H  
ATOM   1382  H5S  PA    40      36.207  48.540  52.845  1.00  0.00           H  
ATOM   1383  C14  PA    40      34.746  49.330  54.253  1.00  0.00           C  
ATOM   1384  H4R  PA    40      34.359  48.319  54.397  1.00  0.00           H  
ATOM   1385  H4S  PA    40      33.879  49.986  54.143  1.00  0.00           H  
ATOM   1386  C13  PA    40      35.652  49.698  55.375  1.00  0.00           C  
ATOM   1387  H3R  PA    40      34.983  49.963  56.197  1.00  0.00           H  
ATOM   1388  H3S  PA    40      36.222  50.603  55.155  1.00  0.00           H  
ATOM   1389  C12  PA    40      36.589  48.510  55.727  1.00  0.00           C  
ATOM   1390  H2R  PA    40      37.304  48.349  54.917  1.00  0.00           H  
ATOM   1391  H2S  PA    40      35.947  47.650  55.930  1.00  0.00           H  
ATOM   1392  C11  PE    41      37.273  48.693  57.038  1.00  0.00           C  
ATOM   1393  O12  PE    41      37.758  49.746  57.435  1.00  0.00           O  
ATOM   1394  O11  PE    41      37.321  47.537  57.719  1.00  0.00           O  
ATOM   1395  C1   PE    41      37.848  47.634  59.083  1.00  0.00           C  
ATOM   1396  HR   PE    41      38.861  48.031  58.976  1.00  0.00           H  
ATOM   1397  HS   PE    41      38.049  46.614  59.420  1.00  0.00           H  
ATOM   1398  C2   PE    41      36.972  48.393  60.145  1.00  0.00           C  
ATOM   1399  HX   PE    41      36.864  49.442  59.859  1.00  0.00           H  
ATOM   1400  C3   PE    41      37.633  48.272  61.513  1.00  0.00           C  
ATOM   1401  HA   PE    41      38.520  48.907  61.578  1.00  0.00           H  
ATOM   1402  HB   PE    41      37.848  47.221  61.724  1.00  0.00           H  
ATOM   1403  O31  PE    41      36.682  48.664  62.614  1.00  0.00           O  
ATOM   1404  P31  PE    41      36.282  50.236  62.744  1.00  0.00           P  
ATOM   1405  O32  PE    41      35.308  50.651  61.544  1.00  0.00           O  
ATOM   1406  C31  PE    41      33.890  50.639  61.556  1.00  0.00           C  
ATOM   1407  H1A  PE    41      33.622  49.823  62.232  1.00  0.00           H  
ATOM   1408  H1B  PE    41      33.507  50.375  60.568  1.00  0.00           H  
ATOM   1409  C32  PE    41      33.183  51.999  61.943  1.00  0.00           C  
ATOM   1410  H2A  PE    41      32.127  51.782  61.776  1.00  0.00           H  
ATOM   1411  H2B  PE    41      33.489  52.286  62.950  1.00  0.00           H  
ATOM   1412  N31  PE    41      33.534  53.100  60.901  1.00  0.00           N  
ATOM   1413 HN1A  PE    41      33.280  52.816  59.941  1.00  0.00           H  
ATOM   1414 HN1B  PE    41      33.139  54.054  60.919  1.00  0.00           H  
ATOM   1415 HN1C  PE    41      34.545  53.277  61.020  1.00  0.00           H  
ATOM   1416  O33  PE    41      35.506  50.312  63.976  1.00  0.00           O  
ATOM   1417  O34  PE    41      37.515  50.957  62.623  1.00  0.00           O  
ATOM   1418  O21  PE    41      35.715  47.705  60.288  1.00  0.00           O  
ATOM   1419  C21  PE    41      34.750  48.043  59.387  1.00  0.00           C  
ATOM   1420  O22  PE    41      34.685  49.045  58.729  1.00  0.00           O  
ATOM   1421  C12  OL    42      33.478  47.264  59.446  1.00  0.00           C  
ATOM   1422  H2R  OL    42      33.499  46.460  60.185  1.00  0.00           H  
ATOM   1423  H2S  OL    42      32.650  47.949  59.641  1.00  0.00           H  
ATOM   1424  C13  OL    42      33.242  46.665  58.069  1.00  0.00           C  
ATOM   1425  H3R  OL    42      32.197  46.348  58.075  1.00  0.00           H  
ATOM   1426  H3S  OL    42      33.187  47.444  57.305  1.00  0.00           H  
ATOM   1427  C14  OL    42      34.275  45.502  57.817  1.00  0.00           C  
ATOM   1428  H4R  OL    42      35.304  45.867  57.809  1.00  0.00           H  
ATOM   1429  H4S  OL    42      34.150  44.814  58.655  1.00  0.00           H  
ATOM   1430  C15  OL    42      33.877  44.676  56.528  1.00  0.00           C  
ATOM   1431  H5R  OL    42      34.477  43.764  56.534  1.00  0.00           H  
ATOM   1432  H5S  OL    42      32.831  44.363  56.542  1.00  0.00           H  
ATOM   1433  C16  OL    42      34.212  45.380  55.256  1.00  0.00           C  
ATOM   1434  H6R  OL    42      33.566  46.246  55.101  1.00  0.00           H  
ATOM   1435  H6S  OL    42      35.223  45.789  55.211  1.00  0.00           H  
ATOM   1436  C17  OL    42      34.061  44.390  54.182  1.00  0.00           C  
ATOM   1437  H7R  OL    42      34.664  43.494  54.338  1.00  0.00           H  
ATOM   1438  H7S  OL    42      33.021  44.057  54.182  1.00  0.00           H  
ATOM   1439  C18  OL    42      34.577  44.734  52.819  1.00  0.00           C  
ATOM   1440  H8R  OL    42      34.363  43.903  52.144  1.00  0.00           H  
ATOM   1441  H8S  OL    42      34.036  45.591  52.413  1.00  0.00           H  
ATOM   1442  C19  OL    42      36.021  45.129  52.611  1.00  0.00           C  
ATOM   1443  H9R  OL    42      36.227  46.110  53.032  1.00  0.00           H  
ATOM   1444 C110  OL    42      36.960  44.396  52.038  1.00  0.00           C  
ATOM   1445 H10R  OL    42      37.979  44.775  52.040  1.00  0.00           H  
ATOM   1446 C111  OL    42      36.757  42.976  51.751  1.00  0.00           C  
ATOM   1447 H11R  OL    42      37.756  42.552  51.630  1.00  0.00           H  
ATOM   1448 H11S  OL    42      36.239  42.451  52.556  1.00  0.00           H  
ATOM   1449 C112  OL    42      36.093  42.827  50.385  1.00  0.00           C  
ATOM   1450 H12R  OL    42      35.877  41.776  50.183  1.00  0.00           H  
ATOM   1451 H12S  OL    42      35.100  43.281  50.405  1.00  0.00           H  
ATOM   1452 C113  OL    42      36.869  43.495  49.234  1.00  0.00           C  
ATOM   1453 H13R  OL    42      37.052  44.557  49.415  1.00  0.00           H  
ATOM   1454 H13S  OL    42      37.830  42.984  49.154  1.00  0.00           H  
ATOM   1455 C114  OL    42      36.256  43.322  47.835  1.00  0.00           C  
ATOM   1456 H14R  OL    42      37.020  43.497  47.075  1.00  0.00           H  
ATOM   1457 H14S  OL    42      36.046  42.253  47.761  1.00  0.00           H  
ATOM   1458 C115  OL    42      35.125  44.277  47.565  1.00  0.00           C  
ATOM   1459 H15R  OL    42      34.671  43.945  46.629  1.00  0.00           H  
ATOM   1460 H15S  OL    42      34.320  44.099  48.282  1.00  0.00           H  
ATOM   1461 C116  OL    42      35.362  45.799  47.583  1.00  0.00           C  
ATOM   1462 H16R  OL    42      34.403  46.309  47.696  1.00  0.00           H  
ATOM   1463 H16S  OL    42      36.034  46.099  48.391  1.00  0.00           H  
ATOM   1464 C117  OL    42      35.855  46.238  46.203  1.00  0.00           C  
ATOM   1465 H17R  OL    42      36.247  47.257  46.169  1.00  0.00           H  
ATOM   1466 H17S  OL    42      36.741  45.742  45.801  1.00  0.00           H  
ATOM   1467 C118  OL    42      34.710  46.330  45.142  1.00  0.00           C  
ATOM   1468 H18R  OL    42      34.097  45.429  45.211  1.00  0.00           H  
ATOM   1469 H18S  OL    42      35.233  46.307  44.184  1.00  0.00           H  
ATOM   1470 H18T  OL    42      34.117  47.246  45.187  1.00  0.00           H  
TER    1471       OL    42 
ATOM   1471  C1  CHL    43       2.459  76.424  52.628  1.00  0.00           C  
ATOM   1472  H11 CHL    43       1.979  75.453  52.766  1.00  0.00           H  
ATOM   1473  H12 CHL    43       1.673  77.126  52.342  1.00  0.00           H  
ATOM   1474  C2  CHL    43       2.981  76.735  54.054  1.00  0.00           C  
ATOM   1475  H21 CHL    43       3.283  77.781  53.967  1.00  0.00           H  
ATOM   1476  H22 CHL    43       2.136  76.543  54.718  1.00  0.00           H  
ATOM   1477  C3  CHL    43       4.292  75.944  54.481  1.00  0.00           C  
ATOM   1478  H31 CHL    43       4.074  74.935  54.840  1.00  0.00           H  
ATOM   1479  C4  CHL    43       5.374  75.938  53.382  1.00  0.00           C  
ATOM   1480  H41 CHL    43       5.813  76.926  53.231  1.00  0.00           H  
ATOM   1481  H42 CHL    43       6.148  75.243  53.714  1.00  0.00           H  
ATOM   1482  C5  CHL    43       4.749  75.510  52.040  1.00  0.00           C  
ATOM   1483  C6  CHL    43       5.382  74.590  51.371  1.00  0.00           C  
ATOM   1484  H61 CHL    43       6.278  74.204  51.851  1.00  0.00           H  
ATOM   1485  C7  CHL    43       5.140  74.300  49.914  1.00  0.00           C  
ATOM   1486  H71 CHL    43       6.170  74.371  49.556  1.00  0.00           H  
ATOM   1487  H72 CHL    43       4.802  73.290  49.674  1.00  0.00           H  
ATOM   1488  C8  CHL    43       4.170  75.230  49.209  1.00  0.00           C  
ATOM   1489  H81 CHL    43       4.716  76.092  48.821  1.00  0.00           H  
ATOM   1490  C9  CHL    43       2.998  75.604  50.199  1.00  0.00           C  
ATOM   1491  H91 CHL    43       2.455  74.764  50.637  1.00  0.00           H  
ATOM   1492  C10 CHL    43       3.616  76.321  51.517  1.00  0.00           C  
ATOM   1493  C11 CHL    43       1.839  76.406  49.493  1.00  0.00           C  
ATOM   1494 H111 CHL    43       1.015  76.621  50.176  1.00  0.00           H  
ATOM   1495 H112 CHL    43       2.342  77.334  49.214  1.00  0.00           H  
ATOM   1496  C12 CHL    43       1.286  75.793  48.185  1.00  0.00           C  
ATOM   1497 H121 CHL    43       0.694  74.902  48.402  1.00  0.00           H  
ATOM   1498 H122 CHL    43       0.545  76.408  47.669  1.00  0.00           H  
ATOM   1499  C13 CHL    43       2.386  75.440  47.218  1.00  0.00           C  
ATOM   1500  C14 CHL    43       3.475  74.596  48.029  1.00  0.00           C  
ATOM   1501 H141 CHL    43       2.942  73.710  48.382  1.00  0.00           H  
ATOM   1502  C15 CHL    43       4.356  73.912  46.990  1.00  0.00           C  
ATOM   1503 H151 CHL    43       5.336  74.379  46.869  1.00  0.00           H  
ATOM   1504 H152 CHL    43       4.622  72.903  47.312  1.00  0.00           H  
ATOM   1505  C16 CHL    43       3.439  73.878  45.691  1.00  0.00           C  
ATOM   1506 H161 CHL    43       3.877  74.477  44.890  1.00  0.00           H  
ATOM   1507 H162 CHL    43       3.359  72.828  45.402  1.00  0.00           H  
ATOM   1508  C17 CHL    43       2.063  74.474  46.056  1.00  0.00           C  
ATOM   1509 H171 CHL    43       1.441  73.626  46.350  1.00  0.00           H  
ATOM   1510  C18 CHL    43       3.014  76.742  46.682  1.00  0.00           C  
ATOM   1511 H181 CHL    43       3.528  77.340  47.437  1.00  0.00           H  
ATOM   1512 H182 CHL    43       2.194  77.450  46.545  1.00  0.00           H  
ATOM   1513 H183 CHL    43       3.531  76.661  45.723  1.00  0.00           H  
ATOM   1514  C19 CHL    43       4.126  77.759  51.325  1.00  0.00           C  
ATOM   1515 H191 CHL    43       4.549  78.262  52.197  1.00  0.00           H  
ATOM   1516 H192 CHL    43       3.357  78.371  50.850  1.00  0.00           H  
ATOM   1517 H193 CHL    43       4.928  77.685  50.587  1.00  0.00           H  
ATOM   1518  C20 CHL    43       1.312  75.050  44.734  1.00  0.00           C  
ATOM   1519 H201 CHL    43       1.846  75.974  44.502  1.00  0.00           H  
ATOM   1520  C21 CHL    43      -0.153  75.519  45.105  1.00  0.00           C  
ATOM   1521 H211 CHL    43      -0.100  76.542  45.482  1.00  0.00           H  
ATOM   1522 H212 CHL    43      -0.731  74.993  45.868  1.00  0.00           H  
ATOM   1523 H213 CHL    43      -0.840  75.689  44.274  1.00  0.00           H  
ATOM   1524  C22 CHL    43       1.260  74.075  43.448  1.00  0.00           C  
ATOM   1525 H221 CHL    43       2.255  73.736  43.150  1.00  0.00           H  
ATOM   1526 H222 CHL    43       0.685  73.184  43.706  1.00  0.00           H  
ATOM   1527  C23 CHL    43       0.676  74.682  42.152  1.00  0.00           C  
ATOM   1528 H231 CHL    43       1.049  74.091  41.313  1.00  0.00           H  
ATOM   1529 H232 CHL    43      -0.414  74.660  42.091  1.00  0.00           H  
ATOM   1530  C24 CHL    43       1.149  76.130  42.038  1.00  0.00           C  
ATOM   1531 H241 CHL    43       0.689  76.746  42.813  1.00  0.00           H  
ATOM   1532 H242 CHL    43       2.222  76.266  42.186  1.00  0.00           H  
ATOM   1533  C25 CHL    43       0.657  76.797  40.762  1.00  0.00           C  
ATOM   1534 H251 CHL    43       1.088  77.796  40.662  1.00  0.00           H  
ATOM   1535  C26 CHL    43       1.110  76.067  39.518  1.00  0.00           C  
ATOM   1536 H261 CHL    43       0.681  75.063  39.494  1.00  0.00           H  
ATOM   1537 H262 CHL    43       2.198  75.984  39.529  1.00  0.00           H  
ATOM   1538 H263 CHL    43       0.744  76.558  38.614  1.00  0.00           H  
ATOM   1539  C27 CHL    43      -0.839  77.077  40.702  1.00  0.00           C  
ATOM   1540 H271 CHL    43      -1.093  78.131  40.826  1.00  0.00           H  
ATOM   1541 H272 CHL    43      -1.308  76.477  41.485  1.00  0.00           H  
ATOM   1542 H273 CHL    43      -1.171  76.804  39.698  1.00  0.00           H  
ATOM   1543  O1  CHL    43       4.874  76.689  55.539  1.00  0.00           O  
ATOM   1544  HO1 CHL    43       4.416  76.426  56.358  1.00  0.00           H  
TER    1545      CHL    43 
ATOM   1545  C1  CHL    44      11.609  13.725  51.712  1.00  0.00           C  
ATOM   1546  H11 CHL    44      12.404  14.216  51.146  1.00  0.00           H  
ATOM   1547  H12 CHL    44      11.304  12.883  51.086  1.00  0.00           H  
ATOM   1548  C2  CHL    44      12.010  13.204  53.077  1.00  0.00           C  
ATOM   1549  H21 CHL    44      11.204  12.653  53.567  1.00  0.00           H  
ATOM   1550  H22 CHL    44      12.870  12.538  52.975  1.00  0.00           H  
ATOM   1551  C3  CHL    44      12.461  14.382  53.993  1.00  0.00           C  
ATOM   1552  H31 CHL    44      13.411  14.829  53.689  1.00  0.00           H  
ATOM   1553  C4  CHL    44      11.281  15.371  54.041  1.00  0.00           C  
ATOM   1554  H41 CHL    44      10.455  14.876  54.557  1.00  0.00           H  
ATOM   1555  H42 CHL    44      11.515  16.192  54.722  1.00  0.00           H  
ATOM   1556  C5  CHL    44      10.760  15.845  52.694  1.00  0.00           C  
ATOM   1557  C6  CHL    44      10.552  17.153  52.407  1.00  0.00           C  
ATOM   1558  H61 CHL    44      10.801  17.880  53.175  1.00  0.00           H  
ATOM   1559  C7  CHL    44      10.137  17.721  51.106  1.00  0.00           C  
ATOM   1560  H71 CHL    44       9.251  18.317  51.335  1.00  0.00           H  
ATOM   1561  H72 CHL    44      10.876  18.412  50.698  1.00  0.00           H  
ATOM   1562  C8  CHL    44       9.521  16.780  50.080  1.00  0.00           C  
ATOM   1563  H81 CHL    44       8.494  16.615  50.413  1.00  0.00           H  
ATOM   1564  C9  CHL    44      10.403  15.475  50.191  1.00  0.00           C  
ATOM   1565  H91 CHL    44      11.416  15.690  49.845  1.00  0.00           H  
ATOM   1566  C10 CHL    44      10.427  14.755  51.679  1.00  0.00           C  
ATOM   1567  C11 CHL    44       9.921  14.504  49.061  1.00  0.00           C  
ATOM   1568 H111 CHL    44      10.647  13.696  48.949  1.00  0.00           H  
ATOM   1569 H112 CHL    44       8.948  14.035  49.220  1.00  0.00           H  
ATOM   1570  C12 CHL    44       9.941  15.057  47.644  1.00  0.00           C  
ATOM   1571 H121 CHL    44      10.963  15.307  47.353  1.00  0.00           H  
ATOM   1572 H122 CHL    44       9.608  14.241  47.000  1.00  0.00           H  
ATOM   1573  C13 CHL    44       9.030  16.351  47.572  1.00  0.00           C  
ATOM   1574  C14 CHL    44       9.596  17.348  48.637  1.00  0.00           C  
ATOM   1575 H141 CHL    44      10.654  17.460  48.389  1.00  0.00           H  
ATOM   1576  C15 CHL    44       8.858  18.668  48.362  1.00  0.00           C  
ATOM   1577 H151 CHL    44       7.889  18.605  48.862  1.00  0.00           H  
ATOM   1578 H152 CHL    44       9.417  19.550  48.681  1.00  0.00           H  
ATOM   1579  C16 CHL    44       8.757  18.640  46.813  1.00  0.00           C  
ATOM   1580 H161 CHL    44       7.749  18.883  46.468  1.00  0.00           H  
ATOM   1581 H162 CHL    44       9.285  19.472  46.342  1.00  0.00           H  
ATOM   1582  C17 CHL    44       9.309  17.279  46.379  1.00  0.00           C  
ATOM   1583 H171 CHL    44      10.391  17.303  46.232  1.00  0.00           H  
ATOM   1584  C18 CHL    44       7.503  15.903  47.866  1.00  0.00           C  
ATOM   1585 H181 CHL    44       7.097  15.323  47.035  1.00  0.00           H  
ATOM   1586 H182 CHL    44       6.914  16.819  47.776  1.00  0.00           H  
ATOM   1587 H183 CHL    44       7.356  15.527  48.881  1.00  0.00           H  
ATOM   1588  C19 CHL    44       9.022  14.173  52.137  1.00  0.00           C  
ATOM   1589 H191 CHL    44       9.052  13.782  53.156  1.00  0.00           H  
ATOM   1590 H192 CHL    44       8.697  13.389  51.449  1.00  0.00           H  
ATOM   1591 H193 CHL    44       8.283  14.974  52.059  1.00  0.00           H  
ATOM   1592  C20 CHL    44       8.614  16.774  45.102  1.00  0.00           C  
ATOM   1593 H201 CHL    44       7.549  16.774  45.346  1.00  0.00           H  
ATOM   1594  C21 CHL    44       8.962  15.331  44.661  1.00  0.00           C  
ATOM   1595 H211 CHL    44       8.637  14.660  45.459  1.00  0.00           H  
ATOM   1596 H212 CHL    44      10.029  15.151  44.512  1.00  0.00           H  
ATOM   1597 H213 CHL    44       8.480  15.178  43.693  1.00  0.00           H  
ATOM   1598  C22 CHL    44       8.806  17.807  43.943  1.00  0.00           C  
ATOM   1599 H221 CHL    44       8.167  17.526  43.103  1.00  0.00           H  
ATOM   1600 H222 CHL    44       8.384  18.765  44.252  1.00  0.00           H  
ATOM   1601  C23 CHL    44      10.263  18.044  43.476  1.00  0.00           C  
ATOM   1602 H231 CHL    44      10.781  18.708  44.171  1.00  0.00           H  
ATOM   1603 H232 CHL    44      10.879  17.142  43.490  1.00  0.00           H  
ATOM   1604  C24 CHL    44      10.404  18.570  42.050  1.00  0.00           C  
ATOM   1605 H241 CHL    44      10.114  17.807  41.325  1.00  0.00           H  
ATOM   1606 H242 CHL    44       9.813  19.488  42.043  1.00  0.00           H  
ATOM   1607  C25 CHL    44      11.826  18.941  41.659  1.00  0.00           C  
ATOM   1608 H251 CHL    44      12.587  18.215  41.951  1.00  0.00           H  
ATOM   1609  C26 CHL    44      11.891  19.131  40.150  1.00  0.00           C  
ATOM   1610 H261 CHL    44      11.577  18.219  39.638  1.00  0.00           H  
ATOM   1611 H262 CHL    44      12.939  19.254  39.867  1.00  0.00           H  
ATOM   1612 H263 CHL    44      11.229  19.916  39.779  1.00  0.00           H  
ATOM   1613  C27 CHL    44      12.335  20.234  42.335  1.00  0.00           C  
ATOM   1614 H271 CHL    44      13.181  20.612  41.756  1.00  0.00           H  
ATOM   1615 H272 CHL    44      12.635  20.121  43.378  1.00  0.00           H  
ATOM   1616 H273 CHL    44      11.610  21.051  42.341  1.00  0.00           H  
ATOM   1617  O1  CHL    44      12.682  13.883  55.258  1.00  0.00           O  
ATOM   1618  HO1 CHL    44      11.899  13.350  55.486  1.00  0.00           H  
TER    1619      CHL    44 
ATOM   1619 C116  PA    45      51.293  53.686  40.543  1.00  0.00           C  
ATOM   1620 H16R  PA    45      50.440  54.320  40.792  1.00  0.00           H  
ATOM   1621 H16S  PA    45      51.448  53.464  39.485  1.00  0.00           H  
ATOM   1622 H16T  PA    45      52.219  54.117  40.930  1.00  0.00           H  
ATOM   1623 C115  PA    45      51.011  52.288  41.153  1.00  0.00           C  
ATOM   1624 H15R  PA    45      51.979  51.786  41.088  1.00  0.00           H  
ATOM   1625 H15S  PA    45      50.427  51.719  40.427  1.00  0.00           H  
ATOM   1626 C114  PA    45      50.335  52.222  42.530  1.00  0.00           C  
ATOM   1627 H14R  PA    45      50.225  51.200  42.897  1.00  0.00           H  
ATOM   1628 H14S  PA    45      49.334  52.650  42.448  1.00  0.00           H  
ATOM   1629 C113  PA    45      51.138  52.993  43.629  1.00  0.00           C  
ATOM   1630 H13R  PA    45      51.049  53.992  43.198  1.00  0.00           H  
ATOM   1631 H13S  PA    45      52.125  52.534  43.716  1.00  0.00           H  
ATOM   1632 C112  PA    45      50.363  52.951  44.987  1.00  0.00           C  
ATOM   1633 H12R  PA    45      50.308  51.912  45.319  1.00  0.00           H  
ATOM   1634 H12S  PA    45      49.324  53.258  44.847  1.00  0.00           H  
ATOM   1635 C111  PA    45      50.927  53.737  46.243  1.00  0.00           C  
ATOM   1636 H11R  PA    45      50.108  53.946  46.934  1.00  0.00           H  
ATOM   1637 H11S  PA    45      51.234  54.708  45.849  1.00  0.00           H  
ATOM   1638 C110  PA    45      52.064  53.072  46.925  1.00  0.00           C  
ATOM   1639 H10R  PA    45      52.892  52.791  46.272  1.00  0.00           H  
ATOM   1640 H10S  PA    45      51.656  52.136  47.312  1.00  0.00           H  
ATOM   1641  C19  PA    45      52.638  53.894  48.119  1.00  0.00           C  
ATOM   1642  H9R  PA    45      53.100  54.807  47.739  1.00  0.00           H  
ATOM   1643  H9S  PA    45      53.496  53.294  48.430  1.00  0.00           H  
ATOM   1644  C18  PA    45      51.605  54.181  49.337  1.00  0.00           C  
ATOM   1645  H8R  PA    45      51.135  53.231  49.601  1.00  0.00           H  
ATOM   1646  H8S  PA    45      50.873  54.957  49.102  1.00  0.00           H  
ATOM   1647  C17  PA    45      52.405  54.832  50.519  1.00  0.00           C  
ATOM   1648  H7R  PA    45      53.022  55.623  50.088  1.00  0.00           H  
ATOM   1649  H7S  PA    45      53.095  54.141  51.008  1.00  0.00           H  
ATOM   1650  C16  PA    45      51.466  55.270  51.595  1.00  0.00           C  
ATOM   1651  H6R  PA    45      51.051  54.345  52.000  1.00  0.00           H  
ATOM   1652  H6S  PA    45      50.674  55.810  51.072  1.00  0.00           H  
ATOM   1653  C15  PA    45      52.073  56.122  52.685  1.00  0.00           C  
ATOM   1654  H5R  PA    45      52.685  56.911  52.242  1.00  0.00           H  
ATOM   1655  H5S  PA    45      52.723  55.463  53.263  1.00  0.00           H  
ATOM   1656  C14  PA    45      51.166  56.704  53.779  1.00  0.00           C  
ATOM   1657  H4R  PA    45      50.383  57.289  53.291  1.00  0.00           H  
ATOM   1658  H4S  PA    45      51.620  57.432  54.454  1.00  0.00           H  
ATOM   1659  C13  PA    45      50.468  55.675  54.570  1.00  0.00           C  
ATOM   1660  H3R  PA    45      51.221  55.016  55.009  1.00  0.00           H  
ATOM   1661  H3S  PA    45      49.791  55.027  54.009  1.00  0.00           H  
ATOM   1662  C12  PA    45      49.780  56.317  55.791  1.00  0.00           C  
ATOM   1663  H2R  PA    45      48.918  56.879  55.424  1.00  0.00           H  
ATOM   1664  H2S  PA    45      50.388  57.131  56.191  1.00  0.00           H  
ATOM   1665  C11  PC    46      49.310  55.426  56.899  1.00  0.00           C  
ATOM   1666  O12  PC    46      49.949  55.353  57.912  1.00  0.00           O  
ATOM   1667  O11  PC    46      48.296  54.616  56.524  1.00  0.00           O  
ATOM   1668  C1   PC    46      47.478  53.900  57.572  1.00  0.00           C  
ATOM   1669  HR   PC    46      47.995  53.565  58.475  1.00  0.00           H  
ATOM   1670  HS   PC    46      47.012  53.009  57.142  1.00  0.00           H  
ATOM   1671  C2   PC    46      46.315  54.805  57.930  1.00  0.00           C  
ATOM   1672  HX   PC    46      46.664  55.660  58.515  1.00  0.00           H  
ATOM   1673  C3   PC    46      45.261  54.109  58.799  1.00  0.00           C  
ATOM   1674  HA   PC    46      45.062  53.076  58.504  1.00  0.00           H  
ATOM   1675  HB   PC    46      44.355  54.718  58.733  1.00  0.00           H  
ATOM   1676  O31  PC    46      45.626  54.155  60.178  1.00  0.00           O  
ATOM   1677  P31  PC    46      45.388  55.363  61.226  1.00  0.00           P  
ATOM   1678  O32  PC    46      46.734  56.172  61.151  1.00  0.00           O  
ATOM   1679  C31  PC    46      47.963  55.809  61.836  1.00  0.00           C  
ATOM   1680  H1A  PC    46      47.748  55.606  62.888  1.00  0.00           H  
ATOM   1681  H1B  PC    46      48.575  56.714  61.855  1.00  0.00           H  
ATOM   1682  C32  PC    46      48.574  54.626  61.065  1.00  0.00           C  
ATOM   1683  H2A  PC    46      48.779  54.864  60.020  1.00  0.00           H  
ATOM   1684  H2B  PC    46      47.962  53.723  61.063  1.00  0.00           H  
ATOM   1685  N31  PC    46      49.903  54.205  61.506  1.00  0.00           N  
ATOM   1686  C33  PC    46      50.880  55.255  61.212  1.00  0.00           C  
ATOM   1687  H3A  PC    46      50.608  56.126  61.810  1.00  0.00           H  
ATOM   1688  H3B  PC    46      50.828  55.548  60.162  1.00  0.00           H  
ATOM   1689  H3C  PC    46      51.871  54.962  61.561  1.00  0.00           H  
ATOM   1690  C34  PC    46      49.860  53.794  62.910  1.00  0.00           C  
ATOM   1691  H4A  PC    46      49.229  52.906  62.857  1.00  0.00           H  
ATOM   1692  H4B  PC    46      49.565  54.643  63.528  1.00  0.00           H  
ATOM   1693  H4C  PC    46      50.874  53.453  63.125  1.00  0.00           H  
ATOM   1694  C35  PC    46      50.392  52.994  60.761  1.00  0.00           C  
ATOM   1695  H5A  PC    46      49.611  52.235  60.825  1.00  0.00           H  
ATOM   1696  H5B  PC    46      51.375  52.716  61.144  1.00  0.00           H  
ATOM   1697  H5C  PC    46      50.578  53.188  59.703  1.00  0.00           H  
ATOM   1698  O33  PC    46      44.399  56.228  60.609  1.00  0.00           O  
ATOM   1699  O34  PC    46      45.175  54.766  62.556  1.00  0.00           O  
ATOM   1700  O21  PC    46      45.664  55.334  56.814  1.00  0.00           O  
ATOM   1701  C21  PC    46      45.935  56.578  56.432  1.00  0.00           C  
ATOM   1702  O22  PC    46      46.869  57.211  56.929  1.00  0.00           O  
ATOM   1703  C12  OL    47      44.888  57.140  55.541  1.00  0.00           C  
ATOM   1704  H2R  OL    47      43.945  57.288  56.072  1.00  0.00           H  
ATOM   1705  H2S  OL    47      45.153  58.177  55.329  1.00  0.00           H  
ATOM   1706  C13  OL    47      44.724  56.315  54.261  1.00  0.00           C  
ATOM   1707  H3R  OL    47      44.553  55.279  54.561  1.00  0.00           H  
ATOM   1708  H3S  OL    47      43.838  56.506  53.651  1.00  0.00           H  
ATOM   1709  C14  OL    47      45.970  56.401  53.389  1.00  0.00           C  
ATOM   1710  H4R  OL    47      45.961  57.434  53.037  1.00  0.00           H  
ATOM   1711  H4S  OL    47      46.777  56.369  54.124  1.00  0.00           H  
ATOM   1712  C15  OL    47      46.139  55.494  52.170  1.00  0.00           C  
ATOM   1713  H5R  OL    47      46.004  54.453  52.470  1.00  0.00           H  
ATOM   1714  H5S  OL    47      45.242  55.648  51.567  1.00  0.00           H  
ATOM   1715  C16  OL    47      47.505  55.708  51.373  1.00  0.00           C  
ATOM   1716  H6R  OL    47      47.589  56.780  51.184  1.00  0.00           H  
ATOM   1717  H6S  OL    47      48.342  55.360  51.983  1.00  0.00           H  
ATOM   1718  C17  OL    47      47.556  54.881  50.067  1.00  0.00           C  
ATOM   1719  H7R  OL    47      48.567  55.030  49.683  1.00  0.00           H  
ATOM   1720  H7S  OL    47      47.431  53.850  50.405  1.00  0.00           H  
ATOM   1721  C18  OL    47      46.422  55.182  49.062  1.00  0.00           C  
ATOM   1722  H8R  OL    47      45.490  54.927  49.569  1.00  0.00           H  
ATOM   1723  H8S  OL    47      46.420  56.241  48.792  1.00  0.00           H  
ATOM   1724  C19  OL    47      46.687  54.433  47.813  1.00  0.00           C  
ATOM   1725  H9R  OL    47      47.623  54.645  47.302  1.00  0.00           H  
ATOM   1726 C110  OL    47      45.907  53.500  47.230  1.00  0.00           C  
ATOM   1727 H10R  OL    47      46.297  53.073  46.309  1.00  0.00           H  
ATOM   1728 C111  OL    47      44.737  52.728  47.810  1.00  0.00           C  
ATOM   1729 H11R  OL    47      44.804  51.665  47.567  1.00  0.00           H  
ATOM   1730 H11S  OL    47      44.776  52.755  48.901  1.00  0.00           H  
ATOM   1731 C112  OL    47      43.357  53.238  47.257  1.00  0.00           C  
ATOM   1732 H12R  OL    47      43.198  52.854  46.247  1.00  0.00           H  
ATOM   1733 H12S  OL    47      42.613  52.853  47.958  1.00  0.00           H  
ATOM   1734 C113  OL    47      43.281  54.804  47.300  1.00  0.00           C  
ATOM   1735 H13R  OL    47      43.430  55.148  48.326  1.00  0.00           H  
ATOM   1736 H13S  OL    47      44.076  55.276  46.719  1.00  0.00           H  
ATOM   1737 C114  OL    47      41.863  55.305  46.880  1.00  0.00           C  
ATOM   1738 H14R  OL    47      41.973  56.358  46.614  1.00  0.00           H  
ATOM   1739 H14S  OL    47      41.416  54.682  46.102  1.00  0.00           H  
ATOM   1740 C115  OL    47      40.679  55.202  47.906  1.00  0.00           C  
ATOM   1741 H15R  OL    47      39.730  55.241  47.367  1.00  0.00           H  
ATOM   1742 H15S  OL    47      40.840  54.270  48.452  1.00  0.00           H  
ATOM   1743 C116  OL    47      40.773  56.403  48.909  1.00  0.00           C  
ATOM   1744 H16R  OL    47      41.771  56.425  49.352  1.00  0.00           H  
ATOM   1745 H16S  OL    47      40.662  57.374  48.421  1.00  0.00           H  
ATOM   1746 C117  OL    47      39.621  56.233  49.897  1.00  0.00           C  
ATOM   1747 H17R  OL    47      38.684  56.363  49.353  1.00  0.00           H  
ATOM   1748 H17S  OL    47      39.570  55.234  50.335  1.00  0.00           H  
ATOM   1749 C118  OL    47      39.703  57.338  50.982  1.00  0.00           C  
ATOM   1750 H18R  OL    47      38.805  57.488  51.585  1.00  0.00           H  
ATOM   1751 H18S  OL    47      39.938  58.263  50.451  1.00  0.00           H  
ATOM   1752 H18T  OL    47      40.474  57.141  51.730  1.00  0.00           H  
TER    1753       OL    47 
ATOM   1753  C1  CHL    48      20.228  74.943  53.242  1.00  0.00           C  
ATOM   1754  H11 CHL    48      20.085  75.998  52.997  1.00  0.00           H  
ATOM   1755  H12 CHL    48      21.312  74.812  53.276  1.00  0.00           H  
ATOM   1756  C2  CHL    48      19.567  74.797  54.639  1.00  0.00           C  
ATOM   1757  H21 CHL    48      19.542  73.756  54.969  1.00  0.00           H  
ATOM   1758  H22 CHL    48      20.136  75.416  55.335  1.00  0.00           H  
ATOM   1759  C3  CHL    48      18.124  75.338  54.415  1.00  0.00           C  
ATOM   1760  H31 CHL    48      18.120  76.301  53.898  1.00  0.00           H  
ATOM   1761  C4  CHL    48      17.387  74.343  53.546  1.00  0.00           C  
ATOM   1762  H41 CHL    48      17.375  73.344  53.989  1.00  0.00           H  
ATOM   1763  H42 CHL    48      16.354  74.689  53.466  1.00  0.00           H  
ATOM   1764  C5  CHL    48      17.973  74.289  52.145  1.00  0.00           C  
ATOM   1765  C6  CHL    48      17.249  74.453  51.064  1.00  0.00           C  
ATOM   1766  H61 CHL    48      16.198  74.718  51.145  1.00  0.00           H  
ATOM   1767  C7  CHL    48      17.842  74.484  49.736  1.00  0.00           C  
ATOM   1768  H71 CHL    48      17.121  73.929  49.132  1.00  0.00           H  
ATOM   1769  H72 CHL    48      17.873  75.492  49.318  1.00  0.00           H  
ATOM   1770  C8  CHL    48      19.328  73.934  49.639  1.00  0.00           C  
ATOM   1771  H81 CHL    48      19.349  72.859  49.832  1.00  0.00           H  
ATOM   1772  C9  CHL    48      20.145  74.537  50.783  1.00  0.00           C  
ATOM   1773  H91 CHL    48      19.961  75.611  50.712  1.00  0.00           H  
ATOM   1774  C10 CHL    48      19.526  74.050  52.124  1.00  0.00           C  
ATOM   1775  C11 CHL    48      21.721  74.408  50.634  1.00  0.00           C  
ATOM   1776 H111 CHL    48      22.114  75.342  51.041  1.00  0.00           H  
ATOM   1777 H112 CHL    48      22.193  73.510  51.038  1.00  0.00           H  
ATOM   1778  C12 CHL    48      22.246  74.552  49.148  1.00  0.00           C  
ATOM   1779 H121 CHL    48      22.245  75.592  48.812  1.00  0.00           H  
ATOM   1780 H122 CHL    48      23.260  74.151  49.201  1.00  0.00           H  
ATOM   1781  C13 CHL    48      21.350  73.722  48.168  1.00  0.00           C  
ATOM   1782  C14 CHL    48      19.985  74.252  48.323  1.00  0.00           C  
ATOM   1783 H141 CHL    48      20.054  75.340  48.374  1.00  0.00           H  
ATOM   1784  C15 CHL    48      19.139  73.798  47.110  1.00  0.00           C  
ATOM   1785 H151 CHL    48      18.527  72.931  47.367  1.00  0.00           H  
ATOM   1786 H152 CHL    48      18.530  74.643  46.780  1.00  0.00           H  
ATOM   1787  C16 CHL    48      20.215  73.485  46.035  1.00  0.00           C  
ATOM   1788 H161 CHL    48      20.044  72.456  45.710  1.00  0.00           H  
ATOM   1789 H162 CHL    48      20.053  74.139  45.176  1.00  0.00           H  
ATOM   1790  C17 CHL    48      21.551  73.980  46.640  1.00  0.00           C  
ATOM   1791 H171 CHL    48      21.568  75.055  46.449  1.00  0.00           H  
ATOM   1792  C18 CHL    48      21.424  72.158  48.386  1.00  0.00           C  
ATOM   1793 H181 CHL    48      22.290  71.739  47.869  1.00  0.00           H  
ATOM   1794 H182 CHL    48      20.573  71.690  47.886  1.00  0.00           H  
ATOM   1795 H183 CHL    48      21.370  71.836  49.428  1.00  0.00           H  
ATOM   1796  C19 CHL    48      19.791  72.490  52.433  1.00  0.00           C  
ATOM   1797 H191 CHL    48      20.835  72.237  52.628  1.00  0.00           H  
ATOM   1798 H192 CHL    48      19.395  71.925  51.586  1.00  0.00           H  
ATOM   1799 H193 CHL    48      19.234  72.124  53.298  1.00  0.00           H  
ATOM   1800  C20 CHL    48      22.871  73.522  45.920  1.00  0.00           C  
ATOM   1801 H201 CHL    48      23.226  72.522  46.177  1.00  0.00           H  
ATOM   1802  C21 CHL    48      23.981  74.522  46.233  1.00  0.00           C  
ATOM   1803 H211 CHL    48      23.971  74.704  47.310  1.00  0.00           H  
ATOM   1804 H212 CHL    48      23.833  75.455  45.685  1.00  0.00           H  
ATOM   1805 H213 CHL    48      24.935  74.136  45.868  1.00  0.00           H  
ATOM   1806  C22 CHL    48      22.751  73.374  44.347  1.00  0.00           C  
ATOM   1807 H221 CHL    48      22.050  72.540  44.277  1.00  0.00           H  
ATOM   1808 H222 CHL    48      22.507  74.332  43.884  1.00  0.00           H  
ATOM   1809  C23 CHL    48      23.976  72.780  43.718  1.00  0.00           C  
ATOM   1810 H231 CHL    48      24.777  73.503  43.885  1.00  0.00           H  
ATOM   1811 H232 CHL    48      24.221  71.874  44.276  1.00  0.00           H  
ATOM   1812  C24 CHL    48      23.883  72.379  42.298  1.00  0.00           C  
ATOM   1813 H241 CHL    48      22.909  71.885  42.295  1.00  0.00           H  
ATOM   1814 H242 CHL    48      23.809  73.274  41.678  1.00  0.00           H  
ATOM   1815  C25 CHL    48      25.060  71.473  41.785  1.00  0.00           C  
ATOM   1816 H251 CHL    48      25.280  70.655  42.474  1.00  0.00           H  
ATOM   1817  C26 CHL    48      26.263  72.327  41.564  1.00  0.00           C  
ATOM   1818 H261 CHL    48      26.554  72.791  42.509  1.00  0.00           H  
ATOM   1819 H262 CHL    48      26.028  73.111  40.841  1.00  0.00           H  
ATOM   1820 H263 CHL    48      27.166  71.928  41.098  1.00  0.00           H  
ATOM   1821  C27 CHL    48      24.709  70.867  40.426  1.00  0.00           C  
ATOM   1822 H271 CHL    48      25.246  69.917  40.392  1.00  0.00           H  
ATOM   1823 H272 CHL    48      25.137  71.505  39.651  1.00  0.00           H  
ATOM   1824 H273 CHL    48      23.655  70.664  40.223  1.00  0.00           H  
ATOM   1825  O1  CHL    48      17.438  75.539  55.651  1.00  0.00           O  
ATOM   1826  HO1 CHL    48      17.689  74.826  56.264  1.00  0.00           H  
TER    1827      CHL    48 
ATOM   1827 C116  PA    49      58.368  23.695  46.437  1.00  0.00           C  
ATOM   1828 H16R  PA    49      57.624  24.171  47.078  1.00  0.00           H  
ATOM   1829 H16S  PA    49      57.775  23.238  45.642  1.00  0.00           H  
ATOM   1830 H16T  PA    49      59.118  24.438  46.159  1.00  0.00           H  
ATOM   1831 C115  PA    49      59.049  22.554  47.197  1.00  0.00           C  
ATOM   1832 H15R  PA    49      58.284  21.790  47.351  1.00  0.00           H  
ATOM   1833 H15S  PA    49      59.415  22.929  48.155  1.00  0.00           H  
ATOM   1834 C114  PA    49      60.237  21.982  46.453  1.00  0.00           C  
ATOM   1835 H14R  PA    49      60.683  22.751  45.818  1.00  0.00           H  
ATOM   1836 H14S  PA    49      59.851  21.238  45.752  1.00  0.00           H  
ATOM   1837 C113  PA    49      61.202  21.167  47.324  1.00  0.00           C  
ATOM   1838 H13R  PA    49      61.495  21.789  48.172  1.00  0.00           H  
ATOM   1839 H13S  PA    49      62.014  20.961  46.624  1.00  0.00           H  
ATOM   1840 C112  PA    49      60.656  19.907  47.988  1.00  0.00           C  
ATOM   1841 H12R  PA    49      59.898  19.493  47.320  1.00  0.00           H  
ATOM   1842 H12S  PA    49      60.128  20.195  48.900  1.00  0.00           H  
ATOM   1843 C111  PA    49      61.746  18.809  48.368  1.00  0.00           C  
ATOM   1844 H11R  PA    49      61.990  18.321  47.422  1.00  0.00           H  
ATOM   1845 H11S  PA    49      61.147  18.040  48.860  1.00  0.00           H  
ATOM   1846 C110  PA    49      62.966  19.339  49.139  1.00  0.00           C  
ATOM   1847 H10R  PA    49      63.426  20.115  48.525  1.00  0.00           H  
ATOM   1848 H10S  PA    49      63.747  18.582  49.230  1.00  0.00           H  
ATOM   1849  C19  PA    49      62.625  19.740  50.596  1.00  0.00           C  
ATOM   1850  H9R  PA    49      61.780  20.427  50.520  1.00  0.00           H  
ATOM   1851  H9S  PA    49      63.443  20.291  51.066  1.00  0.00           H  
ATOM   1852  C18  PA    49      62.154  18.731  51.629  1.00  0.00           C  
ATOM   1853  H8R  PA    49      61.424  18.115  51.100  1.00  0.00           H  
ATOM   1854  H8S  PA    49      61.610  19.220  52.440  1.00  0.00           H  
ATOM   1855  C17  PA    49      63.222  17.809  52.151  1.00  0.00           C  
ATOM   1856  H7R  PA    49      64.030  18.470  52.471  1.00  0.00           H  
ATOM   1857  H7S  PA    49      63.682  17.365  51.266  1.00  0.00           H  
ATOM   1858  C16  PA    49      62.887  16.724  53.136  1.00  0.00           C  
ATOM   1859  H6R  PA    49      63.020  17.065  54.165  1.00  0.00           H  
ATOM   1860  H6S  PA    49      63.692  15.988  53.081  1.00  0.00           H  
ATOM   1861  C15  PA    49      61.452  16.035  52.936  1.00  0.00           C  
ATOM   1862  H5R  PA    49      61.488  15.538  51.964  1.00  0.00           H  
ATOM   1863  H5S  PA    49      60.689  16.815  52.974  1.00  0.00           H  
ATOM   1864  C14  PA    49      61.139  14.900  53.943  1.00  0.00           C  
ATOM   1865  H4R  PA    49      61.873  14.094  53.878  1.00  0.00           H  
ATOM   1866  H4S  PA    49      60.167  14.480  53.677  1.00  0.00           H  
ATOM   1867  C13  PA    49      61.099  15.333  55.457  1.00  0.00           C  
ATOM   1868  H3R  PA    49      61.990  15.879  55.775  1.00  0.00           H  
ATOM   1869  H3S  PA    49      60.987  14.431  56.063  1.00  0.00           H  
ATOM   1870  C12  PA    49      59.878  16.189  55.800  1.00  0.00           C  
ATOM   1871  H2R  PA    49      59.897  17.129  55.245  1.00  0.00           H  
ATOM   1872  H2S  PA    49      59.025  15.637  55.401  1.00  0.00           H  
ATOM   1873  C11  PC    50      59.845  16.493  57.226  1.00  0.00           C  
ATOM   1874  O12  PC    50      60.837  16.920  57.833  1.00  0.00           O  
ATOM   1875  O11  PC    50      58.657  16.494  57.801  1.00  0.00           O  
ATOM   1876  C1   PC    50      58.401  17.157  59.066  1.00  0.00           C  
ATOM   1877  HR   PC    50      58.399  18.229  58.855  1.00  0.00           H  
ATOM   1878  HS   PC    50      59.231  17.035  59.766  1.00  0.00           H  
ATOM   1879  C2   PC    50      57.045  16.835  59.811  1.00  0.00           C  
ATOM   1880  HX   PC    50      56.981  17.358  60.768  1.00  0.00           H  
ATOM   1881  C3   PC    50      56.973  15.328  60.181  1.00  0.00           C  
ATOM   1882  HA   PC    50      56.858  14.642  59.339  1.00  0.00           H  
ATOM   1883  HB   PC    50      56.034  15.154  60.713  1.00  0.00           H  
ATOM   1884  O31  PC    50      58.074  14.876  61.020  1.00  0.00           O  
ATOM   1885  P31  PC    50      58.073  14.938  62.614  1.00  0.00           P  
ATOM   1886  O32  PC    50      56.964  13.823  63.079  1.00  0.00           O  
ATOM   1887  C31  PC    50      55.689  14.260  63.594  1.00  0.00           C  
ATOM   1888  H1A  PC    50      55.068  14.809  62.882  1.00  0.00           H  
ATOM   1889  H1B  PC    50      55.762  14.848  64.512  1.00  0.00           H  
ATOM   1890  C32  PC    50      54.849  13.058  64.119  1.00  0.00           C  
ATOM   1891  H2A  PC    50      54.779  12.235  63.406  1.00  0.00           H  
ATOM   1892  H2B  PC    50      53.812  13.352  64.286  1.00  0.00           H  
ATOM   1893  N31  PC    50      55.390  12.266  65.303  1.00  0.00           N  
ATOM   1894  C33  PC    50      56.451  11.407  64.793  1.00  0.00           C  
ATOM   1895  H3A  PC    50      57.309  12.005  64.484  1.00  0.00           H  
ATOM   1896  H3B  PC    50      55.956  10.818  64.020  1.00  0.00           H  
ATOM   1897  H3C  PC    50      56.744  10.719  65.587  1.00  0.00           H  
ATOM   1898  C34  PC    50      56.006  13.122  66.421  1.00  0.00           C  
ATOM   1899  H4A  PC    50      56.489  12.434  67.117  1.00  0.00           H  
ATOM   1900  H4B  PC    50      55.308  13.743  66.984  1.00  0.00           H  
ATOM   1901  H4C  PC    50      56.842  13.726  66.065  1.00  0.00           H  
ATOM   1902  C35  PC    50      54.262  11.571  65.865  1.00  0.00           C  
ATOM   1903  H5A  PC    50      54.666  10.867  66.593  1.00  0.00           H  
ATOM   1904  H5B  PC    50      53.781  11.000  65.070  1.00  0.00           H  
ATOM   1905  H5C  PC    50      53.662  12.388  66.269  1.00  0.00           H  
ATOM   1906  O33  PC    50      59.429  14.412  62.982  1.00  0.00           O  
ATOM   1907  O34  PC    50      57.687  16.265  63.128  1.00  0.00           O  
ATOM   1908  O21  PC    50      55.928  17.076  58.856  1.00  0.00           O  
ATOM   1909  C21  PC    50      55.509  18.328  58.668  1.00  0.00           C  
ATOM   1910  O22  PC    50      56.109  19.290  59.194  1.00  0.00           O  
ATOM   1911  C12  OL    51      54.289  18.372  57.678  1.00  0.00           C  
ATOM   1912  H2R  OL    51      53.615  17.588  58.029  1.00  0.00           H  
ATOM   1913  H2S  OL    51      53.782  19.335  57.589  1.00  0.00           H  
ATOM   1914  C13  OL    51      54.719  18.095  56.252  1.00  0.00           C  
ATOM   1915  H3R  OL    51      54.455  17.082  55.942  1.00  0.00           H  
ATOM   1916  H3S  OL    51      54.082  18.726  55.628  1.00  0.00           H  
ATOM   1917  C14  OL    51      56.253  18.345  55.853  1.00  0.00           C  
ATOM   1918  H4R  OL    51      56.428  19.367  56.194  1.00  0.00           H  
ATOM   1919  H4S  OL    51      56.858  17.773  56.559  1.00  0.00           H  
ATOM   1920  C15  OL    51      56.746  18.277  54.398  1.00  0.00           C  
ATOM   1921  H5R  OL    51      57.741  18.718  54.479  1.00  0.00           H  
ATOM   1922  H5S  OL    51      56.815  17.219  54.138  1.00  0.00           H  
ATOM   1923  C16  OL    51      55.985  19.043  53.332  1.00  0.00           C  
ATOM   1924  H6R  OL    51      54.998  18.609  53.159  1.00  0.00           H  
ATOM   1925  H6S  OL    51      55.839  20.062  53.694  1.00  0.00           H  
ATOM   1926  C17  OL    51      56.786  19.254  52.078  1.00  0.00           C  
ATOM   1927  H7R  OL    51      56.043  19.682  51.402  1.00  0.00           H  
ATOM   1928  H7S  OL    51      57.540  19.996  52.350  1.00  0.00           H  
ATOM   1929  C18  OL    51      57.351  17.985  51.435  1.00  0.00           C  
ATOM   1930  H8R  OL    51      58.087  17.494  52.075  1.00  0.00           H  
ATOM   1931  H8S  OL    51      56.657  17.142  51.454  1.00  0.00           H  
ATOM   1932  C19  OL    51      57.933  18.253  50.080  1.00  0.00           C  
ATOM   1933  H9R  OL    51      59.014  18.141  50.053  1.00  0.00           H  
ATOM   1934 C110  OL    51      57.289  18.357  48.887  1.00  0.00           C  
ATOM   1935 H10R  OL    51      57.812  18.494  47.944  1.00  0.00           H  
ATOM   1936 C111  OL    51      55.737  18.287  48.801  1.00  0.00           C  
ATOM   1937 H11R  OL    51      55.569  17.423  48.154  1.00  0.00           H  
ATOM   1938 H11S  OL    51      55.312  18.113  49.791  1.00  0.00           H  
ATOM   1939 C112  OL    51      55.132  19.536  48.208  1.00  0.00           C  
ATOM   1940 H12R  OL    51      54.052  19.413  48.102  1.00  0.00           H  
ATOM   1941 H12S  OL    51      55.181  20.366  48.915  1.00  0.00           H  
ATOM   1942 C113  OL    51      55.608  19.920  46.744  1.00  0.00           C  
ATOM   1943 H13R  OL    51      56.665  20.195  46.745  1.00  0.00           H  
ATOM   1944 H13S  OL    51      55.574  19.047  46.089  1.00  0.00           H  
ATOM   1945 C114  OL    51      54.820  21.021  46.024  1.00  0.00           C  
ATOM   1946 H14R  OL    51      53.761  20.920  46.268  1.00  0.00           H  
ATOM   1947 H14S  OL    51      55.128  21.979  46.448  1.00  0.00           H  
ATOM   1948 C115  OL    51      54.991  20.895  44.490  1.00  0.00           C  
ATOM   1949 H15R  OL    51      56.034  21.144  44.281  1.00  0.00           H  
ATOM   1950 H15S  OL    51      54.809  19.877  44.140  1.00  0.00           H  
ATOM   1951 C116  OL    51      53.995  21.787  43.717  1.00  0.00           C  
ATOM   1952 H16R  OL    51      54.175  22.783  44.127  1.00  0.00           H  
ATOM   1953 H16S  OL    51      54.288  21.897  42.671  1.00  0.00           H  
ATOM   1954 C117  OL    51      52.476  21.487  43.848  1.00  0.00           C  
ATOM   1955 H17R  OL    51      52.275  20.451  43.567  1.00  0.00           H  
ATOM   1956 H17S  OL    51      52.136  21.733  44.856  1.00  0.00           H  
ATOM   1957 C118  OL    51      51.702  22.238  42.833  1.00  0.00           C  
ATOM   1958 H18R  OL    51      51.781  23.323  42.934  1.00  0.00           H  
ATOM   1959 H18S  OL    51      50.668  22.008  43.098  1.00  0.00           H  
ATOM   1960 H18T  OL    51      51.934  21.900  41.821  1.00  0.00           H  
TER    1961       OL    51 
ATOM   1961 C116  PA    52      33.340   7.940  36.475  1.00  0.00           C  
ATOM   1962 H16R  PA    52      34.032   8.720  36.150  1.00  0.00           H  
ATOM   1963 H16S  PA    52      32.318   8.318  36.404  1.00  0.00           H  
ATOM   1964 H16T  PA    52      33.525   6.994  35.962  1.00  0.00           H  
ATOM   1965 C115  PA    52      33.564   7.764  37.968  1.00  0.00           C  
ATOM   1966 H15R  PA    52      32.756   7.236  38.478  1.00  0.00           H  
ATOM   1967 H15S  PA    52      33.617   8.787  38.347  1.00  0.00           H  
ATOM   1968 C114  PA    52      34.875   7.100  38.228  1.00  0.00           C  
ATOM   1969 H14R  PA    52      35.681   7.285  37.514  1.00  0.00           H  
ATOM   1970 H14S  PA    52      34.739   6.024  38.099  1.00  0.00           H  
ATOM   1971 C113  PA    52      35.383   7.294  39.690  1.00  0.00           C  
ATOM   1972 H13R  PA    52      34.586   6.946  40.350  1.00  0.00           H  
ATOM   1973 H13S  PA    52      35.426   8.354  39.948  1.00  0.00           H  
ATOM   1974 C112  PA    52      36.639   6.569  39.968  1.00  0.00           C  
ATOM   1975 H12R  PA    52      37.435   7.029  39.379  1.00  0.00           H  
ATOM   1976 H12S  PA    52      36.518   5.524  39.675  1.00  0.00           H  
ATOM   1977 C111  PA    52      36.963   6.792  41.431  1.00  0.00           C  
ATOM   1978 H11R  PA    52      37.016   7.860  41.654  1.00  0.00           H  
ATOM   1979 H11S  PA    52      38.001   6.488  41.574  1.00  0.00           H  
ATOM   1980 C110  PA    52      36.091   6.008  42.348  1.00  0.00           C  
ATOM   1981 H10R  PA    52      36.136   4.958  42.050  1.00  0.00           H  
ATOM   1982 H10S  PA    52      35.030   6.263  42.306  1.00  0.00           H  
ATOM   1983  C19  PA    52      36.628   6.200  43.833  1.00  0.00           C  
ATOM   1984  H9R  PA    52      35.958   5.543  44.392  1.00  0.00           H  
ATOM   1985  H9S  PA    52      36.636   7.254  44.118  1.00  0.00           H  
ATOM   1986  C18  PA    52      38.074   5.700  44.057  1.00  0.00           C  
ATOM   1987  H8R  PA    52      38.770   6.257  43.427  1.00  0.00           H  
ATOM   1988  H8S  PA    52      38.042   4.609  44.001  1.00  0.00           H  
ATOM   1989  C17  PA    52      38.501   6.033  45.563  1.00  0.00           C  
ATOM   1990  H7R  PA    52      38.439   7.123  45.585  1.00  0.00           H  
ATOM   1991  H7S  PA    52      39.537   5.745  45.754  1.00  0.00           H  
ATOM   1992  C16  PA    52      37.617   5.396  46.607  1.00  0.00           C  
ATOM   1993  H6R  PA    52      37.544   4.313  46.488  1.00  0.00           H  
ATOM   1994  H6S  PA    52      36.619   5.828  46.512  1.00  0.00           H  
ATOM   1995  C15  PA    52      38.100   5.841  47.957  1.00  0.00           C  
ATOM   1996  H5R  PA    52      37.937   6.918  48.033  1.00  0.00           H  
ATOM   1997  H5S  PA    52      39.166   5.638  47.836  1.00  0.00           H  
ATOM   1998  C14  PA    52      37.490   5.342  49.216  1.00  0.00           C  
ATOM   1999  H4R  PA    52      37.294   4.283  49.036  1.00  0.00           H  
ATOM   2000  H4S  PA    52      36.521   5.838  49.310  1.00  0.00           H  
ATOM   2001  C13  PA    52      38.429   5.589  50.477  1.00  0.00           C  
ATOM   2002  H3R  PA    52      38.709   6.644  50.449  1.00  0.00           H  
ATOM   2003  H3S  PA    52      39.303   4.949  50.340  1.00  0.00           H  
ATOM   2004  C12  PA    52      37.743   5.225  51.780  1.00  0.00           C  
ATOM   2005  H2R  PA    52      37.587   4.145  51.826  1.00  0.00           H  
ATOM   2006  H2S  PA    52      36.759   5.695  51.839  1.00  0.00           H  
ATOM   2007  C11  PE    53      38.570   5.723  52.912  1.00  0.00           C  
ATOM   2008  O12  PE    53      39.341   5.071  53.549  1.00  0.00           O  
ATOM   2009  O11  PE    53      38.404   7.041  53.133  1.00  0.00           O  
ATOM   2010  C1   PE    53      39.014   7.747  54.266  1.00  0.00           C  
ATOM   2011  HR   PE    53      38.956   7.137  55.171  1.00  0.00           H  
ATOM   2012  HS   PE    53      38.529   8.727  54.264  1.00  0.00           H  
ATOM   2013  C2   PE    53      40.547   7.924  53.965  1.00  0.00           C  
ATOM   2014  HX   PE    53      40.941   6.931  53.735  1.00  0.00           H  
ATOM   2015  C3   PE    53      41.247   8.483  55.186  1.00  0.00           C  
ATOM   2016  HA   PE    53      42.210   8.860  54.831  1.00  0.00           H  
ATOM   2017  HB   PE    53      41.492   7.670  55.874  1.00  0.00           H  
ATOM   2018  O31  PE    53      40.535   9.459  55.927  1.00  0.00           O  
ATOM   2019  P31  PE    53      40.985   9.903  57.356  1.00  0.00           P  
ATOM   2020  O32  PE    53      42.097  10.991  57.230  1.00  0.00           O  
ATOM   2021  C31  PE    53      43.418  10.697  57.501  1.00  0.00           C  
ATOM   2022  H1A  PE    53      43.948  11.561  57.091  1.00  0.00           H  
ATOM   2023  H1B  PE    53      43.789   9.790  57.018  1.00  0.00           H  
ATOM   2024  C32  PE    53      43.653  10.666  59.031  1.00  0.00           C  
ATOM   2025  H2A  PE    53      43.093   9.890  59.555  1.00  0.00           H  
ATOM   2026  H2B  PE    53      44.736  10.538  59.070  1.00  0.00           H  
ATOM   2027  N31  PE    53      43.278  11.904  59.657  1.00  0.00           N  
ATOM   2028 HN1A  PE    53      42.279  12.044  59.431  1.00  0.00           H  
ATOM   2029 HN1B  PE    53      43.434  12.056  60.667  1.00  0.00           H  
ATOM   2030 HN1C  PE    53      43.768  12.675  59.174  1.00  0.00           H  
ATOM   2031  O33  PE    53      39.776  10.594  57.856  1.00  0.00           O  
ATOM   2032  O34  PE    53      41.440   8.760  58.158  1.00  0.00           O  
ATOM   2033  O21  PE    53      40.802   8.771  52.854  1.00  0.00           O  
ATOM   2034  C21  PE    53      41.055   8.265  51.615  1.00  0.00           C  
ATOM   2035  O22  PE    53      41.482   7.117  51.365  1.00  0.00           O  
ATOM   2036  C12  OL    54      40.897   9.341  50.540  1.00  0.00           C  
ATOM   2037  H2R  OL    54      40.114  10.020  50.882  1.00  0.00           H  
ATOM   2038  H2S  OL    54      41.775   9.986  50.469  1.00  0.00           H  
ATOM   2039  C13  OL    54      40.457   8.962  49.144  1.00  0.00           C  
ATOM   2040  H3R  OL    54      40.955   8.024  48.886  1.00  0.00           H  
ATOM   2041  H3S  OL    54      39.386   8.823  49.299  1.00  0.00           H  
ATOM   2042  C14  OL    54      40.723  10.104  48.103  1.00  0.00           C  
ATOM   2043  H4R  OL    54      40.210  10.974  48.519  1.00  0.00           H  
ATOM   2044  H4S  OL    54      41.793  10.312  48.167  1.00  0.00           H  
ATOM   2045  C15  OL    54      40.318   9.787  46.628  1.00  0.00           C  
ATOM   2046  H5R  OL    54      40.847   8.858  46.409  1.00  0.00           H  
ATOM   2047  H5S  OL    54      39.254   9.601  46.465  1.00  0.00           H  
ATOM   2048  C16  OL    54      40.756  10.852  45.605  1.00  0.00           C  
ATOM   2049  H6R  OL    54      40.274  11.813  45.799  1.00  0.00           H  
ATOM   2050  H6S  OL    54      41.831  10.936  45.777  1.00  0.00           H  
ATOM   2051  C17  OL    54      40.551  10.645  44.138  1.00  0.00           C  
ATOM   2052  H7R  OL    54      41.012  11.510  43.657  1.00  0.00           H  
ATOM   2053  H7S  OL    54      41.201   9.823  43.828  1.00  0.00           H  
ATOM   2054  C18  OL    54      39.145  10.645  43.647  1.00  0.00           C  
ATOM   2055  H8R  OL    54      38.484   9.992  44.221  1.00  0.00           H  
ATOM   2056  H8S  OL    54      38.695  11.629  43.792  1.00  0.00           H  
ATOM   2057  C19  OL    54      38.954  10.293  42.209  1.00  0.00           C  
ATOM   2058  H9R  OL    54      39.636   9.517  41.872  1.00  0.00           H  
ATOM   2059 C110  OL    54      38.212  10.903  41.243  1.00  0.00           C  
ATOM   2060 H10R  OL    54      38.153  10.358  40.304  1.00  0.00           H  
ATOM   2061 C111  OL    54      37.302  12.106  41.507  1.00  0.00           C  
ATOM   2062 H11R  OL    54      36.305  11.716  41.292  1.00  0.00           H  
ATOM   2063 H11S  OL    54      37.281  12.403  42.557  1.00  0.00           H  
ATOM   2064 C112  OL    54      37.550  13.330  40.572  1.00  0.00           C  
ATOM   2065 H12R  OL    54      38.638  13.422  40.583  1.00  0.00           H  
ATOM   2066 H12S  OL    54      37.268  12.946  39.590  1.00  0.00           H  
ATOM   2067 C113  OL    54      36.871  14.682  40.894  1.00  0.00           C  
ATOM   2068 H13R  OL    54      37.067  15.142  41.865  1.00  0.00           H  
ATOM   2069 H13S  OL    54      37.095  15.365  40.071  1.00  0.00           H  
ATOM   2070 C114  OL    54      35.391  14.688  41.102  1.00  0.00           C  
ATOM   2071 H14R  OL    54      34.860  14.467  40.174  1.00  0.00           H  
ATOM   2072 H14S  OL    54      35.208  13.882  41.816  1.00  0.00           H  
ATOM   2073 C115  OL    54      34.869  16.120  41.450  1.00  0.00           C  
ATOM   2074 H15R  OL    54      35.407  16.647  42.241  1.00  0.00           H  
ATOM   2075 H15S  OL    54      35.036  16.689  40.533  1.00  0.00           H  
ATOM   2076 C116  OL    54      33.342  15.879  41.708  1.00  0.00           C  
ATOM   2077 H16R  OL    54      32.987  15.306  40.849  1.00  0.00           H  
ATOM   2078 H16S  OL    54      33.115  15.225  42.553  1.00  0.00           H  
ATOM   2079 C117  OL    54      32.598  17.214  42.012  1.00  0.00           C  
ATOM   2080 H17R  OL    54      32.606  17.850  41.125  1.00  0.00           H  
ATOM   2081 H17S  OL    54      31.608  16.841  42.283  1.00  0.00           H  
ATOM   2082 C118  OL    54      33.122  18.123  43.115  1.00  0.00           C  
ATOM   2083 H18R  OL    54      33.308  17.474  43.973  1.00  0.00           H  
ATOM   2084 H18S  OL    54      32.456  18.869  43.556  1.00  0.00           H  
ATOM   2085 H18T  OL    54      34.053  18.547  42.734  1.00  0.00           H  
TER    2086       OL    54 
ATOM   2086 C116  PA    55      12.453   3.314  36.605  1.00  0.00           C  
ATOM   2087 H16R  PA    55      12.778   2.447  36.027  1.00  0.00           H  
ATOM   2088 H16S  PA    55      11.477   2.964  36.950  1.00  0.00           H  
ATOM   2089 H16T  PA    55      13.020   3.365  37.537  1.00  0.00           H  
ATOM   2090 C115  PA    55      12.361   4.567  35.742  1.00  0.00           C  
ATOM   2091 H15R  PA    55      11.757   4.262  34.884  1.00  0.00           H  
ATOM   2092 H15S  PA    55      13.352   4.856  35.387  1.00  0.00           H  
ATOM   2093 C114  PA    55      11.706   5.803  36.482  1.00  0.00           C  
ATOM   2094 H14R  PA    55      10.651   5.633  36.705  1.00  0.00           H  
ATOM   2095 H14S  PA    55      11.693   6.661  35.806  1.00  0.00           H  
ATOM   2096 C113  PA    55      12.421   6.066  37.827  1.00  0.00           C  
ATOM   2097 H13R  PA    55      13.426   6.435  37.612  1.00  0.00           H  
ATOM   2098 H13S  PA    55      12.340   5.229  38.523  1.00  0.00           H  
ATOM   2099 C112  PA    55      11.765   7.271  38.502  1.00  0.00           C  
ATOM   2100 H12R  PA    55      10.677   7.201  38.560  1.00  0.00           H  
ATOM   2101 H12S  PA    55      12.105   8.213  38.067  1.00  0.00           H  
ATOM   2102 C111  PA    55      12.271   7.484  39.976  1.00  0.00           C  
ATOM   2103 H11R  PA    55      12.085   8.500  40.331  1.00  0.00           H  
ATOM   2104 H11S  PA    55      13.359   7.388  39.960  1.00  0.00           H  
ATOM   2105 C110  PA    55      11.833   6.559  41.090  1.00  0.00           C  
ATOM   2106 H10R  PA    55      12.123   5.529  40.874  1.00  0.00           H  
ATOM   2107 H10S  PA    55      10.744   6.631  41.063  1.00  0.00           H  
ATOM   2108  C19  PA    55      12.314   6.975  42.543  1.00  0.00           C  
ATOM   2109  H9R  PA    55      11.934   7.982  42.726  1.00  0.00           H  
ATOM   2110  H9S  PA    55      13.404   6.911  42.510  1.00  0.00           H  
ATOM   2111  C18  PA    55      11.827   6.007  43.594  1.00  0.00           C  
ATOM   2112  H8R  PA    55      12.093   4.971  43.373  1.00  0.00           H  
ATOM   2113  H8S  PA    55      10.738   6.089  43.618  1.00  0.00           H  
ATOM   2114  C17  PA    55      12.295   6.358  44.958  1.00  0.00           C  
ATOM   2115  H7R  PA    55      13.382   6.318  45.060  1.00  0.00           H  
ATOM   2116  H7S  PA    55      11.896   5.575  45.606  1.00  0.00           H  
ATOM   2117  C16  PA    55      11.611   7.737  45.273  1.00  0.00           C  
ATOM   2118  H6R  PA    55      10.544   7.700  45.043  1.00  0.00           H  
ATOM   2119  H6S  PA    55      12.044   8.639  44.836  1.00  0.00           H  
ATOM   2120  C15  PA    55      11.623   7.927  46.817  1.00  0.00           C  
ATOM   2121  H5R  PA    55      12.615   7.734  47.232  1.00  0.00           H  
ATOM   2122  H5S  PA    55      11.048   7.167  47.351  1.00  0.00           H  
ATOM   2123  C14  PA    55      11.149   9.399  47.130  1.00  0.00           C  
ATOM   2124  H4R  PA    55      10.157   9.675  46.767  1.00  0.00           H  
ATOM   2125  H4S  PA    55      11.789  10.107  46.598  1.00  0.00           H  
ATOM   2126  C13  PA    55      11.188   9.795  48.609  1.00  0.00           C  
ATOM   2127  H3R  PA    55      11.194  10.887  48.638  1.00  0.00           H  
ATOM   2128  H3S  PA    55      12.183   9.565  48.994  1.00  0.00           H  
ATOM   2129  C12  PA    55      10.206   9.031  49.530  1.00  0.00           C  
ATOM   2130  H2R  PA    55       9.214   9.042  49.074  1.00  0.00           H  
ATOM   2131  H2S  PA    55      10.386   7.958  49.629  1.00  0.00           H  
ATOM   2132  C11  PE    56      10.281   9.673  50.850  1.00  0.00           C  
ATOM   2133  O12  PE    56      10.062  10.861  51.017  1.00  0.00           O  
ATOM   2134  O11  PE    56      10.466   8.750  51.774  1.00  0.00           O  
ATOM   2135  C1   PE    56      10.152   9.052  53.162  1.00  0.00           C  
ATOM   2136  HR   PE    56      10.753   9.963  53.205  1.00  0.00           H  
ATOM   2137  HS   PE    56      10.554   8.319  53.866  1.00  0.00           H  
ATOM   2138  C2   PE    56       8.636   9.311  53.430  1.00  0.00           C  
ATOM   2139  HX   PE    56       8.296  10.161  52.832  1.00  0.00           H  
ATOM   2140  C3   PE    56       8.338   9.730  54.925  1.00  0.00           C  
ATOM   2141  HA   PE    56       8.468   8.911  55.637  1.00  0.00           H  
ATOM   2142  HB   PE    56       7.281   9.967  55.073  1.00  0.00           H  
ATOM   2143  O31  PE    56       9.173  10.875  55.253  1.00  0.00           O  
ATOM   2144  P31  PE    56       9.867  10.984  56.742  1.00  0.00           P  
ATOM   2145  O32  PE    56       8.756  11.832  57.591  1.00  0.00           O  
ATOM   2146  C31  PE    56       8.812  13.282  57.676  1.00  0.00           C  
ATOM   2147  H1A  PE    56       7.787  13.647  57.772  1.00  0.00           H  
ATOM   2148  H1B  PE    56       9.282  13.613  56.746  1.00  0.00           H  
ATOM   2149  C32  PE    56       9.684  13.652  58.907  1.00  0.00           C  
ATOM   2150  H2A  PE    56       9.580  14.666  59.296  1.00  0.00           H  
ATOM   2151  H2B  PE    56       9.370  13.007  59.730  1.00  0.00           H  
ATOM   2152  N31  PE    56      11.153  13.323  58.818  1.00  0.00           N  
ATOM   2153 HN1A  PE    56      11.822  14.099  58.686  1.00  0.00           H  
ATOM   2154 HN1B  PE    56      11.505  12.949  59.714  1.00  0.00           H  
ATOM   2155 HN1C  PE    56      11.301  12.594  58.101  1.00  0.00           H  
ATOM   2156  O33  PE    56       9.954   9.675  57.406  1.00  0.00           O  
ATOM   2157  O34  PE    56      11.161  11.751  56.670  1.00  0.00           O  
ATOM   2158  O21  PE    56       7.944   8.112  53.063  1.00  0.00           O  
ATOM   2159  C21  PE    56       7.195   8.164  51.925  1.00  0.00           C  
ATOM   2160  O22  PE    56       7.100   9.120  51.149  1.00  0.00           O  
ATOM   2161  C12  OL    57       6.505   6.853  51.711  1.00  0.00           C  
ATOM   2162  H2R  OL    57       6.787   6.055  52.400  1.00  0.00           H  
ATOM   2163  H2S  OL    57       5.451   7.081  51.882  1.00  0.00           H  
ATOM   2164  C13  OL    57       6.882   6.197  50.372  1.00  0.00           C  
ATOM   2165  H3R  OL    57       7.907   6.474  50.118  1.00  0.00           H  
ATOM   2166  H3S  OL    57       6.819   5.117  50.521  1.00  0.00           H  
ATOM   2167  C14  OL    57       6.006   6.659  49.217  1.00  0.00           C  
ATOM   2168  H4R  OL    57       5.000   6.264  49.373  1.00  0.00           H  
ATOM   2169  H4S  OL    57       5.933   7.748  49.253  1.00  0.00           H  
ATOM   2170  C15  OL    57       6.574   6.273  47.871  1.00  0.00           C  
ATOM   2171  H5R  OL    57       7.614   5.961  47.989  1.00  0.00           H  
ATOM   2172  H5S  OL    57       5.925   5.520  47.419  1.00  0.00           H  
ATOM   2173  C16  OL    57       6.345   7.310  46.797  1.00  0.00           C  
ATOM   2174  H6R  OL    57       6.509   6.753  45.872  1.00  0.00           H  
ATOM   2175  H6S  OL    57       5.294   7.593  46.710  1.00  0.00           H  
ATOM   2176  C17  OL    57       7.267   8.555  46.804  1.00  0.00           C  
ATOM   2177  H7R  OL    57       7.184   9.141  47.722  1.00  0.00           H  
ATOM   2178  H7S  OL    57       8.307   8.229  46.876  1.00  0.00           H  
ATOM   2179  C18  OL    57       6.875   9.410  45.528  1.00  0.00           C  
ATOM   2180  H8R  OL    57       7.268   8.978  44.606  1.00  0.00           H  
ATOM   2181  H8S  OL    57       5.788   9.341  45.444  1.00  0.00           H  
ATOM   2182  C19  OL    57       7.403  10.865  45.615  1.00  0.00           C  
ATOM   2183  H9R  OL    57       7.020  11.526  46.388  1.00  0.00           H  
ATOM   2184 C110  OL    57       8.151  11.467  44.679  1.00  0.00           C  
ATOM   2185 H10R  OL    57       8.489  12.481  44.878  1.00  0.00           H  
ATOM   2186 C111  OL    57       8.890  10.795  43.508  1.00  0.00           C  
ATOM   2187 H11R  OL    57       9.283   9.839  43.860  1.00  0.00           H  
ATOM   2188 H11S  OL    57       8.208  10.610  42.675  1.00  0.00           H  
ATOM   2189 C112  OL    57      10.075  11.687  43.087  1.00  0.00           C  
ATOM   2190 H12R  OL    57      10.459  11.112  42.242  1.00  0.00           H  
ATOM   2191 H12S  OL    57       9.726  12.633  42.667  1.00  0.00           H  
ATOM   2192 C113  OL    57      11.212  11.926  44.100  1.00  0.00           C  
ATOM   2193 H13R  OL    57      10.917  12.316  45.077  1.00  0.00           H  
ATOM   2194 H13S  OL    57      11.538  10.900  44.282  1.00  0.00           H  
ATOM   2195 C114  OL    57      12.382  12.860  43.701  1.00  0.00           C  
ATOM   2196 H14R  OL    57      12.149  13.922  43.603  1.00  0.00           H  
ATOM   2197 H14S  OL    57      13.012  12.810  44.592  1.00  0.00           H  
ATOM   2198 C115  OL    57      13.084  12.226  42.492  1.00  0.00           C  
ATOM   2199 H15R  OL    57      13.248  11.181  42.763  1.00  0.00           H  
ATOM   2200 H15S  OL    57      12.443  12.266  41.609  1.00  0.00           H  
ATOM   2201 C116  OL    57      14.368  12.931  42.086  1.00  0.00           C  
ATOM   2202 H16R  OL    57      15.003  13.034  42.969  1.00  0.00           H  
ATOM   2203 H16S  OL    57      14.872  12.290  41.360  1.00  0.00           H  
ATOM   2204 C117  OL    57      14.378  14.179  41.226  1.00  0.00           C  
ATOM   2205 H17R  OL    57      13.785  13.918  40.347  1.00  0.00           H  
ATOM   2206 H17S  OL    57      13.855  14.958  41.784  1.00  0.00           H  
ATOM   2207 C118  OL    57      15.778  14.594  40.890  1.00  0.00           C  
ATOM   2208 H18R  OL    57      16.324  14.888  41.788  1.00  0.00           H  
ATOM   2209 H18S  OL    57      15.758  15.210  39.988  1.00  0.00           H  
ATOM   2210 H18T  OL    57      16.327  13.700  40.587  1.00  0.00           H  
TER    2211       OL    57 
ATOM   2211 C116  PA    58      42.110  13.714  55.179  1.00  0.00           C  
ATOM   2212 H16R  PA    58      42.092  14.286  56.110  1.00  0.00           H  
ATOM   2213 H16S  PA    58      42.601  14.278  54.384  1.00  0.00           H  
ATOM   2214 H16T  PA    58      42.752  12.833  55.240  1.00  0.00           H  
ATOM   2215 C115  PA    58      40.655  13.335  54.822  1.00  0.00           C  
ATOM   2216 H15R  PA    58      40.058  14.213  54.570  1.00  0.00           H  
ATOM   2217 H15S  PA    58      40.189  12.863  55.689  1.00  0.00           H  
ATOM   2218 C114  PA    58      40.619  12.227  53.734  1.00  0.00           C  
ATOM   2219 H14R  PA    58      39.579  11.995  53.494  1.00  0.00           H  
ATOM   2220 H14S  PA    58      40.921  11.267  54.157  1.00  0.00           H  
ATOM   2221 C113  PA    58      41.361  12.560  52.395  1.00  0.00           C  
ATOM   2222 H13R  PA    58      41.554  11.730  51.712  1.00  0.00           H  
ATOM   2223 H13S  PA    58      42.341  12.991  52.609  1.00  0.00           H  
ATOM   2224 C112  PA    58      40.482  13.659  51.660  1.00  0.00           C  
ATOM   2225 H12R  PA    58      39.513  13.599  52.160  1.00  0.00           H  
ATOM   2226 H12S  PA    58      40.286  13.362  50.628  1.00  0.00           H  
ATOM   2227 C111  PA    58      41.128  15.097  51.753  1.00  0.00           C  
ATOM   2228 H11R  PA    58      42.094  14.944  51.267  1.00  0.00           H  
ATOM   2229 H11S  PA    58      41.298  15.352  52.801  1.00  0.00           H  
ATOM   2230 C110  PA    58      40.280  16.266  51.099  1.00  0.00           C  
ATOM   2231 H10R  PA    58      40.187  15.895  50.077  1.00  0.00           H  
ATOM   2232 H10S  PA    58      40.861  17.190  51.071  1.00  0.00           H  
ATOM   2233  C19  PA    58      38.901  16.418  51.671  1.00  0.00           C  
ATOM   2234  H9R  PA    58      38.377  15.464  51.577  1.00  0.00           H  
ATOM   2235  H9S  PA    58      38.421  17.034  50.908  1.00  0.00           H  
ATOM   2236  C18  PA    58      38.778  16.910  53.162  1.00  0.00           C  
ATOM   2237  H8R  PA    58      39.501  16.343  53.751  1.00  0.00           H  
ATOM   2238  H8S  PA    58      37.768  16.631  53.472  1.00  0.00           H  
ATOM   2239  C17  PA    58      39.278  18.316  53.293  1.00  0.00           C  
ATOM   2240  H7R  PA    58      38.905  18.865  52.426  1.00  0.00           H  
ATOM   2241  H7S  PA    58      40.363  18.273  53.179  1.00  0.00           H  
ATOM   2242  C16  PA    58      38.881  18.914  54.689  1.00  0.00           C  
ATOM   2243  H6R  PA    58      37.854  18.684  54.981  1.00  0.00           H  
ATOM   2244  H6S  PA    58      39.024  19.996  54.638  1.00  0.00           H  
ATOM   2245  C15  PA    58      39.767  18.528  55.866  1.00  0.00           C  
ATOM   2246  H5R  PA    58      39.598  17.469  56.070  1.00  0.00           H  
ATOM   2247  H5S  PA    58      39.423  19.038  56.768  1.00  0.00           H  
ATOM   2248  C14  PA    58      41.324  18.692  55.663  1.00  0.00           C  
ATOM   2249  H4R  PA    58      41.514  19.698  55.284  1.00  0.00           H  
ATOM   2250  H4S  PA    58      41.762  17.939  55.005  1.00  0.00           H  
ATOM   2251  C13  PA    58      42.030  18.667  56.983  1.00  0.00           C  
ATOM   2252  H3R  PA    58      41.379  19.048  57.772  1.00  0.00           H  
ATOM   2253  H3S  PA    58      42.908  19.315  57.036  1.00  0.00           H  
ATOM   2254  C12  PA    58      42.623  17.317  57.427  1.00  0.00           C  
ATOM   2255  H2R  PA    58      43.567  17.264  56.881  1.00  0.00           H  
ATOM   2256  H2S  PA    58      41.859  16.593  57.134  1.00  0.00           H  
ATOM   2257  C11  PE    59      43.001  17.099  58.893  1.00  0.00           C  
ATOM   2258  O12  PE    59      42.137  16.733  59.715  1.00  0.00           O  
ATOM   2259  O11  PE    59      44.275  17.160  59.191  1.00  0.00           O  
ATOM   2260  C1   PE    59      44.585  16.751  60.572  1.00  0.00           C  
ATOM   2261  HR   PE    59      43.726  16.961  61.215  1.00  0.00           H  
ATOM   2262  HS   PE    59      45.493  17.271  60.890  1.00  0.00           H  
ATOM   2263  C2   PE    59      45.083  15.283  60.658  1.00  0.00           C  
ATOM   2264  HX   PE    59      44.239  14.643  60.386  1.00  0.00           H  
ATOM   2265  C3   PE    59      45.687  14.859  62.014  1.00  0.00           C  
ATOM   2266  HA   PE    59      46.369  15.668  62.289  1.00  0.00           H  
ATOM   2267  HB   PE    59      46.234  13.927  61.856  1.00  0.00           H  
ATOM   2268  O31  PE    59      44.789  14.594  63.085  1.00  0.00           O  
ATOM   2269  P31  PE    59      43.702  13.403  63.022  1.00  0.00           P  
ATOM   2270  O32  PE    59      42.426  14.054  62.329  1.00  0.00           O  
ATOM   2271  C31  PE    59      41.775  15.142  62.977  1.00  0.00           C  
ATOM   2272  H1A  PE    59      41.151  15.672  62.254  1.00  0.00           H  
ATOM   2273  H1B  PE    59      42.478  15.834  63.448  1.00  0.00           H  
ATOM   2274  C32  PE    59      40.766  14.625  64.055  1.00  0.00           C  
ATOM   2275  H2A  PE    59      41.439  14.255  64.830  1.00  0.00           H  
ATOM   2276  H2B  PE    59      40.237  15.487  64.466  1.00  0.00           H  
ATOM   2277  N31  PE    59      39.879  13.593  63.574  1.00  0.00           N  
ATOM   2278 HN1A  PE    59      40.502  13.067  62.940  1.00  0.00           H  
ATOM   2279 HN1B  PE    59      39.417  13.042  64.315  1.00  0.00           H  
ATOM   2280 HN1C  PE    59      39.190  14.070  62.969  1.00  0.00           H  
ATOM   2281  O33  PE    59      44.303  12.274  62.228  1.00  0.00           O  
ATOM   2282  O34  PE    59      43.288  13.099  64.425  1.00  0.00           O  
ATOM   2283  O21  PE    59      46.086  15.055  59.712  1.00  0.00           O  
ATOM   2284  C21  PE    59      45.793  14.347  58.662  1.00  0.00           C  
ATOM   2285  O22  PE    59      44.704  13.788  58.480  1.00  0.00           O  
ATOM   2286  C12  OL    60      46.838  14.200  57.582  1.00  0.00           C  
ATOM   2287  H2R  OL    60      47.355  15.148  57.746  1.00  0.00           H  
ATOM   2288  H2S  OL    60      47.561  13.449  57.909  1.00  0.00           H  
ATOM   2289  C13  OL    60      46.361  13.883  56.181  1.00  0.00           C  
ATOM   2290  H3R  OL    60      47.189  13.611  55.524  1.00  0.00           H  
ATOM   2291  H3S  OL    60      45.745  12.986  56.276  1.00  0.00           H  
ATOM   2292  C14  OL    60      45.505  15.018  55.598  1.00  0.00           C  
ATOM   2293  H4R  OL    60      44.954  14.713  54.706  1.00  0.00           H  
ATOM   2294  H4S  OL    60      44.831  15.383  56.376  1.00  0.00           H  
ATOM   2295  C15  OL    60      46.487  16.097  55.163  1.00  0.00           C  
ATOM   2296  H5R  OL    60      46.942  16.510  56.066  1.00  0.00           H  
ATOM   2297  H5S  OL    60      47.286  15.731  54.516  1.00  0.00           H  
ATOM   2298  C16  OL    60      45.753  17.235  54.539  1.00  0.00           C  
ATOM   2299  H6R  OL    60      44.918  17.530  55.178  1.00  0.00           H  
ATOM   2300  H6S  OL    60      46.511  18.021  54.520  1.00  0.00           H  
ATOM   2301  C17  OL    60      45.209  16.949  53.106  1.00  0.00           C  
ATOM   2302  H7R  OL    60      44.326  16.310  53.176  1.00  0.00           H  
ATOM   2303  H7S  OL    60      44.706  17.859  52.774  1.00  0.00           H  
ATOM   2304  C18  OL    60      46.284  16.439  52.135  1.00  0.00           C  
ATOM   2305  H8R  OL    60      46.657  15.492  52.530  1.00  0.00           H  
ATOM   2306  H8S  OL    60      45.833  16.010  51.237  1.00  0.00           H  
ATOM   2307  C19  OL    60      47.361  17.449  51.871  1.00  0.00           C  
ATOM   2308  H9R  OL    60      47.945  17.576  52.779  1.00  0.00           H  
ATOM   2309 C110  OL    60      47.455  18.240  50.798  1.00  0.00           C  
ATOM   2310 H10R  OL    60      48.187  19.042  50.755  1.00  0.00           H  
ATOM   2311 C111  OL    60      46.568  18.148  49.577  1.00  0.00           C  
ATOM   2312 H11R  OL    60      47.245  18.191  48.722  1.00  0.00           H  
ATOM   2313 H11S  OL    60      45.949  17.251  49.505  1.00  0.00           H  
ATOM   2314 C112  OL    60      45.555  19.278  49.425  1.00  0.00           C  
ATOM   2315 H12R  OL    60      45.006  19.331  50.368  1.00  0.00           H  
ATOM   2316 H12S  OL    60      46.107  20.216  49.350  1.00  0.00           H  
ATOM   2317 C113  OL    60      44.587  19.020  48.211  1.00  0.00           C  
ATOM   2318 H13R  OL    60      44.285  17.988  48.021  1.00  0.00           H  
ATOM   2319 H13S  OL    60      43.671  19.611  48.270  1.00  0.00           H  
ATOM   2320 C114  OL    60      45.315  19.439  46.909  1.00  0.00           C  
ATOM   2321 H14R  OL    60      45.652  20.463  47.082  1.00  0.00           H  
ATOM   2322 H14S  OL    60      46.221  18.860  46.718  1.00  0.00           H  
ATOM   2323 C115  OL    60      44.426  19.483  45.610  1.00  0.00           C  
ATOM   2324 H15R  OL    60      44.996  19.858  44.757  1.00  0.00           H  
ATOM   2325 H15S  OL    60      44.140  18.471  45.316  1.00  0.00           H  
ATOM   2326 C116  OL    60      43.196  20.361  45.731  1.00  0.00           C  
ATOM   2327 H16R  OL    60      42.405  19.859  46.293  1.00  0.00           H  
ATOM   2328 H16S  OL    60      43.406  21.227  46.363  1.00  0.00           H  
ATOM   2329 C117  OL    60      42.657  20.885  44.343  1.00  0.00           C  
ATOM   2330 H17R  OL    60      41.889  21.645  44.501  1.00  0.00           H  
ATOM   2331 H17S  OL    60      43.441  21.432  43.815  1.00  0.00           H  
ATOM   2332 C118  OL    60      42.136  19.675  43.519  1.00  0.00           C  
ATOM   2333 H18R  OL    60      41.811  20.105  42.570  1.00  0.00           H  
ATOM   2334 H18S  OL    60      41.357  19.091  44.015  1.00  0.00           H  
ATOM   2335 H18T  OL    60      42.921  18.936  43.344  1.00  0.00           H  
TER    2336       OL    60 
ATOM   2336  C1  CHL    61      31.610  41.444  55.819  1.00  0.00           C  
ATOM   2337  H11 CHL    61      31.881  42.421  55.415  1.00  0.00           H  
ATOM   2338  H12 CHL    61      32.542  40.923  56.048  1.00  0.00           H  
ATOM   2339  C2  CHL    61      30.958  41.716  57.172  1.00  0.00           C  
ATOM   2340  H21 CHL    61      30.771  40.747  57.638  1.00  0.00           H  
ATOM   2341  H22 CHL    61      31.651  42.262  57.815  1.00  0.00           H  
ATOM   2342  C3  CHL    61      29.623  42.445  57.040  1.00  0.00           C  
ATOM   2343  H31 CHL    61      29.808  43.444  56.635  1.00  0.00           H  
ATOM   2344  C4  CHL    61      28.631  41.786  56.120  1.00  0.00           C  
ATOM   2345  H41 CHL    61      28.420  40.874  56.682  1.00  0.00           H  
ATOM   2346  H42 CHL    61      27.751  42.417  55.977  1.00  0.00           H  
ATOM   2347  C5  CHL    61      29.288  41.408  54.797  1.00  0.00           C  
ATOM   2348  C6  CHL    61      28.648  41.697  53.665  1.00  0.00           C  
ATOM   2349  H61 CHL    61      27.731  42.252  53.841  1.00  0.00           H  
ATOM   2350  C7  CHL    61      29.035  41.405  52.304  1.00  0.00           C  
ATOM   2351  H71 CHL    61      28.177  40.888  51.868  1.00  0.00           H  
ATOM   2352  H72 CHL    61      29.131  42.288  51.669  1.00  0.00           H  
ATOM   2353  C8  CHL    61      30.298  40.492  52.177  1.00  0.00           C  
ATOM   2354  H81 CHL    61      29.993  39.444  52.163  1.00  0.00           H  
ATOM   2355  C9  CHL    61      31.306  40.758  53.326  1.00  0.00           C  
ATOM   2356  H91 CHL    61      31.694  41.773  53.214  1.00  0.00           H  
ATOM   2357  C10 CHL    61      30.721  40.675  54.794  1.00  0.00           C  
ATOM   2358  C11 CHL    61      32.638  39.803  53.107  1.00  0.00           C  
ATOM   2359 H111 CHL    61      33.337  40.252  53.815  1.00  0.00           H  
ATOM   2360 H112 CHL    61      32.460  38.751  53.337  1.00  0.00           H  
ATOM   2361  C12 CHL    61      33.263  39.850  51.656  1.00  0.00           C  
ATOM   2362 H121 CHL    61      33.735  40.820  51.483  1.00  0.00           H  
ATOM   2363 H122 CHL    61      33.999  39.066  51.466  1.00  0.00           H  
ATOM   2364  C13 CHL    61      32.153  39.553  50.569  1.00  0.00           C  
ATOM   2365  C14 CHL    61      31.054  40.645  50.769  1.00  0.00           C  
ATOM   2366 H141 CHL    61      31.574  41.605  50.752  1.00  0.00           H  
ATOM   2367  C15 CHL    61      30.310  40.636  49.497  1.00  0.00           C  
ATOM   2368 H151 CHL    61      29.391  40.048  49.444  1.00  0.00           H  
ATOM   2369 H152 CHL    61      29.983  41.668  49.353  1.00  0.00           H  
ATOM   2370  C16 CHL    61      31.245  40.317  48.387  1.00  0.00           C  
ATOM   2371 H161 CHL    61      30.950  39.396  47.878  1.00  0.00           H  
ATOM   2372 H162 CHL    61      31.346  41.160  47.700  1.00  0.00           H  
ATOM   2373  C17 CHL    61      32.575  39.977  49.091  1.00  0.00           C  
ATOM   2374 H171 CHL    61      33.151  40.905  49.070  1.00  0.00           H  
ATOM   2375  C18 CHL    61      31.697  37.982  50.479  1.00  0.00           C  
ATOM   2376 H181 CHL    61      30.977  37.570  51.189  1.00  0.00           H  
ATOM   2377 H182 CHL    61      32.578  37.337  50.445  1.00  0.00           H  
ATOM   2378 H183 CHL    61      31.121  37.890  49.557  1.00  0.00           H  
ATOM   2379  C19 CHL    61      30.493  39.235  55.237  1.00  0.00           C  
ATOM   2380 H191 CHL    61      29.978  38.599  54.514  1.00  0.00           H  
ATOM   2381 H192 CHL    61      30.034  39.099  56.219  1.00  0.00           H  
ATOM   2382 H193 CHL    61      31.424  38.680  55.369  1.00  0.00           H  
ATOM   2383  C20 CHL    61      33.568  39.004  48.286  1.00  0.00           C  
ATOM   2384 H201 CHL    61      33.109  38.014  48.269  1.00  0.00           H  
ATOM   2385  C21 CHL    61      34.933  38.764  48.912  1.00  0.00           C  
ATOM   2386 H211 CHL    61      34.859  38.143  49.807  1.00  0.00           H  
ATOM   2387 H212 CHL    61      35.252  39.717  49.338  1.00  0.00           H  
ATOM   2388 H213 CHL    61      35.790  38.390  48.348  1.00  0.00           H  
ATOM   2389  C22 CHL    61      33.744  39.454  46.841  1.00  0.00           C  
ATOM   2390 H221 CHL    61      32.806  39.525  46.287  1.00  0.00           H  
ATOM   2391 H222 CHL    61      34.152  40.458  46.711  1.00  0.00           H  
ATOM   2392  C23 CHL    61      34.575  38.500  46.015  1.00  0.00           C  
ATOM   2393 H231 CHL    61      35.602  38.376  46.362  1.00  0.00           H  
ATOM   2394 H232 CHL    61      34.070  37.531  46.032  1.00  0.00           H  
ATOM   2395  C24 CHL    61      34.742  39.023  44.634  1.00  0.00           C  
ATOM   2396 H241 CHL    61      33.731  39.183  44.254  1.00  0.00           H  
ATOM   2397 H242 CHL    61      35.210  40.003  44.525  1.00  0.00           H  
ATOM   2398  C25 CHL    61      35.362  37.988  43.670  1.00  0.00           C  
ATOM   2399 H251 CHL    61      34.787  37.078  43.852  1.00  0.00           H  
ATOM   2400  C26 CHL    61      36.834  37.655  43.921  1.00  0.00           C  
ATOM   2401 H261 CHL    61      36.982  37.204  44.904  1.00  0.00           H  
ATOM   2402 H262 CHL    61      37.439  38.530  43.672  1.00  0.00           H  
ATOM   2403 H263 CHL    61      37.132  36.847  43.250  1.00  0.00           H  
ATOM   2404  C27 CHL    61      35.257  38.324  42.252  1.00  0.00           C  
ATOM   2405 H271 CHL    61      34.251  38.695  42.047  1.00  0.00           H  
ATOM   2406 H272 CHL    61      35.542  37.482  41.618  1.00  0.00           H  
ATOM   2407 H273 CHL    61      35.947  39.124  41.972  1.00  0.00           H  
ATOM   2408  O1  CHL    61      29.056  42.535  58.390  1.00  0.00           O  
ATOM   2409  HO1 CHL    61      29.780  42.997  58.849  1.00  0.00           H  
TER    2410      CHL    61 
ATOM   2410 C116  PA    62      61.978  25.545  41.438  1.00  0.00           C  
ATOM   2411 H16R  PA    62      61.017  25.817  40.997  1.00  0.00           H  
ATOM   2412 H16S  PA    62      62.624  26.116  40.768  1.00  0.00           H  
ATOM   2413 H16T  PA    62      62.060  25.937  42.454  1.00  0.00           H  
ATOM   2414 C115  PA    62      62.170  24.039  41.428  1.00  0.00           C  
ATOM   2415 H15R  PA    62      63.181  23.809  41.770  1.00  0.00           H  
ATOM   2416 H15S  PA    62      62.231  23.654  40.408  1.00  0.00           H  
ATOM   2417 C114  PA    62      61.139  23.361  42.376  1.00  0.00           C  
ATOM   2418 H14R  PA    62      60.162  23.501  41.908  1.00  0.00           H  
ATOM   2419 H14S  PA    62      61.012  23.975  43.270  1.00  0.00           H  
ATOM   2420 C113  PA    62      61.105  21.834  42.430  1.00  0.00           C  
ATOM   2421 H13R  PA    62      60.964  21.406  41.436  1.00  0.00           H  
ATOM   2422 H13S  PA    62      60.235  21.706  43.078  1.00  0.00           H  
ATOM   2423 C112  PA    62      62.416  21.402  43.204  1.00  0.00           C  
ATOM   2424 H12R  PA    62      62.407  22.101  44.042  1.00  0.00           H  
ATOM   2425 H12S  PA    62      63.300  21.648  42.613  1.00  0.00           H  
ATOM   2426 C111  PA    62      62.458  20.029  43.886  1.00  0.00           C  
ATOM   2427 H11R  PA    62      62.218  19.246  43.164  1.00  0.00           H  
ATOM   2428 H11S  PA    62      61.701  19.983  44.671  1.00  0.00           H  
ATOM   2429 C110  PA    62      63.818  19.826  44.583  1.00  0.00           C  
ATOM   2430 H10R  PA    62      63.684  20.020  45.649  1.00  0.00           H  
ATOM   2431 H10S  PA    62      64.624  20.477  44.237  1.00  0.00           H  
ATOM   2432  C19  PA    62      64.353  18.383  44.255  1.00  0.00           C  
ATOM   2433  H9R  PA    62      64.727  18.484  43.233  1.00  0.00           H  
ATOM   2434  H9S  PA    62      63.547  17.657  44.381  1.00  0.00           H  
ATOM   2435  C18  PA    62      65.631  18.035  45.186  1.00  0.00           C  
ATOM   2436  H8R  PA    62      66.101  17.098  44.883  1.00  0.00           H  
ATOM   2437  H8S  PA    62      66.438  18.731  44.946  1.00  0.00           H  
ATOM   2438  C17  PA    62      65.441  18.023  46.805  1.00  0.00           C  
ATOM   2439  H7R  PA    62      64.507  17.568  47.143  1.00  0.00           H  
ATOM   2440  H7S  PA    62      65.367  19.078  47.077  1.00  0.00           H  
ATOM   2441  C16  PA    62      66.543  17.334  47.630  1.00  0.00           C  
ATOM   2442  H6R  PA    62      67.511  17.646  47.233  1.00  0.00           H  
ATOM   2443  H6S  PA    62      66.619  16.253  47.495  1.00  0.00           H  
ATOM   2444  C15  PA    62      66.468  17.659  49.119  1.00  0.00           C  
ATOM   2445  H5R  PA    62      65.564  17.234  49.559  1.00  0.00           H  
ATOM   2446  H5S  PA    62      66.358  18.733  49.286  1.00  0.00           H  
ATOM   2447  C14  PA    62      67.716  17.028  49.807  1.00  0.00           C  
ATOM   2448  H4R  PA    62      68.619  17.265  49.239  1.00  0.00           H  
ATOM   2449  H4S  PA    62      67.528  15.953  49.760  1.00  0.00           H  
ATOM   2450  C13  PA    62      67.830  17.507  51.235  1.00  0.00           C  
ATOM   2451  H3R  PA    62      67.675  18.586  51.170  1.00  0.00           H  
ATOM   2452  H3S  PA    62      68.840  17.354  51.621  1.00  0.00           H  
ATOM   2453  C12  PA    62      66.954  16.614  52.099  1.00  0.00           C  
ATOM   2454  H2R  PA    62      67.322  15.590  51.999  1.00  0.00           H  
ATOM   2455  H2S  PA    62      65.932  16.783  51.754  1.00  0.00           H  
ATOM   2456  C11  PE    63      66.919  17.074  53.529  1.00  0.00           C  
ATOM   2457  O12  PE    63      67.840  17.655  54.100  1.00  0.00           O  
ATOM   2458  O11  PE    63      65.821  16.623  54.166  1.00  0.00           O  
ATOM   2459  C1   PE    63      65.794  16.702  55.662  1.00  0.00           C  
ATOM   2460  HR   PE    63      64.740  16.600  55.933  1.00  0.00           H  
ATOM   2461  HS   PE    63      66.231  17.648  55.992  1.00  0.00           H  
ATOM   2462  C2   PE    63      66.595  15.538  56.403  1.00  0.00           C  
ATOM   2463  HX   PE    63      66.043  15.218  57.291  1.00  0.00           H  
ATOM   2464  C3   PE    63      68.073  15.929  56.822  1.00  0.00           C  
ATOM   2465  HA   PE    63      68.009  16.925  57.268  1.00  0.00           H  
ATOM   2466  HB   PE    63      68.819  16.020  56.029  1.00  0.00           H  
ATOM   2467  O31  PE    63      68.587  14.882  57.718  1.00  0.00           O  
ATOM   2468  P31  PE    63      68.030  14.736  59.246  1.00  0.00           P  
ATOM   2469  O32  PE    63      69.249  15.572  59.967  1.00  0.00           O  
ATOM   2470  C31  PE    63      69.312  17.018  59.734  1.00  0.00           C  
ATOM   2471  H1A  PE    63      68.321  17.478  59.730  1.00  0.00           H  
ATOM   2472  H1B  PE    63      69.647  17.088  58.696  1.00  0.00           H  
ATOM   2473  C32  PE    63      70.386  17.662  60.508  1.00  0.00           C  
ATOM   2474  H2A  PE    63      70.467  18.718  60.245  1.00  0.00           H  
ATOM   2475  H2B  PE    63      70.277  17.504  61.582  1.00  0.00           H  
ATOM   2476  N31  PE    63      71.669  17.125  60.068  1.00  0.00           N  
ATOM   2477 HN1A  PE    63      72.474  17.402  60.654  1.00  0.00           H  
ATOM   2478 HN1B  PE    63      71.598  16.098  59.988  1.00  0.00           H  
ATOM   2479 HN1C  PE    63      71.724  17.379  59.068  1.00  0.00           H  
ATOM   2480  O33  PE    63      66.753  15.513  59.438  1.00  0.00           O  
ATOM   2481  O34  PE    63      68.142  13.317  59.595  1.00  0.00           O  
ATOM   2482  O21  PE    63      66.594  14.267  55.711  1.00  0.00           O  
ATOM   2483  C21  PE    63      65.425  13.668  55.490  1.00  0.00           C  
ATOM   2484  O22  PE    63      64.366  14.205  55.787  1.00  0.00           O  
ATOM   2485  C12  OL    64      65.624  12.354  54.852  1.00  0.00           C  
ATOM   2486  H2R  OL    64      66.387  11.825  55.427  1.00  0.00           H  
ATOM   2487  H2S  OL    64      64.723  11.737  54.811  1.00  0.00           H  
ATOM   2488  C13  OL    64      66.062  12.408  53.346  1.00  0.00           C  
ATOM   2489  H3R  OL    64      66.989  12.956  53.165  1.00  0.00           H  
ATOM   2490  H3S  OL    64      66.175  11.385  52.982  1.00  0.00           H  
ATOM   2491  C14  OL    64      64.952  12.986  52.477  1.00  0.00           C  
ATOM   2492  H4R  OL    64      63.951  12.656  52.764  1.00  0.00           H  
ATOM   2493  H4S  OL    64      64.949  14.055  52.699  1.00  0.00           H  
ATOM   2494  C15  OL    64      65.203  12.729  50.953  1.00  0.00           C  
ATOM   2495  H5R  OL    64      66.124  13.241  50.664  1.00  0.00           H  
ATOM   2496  H5S  OL    64      65.316  11.695  50.621  1.00  0.00           H  
ATOM   2497  C16  OL    64      64.078  13.258  50.094  1.00  0.00           C  
ATOM   2498  H6R  OL    64      64.179  12.957  49.049  1.00  0.00           H  
ATOM   2499  H6S  OL    64      63.210  12.686  50.427  1.00  0.00           H  
ATOM   2500  C17  OL    64      63.754  14.796  50.189  1.00  0.00           C  
ATOM   2501  H7R  OL    64      63.547  14.962  51.248  1.00  0.00           H  
ATOM   2502  H7S  OL    64      64.738  15.174  49.901  1.00  0.00           H  
ATOM   2503  C18  OL    64      62.696  15.316  49.160  1.00  0.00           C  
ATOM   2504  H8R  OL    64      62.214  16.245  49.474  1.00  0.00           H  
ATOM   2505  H8S  OL    64      63.048  15.599  48.166  1.00  0.00           H  
ATOM   2506  C19  OL    64      61.605  14.328  48.993  1.00  0.00           C  
ATOM   2507  H9R  OL    64      61.578  13.532  49.733  1.00  0.00           H  
ATOM   2508 C110  OL    64      60.660  14.346  48.104  1.00  0.00           C  
ATOM   2509 H10R  OL    64      59.887  13.581  48.098  1.00  0.00           H  
ATOM   2510 C111  OL    64      60.491  15.535  47.136  1.00  0.00           C  
ATOM   2511 H11R  OL    64      60.878  16.456  47.579  1.00  0.00           H  
ATOM   2512 H11S  OL    64      60.944  15.347  46.160  1.00  0.00           H  
ATOM   2513 C112  OL    64      58.977  15.844  46.879  1.00  0.00           C  
ATOM   2514 H12R  OL    64      58.580  14.851  46.653  1.00  0.00           H  
ATOM   2515 H12S  OL    64      58.575  16.337  47.766  1.00  0.00           H  
ATOM   2516 C113  OL    64      58.913  16.817  45.675  1.00  0.00           C  
ATOM   2517 H13R  OL    64      59.238  17.752  46.135  1.00  0.00           H  
ATOM   2518 H13S  OL    64      59.525  16.501  44.827  1.00  0.00           H  
ATOM   2519 C114  OL    64      57.508  16.829  45.205  1.00  0.00           C  
ATOM   2520 H14R  OL    64      57.129  15.812  45.094  1.00  0.00           H  
ATOM   2521 H14S  OL    64      56.922  17.359  45.959  1.00  0.00           H  
ATOM   2522 C115  OL    64      57.430  17.593  43.802  1.00  0.00           C  
ATOM   2523 H15R  OL    64      57.952  17.044  43.015  1.00  0.00           H  
ATOM   2524 H15S  OL    64      56.401  17.766  43.481  1.00  0.00           H  
ATOM   2525 C116  OL    64      58.062  18.959  43.778  1.00  0.00           C  
ATOM   2526 H16R  OL    64      57.700  19.492  44.659  1.00  0.00           H  
ATOM   2527 H16S  OL    64      59.149  18.894  43.856  1.00  0.00           H  
ATOM   2528 C117  OL    64      57.794  19.858  42.523  1.00  0.00           C  
ATOM   2529 H17R  OL    64      56.703  19.892  42.483  1.00  0.00           H  
ATOM   2530 H17S  OL    64      58.158  20.878  42.658  1.00  0.00           H  
ATOM   2531 C118  OL    64      58.401  19.355  41.204  1.00  0.00           C  
ATOM   2532 H18R  OL    64      59.488  19.269  41.147  1.00  0.00           H  
ATOM   2533 H18S  OL    64      58.070  20.026  40.408  1.00  0.00           H  
ATOM   2534 H18T  OL    64      58.039  18.333  41.071  1.00  0.00           H  
TER    2535       OL    64 
ATOM   2535 C116  PA    65      70.566  68.363  39.717  1.00  0.00           C  
ATOM   2536 H16R  PA    65      71.523  67.839  39.669  1.00  0.00           H  
ATOM   2537 H16S  PA    65      70.858  69.332  40.126  1.00  0.00           H  
ATOM   2538 H16T  PA    65      70.185  68.524  38.706  1.00  0.00           H  
ATOM   2539 C115  PA    65      69.561  67.713  40.703  1.00  0.00           C  
ATOM   2540 H15R  PA    65      69.237  66.788  40.222  1.00  0.00           H  
ATOM   2541 H15S  PA    65      68.662  68.322  40.822  1.00  0.00           H  
ATOM   2542 C114  PA    65      70.298  67.276  41.961  1.00  0.00           C  
ATOM   2543 H14R  PA    65      71.193  66.692  41.737  1.00  0.00           H  
ATOM   2544 H14S  PA    65      69.625  66.581  42.468  1.00  0.00           H  
ATOM   2545 C113  PA    65      70.610  68.340  42.993  1.00  0.00           C  
ATOM   2546 H13R  PA    65      69.721  68.926  43.234  1.00  0.00           H  
ATOM   2547 H13S  PA    65      71.431  68.879  42.516  1.00  0.00           H  
ATOM   2548 C112  PA    65      71.115  67.781  44.278  1.00  0.00           C  
ATOM   2549 H12R  PA    65      71.964  67.122  44.084  1.00  0.00           H  
ATOM   2550 H12S  PA    65      70.299  67.124  44.586  1.00  0.00           H  
ATOM   2551 C111  PA    65      71.410  68.884  45.206  1.00  0.00           C  
ATOM   2552 H11R  PA    65      70.549  69.539  45.352  1.00  0.00           H  
ATOM   2553 H11S  PA    65      72.346  69.325  44.858  1.00  0.00           H  
ATOM   2554 C110  PA    65      71.651  68.224  46.607  1.00  0.00           C  
ATOM   2555 H10R  PA    65      72.237  67.307  46.512  1.00  0.00           H  
ATOM   2556 H10S  PA    65      70.645  68.009  46.972  1.00  0.00           H  
ATOM   2557  C19  PA    65      72.402  69.225  47.553  1.00  0.00           C  
ATOM   2558  H9R  PA    65      71.888  70.176  47.710  1.00  0.00           H  
ATOM   2559  H9S  PA    65      73.299  69.600  47.055  1.00  0.00           H  
ATOM   2560  C18  PA    65      72.730  68.716  48.976  1.00  0.00           C  
ATOM   2561  H8R  PA    65      73.309  67.798  48.864  1.00  0.00           H  
ATOM   2562  H8S  PA    65      71.799  68.519  49.512  1.00  0.00           H  
ATOM   2563  C17  PA    65      73.607  69.679  49.734  1.00  0.00           C  
ATOM   2564  H7R  PA    65      73.235  70.704  49.672  1.00  0.00           H  
ATOM   2565  H7S  PA    65      74.606  69.614  49.297  1.00  0.00           H  
ATOM   2566  C16  PA    65      73.670  69.303  51.172  1.00  0.00           C  
ATOM   2567  H6R  PA    65      73.681  68.224  51.344  1.00  0.00           H  
ATOM   2568  H6S  PA    65      72.636  69.549  51.422  1.00  0.00           H  
ATOM   2569  C15  PA    65      74.748  70.069  52.074  1.00  0.00           C  
ATOM   2570  H5R  PA    65      74.537  71.134  51.960  1.00  0.00           H  
ATOM   2571  H5S  PA    65      75.778  69.890  51.760  1.00  0.00           H  
ATOM   2572  C14  PA    65      74.654  69.657  53.593  1.00  0.00           C  
ATOM   2573  H4R  PA    65      74.687  68.570  53.692  1.00  0.00           H  
ATOM   2574  H4S  PA    65      73.718  69.967  54.063  1.00  0.00           H  
ATOM   2575  C13  PA    65      75.898  70.161  54.344  1.00  0.00           C  
ATOM   2576  H3R  PA    65      75.943  71.216  54.064  1.00  0.00           H  
ATOM   2577  H3S  PA    65      76.785  69.622  54.007  1.00  0.00           H  
ATOM   2578  C12  PA    65      75.696  70.106  55.928  1.00  0.00           C  
ATOM   2579  H2R  PA    65      75.494  69.074  56.224  1.00  0.00           H  
ATOM   2580  H2S  PA    65      74.792  70.650  56.207  1.00  0.00           H  
ATOM   2581  C11  PC    66      76.894  70.678  56.599  1.00  0.00           C  
ATOM   2582  O12  PC    66      77.632  70.057  57.278  1.00  0.00           O  
ATOM   2583  O11  PC    66      76.935  72.005  56.371  1.00  0.00           O  
ATOM   2584  C1   PC    66      77.892  72.819  57.067  1.00  0.00           C  
ATOM   2585  HR   PC    66      78.141  72.408  58.049  1.00  0.00           H  
ATOM   2586  HS   PC    66      77.520  73.847  57.051  1.00  0.00           H  
ATOM   2587  C2   PC    66      79.264  72.826  56.302  1.00  0.00           C  
ATOM   2588  HX   PC    66      79.684  71.817  56.345  1.00  0.00           H  
ATOM   2589  C3   PC    66      80.283  73.817  56.775  1.00  0.00           C  
ATOM   2590  HA   PC    66      81.201  73.879  56.184  1.00  0.00           H  
ATOM   2591  HB   PC    66      80.510  73.535  57.806  1.00  0.00           H  
ATOM   2592  O31  PC    66      79.683  75.097  56.891  1.00  0.00           O  
ATOM   2593  P31  PC    66      80.389  76.197  57.825  1.00  0.00           P  
ATOM   2594  O32  PC    66      79.941  75.611  59.236  1.00  0.00           O  
ATOM   2595  C31  PC    66      78.496  75.697  59.614  1.00  0.00           C  
ATOM   2596  H1A  PC    66      78.272  74.913  60.342  1.00  0.00           H  
ATOM   2597  H1B  PC    66      77.894  75.560  58.712  1.00  0.00           H  
ATOM   2598  C32  PC    66      78.191  77.104  60.246  1.00  0.00           C  
ATOM   2599  H2A  PC    66      77.121  77.267  60.379  1.00  0.00           H  
ATOM   2600  H2B  PC    66      78.569  77.841  59.536  1.00  0.00           H  
ATOM   2601  N31  PC    66      78.954  77.445  61.541  1.00  0.00           N  
ATOM   2602  C33  PC    66      78.596  76.360  62.637  1.00  0.00           C  
ATOM   2603  H3A  PC    66      78.893  75.401  62.209  1.00  0.00           H  
ATOM   2604  H3B  PC    66      77.524  76.369  62.840  1.00  0.00           H  
ATOM   2605  H3C  PC    66      79.222  76.657  63.479  1.00  0.00           H  
ATOM   2606  C34  PC    66      80.364  77.374  61.301  1.00  0.00           C  
ATOM   2607  H4A  PC    66      80.620  76.318  61.207  1.00  0.00           H  
ATOM   2608  H4B  PC    66      80.781  77.742  62.240  1.00  0.00           H  
ATOM   2609  H4C  PC    66      80.467  78.028  60.434  1.00  0.00           H  
ATOM   2610  C35  PC    66      78.523  78.721  62.127  1.00  0.00           C  
ATOM   2611  H5A  PC    66      78.853  78.708  63.167  1.00  0.00           H  
ATOM   2612  H5B  PC    66      77.436  78.650  62.176  1.00  0.00           H  
ATOM   2613  H5C  PC    66      78.839  79.511  61.444  1.00  0.00           H  
ATOM   2614  O33  PC    66      81.855  76.047  57.725  1.00  0.00           O  
ATOM   2615  O34  PC    66      79.619  77.473  57.648  1.00  0.00           O  
ATOM   2616  O21  PC    66      79.060  73.098  54.847  1.00  0.00           O  
ATOM   2617  C21  PC    66      79.012  72.171  53.862  1.00  0.00           C  
ATOM   2618  O22  PC    66      78.937  70.946  54.052  1.00  0.00           O  
ATOM   2619  C12  OL    67      78.867  72.892  52.570  1.00  0.00           C  
ATOM   2620  H2R  OL    67      78.462  73.863  52.862  1.00  0.00           H  
ATOM   2621  H2S  OL    67      79.827  73.173  52.131  1.00  0.00           H  
ATOM   2622  C13  OL    67      77.990  72.187  51.569  1.00  0.00           C  
ATOM   2623  H3R  OL    67      78.537  71.312  51.210  1.00  0.00           H  
ATOM   2624  H3S  OL    67      76.981  71.897  51.868  1.00  0.00           H  
ATOM   2625  C14  OL    67      77.758  73.169  50.447  1.00  0.00           C  
ATOM   2626  H4R  OL    67      77.039  73.927  50.763  1.00  0.00           H  
ATOM   2627  H4S  OL    67      78.666  73.678  50.117  1.00  0.00           H  
ATOM   2628  C15  OL    67      77.074  72.426  49.303  1.00  0.00           C  
ATOM   2629  H5R  OL    67      76.171  71.928  49.662  1.00  0.00           H  
ATOM   2630  H5S  OL    67      76.685  73.149  48.583  1.00  0.00           H  
ATOM   2631  C16  OL    67      78.095  71.553  48.518  1.00  0.00           C  
ATOM   2632  H6R  OL    67      78.874  72.289  48.306  1.00  0.00           H  
ATOM   2633  H6S  OL    67      78.404  70.698  49.124  1.00  0.00           H  
ATOM   2634  C17  OL    67      77.549  70.861  47.349  1.00  0.00           C  
ATOM   2635  H7R  OL    67      78.297  70.276  46.810  1.00  0.00           H  
ATOM   2636  H7S  OL    67      76.791  70.158  47.699  1.00  0.00           H  
ATOM   2637  C18  OL    67      76.868  71.755  46.262  1.00  0.00           C  
ATOM   2638  H8R  OL    67      76.322  72.492  46.854  1.00  0.00           H  
ATOM   2639  H8S  OL    67      77.539  72.287  45.585  1.00  0.00           H  
ATOM   2640  C19  OL    67      75.881  70.990  45.419  1.00  0.00           C  
ATOM   2641  H9R  OL    67      74.851  70.871  45.745  1.00  0.00           H  
ATOM   2642 C110  OL    67      76.181  70.299  44.367  1.00  0.00           C  
ATOM   2643 H10R  OL    67      75.396  69.782  43.823  1.00  0.00           H  
ATOM   2644 C111  OL    67      77.564  70.245  43.744  1.00  0.00           C  
ATOM   2645 H11R  OL    67      78.280  70.862  44.291  1.00  0.00           H  
ATOM   2646 H11S  OL    67      77.853  69.210  43.937  1.00  0.00           H  
ATOM   2647 C112  OL    67      77.751  70.576  42.283  1.00  0.00           C  
ATOM   2648 H12R  OL    67      77.031  70.025  41.674  1.00  0.00           H  
ATOM   2649 H12S  OL    67      77.547  71.633  42.104  1.00  0.00           H  
ATOM   2650 C113  OL    67      79.151  70.240  41.710  1.00  0.00           C  
ATOM   2651 H13R  OL    67      79.818  70.961  42.188  1.00  0.00           H  
ATOM   2652 H13S  OL    67      79.396  69.262  42.130  1.00  0.00           H  
ATOM   2653 C114  OL    67      79.335  70.278  40.138  1.00  0.00           C  
ATOM   2654 H14R  OL    67      79.084  71.305  39.865  1.00  0.00           H  
ATOM   2655 H14S  OL    67      80.395  70.106  39.943  1.00  0.00           H  
ATOM   2656 C115  OL    67      78.603  69.233  39.338  1.00  0.00           C  
ATOM   2657 H15R  OL    67      77.565  69.402  39.631  1.00  0.00           H  
ATOM   2658 H15S  OL    67      78.679  69.456  38.272  1.00  0.00           H  
ATOM   2659 C116  OL    67      78.839  67.773  39.662  1.00  0.00           C  
ATOM   2660 H16R  OL    67      79.860  67.552  39.980  1.00  0.00           H  
ATOM   2661 H16S  OL    67      78.154  67.575  40.489  1.00  0.00           H  
ATOM   2662 C117  OL    67      78.443  66.858  38.488  1.00  0.00           C  
ATOM   2663 H17R  OL    67      77.398  66.935  38.182  1.00  0.00           H  
ATOM   2664 H17S  OL    67      79.006  67.148  37.598  1.00  0.00           H  
ATOM   2665 C118  OL    67      78.583  65.307  38.637  1.00  0.00           C  
ATOM   2666 H18R  OL    67      78.192  64.913  39.578  1.00  0.00           H  
ATOM   2667 H18S  OL    67      79.636  65.068  38.800  1.00  0.00           H  
ATOM   2668 H18T  OL    67      78.224  64.734  37.780  1.00  0.00           H  
TER    2669       OL    67 
ATOM   2669 C116  PA    68      19.171  47.625  42.032  1.00  0.00           C  
ATOM   2670 H16R  PA    68      19.562  47.793  41.026  1.00  0.00           H  
ATOM   2671 H16S  PA    68      18.138  47.970  42.111  1.00  0.00           H  
ATOM   2672 H16T  PA    68      19.118  46.568  42.301  1.00  0.00           H  
ATOM   2673 C115  PA    68      20.065  48.168  43.072  1.00  0.00           C  
ATOM   2674 H15R  PA    68      19.680  47.992  44.079  1.00  0.00           H  
ATOM   2675 H15S  PA    68      20.095  49.259  43.044  1.00  0.00           H  
ATOM   2676 C114  PA    68      21.455  47.569  42.995  1.00  0.00           C  
ATOM   2677 H14R  PA    68      22.117  48.006  43.745  1.00  0.00           H  
ATOM   2678 H14S  PA    68      21.818  47.940  42.034  1.00  0.00           H  
ATOM   2679 C113  PA    68      21.626  46.030  43.135  1.00  0.00           C  
ATOM   2680 H13R  PA    68      22.708  45.884  43.122  1.00  0.00           H  
ATOM   2681 H13S  PA    68      21.289  45.538  42.220  1.00  0.00           H  
ATOM   2682 C112  PA    68      20.903  45.442  44.346  1.00  0.00           C  
ATOM   2683 H12R  PA    68      20.887  44.350  44.342  1.00  0.00           H  
ATOM   2684 H12S  PA    68      19.846  45.714  44.338  1.00  0.00           H  
ATOM   2685 C111  PA    68      21.357  46.035  45.699  1.00  0.00           C  
ATOM   2686 H11R  PA    68      20.712  46.892  45.908  1.00  0.00           H  
ATOM   2687 H11S  PA    68      22.371  46.439  45.670  1.00  0.00           H  
ATOM   2688 C110  PA    68      21.132  45.014  46.844  1.00  0.00           C  
ATOM   2689 H10R  PA    68      21.523  44.053  46.503  1.00  0.00           H  
ATOM   2690 H10S  PA    68      20.059  44.872  46.989  1.00  0.00           H  
ATOM   2691  C19  PA    68      21.902  45.365  48.181  1.00  0.00           C  
ATOM   2692  H9R  PA    68      22.983  45.371  48.025  1.00  0.00           H  
ATOM   2693  H9S  PA    68      21.791  44.627  48.978  1.00  0.00           H  
ATOM   2694  C18  PA    68      21.373  46.680  48.819  1.00  0.00           C  
ATOM   2695  H8R  PA    68      20.290  46.663  48.953  1.00  0.00           H  
ATOM   2696  H8S  PA    68      21.629  47.482  48.123  1.00  0.00           H  
ATOM   2697  C17  PA    68      21.966  46.932  50.213  1.00  0.00           C  
ATOM   2698  H7R  PA    68      21.956  48.019  50.319  1.00  0.00           H  
ATOM   2699  H7S  PA    68      23.034  46.713  50.283  1.00  0.00           H  
ATOM   2700  C16  PA    68      21.085  46.358  51.300  1.00  0.00           C  
ATOM   2701  H6R  PA    68      20.960  45.275  51.231  1.00  0.00           H  
ATOM   2702  H6S  PA    68      20.067  46.744  51.217  1.00  0.00           H  
ATOM   2703  C15  PA    68      21.607  46.794  52.667  1.00  0.00           C  
ATOM   2704  H5R  PA    68      21.847  47.859  52.703  1.00  0.00           H  
ATOM   2705  H5S  PA    68      22.549  46.283  52.874  1.00  0.00           H  
ATOM   2706  C14  PA    68      20.604  46.422  53.795  1.00  0.00           C  
ATOM   2707  H4R  PA    68      20.058  45.481  53.705  1.00  0.00           H  
ATOM   2708  H4S  PA    68      19.878  47.238  53.786  1.00  0.00           H  
ATOM   2709  C13  PA    68      21.411  46.673  55.099  1.00  0.00           C  
ATOM   2710  H3R  PA    68      21.667  47.732  55.179  1.00  0.00           H  
ATOM   2711  H3S  PA    68      22.345  46.107  55.113  1.00  0.00           H  
ATOM   2712  C12  PA    68      20.702  45.928  56.257  1.00  0.00           C  
ATOM   2713  H2R  PA    68      20.743  44.841  56.159  1.00  0.00           H  
ATOM   2714  H2S  PA    68      19.634  46.155  56.241  1.00  0.00           H  
ATOM   2715  C11  PC    69      21.260  46.410  57.507  1.00  0.00           C  
ATOM   2716  O12  PC    69      22.239  47.129  57.570  1.00  0.00           O  
ATOM   2717  O11  PC    69      20.625  46.124  58.711  1.00  0.00           O  
ATOM   2718  C1   PC    69      20.829  46.926  59.922  1.00  0.00           C  
ATOM   2719  HR   PC    69      21.730  47.540  59.844  1.00  0.00           H  
ATOM   2720  HS   PC    69      20.919  46.243  60.771  1.00  0.00           H  
ATOM   2721  C2   PC    69      19.662  47.907  60.088  1.00  0.00           C  
ATOM   2722  HX   PC    69      19.616  48.334  61.093  1.00  0.00           H  
ATOM   2723  C3   PC    69      18.355  47.093  60.008  1.00  0.00           C  
ATOM   2724  HA   PC    69      18.360  46.374  59.184  1.00  0.00           H  
ATOM   2725  HB   PC    69      17.504  47.779  60.014  1.00  0.00           H  
ATOM   2726  O31  PC    69      18.186  46.269  61.204  1.00  0.00           O  
ATOM   2727  P31  PC    69      17.630  46.859  62.545  1.00  0.00           P  
ATOM   2728  O32  PC    69      18.908  46.938  63.474  1.00  0.00           O  
ATOM   2729  C31  PC    69      19.523  45.818  64.059  1.00  0.00           C  
ATOM   2730  H1A  PC    69      19.895  45.278  63.184  1.00  0.00           H  
ATOM   2731  H1B  PC    69      18.850  45.211  64.670  1.00  0.00           H  
ATOM   2732  C32  PC    69      20.732  46.261  64.979  1.00  0.00           C  
ATOM   2733  H2A  PC    69      21.476  46.885  64.482  1.00  0.00           H  
ATOM   2734  H2B  PC    69      21.066  45.320  65.419  1.00  0.00           H  
ATOM   2735  N31  PC    69      20.381  47.051  66.187  1.00  0.00           N  
ATOM   2736  C33  PC    69      21.695  47.359  66.769  1.00  0.00           C  
ATOM   2737  H3A  PC    69      22.235  46.495  67.159  1.00  0.00           H  
ATOM   2738  H3B  PC    69      21.468  48.039  67.591  1.00  0.00           H  
ATOM   2739  H3C  PC    69      22.251  47.975  66.061  1.00  0.00           H  
ATOM   2740  C34  PC    69      19.562  48.321  65.967  1.00  0.00           C  
ATOM   2741  H4A  PC    69      18.552  48.222  65.566  1.00  0.00           H  
ATOM   2742  H4B  PC    69      20.133  48.866  65.214  1.00  0.00           H  
ATOM   2743  H4C  PC    69      19.527  48.983  66.833  1.00  0.00           H  
ATOM   2744  C35  PC    69      19.701  46.148  67.143  1.00  0.00           C  
ATOM   2745  H5A  PC    69      19.651  46.658  68.106  1.00  0.00           H  
ATOM   2746  H5B  PC    69      20.380  45.301  67.254  1.00  0.00           H  
ATOM   2747  H5C  PC    69      18.765  45.819  66.689  1.00  0.00           H  
ATOM   2748  O33  PC    69      17.145  48.287  62.317  1.00  0.00           O  
ATOM   2749  O34  PC    69      16.647  45.936  63.121  1.00  0.00           O  
ATOM   2750  O21  PC    69      19.739  48.927  59.082  1.00  0.00           O  
ATOM   2751  C21  PC    69      20.536  49.905  59.279  1.00  0.00           C  
ATOM   2752  O22  PC    69      21.276  50.043  60.240  1.00  0.00           O  
ATOM   2753  C12  OL    70      20.327  50.944  58.165  1.00  0.00           C  
ATOM   2754  H2R  OL    70      19.615  50.564  57.429  1.00  0.00           H  
ATOM   2755  H2S  OL    70      19.826  51.788  58.643  1.00  0.00           H  
ATOM   2756  C13  OL    70      21.593  51.428  57.498  1.00  0.00           C  
ATOM   2757  H3R  OL    70      21.204  52.148  56.775  1.00  0.00           H  
ATOM   2758  H3S  OL    70      22.330  51.966  58.098  1.00  0.00           H  
ATOM   2759  C14  OL    70      22.229  50.333  56.690  1.00  0.00           C  
ATOM   2760  H4R  OL    70      22.512  49.492  57.326  1.00  0.00           H  
ATOM   2761  H4S  OL    70      21.353  49.924  56.183  1.00  0.00           H  
ATOM   2762  C15  OL    70      23.400  50.706  55.767  1.00  0.00           C  
ATOM   2763  H5R  OL    70      23.226  51.662  55.268  1.00  0.00           H  
ATOM   2764  H5S  OL    70      24.348  50.866  56.285  1.00  0.00           H  
ATOM   2765  C16  OL    70      23.752  49.624  54.798  1.00  0.00           C  
ATOM   2766  H6R  OL    70      23.611  48.673  55.316  1.00  0.00           H  
ATOM   2767  H6S  OL    70      23.046  49.706  53.969  1.00  0.00           H  
ATOM   2768  C17  OL    70      25.123  49.768  54.162  1.00  0.00           C  
ATOM   2769  H7R  OL    70      25.817  49.995  54.974  1.00  0.00           H  
ATOM   2770  H7S  OL    70      25.365  48.816  53.684  1.00  0.00           H  
ATOM   2771  C18  OL    70      25.141  50.900  53.085  1.00  0.00           C  
ATOM   2772  H8R  OL    70      24.852  51.906  53.397  1.00  0.00           H  
ATOM   2773  H8S  OL    70      26.165  51.034  52.732  1.00  0.00           H  
ATOM   2774  C19  OL    70      24.125  50.607  52.003  1.00  0.00           C  
ATOM   2775  H9R  OL    70      23.227  51.213  52.092  1.00  0.00           H  
ATOM   2776 C110  OL    70      24.104  49.602  51.127  1.00  0.00           C  
ATOM   2777 H10R  OL    70      23.221  49.552  50.495  1.00  0.00           H  
ATOM   2778 C111  OL    70      25.339  48.777  50.740  1.00  0.00           C  
ATOM   2779 H11R  OL    70      26.283  49.282  50.954  1.00  0.00           H  
ATOM   2780 H11S  OL    70      25.366  47.841  51.301  1.00  0.00           H  
ATOM   2781 C112  OL    70      25.259  48.491  49.214  1.00  0.00           C  
ATOM   2782 H12R  OL    70      24.255  48.145  48.960  1.00  0.00           H  
ATOM   2783 H12S  OL    70      25.566  49.408  48.705  1.00  0.00           H  
ATOM   2784 C113  OL    70      26.174  47.379  48.708  1.00  0.00           C  
ATOM   2785 H13R  OL    70      27.196  47.505  49.070  1.00  0.00           H  
ATOM   2786 H13S  OL    70      25.723  46.453  49.071  1.00  0.00           H  
ATOM   2787 C114  OL    70      26.025  47.172  47.193  1.00  0.00           C  
ATOM   2788 H14R  OL    70      26.536  46.236  46.962  1.00  0.00           H  
ATOM   2789 H14S  OL    70      24.991  47.005  46.883  1.00  0.00           H  
ATOM   2790 C115  OL    70      26.567  48.341  46.270  1.00  0.00           C  
ATOM   2791 H15R  OL    70      26.169  49.281  46.659  1.00  0.00           H  
ATOM   2792 H15S  OL    70      27.657  48.274  46.240  1.00  0.00           H  
ATOM   2793 C116  OL    70      26.137  48.202  44.776  1.00  0.00           C  
ATOM   2794 H16R  OL    70      26.866  48.715  44.146  1.00  0.00           H  
ATOM   2795 H16S  OL    70      26.263  47.139  44.560  1.00  0.00           H  
ATOM   2796 C117  OL    70      24.641  48.396  44.525  1.00  0.00           C  
ATOM   2797 H17R  OL    70      24.482  48.143  43.474  1.00  0.00           H  
ATOM   2798 H17S  OL    70      24.041  47.786  45.204  1.00  0.00           H  
ATOM   2799 C118  OL    70      24.202  49.871  44.632  1.00  0.00           C  
ATOM   2800 H18R  OL    70      23.245  50.163  44.196  1.00  0.00           H  
ATOM   2801 H18S  OL    70      24.931  50.504  44.121  1.00  0.00           H  
ATOM   2802 H18T  OL    70      24.126  50.208  45.668  1.00  0.00           H  
TER    2803       OL    70 
ATOM   2803 C116  PA    71      54.654  68.724  40.236  1.00  0.00           C  
ATOM   2804 H16R  PA    71      54.236  68.789  39.229  1.00  0.00           H  
ATOM   2805 H16S  PA    71      55.212  67.786  40.259  1.00  0.00           H  
ATOM   2806 H16T  PA    71      55.222  69.649  40.358  1.00  0.00           H  
ATOM   2807 C115  PA    71      53.554  68.847  41.382  1.00  0.00           C  
ATOM   2808 H15R  PA    71      52.752  68.115  41.259  1.00  0.00           H  
ATOM   2809 H15S  PA    71      52.988  69.772  41.253  1.00  0.00           H  
ATOM   2810 C114  PA    71      54.141  68.735  42.783  1.00  0.00           C  
ATOM   2811 H14R  PA    71      54.942  69.461  42.941  1.00  0.00           H  
ATOM   2812 H14S  PA    71      54.621  67.766  42.936  1.00  0.00           H  
ATOM   2813 C113  PA    71      53.089  68.991  43.912  1.00  0.00           C  
ATOM   2814 H13R  PA    71      52.319  68.227  43.792  1.00  0.00           H  
ATOM   2815 H13S  PA    71      52.637  69.979  43.800  1.00  0.00           H  
ATOM   2816 C112  PA    71      53.661  68.961  45.365  1.00  0.00           C  
ATOM   2817 H12R  PA    71      54.481  69.634  45.623  1.00  0.00           H  
ATOM   2818 H12S  PA    71      54.097  67.978  45.555  1.00  0.00           H  
ATOM   2819 C111  PA    71      52.514  69.203  46.336  1.00  0.00           C  
ATOM   2820 H11R  PA    71      51.938  68.277  46.399  1.00  0.00           H  
ATOM   2821 H11S  PA    71      51.871  69.989  45.936  1.00  0.00           H  
ATOM   2822 C110  PA    71      52.999  69.375  47.809  1.00  0.00           C  
ATOM   2823 H10R  PA    71      53.652  70.249  47.759  1.00  0.00           H  
ATOM   2824 H10S  PA    71      53.679  68.544  48.009  1.00  0.00           H  
ATOM   2825  C19  PA    71      51.828  69.540  48.756  1.00  0.00           C  
ATOM   2826  H9R  PA    71      51.041  68.784  48.723  1.00  0.00           H  
ATOM   2827  H9S  PA    71      51.300  70.421  48.387  1.00  0.00           H  
ATOM   2828  C18  PA    71      52.183  69.800  50.238  1.00  0.00           C  
ATOM   2829  H8R  PA    71      51.292  70.107  50.788  1.00  0.00           H  
ATOM   2830  H8S  PA    71      52.918  70.606  50.183  1.00  0.00           H  
ATOM   2831  C17  PA    71      52.921  68.645  50.942  1.00  0.00           C  
ATOM   2832  H7R  PA    71      53.870  68.485  50.428  1.00  0.00           H  
ATOM   2833  H7S  PA    71      52.322  67.739  50.834  1.00  0.00           H  
ATOM   2834  C16  PA    71      53.064  68.853  52.485  1.00  0.00           C  
ATOM   2835  H6R  PA    71      53.794  68.157  52.904  1.00  0.00           H  
ATOM   2836  H6S  PA    71      52.179  68.625  53.082  1.00  0.00           H  
ATOM   2837  C15  PA    71      53.413  70.295  52.898  1.00  0.00           C  
ATOM   2838  H5R  PA    71      52.597  70.904  52.503  1.00  0.00           H  
ATOM   2839  H5S  PA    71      54.373  70.651  52.518  1.00  0.00           H  
ATOM   2840  C14  PA    71      53.553  70.490  54.477  1.00  0.00           C  
ATOM   2841  H4R  PA    71      52.591  70.380  54.982  1.00  0.00           H  
ATOM   2842  H4S  PA    71      53.795  71.549  54.585  1.00  0.00           H  
ATOM   2843  C13  PA    71      54.606  69.633  55.257  1.00  0.00           C  
ATOM   2844  H3R  PA    71      55.469  69.587  54.589  1.00  0.00           H  
ATOM   2845  H3S  PA    71      54.263  68.609  55.421  1.00  0.00           H  
ATOM   2846  C12  PA    71      54.974  70.286  56.557  1.00  0.00           C  
ATOM   2847  H2R  PA    71      54.051  70.406  57.128  1.00  0.00           H  
ATOM   2848  H2S  PA    71      55.422  71.270  56.398  1.00  0.00           H  
ATOM   2849  C11  PS    72      55.949  69.556  57.323  1.00  0.00           C  
ATOM   2850  O12  PS    72      55.830  69.078  58.458  1.00  0.00           O  
ATOM   2851  O11  PS    72      57.134  69.506  56.606  1.00  0.00           O  
ATOM   2852  C1   PS    72      58.257  68.944  57.271  1.00  0.00           C  
ATOM   2853  HR   PS    72      58.166  69.124  58.346  1.00  0.00           H  
ATOM   2854  HS   PS    72      59.102  69.567  56.967  1.00  0.00           H  
ATOM   2855  C2   PS    72      58.459  67.429  57.044  1.00  0.00           C  
ATOM   2856  HX   PS    72      57.680  66.831  57.525  1.00  0.00           H  
ATOM   2857  C3   PS    72      59.945  66.986  57.608  1.00  0.00           C  
ATOM   2858  HA   PS    72      60.595  67.840  57.401  1.00  0.00           H  
ATOM   2859  HB   PS    72      60.188  66.032  57.133  1.00  0.00           H  
ATOM   2860  O31  PS    72      59.850  66.836  59.074  1.00  0.00           O  
ATOM   2861  P31  PS    72      59.051  65.665  59.809  1.00  0.00           P  
ATOM   2862  O32  PS    72      60.232  64.815  60.434  1.00  0.00           O  
ATOM   2863  C31  PS    72      60.871  65.250  61.680  1.00  0.00           C  
ATOM   2864  H1A  PS    72      60.888  64.400  62.367  1.00  0.00           H  
ATOM   2865  H1B  PS    72      60.239  65.979  62.192  1.00  0.00           H  
ATOM   2866  C32  PS    72      62.252  65.886  61.310  1.00  0.00           C  
ATOM   2867  H2A  PS    72      62.002  66.595  60.519  1.00  0.00           H  
ATOM   2868  N31  PS    72      63.284  64.966  60.698  1.00  0.00           N  
ATOM   2869 HN1A  PS    72      64.255  65.317  60.658  1.00  0.00           H  
ATOM   2870 HN1B  PS    72      63.426  64.039  61.132  1.00  0.00           H  
ATOM   2871 HN1C  PS    72      63.028  64.824  59.707  1.00  0.00           H  
ATOM   2872  C33  PS    72      62.723  66.718  62.506  1.00  0.00           C  
ATOM   2873  O33  PS    72      58.170  66.158  60.904  1.00  0.00           O  
ATOM   2874  O34  PS    72      58.358  64.799  58.802  1.00  0.00           O  
ATOM   2875  O21  PS    72      58.510  67.114  55.684  1.00  0.00           O  
ATOM   2876  C21  PS    72      57.314  66.878  55.071  1.00  0.00           C  
ATOM   2877  O22  PS    72      56.220  66.915  55.612  1.00  0.00           O  
ATOM   2878  O35  PS    72      62.107  67.748  62.716  1.00  0.00           O  
ATOM   2879  O36  PS    72      63.473  66.239  63.358  1.00  0.00           O  
ATOM   2880  C12  OL    73      57.536  66.694  53.564  1.00  0.00           C  
ATOM   2881  H2R  OL    73      57.674  67.680  53.118  1.00  0.00           H  
ATOM   2882  H2S  OL    73      58.468  66.155  53.383  1.00  0.00           H  
ATOM   2883  C13  OL    73      56.291  66.015  52.829  1.00  0.00           C  
ATOM   2884  H3R  OL    73      55.962  65.166  53.430  1.00  0.00           H  
ATOM   2885  H3S  OL    73      55.453  66.700  52.686  1.00  0.00           H  
ATOM   2886  C14  OL    73      56.674  65.450  51.424  1.00  0.00           C  
ATOM   2887  H4R  OL    73      57.022  66.291  50.820  1.00  0.00           H  
ATOM   2888  H4S  OL    73      57.561  64.818  51.507  1.00  0.00           H  
ATOM   2889  C15  OL    73      55.720  64.581  50.506  1.00  0.00           C  
ATOM   2890  H5R  OL    73      56.239  64.298  49.587  1.00  0.00           H  
ATOM   2891  H5S  OL    73      55.476  63.640  51.002  1.00  0.00           H  
ATOM   2892  C16  OL    73      54.452  65.392  50.071  1.00  0.00           C  
ATOM   2893  H6R  OL    73      53.970  65.752  50.982  1.00  0.00           H  
ATOM   2894  H6S  OL    73      54.714  66.112  49.293  1.00  0.00           H  
ATOM   2895  C17  OL    73      53.404  64.457  49.405  1.00  0.00           C  
ATOM   2896  H7R  OL    73      53.855  63.852  48.616  1.00  0.00           H  
ATOM   2897  H7S  OL    73      53.045  63.764  50.169  1.00  0.00           H  
ATOM   2898  C18  OL    73      52.127  65.187  48.830  1.00  0.00           C  
ATOM   2899  H8R  OL    73      51.612  65.729  49.625  1.00  0.00           H  
ATOM   2900  H8S  OL    73      52.429  65.979  48.142  1.00  0.00           H  
ATOM   2901  C19  OL    73      51.132  64.184  48.247  1.00  0.00           C  
ATOM   2902  H9R  OL    73      50.733  63.479  48.972  1.00  0.00           H  
ATOM   2903 C110  OL    73      50.695  64.194  46.989  1.00  0.00           C  
ATOM   2904 H10R  OL    73      49.907  63.551  46.603  1.00  0.00           H  
ATOM   2905 C111  OL    73      51.191  65.045  45.881  1.00  0.00           C  
ATOM   2906 H11R  OL    73      50.518  65.833  45.537  1.00  0.00           H  
ATOM   2907 H11S  OL    73      52.122  65.522  46.196  1.00  0.00           H  
ATOM   2908 C112  OL    73      51.377  63.995  44.720  1.00  0.00           C  
ATOM   2909 H12R  OL    73      52.182  63.312  44.999  1.00  0.00           H  
ATOM   2910 H12S  OL    73      50.482  63.398  44.533  1.00  0.00           H  
ATOM   2911 C113  OL    73      51.843  64.690  43.461  1.00  0.00           C  
ATOM   2912 H13R  OL    73      51.017  65.347  43.181  1.00  0.00           H  
ATOM   2913 H13S  OL    73      52.695  65.268  43.826  1.00  0.00           H  
ATOM   2914 C114  OL    73      52.085  63.863  42.205  1.00  0.00           C  
ATOM   2915 H14R  OL    73      52.439  64.556  41.439  1.00  0.00           H  
ATOM   2916 H14S  OL    73      52.880  63.126  42.341  1.00  0.00           H  
ATOM   2917 C115  OL    73      50.814  63.055  41.755  1.00  0.00           C  
ATOM   2918 H15R  OL    73      50.483  62.330  42.501  1.00  0.00           H  
ATOM   2919 H15S  OL    73      49.937  63.692  41.623  1.00  0.00           H  
ATOM   2920 C116  OL    73      51.091  62.270  40.532  1.00  0.00           C  
ATOM   2921 H16R  OL    73      51.963  61.617  40.606  1.00  0.00           H  
ATOM   2922 H16S  OL    73      50.285  61.591  40.246  1.00  0.00           H  
ATOM   2923 C117  OL    73      51.301  63.071  39.277  1.00  0.00           C  
ATOM   2924 H17R  OL    73      50.386  63.663  39.211  1.00  0.00           H  
ATOM   2925 H17S  OL    73      52.166  63.736  39.317  1.00  0.00           H  
ATOM   2926 C118  OL    73      51.508  62.001  38.060  1.00  0.00           C  
ATOM   2927 H18R  OL    73      50.598  61.563  37.644  1.00  0.00           H  
ATOM   2928 H18S  OL    73      51.971  61.109  38.486  1.00  0.00           H  
ATOM   2929 H18T  OL    73      52.111  62.488  37.290  1.00  0.00           H  
TER    2930       OL    73 
ATOM   2930 C116  PA    74      56.316  30.400  44.044  1.00  0.00           C  
ATOM   2931 H16R  PA    74      55.681  30.964  43.357  1.00  0.00           H  
ATOM   2932 H16S  PA    74      55.830  30.210  45.003  1.00  0.00           H  
ATOM   2933 H16T  PA    74      56.629  29.453  43.598  1.00  0.00           H  
ATOM   2934 C115  PA    74      57.525  31.255  44.277  1.00  0.00           C  
ATOM   2935 H15R  PA    74      57.251  32.310  44.219  1.00  0.00           H  
ATOM   2936 H15S  PA    74      58.209  30.958  43.479  1.00  0.00           H  
ATOM   2937 C114  PA    74      58.387  30.928  45.554  1.00  0.00           C  
ATOM   2938 H14R  PA    74      57.812  31.327  46.392  1.00  0.00           H  
ATOM   2939 H14S  PA    74      59.317  31.477  45.388  1.00  0.00           H  
ATOM   2940 C113  PA    74      58.580  29.438  45.678  1.00  0.00           C  
ATOM   2941 H13R  PA    74      59.051  29.158  44.734  1.00  0.00           H  
ATOM   2942 H13S  PA    74      57.589  28.992  45.573  1.00  0.00           H  
ATOM   2943 C112  PA    74      59.341  28.917  46.951  1.00  0.00           C  
ATOM   2944 H12R  PA    74      58.773  29.300  47.801  1.00  0.00           H  
ATOM   2945 H12S  PA    74      60.277  29.479  47.001  1.00  0.00           H  
ATOM   2946 C111  PA    74      59.435  27.425  46.986  1.00  0.00           C  
ATOM   2947 H11R  PA    74      60.147  27.042  46.252  1.00  0.00           H  
ATOM   2948 H11S  PA    74      58.440  26.990  46.876  1.00  0.00           H  
ATOM   2949 C110  PA    74      59.999  26.943  48.341  1.00  0.00           C  
ATOM   2950 H10R  PA    74      60.972  27.412  48.505  1.00  0.00           H  
ATOM   2951 H10S  PA    74      60.271  25.914  48.099  1.00  0.00           H  
ATOM   2952  C19  PA    74      59.023  26.957  49.593  1.00  0.00           C  
ATOM   2953  H9R  PA    74      58.039  26.521  49.407  1.00  0.00           H  
ATOM   2954  H9S  PA    74      58.721  27.985  49.799  1.00  0.00           H  
ATOM   2955  C18  PA    74      59.647  26.344  50.799  1.00  0.00           C  
ATOM   2956  H8R  PA    74      60.716  26.481  50.622  1.00  0.00           H  
ATOM   2957  H8S  PA    74      59.478  25.267  50.750  1.00  0.00           H  
ATOM   2958  C17  PA    74      59.263  26.937  52.136  1.00  0.00           C  
ATOM   2959  H7R  PA    74      58.186  26.884  52.306  1.00  0.00           H  
ATOM   2960  H7S  PA    74      59.505  28.001  52.086  1.00  0.00           H  
ATOM   2961  C16  PA    74      59.930  26.322  53.336  1.00  0.00           C  
ATOM   2962  H6R  PA    74      60.958  26.685  53.267  1.00  0.00           H  
ATOM   2963  H6S  PA    74      59.846  25.234  53.345  1.00  0.00           H  
ATOM   2964  C15  PA    74      59.421  26.856  54.714  1.00  0.00           C  
ATOM   2965  H5R  PA    74      58.378  26.544  54.790  1.00  0.00           H  
ATOM   2966  H5S  PA    74      59.397  27.947  54.716  1.00  0.00           H  
ATOM   2967  C14  PA    74      60.212  26.205  55.857  1.00  0.00           C  
ATOM   2968  H4R  PA    74      61.272  26.468  55.842  1.00  0.00           H  
ATOM   2969  H4S  PA    74      60.052  25.153  55.613  1.00  0.00           H  
ATOM   2970  C13  PA    74      59.662  26.426  57.215  1.00  0.00           C  
ATOM   2971  H3R  PA    74      60.372  26.070  57.965  1.00  0.00           H  
ATOM   2972  H3S  PA    74      58.655  26.017  57.320  1.00  0.00           H  
ATOM   2973  C12  PA    74      59.511  28.002  57.556  1.00  0.00           C  
ATOM   2974  H2R  PA    74      59.090  28.559  56.716  1.00  0.00           H  
ATOM   2975  H2S  PA    74      58.767  28.049  58.354  1.00  0.00           H  
ATOM   2976  C11  PC    75      60.817  28.612  57.939  1.00  0.00           C  
ATOM   2977  O12  PC    75      61.800  27.962  58.350  1.00  0.00           O  
ATOM   2978  O11  PC    75      60.785  29.943  57.822  1.00  0.00           O  
ATOM   2979  C1   PC    75      62.020  30.618  58.105  1.00  0.00           C  
ATOM   2980  HR   PC    75      62.741  30.459  57.299  1.00  0.00           H  
ATOM   2981  HS   PC    75      62.297  30.339  59.125  1.00  0.00           H  
ATOM   2982  C2   PC    75      61.733  32.151  58.286  1.00  0.00           C  
ATOM   2983  HX   PC    75      62.730  32.542  58.505  1.00  0.00           H  
ATOM   2984  C3   PC    75      60.722  32.379  59.437  1.00  0.00           C  
ATOM   2985  HA   PC    75      61.284  32.086  60.327  1.00  0.00           H  
ATOM   2986  HB   PC    75      59.809  31.796  59.289  1.00  0.00           H  
ATOM   2987  O31  PC    75      60.349  33.736  59.588  1.00  0.00           O  
ATOM   2988  P31  PC    75      61.169  34.900  60.366  1.00  0.00           P  
ATOM   2989  O32  PC    75      60.623  34.776  61.829  1.00  0.00           O  
ATOM   2990  C31  PC    75      61.241  33.824  62.700  1.00  0.00           C  
ATOM   2991  H1A  PC    75      62.320  33.999  62.697  1.00  0.00           H  
ATOM   2992  H1B  PC    75      61.089  32.878  62.175  1.00  0.00           H  
ATOM   2993  C32  PC    75      60.584  33.801  64.103  1.00  0.00           C  
ATOM   2994  H2A  PC    75      60.529  34.845  64.414  1.00  0.00           H  
ATOM   2995  H2B  PC    75      61.157  33.119  64.734  1.00  0.00           H  
ATOM   2996  N31  PC    75      59.198  33.424  64.264  1.00  0.00           N  
ATOM   2997  C33  PC    75      59.043  31.964  63.905  1.00  0.00           C  
ATOM   2998  H3A  PC    75      59.162  32.013  62.821  1.00  0.00           H  
ATOM   2999  H3B  PC    75      58.020  31.646  64.110  1.00  0.00           H  
ATOM   3000  H3C  PC    75      59.695  31.244  64.402  1.00  0.00           H  
ATOM   3001  C34  PC    75      58.792  33.663  65.680  1.00  0.00           C  
ATOM   3002  H4A  PC    75      57.830  33.148  65.661  1.00  0.00           H  
ATOM   3003  H4B  PC    75      58.717  34.731  65.888  1.00  0.00           H  
ATOM   3004  H4C  PC    75      59.451  33.075  66.321  1.00  0.00           H  
ATOM   3005  C35  PC    75      58.293  34.216  63.345  1.00  0.00           C  
ATOM   3006  H5A  PC    75      57.242  33.926  63.314  1.00  0.00           H  
ATOM   3007  H5B  PC    75      58.640  34.113  62.316  1.00  0.00           H  
ATOM   3008  H5C  PC    75      58.306  35.260  63.664  1.00  0.00           H  
ATOM   3009  O33  PC    75      62.579  34.565  60.304  1.00  0.00           O  
ATOM   3010  O34  PC    75      60.590  36.253  59.925  1.00  0.00           O  
ATOM   3011  O21  PC    75      61.208  32.538  57.036  1.00  0.00           O  
ATOM   3012  C21  PC    75      61.626  33.736  56.540  1.00  0.00           C  
ATOM   3013  O22  PC    75      62.437  34.512  56.990  1.00  0.00           O  
ATOM   3014  C12  OL    76      60.824  34.010  55.287  1.00  0.00           C  
ATOM   3015  H2R  OL    76      61.432  33.724  54.427  1.00  0.00           H  
ATOM   3016  H2S  OL    76      60.114  33.181  55.288  1.00  0.00           H  
ATOM   3017  C13  OL    76      60.079  35.351  55.098  1.00  0.00           C  
ATOM   3018  H3R  OL    76      59.144  35.358  55.661  1.00  0.00           H  
ATOM   3019  H3S  OL    76      60.684  36.126  55.574  1.00  0.00           H  
ATOM   3020  C14  OL    76      59.663  35.817  53.677  1.00  0.00           C  
ATOM   3021  H4R  OL    76      60.555  35.881  53.050  1.00  0.00           H  
ATOM   3022  H4S  OL    76      58.975  35.106  53.216  1.00  0.00           H  
ATOM   3023  C15  OL    76      59.059  37.204  53.792  1.00  0.00           C  
ATOM   3024  H5R  OL    76      58.029  37.078  54.133  1.00  0.00           H  
ATOM   3025  H5S  OL    76      59.522  37.796  54.584  1.00  0.00           H  
ATOM   3026  C16  OL    76      59.160  38.112  52.575  1.00  0.00           C  
ATOM   3027  H6R  OL    76      59.017  39.133  52.934  1.00  0.00           H  
ATOM   3028  H6S  OL    76      60.119  37.995  52.066  1.00  0.00           H  
ATOM   3029  C17  OL    76      58.030  37.916  51.559  1.00  0.00           C  
ATOM   3030  H7R  OL    76      57.882  36.854  51.355  1.00  0.00           H  
ATOM   3031  H7S  OL    76      57.064  38.274  51.919  1.00  0.00           H  
ATOM   3032  C18  OL    76      58.271  38.690  50.224  1.00  0.00           C  
ATOM   3033  H8R  OL    76      59.198  38.321  49.779  1.00  0.00           H  
ATOM   3034  H8S  OL    76      57.549  38.455  49.439  1.00  0.00           H  
ATOM   3035  C19  OL    76      58.287  40.197  50.558  1.00  0.00           C  
ATOM   3036  H9R  OL    76      58.851  40.409  51.463  1.00  0.00           H  
ATOM   3037 C110  OL    76      57.656  41.105  49.884  1.00  0.00           C  
ATOM   3038 H10R  OL    76      57.740  42.097  50.319  1.00  0.00           H  
ATOM   3039 C111  OL    76      56.999  40.924  48.556  1.00  0.00           C  
ATOM   3040 H11R  OL    76      56.589  39.913  48.503  1.00  0.00           H  
ATOM   3041 H11S  OL    76      56.147  41.587  48.390  1.00  0.00           H  
ATOM   3042 C112  OL    76      57.915  40.971  47.242  1.00  0.00           C  
ATOM   3043 H12R  OL    76      58.574  41.842  47.239  1.00  0.00           H  
ATOM   3044 H12S  OL    76      58.549  40.083  47.268  1.00  0.00           H  
ATOM   3045 C113  OL    76      57.093  40.963  45.917  1.00  0.00           C  
ATOM   3046 H13R  OL    76      56.293  41.689  46.080  1.00  0.00           H  
ATOM   3047 H13S  OL    76      57.599  41.461  45.088  1.00  0.00           H  
ATOM   3048 C114  OL    76      56.433  39.687  45.542  1.00  0.00           C  
ATOM   3049 H14R  OL    76      57.243  39.002  45.282  1.00  0.00           H  
ATOM   3050 H14S  OL    76      55.938  39.176  46.371  1.00  0.00           H  
ATOM   3051 C115  OL    76      55.441  39.713  44.395  1.00  0.00           C  
ATOM   3052 H15R  OL    76      54.683  40.429  44.718  1.00  0.00           H  
ATOM   3053 H15S  OL    76      55.923  40.020  43.465  1.00  0.00           H  
ATOM   3054 C116  OL    76      54.858  38.359  43.935  1.00  0.00           C  
ATOM   3055 H16R  OL    76      54.113  38.008  44.653  1.00  0.00           H  
ATOM   3056 H16S  OL    76      54.320  38.465  42.991  1.00  0.00           H  
ATOM   3057 C117  OL    76      55.983  37.297  43.737  1.00  0.00           C  
ATOM   3058 H17R  OL    76      56.891  37.736  43.317  1.00  0.00           H  
ATOM   3059 H17S  OL    76      56.181  36.860  44.718  1.00  0.00           H  
ATOM   3060 C118  OL    76      55.691  36.118  42.780  1.00  0.00           C  
ATOM   3061 H18R  OL    76      55.130  36.442  41.901  1.00  0.00           H  
ATOM   3062 H18S  OL    76      55.190  35.311  43.318  1.00  0.00           H  
ATOM   3063 H18T  OL    76      56.706  35.807  42.524  1.00  0.00           H  
TER    3064       OL    76 
ATOM   3064  C1  CHL    77      20.071  37.410  54.768  1.00  0.00           C  
ATOM   3065  H11 CHL    77      20.412  38.383  54.408  1.00  0.00           H  
ATOM   3066  H12 CHL    77      20.721  36.580  54.482  1.00  0.00           H  
ATOM   3067  C2  CHL    77      20.139  37.465  56.368  1.00  0.00           C  
ATOM   3068  H21 CHL    77      20.075  36.430  56.713  1.00  0.00           H  
ATOM   3069  H22 CHL    77      21.108  37.914  56.597  1.00  0.00           H  
ATOM   3070  C3  CHL    77      19.141  38.319  57.139  1.00  0.00           C  
ATOM   3071  H31 CHL    77      19.262  39.387  56.941  1.00  0.00           H  
ATOM   3072  C4  CHL    77      17.754  37.833  56.701  1.00  0.00           C  
ATOM   3073  H41 CHL    77      17.599  36.826  57.094  1.00  0.00           H  
ATOM   3074  H42 CHL    77      16.998  38.381  57.268  1.00  0.00           H  
ATOM   3075  C5  CHL    77      17.585  37.847  55.188  1.00  0.00           C  
ATOM   3076  C6  CHL    77      16.537  38.396  54.663  1.00  0.00           C  
ATOM   3077  H61 CHL    77      15.746  38.733  55.327  1.00  0.00           H  
ATOM   3078  C7  CHL    77      16.228  38.483  53.166  1.00  0.00           C  
ATOM   3079  H71 CHL    77      15.195  38.184  52.977  1.00  0.00           H  
ATOM   3080  H72 CHL    77      16.344  39.533  52.892  1.00  0.00           H  
ATOM   3081  C8  CHL    77      17.068  37.522  52.322  1.00  0.00           C  
ATOM   3082  H81 CHL    77      16.580  36.553  52.448  1.00  0.00           H  
ATOM   3083  C9  CHL    77      18.508  37.685  52.802  1.00  0.00           C  
ATOM   3084  H91 CHL    77      18.662  38.765  52.760  1.00  0.00           H  
ATOM   3085  C10 CHL    77      18.638  37.142  54.268  1.00  0.00           C  
ATOM   3086  C11 CHL    77      19.546  37.058  51.838  1.00  0.00           C  
ATOM   3087 H111 CHL    77      20.541  37.347  52.182  1.00  0.00           H  
ATOM   3088 H112 CHL    77      19.547  35.966  51.835  1.00  0.00           H  
ATOM   3089  C12 CHL    77      19.287  37.520  50.398  1.00  0.00           C  
ATOM   3090 H121 CHL    77      19.351  38.606  50.301  1.00  0.00           H  
ATOM   3091 H122 CHL    77      20.001  37.048  49.720  1.00  0.00           H  
ATOM   3092  C13 CHL    77      17.792  37.200  49.894  1.00  0.00           C  
ATOM   3093  C14 CHL    77      16.901  37.965  50.898  1.00  0.00           C  
ATOM   3094 H141 CHL    77      17.209  39.012  50.868  1.00  0.00           H  
ATOM   3095  C15 CHL    77      15.531  37.980  50.222  1.00  0.00           C  
ATOM   3096 H151 CHL    77      14.964  37.047  50.236  1.00  0.00           H  
ATOM   3097 H152 CHL    77      14.965  38.793  50.681  1.00  0.00           H  
ATOM   3098  C16 CHL    77      15.880  38.273  48.797  1.00  0.00           C  
ATOM   3099 H161 CHL    77      15.289  37.672  48.103  1.00  0.00           H  
ATOM   3100 H162 CHL    77      15.663  39.310  48.532  1.00  0.00           H  
ATOM   3101  C17 CHL    77      17.401  38.013  48.599  1.00  0.00           C  
ATOM   3102 H171 CHL    77      17.873  38.996  48.645  1.00  0.00           H  
ATOM   3103  C18 CHL    77      17.549  35.672  49.744  1.00  0.00           C  
ATOM   3104 H181 CHL    77      16.534  35.539  49.362  1.00  0.00           H  
ATOM   3105 H182 CHL    77      17.636  35.194  50.722  1.00  0.00           H  
ATOM   3106 H183 CHL    77      18.276  35.107  49.157  1.00  0.00           H  
ATOM   3107  C19 CHL    77      18.433  35.609  54.432  1.00  0.00           C  
ATOM   3108 H191 CHL    77      18.192  35.340  55.463  1.00  0.00           H  
ATOM   3109 H192 CHL    77      19.258  35.036  54.005  1.00  0.00           H  
ATOM   3110 H193 CHL    77      17.454  35.403  53.996  1.00  0.00           H  
ATOM   3111  C20 CHL    77      17.645  37.341  47.183  1.00  0.00           C  
ATOM   3112 H201 CHL    77      17.009  36.454  47.162  1.00  0.00           H  
ATOM   3113  C21 CHL    77      19.060  36.858  46.990  1.00  0.00           C  
ATOM   3114 H211 CHL    77      19.838  37.618  47.091  1.00  0.00           H  
ATOM   3115 H212 CHL    77      19.127  36.281  46.065  1.00  0.00           H  
ATOM   3116 H213 CHL    77      19.312  36.086  47.719  1.00  0.00           H  
ATOM   3117  C22 CHL    77      17.224  38.207  46.008  1.00  0.00           C  
ATOM   3118 H221 CHL    77      16.139  38.335  46.018  1.00  0.00           H  
ATOM   3119 H222 CHL    77      17.619  39.221  46.102  1.00  0.00           H  
ATOM   3120  C23 CHL    77      17.426  37.827  44.500  1.00  0.00           C  
ATOM   3121 H231 CHL    77      17.281  38.716  43.883  1.00  0.00           H  
ATOM   3122 H232 CHL    77      18.485  37.664  44.288  1.00  0.00           H  
ATOM   3123  C24 CHL    77      16.579  36.646  44.091  1.00  0.00           C  
ATOM   3124 H241 CHL    77      16.710  35.821  44.795  1.00  0.00           H  
ATOM   3125 H242 CHL    77      15.511  36.834  44.226  1.00  0.00           H  
ATOM   3126  C25 CHL    77      16.888  36.207  42.707  1.00  0.00           C  
ATOM   3127 H251 CHL    77      17.952  35.969  42.654  1.00  0.00           H  
ATOM   3128  C26 CHL    77      15.979  35.013  42.459  1.00  0.00           C  
ATOM   3129 H261 CHL    77      14.974  35.344  42.727  1.00  0.00           H  
ATOM   3130 H262 CHL    77      16.270  34.147  43.056  1.00  0.00           H  
ATOM   3131 H263 CHL    77      16.100  34.728  41.411  1.00  0.00           H  
ATOM   3132  C27 CHL    77      16.467  37.197  41.671  1.00  0.00           C  
ATOM   3133 H271 CHL    77      16.909  38.181  41.841  1.00  0.00           H  
ATOM   3134 H272 CHL    77      15.389  37.262  41.515  1.00  0.00           H  
ATOM   3135 H273 CHL    77      16.937  36.999  40.705  1.00  0.00           H  
ATOM   3136  O1  CHL    77      19.357  38.060  58.534  1.00  0.00           O  
ATOM   3137  HO1 CHL    77      20.288  38.316  58.659  1.00  0.00           H  
TER    3138      CHL    77 
ATOM   3138 C116  PA    78      40.636  56.983  43.459  1.00  0.00           C  
ATOM   3139 H16R  PA    78      41.112  57.734  44.092  1.00  0.00           H  
ATOM   3140 H16S  PA    78      40.913  57.153  42.416  1.00  0.00           H  
ATOM   3141 H16T  PA    78      40.839  55.949  43.747  1.00  0.00           H  
ATOM   3142 C115  PA    78      39.163  57.340  43.556  1.00  0.00           C  
ATOM   3143 H15R  PA    78      38.607  56.578  43.005  1.00  0.00           H  
ATOM   3144 H15S  PA    78      39.024  58.250  42.969  1.00  0.00           H  
ATOM   3145 C114  PA    78      38.636  57.698  45.003  1.00  0.00           C  
ATOM   3146 H14R  PA    78      38.838  56.874  45.690  1.00  0.00           H  
ATOM   3147 H14S  PA    78      37.565  57.873  44.884  1.00  0.00           H  
ATOM   3148 C113  PA    78      39.200  58.973  45.701  1.00  0.00           C  
ATOM   3149 H13R  PA    78      39.202  59.865  45.072  1.00  0.00           H  
ATOM   3150 H13S  PA    78      40.241  58.941  46.028  1.00  0.00           H  
ATOM   3151 C112  PA    78      38.335  59.187  47.015  1.00  0.00           C  
ATOM   3152 H12R  PA    78      38.349  58.258  47.590  1.00  0.00           H  
ATOM   3153 H12S  PA    78      37.287  59.336  46.748  1.00  0.00           H  
ATOM   3154 C111  PA    78      38.738  60.388  47.846  1.00  0.00           C  
ATOM   3155 H11R  PA    78      38.167  60.457  48.774  1.00  0.00           H  
ATOM   3156 H11S  PA    78      38.570  61.245  47.190  1.00  0.00           H  
ATOM   3157 C110  PA    78      40.254  60.414  48.277  1.00  0.00           C  
ATOM   3158 H10R  PA    78      40.974  60.144  47.502  1.00  0.00           H  
ATOM   3159 H10S  PA    78      40.506  59.796  49.142  1.00  0.00           H  
ATOM   3160  C19  PA    78      40.557  61.871  48.748  1.00  0.00           C  
ATOM   3161  H9R  PA    78      40.266  62.528  47.926  1.00  0.00           H  
ATOM   3162  H9S  PA    78      41.616  61.981  48.993  1.00  0.00           H  
ATOM   3163  C18  PA    78      39.799  62.419  49.932  1.00  0.00           C  
ATOM   3164  H8R  PA    78      38.712  62.465  49.842  1.00  0.00           H  
ATOM   3165  H8S  PA    78      40.146  63.446  50.058  1.00  0.00           H  
ATOM   3166  C17  PA    78      40.060  61.663  51.279  1.00  0.00           C  
ATOM   3167  H7R  PA    78      41.124  61.458  51.417  1.00  0.00           H  
ATOM   3168  H7S  PA    78      39.573  60.706  51.079  1.00  0.00           H  
ATOM   3169  C16  PA    78      39.401  62.416  52.460  1.00  0.00           C  
ATOM   3170  H6R  PA    78      39.531  61.666  53.243  1.00  0.00           H  
ATOM   3171  H6S  PA    78      38.337  62.514  52.238  1.00  0.00           H  
ATOM   3172  C15  PA    78      40.026  63.712  52.899  1.00  0.00           C  
ATOM   3173  H5R  PA    78      39.931  64.469  52.117  1.00  0.00           H  
ATOM   3174  H5S  PA    78      41.037  63.679  53.310  1.00  0.00           H  
ATOM   3175  C14  PA    78      39.174  64.167  54.123  1.00  0.00           C  
ATOM   3176  H4R  PA    78      38.133  63.936  53.890  1.00  0.00           H  
ATOM   3177  H4S  PA    78      39.355  65.243  54.175  1.00  0.00           H  
ATOM   3178  C13  PA    78      39.503  63.449  55.441  1.00  0.00           C  
ATOM   3179  H3R  PA    78      40.558  63.655  55.630  1.00  0.00           H  
ATOM   3180  H3S  PA    78      39.301  62.412  55.165  1.00  0.00           H  
ATOM   3181  C12  PA    78      38.689  63.812  56.699  1.00  0.00           C  
ATOM   3182  H2R  PA    78      37.640  63.510  56.675  1.00  0.00           H  
ATOM   3183  H2S  PA    78      38.680  64.901  56.782  1.00  0.00           H  
ATOM   3184  C11  PE    79      39.172  63.223  57.973  1.00  0.00           C  
ATOM   3185  O12  PE    79      38.604  62.331  58.551  1.00  0.00           O  
ATOM   3186  O11  PE    79      40.283  63.854  58.435  1.00  0.00           O  
ATOM   3187  C1   PE    79      40.780  63.517  59.755  1.00  0.00           C  
ATOM   3188  HR   PE    79      39.917  63.686  60.405  1.00  0.00           H  
ATOM   3189  HS   PE    79      41.635  64.168  59.952  1.00  0.00           H  
ATOM   3190  C2   PE    79      41.127  61.970  59.886  1.00  0.00           C  
ATOM   3191  HX   PE    79      40.236  61.422  60.203  1.00  0.00           H  
ATOM   3192  C3   PE    79      42.256  61.826  60.961  1.00  0.00           C  
ATOM   3193  HA   PE    79      43.122  62.337  60.533  1.00  0.00           H  
ATOM   3194  HB   PE    79      42.631  60.831  61.214  1.00  0.00           H  
ATOM   3195  O31  PE    79      41.952  62.623  62.150  1.00  0.00           O  
ATOM   3196  P31  PE    79      40.957  62.038  63.224  1.00  0.00           P  
ATOM   3197  O32  PE    79      41.793  61.196  64.221  1.00  0.00           O  
ATOM   3198  C31  PE    79      42.751  61.678  65.242  1.00  0.00           C  
ATOM   3199  H1A  PE    79      42.884  60.949  66.046  1.00  0.00           H  
ATOM   3200  H1B  PE    79      42.393  62.596  65.715  1.00  0.00           H  
ATOM   3201  C32  PE    79      44.133  61.987  64.630  1.00  0.00           C  
ATOM   3202  H2A  PE    79      44.032  62.827  63.941  1.00  0.00           H  
ATOM   3203  H2B  PE    79      44.790  62.349  65.421  1.00  0.00           H  
ATOM   3204  N31  PE    79      44.888  60.902  63.890  1.00  0.00           N  
ATOM   3205 HN1A  PE    79      45.907  61.038  63.990  1.00  0.00           H  
ATOM   3206 HN1B  PE    79      44.658  59.921  64.116  1.00  0.00           H  
ATOM   3207 HN1C  PE    79      44.658  60.963  62.885  1.00  0.00           H  
ATOM   3208  O33  PE    79      40.329  63.190  64.005  1.00  0.00           O  
ATOM   3209  O34  PE    79      40.082  60.995  62.584  1.00  0.00           O  
ATOM   3210  O21  PE    79      41.705  61.347  58.782  1.00  0.00           O  
ATOM   3211  C21  PE    79      41.608  59.940  58.620  1.00  0.00           C  
ATOM   3212  O22  PE    79      41.055  59.159  59.401  1.00  0.00           O  
ATOM   3213  C12  OL    80      42.167  59.505  57.299  1.00  0.00           C  
ATOM   3214  H2R  OL    80      42.885  60.269  56.991  1.00  0.00           H  
ATOM   3215  H2S  OL    80      42.583  58.496  57.263  1.00  0.00           H  
ATOM   3216  C13  OL    80      41.110  59.535  56.219  1.00  0.00           C  
ATOM   3217  H3R  OL    80      40.446  58.735  56.553  1.00  0.00           H  
ATOM   3218  H3S  OL    80      40.509  60.443  56.288  1.00  0.00           H  
ATOM   3219  C14  OL    80      41.514  59.126  54.841  1.00  0.00           C  
ATOM   3220  H4R  OL    80      42.047  58.183  54.978  1.00  0.00           H  
ATOM   3221  H4S  OL    80      40.548  58.962  54.360  1.00  0.00           H  
ATOM   3222  C15  OL    80      42.293  60.272  54.085  1.00  0.00           C  
ATOM   3223  H5R  OL    80      41.606  61.118  54.019  1.00  0.00           H  
ATOM   3224  H5S  OL    80      43.206  60.509  54.633  1.00  0.00           H  
ATOM   3225  C16  OL    80      42.861  59.917  52.709  1.00  0.00           C  
ATOM   3226  H6R  OL    80      43.415  58.979  52.776  1.00  0.00           H  
ATOM   3227  H6S  OL    80      42.009  59.722  52.055  1.00  0.00           H  
ATOM   3228  C17  OL    80      43.756  61.082  52.105  1.00  0.00           C  
ATOM   3229  H7R  OL    80      43.292  62.069  52.170  1.00  0.00           H  
ATOM   3230  H7S  OL    80      44.704  61.194  52.635  1.00  0.00           H  
ATOM   3231  C18  OL    80      44.080  60.865  50.568  1.00  0.00           C  
ATOM   3232  H8R  OL    80      43.160  60.922  49.983  1.00  0.00           H  
ATOM   3233  H8S  OL    80      44.751  61.687  50.306  1.00  0.00           H  
ATOM   3234  C19  OL    80      44.826  59.593  50.407  1.00  0.00           C  
ATOM   3235  H9R  OL    80      45.493  59.236  51.188  1.00  0.00           H  
ATOM   3236 C110  OL    80      44.593  58.734  49.391  1.00  0.00           C  
ATOM   3237 H10R  OL    80      45.225  57.858  49.268  1.00  0.00           H  
ATOM   3238 C111  OL    80      43.563  58.782  48.283  1.00  0.00           C  
ATOM   3239 H11R  OL    80      43.374  57.724  48.090  1.00  0.00           H  
ATOM   3240 H11S  OL    80      42.649  59.259  48.642  1.00  0.00           H  
ATOM   3241 C112  OL    80      44.179  59.431  47.010  1.00  0.00           C  
ATOM   3242 H12R  OL    80      43.391  59.417  46.254  1.00  0.00           H  
ATOM   3243 H12S  OL    80      44.700  60.318  47.375  1.00  0.00           H  
ATOM   3244 C113  OL    80      45.284  58.609  46.333  1.00  0.00           C  
ATOM   3245 H13R  OL    80      46.194  58.798  46.907  1.00  0.00           H  
ATOM   3246 H13S  OL    80      44.917  57.588  46.463  1.00  0.00           H  
ATOM   3247 C114  OL    80      45.475  58.965  44.812  1.00  0.00           C  
ATOM   3248 H14R  OL    80      44.520  58.939  44.283  1.00  0.00           H  
ATOM   3249 H14S  OL    80      45.893  59.973  44.845  1.00  0.00           H  
ATOM   3250 C115  OL    80      46.507  58.014  44.089  1.00  0.00           C  
ATOM   3251 H15R  OL    80      47.305  57.818  44.807  1.00  0.00           H  
ATOM   3252 H15S  OL    80      46.032  57.057  43.862  1.00  0.00           H  
ATOM   3253 C116  OL    80      47.243  58.595  42.900  1.00  0.00           C  
ATOM   3254 H16R  OL    80      46.534  58.794  42.094  1.00  0.00           H  
ATOM   3255 H16S  OL    80      47.619  59.576  43.198  1.00  0.00           H  
ATOM   3256 C117  OL    80      48.376  57.715  42.265  1.00  0.00           C  
ATOM   3257 H17R  OL    80      49.141  57.433  42.991  1.00  0.00           H  
ATOM   3258 H17S  OL    80      47.940  56.771  41.931  1.00  0.00           H  
ATOM   3259 C118  OL    80      49.022  58.415  41.016  1.00  0.00           C  
ATOM   3260 H18R  OL    80      49.288  59.424  41.336  1.00  0.00           H  
ATOM   3261 H18S  OL    80      48.220  58.362  40.277  1.00  0.00           H  
ATOM   3262 H18T  OL    80      49.875  57.863  40.615  1.00  0.00           H  
TER    3263       OL    80 
ATOM   3263 C116  PA    81      15.045  51.949  49.831  1.00  0.00           C  
ATOM   3264 H16R  PA    81      14.856  51.527  48.842  1.00  0.00           H  
ATOM   3265 H16S  PA    81      14.636  51.313  50.618  1.00  0.00           H  
ATOM   3266 H16T  PA    81      16.106  52.123  50.022  1.00  0.00           H  
ATOM   3267 C115  PA    81      14.401  53.363  49.845  1.00  0.00           C  
ATOM   3268 H15R  PA    81      14.982  54.081  49.263  1.00  0.00           H  
ATOM   3269 H15S  PA    81      14.457  53.776  50.854  1.00  0.00           H  
ATOM   3270 C114  PA    81      12.946  53.160  49.404  1.00  0.00           C  
ATOM   3271 H14R  PA    81      12.517  52.413  50.075  1.00  0.00           H  
ATOM   3272 H14S  PA    81      12.945  52.775  48.383  1.00  0.00           H  
ATOM   3273 C113  PA    81      12.154  54.450  49.615  1.00  0.00           C  
ATOM   3274 H13R  PA    81      11.210  54.327  49.080  1.00  0.00           H  
ATOM   3275 H13S  PA    81      12.745  55.258  49.178  1.00  0.00           H  
ATOM   3276 C112  PA    81      11.894  54.651  51.185  1.00  0.00           C  
ATOM   3277 H12R  PA    81      12.809  55.055  51.624  1.00  0.00           H  
ATOM   3278 H12S  PA    81      11.921  53.622  51.548  1.00  0.00           H  
ATOM   3279 C111  PA    81      10.644  55.425  51.754  1.00  0.00           C  
ATOM   3280 H11R  PA    81      10.434  55.239  52.809  1.00  0.00           H  
ATOM   3281 H11S  PA    81       9.778  54.921  51.321  1.00  0.00           H  
ATOM   3282 C110  PA    81      10.716  56.867  51.348  1.00  0.00           C  
ATOM   3283 H10R  PA    81      11.096  56.908  50.325  1.00  0.00           H  
ATOM   3284 H10S  PA    81      11.487  57.284  51.999  1.00  0.00           H  
ATOM   3285  C19  PA    81       9.538  57.704  51.694  1.00  0.00           C  
ATOM   3286  H9R  PA    81       8.703  57.358  51.080  1.00  0.00           H  
ATOM   3287  H9S  PA    81       9.798  58.740  51.464  1.00  0.00           H  
ATOM   3288  C18  PA    81       9.168  57.775  53.192  1.00  0.00           C  
ATOM   3289  H8R  PA    81      10.049  57.886  53.828  1.00  0.00           H  
ATOM   3290  H8S  PA    81       8.626  56.865  53.456  1.00  0.00           H  
ATOM   3291  C17  PA    81       8.272  58.992  53.409  1.00  0.00           C  
ATOM   3292  H7R  PA    81       7.367  58.711  52.865  1.00  0.00           H  
ATOM   3293  H7S  PA    81       8.792  59.832  52.943  1.00  0.00           H  
ATOM   3294  C16  PA    81       8.014  59.425  54.886  1.00  0.00           C  
ATOM   3295  H6R  PA    81       7.426  58.645  55.376  1.00  0.00           H  
ATOM   3296  H6S  PA    81       7.329  60.275  54.882  1.00  0.00           H  
ATOM   3297  C15  PA    81       9.226  59.663  55.728  1.00  0.00           C  
ATOM   3298  H5R  PA    81       9.737  60.546  55.338  1.00  0.00           H  
ATOM   3299  H5S  PA    81       9.846  58.767  55.788  1.00  0.00           H  
ATOM   3300  C14  PA    81       8.887  60.058  57.155  1.00  0.00           C  
ATOM   3301  H4R  PA    81       9.806  60.023  57.744  1.00  0.00           H  
ATOM   3302  H4S  PA    81       8.167  59.406  57.654  1.00  0.00           H  
ATOM   3303  C13  PA    81       8.218  61.521  57.245  1.00  0.00           C  
ATOM   3304  H3R  PA    81       7.429  61.644  56.500  1.00  0.00           H  
ATOM   3305  H3S  PA    81       8.925  62.320  57.014  1.00  0.00           H  
ATOM   3306  C12  PA    81       7.606  61.851  58.604  1.00  0.00           C  
ATOM   3307  H2R  PA    81       8.258  61.601  59.444  1.00  0.00           H  
ATOM   3308  H2S  PA    81       6.707  61.239  58.692  1.00  0.00           H  
ATOM   3309  C11  PS    82       7.271  63.333  58.847  1.00  0.00           C  
ATOM   3310  O12  PS    82       7.881  64.248  58.353  1.00  0.00           O  
ATOM   3311  O11  PS    82       6.161  63.492  59.597  1.00  0.00           O  
ATOM   3312  C1   PS    82       5.835  64.759  60.220  1.00  0.00           C  
ATOM   3313  HR   PS    82       6.618  65.013  60.938  1.00  0.00           H  
ATOM   3314  HS   PS    82       4.971  64.502  60.837  1.00  0.00           H  
ATOM   3315  C2   PS    82       5.561  65.931  59.260  1.00  0.00           C  
ATOM   3316  HX   PS    82       6.492  66.375  58.898  1.00  0.00           H  
ATOM   3317  C3   PS    82       4.514  66.890  59.984  1.00  0.00           C  
ATOM   3318  HA   PS    82       3.803  66.302  60.569  1.00  0.00           H  
ATOM   3319  HB   PS    82       3.923  67.481  59.280  1.00  0.00           H  
ATOM   3320  O31  PS    82       5.010  67.753  61.039  1.00  0.00           O  
ATOM   3321  P31  PS    82       5.886  69.076  60.727  1.00  0.00           P  
ATOM   3322  O32  PS    82       7.195  68.716  60.044  1.00  0.00           O  
ATOM   3323  C31  PS    82       8.295  68.285  60.824  1.00  0.00           C  
ATOM   3324  H1A  PS    82       8.854  67.627  60.154  1.00  0.00           H  
ATOM   3325  H1B  PS    82       7.978  67.799  61.750  1.00  0.00           H  
ATOM   3326  C32  PS    82       9.224  69.482  61.042  1.00  0.00           C  
ATOM   3327  H2A  PS    82       8.692  70.332  61.473  1.00  0.00           H  
ATOM   3328  N31  PS    82       9.733  69.935  59.652  1.00  0.00           N  
ATOM   3329 HN1A  PS    82      10.525  70.579  59.811  1.00  0.00           H  
ATOM   3330 HN1B  PS    82      10.111  69.127  59.132  1.00  0.00           H  
ATOM   3331 HN1C  PS    82       9.018  70.385  59.057  1.00  0.00           H  
ATOM   3332  C33  PS    82      10.379  69.137  61.889  1.00  0.00           C  
ATOM   3333  O33  PS    82       5.074  69.912  59.790  1.00  0.00           O  
ATOM   3334  O34  PS    82       6.176  69.637  62.082  1.00  0.00           O  
ATOM   3335  O21  PS    82       4.892  65.347  58.114  1.00  0.00           O  
ATOM   3336  C21  PS    82       4.920  66.118  57.031  1.00  0.00           C  
ATOM   3337  O22  PS    82       5.222  67.310  56.977  1.00  0.00           O  
ATOM   3338  O35  PS    82      10.212  68.460  62.888  1.00  0.00           O  
ATOM   3339  O36  PS    82      11.496  69.419  61.419  1.00  0.00           O  
ATOM   3340  C12  OL    83       4.606  65.280  55.785  1.00  0.00           C  
ATOM   3341  H2R  OL    83       3.603  64.881  55.947  1.00  0.00           H  
ATOM   3342  H2S  OL    83       4.464  65.925  54.916  1.00  0.00           H  
ATOM   3343  C13  OL    83       5.691  64.235  55.630  1.00  0.00           C  
ATOM   3344  H3R  OL    83       6.642  64.752  55.484  1.00  0.00           H  
ATOM   3345  H3S  OL    83       5.786  63.599  56.512  1.00  0.00           H  
ATOM   3346  C14  OL    83       5.555  63.255  54.469  1.00  0.00           C  
ATOM   3347  H4R  OL    83       6.358  62.516  54.502  1.00  0.00           H  
ATOM   3348  H4S  OL    83       4.747  62.586  54.771  1.00  0.00           H  
ATOM   3349  C15  OL    83       5.355  63.984  53.200  1.00  0.00           C  
ATOM   3350  H5R  OL    83       4.519  64.674  53.324  1.00  0.00           H  
ATOM   3351  H5S  OL    83       6.268  64.499  52.896  1.00  0.00           H  
ATOM   3352  C16  OL    83       4.930  63.084  52.016  1.00  0.00           C  
ATOM   3353  H6R  OL    83       3.947  62.683  52.274  1.00  0.00           H  
ATOM   3354  H6S  OL    83       4.802  63.686  51.114  1.00  0.00           H  
ATOM   3355  C17  OL    83       5.894  61.876  51.721  1.00  0.00           C  
ATOM   3356  H7R  OL    83       6.923  62.224  51.835  1.00  0.00           H  
ATOM   3357  H7S  OL    83       5.701  61.198  52.555  1.00  0.00           H  
ATOM   3358  C18  OL    83       5.690  61.148  50.424  1.00  0.00           C  
ATOM   3359  H8R  OL    83       6.249  60.210  50.417  1.00  0.00           H  
ATOM   3360  H8S  OL    83       4.644  60.839  50.366  1.00  0.00           H  
ATOM   3361  C19  OL    83       5.954  61.988  49.182  1.00  0.00           C  
ATOM   3362  H9R  OL    83       6.947  62.426  49.127  1.00  0.00           H  
ATOM   3363 C110  OL    83       5.188  62.032  48.050  1.00  0.00           C  
ATOM   3364 H10R  OL    83       5.636  62.610  47.246  1.00  0.00           H  
ATOM   3365 C111  OL    83       3.799  61.429  47.747  1.00  0.00           C  
ATOM   3366 H11R  OL    83       3.526  60.621  48.429  1.00  0.00           H  
ATOM   3367 H11S  OL    83       3.023  62.185  47.881  1.00  0.00           H  
ATOM   3368 C112  OL    83       3.747  60.993  46.296  1.00  0.00           C  
ATOM   3369 H12R  OL    83       4.520  61.460  45.683  1.00  0.00           H  
ATOM   3370 H12S  OL    83       3.972  59.931  46.172  1.00  0.00           H  
ATOM   3371 C113  OL    83       2.392  61.223  45.648  1.00  0.00           C  
ATOM   3372 H13R  OL    83       1.668  60.702  46.278  1.00  0.00           H  
ATOM   3373 H13S  OL    83       2.282  62.304  45.536  1.00  0.00           H  
ATOM   3374 C114  OL    83       2.408  60.563  44.201  1.00  0.00           C  
ATOM   3375 H14R  OL    83       3.165  61.137  43.662  1.00  0.00           H  
ATOM   3376 H14S  OL    83       2.726  59.518  44.205  1.00  0.00           H  
ATOM   3377 C115  OL    83       1.097  60.629  43.538  1.00  0.00           C  
ATOM   3378 H15R  OL    83       0.456  59.983  44.143  1.00  0.00           H  
ATOM   3379 H15S  OL    83       0.723  61.652  43.462  1.00  0.00           H  
ATOM   3380 C116  OL    83       1.241  60.125  42.005  1.00  0.00           C  
ATOM   3381 H16R  OL    83       2.219  60.477  41.669  1.00  0.00           H  
ATOM   3382 H16S  OL    83       1.247  59.034  41.969  1.00  0.00           H  
ATOM   3383 C117  OL    83       0.012  60.616  41.099  1.00  0.00           C  
ATOM   3384 H17R  OL    83      -0.979  60.344  41.468  1.00  0.00           H  
ATOM   3385 H17S  OL    83       0.014  61.704  41.198  1.00  0.00           H  
ATOM   3386 C118  OL    83      -0.034  60.287  39.639  1.00  0.00           C  
ATOM   3387 H18R  OL    83       0.895  60.541  39.124  1.00  0.00           H  
ATOM   3388 H18S  OL    83      -0.836  60.894  39.216  1.00  0.00           H  
ATOM   3389 H18T  OL    83      -0.207  59.220  39.483  1.00  0.00           H  
TER    3390       OL    83 
ATOM   3390 C116  PA    84      55.296  73.197  37.410  1.00  0.00           C  
ATOM   3391 H16R  PA    84      54.669  73.982  36.981  1.00  0.00           H  
ATOM   3392 H16S  PA    84      55.088  72.393  36.701  1.00  0.00           H  
ATOM   3393 H16T  PA    84      56.336  73.505  37.277  1.00  0.00           H  
ATOM   3394 C115  PA    84      54.962  72.858  38.886  1.00  0.00           C  
ATOM   3395 H15R  PA    84      55.669  72.089  39.207  1.00  0.00           H  
ATOM   3396 H15S  PA    84      53.936  72.484  38.874  1.00  0.00           H  
ATOM   3397 C114  PA    84      54.892  73.949  40.002  1.00  0.00           C  
ATOM   3398 H14R  PA    84      54.079  74.645  39.782  1.00  0.00           H  
ATOM   3399 H14S  PA    84      55.883  74.387  40.138  1.00  0.00           H  
ATOM   3400 C113  PA    84      54.671  73.321  41.333  1.00  0.00           C  
ATOM   3401 H13R  PA    84      55.504  72.631  41.483  1.00  0.00           H  
ATOM   3402 H13S  PA    84      53.825  72.634  41.266  1.00  0.00           H  
ATOM   3403 C112  PA    84      54.435  74.244  42.502  1.00  0.00           C  
ATOM   3404 H12R  PA    84      53.794  75.116  42.357  1.00  0.00           H  
ATOM   3405 H12S  PA    84      55.434  74.577  42.791  1.00  0.00           H  
ATOM   3406 C111  PA    84      53.861  73.532  43.742  1.00  0.00           C  
ATOM   3407 H11R  PA    84      54.504  72.672  43.939  1.00  0.00           H  
ATOM   3408 H11S  PA    84      52.801  73.423  43.501  1.00  0.00           H  
ATOM   3409 C110  PA    84      54.039  74.438  44.975  1.00  0.00           C  
ATOM   3410 H10R  PA    84      53.338  75.275  44.956  1.00  0.00           H  
ATOM   3411 H10S  PA    84      55.041  74.842  45.130  1.00  0.00           H  
ATOM   3412  C19  PA    84      53.683  73.482  46.104  1.00  0.00           C  
ATOM   3413  H9R  PA    84      54.244  72.549  46.023  1.00  0.00           H  
ATOM   3414  H9S  PA    84      52.597  73.364  46.077  1.00  0.00           H  
ATOM   3415  C18  PA    84      54.134  74.081  47.404  1.00  0.00           C  
ATOM   3416  H8R  PA    84      53.760  75.105  47.341  1.00  0.00           H  
ATOM   3417  H8S  PA    84      55.217  74.207  47.346  1.00  0.00           H  
ATOM   3418  C17  PA    84      53.840  73.193  48.700  1.00  0.00           C  
ATOM   3419  H7R  PA    84      54.599  72.417  48.576  1.00  0.00           H  
ATOM   3420  H7S  PA    84      52.813  72.851  48.840  1.00  0.00           H  
ATOM   3421  C16  PA    84      54.086  73.938  50.029  1.00  0.00           C  
ATOM   3422  H6R  PA    84      55.088  74.368  49.966  1.00  0.00           H  
ATOM   3423  H6S  PA    84      54.126  73.176  50.810  1.00  0.00           H  
ATOM   3424  C15  PA    84      53.031  74.983  50.461  1.00  0.00           C  
ATOM   3425  H5R  PA    84      52.166  74.338  50.633  1.00  0.00           H  
ATOM   3426  H5S  PA    84      52.714  75.641  49.649  1.00  0.00           H  
ATOM   3427  C14  PA    84      53.318  75.867  51.735  1.00  0.00           C  
ATOM   3428  H4R  PA    84      52.371  76.330  52.019  1.00  0.00           H  
ATOM   3429  H4S  PA    84      54.106  76.616  51.633  1.00  0.00           H  
ATOM   3430  C13  PA    84      53.835  75.030  52.863  1.00  0.00           C  
ATOM   3431  H3R  PA    84      54.802  74.573  52.639  1.00  0.00           H  
ATOM   3432  H3S  PA    84      53.257  74.164  53.193  1.00  0.00           H  
ATOM   3433  C12  PA    84      54.026  75.953  54.030  1.00  0.00           C  
ATOM   3434  H2R  PA    84      53.052  76.318  54.362  1.00  0.00           H  
ATOM   3435  H2S  PA    84      54.592  76.854  53.785  1.00  0.00           H  
ATOM   3436  C11  PE    85      54.789  75.307  55.167  1.00  0.00           C  
ATOM   3437  O12  PE    85      54.272  74.983  56.201  1.00  0.00           O  
ATOM   3438  O11  PE    85      56.080  75.294  54.959  1.00  0.00           O  
ATOM   3439  C1   PE    85      56.911  74.877  56.072  1.00  0.00           C  
ATOM   3440  HR   PE    85      56.472  75.014  57.063  1.00  0.00           H  
ATOM   3441  HS   PE    85      57.771  75.553  56.059  1.00  0.00           H  
ATOM   3442  C2   PE    85      57.404  73.462  55.755  1.00  0.00           C  
ATOM   3443  HX   PE    85      56.527  72.817  55.661  1.00  0.00           H  
ATOM   3444  C3   PE    85      58.310  72.970  56.958  1.00  0.00           C  
ATOM   3445  HA   PE    85      58.929  73.855  57.130  1.00  0.00           H  
ATOM   3446  HB   PE    85      58.969  72.112  56.806  1.00  0.00           H  
ATOM   3447  O31  PE    85      57.429  72.631  58.092  1.00  0.00           O  
ATOM   3448  P31  PE    85      57.958  72.308  59.558  1.00  0.00           P  
ATOM   3449  O32  PE    85      59.014  71.190  59.261  1.00  0.00           O  
ATOM   3450  C31  PE    85      60.429  71.428  59.408  1.00  0.00           C  
ATOM   3451  H1A  PE    85      60.683  72.455  59.131  1.00  0.00           H  
ATOM   3452  H1B  PE    85      60.882  70.684  58.748  1.00  0.00           H  
ATOM   3453  C32  PE    85      60.715  70.870  60.862  1.00  0.00           C  
ATOM   3454  H2A  PE    85      61.702  71.195  61.194  1.00  0.00           H  
ATOM   3455  H2B  PE    85      60.082  71.424  61.557  1.00  0.00           H  
ATOM   3456  N31  PE    85      60.482  69.361  60.917  1.00  0.00           N  
ATOM   3457 HN1A  PE    85      60.834  69.138  61.863  1.00  0.00           H  
ATOM   3458 HN1B  PE    85      59.480  69.119  60.845  1.00  0.00           H  
ATOM   3459 HN1C  PE    85      61.026  68.841  60.210  1.00  0.00           H  
ATOM   3460  O33  PE    85      58.751  73.435  60.210  1.00  0.00           O  
ATOM   3461  O34  PE    85      56.821  71.671  60.321  1.00  0.00           O  
ATOM   3462  O21  PE    85      58.177  73.466  54.611  1.00  0.00           O  
ATOM   3463  C21  PE    85      57.728  72.825  53.493  1.00  0.00           C  
ATOM   3464  O22  PE    85      56.771  72.073  53.372  1.00  0.00           O  
ATOM   3465  C12  OL    86      58.682  73.133  52.323  1.00  0.00           C  
ATOM   3466  H2R  OL    86      58.975  74.172  52.489  1.00  0.00           H  
ATOM   3467  H2S  OL    86      59.651  72.630  52.289  1.00  0.00           H  
ATOM   3468  C13  OL    86      57.931  72.930  50.983  1.00  0.00           C  
ATOM   3469  H3R  OL    86      57.589  71.893  51.012  1.00  0.00           H  
ATOM   3470  H3S  OL    86      57.057  73.584  50.987  1.00  0.00           H  
ATOM   3471  C14  OL    86      58.829  73.179  49.731  1.00  0.00           C  
ATOM   3472  H4R  OL    86      59.160  74.208  49.890  1.00  0.00           H  
ATOM   3473  H4S  OL    86      59.728  72.571  49.610  1.00  0.00           H  
ATOM   3474  C15  OL    86      58.037  73.086  48.407  1.00  0.00           C  
ATOM   3475  H5R  OL    86      57.702  72.048  48.340  1.00  0.00           H  
ATOM   3476  H5S  OL    86      57.129  73.691  48.450  1.00  0.00           H  
ATOM   3477  C16  OL    86      58.873  73.393  47.071  1.00  0.00           C  
ATOM   3478  H6R  OL    86      59.255  74.406  46.928  1.00  0.00           H  
ATOM   3479  H6S  OL    86      59.753  72.747  47.123  1.00  0.00           H  
ATOM   3480  C17  OL    86      58.130  72.902  45.814  1.00  0.00           C  
ATOM   3481  H7R  OL    86      57.674  71.910  45.840  1.00  0.00           H  
ATOM   3482  H7S  OL    86      57.336  73.643  45.700  1.00  0.00           H  
ATOM   3483  C18  OL    86      58.951  72.987  44.490  1.00  0.00           C  
ATOM   3484  H8R  OL    86      59.370  73.991  44.398  1.00  0.00           H  
ATOM   3485  H8S  OL    86      59.835  72.354  44.595  1.00  0.00           H  
ATOM   3486  C19  OL    86      58.135  72.544  43.337  1.00  0.00           C  
ATOM   3487  H9R  OL    86      57.637  73.347  42.800  1.00  0.00           H  
ATOM   3488 C110  OL    86      58.303  71.405  42.700  1.00  0.00           C  
ATOM   3489 H10R  OL    86      57.686  71.352  41.806  1.00  0.00           H  
ATOM   3490 C111  OL    86      59.098  70.227  43.152  1.00  0.00           C  
ATOM   3491 H11R  OL    86      60.017  70.227  42.563  1.00  0.00           H  
ATOM   3492 H11S  OL    86      59.502  70.224  44.167  1.00  0.00           H  
ATOM   3493 C112  OL    86      58.287  68.947  42.977  1.00  0.00           C  
ATOM   3494 H12R  OL    86      58.562  68.170  43.694  1.00  0.00           H  
ATOM   3495 H12S  OL    86      57.250  69.142  43.258  1.00  0.00           H  
ATOM   3496 C113  OL    86      58.239  68.344  41.592  1.00  0.00           C  
ATOM   3497 H13R  OL    86      57.366  67.696  41.489  1.00  0.00           H  
ATOM   3498 H13S  OL    86      58.136  69.184  40.901  1.00  0.00           H  
ATOM   3499 C114  OL    86      59.497  67.510  41.305  1.00  0.00           C  
ATOM   3500 H14R  OL    86      60.372  68.089  41.609  1.00  0.00           H  
ATOM   3501 H14S  OL    86      59.535  66.732  42.070  1.00  0.00           H  
ATOM   3502 C115  OL    86      59.516  66.917  39.826  1.00  0.00           C  
ATOM   3503 H15R  OL    86      58.732  66.172  39.973  1.00  0.00           H  
ATOM   3504 H15S  OL    86      59.251  67.720  39.135  1.00  0.00           H  
ATOM   3505 C116  OL    86      60.831  66.340  39.366  1.00  0.00           C  
ATOM   3506 H16R  OL    86      61.434  67.154  38.959  1.00  0.00           H  
ATOM   3507 H16S  OL    86      61.292  65.958  40.279  1.00  0.00           H  
ATOM   3508 C117  OL    86      60.665  65.134  38.375  1.00  0.00           C  
ATOM   3509 H17R  OL    86      60.176  64.339  38.942  1.00  0.00           H  
ATOM   3510 H17S  OL    86      60.112  65.291  37.447  1.00  0.00           H  
ATOM   3511 C118  OL    86      62.055  64.665  37.960  1.00  0.00           C  
ATOM   3512 H18R  OL    86      62.695  64.596  38.843  1.00  0.00           H  
ATOM   3513 H18S  OL    86      62.504  65.295  37.189  1.00  0.00           H  
ATOM   3514 H18T  OL    86      62.057  63.651  37.553  1.00  0.00           H  
TER    3515       OL    86 
ATOM   3515 C116  PA    87      20.683  52.771  47.131  1.00  0.00           C  
ATOM   3516 H16R  PA    87      21.417  53.394  46.616  1.00  0.00           H  
ATOM   3517 H16S  PA    87      19.725  52.799  46.607  1.00  0.00           H  
ATOM   3518 H16T  PA    87      21.122  51.774  47.058  1.00  0.00           H  
ATOM   3519 C115  PA    87      20.612  53.150  48.545  1.00  0.00           C  
ATOM   3520 H15R  PA    87      21.594  53.194  49.020  1.00  0.00           H  
ATOM   3521 H15S  PA    87      20.004  52.397  49.049  1.00  0.00           H  
ATOM   3522 C114  PA    87      19.977  54.501  48.921  1.00  0.00           C  
ATOM   3523 H14R  PA    87      20.506  55.322  48.431  1.00  0.00           H  
ATOM   3524 H14S  PA    87      20.240  54.513  49.981  1.00  0.00           H  
ATOM   3525 C113  PA    87      18.517  54.649  48.563  1.00  0.00           C  
ATOM   3526 H13R  PA    87      17.958  53.793  48.947  1.00  0.00           H  
ATOM   3527 H13S  PA    87      18.329  54.827  47.502  1.00  0.00           H  
ATOM   3528 C112  PA    87      17.853  55.829  49.243  1.00  0.00           C  
ATOM   3529 H12R  PA    87      16.803  55.874  48.948  1.00  0.00           H  
ATOM   3530 H12S  PA    87      18.419  56.704  48.916  1.00  0.00           H  
ATOM   3531 C111  PA    87      17.876  55.740  50.799  1.00  0.00           C  
ATOM   3532 H11R  PA    87      18.894  55.903  51.159  1.00  0.00           H  
ATOM   3533 H11S  PA    87      17.420  54.801  51.119  1.00  0.00           H  
ATOM   3534 C110  PA    87      17.050  56.868  51.311  1.00  0.00           C  
ATOM   3535 H10R  PA    87      16.059  56.991  50.869  1.00  0.00           H  
ATOM   3536 H10S  PA    87      17.410  57.828  50.937  1.00  0.00           H  
ATOM   3537  C19  PA    87      16.675  56.805  52.819  1.00  0.00           C  
ATOM   3538  H9R  PA    87      17.531  56.759  53.496  1.00  0.00           H  
ATOM   3539  H9S  PA    87      16.054  55.949  53.089  1.00  0.00           H  
ATOM   3540  C18  PA    87      15.989  58.118  53.160  1.00  0.00           C  
ATOM   3541  H8R  PA    87      15.244  58.429  52.424  1.00  0.00           H  
ATOM   3542  H8S  PA    87      16.678  58.964  53.205  1.00  0.00           H  
ATOM   3543  C17  PA    87      15.215  57.924  54.465  1.00  0.00           C  
ATOM   3544  H7R  PA    87      15.897  57.744  55.298  1.00  0.00           H  
ATOM   3545  H7S  PA    87      14.491  57.107  54.460  1.00  0.00           H  
ATOM   3546  C16  PA    87      14.472  59.242  54.844  1.00  0.00           C  
ATOM   3547  H6R  PA    87      13.592  59.234  54.197  1.00  0.00           H  
ATOM   3548  H6S  PA    87      15.129  59.989  54.392  1.00  0.00           H  
ATOM   3549  C15  PA    87      14.246  59.262  56.396  1.00  0.00           C  
ATOM   3550  H5R  PA    87      13.964  60.280  56.674  1.00  0.00           H  
ATOM   3551  H5S  PA    87      15.239  59.154  56.838  1.00  0.00           H  
ATOM   3552  C14  PA    87      13.213  58.250  57.024  1.00  0.00           C  
ATOM   3553  H4R  PA    87      13.360  57.220  56.693  1.00  0.00           H  
ATOM   3554  H4S  PA    87      12.224  58.620  56.746  1.00  0.00           H  
ATOM   3555  C13  PA    87      13.281  58.170  58.613  1.00  0.00           C  
ATOM   3556  H3R  PA    87      12.393  57.646  58.974  1.00  0.00           H  
ATOM   3557  H3S  PA    87      13.412  59.182  59.002  1.00  0.00           H  
ATOM   3558  C12  PA    87      14.502  57.313  58.988  1.00  0.00           C  
ATOM   3559  H2R  PA    87      15.378  57.567  58.388  1.00  0.00           H  
ATOM   3560  H2S  PA    87      14.347  56.232  59.001  1.00  0.00           H  
ATOM   3561  C11  PE    88      14.898  57.591  60.414  1.00  0.00           C  
ATOM   3562  O12  PE    88      14.348  57.126  61.374  1.00  0.00           O  
ATOM   3563  O11  PE    88      15.797  58.629  60.517  1.00  0.00           O  
ATOM   3564  C1   PE    88      16.205  59.073  61.751  1.00  0.00           C  
ATOM   3565  HR   PE    88      15.352  59.263  62.408  1.00  0.00           H  
ATOM   3566  HS   PE    88      16.720  60.037  61.743  1.00  0.00           H  
ATOM   3567  C2   PE    88      17.111  58.067  62.472  1.00  0.00           C  
ATOM   3568  HX   PE    88      16.508  57.202  62.760  1.00  0.00           H  
ATOM   3569  C3   PE    88      17.533  58.685  63.880  1.00  0.00           C  
ATOM   3570  HA   PE    88      17.879  59.719  63.799  1.00  0.00           H  
ATOM   3571  HB   PE    88      18.386  58.103  64.238  1.00  0.00           H  
ATOM   3572  O31  PE    88      16.357  58.598  64.722  1.00  0.00           O  
ATOM   3573  P31  PE    88      16.476  59.175  66.192  1.00  0.00           P  
ATOM   3574  O32  PE    88      15.794  60.661  66.007  1.00  0.00           O  
ATOM   3575  C31  PE    88      14.439  60.808  65.638  1.00  0.00           C  
ATOM   3576  H1A  PE    88      14.027  59.961  65.085  1.00  0.00           H  
ATOM   3577  H1B  PE    88      14.461  61.655  64.948  1.00  0.00           H  
ATOM   3578  C32  PE    88      13.679  61.123  66.950  1.00  0.00           C  
ATOM   3579  H2A  PE    88      12.639  61.444  66.880  1.00  0.00           H  
ATOM   3580  H2B  PE    88      13.646  60.201  67.532  1.00  0.00           H  
ATOM   3581  N31  PE    88      14.396  62.167  67.603  1.00  0.00           N  
ATOM   3582 HN1A  PE    88      13.928  62.572  68.430  1.00  0.00           H  
ATOM   3583 HN1B  PE    88      15.257  61.724  67.962  1.00  0.00           H  
ATOM   3584 HN1C  PE    88      14.673  62.960  67.002  1.00  0.00           H  
ATOM   3585  O33  PE    88      15.556  58.300  66.993  1.00  0.00           O  
ATOM   3586  O34  PE    88      17.893  59.248  66.605  1.00  0.00           O  
ATOM   3587  O21  PE    88      18.316  57.824  61.697  1.00  0.00           O  
ATOM   3588  C21  PE    88      18.278  56.869  60.755  1.00  0.00           C  
ATOM   3589  O22  PE    88      17.411  56.075  60.625  1.00  0.00           O  
ATOM   3590  C12  OL    89      19.410  56.979  59.790  1.00  0.00           C  
ATOM   3591  H2R  OL    89      20.268  57.325  60.370  1.00  0.00           H  
ATOM   3592  H2S  OL    89      19.660  55.990  59.401  1.00  0.00           H  
ATOM   3593  C13  OL    89      19.133  57.820  58.570  1.00  0.00           C  
ATOM   3594  H3R  OL    89      18.175  57.528  58.133  1.00  0.00           H  
ATOM   3595  H3S  OL    89      18.968  58.886  58.745  1.00  0.00           H  
ATOM   3596  C14  OL    89      20.187  57.714  57.439  1.00  0.00           C  
ATOM   3597  H4R  OL    89      21.164  58.023  57.815  1.00  0.00           H  
ATOM   3598  H4S  OL    89      20.307  56.654  57.206  1.00  0.00           H  
ATOM   3599  C15  OL    89      19.918  58.572  56.296  1.00  0.00           C  
ATOM   3600  H5R  OL    89      18.840  58.671  56.155  1.00  0.00           H  
ATOM   3601  H5S  OL    89      20.169  59.619  56.476  1.00  0.00           H  
ATOM   3602  C16  OL    89      20.687  57.967  55.163  1.00  0.00           C  
ATOM   3603  H6R  OL    89      21.753  57.816  55.343  1.00  0.00           H  
ATOM   3604  H6S  OL    89      20.265  57.020  54.819  1.00  0.00           H  
ATOM   3605  C17  OL    89      20.442  58.912  53.930  1.00  0.00           C  
ATOM   3606  H7R  OL    89      19.390  58.777  53.670  1.00  0.00           H  
ATOM   3607  H7S  OL    89      20.494  59.960  54.233  1.00  0.00           H  
ATOM   3608  C18  OL    89      21.347  58.636  52.737  1.00  0.00           C  
ATOM   3609  H8R  OL    89      22.391  58.458  53.001  1.00  0.00           H  
ATOM   3610  H8S  OL    89      20.986  57.729  52.249  1.00  0.00           H  
ATOM   3611  C19  OL    89      21.331  59.826  51.818  1.00  0.00           C  
ATOM   3612  H9R  OL    89      21.594  60.793  52.238  1.00  0.00           H  
ATOM   3613 C110  OL    89      21.082  59.824  50.488  1.00  0.00           C  
ATOM   3614 H10R  OL    89      21.012  60.816  50.049  1.00  0.00           H  
ATOM   3615 C111  OL    89      20.643  58.593  49.705  1.00  0.00           C  
ATOM   3616 H11R  OL    89      20.723  57.618  50.190  1.00  0.00           H  
ATOM   3617 H11S  OL    89      19.551  58.614  49.680  1.00  0.00           H  
ATOM   3618 C112  OL    89      21.208  58.601  48.324  1.00  0.00           C  
ATOM   3619 H12R  OL    89      22.289  58.505  48.444  1.00  0.00           H  
ATOM   3620 H12S  OL    89      20.862  57.649  47.917  1.00  0.00           H  
ATOM   3621 C113  OL    89      21.016  59.785  47.361  1.00  0.00           C  
ATOM   3622 H13R  OL    89      21.094  60.713  47.931  1.00  0.00           H  
ATOM   3623 H13S  OL    89      21.858  59.763  46.666  1.00  0.00           H  
ATOM   3624 C114  OL    89      19.685  59.785  46.711  1.00  0.00           C  
ATOM   3625 H14R  OL    89      19.542  58.854  46.158  1.00  0.00           H  
ATOM   3626 H14S  OL    89      18.879  59.737  47.447  1.00  0.00           H  
ATOM   3627 C115  OL    89      19.540  61.002  45.702  1.00  0.00           C  
ATOM   3628 H15R  OL    89      20.475  61.096  45.145  1.00  0.00           H  
ATOM   3629 H15S  OL    89      18.740  60.692  45.026  1.00  0.00           H  
ATOM   3630 C116  OL    89      19.394  62.416  46.419  1.00  0.00           C  
ATOM   3631 H16R  OL    89      18.573  62.472  47.137  1.00  0.00           H  
ATOM   3632 H16S  OL    89      20.387  62.502  46.863  1.00  0.00           H  
ATOM   3633 C117  OL    89      19.202  63.469  45.314  1.00  0.00           C  
ATOM   3634 H17R  OL    89      20.133  63.532  44.747  1.00  0.00           H  
ATOM   3635 H17S  OL    89      18.406  63.232  44.606  1.00  0.00           H  
ATOM   3636 C118  OL    89      18.788  64.842  45.997  1.00  0.00           C  
ATOM   3637 H18R  OL    89      19.471  65.075  46.816  1.00  0.00           H  
ATOM   3638 H18S  OL    89      17.802  64.765  46.460  1.00  0.00           H  
ATOM   3639 H18T  OL    89      18.716  65.737  45.375  1.00  0.00           H  
TER    3640       OL    89 
ATOM   3640 C116  PA    90      62.217  49.089  40.342  1.00  0.00           C  
ATOM   3641 H16R  PA    90      62.878  48.616  39.612  1.00  0.00           H  
ATOM   3642 H16S  PA    90      61.499  49.836  39.996  1.00  0.00           H  
ATOM   3643 H16T  PA    90      61.716  48.241  40.812  1.00  0.00           H  
ATOM   3644 C115  PA    90      63.120  49.915  41.365  1.00  0.00           C  
ATOM   3645 H15R  PA    90      63.564  50.773  40.855  1.00  0.00           H  
ATOM   3646 H15S  PA    90      63.957  49.338  41.764  1.00  0.00           H  
ATOM   3647 C114  PA    90      62.208  50.410  42.528  1.00  0.00           C  
ATOM   3648 H14R  PA    90      61.612  49.526  42.764  1.00  0.00           H  
ATOM   3649 H14S  PA    90      61.608  51.274  42.237  1.00  0.00           H  
ATOM   3650 C113  PA    90      63.149  50.745  43.678  1.00  0.00           C  
ATOM   3651 H13R  PA    90      63.867  51.490  43.330  1.00  0.00           H  
ATOM   3652 H13S  PA    90      63.776  49.878  43.894  1.00  0.00           H  
ATOM   3653 C112  PA    90      62.358  51.209  44.937  1.00  0.00           C  
ATOM   3654 H12R  PA    90      61.550  50.474  44.955  1.00  0.00           H  
ATOM   3655 H12S  PA    90      61.834  52.146  44.740  1.00  0.00           H  
ATOM   3656 C111  PA    90      63.151  51.217  46.234  1.00  0.00           C  
ATOM   3657 H11R  PA    90      63.469  50.202  46.483  1.00  0.00           H  
ATOM   3658 H11S  PA    90      62.527  51.439  47.102  1.00  0.00           H  
ATOM   3659 C110  PA    90      64.354  52.071  46.158  1.00  0.00           C  
ATOM   3660 H10R  PA    90      64.004  53.012  45.728  1.00  0.00           H  
ATOM   3661 H10S  PA    90      65.066  51.674  45.431  1.00  0.00           H  
ATOM   3662  C19  PA    90      65.048  52.350  47.543  1.00  0.00           C  
ATOM   3663  H9R  PA    90      65.591  51.463  47.877  1.00  0.00           H  
ATOM   3664  H9S  PA    90      64.319  52.728  48.264  1.00  0.00           H  
ATOM   3665  C18  PA    90      66.075  53.520  47.353  1.00  0.00           C  
ATOM   3666  H8R  PA    90      65.472  54.367  47.018  1.00  0.00           H  
ATOM   3667  H8S  PA    90      66.772  53.142  46.602  1.00  0.00           H  
ATOM   3668  C17  PA    90      66.833  53.874  48.682  1.00  0.00           C  
ATOM   3669  H7R  PA    90      67.521  53.048  48.873  1.00  0.00           H  
ATOM   3670  H7S  PA    90      66.167  54.044  49.531  1.00  0.00           H  
ATOM   3671  C16  PA    90      67.515  55.132  48.465  1.00  0.00           C  
ATOM   3672  H6R  PA    90      66.785  55.931  48.321  1.00  0.00           H  
ATOM   3673  H6S  PA    90      68.007  54.989  47.501  1.00  0.00           H  
ATOM   3674  C15  PA    90      68.432  55.673  49.581  1.00  0.00           C  
ATOM   3675  H5R  PA    90      68.691  56.678  49.240  1.00  0.00           H  
ATOM   3676  H5S  PA    90      69.321  55.039  49.604  1.00  0.00           H  
ATOM   3677  C14  PA    90      67.741  55.809  50.950  1.00  0.00           C  
ATOM   3678  H4R  PA    90      67.686  54.806  51.380  1.00  0.00           H  
ATOM   3679  H4S  PA    90      66.706  56.125  50.808  1.00  0.00           H  
ATOM   3680  C13  PA    90      68.466  56.749  51.906  1.00  0.00           C  
ATOM   3681  H3R  PA    90      68.396  57.768  51.521  1.00  0.00           H  
ATOM   3682  H3S  PA    90      69.523  56.508  52.035  1.00  0.00           H  
ATOM   3683  C12  PA    90      67.716  56.674  53.347  1.00  0.00           C  
ATOM   3684  H2R  PA    90      66.662  56.959  53.347  1.00  0.00           H  
ATOM   3685  H2S  PA    90      67.740  55.661  53.752  1.00  0.00           H  
ATOM   3686  C11  PS    91      68.460  57.551  54.371  1.00  0.00           C  
ATOM   3687  O12  PS    91      69.343  57.098  55.074  1.00  0.00           O  
ATOM   3688  O11  PS    91      68.076  58.786  54.228  1.00  0.00           O  
ATOM   3689  C1   PS    91      68.856  59.717  55.001  1.00  0.00           C  
ATOM   3690  HR   PS    91      68.878  59.413  56.051  1.00  0.00           H  
ATOM   3691  HS   PS    91      68.450  60.732  54.995  1.00  0.00           H  
ATOM   3692  C2   PS    91      70.187  59.982  54.198  1.00  0.00           C  
ATOM   3693  HX   PS    91      70.674  59.008  54.103  1.00  0.00           H  
ATOM   3694  C3   PS    91      71.159  60.921  54.970  1.00  0.00           C  
ATOM   3695  HA   PS    91      70.573  61.825  55.155  1.00  0.00           H  
ATOM   3696  HB   PS    91      72.035  61.094  54.340  1.00  0.00           H  
ATOM   3697  O31  PS    91      71.549  60.256  56.250  1.00  0.00           O  
ATOM   3698  P31  PS    91      71.092  60.779  57.653  1.00  0.00           P  
ATOM   3699  O32  PS    91      72.091  61.935  58.036  1.00  0.00           O  
ATOM   3700  C31  PS    91      73.499  61.806  58.270  1.00  0.00           C  
ATOM   3701  H1A  PS    91      74.002  62.692  57.875  1.00  0.00           H  
ATOM   3702  H1B  PS    91      73.826  60.998  57.612  1.00  0.00           H  
ATOM   3703  C32  PS    91      73.679  61.542  59.812  1.00  0.00           C  
ATOM   3704  H2A  PS    91      72.953  60.745  59.979  1.00  0.00           H  
ATOM   3705  N31  PS    91      73.263  62.686  60.694  1.00  0.00           N  
ATOM   3706 HN1A  PS    91      72.237  62.704  60.819  1.00  0.00           H  
ATOM   3707 HN1B  PS    91      73.709  62.604  61.622  1.00  0.00           H  
ATOM   3708 HN1C  PS    91      73.477  63.620  60.309  1.00  0.00           H  
ATOM   3709  C33  PS    91      75.042  60.805  60.067  1.00  0.00           C  
ATOM   3710  O33  PS    91      69.718  61.378  57.561  1.00  0.00           O  
ATOM   3711  O34  PS    91      71.280  59.618  58.510  1.00  0.00           O  
ATOM   3712  O21  PS    91      69.987  60.543  52.951  1.00  0.00           O  
ATOM   3713  C21  PS    91      70.860  60.282  51.954  1.00  0.00           C  
ATOM   3714  O22  PS    91      71.904  59.674  52.100  1.00  0.00           O  
ATOM   3715  O35  PS    91      76.089  61.367  59.793  1.00  0.00           O  
ATOM   3716  O36  PS    91      75.030  59.868  60.811  1.00  0.00           O  
ATOM   3717  C12  OL    92      70.553  61.060  50.801  1.00  0.00           C  
ATOM   3718  H2R  OL    92      69.467  61.056  50.686  1.00  0.00           H  
ATOM   3719  H2S  OL    92      70.798  62.084  51.092  1.00  0.00           H  
ATOM   3720  C13  OL    92      71.244  60.635  49.440  1.00  0.00           C  
ATOM   3721  H3R  OL    92      71.138  61.413  48.681  1.00  0.00           H  
ATOM   3722  H3S  OL    92      72.285  60.330  49.566  1.00  0.00           H  
ATOM   3723  C14  OL    92      70.498  59.295  49.022  1.00  0.00           C  
ATOM   3724  H4R  OL    92      71.196  58.859  48.304  1.00  0.00           H  
ATOM   3725  H4S  OL    92      70.544  58.649  49.901  1.00  0.00           H  
ATOM   3726  C15  OL    92      69.039  59.376  48.554  1.00  0.00           C  
ATOM   3727  H5R  OL    92      68.456  58.806  49.280  1.00  0.00           H  
ATOM   3728  H5S  OL    92      68.511  60.322  48.689  1.00  0.00           H  
ATOM   3729  C16  OL    92      68.915  58.871  47.134  1.00  0.00           C  
ATOM   3730  H6R  OL    92      69.629  58.049  47.059  1.00  0.00           H  
ATOM   3731  H6S  OL    92      67.895  58.492  47.045  1.00  0.00           H  
ATOM   3732  C17  OL    92      69.187  59.833  45.930  1.00  0.00           C  
ATOM   3733  H7R  OL    92      68.395  60.578  46.020  1.00  0.00           H  
ATOM   3734  H7S  OL    92      70.105  60.410  46.058  1.00  0.00           H  
ATOM   3735  C18  OL    92      69.173  59.173  44.561  1.00  0.00           C  
ATOM   3736  H8R  OL    92      68.272  58.587  44.368  1.00  0.00           H  
ATOM   3737  H8S  OL    92      69.099  59.974  43.822  1.00  0.00           H  
ATOM   3738  C19  OL    92      70.522  58.405  44.275  1.00  0.00           C  
ATOM   3739  H9R  OL    92      71.382  58.964  44.635  1.00  0.00           H  
ATOM   3740 C110  OL    92      70.761  57.174  43.806  1.00  0.00           C  
ATOM   3741 H10R  OL    92      71.724  56.691  43.660  1.00  0.00           H  
ATOM   3742 C111  OL    92      69.704  56.395  43.178  1.00  0.00           C  
ATOM   3743 H11R  OL    92      68.806  56.987  42.987  1.00  0.00           H  
ATOM   3744 H11S  OL    92      69.926  56.016  42.178  1.00  0.00           H  
ATOM   3745 C112  OL    92      69.341  55.249  44.155  1.00  0.00           C  
ATOM   3746 H12R  OL    92      70.229  54.798  44.602  1.00  0.00           H  
ATOM   3747 H12S  OL    92      68.831  55.591  45.058  1.00  0.00           H  
ATOM   3748 C113  OL    92      68.378  54.239  43.597  1.00  0.00           C  
ATOM   3749 H13R  OL    92      67.893  53.647  44.376  1.00  0.00           H  
ATOM   3750 H13S  OL    92      67.512  54.782  43.214  1.00  0.00           H  
ATOM   3751 C114  OL    92      68.967  53.394  42.474  1.00  0.00           C  
ATOM   3752 H14R  OL    92      69.145  54.029  41.604  1.00  0.00           H  
ATOM   3753 H14S  OL    92      69.866  52.875  42.814  1.00  0.00           H  
ATOM   3754 C115  OL    92      67.876  52.323  42.104  1.00  0.00           C  
ATOM   3755 H15R  OL    92      67.518  51.865  43.028  1.00  0.00           H  
ATOM   3756 H15S  OL    92      67.016  52.849  41.686  1.00  0.00           H  
ATOM   3757 C116  OL    92      68.373  51.216  41.187  1.00  0.00           C  
ATOM   3758 H16R  OL    92      68.987  51.648  40.395  1.00  0.00           H  
ATOM   3759 H16S  OL    92      69.028  50.504  41.693  1.00  0.00           H  
ATOM   3760 C117  OL    92      67.241  50.261  40.577  1.00  0.00           C  
ATOM   3761 H17R  OL    92      67.778  49.407  40.160  1.00  0.00           H  
ATOM   3762 H17S  OL    92      66.640  50.020  41.456  1.00  0.00           H  
ATOM   3763 C118  OL    92      66.401  50.984  39.526  1.00  0.00           C  
ATOM   3764 H18R  OL    92      65.921  51.902  39.869  1.00  0.00           H  
ATOM   3765 H18S  OL    92      65.602  50.353  39.131  1.00  0.00           H  
ATOM   3766 H18T  OL    92      67.075  51.252  38.710  1.00  0.00           H  
TER    3767       OL    92 
ATOM   3767 C116  PA    93      16.892  67.368  41.034  1.00  0.00           C  
ATOM   3768 H16R  PA    93      16.765  68.453  41.003  1.00  0.00           H  
ATOM   3769 H16S  PA    93      16.768  66.948  40.034  1.00  0.00           H  
ATOM   3770 H16T  PA    93      17.850  67.022  41.428  1.00  0.00           H  
ATOM   3771 C115  PA    93      15.776  66.779  41.856  1.00  0.00           C  
ATOM   3772 H15R  PA    93      15.890  65.699  41.750  1.00  0.00           H  
ATOM   3773 H15S  PA    93      14.796  67.098  41.493  1.00  0.00           H  
ATOM   3774 C114  PA    93      15.964  67.086  43.363  1.00  0.00           C  
ATOM   3775 H14R  PA    93      15.764  68.140  43.565  1.00  0.00           H  
ATOM   3776 H14S  PA    93      17.036  66.982  43.546  1.00  0.00           H  
ATOM   3777 C113  PA    93      15.151  66.238  44.350  1.00  0.00           C  
ATOM   3778 H13R  PA    93      15.586  65.238  44.314  1.00  0.00           H  
ATOM   3779 H13S  PA    93      14.124  66.060  44.023  1.00  0.00           H  
ATOM   3780 C112  PA    93      15.276  66.828  45.783  1.00  0.00           C  
ATOM   3781 H12R  PA    93      14.809  67.808  45.664  1.00  0.00           H  
ATOM   3782 H12S  PA    93      16.354  66.875  45.953  1.00  0.00           H  
ATOM   3783 C111  PA    93      14.748  65.991  46.891  1.00  0.00           C  
ATOM   3784 H11R  PA    93      15.186  64.991  46.923  1.00  0.00           H  
ATOM   3785 H11S  PA    93      13.689  65.887  46.643  1.00  0.00           H  
ATOM   3786 C110  PA    93      14.945  66.722  48.191  1.00  0.00           C  
ATOM   3787 H10R  PA    93      14.468  67.703  48.249  1.00  0.00           H  
ATOM   3788 H10S  PA    93      16.014  66.864  48.359  1.00  0.00           H  
ATOM   3789  C19  PA    93      14.506  65.870  49.349  1.00  0.00           C  
ATOM   3790  H9R  PA    93      15.011  64.903  49.294  1.00  0.00           H  
ATOM   3791  H9S  PA    93      13.449  65.638  49.203  1.00  0.00           H  
ATOM   3792  C18  PA    93      14.659  66.613  50.707  1.00  0.00           C  
ATOM   3793  H8R  PA    93      14.096  67.543  50.606  1.00  0.00           H  
ATOM   3794  H8S  PA    93      15.719  66.871  50.753  1.00  0.00           H  
ATOM   3795  C17  PA    93      14.171  65.848  51.973  1.00  0.00           C  
ATOM   3796  H7R  PA    93      14.618  64.855  51.886  1.00  0.00           H  
ATOM   3797  H7S  PA    93      13.092  65.699  51.896  1.00  0.00           H  
ATOM   3798  C16  PA    93      14.505  66.613  53.279  1.00  0.00           C  
ATOM   3799  H6R  PA    93      14.106  66.080  54.145  1.00  0.00           H  
ATOM   3800  H6S  PA    93      14.006  67.585  53.288  1.00  0.00           H  
ATOM   3801  C15  PA    93      15.970  66.771  53.690  1.00  0.00           C  
ATOM   3802  H5R  PA    93      16.574  67.194  52.884  1.00  0.00           H  
ATOM   3803  H5S  PA    93      16.419  65.777  53.745  1.00  0.00           H  
ATOM   3804  C14  PA    93      16.291  67.552  54.938  1.00  0.00           C  
ATOM   3805  H4R  PA    93      16.045  68.585  54.686  1.00  0.00           H  
ATOM   3806  H4S  PA    93      17.320  67.405  55.274  1.00  0.00           H  
ATOM   3807  C13  PA    93      15.489  67.096  56.147  1.00  0.00           C  
ATOM   3808  H3R  PA    93      14.439  67.216  55.875  1.00  0.00           H  
ATOM   3809  H3S  PA    93      15.755  67.823  56.918  1.00  0.00           H  
ATOM   3810  C12  PA    93      15.656  65.601  56.652  1.00  0.00           C  
ATOM   3811  H2R  PA    93      16.699  65.414  56.918  1.00  0.00           H  
ATOM   3812  H2S  PA    93      15.511  64.884  55.841  1.00  0.00           H  
ATOM   3813  C11  PS    94      14.760  65.237  57.804  1.00  0.00           C  
ATOM   3814  O12  PS    94      14.174  66.056  58.488  1.00  0.00           O  
ATOM   3815  O11  PS    94      14.480  63.912  57.979  1.00  0.00           O  
ATOM   3816  C1   PS    94      13.531  63.501  58.986  1.00  0.00           C  
ATOM   3817  HR   PS    94      13.617  64.222  59.803  1.00  0.00           H  
ATOM   3818  HS   PS    94      13.886  62.512  59.287  1.00  0.00           H  
ATOM   3819  C2   PS    94      12.058  63.650  58.485  1.00  0.00           C  
ATOM   3820  HX   PS    94      11.949  64.724  58.311  1.00  0.00           H  
ATOM   3821  C3   PS    94      11.122  63.239  59.692  1.00  0.00           C  
ATOM   3822  HA   PS    94      11.081  62.147  59.716  1.00  0.00           H  
ATOM   3823  HB   PS    94      10.111  63.557  59.426  1.00  0.00           H  
ATOM   3824  O31  PS    94      11.472  63.721  61.039  1.00  0.00           O  
ATOM   3825  P31  PS    94      11.258  65.217  61.436  1.00  0.00           P  
ATOM   3826  O32  PS    94       9.773  65.353  61.830  1.00  0.00           O  
ATOM   3827  C31  PS    94       9.161  64.536  62.917  1.00  0.00           C  
ATOM   3828  H1A  PS    94       9.975  63.984  63.393  1.00  0.00           H  
ATOM   3829  H1B  PS    94       8.496  63.825  62.422  1.00  0.00           H  
ATOM   3830  C32  PS    94       8.476  65.478  63.921  1.00  0.00           C  
ATOM   3831  H2A  PS    94       7.871  66.189  63.357  1.00  0.00           H  
ATOM   3832  N31  PS    94       9.601  66.314  64.562  1.00  0.00           N  
ATOM   3833 HN1A  PS    94      10.142  66.821  63.843  1.00  0.00           H  
ATOM   3834 HN1B  PS    94       9.222  67.031  65.201  1.00  0.00           H  
ATOM   3835 HN1C  PS    94      10.281  65.713  65.057  1.00  0.00           H  
ATOM   3836  C33  PS    94       7.580  64.711  64.880  1.00  0.00           C  
ATOM   3837  O33  PS    94      11.928  65.435  62.712  1.00  0.00           O  
ATOM   3838  O34  PS    94      11.610  66.153  60.335  1.00  0.00           O  
ATOM   3839  O21  PS    94      11.780  62.941  57.289  1.00  0.00           O  
ATOM   3840  C21  PS    94      12.146  63.430  56.080  1.00  0.00           C  
ATOM   3841  O22  PS    94      12.556  64.597  55.976  1.00  0.00           O  
ATOM   3842  O35  PS    94       6.498  64.265  64.632  1.00  0.00           O  
ATOM   3843  O36  PS    94       8.181  64.308  65.838  1.00  0.00           O  
ATOM   3844  C12  OL    95      11.865  62.575  54.928  1.00  0.00           C  
ATOM   3845  H2R  OL    95      11.988  61.537  55.246  1.00  0.00           H  
ATOM   3846  H2S  OL    95      10.856  62.723  54.538  1.00  0.00           H  
ATOM   3847  C13  OL    95      12.875  62.785  53.816  1.00  0.00           C  
ATOM   3848  H3R  OL    95      12.979  63.855  53.626  1.00  0.00           H  
ATOM   3849  H3S  OL    95      13.801  62.362  54.212  1.00  0.00           H  
ATOM   3850  C14  OL    95      12.509  61.983  52.550  1.00  0.00           C  
ATOM   3851  H4R  OL    95      13.184  62.233  51.729  1.00  0.00           H  
ATOM   3852  H4S  OL    95      12.528  60.905  52.723  1.00  0.00           H  
ATOM   3853  C15  OL    95      11.141  62.307  51.889  1.00  0.00           C  
ATOM   3854  H5R  OL    95      10.302  62.157  52.572  1.00  0.00           H  
ATOM   3855  H5S  OL    95      11.109  63.326  51.498  1.00  0.00           H  
ATOM   3856  C16  OL    95      10.891  61.398  50.636  1.00  0.00           C  
ATOM   3857  H6R  OL    95      11.633  61.786  49.934  1.00  0.00           H  
ATOM   3858  H6S  OL    95      11.098  60.340  50.813  1.00  0.00           H  
ATOM   3859  C17  OL    95       9.508  61.453  50.049  1.00  0.00           C  
ATOM   3860  H7R  OL    95       8.742  61.047  50.713  1.00  0.00           H  
ATOM   3861  H7S  OL    95       9.289  62.522  49.998  1.00  0.00           H  
ATOM   3862  C18  OL    95       9.389  60.775  48.654  1.00  0.00           C  
ATOM   3863  H8R  OL    95       9.758  59.747  48.665  1.00  0.00           H  
ATOM   3864  H8S  OL    95       8.332  60.768  48.380  1.00  0.00           H  
ATOM   3865  C19  OL    95      10.230  61.533  47.623  1.00  0.00           C  
ATOM   3866  H9R  OL    95      11.045  62.165  47.967  1.00  0.00           H  
ATOM   3867 C110  OL    95      10.147  61.441  46.351  1.00  0.00           C  
ATOM   3868 H10R  OL    95      10.780  62.076  45.736  1.00  0.00           H  
ATOM   3869 C111  OL    95       9.188  60.506  45.646  1.00  0.00           C  
ATOM   3870 H11R  OL    95       9.681  59.773  45.004  1.00  0.00           H  
ATOM   3871 H11S  OL    95       8.651  59.917  46.393  1.00  0.00           H  
ATOM   3872 C112  OL    95       8.088  61.330  44.987  1.00  0.00           C  
ATOM   3873 H12R  OL    95       7.507  61.877  45.732  1.00  0.00           H  
ATOM   3874 H12S  OL    95       8.558  62.032  44.295  1.00  0.00           H  
ATOM   3875 C113  OL    95       7.084  60.402  44.273  1.00  0.00           C  
ATOM   3876 H13R  OL    95       6.716  59.666  44.991  1.00  0.00           H  
ATOM   3877 H13S  OL    95       6.209  61.017  44.052  1.00  0.00           H  
ATOM   3878 C114  OL    95       7.671  59.751  42.951  1.00  0.00           C  
ATOM   3879 H14R  OL    95       8.143  60.529  42.347  1.00  0.00           H  
ATOM   3880 H14S  OL    95       8.484  59.076  43.230  1.00  0.00           H  
ATOM   3881 C115  OL    95       6.772  58.854  42.067  1.00  0.00           C  
ATOM   3882 H15R  OL    95       7.342  58.696  41.149  1.00  0.00           H  
ATOM   3883 H15S  OL    95       6.698  57.872  42.541  1.00  0.00           H  
ATOM   3884 C116  OL    95       5.396  59.485  41.757  1.00  0.00           C  
ATOM   3885 H16R  OL    95       4.862  59.538  42.708  1.00  0.00           H  
ATOM   3886 H16S  OL    95       5.347  60.520  41.412  1.00  0.00           H  
ATOM   3887 C117  OL    95       4.513  58.729  40.726  1.00  0.00           C  
ATOM   3888 H17R  OL    95       3.774  59.377  40.248  1.00  0.00           H  
ATOM   3889 H17S  OL    95       5.186  58.514  39.894  1.00  0.00           H  
ATOM   3890 C118  OL    95       3.953  57.414  41.348  1.00  0.00           C  
ATOM   3891 H18R  OL    95       3.317  56.886  40.634  1.00  0.00           H  
ATOM   3892 H18S  OL    95       3.277  57.562  42.192  1.00  0.00           H  
ATOM   3893 H18T  OL    95       4.801  56.809  41.676  1.00  0.00           H  
TER    3894       OL    95 
ATOM   3894 C116  PA    96      41.445  76.253  38.446  1.00  0.00           C  
ATOM   3895 H16R  PA    96      40.994  76.917  37.707  1.00  0.00           H  
ATOM   3896 H16S  PA    96      40.551  75.799  38.879  1.00  0.00           H  
ATOM   3897 H16T  PA    96      42.016  75.562  37.822  1.00  0.00           H  
ATOM   3898 C115  PA    96      42.373  76.938  39.476  1.00  0.00           C  
ATOM   3899 H15R  PA    96      43.163  77.498  38.972  1.00  0.00           H  
ATOM   3900 H15S  PA    96      42.844  76.147  40.062  1.00  0.00           H  
ATOM   3901 C114  PA    96      41.482  77.993  40.179  1.00  0.00           C  
ATOM   3902 H14R  PA    96      40.680  77.466  40.701  1.00  0.00           H  
ATOM   3903 H14S  PA    96      41.136  78.749  39.471  1.00  0.00           H  
ATOM   3904 C113  PA    96      42.253  78.682  41.404  1.00  0.00           C  
ATOM   3905 H13R  PA    96      42.922  79.451  41.010  1.00  0.00           H  
ATOM   3906 H13S  PA    96      42.902  77.868  41.735  1.00  0.00           H  
ATOM   3907 C112  PA    96      41.412  79.051  42.665  1.00  0.00           C  
ATOM   3908 H12R  PA    96      40.811  78.166  42.883  1.00  0.00           H  
ATOM   3909 H12S  PA    96      40.674  79.790  42.347  1.00  0.00           H  
ATOM   3910 C111  PA    96      42.319  79.514  43.819  1.00  0.00           C  
ATOM   3911 H11R  PA    96      43.007  80.249  43.396  1.00  0.00           H  
ATOM   3912 H11S  PA    96      42.982  78.716  44.159  1.00  0.00           H  
ATOM   3913 C110  PA    96      41.386  80.040  44.942  1.00  0.00           C  
ATOM   3914 H10R  PA    96      40.709  79.274  45.327  1.00  0.00           H  
ATOM   3915 H10S  PA    96      40.816  80.842  44.470  1.00  0.00           H  
ATOM   3916  C19  PA    96      42.169  80.568  46.100  1.00  0.00           C  
ATOM   3917  H9R  PA    96      42.820  81.348  45.701  1.00  0.00           H  
ATOM   3918  H9S  PA    96      42.808  79.803  46.546  1.00  0.00           H  
ATOM   3919  C18  PA    96      41.358  81.037  47.288  1.00  0.00           C  
ATOM   3920  H8R  PA    96      40.664  81.824  46.988  1.00  0.00           H  
ATOM   3921  H8S  PA    96      42.009  81.573  47.981  1.00  0.00           H  
ATOM   3922  C17  PA    96      40.552  79.963  48.155  1.00  0.00           C  
ATOM   3923  H7R  PA    96      41.242  79.161  48.424  1.00  0.00           H  
ATOM   3924  H7S  PA    96      39.780  79.503  47.534  1.00  0.00           H  
ATOM   3925  C16  PA    96      39.976  80.526  49.429  1.00  0.00           C  
ATOM   3926  H6R  PA    96      39.087  81.144  49.282  1.00  0.00           H  
ATOM   3927  H6S  PA    96      40.679  81.211  49.908  1.00  0.00           H  
ATOM   3928  C15  PA    96      39.678  79.381  50.406  1.00  0.00           C  
ATOM   3929  H5R  PA    96      40.607  78.912  50.738  1.00  0.00           H  
ATOM   3930  H5S  PA    96      38.926  78.712  49.983  1.00  0.00           H  
ATOM   3931  C14  PA    96      38.862  79.849  51.696  1.00  0.00           C  
ATOM   3932  H4R  PA    96      37.801  79.775  51.446  1.00  0.00           H  
ATOM   3933  H4S  PA    96      38.943  80.898  51.992  1.00  0.00           H  
ATOM   3934  C13  PA    96      39.014  79.049  53.045  1.00  0.00           C  
ATOM   3935  H3R  PA    96      38.259  79.402  53.751  1.00  0.00           H  
ATOM   3936  H3S  PA    96      40.027  79.204  53.424  1.00  0.00           H  
ATOM   3937  C12  PA    96      38.699  77.569  52.734  1.00  0.00           C  
ATOM   3938  H2R  PA    96      39.529  77.104  52.199  1.00  0.00           H  
ATOM   3939  H2S  PA    96      37.744  77.451  52.217  1.00  0.00           H  
ATOM   3940  C11  PE    97      38.647  76.911  54.120  1.00  0.00           C  
ATOM   3941  O12  PE    97      39.468  77.185  54.968  1.00  0.00           O  
ATOM   3942  O11  PE    97      37.494  76.315  54.387  1.00  0.00           O  
ATOM   3943  C1   PE    97      37.393  75.442  55.478  1.00  0.00           C  
ATOM   3944  HR   PE    97      37.494  75.997  56.415  1.00  0.00           H  
ATOM   3945  HS   PE    97      38.280  74.807  55.413  1.00  0.00           H  
ATOM   3946  C2   PE    97      36.073  74.655  55.378  1.00  0.00           C  
ATOM   3947  HX   PE    97      35.235  75.349  55.485  1.00  0.00           H  
ATOM   3948  C3   PE    97      36.087  73.594  56.422  1.00  0.00           C  
ATOM   3949  HA   PE    97      36.103  73.879  57.477  1.00  0.00           H  
ATOM   3950  HB   PE    97      36.881  72.878  56.197  1.00  0.00           H  
ATOM   3951  O31  PE    97      34.886  72.801  56.391  1.00  0.00           O  
ATOM   3952  P31  PE    97      33.752  72.983  57.379  1.00  0.00           P  
ATOM   3953  O32  PE    97      34.047  72.096  58.614  1.00  0.00           O  
ATOM   3954  C31  PE    97      33.670  70.777  58.770  1.00  0.00           C  
ATOM   3955  H1A  PE    97      34.485  70.319  59.337  1.00  0.00           H  
ATOM   3956  H1B  PE    97      33.658  70.226  57.826  1.00  0.00           H  
ATOM   3957  C32  PE    97      32.344  70.771  59.481  1.00  0.00           C  
ATOM   3958  H2A  PE    97      31.646  71.236  58.783  1.00  0.00           H  
ATOM   3959  H2B  PE    97      31.961  69.779  59.726  1.00  0.00           H  
ATOM   3960  N31  PE    97      32.197  71.584  60.733  1.00  0.00           N  
ATOM   3961 HN1A  PE    97      33.014  71.284  61.289  1.00  0.00           H  
ATOM   3962 HN1B  PE    97      32.310  72.599  60.575  1.00  0.00           H  
ATOM   3963 HN1C  PE    97      31.325  71.331  61.227  1.00  0.00           H  
ATOM   3964  O33  PE    97      33.642  74.421  57.847  1.00  0.00           O  
ATOM   3965  O34  PE    97      32.538  72.400  56.842  1.00  0.00           O  
ATOM   3966  O21  PE    97      36.009  74.102  54.104  1.00  0.00           O  
ATOM   3967  C21  PE    97      34.778  73.897  53.470  1.00  0.00           C  
ATOM   3968  O22  PE    97      33.744  74.430  53.809  1.00  0.00           O  
ATOM   3969  C12  OL    98      34.969  73.168  52.174  1.00  0.00           C  
ATOM   3970  H2R  OL    98      35.903  72.603  52.183  1.00  0.00           H  
ATOM   3971  H2S  OL    98      34.164  72.434  52.087  1.00  0.00           H  
ATOM   3972  C13  OL    98      34.836  74.270  51.106  1.00  0.00           C  
ATOM   3973  H3R  OL    98      33.938  74.840  51.356  1.00  0.00           H  
ATOM   3974  H3S  OL    98      35.687  74.953  51.137  1.00  0.00           H  
ATOM   3975  C14  OL    98      34.687  73.681  49.689  1.00  0.00           C  
ATOM   3976  H4R  OL    98      35.578  73.112  49.414  1.00  0.00           H  
ATOM   3977  H4S  OL    98      33.909  72.915  49.664  1.00  0.00           H  
ATOM   3978  C15  OL    98      34.534  74.836  48.802  1.00  0.00           C  
ATOM   3979  H5R  OL    98      33.772  75.526  49.169  1.00  0.00           H  
ATOM   3980  H5S  OL    98      35.494  75.336  48.946  1.00  0.00           H  
ATOM   3981  C16  OL    98      34.314  74.507  47.348  1.00  0.00           C  
ATOM   3982  H6R  OL    98      35.095  73.807  47.043  1.00  0.00           H  
ATOM   3983  H6S  OL    98      33.299  74.137  47.186  1.00  0.00           H  
ATOM   3984  C17  OL    98      34.505  75.779  46.518  1.00  0.00           C  
ATOM   3985  H7R  OL    98      33.618  76.400  46.657  1.00  0.00           H  
ATOM   3986  H7S  OL    98      35.400  76.310  46.850  1.00  0.00           H  
ATOM   3987  C18  OL    98      34.671  75.575  45.011  1.00  0.00           C  
ATOM   3988  H8R  OL    98      34.552  76.577  44.593  1.00  0.00           H  
ATOM   3989  H8S  OL    98      35.712  75.349  44.770  1.00  0.00           H  
ATOM   3990  C19  OL    98      33.578  74.650  44.438  1.00  0.00           C  
ATOM   3991  H9R  OL    98      32.565  74.686  44.832  1.00  0.00           H  
ATOM   3992 C110  OL    98      33.892  73.583  43.730  1.00  0.00           C  
ATOM   3993 H10R  OL    98      33.083  72.896  43.495  1.00  0.00           H  
ATOM   3994 C111  OL    98      35.227  73.241  43.119  1.00  0.00           C  
ATOM   3995 H11R  OL    98      35.489  73.977  42.356  1.00  0.00           H  
ATOM   3996 H11S  OL    98      36.000  73.162  43.886  1.00  0.00           H  
ATOM   3997 C112  OL    98      35.219  71.948  42.353  1.00  0.00           C  
ATOM   3998 H12R  OL    98      34.542  72.075  41.506  1.00  0.00           H  
ATOM   3999 H12S  OL    98      36.147  71.736  41.818  1.00  0.00           H  
ATOM   4000 C113  OL    98      34.719  70.757  43.180  1.00  0.00           C  
ATOM   4001 H13R  OL    98      35.011  70.819  44.230  1.00  0.00           H  
ATOM   4002 H13S  OL    98      33.632  70.655  43.153  1.00  0.00           H  
ATOM   4003 C114  OL    98      35.297  69.477  42.584  1.00  0.00           C  
ATOM   4004 H14R  OL    98      35.119  69.395  41.509  1.00  0.00           H  
ATOM   4005 H14S  OL    98      36.363  69.365  42.789  1.00  0.00           H  
ATOM   4006 C115  OL    98      34.587  68.194  43.124  1.00  0.00           C  
ATOM   4007 H15R  OL    98      34.639  68.175  44.215  1.00  0.00           H  
ATOM   4008 H15S  OL    98      33.549  68.195  42.787  1.00  0.00           H  
ATOM   4009 C116  OL    98      35.220  66.779  42.658  1.00  0.00           C  
ATOM   4010 H16R  OL    98      35.269  66.690  41.571  1.00  0.00           H  
ATOM   4011 H16S  OL    98      36.300  66.825  42.809  1.00  0.00           H  
ATOM   4012 C117  OL    98      34.740  65.472  43.179  1.00  0.00           C  
ATOM   4013 H17R  OL    98      33.737  65.281  42.793  1.00  0.00           H  
ATOM   4014 H17S  OL    98      35.455  64.723  42.833  1.00  0.00           H  
ATOM   4015 C118  OL    98      34.631  65.239  44.728  1.00  0.00           C  
ATOM   4016 H18R  OL    98      35.509  65.660  45.223  1.00  0.00           H  
ATOM   4017 H18S  OL    98      34.715  64.206  45.073  1.00  0.00           H  
ATOM   4018 H18T  OL    98      33.816  65.825  45.156  1.00  0.00           H  
TER    4019       OL    98 
ATOM   4019 C116  PA    99      11.227  -9.056  42.588  1.00  0.00           C  
ATOM   4020 H16R  PA    99      11.289  -7.990  42.360  1.00  0.00           H  
ATOM   4021 H16S  PA    99      10.244  -9.392  42.924  1.00  0.00           H  
ATOM   4022 H16T  PA    99      11.393  -9.568  41.638  1.00  0.00           H  
ATOM   4023 C115  PA    99      12.310  -9.451  43.655  1.00  0.00           C  
ATOM   4024 H15R  PA    99      13.330  -9.295  43.298  1.00  0.00           H  
ATOM   4025 H15S  PA    99      12.286 -10.533  43.803  1.00  0.00           H  
ATOM   4026 C114  PA    99      12.127  -8.803  45.069  1.00  0.00           C  
ATOM   4027 H14R  PA    99      12.467  -9.531  45.809  1.00  0.00           H  
ATOM   4028 H14S  PA    99      11.085  -8.595  45.324  1.00  0.00           H  
ATOM   4029 C113  PA    99      12.923  -7.491  45.296  1.00  0.00           C  
ATOM   4030 H13R  PA    99      12.601  -6.719  44.594  1.00  0.00           H  
ATOM   4031 H13S  PA    99      13.974  -7.729  45.121  1.00  0.00           H  
ATOM   4032 C112  PA    99      12.734  -7.058  46.748  1.00  0.00           C  
ATOM   4033 H12R  PA    99      12.862  -7.938  47.381  1.00  0.00           H  
ATOM   4034 H12S  PA    99      11.697  -6.791  46.960  1.00  0.00           H  
ATOM   4035 C111  PA    99      13.581  -5.768  47.095  1.00  0.00           C  
ATOM   4036 H11R  PA    99      14.639  -5.979  46.925  1.00  0.00           H  
ATOM   4037 H11S  PA    99      13.343  -5.517  48.130  1.00  0.00           H  
ATOM   4038 C110  PA    99      13.227  -4.523  46.314  1.00  0.00           C  
ATOM   4039 H10R  PA    99      12.181  -4.227  46.420  1.00  0.00           H  
ATOM   4040 H10S  PA    99      13.423  -4.675  45.251  1.00  0.00           H  
ATOM   4041  C19  PA    99      14.296  -3.486  46.779  1.00  0.00           C  
ATOM   4042  H9R  PA    99      14.081  -2.645  46.116  1.00  0.00           H  
ATOM   4043  H9S  PA    99      15.351  -3.739  46.657  1.00  0.00           H  
ATOM   4044  C18  PA    99      14.256  -3.103  48.228  1.00  0.00           C  
ATOM   4045  H8R  PA    99      15.027  -2.364  48.455  1.00  0.00           H  
ATOM   4046  H8S  PA    99      14.675  -3.876  48.876  1.00  0.00           H  
ATOM   4047  C17  PA    99      12.993  -2.526  48.802  1.00  0.00           C  
ATOM   4048  H7R  PA    99      13.188  -2.544  49.876  1.00  0.00           H  
ATOM   4049  H7S  PA    99      12.230  -3.240  48.484  1.00  0.00           H  
ATOM   4050  C16  PA    99      12.776  -1.056  48.199  1.00  0.00           C  
ATOM   4051  H6R  PA    99      11.798  -0.626  48.428  1.00  0.00           H  
ATOM   4052  H6S  PA    99      12.901  -1.150  47.118  1.00  0.00           H  
ATOM   4053  C15  PA    99      13.719  -0.041  48.849  1.00  0.00           C  
ATOM   4054  H5R  PA    99      13.519   0.899  48.331  1.00  0.00           H  
ATOM   4055  H5S  PA    99      14.773  -0.310  48.756  1.00  0.00           H  
ATOM   4056  C14  PA    99      13.538   0.294  50.390  1.00  0.00           C  
ATOM   4057  H4R  PA    99      13.567  -0.647  50.943  1.00  0.00           H  
ATOM   4058  H4S  PA    99      12.531   0.654  50.608  1.00  0.00           H  
ATOM   4059  C13  PA    99      14.599   1.318  50.891  1.00  0.00           C  
ATOM   4060  H3R  PA    99      14.452   2.259  50.357  1.00  0.00           H  
ATOM   4061  H3S  PA    99      15.470   0.758  50.545  1.00  0.00           H  
ATOM   4062  C12  PA    99      14.487   1.680  52.380  1.00  0.00           C  
ATOM   4063  H2R  PA    99      14.398   0.757  52.957  1.00  0.00           H  
ATOM   4064  H2S  PA    99      13.561   2.234  52.542  1.00  0.00           H  
ATOM   4065  C11  PE   100      15.648   2.462  52.965  1.00  0.00           C  
ATOM   4066  O12  PE   100      16.082   3.412  52.370  1.00  0.00           O  
ATOM   4067  O11  PE   100      16.143   2.002  54.141  1.00  0.00           O  
ATOM   4068  C1   PE   100      17.114   2.772  54.902  1.00  0.00           C  
ATOM   4069  HR   PE   100      17.784   3.378  54.288  1.00  0.00           H  
ATOM   4070  HS   PE   100      17.700   2.068  55.499  1.00  0.00           H  
ATOM   4071  C2   PE   100      16.440   3.764  55.985  1.00  0.00           C  
ATOM   4072  HX   PE   100      17.260   4.252  56.520  1.00  0.00           H  
ATOM   4073  C3   PE   100      15.665   2.841  56.947  1.00  0.00           C  
ATOM   4074  HA   PE   100      16.309   2.288  57.635  1.00  0.00           H  
ATOM   4075  HB   PE   100      15.043   2.095  56.445  1.00  0.00           H  
ATOM   4076  O31  PE   100      14.768   3.668  57.765  1.00  0.00           O  
ATOM   4077  P31  PE   100      15.262   4.272  59.150  1.00  0.00           P  
ATOM   4078  O32  PE   100      14.966   3.036  60.049  1.00  0.00           O  
ATOM   4079  C31  PE   100      13.665   2.720  60.681  1.00  0.00           C  
ATOM   4080  H1A  PE   100      13.311   3.495  61.366  1.00  0.00           H  
ATOM   4081  H1B  PE   100      13.909   1.821  61.253  1.00  0.00           H  
ATOM   4082  C32  PE   100      12.785   2.279  59.565  1.00  0.00           C  
ATOM   4083  H2A  PE   100      11.768   2.248  59.957  1.00  0.00           H  
ATOM   4084  H2B  PE   100      12.865   3.036  58.783  1.00  0.00           H  
ATOM   4085  N31  PE   100      12.960   0.899  58.996  1.00  0.00           N  
ATOM   4086 HN1A  PE   100      13.036   0.172  59.726  1.00  0.00           H  
ATOM   4087 HN1B  PE   100      12.266   0.559  58.311  1.00  0.00           H  
ATOM   4088 HN1C  PE   100      13.846   0.838  58.468  1.00  0.00           H  
ATOM   4089  O33  PE   100      16.725   4.554  58.981  1.00  0.00           O  
ATOM   4090  O34  PE   100      14.358   5.429  59.639  1.00  0.00           O  
ATOM   4091  O21  PE   100      15.634   4.673  55.278  1.00  0.00           O  
ATOM   4092  C21  PE   100      16.002   6.031  55.233  1.00  0.00           C  
ATOM   4093  O22  PE   100      16.961   6.576  55.715  1.00  0.00           O  
ATOM   4094  C12  OL   101      15.013   6.849  54.463  1.00  0.00           C  
ATOM   4095  H2R  OL   101      14.351   6.138  53.965  1.00  0.00           H  
ATOM   4096  H2S  OL   101      14.375   7.428  55.133  1.00  0.00           H  
ATOM   4097  C13  OL   101      15.581   7.854  53.557  1.00  0.00           C  
ATOM   4098  H3R  OL   101      14.867   8.643  53.312  1.00  0.00           H  
ATOM   4099  H3S  OL   101      16.528   8.243  53.937  1.00  0.00           H  
ATOM   4100  C14  OL   101      16.033   7.186  52.242  1.00  0.00           C  
ATOM   4101  H4R  OL   101      16.647   7.996  51.843  1.00  0.00           H  
ATOM   4102  H4S  OL   101      16.692   6.339  52.447  1.00  0.00           H  
ATOM   4103  C15  OL   101      14.892   6.787  51.209  1.00  0.00           C  
ATOM   4104  H5R  OL   101      14.204   6.065  51.653  1.00  0.00           H  
ATOM   4105  H5S  OL   101      14.476   7.771  50.981  1.00  0.00           H  
ATOM   4106  C16  OL   101      15.532   6.099  49.967  1.00  0.00           C  
ATOM   4107  H6R  OL   101      16.155   6.759  49.360  1.00  0.00           H  
ATOM   4108  H6S  OL   101      16.286   5.337  50.175  1.00  0.00           H  
ATOM   4109  C17  OL   101      14.331   5.503  49.180  1.00  0.00           C  
ATOM   4110  H7R  OL   101      14.087   4.593  49.732  1.00  0.00           H  
ATOM   4111  H7S  OL   101      13.578   6.286  49.289  1.00  0.00           H  
ATOM   4112  C18  OL   101      14.638   5.057  47.721  1.00  0.00           C  
ATOM   4113  H8R  OL   101      13.673   4.654  47.409  1.00  0.00           H  
ATOM   4114  H8S  OL   101      14.840   5.935  47.103  1.00  0.00           H  
ATOM   4115  C19  OL   101      15.574   3.908  47.710  1.00  0.00           C  
ATOM   4116  H9R  OL   101      16.005   3.751  48.696  1.00  0.00           H  
ATOM   4117 C110  OL   101      15.708   3.023  46.725  1.00  0.00           C  
ATOM   4118 H10R  OL   101      16.480   2.260  46.786  1.00  0.00           H  
ATOM   4119 C111  OL   101      14.938   3.084  45.419  1.00  0.00           C  
ATOM   4120 H11R  OL   101      14.686   2.054  45.159  1.00  0.00           H  
ATOM   4121 H11S  OL   101      13.993   3.623  45.507  1.00  0.00           H  
ATOM   4122 C112  OL   101      15.814   3.628  44.289  1.00  0.00           C  
ATOM   4123 H12R  OL   101      16.053   4.686  44.413  1.00  0.00           H  
ATOM   4124 H12S  OL   101      16.845   3.266  44.299  1.00  0.00           H  
ATOM   4125 C113  OL   101      15.192   3.460  42.887  1.00  0.00           C  
ATOM   4126 H13R  OL   101      14.311   4.081  42.712  1.00  0.00           H  
ATOM   4127 H13S  OL   101      15.954   3.788  42.178  1.00  0.00           H  
ATOM   4128 C114  OL   101      14.669   2.034  42.606  1.00  0.00           C  
ATOM   4129 H14R  OL   101      15.509   1.342  42.694  1.00  0.00           H  
ATOM   4130 H14S  OL   101      13.889   1.745  43.314  1.00  0.00           H  
ATOM   4131 C115  OL   101      14.096   1.858  41.182  1.00  0.00           C  
ATOM   4132 H15R  OL   101      13.217   2.484  41.016  1.00  0.00           H  
ATOM   4133 H15S  OL   101      14.838   2.115  40.423  1.00  0.00           H  
ATOM   4134 C116  OL   101      13.585   0.416  41.087  1.00  0.00           C  
ATOM   4135 H16R  OL   101      14.324  -0.271  41.504  1.00  0.00           H  
ATOM   4136 H16S  OL   101      12.742   0.277  41.767  1.00  0.00           H  
ATOM   4137 C117  OL   101      13.020   0.031  39.761  1.00  0.00           C  
ATOM   4138 H17R  OL   101      12.437  -0.892  39.785  1.00  0.00           H  
ATOM   4139 H17S  OL   101      12.294   0.811  39.523  1.00  0.00           H  
ATOM   4140 C118  OL   101      14.054  -0.108  38.618  1.00  0.00           C  
ATOM   4141 H18R  OL   101      14.806   0.683  38.609  1.00  0.00           H  
ATOM   4142 H18S  OL   101      13.469   0.119  37.724  1.00  0.00           H  
ATOM   4143 H18T  OL   101      14.450  -1.126  38.587  1.00  0.00           H  
TER    4144       OL   101 
ATOM   4144  C1  CHL   102      53.039  27.292  55.406  1.00  0.00           C  
ATOM   4145  H11 CHL   102      53.521  28.222  55.095  1.00  0.00           H  
ATOM   4146  H12 CHL   102      53.323  26.629  54.586  1.00  0.00           H  
ATOM   4147  C2  CHL   102      53.710  26.841  56.777  1.00  0.00           C  
ATOM   4148  H21 CHL   102      53.455  25.820  57.068  1.00  0.00           H  
ATOM   4149  H22 CHL   102      54.797  26.915  56.711  1.00  0.00           H  
ATOM   4150  C3  CHL   102      53.206  27.738  57.935  1.00  0.00           C  
ATOM   4151  H31 CHL   102      53.781  28.665  57.998  1.00  0.00           H  
ATOM   4152  C4  CHL   102      51.746  28.079  57.966  1.00  0.00           C  
ATOM   4153  H41 CHL   102      51.197  27.182  58.260  1.00  0.00           H  
ATOM   4154  H42 CHL   102      51.634  28.878  58.703  1.00  0.00           H  
ATOM   4155  C5  CHL   102      51.145  28.379  56.619  1.00  0.00           C  
ATOM   4156  C6  CHL   102      50.163  29.297  56.550  1.00  0.00           C  
ATOM   4157  H61 CHL   102      50.045  29.958  57.405  1.00  0.00           H  
ATOM   4158  C7  CHL   102      49.386  29.650  55.262  1.00  0.00           C  
ATOM   4159  H71 CHL   102      48.327  29.798  55.484  1.00  0.00           H  
ATOM   4160  H72 CHL   102      49.826  30.555  54.840  1.00  0.00           H  
ATOM   4161  C8  CHL   102      49.456  28.576  54.180  1.00  0.00           C  
ATOM   4162  H81 CHL   102      48.847  27.720  54.478  1.00  0.00           H  
ATOM   4163  C9  CHL   102      50.931  28.008  54.058  1.00  0.00           C  
ATOM   4164  H91 CHL   102      51.603  28.805  53.735  1.00  0.00           H  
ATOM   4165  C10 CHL   102      51.485  27.449  55.460  1.00  0.00           C  
ATOM   4166  C11 CHL   102      51.171  26.993  52.881  1.00  0.00           C  
ATOM   4167 H111 CHL   102      52.188  26.646  52.682  1.00  0.00           H  
ATOM   4168 H112 CHL   102      50.617  26.068  53.046  1.00  0.00           H  
ATOM   4169  C12 CHL   102      50.627  27.632  51.636  1.00  0.00           C  
ATOM   4170 H121 CHL   102      51.145  28.563  51.397  1.00  0.00           H  
ATOM   4171 H122 CHL   102      50.839  26.942  50.817  1.00  0.00           H  
ATOM   4172  C13 CHL   102      49.068  27.988  51.683  1.00  0.00           C  
ATOM   4173  C14 CHL   102      48.963  29.024  52.824  1.00  0.00           C  
ATOM   4174 H141 CHL   102      49.798  29.716  52.701  1.00  0.00           H  
ATOM   4175  C15 CHL   102      47.652  29.725  52.601  1.00  0.00           C  
ATOM   4176 H151 CHL   102      46.938  29.098  53.140  1.00  0.00           H  
ATOM   4177 H152 CHL   102      47.729  30.776  52.888  1.00  0.00           H  
ATOM   4178  C16 CHL   102      47.242  29.569  51.166  1.00  0.00           C  
ATOM   4179 H161 CHL   102      46.357  28.936  51.072  1.00  0.00           H  
ATOM   4180 H162 CHL   102      47.177  30.530  50.652  1.00  0.00           H  
ATOM   4181  C17 CHL   102      48.402  28.703  50.528  1.00  0.00           C  
ATOM   4182 H171 CHL   102      49.120  29.416  50.117  1.00  0.00           H  
ATOM   4183  C18 CHL   102      48.144  26.723  51.962  1.00  0.00           C  
ATOM   4184 H181 CHL   102      47.081  26.973  51.939  1.00  0.00           H  
ATOM   4185 H182 CHL   102      48.428  26.320  52.936  1.00  0.00           H  
ATOM   4186 H183 CHL   102      48.435  25.973  51.223  1.00  0.00           H  
ATOM   4187  C19 CHL   102      50.975  25.996  55.728  1.00  0.00           C  
ATOM   4188 H191 CHL   102      51.090  25.701  56.773  1.00  0.00           H  
ATOM   4189 H192 CHL   102      51.539  25.279  55.128  1.00  0.00           H  
ATOM   4190 H193 CHL   102      49.903  25.854  55.572  1.00  0.00           H  
ATOM   4191  C20 CHL   102      47.957  28.010  49.118  1.00  0.00           C  
ATOM   4192 H201 CHL   102      47.122  27.323  49.268  1.00  0.00           H  
ATOM   4193  C21 CHL   102      49.005  27.027  48.553  1.00  0.00           C  
ATOM   4194 H211 CHL   102      48.591  26.544  47.665  1.00  0.00           H  
ATOM   4195 H212 CHL   102      49.150  26.234  49.290  1.00  0.00           H  
ATOM   4196 H213 CHL   102      49.942  27.518  48.280  1.00  0.00           H  
ATOM   4197  C22 CHL   102      47.480  29.027  48.020  1.00  0.00           C  
ATOM   4198 H221 CHL   102      46.819  29.721  48.544  1.00  0.00           H  
ATOM   4199 H222 CHL   102      48.317  29.580  47.588  1.00  0.00           H  
ATOM   4200  C23 CHL   102      46.665  28.374  46.904  1.00  0.00           C  
ATOM   4201 H231 CHL   102      46.863  27.301  46.945  1.00  0.00           H  
ATOM   4202 H232 CHL   102      45.642  28.693  47.112  1.00  0.00           H  
ATOM   4203  C24 CHL   102      47.004  28.866  45.531  1.00  0.00           C  
ATOM   4204 H241 CHL   102      48.090  28.790  45.452  1.00  0.00           H  
ATOM   4205 H242 CHL   102      46.833  29.934  45.386  1.00  0.00           H  
ATOM   4206  C25 CHL   102      46.526  27.971  44.379  1.00  0.00           C  
ATOM   4207 H251 CHL   102      46.809  26.956  44.664  1.00  0.00           H  
ATOM   4208  C26 CHL   102      47.261  28.394  43.150  1.00  0.00           C  
ATOM   4209 H261 CHL   102      47.295  29.482  43.065  1.00  0.00           H  
ATOM   4210 H262 CHL   102      46.841  27.965  42.238  1.00  0.00           H  
ATOM   4211 H263 CHL   102      48.273  27.995  43.244  1.00  0.00           H  
ATOM   4212  C27 CHL   102      45.092  28.112  44.102  1.00  0.00           C  
ATOM   4213 H271 CHL   102      44.353  28.000  44.897  1.00  0.00           H  
ATOM   4214 H272 CHL   102      44.885  27.673  43.124  1.00  0.00           H  
ATOM   4215 H273 CHL   102      44.970  29.164  43.835  1.00  0.00           H  
ATOM   4216  O1  CHL   102      53.517  27.140  59.183  1.00  0.00           O  
ATOM   4217  HO1 CHL   102      53.206  27.861  59.759  1.00  0.00           H  
TER    4218      CHL   102 
ATOM   4218 C116  PA   103      71.012  23.497  41.603  1.00  0.00           C  
ATOM   4219 H16R  PA   103      71.324  22.707  42.289  1.00  0.00           H  
ATOM   4220 H16S  PA   103      71.170  24.532  41.912  1.00  0.00           H  
ATOM   4221 H16T  PA   103      71.655  23.416  40.724  1.00  0.00           H  
ATOM   4222 C115  PA   103      69.582  23.381  41.172  1.00  0.00           C  
ATOM   4223 H15R  PA   103      69.412  22.384  40.762  1.00  0.00           H  
ATOM   4224 H15S  PA   103      69.286  24.106  40.411  1.00  0.00           H  
ATOM   4225 C114  PA   103      68.686  23.684  42.351  1.00  0.00           C  
ATOM   4226 H14R  PA   103      69.086  24.565  42.856  1.00  0.00           H  
ATOM   4227 H14S  PA   103      68.862  22.922  43.113  1.00  0.00           H  
ATOM   4228 C113  PA   103      67.133  23.825  42.253  1.00  0.00           C  
ATOM   4229 H13R  PA   103      66.759  22.804  42.149  1.00  0.00           H  
ATOM   4230 H13S  PA   103      66.799  24.329  41.344  1.00  0.00           H  
ATOM   4231 C112  PA   103      66.538  24.526  43.430  1.00  0.00           C  
ATOM   4232 H12R  PA   103      66.961  25.533  43.448  1.00  0.00           H  
ATOM   4233 H12S  PA   103      67.023  24.064  44.292  1.00  0.00           H  
ATOM   4234 C111  PA   103      65.009  24.438  43.704  1.00  0.00           C  
ATOM   4235 H11R  PA   103      64.785  23.374  43.802  1.00  0.00           H  
ATOM   4236 H11S  PA   103      64.432  24.959  42.936  1.00  0.00           H  
ATOM   4237 C110  PA   103      64.631  24.997  45.141  1.00  0.00           C  
ATOM   4238 H10R  PA   103      64.617  26.086  45.064  1.00  0.00           H  
ATOM   4239 H10S  PA   103      65.385  24.671  45.860  1.00  0.00           H  
ATOM   4240  C19  PA   103      63.187  24.657  45.592  1.00  0.00           C  
ATOM   4241  H9R  PA   103      62.984  23.586  45.524  1.00  0.00           H  
ATOM   4242  H9S  PA   103      62.577  25.304  44.959  1.00  0.00           H  
ATOM   4243  C18  PA   103      62.796  25.000  47.023  1.00  0.00           C  
ATOM   4244  H8R  PA   103      61.717  24.844  47.097  1.00  0.00           H  
ATOM   4245  H8S  PA   103      63.038  26.045  47.224  1.00  0.00           H  
ATOM   4246  C17  PA   103      63.568  24.203  48.059  1.00  0.00           C  
ATOM   4247  H7R  PA   103      64.587  24.593  48.013  1.00  0.00           H  
ATOM   4248  H7S  PA   103      63.581  23.178  47.681  1.00  0.00           H  
ATOM   4249  C16  PA   103      62.903  24.121  49.446  1.00  0.00           C  
ATOM   4250  H6R  PA   103      61.864  23.819  49.302  1.00  0.00           H  
ATOM   4251  H6S  PA   103      62.956  25.097  49.931  1.00  0.00           H  
ATOM   4252  C15  PA   103      63.681  23.259  50.476  1.00  0.00           C  
ATOM   4253  H5R  PA   103      64.753  23.298  50.270  1.00  0.00           H  
ATOM   4254  H5S  PA   103      63.370  22.217  50.374  1.00  0.00           H  
ATOM   4255  C14  PA   103      63.412  23.785  51.924  1.00  0.00           C  
ATOM   4256  H4R  PA   103      62.325  23.809  52.026  1.00  0.00           H  
ATOM   4257  H4S  PA   103      63.767  24.815  51.842  1.00  0.00           H  
ATOM   4258  C13  PA   103      64.116  23.105  53.080  1.00  0.00           C  
ATOM   4259  H3R  PA   103      65.177  23.150  52.822  1.00  0.00           H  
ATOM   4260  H3S  PA   103      63.939  22.028  53.030  1.00  0.00           H  
ATOM   4261  C12  PA   103      63.773  23.871  54.382  1.00  0.00           C  
ATOM   4262  H2R  PA   103      62.683  23.849  54.444  1.00  0.00           H  
ATOM   4263  H2S  PA   103      64.078  24.917  54.310  1.00  0.00           H  
ATOM   4264  C11  PC   104      64.378  23.177  55.593  1.00  0.00           C  
ATOM   4265  O12  PC   104      65.558  22.910  55.775  1.00  0.00           O  
ATOM   4266  O11  PC   104      63.451  23.062  56.538  1.00  0.00           O  
ATOM   4267  C1   PC   104      63.824  22.545  57.860  1.00  0.00           C  
ATOM   4268  HR   PC   104      64.833  22.875  58.119  1.00  0.00           H  
ATOM   4269  HS   PC   104      63.855  21.454  57.806  1.00  0.00           H  
ATOM   4270  C2   PC   104      62.819  23.016  58.920  1.00  0.00           C  
ATOM   4271  HX   PC   104      62.711  24.104  58.916  1.00  0.00           H  
ATOM   4272  C3   PC   104      63.192  22.447  60.289  1.00  0.00           C  
ATOM   4273  HA   PC   104      63.333  21.366  60.213  1.00  0.00           H  
ATOM   4274  HB   PC   104      62.428  22.603  61.055  1.00  0.00           H  
ATOM   4275  O31  PC   104      64.510  23.012  60.656  1.00  0.00           O  
ATOM   4276  P31  PC   104      65.390  22.384  61.863  1.00  0.00           P  
ATOM   4277  O32  PC   104      64.465  22.602  63.120  1.00  0.00           O  
ATOM   4278  C31  PC   104      63.792  23.825  63.281  1.00  0.00           C  
ATOM   4279  H1A  PC   104      62.735  23.655  63.063  1.00  0.00           H  
ATOM   4280  H1B  PC   104      64.155  24.624  62.630  1.00  0.00           H  
ATOM   4281  C32  PC   104      64.027  24.270  64.752  1.00  0.00           C  
ATOM   4282  H2A  PC   104      63.671  25.297  64.841  1.00  0.00           H  
ATOM   4283  H2B  PC   104      65.102  24.201  64.923  1.00  0.00           H  
ATOM   4284  N31  PC   104      63.342  23.563  65.949  1.00  0.00           N  
ATOM   4285  C33  PC   104      63.753  24.108  67.238  1.00  0.00           C  
ATOM   4286  H3A  PC   104      63.181  23.589  68.008  1.00  0.00           H  
ATOM   4287  H3B  PC   104      63.583  25.186  67.237  1.00  0.00           H  
ATOM   4288  H3C  PC   104      64.828  24.014  67.395  1.00  0.00           H  
ATOM   4289  C34  PC   104      61.861  23.672  65.813  1.00  0.00           C  
ATOM   4290  H4A  PC   104      61.555  23.095  64.938  1.00  0.00           H  
ATOM   4291  H4B  PC   104      61.515  24.686  65.610  1.00  0.00           H  
ATOM   4292  H4C  PC   104      61.428  23.312  66.747  1.00  0.00           H  
ATOM   4293  C35  PC   104      63.739  22.124  66.012  1.00  0.00           C  
ATOM   4294  H5A  PC   104      64.816  21.957  65.973  1.00  0.00           H  
ATOM   4295  H5B  PC   104      63.253  21.664  65.150  1.00  0.00           H  
ATOM   4296  H5C  PC   104      63.263  21.737  66.914  1.00  0.00           H  
ATOM   4297  O33  PC   104      65.501  20.952  61.673  1.00  0.00           O  
ATOM   4298  O34  PC   104      66.710  23.137  62.018  1.00  0.00           O  
ATOM   4299  O21  PC   104      61.520  22.470  58.418  1.00  0.00           O  
ATOM   4300  C21  PC   104      60.398  22.994  58.945  1.00  0.00           C  
ATOM   4301  O22  PC   104      60.247  23.861  59.773  1.00  0.00           O  
ATOM   4302  C12  OL   105      59.207  22.292  58.453  1.00  0.00           C  
ATOM   4303  H2R  OL   105      59.336  21.321  57.970  1.00  0.00           H  
ATOM   4304  H2S  OL   105      58.479  22.083  59.239  1.00  0.00           H  
ATOM   4305  C13  OL   105      58.429  23.234  57.521  1.00  0.00           C  
ATOM   4306  H3R  OL   105      58.010  24.086  58.062  1.00  0.00           H  
ATOM   4307  H3S  OL   105      59.053  23.643  56.724  1.00  0.00           H  
ATOM   4308  C14  OL   105      57.314  22.401  56.861  1.00  0.00           C  
ATOM   4309  H4R  OL   105      57.684  21.614  56.201  1.00  0.00           H  
ATOM   4310  H4S  OL   105      56.794  21.900  57.680  1.00  0.00           H  
ATOM   4311  C15  OL   105      56.348  23.296  56.033  1.00  0.00           C  
ATOM   4312  H5R  OL   105      56.069  24.179  56.612  1.00  0.00           H  
ATOM   4313  H5S  OL   105      56.909  23.614  55.151  1.00  0.00           H  
ATOM   4314  C16  OL   105      55.075  22.595  55.619  1.00  0.00           C  
ATOM   4315  H6R  OL   105      55.243  21.720  54.987  1.00  0.00           H  
ATOM   4316  H6S  OL   105      54.624  22.223  56.540  1.00  0.00           H  
ATOM   4317  C17  OL   105      54.120  23.488  54.895  1.00  0.00           C  
ATOM   4318  H7R  OL   105      53.175  22.941  54.874  1.00  0.00           H  
ATOM   4319  H7S  OL   105      53.926  24.350  55.535  1.00  0.00           H  
ATOM   4320  C18  OL   105      54.433  23.738  53.468  1.00  0.00           C  
ATOM   4321  H8R  OL   105      53.829  24.573  53.106  1.00  0.00           H  
ATOM   4322  H8S  OL   105      55.427  24.189  53.424  1.00  0.00           H  
ATOM   4323  C19  OL   105      54.289  22.392  52.729  1.00  0.00           C  
ATOM   4324  H9R  OL   105      53.724  21.628  53.257  1.00  0.00           H  
ATOM   4325 C110  OL   105      54.959  22.196  51.612  1.00  0.00           C  
ATOM   4326 H10R  OL   105      54.748  21.236  51.147  1.00  0.00           H  
ATOM   4327 C111  OL   105      55.886  23.163  50.814  1.00  0.00           C  
ATOM   4328 H11R  OL   105      55.547  23.124  49.777  1.00  0.00           H  
ATOM   4329 H11S  OL   105      55.815  24.171  51.227  1.00  0.00           H  
ATOM   4330 C112  OL   105      57.393  22.781  50.704  1.00  0.00           C  
ATOM   4331 H12R  OL   105      57.576  21.760  50.364  1.00  0.00           H  
ATOM   4332 H12S  OL   105      57.905  23.468  50.028  1.00  0.00           H  
ATOM   4333 C113  OL   105      58.067  22.961  52.056  1.00  0.00           C  
ATOM   4334 H13R  OL   105      58.119  23.994  52.406  1.00  0.00           H  
ATOM   4335 H13S  OL   105      57.431  22.415  52.756  1.00  0.00           H  
ATOM   4336 C114  OL   105      59.523  22.379  52.027  1.00  0.00           C  
ATOM   4337 H14R  OL   105      59.502  21.403  51.537  1.00  0.00           H  
ATOM   4338 H14S  OL   105      60.221  23.020  51.485  1.00  0.00           H  
ATOM   4339 C115  OL   105      60.165  22.124  53.435  1.00  0.00           C  
ATOM   4340 H15R  OL   105      61.234  21.994  53.252  1.00  0.00           H  
ATOM   4341 H15S  OL   105      59.938  22.932  54.133  1.00  0.00           H  
ATOM   4342 C116  OL   105      59.697  20.862  54.150  1.00  0.00           C  
ATOM   4343 H16R  OL   105      58.615  20.946  54.265  1.00  0.00           H  
ATOM   4344 H16S  OL   105      59.783  19.939  53.573  1.00  0.00           H  
ATOM   4345 C117  OL   105      60.340  20.531  55.544  1.00  0.00           C  
ATOM   4346 H17R  OL   105      60.546  21.439  56.115  1.00  0.00           H  
ATOM   4347 H17S  OL   105      59.700  19.902  56.165  1.00  0.00           H  
ATOM   4348 C118  OL   105      61.627  19.735  55.562  1.00  0.00           C  
ATOM   4349 H18R  OL   105      61.596  18.822  54.964  1.00  0.00           H  
ATOM   4350 H18S  OL   105      62.068  19.487  56.529  1.00  0.00           H  
ATOM   4351 H18T  OL   105      62.306  20.370  54.988  1.00  0.00           H  
TER    4352       OL   105 
ATOM   4352  C1  CHL   106      62.044  10.962  46.871  1.00  0.00           C  
ATOM   4353  H11 CHL   106      61.977  11.994  47.222  1.00  0.00           H  
ATOM   4354  H12 CHL   106      62.657  10.830  45.977  1.00  0.00           H  
ATOM   4355  C2  CHL   106      62.749  10.021  47.924  1.00  0.00           C  
ATOM   4356  H21 CHL   106      62.883   9.010  47.533  1.00  0.00           H  
ATOM   4357  H22 CHL   106      63.640  10.597  48.180  1.00  0.00           H  
ATOM   4358  C3  CHL   106      61.747   9.967  49.107  1.00  0.00           C  
ATOM   4359  H31 CHL   106      61.559  10.983  49.466  1.00  0.00           H  
ATOM   4360  C4  CHL   106      60.385   9.440  48.699  1.00  0.00           C  
ATOM   4361  H41 CHL   106      60.528   8.372  48.524  1.00  0.00           H  
ATOM   4362  H42 CHL   106      59.690   9.533  49.537  1.00  0.00           H  
ATOM   4363  C5  CHL   106      59.738  10.274  47.558  1.00  0.00           C  
ATOM   4364  C6  CHL   106      58.499  10.772  47.683  1.00  0.00           C  
ATOM   4365  H61 CHL   106      58.013  10.553  48.630  1.00  0.00           H  
ATOM   4366  C7  CHL   106      57.720  11.554  46.648  1.00  0.00           C  
ATOM   4367  H71 CHL   106      56.659  11.295  46.642  1.00  0.00           H  
ATOM   4368  H72 CHL   106      57.771  12.544  47.106  1.00  0.00           H  
ATOM   4369  C8  CHL   106      58.457  11.592  45.225  1.00  0.00           C  
ATOM   4370  H81 CHL   106      58.157  10.609  44.855  1.00  0.00           H  
ATOM   4371  C9  CHL   106      60.030  11.566  45.337  1.00  0.00           C  
ATOM   4372  H91 CHL   106      60.211  12.574  45.716  1.00  0.00           H  
ATOM   4373  C10 CHL   106      60.605  10.482  46.357  1.00  0.00           C  
ATOM   4374  C11 CHL   106      60.684  11.474  43.855  1.00  0.00           C  
ATOM   4375 H111 CHL   106      61.775  11.493  43.811  1.00  0.00           H  
ATOM   4376 H112 CHL   106      60.333  10.563  43.365  1.00  0.00           H  
ATOM   4377  C12 CHL   106      60.209  12.673  42.902  1.00  0.00           C  
ATOM   4378 H121 CHL   106      60.575  13.615  43.315  1.00  0.00           H  
ATOM   4379 H122 CHL   106      60.637  12.473  41.917  1.00  0.00           H  
ATOM   4380  C13 CHL   106      58.602  12.736  42.813  1.00  0.00           C  
ATOM   4381  C14 CHL   106      58.016  12.764  44.318  1.00  0.00           C  
ATOM   4382 H141 CHL   106      58.379  13.666  44.815  1.00  0.00           H  
ATOM   4383  C15 CHL   106      56.561  12.984  44.273  1.00  0.00           C  
ATOM   4384 H151 CHL   106      56.092  12.004  44.166  1.00  0.00           H  
ATOM   4385 H152 CHL   106      56.049  13.484  45.099  1.00  0.00           H  
ATOM   4386  C16 CHL   106      56.423  13.801  42.999  1.00  0.00           C  
ATOM   4387 H161 CHL   106      55.667  13.348  42.354  1.00  0.00           H  
ATOM   4388 H162 CHL   106      55.958  14.733  43.328  1.00  0.00           H  
ATOM   4389  C17 CHL   106      57.830  14.003  42.354  1.00  0.00           C  
ATOM   4390 H171 CHL   106      58.425  14.792  42.818  1.00  0.00           H  
ATOM   4391  C18 CHL   106      58.095  11.518  41.993  1.00  0.00           C  
ATOM   4392 H181 CHL   106      57.015  11.354  42.006  1.00  0.00           H  
ATOM   4393 H182 CHL   106      58.509  10.596  42.406  1.00  0.00           H  
ATOM   4394 H183 CHL   106      58.543  11.498  40.998  1.00  0.00           H  
ATOM   4395  C19 CHL   106      60.813   9.065  45.669  1.00  0.00           C  
ATOM   4396 H191 CHL   106      61.127   8.247  46.320  1.00  0.00           H  
ATOM   4397 H192 CHL   106      61.587   9.155  44.903  1.00  0.00           H  
ATOM   4398 H193 CHL   106      59.847   8.785  45.244  1.00  0.00           H  
ATOM   4399  C20 CHL   106      57.878  14.333  40.871  1.00  0.00           C  
ATOM   4400 H201 CHL   106      57.496  13.461  40.335  1.00  0.00           H  
ATOM   4401  C21 CHL   106      59.321  14.541  40.291  1.00  0.00           C  
ATOM   4402 H211 CHL   106      59.225  14.939  39.278  1.00  0.00           H  
ATOM   4403 H212 CHL   106      59.847  13.584  40.269  1.00  0.00           H  
ATOM   4404 H213 CHL   106      59.847  15.208  40.976  1.00  0.00           H  
ATOM   4405  C22 CHL   106      57.036  15.576  40.475  1.00  0.00           C  
ATOM   4406 H221 CHL   106      56.287  15.755  41.250  1.00  0.00           H  
ATOM   4407 H222 CHL   106      57.772  16.374  40.360  1.00  0.00           H  
ATOM   4408  C23 CHL   106      56.314  15.470  39.145  1.00  0.00           C  
ATOM   4409 H231 CHL   106      55.664  16.316  38.912  1.00  0.00           H  
ATOM   4410 H232 CHL   106      57.077  15.349  38.374  1.00  0.00           H  
ATOM   4411  C24 CHL   106      55.474  14.236  39.102  1.00  0.00           C  
ATOM   4412 H241 CHL   106      56.082  13.406  38.735  1.00  0.00           H  
ATOM   4413 H242 CHL   106      55.161  13.984  40.118  1.00  0.00           H  
ATOM   4414  C25 CHL   106      54.205  14.420  38.261  1.00  0.00           C  
ATOM   4415 H251 CHL   106      53.662  15.303  38.603  1.00  0.00           H  
ATOM   4416  C26 CHL   106      53.273  13.233  38.299  1.00  0.00           C  
ATOM   4417 H261 CHL   106      53.683  12.386  37.746  1.00  0.00           H  
ATOM   4418 H262 CHL   106      52.314  13.452  37.826  1.00  0.00           H  
ATOM   4419 H263 CHL   106      53.246  13.024  39.371  1.00  0.00           H  
ATOM   4420  C27 CHL   106      54.675  14.727  36.823  1.00  0.00           C  
ATOM   4421 H271 CHL   106      55.620  14.181  36.784  1.00  0.00           H  
ATOM   4422 H272 CHL   106      54.997  15.753  36.634  1.00  0.00           H  
ATOM   4423 H273 CHL   106      53.910  14.450  36.094  1.00  0.00           H  
ATOM   4424  O1  CHL   106      62.350   9.123  50.152  1.00  0.00           O  
ATOM   4425  HO1 CHL   106      61.658   8.737  50.718  1.00  0.00           H  
TER    4426      CHL   106 
ATOM   4426 C116  PA   107      39.113  21.724  58.405  1.00  0.00           C  
ATOM   4427 H16R  PA   107      39.866  21.192  57.821  1.00  0.00           H  
ATOM   4428 H16S  PA   107      38.093  21.396  58.194  1.00  0.00           H  
ATOM   4429 H16T  PA   107      39.268  21.585  59.477  1.00  0.00           H  
ATOM   4430 C115  PA   107      39.188  23.281  57.985  1.00  0.00           C  
ATOM   4431 H15R  PA   107      38.436  23.808  58.577  1.00  0.00           H  
ATOM   4432 H15S  PA   107      39.097  23.462  56.911  1.00  0.00           H  
ATOM   4433 C114  PA   107      40.574  23.734  58.374  1.00  0.00           C  
ATOM   4434 H14R  PA   107      41.355  23.069  57.999  1.00  0.00           H  
ATOM   4435 H14S  PA   107      40.738  23.760  59.453  1.00  0.00           H  
ATOM   4436 C113  PA   107      40.874  25.170  57.979  1.00  0.00           C  
ATOM   4437 H13R  PA   107      41.875  25.413  58.343  1.00  0.00           H  
ATOM   4438 H13S  PA   107      40.191  25.728  58.623  1.00  0.00           H  
ATOM   4439 C112  PA   107      40.719  25.566  56.471  1.00  0.00           C  
ATOM   4440 H12R  PA   107      41.090  26.574  56.271  1.00  0.00           H  
ATOM   4441 H12S  PA   107      39.707  25.575  56.061  1.00  0.00           H  
ATOM   4442 C111  PA   107      41.524  24.573  55.592  1.00  0.00           C  
ATOM   4443 H11R  PA   107      40.916  23.668  55.540  1.00  0.00           H  
ATOM   4444 H11S  PA   107      42.426  24.273  56.130  1.00  0.00           H  
ATOM   4445 C110  PA   107      41.736  25.097  54.166  1.00  0.00           C  
ATOM   4446 H10R  PA   107      40.799  25.151  53.608  1.00  0.00           H  
ATOM   4447 H10S  PA   107      42.243  24.287  53.637  1.00  0.00           H  
ATOM   4448  C19  PA   107      42.525  26.404  54.088  1.00  0.00           C  
ATOM   4449  H9R  PA   107      41.879  27.284  54.081  1.00  0.00           H  
ATOM   4450  H9S  PA   107      42.789  26.464  53.030  1.00  0.00           H  
ATOM   4451  C18  PA   107      43.785  26.605  54.948  1.00  0.00           C  
ATOM   4452  H8R  PA   107      43.402  26.590  55.971  1.00  0.00           H  
ATOM   4453  H8S  PA   107      44.068  27.619  54.656  1.00  0.00           H  
ATOM   4454  C17  PA   107      44.919  25.586  54.667  1.00  0.00           C  
ATOM   4455  H7R  PA   107      45.019  25.348  53.606  1.00  0.00           H  
ATOM   4456  H7S  PA   107      44.570  24.735  55.257  1.00  0.00           H  
ATOM   4457  C16  PA   107      46.239  26.102  55.216  1.00  0.00           C  
ATOM   4458  H6R  PA   107      46.414  27.108  54.831  1.00  0.00           H  
ATOM   4459  H6S  PA   107      47.071  25.473  54.893  1.00  0.00           H  
ATOM   4460  C15  PA   107      46.099  25.982  56.776  1.00  0.00           C  
ATOM   4461  H5R  PA   107      46.046  24.923  57.036  1.00  0.00           H  
ATOM   4462  H5S  PA   107      45.158  26.312  57.220  1.00  0.00           H  
ATOM   4463  C14  PA   107      47.276  26.770  57.465  1.00  0.00           C  
ATOM   4464  H4R  PA   107      47.211  27.826  57.198  1.00  0.00           H  
ATOM   4465  H4S  PA   107      48.235  26.437  57.062  1.00  0.00           H  
ATOM   4466  C13  PA   107      47.512  26.535  58.966  1.00  0.00           C  
ATOM   4467  H3R  PA   107      48.560  26.815  59.092  1.00  0.00           H  
ATOM   4468  H3S  PA   107      47.421  25.488  59.262  1.00  0.00           H  
ATOM   4469  C12  PA   107      46.552  27.321  59.758  1.00  0.00           C  
ATOM   4470  H2R  PA   107      45.571  26.955  59.448  1.00  0.00           H  
ATOM   4471  H2S  PA   107      46.571  28.391  59.541  1.00  0.00           H  
ATOM   4472  C11  PS   108      46.751  27.090  61.225  1.00  0.00           C  
ATOM   4473  O12  PS   108      47.547  27.696  61.923  1.00  0.00           O  
ATOM   4474  O11  PS   108      45.815  26.234  61.819  1.00  0.00           O  
ATOM   4475  C1   PS   108      45.699  26.395  63.233  1.00  0.00           C  
ATOM   4476  HR   PS   108      46.619  26.044  63.709  1.00  0.00           H  
ATOM   4477  HS   PS   108      44.882  25.710  63.475  1.00  0.00           H  
ATOM   4478  C2   PS   108      45.299  27.823  63.768  1.00  0.00           C  
ATOM   4479  HX   PS   108      46.065  28.589  63.623  1.00  0.00           H  
ATOM   4480  C3   PS   108      44.954  27.908  65.278  1.00  0.00           C  
ATOM   4481  HA   PS   108      43.930  27.538  65.375  1.00  0.00           H  
ATOM   4482  HB   PS   108      44.938  28.990  65.434  1.00  0.00           H  
ATOM   4483  O31  PS   108      45.931  27.257  66.135  1.00  0.00           O  
ATOM   4484  P31  PS   108      47.173  27.983  66.723  1.00  0.00           P  
ATOM   4485  O32  PS   108      46.503  28.908  67.812  1.00  0.00           O  
ATOM   4486  C31  PS   108      45.741  28.374  68.882  1.00  0.00           C  
ATOM   4487  H1A  PS   108      46.415  28.122  69.705  1.00  0.00           H  
ATOM   4488  H1B  PS   108      45.226  27.527  68.422  1.00  0.00           H  
ATOM   4489  C32  PS   108      44.696  29.403  69.302  1.00  0.00           C  
ATOM   4490  H2A  PS   108      43.992  29.509  68.475  1.00  0.00           H  
ATOM   4491  N31  PS   108      45.322  30.773  69.623  1.00  0.00           N  
ATOM   4492 HN1A  PS   108      45.995  30.664  70.399  1.00  0.00           H  
ATOM   4493 HN1B  PS   108      45.810  31.103  68.774  1.00  0.00           H  
ATOM   4494 HN1C  PS   108      44.591  31.470  69.841  1.00  0.00           H  
ATOM   4495  C33  PS   108      43.808  28.830  70.475  1.00  0.00           C  
ATOM   4496  O33  PS   108      48.063  27.015  67.390  1.00  0.00           O  
ATOM   4497  O34  PS   108      47.837  28.924  65.760  1.00  0.00           O  
ATOM   4498  O21  PS   108      44.168  28.285  62.971  1.00  0.00           O  
ATOM   4499  C21  PS   108      44.059  29.555  62.759  1.00  0.00           C  
ATOM   4500  O22  PS   108      44.911  30.346  63.105  1.00  0.00           O  
ATOM   4501  O35  PS   108      43.925  29.377  71.561  1.00  0.00           O  
ATOM   4502  O36  PS   108      42.842  28.035  70.258  1.00  0.00           O  
ATOM   4503  C12  OL   109      42.798  29.915  62.018  1.00  0.00           C  
ATOM   4504  H2R  OL   109      42.707  29.322  61.106  1.00  0.00           H  
ATOM   4505  H2S  OL   109      42.006  29.715  62.743  1.00  0.00           H  
ATOM   4506  C13  OL   109      42.869  31.484  61.630  1.00  0.00           C  
ATOM   4507  H3R  OL   109      42.809  32.213  62.441  1.00  0.00           H  
ATOM   4508  H3S  OL   109      43.844  31.739  61.210  1.00  0.00           H  
ATOM   4509  C14  OL   109      41.724  31.933  60.712  1.00  0.00           C  
ATOM   4510  H4R  OL   109      41.666  31.178  59.925  1.00  0.00           H  
ATOM   4511  H4S  OL   109      40.820  32.024  61.317  1.00  0.00           H  
ATOM   4512  C15  OL   109      42.165  33.363  60.183  1.00  0.00           C  
ATOM   4513  H5R  OL   109      41.831  34.140  60.873  1.00  0.00           H  
ATOM   4514  H5S  OL   109      43.244  33.479  60.063  1.00  0.00           H  
ATOM   4515  C16  OL   109      41.294  33.705  59.004  1.00  0.00           C  
ATOM   4516  H6R  OL   109      41.190  32.822  58.369  1.00  0.00           H  
ATOM   4517  H6S  OL   109      40.264  33.964  59.258  1.00  0.00           H  
ATOM   4518  C17  OL   109      41.924  34.929  58.373  1.00  0.00           C  
ATOM   4519  H7R  OL   109      41.345  35.850  58.287  1.00  0.00           H  
ATOM   4520  H7S  OL   109      42.799  35.150  58.989  1.00  0.00           H  
ATOM   4521  C18  OL   109      42.353  34.383  57.000  1.00  0.00           C  
ATOM   4522  H8R  OL   109      43.027  33.545  57.185  1.00  0.00           H  
ATOM   4523  H8S  OL   109      41.452  33.924  56.588  1.00  0.00           H  
ATOM   4524  C19  OL   109      43.007  35.534  56.151  1.00  0.00           C  
ATOM   4525  H9R  OL   109      43.673  36.136  56.764  1.00  0.00           H  
ATOM   4526 C110  OL   109      42.950  35.629  54.847  1.00  0.00           C  
ATOM   4527 H10R  OL   109      43.472  36.463  54.388  1.00  0.00           H  
ATOM   4528 C111  OL   109      42.036  34.897  53.894  1.00  0.00           C  
ATOM   4529 H11R  OL   109      42.733  34.323  53.280  1.00  0.00           H  
ATOM   4530 H11S  OL   109      41.335  34.174  54.315  1.00  0.00           H  
ATOM   4531 C112  OL   109      41.232  35.948  52.983  1.00  0.00           C  
ATOM   4532 H12R  OL   109      40.611  36.541  53.658  1.00  0.00           H  
ATOM   4533 H12S  OL   109      41.905  36.615  52.440  1.00  0.00           H  
ATOM   4534 C113  OL   109      40.347  35.217  51.988  1.00  0.00           C  
ATOM   4535 H13R  OL   109      39.546  34.673  52.493  1.00  0.00           H  
ATOM   4536 H13S  OL   109      39.815  35.957  51.387  1.00  0.00           H  
ATOM   4537 C114  OL   109      41.031  34.270  50.897  1.00  0.00           C  
ATOM   4538 H14R  OL   109      41.845  34.819  50.419  1.00  0.00           H  
ATOM   4539 H14S  OL   109      41.586  33.404  51.264  1.00  0.00           H  
ATOM   4540 C115  OL   109      40.053  33.950  49.683  1.00  0.00           C  
ATOM   4541 H15R  OL   109      39.369  34.738  49.360  1.00  0.00           H  
ATOM   4542 H15S  OL   109      40.742  33.711  48.869  1.00  0.00           H  
ATOM   4543 C116  OL   109      39.215  32.751  50.150  1.00  0.00           C  
ATOM   4544 H16R  OL   109      39.842  31.920  50.479  1.00  0.00           H  
ATOM   4545 H16S  OL   109      38.616  33.136  50.979  1.00  0.00           H  
ATOM   4546 C117  OL   109      38.283  32.348  49.049  1.00  0.00           C  
ATOM   4547 H17R  OL   109      37.572  33.153  48.853  1.00  0.00           H  
ATOM   4548 H17S  OL   109      38.849  32.153  48.135  1.00  0.00           H  
ATOM   4549 C118  OL   109      37.532  31.005  49.428  1.00  0.00           C  
ATOM   4550 H18R  OL   109      36.787  30.677  48.700  1.00  0.00           H  
ATOM   4551 H18S  OL   109      36.986  31.006  50.374  1.00  0.00           H  
ATOM   4552 H18T  OL   109      38.253  30.187  49.366  1.00  0.00           H  
TER    4553       OL   109 
ATOM   4553  C1  CHL   110      50.057  60.352  54.265  1.00  0.00           C  
ATOM   4554  H11 CHL   110      50.907  60.993  54.023  1.00  0.00           H  
ATOM   4555  H12 CHL   110      50.310  59.298  54.130  1.00  0.00           H  
ATOM   4556  C2  CHL   110      49.657  60.617  55.699  1.00  0.00           C  
ATOM   4557  H21 CHL   110      48.844  59.982  56.057  1.00  0.00           H  
ATOM   4558  H22 CHL   110      50.521  60.473  56.352  1.00  0.00           H  
ATOM   4559  C3  CHL   110      49.226  62.059  55.967  1.00  0.00           C  
ATOM   4560  H31 CHL   110      50.068  62.663  55.619  1.00  0.00           H  
ATOM   4561  C4  CHL   110      48.101  62.442  54.995  1.00  0.00           C  
ATOM   4562  H41 CHL   110      47.159  61.995  55.319  1.00  0.00           H  
ATOM   4563  H42 CHL   110      47.844  63.486  55.189  1.00  0.00           H  
ATOM   4564  C5  CHL   110      48.386  62.216  53.487  1.00  0.00           C  
ATOM   4565  C6  CHL   110      48.163  63.104  52.486  1.00  0.00           C  
ATOM   4566  H61 CHL   110      47.688  64.071  52.631  1.00  0.00           H  
ATOM   4567  C7  CHL   110      48.324  62.730  51.012  1.00  0.00           C  
ATOM   4568  H71 CHL   110      47.485  63.105  50.422  1.00  0.00           H  
ATOM   4569  H72 CHL   110      49.206  63.293  50.701  1.00  0.00           H  
ATOM   4570  C8  CHL   110      48.476  61.234  50.709  1.00  0.00           C  
ATOM   4571  H81 CHL   110      47.517  60.716  50.778  1.00  0.00           H  
ATOM   4572  C9  CHL   110      49.482  60.732  51.743  1.00  0.00           C  
ATOM   4573  H91 CHL   110      50.303  61.449  51.688  1.00  0.00           H  
ATOM   4574  C10 CHL   110      48.876  60.767  53.234  1.00  0.00           C  
ATOM   4575  C11 CHL   110      50.032  59.303  51.359  1.00  0.00           C  
ATOM   4576 H111 CHL   110      50.907  59.197  52.004  1.00  0.00           H  
ATOM   4577 H112 CHL   110      49.275  58.523  51.458  1.00  0.00           H  
ATOM   4578  C12 CHL   110      50.629  59.400  49.910  1.00  0.00           C  
ATOM   4579 H121 CHL   110      51.469  60.096  49.867  1.00  0.00           H  
ATOM   4580 H122 CHL   110      51.027  58.401  49.718  1.00  0.00           H  
ATOM   4581  C13 CHL   110      49.540  59.695  48.813  1.00  0.00           C  
ATOM   4582  C14 CHL   110      49.057  61.070  49.211  1.00  0.00           C  
ATOM   4583 H141 CHL   110      49.947  61.701  49.260  1.00  0.00           H  
ATOM   4584  C15 CHL   110      48.208  61.609  48.034  1.00  0.00           C  
ATOM   4585 H151 CHL   110      47.137  61.417  48.132  1.00  0.00           H  
ATOM   4586 H152 CHL   110      48.332  62.680  47.858  1.00  0.00           H  
ATOM   4587  C16 CHL   110      48.737  60.867  46.809  1.00  0.00           C  
ATOM   4588 H161 CHL   110      47.975  60.347  46.225  1.00  0.00           H  
ATOM   4589 H162 CHL   110      49.121  61.612  46.110  1.00  0.00           H  
ATOM   4590  C17 CHL   110      49.922  60.068  47.368  1.00  0.00           C  
ATOM   4591 H171 CHL   110      50.820  60.689  47.400  1.00  0.00           H  
ATOM   4592  C18 CHL   110      48.364  58.700  48.961  1.00  0.00           C  
ATOM   4593 H181 CHL   110      48.840  57.721  49.041  1.00  0.00           H  
ATOM   4594 H182 CHL   110      47.754  58.661  48.056  1.00  0.00           H  
ATOM   4595 H183 CHL   110      47.720  58.867  49.828  1.00  0.00           H  
ATOM   4596  C19 CHL   110      47.740  59.770  53.435  1.00  0.00           C  
ATOM   4597 H191 CHL   110      48.114  58.744  53.459  1.00  0.00           H  
ATOM   4598 H192 CHL   110      46.972  59.795  52.658  1.00  0.00           H  
ATOM   4599 H193 CHL   110      47.178  59.843  54.368  1.00  0.00           H  
ATOM   4600  C20 CHL   110      50.163  58.931  46.399  1.00  0.00           C  
ATOM   4601 H201 CHL   110      49.219  58.418  46.201  1.00  0.00           H  
ATOM   4602  C21 CHL   110      51.061  57.843  46.974  1.00  0.00           C  
ATOM   4603 H211 CHL   110      51.480  57.136  46.255  1.00  0.00           H  
ATOM   4604 H212 CHL   110      50.534  57.188  47.670  1.00  0.00           H  
ATOM   4605 H213 CHL   110      51.892  58.215  47.577  1.00  0.00           H  
ATOM   4606  C22 CHL   110      50.750  59.385  45.022  1.00  0.00           C  
ATOM   4607 H221 CHL   110      50.598  58.504  44.395  1.00  0.00           H  
ATOM   4608 H222 CHL   110      50.221  60.128  44.422  1.00  0.00           H  
ATOM   4609  C23 CHL   110      52.247  59.567  45.019  1.00  0.00           C  
ATOM   4610 H231 CHL   110      52.517  60.318  45.764  1.00  0.00           H  
ATOM   4611 H232 CHL   110      52.776  58.623  45.168  1.00  0.00           H  
ATOM   4612  C24 CHL   110      52.743  60.042  43.620  1.00  0.00           C  
ATOM   4613 H241 CHL   110      52.129  59.542  42.867  1.00  0.00           H  
ATOM   4614 H242 CHL   110      52.454  61.094  43.588  1.00  0.00           H  
ATOM   4615  C25 CHL   110      54.288  60.005  43.324  1.00  0.00           C  
ATOM   4616 H251 CHL   110      54.634  58.971  43.383  1.00  0.00           H  
ATOM   4617  C26 CHL   110      55.109  60.818  44.353  1.00  0.00           C  
ATOM   4618 H261 CHL   110      54.717  61.823  44.525  1.00  0.00           H  
ATOM   4619 H262 CHL   110      56.160  61.013  44.131  1.00  0.00           H  
ATOM   4620 H263 CHL   110      55.078  60.304  45.316  1.00  0.00           H  
ATOM   4621  C27 CHL   110      54.524  60.526  41.928  1.00  0.00           C  
ATOM   4622 H271 CHL   110      53.932  59.997  41.177  1.00  0.00           H  
ATOM   4623 H272 CHL   110      55.578  60.295  41.760  1.00  0.00           H  
ATOM   4624 H273 CHL   110      54.359  61.599  41.815  1.00  0.00           H  
ATOM   4625  O1  CHL   110      48.952  62.381  57.310  1.00  0.00           O  
ATOM   4626  HO1 CHL   110      49.727  62.037  57.789  1.00  0.00           H  
TER    4627      CHL   110 
ATOM   4627 C116  PA   111      38.355  47.517  43.586  1.00  0.00           C  
ATOM   4628 H16R  PA   111      38.040  47.010  42.671  1.00  0.00           H  
ATOM   4629 H16S  PA   111      38.167  48.582  43.733  1.00  0.00           H  
ATOM   4630 H16T  PA   111      37.941  46.995  44.452  1.00  0.00           H  
ATOM   4631 C115  PA   111      39.879  47.393  43.591  1.00  0.00           C  
ATOM   4632 H15R  PA   111      40.221  47.919  42.698  1.00  0.00           H  
ATOM   4633 H15S  PA   111      40.264  46.377  43.479  1.00  0.00           H  
ATOM   4634 C114  PA   111      40.589  48.008  44.839  1.00  0.00           C  
ATOM   4635 H14R  PA   111      40.190  49.006  45.034  1.00  0.00           H  
ATOM   4636 H14S  PA   111      41.679  47.966  44.796  1.00  0.00           H  
ATOM   4637 C113  PA   111      40.426  47.214  46.190  1.00  0.00           C  
ATOM   4638 H13R  PA   111      39.385  47.222  46.519  1.00  0.00           H  
ATOM   4639 H13S  PA   111      41.034  47.736  46.932  1.00  0.00           H  
ATOM   4640 C112  PA   111      40.993  45.748  45.986  1.00  0.00           C  
ATOM   4641 H12R  PA   111      42.015  45.781  45.602  1.00  0.00           H  
ATOM   4642 H12S  PA   111      40.398  45.112  45.327  1.00  0.00           H  
ATOM   4643 C111  PA   111      40.996  45.105  47.392  1.00  0.00           C  
ATOM   4644 H11R  PA   111      39.975  45.007  47.767  1.00  0.00           H  
ATOM   4645 H11S  PA   111      41.563  45.684  48.124  1.00  0.00           H  
ATOM   4646 C110  PA   111      41.496  43.651  47.393  1.00  0.00           C  
ATOM   4647 H10R  PA   111      42.582  43.676  47.283  1.00  0.00           H  
ATOM   4648 H10S  PA   111      41.202  43.056  46.525  1.00  0.00           H  
ATOM   4649  C19  PA   111      41.164  42.858  48.707  1.00  0.00           C  
ATOM   4650  H9R  PA   111      41.560  41.842  48.758  1.00  0.00           H  
ATOM   4651  H9S  PA   111      40.087  42.686  48.749  1.00  0.00           H  
ATOM   4652  C18  PA   111      41.513  43.706  49.896  1.00  0.00           C  
ATOM   4653  H8R  PA   111      40.776  44.501  50.018  1.00  0.00           H  
ATOM   4654  H8S  PA   111      42.393  44.318  49.687  1.00  0.00           H  
ATOM   4655  C17  PA   111      41.864  42.805  51.113  1.00  0.00           C  
ATOM   4656  H7R  PA   111      42.603  42.061  50.807  1.00  0.00           H  
ATOM   4657  H7S  PA   111      40.926  42.356  51.444  1.00  0.00           H  
ATOM   4658  C16  PA   111      42.563  43.543  52.221  1.00  0.00           C  
ATOM   4659  H6R  PA   111      43.433  43.999  51.745  1.00  0.00           H  
ATOM   4660  H6S  PA   111      42.877  42.779  52.935  1.00  0.00           H  
ATOM   4661  C15  PA   111      41.706  44.458  52.935  1.00  0.00           C  
ATOM   4662  H5R  PA   111      41.215  45.067  52.173  1.00  0.00           H  
ATOM   4663  H5S  PA   111      42.423  45.157  53.370  1.00  0.00           H  
ATOM   4664  C14  PA   111      40.584  44.039  53.918  1.00  0.00           C  
ATOM   4665  H4R  PA   111      40.885  43.160  54.491  1.00  0.00           H  
ATOM   4666  H4S  PA   111      39.680  43.705  53.404  1.00  0.00           H  
ATOM   4667  C13  PA   111      40.119  45.113  54.828  1.00  0.00           C  
ATOM   4668  H3R  PA   111      40.075  46.057  54.280  1.00  0.00           H  
ATOM   4669  H3S  PA   111      40.868  45.226  55.615  1.00  0.00           H  
ATOM   4670  C12  PA   111      38.748  45.003  55.642  1.00  0.00           C  
ATOM   4671  H2R  PA   111      38.255  45.974  55.735  1.00  0.00           H  
ATOM   4672  H2S  PA   111      38.026  44.530  54.973  1.00  0.00           H  
ATOM   4673  C11  PE   112      38.689  44.231  56.943  1.00  0.00           C  
ATOM   4674  O12  PE   112      39.522  44.448  57.820  1.00  0.00           O  
ATOM   4675  O11  PE   112      37.540  43.558  57.091  1.00  0.00           O  
ATOM   4676  C1   PE   112      37.248  42.972  58.410  1.00  0.00           C  
ATOM   4677  HR   PE   112      36.162  43.032  58.519  1.00  0.00           H  
ATOM   4678  HS   PE   112      37.718  43.461  59.267  1.00  0.00           H  
ATOM   4679  C2   PE   112      37.688  41.469  58.438  1.00  0.00           C  
ATOM   4680  HX   PE   112      37.348  40.860  57.596  1.00  0.00           H  
ATOM   4681  C3   PE   112      37.102  40.649  59.504  1.00  0.00           C  
ATOM   4682  HA   PE   112      37.408  39.610  59.356  1.00  0.00           H  
ATOM   4683  HB   PE   112      36.036  40.763  59.289  1.00  0.00           H  
ATOM   4684  O31  PE   112      37.406  41.174  60.841  1.00  0.00           O  
ATOM   4685  P31  PE   112      36.274  41.550  61.873  1.00  0.00           P  
ATOM   4686  O32  PE   112      35.859  43.042  61.461  1.00  0.00           O  
ATOM   4687  C31  PE   112      36.565  44.252  61.665  1.00  0.00           C  
ATOM   4688  H1A  PE   112      36.235  45.033  60.974  1.00  0.00           H  
ATOM   4689  H1B  PE   112      37.619  44.144  61.397  1.00  0.00           H  
ATOM   4690  C32  PE   112      36.310  44.882  63.032  1.00  0.00           C  
ATOM   4691  H2A  PE   112      36.578  45.930  63.175  1.00  0.00           H  
ATOM   4692  H2B  PE   112      35.232  44.894  63.198  1.00  0.00           H  
ATOM   4693  N31  PE   112      36.936  44.100  64.140  1.00  0.00           N  
ATOM   4694 HN1A  PE   112      36.876  44.649  65.013  1.00  0.00           H  
ATOM   4695 HN1B  PE   112      36.542  43.153  64.258  1.00  0.00           H  
ATOM   4696 HN1C  PE   112      37.958  43.955  64.097  1.00  0.00           H  
ATOM   4697  O33  PE   112      35.030  40.744  61.606  1.00  0.00           O  
ATOM   4698  O34  PE   112      36.870  41.560  63.224  1.00  0.00           O  
ATOM   4699  O21  PE   112      39.079  41.328  58.573  1.00  0.00           O  
ATOM   4700  C21  PE   112      39.863  41.258  57.470  1.00  0.00           C  
ATOM   4701  O22  PE   112      39.518  41.197  56.340  1.00  0.00           O  
ATOM   4702  C12  OL   113      41.314  41.173  58.032  1.00  0.00           C  
ATOM   4703  H2R  OL   113      41.608  42.222  58.097  1.00  0.00           H  
ATOM   4704  H2S  OL   113      41.201  40.704  59.012  1.00  0.00           H  
ATOM   4705  C13  OL   113      42.238  40.260  57.247  1.00  0.00           C  
ATOM   4706  H3R  OL   113      43.153  40.161  57.834  1.00  0.00           H  
ATOM   4707  H3S  OL   113      41.835  39.247  57.296  1.00  0.00           H  
ATOM   4708  C14  OL   113      42.664  40.760  55.858  1.00  0.00           C  
ATOM   4709  H4R  OL   113      41.860  40.839  55.124  1.00  0.00           H  
ATOM   4710  H4S  OL   113      43.113  41.756  55.890  1.00  0.00           H  
ATOM   4711  C15  OL   113      43.547  39.713  55.092  1.00  0.00           C  
ATOM   4712  H5R  OL   113      44.461  39.604  55.680  1.00  0.00           H  
ATOM   4713  H5S  OL   113      43.058  38.742  54.988  1.00  0.00           H  
ATOM   4714  C16  OL   113      43.877  40.231  53.706  1.00  0.00           C  
ATOM   4715  H6R  OL   113      42.962  40.298  53.113  1.00  0.00           H  
ATOM   4716  H6S  OL   113      44.360  41.153  54.037  1.00  0.00           H  
ATOM   4717  C17  OL   113      44.957  39.514  52.878  1.00  0.00           C  
ATOM   4718  H7R  OL   113      45.967  39.646  53.271  1.00  0.00           H  
ATOM   4719  H7S  OL   113      44.850  38.428  52.838  1.00  0.00           H  
ATOM   4720  C18  OL   113      44.976  39.997  51.415  1.00  0.00           C  
ATOM   4721  H8R  OL   113      43.946  40.024  51.055  1.00  0.00           H  
ATOM   4722  H8S  OL   113      45.227  41.059  51.413  1.00  0.00           H  
ATOM   4723  C19  OL   113      46.062  39.286  50.558  1.00  0.00           C  
ATOM   4724  H9R  OL   113      47.045  39.262  51.023  1.00  0.00           H  
ATOM   4725 C110  OL   113      45.971  38.648  49.354  1.00  0.00           C  
ATOM   4726 H10R  OL   113      46.876  38.196  48.956  1.00  0.00           H  
ATOM   4727 C111  OL   113      44.750  38.627  48.561  1.00  0.00           C  
ATOM   4728 H11R  OL   113      44.616  37.692  48.013  1.00  0.00           H  
ATOM   4729 H11S  OL   113      43.878  38.631  49.218  1.00  0.00           H  
ATOM   4730 C112  OL   113      44.663  39.726  47.518  1.00  0.00           C  
ATOM   4731 H12R  OL   113      44.435  40.667  48.022  1.00  0.00           H  
ATOM   4732 H12S  OL   113      45.620  39.805  46.999  1.00  0.00           H  
ATOM   4733 C113  OL   113      43.484  39.662  46.532  1.00  0.00           C  
ATOM   4734 H13R  OL   113      43.410  38.710  46.002  1.00  0.00           H  
ATOM   4735 H13S  OL   113      42.529  39.758  47.052  1.00  0.00           H  
ATOM   4736 C114  OL   113      43.605  40.771  45.463  1.00  0.00           C  
ATOM   4737 H14R  OL   113      44.020  41.697  45.866  1.00  0.00           H  
ATOM   4738 H14S  OL   113      44.478  40.481  44.875  1.00  0.00           H  
ATOM   4739 C115  OL   113      42.412  40.879  44.446  1.00  0.00           C  
ATOM   4740 H15R  OL   113      42.335  39.933  43.905  1.00  0.00           H  
ATOM   4741 H15S  OL   113      41.520  40.829  45.074  1.00  0.00           H  
ATOM   4742 C116  OL   113      42.503  42.170  43.630  1.00  0.00           C  
ATOM   4743 H16R  OL   113      42.670  43.024  44.290  1.00  0.00           H  
ATOM   4744 H16S  OL   113      43.285  42.027  42.882  1.00  0.00           H  
ATOM   4745 C117  OL   113      41.116  42.449  42.939  1.00  0.00           C  
ATOM   4746 H17R  OL   113      40.776  41.523  42.470  1.00  0.00           H  
ATOM   4747 H17S  OL   113      40.330  42.624  43.677  1.00  0.00           H  
ATOM   4748 C118  OL   113      41.194  43.521  41.954  1.00  0.00           C  
ATOM   4749 H18R  OL   113      41.855  44.286  42.366  1.00  0.00           H  
ATOM   4750 H18S  OL   113      40.210  43.968  41.798  1.00  0.00           H  
ATOM   4751 H18T  OL   113      41.627  43.148  41.024  1.00  0.00           H  
TER    4752       OL   113 
ATOM   4752 C116  PA   114      38.501  61.203  41.695  1.00  0.00           C  
ATOM   4753 H16R  PA   114      38.602  62.114  41.102  1.00  0.00           H  
ATOM   4754 H16S  PA   114      38.280  60.450  40.935  1.00  0.00           H  
ATOM   4755 H16T  PA   114      39.498  61.011  42.096  1.00  0.00           H  
ATOM   4756 C115  PA   114      37.468  61.277  42.820  1.00  0.00           C  
ATOM   4757 H15R  PA   114      37.381  60.310  43.320  1.00  0.00           H  
ATOM   4758 H15S  PA   114      36.514  61.541  42.359  1.00  0.00           H  
ATOM   4759 C114  PA   114      37.798  62.355  43.793  1.00  0.00           C  
ATOM   4760 H14R  PA   114      37.699  63.300  43.256  1.00  0.00           H  
ATOM   4761 H14S  PA   114      38.817  62.345  44.188  1.00  0.00           H  
ATOM   4762 C113  PA   114      36.878  62.251  44.986  1.00  0.00           C  
ATOM   4763 H13R  PA   114      37.050  61.264  45.419  1.00  0.00           H  
ATOM   4764 H13S  PA   114      35.875  62.466  44.611  1.00  0.00           H  
ATOM   4765 C112  PA   114      37.205  63.332  46.024  1.00  0.00           C  
ATOM   4766 H12R  PA   114      37.259  64.322  45.566  1.00  0.00           H  
ATOM   4767 H12S  PA   114      38.261  63.176  46.250  1.00  0.00           H  
ATOM   4768 C111  PA   114      36.359  63.233  47.325  1.00  0.00           C  
ATOM   4769 H11R  PA   114      36.567  62.297  47.847  1.00  0.00           H  
ATOM   4770 H11S  PA   114      35.287  63.300  47.127  1.00  0.00           H  
ATOM   4771 C110  PA   114      36.712  64.352  48.338  1.00  0.00           C  
ATOM   4772 H10R  PA   114      36.581  65.390  48.025  1.00  0.00           H  
ATOM   4773 H10S  PA   114      37.769  64.346  48.613  1.00  0.00           H  
ATOM   4774  C19  PA   114      35.935  64.060  49.603  1.00  0.00           C  
ATOM   4775  H9R  PA   114      36.159  63.042  49.930  1.00  0.00           H  
ATOM   4776  H9S  PA   114      34.876  64.155  49.355  1.00  0.00           H  
ATOM   4777  C18  PA   114      36.260  65.145  50.670  1.00  0.00           C  
ATOM   4778  H8R  PA   114      35.807  66.084  50.344  1.00  0.00           H  
ATOM   4779  H8S  PA   114      37.347  65.213  50.751  1.00  0.00           H  
ATOM   4780  C17  PA   114      35.633  64.781  52.026  1.00  0.00           C  
ATOM   4781  H7R  PA   114      36.075  65.376  52.829  1.00  0.00           H  
ATOM   4782  H7S  PA   114      36.139  63.857  52.311  1.00  0.00           H  
ATOM   4783  C16  PA   114      34.155  64.718  52.108  1.00  0.00           C  
ATOM   4784  H6R  PA   114      33.799  64.084  51.293  1.00  0.00           H  
ATOM   4785  H6S  PA   114      33.653  65.669  51.917  1.00  0.00           H  
ATOM   4786  C15  PA   114      33.535  64.021  53.390  1.00  0.00           C  
ATOM   4787  H5R  PA   114      33.459  64.731  54.216  1.00  0.00           H  
ATOM   4788  H5S  PA   114      34.186  63.245  53.800  1.00  0.00           H  
ATOM   4789  C14  PA   114      32.195  63.232  53.234  1.00  0.00           C  
ATOM   4790  H4R  PA   114      31.725  63.250  54.220  1.00  0.00           H  
ATOM   4791  H4S  PA   114      32.365  62.222  52.855  1.00  0.00           H  
ATOM   4792  C13  PA   114      31.047  63.938  52.427  1.00  0.00           C  
ATOM   4793  H3R  PA   114      30.288  63.174  52.246  1.00  0.00           H  
ATOM   4794  H3S  PA   114      31.451  64.230  51.455  1.00  0.00           H  
ATOM   4795  C12  PA   114      30.435  65.141  53.215  1.00  0.00           C  
ATOM   4796  H2R  PA   114      29.780  65.707  52.549  1.00  0.00           H  
ATOM   4797  H2S  PA   114      31.156  65.864  53.601  1.00  0.00           H  
ATOM   4798  C11  PE   115      29.591  64.625  54.330  1.00  0.00           C  
ATOM   4799  O12  PE   115      28.527  64.118  54.054  1.00  0.00           O  
ATOM   4800  O11  PE   115      30.102  64.797  55.544  1.00  0.00           O  
ATOM   4801  C1   PE   115      29.293  64.207  56.629  1.00  0.00           C  
ATOM   4802  HR   PE   115      28.232  64.279  56.375  1.00  0.00           H  
ATOM   4803  HS   PE   115      29.384  64.818  57.530  1.00  0.00           H  
ATOM   4804  C2   PE   115      29.560  62.714  57.011  1.00  0.00           C  
ATOM   4805  HX   PE   115      28.765  62.462  57.718  1.00  0.00           H  
ATOM   4806  C3   PE   115      30.954  62.568  57.744  1.00  0.00           C  
ATOM   4807  HA   PE   115      31.012  63.386  58.467  1.00  0.00           H  
ATOM   4808  HB   PE   115      31.717  62.833  57.007  1.00  0.00           H  
ATOM   4809  O31  PE   115      31.149  61.235  58.446  1.00  0.00           O  
ATOM   4810  P31  PE   115      30.412  60.884  59.752  1.00  0.00           P  
ATOM   4811  O32  PE   115      28.977  60.562  59.208  1.00  0.00           O  
ATOM   4812  C31  PE   115      28.497  59.216  58.815  1.00  0.00           C  
ATOM   4813  H1A  PE   115      28.814  58.478  59.557  1.00  0.00           H  
ATOM   4814  H1B  PE   115      28.790  58.957  57.794  1.00  0.00           H  
ATOM   4815  C32  PE   115      26.954  59.208  58.693  1.00  0.00           C  
ATOM   4816  H2A  PE   115      26.704  59.977  57.962  1.00  0.00           H  
ATOM   4817  H2B  PE   115      26.611  58.250  58.300  1.00  0.00           H  
ATOM   4818  N31  PE   115      26.204  59.341  60.008  1.00  0.00           N  
ATOM   4819 HN1A  PE   115      26.520  60.065  60.673  1.00  0.00           H  
ATOM   4820 HN1B  PE   115      25.184  59.471  59.906  1.00  0.00           H  
ATOM   4821 HN1C  PE   115      26.337  58.510  60.607  1.00  0.00           H  
ATOM   4822  O33  PE   115      30.929  59.633  60.320  1.00  0.00           O  
ATOM   4823  O34  PE   115      30.266  62.054  60.660  1.00  0.00           O  
ATOM   4824  O21  PE   115      29.548  61.972  55.754  1.00  0.00           O  
ATOM   4825  C21  PE   115      28.527  61.196  55.358  1.00  0.00           C  
ATOM   4826  O22  PE   115      27.495  61.089  55.973  1.00  0.00           O  
ATOM   4827  C12  OL   116      28.804  60.469  54.081  1.00  0.00           C  
ATOM   4828  H2R  OL   116      29.138  61.152  53.297  1.00  0.00           H  
ATOM   4829  H2S  OL   116      29.635  59.789  54.277  1.00  0.00           H  
ATOM   4830  C13  OL   116      27.631  59.578  53.677  1.00  0.00           C  
ATOM   4831  H3R  OL   116      28.035  59.001  52.842  1.00  0.00           H  
ATOM   4832  H3S  OL   116      27.393  58.887  54.489  1.00  0.00           H  
ATOM   4833  C14  OL   116      26.435  60.405  53.061  1.00  0.00           C  
ATOM   4834  H4R  OL   116      26.035  61.068  53.830  1.00  0.00           H  
ATOM   4835  H4S  OL   116      26.725  61.081  52.254  1.00  0.00           H  
ATOM   4836  C15  OL   116      25.318  59.518  52.418  1.00  0.00           C  
ATOM   4837  H5R  OL   116      24.826  58.858  53.135  1.00  0.00           H  
ATOM   4838  H5S  OL   116      24.471  60.168  52.188  1.00  0.00           H  
ATOM   4839  C16  OL   116      25.759  58.776  51.146  1.00  0.00           C  
ATOM   4840  H6R  OL   116      26.229  59.501  50.478  1.00  0.00           H  
ATOM   4841  H6S  OL   116      26.514  58.055  51.467  1.00  0.00           H  
ATOM   4842  C17  OL   116      24.499  58.143  50.449  1.00  0.00           C  
ATOM   4843  H7R  OL   116      24.015  57.684  51.313  1.00  0.00           H  
ATOM   4844  H7S  OL   116      23.724  58.887  50.252  1.00  0.00           H  
ATOM   4845  C18  OL   116      24.759  57.100  49.378  1.00  0.00           C  
ATOM   4846  H8R  OL   116      25.227  57.542  48.496  1.00  0.00           H  
ATOM   4847  H8S  OL   116      25.535  56.469  49.815  1.00  0.00           H  
ATOM   4848  C19  OL   116      23.569  56.207  48.995  1.00  0.00           C  
ATOM   4849  H9R  OL   116      23.050  55.881  49.893  1.00  0.00           H  
ATOM   4850 C110  OL   116      23.210  55.928  47.746  1.00  0.00           C  
ATOM   4851 H10R  OL   116      22.225  55.522  47.529  1.00  0.00           H  
ATOM   4852 C111  OL   116      23.942  56.397  46.454  1.00  0.00           C  
ATOM   4853 H11R  OL   116      23.586  57.394  46.188  1.00  0.00           H  
ATOM   4854 H11S  OL   116      25.018  56.432  46.634  1.00  0.00           H  
ATOM   4855 C112  OL   116      23.773  55.388  45.337  1.00  0.00           C  
ATOM   4856 H12R  OL   116      24.347  55.711  44.466  1.00  0.00           H  
ATOM   4857 H12S  OL   116      24.024  54.389  45.700  1.00  0.00           H  
ATOM   4858 C113  OL   116      22.441  55.371  44.660  1.00  0.00           C  
ATOM   4859 H13R  OL   116      21.642  55.338  45.404  1.00  0.00           H  
ATOM   4860 H13S  OL   116      22.320  56.385  44.271  1.00  0.00           H  
ATOM   4861 C114  OL   116      22.193  54.271  43.599  1.00  0.00           C  
ATOM   4862 H14R  OL   116      22.789  54.443  42.701  1.00  0.00           H  
ATOM   4863 H14S  OL   116      22.501  53.320  44.039  1.00  0.00           H  
ATOM   4864 C115  OL   116      20.740  54.216  43.128  1.00  0.00           C  
ATOM   4865 H15R  OL   116      20.087  54.204  44.004  1.00  0.00           H  
ATOM   4866 H15S  OL   116      20.399  55.043  42.502  1.00  0.00           H  
ATOM   4867 C116  OL   116      20.446  52.998  42.175  1.00  0.00           C  
ATOM   4868 H16R  OL   116      21.340  52.374  42.098  1.00  0.00           H  
ATOM   4869 H16S  OL   116      19.599  52.500  42.651  1.00  0.00           H  
ATOM   4870 C117  OL   116      20.081  53.315  40.718  1.00  0.00           C  
ATOM   4871 H17R  OL   116      19.108  53.793  40.589  1.00  0.00           H  
ATOM   4872 H17S  OL   116      20.762  54.068  40.316  1.00  0.00           H  
ATOM   4873 C118  OL   116      20.077  52.135  39.759  1.00  0.00           C  
ATOM   4874 H18R  OL   116      19.731  52.480  38.782  1.00  0.00           H  
ATOM   4875 H18S  OL   116      19.452  51.326  40.141  1.00  0.00           H  
ATOM   4876 H18T  OL   116      21.123  51.837  39.659  1.00  0.00           H  
TER    4877       OL   116 
ATOM   4877 C116  PA   117      58.888   4.487  37.554  1.00  0.00           C  
ATOM   4878 H16R  PA   117      59.240   4.795  36.568  1.00  0.00           H  
ATOM   4879 H16S  PA   117      58.957   5.352  38.217  1.00  0.00           H  
ATOM   4880 H16T  PA   117      57.889   4.052  37.476  1.00  0.00           H  
ATOM   4881 C115  PA   117      60.033   3.524  38.005  1.00  0.00           C  
ATOM   4882 H15R  PA   117      60.227   2.857  37.162  1.00  0.00           H  
ATOM   4883 H15S  PA   117      59.724   2.891  38.840  1.00  0.00           H  
ATOM   4884 C114  PA   117      61.261   4.365  38.472  1.00  0.00           C  
ATOM   4885 H14R  PA   117      60.834   4.785  39.385  1.00  0.00           H  
ATOM   4886 H14S  PA   117      61.516   5.173  37.784  1.00  0.00           H  
ATOM   4887 C113  PA   117      62.625   3.685  38.855  1.00  0.00           C  
ATOM   4888 H13R  PA   117      63.052   3.121  38.023  1.00  0.00           H  
ATOM   4889 H13S  PA   117      62.349   2.999  39.659  1.00  0.00           H  
ATOM   4890 C112  PA   117      63.637   4.730  39.335  1.00  0.00           C  
ATOM   4891 H12R  PA   117      63.449   5.644  38.767  1.00  0.00           H  
ATOM   4892 H12S  PA   117      64.674   4.423  39.185  1.00  0.00           H  
ATOM   4893 C111  PA   117      63.509   5.220  40.792  1.00  0.00           C  
ATOM   4894 H11R  PA   117      62.480   5.392  41.115  1.00  0.00           H  
ATOM   4895 H11S  PA   117      63.980   6.182  41.005  1.00  0.00           H  
ATOM   4896 C110  PA   117      63.918   3.977  41.689  1.00  0.00           C  
ATOM   4897 H10R  PA   117      64.913   3.598  41.443  1.00  0.00           H  
ATOM   4898 H10S  PA   117      63.236   3.169  41.417  1.00  0.00           H  
ATOM   4899  C19  PA   117      63.766   4.124  43.195  1.00  0.00           C  
ATOM   4900  H9R  PA   117      64.379   4.870  43.707  1.00  0.00           H  
ATOM   4901  H9S  PA   117      64.102   3.226  43.720  1.00  0.00           H  
ATOM   4902  C18  PA   117      62.334   4.473  43.639  1.00  0.00           C  
ATOM   4903  H8R  PA   117      61.669   3.663  43.335  1.00  0.00           H  
ATOM   4904  H8S  PA   117      62.078   5.324  43.004  1.00  0.00           H  
ATOM   4905  C17  PA   117      62.159   4.748  45.110  1.00  0.00           C  
ATOM   4906  H7R  PA   117      62.799   5.596  45.364  1.00  0.00           H  
ATOM   4907  H7S  PA   117      62.551   3.916  45.699  1.00  0.00           H  
ATOM   4908  C16  PA   117      60.701   4.879  45.591  1.00  0.00           C  
ATOM   4909  H6R  PA   117      60.130   4.046  45.175  1.00  0.00           H  
ATOM   4910  H6S  PA   117      60.214   5.826  45.348  1.00  0.00           H  
ATOM   4911  C15  PA   117      60.754   4.821  47.128  1.00  0.00           C  
ATOM   4912  H5R  PA   117      60.871   3.774  47.416  1.00  0.00           H  
ATOM   4913  H5S  PA   117      59.865   5.221  47.621  1.00  0.00           H  
ATOM   4914  C14  PA   117      62.031   5.535  47.781  1.00  0.00           C  
ATOM   4915  H4R  PA   117      62.156   6.497  47.281  1.00  0.00           H  
ATOM   4916  H4S  PA   117      62.894   4.882  47.635  1.00  0.00           H  
ATOM   4917  C13  PA   117      61.965   5.655  49.384  1.00  0.00           C
[truncated: 5,053,704 more chars]
