# Supplementary material for: Molecules in the Serotonin-Melatonin Synthesis Pathway Have Distinct Interactions with Lipid Membranes
Source: J Phys Chem B. 2025 Feb 28;129(10):2687–700. doi: 10.1021/acs.jpcb.4c08750 (PMC11912468; doi:10.1021/acs.jpcb.4c08750)
Supplement: Supplementary file 2 — jp4c08750_si_002.zip [file jp4c08750_si_002.zip › PDB/20_Trp_initial.pdb]

CRYST1   78.500   78.500   97.800  90.00  90.00  90.00               1
ATOM      1  N   TRP     1      52.768  -1.626  86.184  1.00  0.00           N  
ATOM      2  H   TRP     1      53.764  -1.633  85.968  1.00  0.00           H  
ATOM      3  CA  TRP     1      52.213  -0.281  86.173  1.00  0.00           C  
ATOM      4  HA  TRP     1      51.687  -0.184  85.226  1.00  0.00           H  
ATOM      5  CB  TRP     1      51.204  -0.119  87.319  1.00  0.00           C  
ATOM      6  HB2 TRP     1      50.493  -0.944  87.289  1.00  0.00           H  
ATOM      7  HB3 TRP     1      51.761  -0.183  88.255  1.00  0.00           H  
ATOM      8  CG  TRP     1      50.419   1.161  87.333  1.00  0.00           C  
ATOM      9  CD1 TRP     1      49.611   1.567  88.338  1.00  0.00           C  
ATOM     10  HD1 TRP     1      49.428   1.003  89.246  1.00  0.00           H  
ATOM     11  NE1 TRP     1      49.110   2.825  88.056  1.00  0.00           N  
ATOM     12  HE1 TRP     1      48.519   3.355  88.699  1.00  0.00           H  
ATOM     13  CE2 TRP     1      49.584   3.293  86.855  1.00  0.00           C  
ATOM     14  CZ2 TRP     1      49.438   4.509  86.183  1.00  0.00           C  
ATOM     15  HZ2 TRP     1      48.828   5.287  86.611  1.00  0.00           H  
ATOM     16  CH2 TRP     1      50.112   4.711  84.968  1.00  0.00           C  
ATOM     17  HH2 TRP     1      50.047   5.653  84.453  1.00  0.00           H  
ATOM     18  CZ3 TRP     1      50.884   3.684  84.418  1.00  0.00           C  
ATOM     19  HZ3 TRP     1      51.456   3.836  83.513  1.00  0.00           H  
ATOM     20  CE3 TRP     1      50.955   2.451  85.066  1.00  0.00           C  
ATOM     21  HE3 TRP     1      51.593   1.709  84.626  1.00  0.00           H  
ATOM     22  CD2 TRP     1      50.368   2.231  86.334  1.00  0.00           C  
ATOM     23  C   TRP     1      53.375   0.741  86.208  1.00  0.00           C  
ATOM     24  O   TRP     1      54.510   0.333  85.923  1.00  0.00           O  
ATOM     25  OXT TRP     1      53.211   1.962  86.406  1.00  0.00           O  
TER      26      TRP     1 
ATOM     26  N   TRP     2      32.717  -1.599  78.020  1.00  0.00           N  
ATOM     27  H   TRP     2      33.726  -1.695  78.121  1.00  0.00           H  
ATOM     28  CA  TRP     2      32.226  -0.231  78.139  1.00  0.00           C  
ATOM     29  HA  TRP     2      31.661  -0.051  77.242  1.00  0.00           H  
ATOM     30  CB  TRP     2      31.219  -0.117  79.289  1.00  0.00           C  
ATOM     31  HB2 TRP     2      30.516  -0.947  79.239  1.00  0.00           H  
ATOM     32  HB3 TRP     2      31.774  -0.203  80.220  1.00  0.00           H  
ATOM     33  CG  TRP     2      30.421   1.156  79.313  1.00  0.00           C  
ATOM     34  CD1 TRP     2      29.614   1.558  80.321  1.00  0.00           C  
ATOM     35  HD1 TRP     2      29.444   1.001  81.235  1.00  0.00           H  
ATOM     36  NE1 TRP     2      29.103   2.809  80.039  1.00  0.00           N  
ATOM     37  HE1 TRP     2      28.518   3.331  80.681  1.00  0.00           H  
ATOM     38  CE2 TRP     2      29.576   3.287  78.839  1.00  0.00           C  
ATOM     39  CZ2 TRP     2      29.418   4.502  78.165  1.00  0.00           C  
ATOM     40  HZ2 TRP     2      28.803   5.267  78.604  1.00  0.00           H  
ATOM     41  CH2 TRP     2      30.098   4.718  76.952  1.00  0.00           C  
ATOM     42  HH2 TRP     2      30.039   5.657  76.426  1.00  0.00           H  
ATOM     43  CZ3 TRP     2      30.873   3.697  76.404  1.00  0.00           C  
ATOM     44  HZ3 TRP     2      31.436   3.852  75.494  1.00  0.00           H  
ATOM     45  CE3 TRP     2      30.948   2.464  77.045  1.00  0.00           C  
ATOM     46  HE3 TRP     2      31.599   1.744  76.592  1.00  0.00           H  
ATOM     47  CD2 TRP     2      30.362   2.229  78.313  1.00  0.00           C  
ATOM     48  C   TRP     2      33.396   0.784  78.244  1.00  0.00           C  
ATOM     49  O   TRP     2      34.555   0.330  78.309  1.00  0.00           O  
ATOM     50  OXT TRP     2      33.219   2.016  78.343  1.00  0.00           O  
TER      51      TRP     2 
ATOM     51  N   TRP     3      12.761  -1.597  96.253  1.00  0.00           N  
ATOM     52  H   TRP     3      13.775  -1.661  96.185  1.00  0.00           H  
ATOM     53  CA  TRP     3      12.220  -0.250  96.185  1.00  0.00           C  
ATOM     54  HA  TRP     3      11.698  -0.171  95.232  1.00  0.00           H  
ATOM     55  CB  TRP     3      11.181  -0.094  97.301  1.00  0.00           C  
ATOM     56  HB2 TRP     3      10.487  -0.933  97.268  1.00  0.00           H  
ATOM     57  HB3 TRP     3      11.719  -0.134  98.243  1.00  0.00           H  
ATOM     58  CG  TRP     3      10.373   1.164  97.294  1.00  0.00           C  
ATOM     59  CD1 TRP     3       9.520   1.542  98.268  1.00  0.00           C  
ATOM     60  HD1 TRP     3       9.320   0.963  99.164  1.00  0.00           H  
ATOM     61  NE1 TRP     3       8.952   2.761  97.941  1.00  0.00           N  
ATOM     62  HE1 TRP     3       8.310   3.256  98.565  1.00  0.00           H  
ATOM     63  CE2 TRP     3       9.517   3.284  96.804  1.00  0.00           C  
ATOM     64  CZ2 TRP     3       9.403   4.518  96.156  1.00  0.00           C  
ATOM     65  HZ2 TRP     3       8.779   5.296  96.569  1.00  0.00           H  
ATOM     66  CH2 TRP     3      10.110   4.727  94.961  1.00  0.00           C  
ATOM     67  HH2 TRP     3      10.055   5.670  94.447  1.00  0.00           H  
ATOM     68  CZ3 TRP     3      10.885   3.699  94.414  1.00  0.00           C  
ATOM     69  HZ3 TRP     3      11.461   3.856  93.513  1.00  0.00           H  
ATOM     70  CE3 TRP     3      10.959   2.464  95.055  1.00  0.00           C  
ATOM     71  HE3 TRP     3      11.619   1.730  94.628  1.00  0.00           H  
ATOM     72  CD2 TRP     3      10.335   2.234  96.301  1.00  0.00           C  
ATOM     73  C   TRP     3      13.358   0.803  96.256  1.00  0.00           C  
ATOM     74  O   TRP     3      14.540   0.440  96.107  1.00  0.00           O  
ATOM     75  OXT TRP     3      13.161   1.997  96.532  1.00  0.00           O  
TER      76      TRP     3 
ATOM     76  N   TRP     4      71.231  -1.602  78.160  1.00  0.00           N  
ATOM     77  H   TRP     4      72.249  -1.669  78.236  1.00  0.00           H  
ATOM     78  CA  TRP     4      70.726  -0.240  78.149  1.00  0.00           C  
ATOM     79  HA  TRP     4      70.179  -0.132  77.217  1.00  0.00           H  
ATOM     80  CB  TRP     4      69.735  -0.084  79.314  1.00  0.00           C  
ATOM     81  HB2 TRP     4      69.029  -0.913  79.302  1.00  0.00           H  
ATOM     82  HB3 TRP     4      70.300  -0.149  80.245  1.00  0.00           H  
ATOM     83  CG  TRP     4      68.934   1.182  79.335  1.00  0.00           C  
ATOM     84  CD1 TRP     4      68.112   1.572  80.334  1.00  0.00           C  
ATOM     85  HD1 TRP     4      67.944   1.000  81.240  1.00  0.00           H  
ATOM     86  NE1 TRP     4      67.591   2.823  80.047  1.00  0.00           N  
ATOM     87  HE1 TRP     4      66.998   3.348  80.678  1.00  0.00           H  
ATOM     88  CE2 TRP     4      68.078   3.304  78.856  1.00  0.00           C  
ATOM     89  CZ2 TRP     4      67.901   4.505  78.162  1.00  0.00           C  
ATOM     90  HZ2 TRP     4      67.304   5.294  78.586  1.00  0.00           H  
ATOM     91  CH2 TRP     4      68.546   4.694  76.931  1.00  0.00           C  
ATOM     92  HH2 TRP     4      68.482   5.639  76.413  1.00  0.00           H  
ATOM     93  CZ3 TRP     4      69.290   3.652  76.375  1.00  0.00           C  
ATOM     94  HZ3 TRP     4      69.833   3.783  75.453  1.00  0.00           H  
ATOM     95  CE3 TRP     4      69.400   2.439  77.044  1.00  0.00           C  
ATOM     96  HE3 TRP     4      70.022   1.694  76.585  1.00  0.00           H  
ATOM     97  CD2 TRP     4      68.862   2.241  78.334  1.00  0.00           C  
ATOM     98  C   TRP     4      71.903   0.778  78.188  1.00  0.00           C  
ATOM     99  O   TRP     4      73.061   0.354  78.347  1.00  0.00           O  
ATOM    100  OXT TRP     4      71.771   2.012  78.061  1.00  0.00           O  
TER     101      TRP     4 
ATOM    101  N   TRP     5      42.735  56.883  96.141  1.00  0.00           N  
ATOM    102  H   TRP     5      43.746  56.792  96.023  1.00  0.00           H  
ATOM    103  CA  TRP     5      42.231  58.248  96.158  1.00  0.00           C  
ATOM    104  HA  TRP     5      41.687  58.372  95.223  1.00  0.00           H  
ATOM    105  CB  TRP     5      41.205  58.399  97.294  1.00  0.00           C  
ATOM    106  HB2 TRP     5      40.468  57.602  97.225  1.00  0.00           H  
ATOM    107  HB3 TRP     5      41.737  58.295  98.241  1.00  0.00           H  
ATOM    108  CG  TRP     5      40.432  59.682  97.325  1.00  0.00           C  
ATOM    109  CD1 TRP     5      39.608  60.069  98.322  1.00  0.00           C  
ATOM    110  HD1 TRP     5      39.402  59.466  99.199  1.00  0.00           H  
ATOM    111  NE1 TRP     5      39.118  61.336  98.056  1.00  0.00           N  
ATOM    112  HE1 TRP     5      38.506  61.858  98.682  1.00  0.00           H  
ATOM    113  CE2 TRP     5      39.602  61.821  96.863  1.00  0.00           C  
ATOM    114  CZ2 TRP     5      39.447  63.039  96.189  1.00  0.00           C  
ATOM    115  HZ2 TRP     5      38.817  63.808  96.606  1.00  0.00           H  
ATOM    116  CH2 TRP     5      40.117  63.242  94.970  1.00  0.00           C  
ATOM    117  HH2 TRP     5      40.020  64.173  94.433  1.00  0.00           H  
ATOM    118  CZ3 TRP     5      40.904  62.220  94.430  1.00  0.00           C  
ATOM    119  HZ3 TRP     5      41.440  62.365  93.504  1.00  0.00           H  
ATOM    120  CE3 TRP     5      40.999  60.991  95.083  1.00  0.00           C  
ATOM    121  HE3 TRP     5      41.632  60.247  94.638  1.00  0.00           H  
ATOM    122  CD2 TRP     5      40.392  60.761  96.339  1.00  0.00           C  
ATOM    123  C   TRP     5      43.397  59.277  96.237  1.00  0.00           C  
ATOM    124  O   TRP     5      44.568  58.888  96.026  1.00  0.00           O  
ATOM    125  OXT TRP     5      43.212  60.459  96.593  1.00  0.00           O  
TER     126      TRP     5 
ATOM    126  N   TRP     6      22.720  56.905  78.235  1.00  0.00           N  
ATOM    127  H   TRP     6      23.664  56.827  77.867  1.00  0.00           H  
ATOM    128  CA  TRP     6      22.199  58.249  78.196  1.00  0.00           C  
ATOM    129  HA  TRP     6      21.659  58.351  77.255  1.00  0.00           H  
ATOM    130  CB  TRP     6      21.191  58.413  79.332  1.00  0.00           C  
ATOM    131  HB2 TRP     6      20.468  57.597  79.284  1.00  0.00           H  
ATOM    132  HB3 TRP     6      21.737  58.327  80.273  1.00  0.00           H  
ATOM    133  CG  TRP     6      20.427  59.700  79.343  1.00  0.00           C  
ATOM    134  CD1 TRP     6      19.626  60.106  80.347  1.00  0.00           C  
ATOM    135  HD1 TRP     6      19.434  59.515  81.232  1.00  0.00           H  
ATOM    136  NE1 TRP     6      19.125  61.365  80.069  1.00  0.00           N  
ATOM    137  HE1 TRP     6      18.488  61.868  80.677  1.00  0.00           H  
ATOM    138  CE2 TRP     6      19.569  61.822  78.852  1.00  0.00           C  
ATOM    139  CZ2 TRP     6      19.372  63.023  78.158  1.00  0.00           C  
ATOM    140  HZ2 TRP     6      18.725  63.783  78.564  1.00  0.00           H  
ATOM    141  CH2 TRP     6      20.073  63.243  76.962  1.00  0.00           C  
ATOM    142  HH2 TRP     6      19.984  64.171  76.418  1.00  0.00           H  
ATOM    143  CZ3 TRP     6      20.913  62.247  76.461  1.00  0.00           C  
ATOM    144  HZ3 TRP     6      21.482  62.426  75.565  1.00  0.00           H  
ATOM    145  CE3 TRP     6      21.026  61.018  77.112  1.00  0.00           C  
ATOM    146  HE3 TRP     6      21.684  60.285  76.681  1.00  0.00           H  
ATOM    147  CD2 TRP     6      20.397  60.778  78.353  1.00  0.00           C  
ATOM    148  C   TRP     6      23.380  59.242  78.231  1.00  0.00           C  
ATOM    149  O   TRP     6      24.496  58.827  77.849  1.00  0.00           O  
ATOM    150  OXT TRP     6      23.247  60.419  78.622  1.00  0.00           O  
TER     151      TRP     6 
ATOM    151  N   TRP     7       2.708  56.859  96.251  1.00  0.00           N  
ATOM    152  H   TRP     7       3.717  56.763  96.172  1.00  0.00           H  
ATOM    153  CA  TRP     7       2.190  58.217  96.189  1.00  0.00           C  
ATOM    154  HA  TRP     7       1.645  58.306  95.248  1.00  0.00           H  
ATOM    155  CB  TRP     7       1.179  58.394  97.328  1.00  0.00           C  
ATOM    156  HB2 TRP     7       0.445  57.590  97.282  1.00  0.00           H  
ATOM    157  HB3 TRP     7       1.726  58.305  98.268  1.00  0.00           H  
ATOM    158  CG  TRP     7       0.419  59.683  97.349  1.00  0.00           C  
ATOM    159  CD1 TRP     7      -0.378  60.094  98.358  1.00  0.00           C  
ATOM    160  HD1 TRP     7      -0.587  59.513  99.251  1.00  0.00           H  
ATOM    161  NE1 TRP     7      -0.875  61.351  98.075  1.00  0.00           N  
ATOM    162  HE1 TRP     7      -1.513  61.851  98.684  1.00  0.00           H  
ATOM    163  CE2 TRP     7      -0.405  61.817  96.869  1.00  0.00           C  
ATOM    164  CZ2 TRP     7      -0.567  63.023  96.183  1.00  0.00           C  
ATOM    165  HZ2 TRP     7      -1.193  63.793  96.596  1.00  0.00           H  
ATOM    166  CH2 TRP     7       0.123  63.229  94.978  1.00  0.00           C  
ATOM    167  HH2 TRP     7       0.051  64.173  94.463  1.00  0.00           H  
ATOM    168  CZ3 TRP     7       0.896  62.196  94.434  1.00  0.00           C  
ATOM    169  HZ3 TRP     7       1.450  62.335  93.518  1.00  0.00           H  
ATOM    170  CE3 TRP     7       0.978  60.967  95.087  1.00  0.00           C  
ATOM    171  HE3 TRP     7       1.606  60.216  94.646  1.00  0.00           H  
ATOM    172  CD2 TRP     7       0.380  60.752  96.352  1.00  0.00           C  
ATOM    173  C   TRP     7       3.341  59.253  96.220  1.00  0.00           C  
ATOM    174  O   TRP     7       4.494  58.881  95.918  1.00  0.00           O  
ATOM    175  OXT TRP     7       3.182  60.432  96.585  1.00  0.00           O  
TER     176      TRP     7 
ATOM    176  N   TRP     8      61.234  56.847  78.218  1.00  0.00           N  
ATOM    177  H   TRP     8      62.239  56.789  78.059  1.00  0.00           H  
ATOM    178  CA  TRP     8      60.713  58.208  78.175  1.00  0.00           C  
ATOM    179  HA  TRP     8      60.170  58.297  77.234  1.00  0.00           H  
ATOM    180  CB  TRP     8      59.704  58.406  79.318  1.00  0.00           C  
ATOM    181  HB2 TRP     8      58.966  57.607  79.282  1.00  0.00           H  
ATOM    182  HB3 TRP     8      60.251  58.325  80.259  1.00  0.00           H  
ATOM    183  CG  TRP     8      58.928  59.687  79.334  1.00  0.00           C  
ATOM    184  CD1 TRP     8      58.121  60.096  80.337  1.00  0.00           C  
ATOM    185  HD1 TRP     8      57.930  59.527  81.242  1.00  0.00           H  
ATOM    186  NE1 TRP     8      57.615  61.350  80.042  1.00  0.00           N  
ATOM    187  HE1 TRP     8      57.023  61.887  80.668  1.00  0.00           H  
ATOM    188  CE2 TRP     8      58.092  61.820  78.844  1.00  0.00           C  
ATOM    189  CZ2 TRP     8      57.949  63.029  78.152  1.00  0.00           C  
ATOM    190  HZ2 TRP     8      57.357  63.827  78.557  1.00  0.00           H  
ATOM    191  CH2 TRP     8      58.619  63.219  76.937  1.00  0.00           C  
ATOM    192  HH2 TRP     8      58.563  64.161  76.413  1.00  0.00           H  
ATOM    193  CZ3 TRP     8      59.369  62.175  76.396  1.00  0.00           C  
ATOM    194  HZ3 TRP     8      59.936  62.325  75.489  1.00  0.00           H  
ATOM    195  CE3 TRP     8      59.422  60.943  77.049  1.00  0.00           C  
ATOM    196  HE3 TRP     8      60.029  60.175  76.615  1.00  0.00           H  
ATOM    197  CD2 TRP     8      58.861  60.744  78.327  1.00  0.00           C  
ATOM    198  C   TRP     8      61.900  59.205  78.181  1.00  0.00           C  
ATOM    199  O   TRP     8      63.042  58.729  78.005  1.00  0.00           O  
ATOM    200  OXT TRP     8      61.744  60.439  78.236  1.00  0.00           O  
TER     201      TRP     8 
ATOM    201  N   TRP     9      52.773  36.917  96.134  1.00  0.00           N  
ATOM    202  H   TRP     9      53.777  36.844  95.983  1.00  0.00           H  
ATOM    203  CA  TRP     9      52.248  38.277  96.178  1.00  0.00           C  
ATOM    204  HA  TRP     9      51.728  38.399  95.233  1.00  0.00           H  
ATOM    205  CB  TRP     9      51.201  38.400  97.299  1.00  0.00           C  
ATOM    206  HB2 TRP     9      50.495  37.571  97.239  1.00  0.00           H  
ATOM    207  HB3 TRP     9      51.726  38.323  98.251  1.00  0.00           H  
ATOM    208  CG  TRP     9      50.414  39.679  97.318  1.00  0.00           C  
ATOM    209  CD1 TRP     9      49.603  40.078  98.323  1.00  0.00           C  
ATOM    210  HD1 TRP     9      49.415  39.494  99.218  1.00  0.00           H  
ATOM    211  NE1 TRP     9      49.092  41.333  98.039  1.00  0.00           N  
ATOM    212  HE1 TRP     9      48.509  41.866  98.680  1.00  0.00           H  
ATOM    213  CE2 TRP     9      49.573  41.815  96.844  1.00  0.00           C  
ATOM    214  CZ2 TRP     9      49.421  43.034  96.171  1.00  0.00           C  
ATOM    215  HZ2 TRP     9      48.806  43.810  96.598  1.00  0.00           H  
ATOM    216  CH2 TRP     9      50.116  43.251  94.970  1.00  0.00           C  
ATOM    217  HH2 TRP     9      50.052  44.199  94.459  1.00  0.00           H  
ATOM    218  CZ3 TRP     9      50.898  42.226  94.427  1.00  0.00           C  
ATOM    219  HZ3 TRP     9      51.477  42.380  93.529  1.00  0.00           H  
ATOM    220  CE3 TRP     9      50.990  40.995  95.076  1.00  0.00           C  
ATOM    221  HE3 TRP     9      51.676  40.283  94.655  1.00  0.00           H  
ATOM    222  CD2 TRP     9      50.372  40.758  96.328  1.00  0.00           C  
ATOM    223  C   TRP     9      53.384  39.337  96.300  1.00  0.00           C  
ATOM    224  O   TRP     9      54.568  38.966  96.205  1.00  0.00           O  
ATOM    225  OXT TRP     9      53.161  40.520  96.617  1.00  0.00           O  
TER     226      TRP     9 
ATOM    226  N   TRP    10      32.805  36.897  78.179  1.00  0.00           N  
ATOM    227  H   TRP    10      33.813  36.849  78.066  1.00  0.00           H  
ATOM    228  CA  TRP    10      32.249  38.240  78.150  1.00  0.00           C  
ATOM    229  HA  TRP    10      31.726  38.334  77.201  1.00  0.00           H  
ATOM    230  CB  TRP    10      31.202  38.378  79.263  1.00  0.00           C  
ATOM    231  HB2 TRP    10      30.487  37.568  79.178  1.00  0.00           H  
ATOM    232  HB3 TRP    10      31.720  38.250  80.206  1.00  0.00           H  
ATOM    233  CG  TRP    10      30.432  39.663  79.317  1.00  0.00           C  
ATOM    234  CD1 TRP    10      29.626  40.060  80.327  1.00  0.00           C  
ATOM    235  HD1 TRP    10      29.421  39.483  81.221  1.00  0.00           H  
ATOM    236  NE1 TRP    10      29.123  41.317  80.049  1.00  0.00           N  
ATOM    237  HE1 TRP    10      28.452  41.801  80.635  1.00  0.00           H  
ATOM    238  CE2 TRP    10      29.592  41.797  78.852  1.00  0.00           C  
ATOM    239  CZ2 TRP    10      29.416  43.006  78.173  1.00  0.00           C  
ATOM    240  HZ2 TRP    10      28.799  43.782  78.598  1.00  0.00           H  
ATOM    241  CH2 TRP    10      30.093  43.210  76.963  1.00  0.00           C  
ATOM    242  HH2 TRP    10      30.022  44.151  76.453  1.00  0.00           H  
ATOM    243  CZ3 TRP    10      30.887  42.196  76.421  1.00  0.00           C  
ATOM    244  HZ3 TRP    10      31.453  42.362  75.516  1.00  0.00           H  
ATOM    245  CE3 TRP    10      31.001  40.972  77.078  1.00  0.00           C  
ATOM    246  HE3 TRP    10      31.674  40.253  76.652  1.00  0.00           H  
ATOM    247  CD2 TRP    10      30.391  40.743  78.333  1.00  0.00           C  
ATOM    248  C   TRP    10      33.390  39.286  78.234  1.00  0.00           C  
ATOM    249  O   TRP    10      34.557  38.927  77.976  1.00  0.00           O  
ATOM    250  OXT TRP    10      33.198  40.458  78.614  1.00  0.00           O  
TER     251      TRP    10 
ATOM    251  N   TRP    11      12.752  36.868  96.190  1.00  0.00           N  
ATOM    252  H   TRP    11      13.761  36.817  96.092  1.00  0.00           H  
ATOM    253  CA  TRP    11      12.191  38.214  96.156  1.00  0.00           C  
ATOM    254  HA  TRP    11      11.627  38.302  95.227  1.00  0.00           H  
ATOM    255  CB  TRP    11      11.203  38.392  97.311  1.00  0.00           C  
ATOM    256  HB2 TRP    11      10.475  37.589  97.251  1.00  0.00           H  
ATOM    257  HB3 TRP    11      11.749  38.287  98.248  1.00  0.00           H  
ATOM    258  CG  TRP    11      10.448  39.687  97.345  1.00  0.00           C  
ATOM    259  CD1 TRP    11       9.642  40.093  98.350  1.00  0.00           C  
ATOM    260  HD1 TRP    11       9.421  39.505  99.232  1.00  0.00           H  
ATOM    261  NE1 TRP    11       9.128  41.342  98.062  1.00  0.00           N  
ATOM    262  HE1 TRP    11       8.425  41.793  98.638  1.00  0.00           H  
ATOM    263  CE2 TRP    11       9.606  41.822  96.864  1.00  0.00           C  
ATOM    264  CZ2 TRP    11       9.440  43.034  96.180  1.00  0.00           C  
ATOM    265  HZ2 TRP    11       8.851  43.826  96.615  1.00  0.00           H  
ATOM    266  CH2 TRP    11      10.102  43.224  94.955  1.00  0.00           C  
ATOM    267  HH2 TRP    11      10.019  44.156  94.420  1.00  0.00           H  
ATOM    268  CZ3 TRP    11      10.887  42.197  94.417  1.00  0.00           C  
ATOM    269  HZ3 TRP    11      11.414  42.332  93.485  1.00  0.00           H  
ATOM    270  CE3 TRP    11      11.005  40.980  95.090  1.00  0.00           C  
ATOM    271  HE3 TRP    11      11.626  40.229  94.642  1.00  0.00           H  
ATOM    272  CD2 TRP    11      10.402  40.761  96.350  1.00  0.00           C  
ATOM    273  C   TRP    11      13.326  39.252  96.162  1.00  0.00           C  
ATOM    274  O   TRP    11      14.428  38.875  95.719  1.00  0.00           O  
ATOM    275  OXT TRP    11      13.218  40.382  96.690  1.00  0.00           O  
TER     276      TRP    11 
ATOM    276  N   TRP    12      71.259  36.899  78.215  1.00  0.00           N  
ATOM    277  H   TRP    12      72.263  36.835  78.050  1.00  0.00           H  
ATOM    278  CA  TRP    12      70.713  38.246  78.186  1.00  0.00           C  
ATOM    279  HA  TRP    12      70.167  38.337  77.248  1.00  0.00           H  
ATOM    280  CB  TRP    12      69.706  38.410  79.336  1.00  0.00           C  
ATOM    281  HB2 TRP    12      69.009  37.575  79.346  1.00  0.00           H  
ATOM    282  HB3 TRP    12      70.258  38.386  80.272  1.00  0.00           H  
ATOM    283  CG  TRP    12      68.904  39.670  79.332  1.00  0.00           C  
ATOM    284  CD1 TRP    12      68.102  40.080  80.337  1.00  0.00           C  
ATOM    285  HD1 TRP    12      67.919  39.515  81.247  1.00  0.00           H  
ATOM    286  NE1 TRP    12      67.593  41.330  80.040  1.00  0.00           N  
ATOM    287  HE1 TRP    12      66.959  41.854  80.645  1.00  0.00           H  
ATOM    288  CE2 TRP    12      68.083  41.800  78.846  1.00  0.00           C  
ATOM    289  CZ2 TRP    12      67.969  43.028  78.190  1.00  0.00           C  
ATOM    290  HZ2 TRP    12      67.415  43.817  78.671  1.00  0.00           H  
ATOM    291  CH2 TRP    12      68.635  43.218  76.968  1.00  0.00           C  
ATOM    292  HH2 TRP    12      68.620  44.163  76.451  1.00  0.00           H  
ATOM    293  CZ3 TRP    12      69.360  42.164  76.407  1.00  0.00           C  
ATOM    294  HZ3 TRP    12      69.907  42.293  75.487  1.00  0.00           H  
ATOM    295  CE3 TRP    12      69.441  40.938  77.058  1.00  0.00           C  
ATOM    296  HE3 TRP    12      70.075  40.196  76.608  1.00  0.00           H  
ATOM    297  CD2 TRP    12      68.850  40.727  78.323  1.00  0.00           C  
ATOM    298  C   TRP    12      71.849  39.298  78.205  1.00  0.00           C  
ATOM    299  O   TRP    12      73.009  38.937  77.934  1.00  0.00           O  
ATOM    300  OXT TRP    12      71.662  40.487  78.528  1.00  0.00           O  
TER     301      TRP    12 
ATOM    301  N   TRP    13      42.777  16.907  96.198  1.00  0.00           N  
ATOM    302  H   TRP    13      43.763  16.814  95.963  1.00  0.00           H  
ATOM    303  CA  TRP    13      42.238  18.254  96.196  1.00  0.00           C  
ATOM    304  HA  TRP    13      41.719  18.357  95.246  1.00  0.00           H  
ATOM    305  CB  TRP    13      41.196  18.390  97.319  1.00  0.00           C  
ATOM    306  HB2 TRP    13      40.469  17.580  97.244  1.00  0.00           H  
ATOM    307  HB3 TRP    13      41.724  18.287  98.268  1.00  0.00           H  
ATOM    308  CG  TRP    13      40.430  19.678  97.347  1.00  0.00           C  
ATOM    309  CD1 TRP    13      39.605  20.077  98.340  1.00  0.00           C  
ATOM    310  HD1 TRP    13      39.386  19.490  99.227  1.00  0.00           H  
ATOM    311  NE1 TRP    13      39.101  21.332  98.049  1.00  0.00           N  
ATOM    312  HE1 TRP    13      38.439  21.831  98.633  1.00  0.00           H  
ATOM    313  CE2 TRP    13      39.592  21.804  96.857  1.00  0.00           C  
ATOM    314  CZ2 TRP    13      39.431  23.009  96.173  1.00  0.00           C  
ATOM    315  HZ2 TRP    13      38.802  23.773  96.590  1.00  0.00           H  
ATOM    316  CH2 TRP    13      40.105  23.213  94.959  1.00  0.00           C  
ATOM    317  HH2 TRP    13      39.984  24.131  94.410  1.00  0.00           H  
ATOM    318  CZ3 TRP    13      40.939  22.215  94.451  1.00  0.00           C  
ATOM    319  HZ3 TRP    13      41.487  22.365  93.531  1.00  0.00           H  
ATOM    320  CE3 TRP    13      41.071  21.007  95.132  1.00  0.00           C  
ATOM    321  HE3 TRP    13      41.754  20.292  94.712  1.00  0.00           H  
ATOM    322  CD2 TRP    13      40.416  20.759  96.362  1.00  0.00           C  
ATOM    323  C   TRP    13      43.378  19.302  96.285  1.00  0.00           C  
ATOM    324  O   TRP    13      44.524  18.976  95.922  1.00  0.00           O  
ATOM    325  OXT TRP    13      43.202  20.430  96.794  1.00  0.00           O  
TER     326      TRP    13 
ATOM    326  N   TRP    14      22.812  16.888  78.205  1.00  0.00           N  
ATOM    327  H   TRP    14      23.819  16.831  78.077  1.00  0.00           H  
ATOM    328  CA  TRP    14      22.253  18.235  78.204  1.00  0.00           C  
ATOM    329  HA  TRP    14      21.707  18.331  77.266  1.00  0.00           H  
ATOM    330  CB  TRP    14      21.218  18.372  79.334  1.00  0.00           C  
ATOM    331  HB2 TRP    14      20.494  17.560  79.261  1.00  0.00           H  
ATOM    332  HB3 TRP    14      21.751  18.265  80.278  1.00  0.00           H  
ATOM    333  CG  TRP    14      20.453  19.666  79.371  1.00  0.00           C  
ATOM    334  CD1 TRP    14      19.644  20.076  80.373  1.00  0.00           C  
ATOM    335  HD1 TRP    14      19.422  19.495  81.258  1.00  0.00           H  
ATOM    336  NE1 TRP    14      19.141  21.331  80.079  1.00  0.00           N  
ATOM    337  HE1 TRP    14      18.486  21.848  80.663  1.00  0.00           H  
ATOM    338  CE2 TRP    14      19.632  21.807  78.889  1.00  0.00           C  
ATOM    339  CZ2 TRP    14      19.482  23.019  78.208  1.00  0.00           C  
ATOM    340  HZ2 TRP    14      18.873  23.803  78.627  1.00  0.00           H  
ATOM    341  CH2 TRP    14      20.132  23.202  76.979  1.00  0.00           C  
ATOM    342  HH2 TRP    14      20.031  24.129  76.438  1.00  0.00           H  
ATOM    343  CZ3 TRP    14      20.923  22.176  76.456  1.00  0.00           C  
ATOM    344  HZ3 TRP    14      21.481  22.303  75.547  1.00  0.00           H  
ATOM    345  CE3 TRP    14      21.038  20.965  77.128  1.00  0.00           C  
ATOM    346  HE3 TRP    14      21.676  20.224  76.687  1.00  0.00           H  
ATOM    347  CD2 TRP    14      20.424  20.744  78.381  1.00  0.00           C  
ATOM    348  C   TRP    14      23.389  19.292  78.264  1.00  0.00           C  
ATOM    349  O   TRP    14      24.527  18.980  77.870  1.00  0.00           O  
ATOM    350  OXT TRP    14      23.208  20.435  78.743  1.00  0.00           O  
TER     351      TRP    14 
ATOM    351  N   TRP    15       2.738  16.874  96.231  1.00  0.00           N  
ATOM    352  H   TRP    15       3.743  16.758  96.131  1.00  0.00           H  
ATOM    353  CA  TRP    15       2.251  18.248  96.186  1.00  0.00           C  
ATOM    354  HA  TRP    15       1.723  18.352  95.241  1.00  0.00           H  
ATOM    355  CB  TRP    15       1.223  18.423  97.308  1.00  0.00           C  
ATOM    356  HB2 TRP    15       0.494  17.621  97.236  1.00  0.00           H  
ATOM    357  HB3 TRP    15       1.752  18.329  98.253  1.00  0.00           H  
ATOM    358  CG  TRP    15       0.454  19.703  97.334  1.00  0.00           C  
ATOM    359  CD1 TRP    15      -0.366  20.095  98.333  1.00  0.00           C  
ATOM    360  HD1 TRP    15      -0.567  19.513  99.226  1.00  0.00           H  
ATOM    361  NE1 TRP    15      -0.869  21.350  98.044  1.00  0.00           N  
ATOM    362  HE1 TRP    15      -1.536  21.846  98.631  1.00  0.00           H  
ATOM    363  CE2 TRP    15      -0.382  21.830  96.853  1.00  0.00           C  
ATOM    364  CZ2 TRP    15      -0.547  23.040  96.167  1.00  0.00           C  
ATOM    365  HZ2 TRP    15      -1.163  23.816  96.593  1.00  0.00           H  
ATOM    366  CH2 TRP    15       0.103  23.228  94.935  1.00  0.00           C  
ATOM    367  HH2 TRP    15       0.007  24.156  94.395  1.00  0.00           H  
ATOM    368  CZ3 TRP    15       0.890  22.204  94.401  1.00  0.00           C  
ATOM    369  HZ3 TRP    15       1.445  22.342  93.483  1.00  0.00           H  
ATOM    370  CE3 TRP    15       0.999  20.985  95.071  1.00  0.00           C  
ATOM    371  HE3 TRP    15       1.646  20.243  94.641  1.00  0.00           H  
ATOM    372  CD2 TRP    15       0.409  20.770  96.338  1.00  0.00           C  
ATOM    373  C   TRP    15       3.429  19.259  96.238  1.00  0.00           C  
ATOM    374  O   TRP    15       4.586  18.817  96.063  1.00  0.00           O  
ATOM    375  OXT TRP    15       3.264  20.472  96.477  1.00  0.00           O  
TER     376      TRP    15 
ATOM    376  N   TRP    16      60.893  14.659  81.994  1.00  0.00           N  
ATOM    377  H1  TRP    16      61.305  14.522  81.014  1.00  0.00           H  
ATOM    378  H2  TRP    16      60.354  15.456  81.500  1.00  0.00           H  
ATOM    379  H3  TRP    16      61.726  15.172  82.174  1.00  0.00           H  
ATOM    380  CA  TRP    16      60.121  13.240  82.862  1.00  0.00           C  
ATOM    381  HA  TRP    16      60.285  12.577  81.925  1.00  0.00           H  
ATOM    382  CB  TRP    16      59.670  14.422  80.243  1.00  0.00           C  
ATOM    383  HB2 TRP    16      58.993  15.344  80.211  1.00  0.00           H  
ATOM    384  HB3 TRP    16      60.488  15.185  79.805  1.00  0.00           H  
ATOM    385  CG  TRP    16      59.346  14.886  77.949  1.00  0.00           C  
ATOM    386  CD1 TRP    16      58.927  16.065  76.978  1.00  0.00           C  
ATOM    387  HD1 TRP    16      58.716  17.154  77.096  1.00  0.00           H  
ATOM    388  NE1 TRP    16      58.643  16.015  75.503  1.00  0.00           N  
ATOM    389  HE1 TRP    16      58.345  16.732  74.762  1.00  0.00           H  
ATOM    390  CE2 TRP    16      59.001  14.861  75.032  1.00  0.00           C  
ATOM    391  CZ2 TRP    16      59.032  14.411  73.629  1.00  0.00           C  
ATOM    392  HZ2 TRP    16      58.548  14.849  72.735  1.00  0.00           H  
ATOM    393  CH2 TRP    16      59.884  13.364  73.341  1.00  0.00           C  
ATOM    394  HH2 TRP    16      59.964  12.896  72.355  1.00  0.00           H  
ATOM    395  CZ3 TRP    16      60.806  13.145  74.360  1.00  0.00           C  
ATOM    396  HZ3 TRP    16      61.636  12.529  74.115  1.00  0.00           H  
ATOM    397  CE3 TRP    16      60.739  13.719  75.673  1.00  0.00           C  
ATOM    398  HE3 TRP    16      61.611  13.693  76.258  1.00  0.00           H  
ATOM    399  CD2 TRP    16      59.667  14.383  76.324  1.00  0.00           C  
ATOM    400  C   TRP    16      60.297  11.409  86.134  1.00  0.00           C  
ATOM    401  O   TRP    16      61.352  11.473  85.281  1.00  0.00           O  
ATOM    402  N   TRP    17      60.080   9.978  89.006  1.00  0.00           N  
ATOM    403  H   TRP    17      59.263   9.977  89.867  1.00  0.00           H  
ATOM    404  CA  TRP    17      60.169   8.166  92.131  1.00  0.00           C  
ATOM    405  HA  TRP    17      60.027   6.997  92.117  1.00  0.00           H  
ATOM    406  CB  TRP    17      61.052   7.163  94.574  1.00  0.00           C  
ATOM    407  HB2 TRP    17      62.026   7.488  94.884  1.00  0.00           H  
ATOM    408  HB3 TRP    17      60.626   7.626  95.562  1.00  0.00           H  
ATOM    409  CG  TRP    17      61.423   5.635  96.321  1.00  0.00           C  
ATOM    410  CD1 TRP    17      62.479   5.722  97.372  1.00  0.00           C  
ATOM    411  HD1 TRP    17      63.099   6.582  97.563  1.00  0.00           H  
ATOM    412  NE1 TRP    17      62.959   4.678  98.296  1.00  0.00           N  
ATOM    413  HE1 TRP    17      63.778   4.693  98.955  1.00  0.00           H  
ATOM    414  CE2 TRP    17      62.155   3.641  98.413  1.00  0.00           C  
ATOM    415  CZ2 TRP    17      62.347   2.473  99.335  1.00  0.00           C  
ATOM    416  HZ2 TRP    17      63.271   2.192  99.875  1.00  0.00           H  
ATOM    417  CH2 TRP    17      61.296   1.615  99.639  1.00  0.00           C  
ATOM    418  HH2 TRP    17      61.359   0.710 100.290  1.00  0.00           H  
ATOM    419  CZ3 TRP    17      60.113   2.131  99.114  1.00  0.00           C  
ATOM    420  HZ3 TRP    17      59.242   1.553  99.454  1.00  0.00           H  
ATOM    421  CE3 TRP    17      60.026   3.316  98.202  1.00  0.00           C  
ATOM    422  HE3 TRP    17      58.990   3.521  98.087  1.00  0.00           H  
ATOM    423  CD2 TRP    17      61.053   4.231  97.515  1.00  0.00           C  
ATOM    424  C   TRP    17      59.097   7.395  93.823  1.00  0.00           C  
ATOM    425  O   TRP    17      58.527   7.894  94.903  1.00  0.00           O  
ATOM    426  OXT TRP    17      58.972   6.147  94.299  1.00  0.00           O  
TER     427      TRP    17 
ATOM    427  N   TRP    18      42.787  66.929  88.212  1.00  0.00           N  
ATOM    428  H   TRP    18      43.797  66.869  88.092  1.00  0.00           H  
ATOM    429  CA  TRP    18      42.239  68.276  88.182  1.00  0.00           C  
ATOM    430  HA  TRP    18      41.704  68.367  87.238  1.00  0.00           H  
ATOM    431  CB  TRP    18      41.227  68.420  89.322  1.00  0.00           C  
ATOM    432  HB2 TRP    18      40.540  67.581  89.292  1.00  0.00           H  
ATOM    433  HB3 TRP    18      41.777  68.357  90.261  1.00  0.00           H  
ATOM    434  CG  TRP    18      40.417  69.680  89.328  1.00  0.00           C  
ATOM    435  CD1 TRP    18      39.574  70.064  90.310  1.00  0.00           C  
ATOM    436  HD1 TRP    18      39.367  69.481  91.198  1.00  0.00           H  
ATOM    437  NE1 TRP    18      39.070  71.321  90.031  1.00  0.00           N  
ATOM    438  HE1 TRP    18      38.421  71.829  90.631  1.00  0.00           H  
ATOM    439  CE2 TRP    18      39.559  71.802  88.844  1.00  0.00           C  
ATOM    440  CZ2 TRP    18      39.409  73.021  88.174  1.00  0.00           C  
ATOM    441  HZ2 TRP    18      38.797  73.795  88.609  1.00  0.00           H  
ATOM    442  CH2 TRP    18      40.119  73.237  86.984  1.00  0.00           C  
ATOM    443  HH2 TRP    18      40.091  74.182  86.471  1.00  0.00           H  
ATOM    444  CZ3 TRP    18      40.858  72.196  86.423  1.00  0.00           C  
ATOM    445  HZ3 TRP    18      41.397  72.348  85.507  1.00  0.00           H  
ATOM    446  CE3 TRP    18      40.932  70.959  87.057  1.00  0.00           C  
ATOM    447  HE3 TRP    18      41.563  70.216  86.607  1.00  0.00           H  
ATOM    448  CD2 TRP    18      40.354  70.743  88.328  1.00  0.00           C  
ATOM    449  C   TRP    18      43.385  69.316  88.261  1.00  0.00           C  
ATOM    450  O   TRP    18      44.550  68.896  88.368  1.00  0.00           O  
ATOM    451  OXT TRP    18      43.231  70.556  88.344  1.00  0.00           O  
TER     452      TRP    18 
ATOM    452  N   TRP    19      67.215  24.717  57.501  1.00  0.00           N  
ATOM    453  H   TRP    19      67.545  23.894  57.989  1.00  0.00           H  
ATOM    454  CA  TRP    19      66.090  25.459  58.053  1.00  0.00           C  
ATOM    455  HA  TRP    19      66.488  26.307  58.610  1.00  0.00           H  
ATOM    456  CB  TRP    19      65.274  25.985  56.862  1.00  0.00           C  
ATOM    457  HB2 TRP    19      65.928  26.641  56.289  1.00  0.00           H  
ATOM    458  HB3 TRP    19      65.046  25.136  56.216  1.00  0.00           H  
ATOM    459  CG  TRP    19      63.988  26.735  57.056  1.00  0.00           C  
ATOM    460  CD1 TRP    19      63.449  27.237  58.192  1.00  0.00           C  
ATOM    461  HD1 TRP    19      63.892  27.173  59.177  1.00  0.00           H  
ATOM    462  NE1 TRP    19      62.222  27.816  57.916  1.00  0.00           N  
ATOM    463  HE1 TRP    19      61.609  28.169  58.654  1.00  0.00           H  
ATOM    464  CE2 TRP    19      61.946  27.783  56.563  1.00  0.00           C  
ATOM    465  CZ2 TRP    19      60.875  28.230  55.773  1.00  0.00           C  
ATOM    466  HZ2 TRP    19      60.035  28.714  56.246  1.00  0.00           H  
ATOM    467  CH2 TRP    19      60.906  28.016  54.379  1.00  0.00           C  
ATOM    468  HH2 TRP    19      60.090  28.340  53.749  1.00  0.00           H  
ATOM    469  CZ3 TRP    19      61.991  27.340  53.796  1.00  0.00           C  
ATOM    470  HZ3 TRP    19      61.995  27.140  52.733  1.00  0.00           H  
ATOM    471  CE3 TRP    19      63.053  26.882  54.598  1.00  0.00           C  
ATOM    472  HE3 TRP    19      63.875  26.341  54.154  1.00  0.00           H  
ATOM    473  CD2 TRP    19      63.058  27.097  55.995  1.00  0.00           C  
ATOM    474  C   TRP    19      65.309  24.594  59.041  1.00  0.00           C  
ATOM    475  O   TRP    19      65.015  23.419  58.722  1.00  0.00           O  
ATOM    476  OXT TRP    19      65.111  25.058  60.190  1.00  0.00           O  
TER     477      TRP    19 
ATOM    477  N   TRP    20      31.414  65.246  57.856  1.00  0.00           N  
ATOM    478  H   TRP    20      31.111  65.804  58.650  1.00  0.00           H  
ATOM    479  CA  TRP    20      32.811  64.820  57.766  1.00  0.00           C  
ATOM    480  HA  TRP    20      32.801  63.762  57.536  1.00  0.00           H  
ATOM    481  CB  TRP    20      33.457  65.539  56.562  1.00  0.00           C  
ATOM    482  HB2 TRP    20      32.770  65.423  55.720  1.00  0.00           H  
ATOM    483  HB3 TRP    20      33.491  66.607  56.776  1.00  0.00           H  
ATOM    484  CG  TRP    20      34.823  65.151  56.048  1.00  0.00           C  
ATOM    485  CD1 TRP    20      35.790  64.422  56.657  1.00  0.00           C  
ATOM    486  HD1 TRP    20      35.712  63.989  57.647  1.00  0.00           H  
ATOM    487  NE1 TRP    20      36.915  64.355  55.849  1.00  0.00           N  
ATOM    488  HE1 TRP    20      37.777  63.901  56.136  1.00  0.00           H  
ATOM    489  CE2 TRP    20      36.755  65.087  54.693  1.00  0.00           C  
ATOM    490  CZ2 TRP    20      37.602  65.391  53.615  1.00  0.00           C  
ATOM    491  HZ2 TRP    20      38.592  64.962  53.551  1.00  0.00           H  
ATOM    492  CH2 TRP    20      37.160  66.303  52.642  1.00  0.00           C  
ATOM    493  HH2 TRP    20      37.810  66.582  51.825  1.00  0.00           H  
ATOM    494  CZ3 TRP    20      35.876  66.869  52.743  1.00  0.00           C  
ATOM    495  HZ3 TRP    20      35.544  67.592  52.014  1.00  0.00           H  
ATOM    496  CE3 TRP    20      35.012  66.500  53.788  1.00  0.00           C  
ATOM    497  HE3 TRP    20      34.022  66.930  53.841  1.00  0.00           H  
ATOM    498  CD2 TRP    20      35.434  65.617  54.803  1.00  0.00           C  
ATOM    499  C   TRP    20      33.533  64.949  59.115  1.00  0.00           C  
ATOM    500  O   TRP    20      33.836  66.080  59.567  1.00  0.00           O  
ATOM    501  OXT TRP    20      33.746  63.889  59.753  1.00  0.00           O  
TER     502      TRP    20 
ATOM    502 C116  PA    21      45.037  39.455  44.819  1.00  0.00           C  
ATOM    503 H16R  PA    21      44.488  38.620  45.240  1.00  0.00           H  
ATOM    504 H16S  PA    21      45.809  39.747  45.534  1.00  0.00           H  
ATOM    505 H16T  PA    21      45.512  39.126  43.893  1.00  0.00           H  
ATOM    506 C115  PA    21      44.086  40.630  44.561  1.00  0.00           C  
ATOM    507 H15R  PA    21      43.280  40.317  43.894  1.00  0.00           H  
ATOM    508 H15S  PA    21      44.655  41.415  44.055  1.00  0.00           H  
ATOM    509 C114  PA    21      43.515  41.187  45.881  1.00  0.00           C  
ATOM    510 H14R  PA    21      42.957  42.105  45.684  1.00  0.00           H  
ATOM    511 H14S  PA    21      44.363  41.457  46.514  1.00  0.00           H  
ATOM    512 C113  PA    21      42.638  40.222  46.708  1.00  0.00           C  
ATOM    513 H13R  PA    21      42.654  40.588  47.734  1.00  0.00           H  
ATOM    514 H13S  PA    21      43.069  39.221  46.733  1.00  0.00           H  
ATOM    515 C112  PA    21      41.157  40.139  46.301  1.00  0.00           C  
ATOM    516 H12R  PA    21      41.051  39.695  45.307  1.00  0.00           H  
ATOM    517 H12S  PA    21      40.741  41.146  46.264  1.00  0.00           H  
ATOM    518 C111  PA    21      40.380  39.292  47.327  1.00  0.00           C  
ATOM    519 H11R  PA    21      40.890  39.314  48.292  1.00  0.00           H  
ATOM    520 H11S  PA    21      40.386  38.254  46.986  1.00  0.00           H  
ATOM    521 C110  PA    21      38.937  39.772  47.568  1.00  0.00           C  
ATOM    522 H10R  PA    21      38.479  40.089  46.630  1.00  0.00           H  
ATOM    523 H10S  PA    21      38.963  40.640  48.232  1.00  0.00           H  
ATOM    524  C19  PA    21      38.096  38.658  48.219  1.00  0.00           C  
ATOM    525  H9R  PA    21      38.349  37.699  47.758  1.00  0.00           H  
ATOM    526  H9S  PA    21      37.031  38.828  48.045  1.00  0.00           H  
ATOM    527  C18  PA    21      38.356  38.574  49.730  1.00  0.00           C  
ATOM    528  H8R  PA    21      38.019  39.489  50.216  1.00  0.00           H  
ATOM    529  H8S  PA    21      39.431  38.492  49.911  1.00  0.00           H  
ATOM    530  C17  PA    21      37.647  37.358  50.343  1.00  0.00           C  
ATOM    531  H7R  PA    21      38.189  37.052  51.237  1.00  0.00           H  
ATOM    532  H7S  PA    21      37.711  36.534  49.632  1.00  0.00           H  
ATOM    533  C16  PA    21      36.173  37.591  50.727  1.00  0.00           C  
ATOM    534  H6R  PA    21      35.777  36.651  51.118  1.00  0.00           H  
ATOM    535  H6S  PA    21      35.589  37.845  49.842  1.00  0.00           H  
ATOM    536  C15  PA    21      36.014  38.688  51.796  1.00  0.00           C  
ATOM    537  H5R  PA    21      36.098  39.675  51.339  1.00  0.00           H  
ATOM    538  H5S  PA    21      36.848  38.586  52.490  1.00  0.00           H  
ATOM    539  C14  PA    21      34.663  38.588  52.538  1.00  0.00           C  
ATOM    540  H4R  PA    21      34.549  37.571  52.919  1.00  0.00           H  
ATOM    541  H4S  PA    21      33.862  38.754  51.820  1.00  0.00           H  
ATOM    542  C13  PA    21      34.500  39.571  53.716  1.00  0.00           C  
ATOM    543  H3R  PA    21      33.501  39.488  54.149  1.00  0.00           H  
ATOM    544  H3S  PA    21      34.628  40.600  53.381  1.00  0.00           H  
ATOM    545  C12  PA    21      35.540  39.253  54.787  1.00  0.00           C  
ATOM    546  H2R  PA    21      36.525  39.271  54.344  1.00  0.00           H  
ATOM    547  H2S  PA    21      35.359  38.254  55.186  1.00  0.00           H  
ATOM    548  C11  PE    22      35.564  40.251  55.901  1.00  0.00           C  
ATOM    549  O12  PE    22      36.524  40.959  56.142  1.00  0.00           O  
ATOM    550  O11  PE    22      34.427  40.257  56.599  1.00  0.00           O  
ATOM    551  C1   PE    22      34.386  41.107  57.776  1.00  0.00           C  
ATOM    552  HR   PE    22      34.395  42.160  57.480  1.00  0.00           H  
ATOM    553  HS   PE    22      35.268  40.908  58.391  1.00  0.00           H  
ATOM    554  C2   PE    22      33.123  40.767  58.604  1.00  0.00           C  
ATOM    555  HX   PE    22      33.051  41.434  59.464  1.00  0.00           H  
ATOM    556  C3   PE    22      33.150  39.283  59.039  1.00  0.00           C  
ATOM    557  HA   PE    22      33.380  38.669  58.165  1.00  0.00           H  
ATOM    558  HB   PE    22      32.165  38.988  59.412  1.00  0.00           H  
ATOM    559  O31  PE    22      34.164  39.028  60.045  1.00  0.00           O  
ATOM    560  P31  PE    22      33.926  39.378  61.577  1.00  0.00           P  
ATOM    561  O32  PE    22      33.109  38.121  62.107  1.00  0.00           O  
ATOM    562  C31  PE    22      33.702  36.804  62.173  1.00  0.00           C  
ATOM    563  H1A  PE    22      34.792  36.872  62.103  1.00  0.00           H  
ATOM    564  H1B  PE    22      33.334  36.201  61.339  1.00  0.00           H  
ATOM    565  C32  PE    22      33.310  36.176  63.521  1.00  0.00           C  
ATOM    566  H2A  PE    22      33.815  35.219  63.677  1.00  0.00           H  
ATOM    567  H2B  PE    22      33.589  36.869  64.319  1.00  0.00           H  
ATOM    568  N31  PE    22      31.837  35.924  63.645  1.00  0.00           N  
ATOM    569 HN1A  PE    22      31.313  36.790  63.395  1.00  0.00           H  
ATOM    570 HN1B  PE    22      31.505  35.196  62.975  1.00  0.00           H  
ATOM    571 HN1C  PE    22      31.549  35.644  64.593  1.00  0.00           H  
ATOM    572  O33  PE    22      35.255  39.419  62.245  1.00  0.00           O  
ATOM    573  O34  PE    22      33.022  40.544  61.670  1.00  0.00           O  
ATOM    574  O21  PE    22      31.921  40.900  57.811  1.00  0.00           O  
ATOM    575  C21  PE    22      31.532  42.126  57.434  1.00  0.00           C  
ATOM    576  O22  PE    22      32.081  43.159  57.757  1.00  0.00           O  
ATOM    577  C12  OL    23      30.373  42.041  56.484  1.00  0.00           C  
ATOM    578  H2R  OL    23      30.765  41.991  55.468  1.00  0.00           H  
ATOM    579  H2S  OL    23      29.823  41.117  56.676  1.00  0.00           H  
ATOM    580  C13  OL    23      29.431  43.239  56.622  1.00  0.00           C  
ATOM    581  H3R  OL    23      28.914  43.176  57.582  1.00  0.00           H  
ATOM    582  H3S  OL    23      29.998  44.173  56.610  1.00  0.00           H  
ATOM    583  C14  OL    23      28.428  43.255  55.461  1.00  0.00           C  
ATOM    584  H4R  OL    23      28.981  43.242  54.519  1.00  0.00           H  
ATOM    585  H4S  OL    23      27.827  42.347  55.510  1.00  0.00           H  
ATOM    586  C15  OL    23      27.529  44.502  55.543  1.00  0.00           C  
ATOM    587  H5R  OL    23      26.965  44.442  56.473  1.00  0.00           H  
ATOM    588  H5S  OL    23      28.171  45.382  55.625  1.00  0.00           H  
ATOM    589  C16  OL    23      26.534  44.713  54.379  1.00  0.00           C  
ATOM    590  H6R  OL    23      25.824  43.885  54.347  1.00  0.00           H  
ATOM    591  H6S  OL    23      25.961  45.617  54.596  1.00  0.00           H  
ATOM    592  C17  OL    23      27.211  44.869  53.000  1.00  0.00           C  
ATOM    593  H7R  OL    23      28.013  45.602  53.083  1.00  0.00           H  
ATOM    594  H7S  OL    23      27.673  43.920  52.726  1.00  0.00           H  
ATOM    595  C18  OL    23      26.259  45.311  51.865  1.00  0.00           C  
ATOM    596  H8R  OL    23      25.488  44.552  51.730  1.00  0.00           H  
ATOM    597  H8S  OL    23      25.767  46.239  52.147  1.00  0.00           H  
ATOM    598  C19  OL    23      27.028  45.508  50.572  1.00  0.00           C  
ATOM    599  H9R  OL    23      28.030  45.086  50.577  1.00  0.00           H  
ATOM    600 C110  OL    23      26.641  46.205  49.506  1.00  0.00           C  
ATOM    601 H10R  OL    23      27.342  46.308  48.679  1.00  0.00           H  
ATOM    602 C111  OL    23      25.270  46.821  49.283  1.00  0.00           C  
ATOM    603 H11R  OL    23      24.644  46.689  50.168  1.00  0.00           H  
ATOM    604 H11S  OL    23      25.350  47.898  49.114  1.00  0.00           H  
ATOM    605 C112  OL    23      24.554  46.178  48.074  1.00  0.00           C  
ATOM    606 H12R  OL    23      24.435  45.114  48.286  1.00  0.00           H  
ATOM    607 H12S  OL    23      23.554  46.612  47.987  1.00  0.00           H  
ATOM    608 C113  OL    23      25.285  46.305  46.718  1.00  0.00           C  
ATOM    609 H13R  OL    23      25.474  47.355  46.484  1.00  0.00           H  
ATOM    610 H13S  OL    23      26.251  45.807  46.800  1.00  0.00           H  
ATOM    611 C114  OL    23      24.513  45.636  45.561  1.00  0.00           C  
ATOM    612 H14R  OL    23      24.240  44.624  45.867  1.00  0.00           H  
ATOM    613 H14S  OL    23      23.585  46.180  45.360  1.00  0.00           H  
ATOM    614 C115  OL    23      25.346  45.536  44.266  1.00  0.00           C  
ATOM    615 H15R  OL    23      25.528  46.537  43.866  1.00  0.00           H  
ATOM    616 H15S  OL    23      26.317  45.095  44.498  1.00  0.00           H  
ATOM    617 C116  OL    23      24.648  44.669  43.200  1.00  0.00           C  
ATOM    618 H16R  OL    23      24.492  43.662  43.592  1.00  0.00           H  
ATOM    619 H16S  OL    23      23.657  45.085  43.006  1.00  0.00           H  
ATOM    620 C117  OL    23      25.447  44.577  41.884  1.00  0.00           C  
ATOM    621 H17R  OL    23      24.774  44.270  41.080  1.00  0.00           H  
ATOM    622 H17S  OL    23      25.818  45.571  41.617  1.00  0.00           H  
ATOM    623 C118  OL    23      26.615  43.567  41.980  1.00  0.00           C  
ATOM    624 H18R  OL    23      27.327  43.865  42.752  1.00  0.00           H  
ATOM    625 H18S  OL    23      27.151  43.485  41.032  1.00  0.00           H  
ATOM    626 H18T  OL    23      26.242  42.571  42.226  1.00  0.00           H  
TER     627       OL    23 
ATOM    627 C116  PA    24      10.388  55.270  46.744  1.00  0.00           C  
ATOM    628 H16R  PA    24      10.410  56.360  46.785  1.00  0.00           H  
ATOM    629 H16S  PA    24      10.236  54.976  45.704  1.00  0.00           H  
ATOM    630 H16T  PA    24      11.355  54.888  47.072  1.00  0.00           H  
ATOM    631 C115  PA    24       9.274  54.674  47.619  1.00  0.00           C  
ATOM    632 H15R  PA    24       9.325  53.587  47.531  1.00  0.00           H  
ATOM    633 H15S  PA    24       8.298  54.989  47.240  1.00  0.00           H  
ATOM    634 C114  PA    24       9.365  55.048  49.108  1.00  0.00           C  
ATOM    635 H14R  PA    24       9.144  56.110  49.230  1.00  0.00           H  
ATOM    636 H14S  PA    24      10.369  54.861  49.498  1.00  0.00           H  
ATOM    637 C113  PA    24       8.345  54.218  49.901  1.00  0.00           C  
ATOM    638 H13R  PA    24       8.595  53.160  49.810  1.00  0.00           H  
ATOM    639 H13S  PA    24       7.357  54.349  49.457  1.00  0.00           H  
ATOM    640 C112  PA    24       8.280  54.594  51.388  1.00  0.00           C  
ATOM    641 H12R  PA    24       8.077  55.662  51.492  1.00  0.00           H  
ATOM    642 H12S  PA    24       9.245  54.400  51.860  1.00  0.00           H  
ATOM    643 C111  PA    24       7.171  53.785  52.088  1.00  0.00           C  
ATOM    644 H11R  PA    24       6.289  53.727  51.443  1.00  0.00           H  
ATOM    645 H11S  PA    24       6.874  54.308  53.000  1.00  0.00           H  
ATOM    646 C110  PA    24       7.618  52.355  52.443  1.00  0.00           C  
ATOM    647 H10R  PA    24       8.528  52.415  53.043  1.00  0.00           H  
ATOM    648 H10S  PA    24       7.858  51.799  51.535  1.00  0.00           H  
ATOM    649  C19  PA    24       6.504  51.646  53.239  1.00  0.00           C  
ATOM    650  H9R  PA    24       5.593  51.624  52.639  1.00  0.00           H  
ATOM    651  H9S  PA    24       6.302  52.247  54.126  1.00  0.00           H  
ATOM    652  C18  PA    24       6.773  50.214  53.721  1.00  0.00           C  
ATOM    653  H8R  PA    24       6.650  49.503  52.901  1.00  0.00           H  
ATOM    654  H8S  PA    24       6.002  49.993  54.464  1.00  0.00           H  
ATOM    655  C17  PA    24       8.152  50.027  54.371  1.00  0.00           C  
ATOM    656  H7R  PA    24       8.501  50.979  54.775  1.00  0.00           H  
ATOM    657  H7S  PA    24       8.862  49.699  53.608  1.00  0.00           H  
ATOM    658  C16  PA    24       8.076  49.017  55.527  1.00  0.00           C  
ATOM    659  H6R  PA    24       7.812  48.028  55.157  1.00  0.00           H  
ATOM    660  H6S  PA    24       7.264  49.313  56.184  1.00  0.00           H  
ATOM    661  C15  PA    24       9.364  48.926  56.351  1.00  0.00           C  
ATOM    662  H5R  PA    24       9.158  48.265  57.194  1.00  0.00           H  
ATOM    663  H5S  PA    24       9.634  49.909  56.743  1.00  0.00           H  
ATOM    664  C14  PA    24      10.548  48.413  55.524  1.00  0.00           C  
ATOM    665  H4R  PA    24      10.893  49.221  54.876  1.00  0.00           H  
ATOM    666  H4S  PA    24      10.223  47.588  54.892  1.00  0.00           H  
ATOM    667  C13  PA    24      11.722  47.925  56.375  1.00  0.00           C  
ATOM    668  H3R  PA    24      12.058  48.720  57.044  1.00  0.00           H  
ATOM    669  H3S  PA    24      12.548  47.683  55.704  1.00  0.00           H  
ATOM    670  C12  PA    24      11.387  46.671  57.202  1.00  0.00           C  
ATOM    671  H2R  PA    24      11.016  45.878  56.550  1.00  0.00           H  
ATOM    672  H2S  PA    24      10.611  46.884  57.939  1.00  0.00           H  
ATOM    673  C11  PC    25      12.603  46.164  57.924  1.00  0.00           C  
ATOM    674  O12  PC    25      13.657  46.771  58.005  1.00  0.00           O  
ATOM    675  O11  PC    25      12.390  44.939  58.430  1.00  0.00           O  
ATOM    676  C1   PC    25      13.477  44.334  59.178  1.00  0.00           C  
ATOM    677  HR   PC    25      13.809  45.036  59.949  1.00  0.00           H  
ATOM    678  HS   PC    25      14.317  44.126  58.510  1.00  0.00           H  
ATOM    679  C2   PC    25      12.978  43.011  59.810  1.00  0.00           C  
ATOM    680  HX   PC    25      12.148  43.216  60.490  1.00  0.00           H  
ATOM    681  C3   PC    25      14.109  42.295  60.589  1.00  0.00           C  
ATOM    682  HA   PC    25      14.711  41.751  59.860  1.00  0.00           H  
ATOM    683  HB   PC    25      13.697  41.568  61.294  1.00  0.00           H  
ATOM    684  O31  PC    25      15.002  43.215  61.287  1.00  0.00           O  
ATOM    685  P31  PC    25      14.665  43.839  62.720  1.00  0.00           P  
ATOM    686  O32  PC    25      14.775  42.636  63.741  1.00  0.00           O  
ATOM    687  C31  PC    25      16.003  41.981  64.108  1.00  0.00           C  
ATOM    688  H1A  PC    25      16.232  42.211  65.153  1.00  0.00           H  
ATOM    689  H1B  PC    25      16.847  42.284  63.479  1.00  0.00           H  
ATOM    690  C32  PC    25      15.647  40.499  63.904  1.00  0.00           C  
ATOM    691  H2A  PC    25      15.456  40.324  62.845  1.00  0.00           H  
ATOM    692  H2B  PC    25      14.720  40.276  64.437  1.00  0.00           H  
ATOM    693  N31  PC    25      16.627  39.450  64.332  1.00  0.00           N  
ATOM    694  C33  PC    25      16.012  38.134  64.007  1.00  0.00           C  
ATOM    695  H3A  PC    25      15.613  38.182  62.994  1.00  0.00           H  
ATOM    696  H3B  PC    25      15.200  37.974  64.719  1.00  0.00           H  
ATOM    697  H3C  PC    25      16.767  37.352  64.116  1.00  0.00           H  
ATOM    698  C34  PC    25      17.938  39.597  63.643  1.00  0.00           C  
ATOM    699  H4A  PC    25      18.431  40.480  64.052  1.00  0.00           H  
ATOM    700  H4B  PC    25      17.769  39.725  62.577  1.00  0.00           H  
ATOM    701  H4C  PC    25      18.543  38.713  63.865  1.00  0.00           H  
ATOM    702  C35  PC    25      16.870  39.507  65.796  1.00  0.00           C  
ATOM    703  H5A  PC    25      15.909  39.502  66.315  1.00  0.00           H  
ATOM    704  H5B  PC    25      17.442  40.408  66.014  1.00  0.00           H  
ATOM    705  H5C  PC    25      17.458  38.630  66.073  1.00  0.00           H  
ATOM    706  O33  PC    25      15.697  44.848  63.052  1.00  0.00           O  
ATOM    707  O34  PC    25      13.238  44.238  62.744  1.00  0.00           O  
ATOM    708  O21  PC    25      12.573  42.130  58.714  1.00  0.00           O  
ATOM    709  C21  PC    25      11.295  42.126  58.286  1.00  0.00           C  
ATOM    710  O22  PC    25      10.338  42.492  58.956  1.00  0.00           O  
ATOM    711  C12  OL    26      11.182  41.613  56.861  1.00  0.00           C  
ATOM    712  H2R  OL    26      10.829  42.429  56.228  1.00  0.00           H  
ATOM    713  H2S  OL    26      12.173  41.343  56.500  1.00  0.00           H  
ATOM    714  C13  OL    26      10.243  40.396  56.731  1.00  0.00           C  
ATOM    715  H3R  OL    26      10.532  39.634  57.459  1.00  0.00           H  
ATOM    716  H3S  OL    26       9.231  40.688  56.998  1.00  0.00           H  
ATOM    717  C14  OL    26      10.207  39.757  55.323  1.00  0.00           C  
ATOM    718  H4R  OL    26      11.117  39.174  55.174  1.00  0.00           H  
ATOM    719  H4S  OL    26       9.378  39.049  55.305  1.00  0.00           H  
ATOM    720  C15  OL    26      10.028  40.738  54.140  1.00  0.00           C  
ATOM    721  H5R  OL    26       9.238  41.457  54.368  1.00  0.00           H  
ATOM    722  H5S  OL    26      10.953  41.302  53.997  1.00  0.00           H  
ATOM    723  C16  OL    26       9.686  40.024  52.814  1.00  0.00           C  
ATOM    724  H6R  OL    26      10.449  39.275  52.598  1.00  0.00           H  
ATOM    725  H6S  OL    26       8.728  39.506  52.903  1.00  0.00           H  
ATOM    726  C17  OL    26       9.617  41.018  51.644  1.00  0.00           C  
ATOM    727  H7R  OL    26       8.789  41.712  51.798  1.00  0.00           H  
ATOM    728  H7S  OL    26      10.537  41.597  51.631  1.00  0.00           H  
ATOM    729  C18  OL    26       9.453  40.339  50.278  1.00  0.00           C  
ATOM    730  H8R  OL    26      10.288  39.650  50.128  1.00  0.00           H  
ATOM    731  H8S  OL    26       8.524  39.765  50.279  1.00  0.00           H  
ATOM    732  C19  OL    26       9.431  41.395  49.192  1.00  0.00           C  
ATOM    733  H9R  OL    26       9.754  42.386  49.508  1.00  0.00           H  
ATOM    734 C110  OL    26       8.944  41.231  47.968  1.00  0.00           C  
ATOM    735 H10R  OL    26       8.913  42.083  47.290  1.00  0.00           H  
ATOM    736 C111  OL    26       8.551  39.897  47.368  1.00  0.00           C  
ATOM    737 H11R  OL    26       9.179  39.112  47.799  1.00  0.00           H  
ATOM    738 H11S  OL    26       7.513  39.682  47.622  1.00  0.00           H  
ATOM    739 C112  OL    26       8.674  39.913  45.827  1.00  0.00           C  
ATOM    740 H12R  OL    26       7.856  40.501  45.407  1.00  0.00           H  
ATOM    741 H12S  OL    26       9.591  40.436  45.552  1.00  0.00           H  
ATOM    742 C113  OL    26       8.714  38.513  45.166  1.00  0.00           C  
ATOM    743 H13R  OL    26       8.960  38.633  44.109  1.00  0.00           H  
ATOM    744 H13S  OL    26       9.543  37.958  45.608  1.00  0.00           H  
ATOM    745 C114  OL    26       7.436  37.649  45.261  1.00  0.00           C  
ATOM    746 H14R  OL    26       7.710  36.608  45.089  1.00  0.00           H  
ATOM    747 H14S  OL    26       6.991  37.710  46.255  1.00  0.00           H  
ATOM    748 C115  OL    26       6.395  37.998  44.188  1.00  0.00           C  
ATOM    749 H15R  OL    26       6.069  39.032  44.320  1.00  0.00           H  
ATOM    750 H15S  OL    26       6.880  37.920  43.213  1.00  0.00           H  
ATOM    751 C116  OL    26       5.161  37.068  44.218  1.00  0.00           C  
ATOM    752 H16R  OL    26       5.452  36.015  44.283  1.00  0.00           H  
ATOM    753 H16S  OL    26       4.578  37.294  45.112  1.00  0.00           H  
ATOM    754 C117  OL    26       4.259  37.283  42.993  1.00  0.00           C  
ATOM    755 H17R  OL    26       3.289  36.821  43.187  1.00  0.00           H  
ATOM    756 H17S  OL    26       4.087  38.357  42.888  1.00  0.00           H  
ATOM    757 C118  OL    26       4.828  36.696  41.681  1.00  0.00           C  
ATOM    758 H18R  OL    26       5.871  36.975  41.513  1.00  0.00           H  
ATOM    759 H18S  OL    26       4.252  37.057  40.829  1.00  0.00           H  
ATOM    760 H18T  OL    26       4.750  35.606  41.700  1.00  0.00           H  
TER     761       OL    26 
ATOM    761 C116  PA    27      75.569  71.329  44.866  1.00  0.00           C  
ATOM    762 H16R  PA    27      76.378  70.950  45.490  1.00  0.00           H  
ATOM    763 H16S  PA    27      75.762  71.031  43.831  1.00  0.00           H  
ATOM    764 H16T  PA    27      74.637  70.865  45.195  1.00  0.00           H  
ATOM    765 C115  PA    27      75.459  72.859  44.982  1.00  0.00           C  
ATOM    766 H15R  PA    27      74.513  73.150  44.530  1.00  0.00           H  
ATOM    767 H15S  PA    27      76.251  73.327  44.390  1.00  0.00           H  
ATOM    768 C114  PA    27      75.506  73.397  46.435  1.00  0.00           C  
ATOM    769 H14R  PA    27      75.342  74.476  46.416  1.00  0.00           H  
ATOM    770 H14S  PA    27      76.490  73.238  46.870  1.00  0.00           H  
ATOM    771 C113  PA    27      74.456  72.766  47.363  1.00  0.00           C  
ATOM    772 H13R  PA    27      74.538  71.678  47.355  1.00  0.00           H  
ATOM    773 H13S  PA    27      73.468  73.015  46.973  1.00  0.00           H  
ATOM    774 C112  PA    27      74.550  73.221  48.829  1.00  0.00           C  
ATOM    775 H12R  PA    27      74.811  74.281  48.898  1.00  0.00           H  
ATOM    776 H12S  PA    27      75.332  72.663  49.351  1.00  0.00           H  
ATOM    777 C111  PA    27      73.179  72.963  49.477  1.00  0.00           C  
ATOM    778 H11R  PA    27      72.845  71.952  49.230  1.00  0.00           H  
ATOM    779 H11S  PA    27      72.458  73.656  49.039  1.00  0.00           H  
ATOM    780 C110  PA    27      73.202  73.126  51.001  1.00  0.00           C  
ATOM    781 H10R  PA    27      73.621  74.102  51.253  1.00  0.00           H  
ATOM    782 H10S  PA    27      73.859  72.369  51.431  1.00  0.00           H  
ATOM    783  C19  PA    27      71.805  73.002  51.634  1.00  0.00           C  
ATOM    784  H9R  PA    27      71.324  72.073  51.322  1.00  0.00           H  
ATOM    785  H9S  PA    27      71.191  73.837  51.300  1.00  0.00           H  
ATOM    786  C18  PA    27      71.926  73.015  53.162  1.00  0.00           C  
ATOM    787  H8R  PA    27      72.449  73.922  53.454  1.00  0.00           H  
ATOM    788  H8S  PA    27      72.558  72.177  53.465  1.00  0.00           H  
ATOM    789  C17  PA    27      70.599  72.944  53.939  1.00  0.00           C  
ATOM    790  H7R  PA    27      70.004  72.081  53.627  1.00  0.00           H  
ATOM    791  H7S  PA    27      70.008  73.846  53.750  1.00  0.00           H  
ATOM    792  C16  PA    27      70.947  72.852  55.438  1.00  0.00           C  
ATOM    793  H6R  PA    27      71.320  73.826  55.765  1.00  0.00           H  
ATOM    794  H6S  PA    27      71.763  72.144  55.596  1.00  0.00           H  
ATOM    795  C15  PA    27      69.794  72.412  56.347  1.00  0.00           C  
ATOM    796  H5R  PA    27      68.975  73.130  56.268  1.00  0.00           H  
ATOM    797  H5S  PA    27      70.176  72.464  57.367  1.00  0.00           H  
ATOM    798  C14  PA    27      69.292  70.973  56.071  1.00  0.00           C  
ATOM    799  H4R  PA    27      70.122  70.352  55.724  1.00  0.00           H  
ATOM    800  H4S  PA    27      68.533  70.984  55.283  1.00  0.00           H  
ATOM    801  C13  PA    27      68.710  70.316  57.334  1.00  0.00           C  
ATOM    802  H3R  PA    27      68.133  69.432  57.057  1.00  0.00           H  
ATOM    803  H3S  PA    27      68.010  71.008  57.810  1.00  0.00           H  
ATOM    804  C12  PA    27      69.824  69.884  58.316  1.00  0.00           C  
ATOM    805  H2R  PA    27      70.393  70.746  58.668  1.00  0.00           H  
ATOM    806  H2S  PA    27      70.526  69.210  57.821  1.00  0.00           H  
ATOM    807  C11  PS    28      69.239  69.198  59.517  1.00  0.00           C  
ATOM    808  O12  PS    28      69.002  69.795  60.554  1.00  0.00           O  
ATOM    809  O11  PS    28      68.955  67.892  59.294  1.00  0.00           O  
ATOM    810  C1   PS    28      68.340  67.223  60.439  1.00  0.00           C  
ATOM    811  HR   PS    28      67.333  67.632  60.567  1.00  0.00           H  
ATOM    812  HS   PS    28      68.927  67.452  61.330  1.00  0.00           H  
ATOM    813  C2   PS    28      68.298  65.676  60.311  1.00  0.00           C  
ATOM    814  HX   PS    28      67.665  65.417  59.461  1.00  0.00           H  
ATOM    815  C3   PS    28      67.718  65.046  61.609  1.00  0.00           C  
ATOM    816  HA   PS    28      68.510  64.989  62.359  1.00  0.00           H  
ATOM    817  HB   PS    28      67.358  64.030  61.416  1.00  0.00           H  
ATOM    818  O31  PS    28      66.615  65.853  62.130  1.00  0.00           O  
ATOM    819  P31  PS    28      66.570  66.340  63.652  1.00  0.00           P  
ATOM    820  O32  PS    28      66.062  65.028  64.396  1.00  0.00           O  
ATOM    821  C31  PS    28      64.736  64.892  64.953  1.00  0.00           C  
ATOM    822  H1A  PS    28      64.086  64.336  64.271  1.00  0.00           H  
ATOM    823  H1B  PS    28      64.308  65.880  65.141  1.00  0.00           H  
ATOM    824  C32  PS    28      64.937  64.162  66.291  1.00  0.00           C  
ATOM    825  H2A  PS    28      65.688  64.731  66.843  1.00  0.00           H  
ATOM    826  N31  PS    28      65.541  62.782  66.113  1.00  0.00           N  
ATOM    827 HN1A  PS    28      66.411  62.800  65.541  1.00  0.00           H  
ATOM    828 HN1B  PS    28      65.789  62.361  67.032  1.00  0.00           H  
ATOM    829 HN1C  PS    28      64.906  62.108  65.642  1.00  0.00           H  
ATOM    830  C33  PS    28      63.665  64.213  67.132  1.00  0.00           C  
ATOM    831  O33  PS    28      67.942  66.638  64.145  1.00  0.00           O  
ATOM    832  O34  PS    28      65.561  67.427  63.731  1.00  0.00           O  
ATOM    833  O21  PS    28      69.670  65.206  60.073  1.00  0.00           O  
ATOM    834  C21  PS    28      69.829  63.982  59.530  1.00  0.00           C  
ATOM    835  O22  PS    28      68.906  63.196  59.387  1.00  0.00           O  
ATOM    836  O35  PS    28      62.820  63.340  67.002  1.00  0.00           O  
ATOM    837  O36  PS    28      63.472  65.170  67.863  1.00  0.00           O  
ATOM    838  C12  OL    29      71.245  63.702  59.065  1.00  0.00           C  
ATOM    839  H2R  OL    29      71.689  64.613  58.658  1.00  0.00           H  
ATOM    840  H2S  OL    29      71.841  63.414  59.931  1.00  0.00           H  
ATOM    841  C13  OL    29      71.310  62.555  58.027  1.00  0.00           C  
ATOM    842  H3R  OL    29      72.337  62.195  57.966  1.00  0.00           H  
ATOM    843  H3S  OL    29      70.709  61.724  58.395  1.00  0.00           H  
ATOM    844  C14  OL    29      70.814  62.954  56.620  1.00  0.00           C  
ATOM    845  H4R  OL    29      69.883  63.509  56.726  1.00  0.00           H  
ATOM    846  H4S  OL    29      71.538  63.632  56.169  1.00  0.00           H  
ATOM    847  C15  OL    29      70.527  61.770  55.669  1.00  0.00           C  
ATOM    848  H5R  OL    29      70.017  60.978  56.221  1.00  0.00           H  
ATOM    849  H5S  OL    29      69.834  62.116  54.898  1.00  0.00           H  
ATOM    850  C16  OL    29      71.759  61.165  54.972  1.00  0.00           C  
ATOM    851  H6R  OL    29      72.453  60.800  55.731  1.00  0.00           H  
ATOM    852  H6S  OL    29      71.433  60.304  54.384  1.00  0.00           H  
ATOM    853  C17  OL    29      72.486  62.163  54.048  1.00  0.00           C  
ATOM    854  H7R  OL    29      71.764  62.715  53.441  1.00  0.00           H  
ATOM    855  H7S  OL    29      73.020  62.880  54.670  1.00  0.00           H  
ATOM    856  C18  OL    29      73.490  61.463  53.117  1.00  0.00           C  
ATOM    857  H8R  OL    29      74.258  60.983  53.728  1.00  0.00           H  
ATOM    858  H8S  OL    29      72.988  60.666  52.567  1.00  0.00           H  
ATOM    859  C19  OL    29      74.157  62.432  52.161  1.00  0.00           C  
ATOM    860  H9R  OL    29      75.092  62.846  52.519  1.00  0.00           H  
ATOM    861 C110  OL    29      73.759  62.748  50.932  1.00  0.00           C  
ATOM    862 H10R  OL    29      74.391  63.387  50.325  1.00  0.00           H  
ATOM    863 C111  OL    29      72.473  62.325  50.261  1.00  0.00           C  
ATOM    864 H11R  OL    29      72.040  61.451  50.751  1.00  0.00           H  
ATOM    865 H11S  OL    29      71.742  63.133  50.339  1.00  0.00           H  
ATOM    866 C112  OL    29      72.672  62.028  48.763  1.00  0.00           C  
ATOM    867 H12R  OL    29      73.489  61.315  48.625  1.00  0.00           H  
ATOM    868 H12S  OL    29      71.758  61.538  48.422  1.00  0.00           H  
ATOM    869 C113  OL    29      72.950  63.272  47.881  1.00  0.00           C  
ATOM    870 H13R  OL    29      72.225  64.059  48.101  1.00  0.00           H  
ATOM    871 H13S  OL    29      73.944  63.665  48.100  1.00  0.00           H  
ATOM    872 C114  OL    29      72.850  62.919  46.386  1.00  0.00           C  
ATOM    873 H14R  OL    29      73.452  62.031  46.178  1.00  0.00           H  
ATOM    874 H14S  OL    29      71.815  62.646  46.194  1.00  0.00           H  
ATOM    875 C115  OL    29      73.263  64.019  45.385  1.00  0.00           C  
ATOM    876 H15R  OL    29      74.337  64.199  45.461  1.00  0.00           H  
ATOM    877 H15S  OL    29      73.080  63.621  44.383  1.00  0.00           H  
ATOM    878 C116  OL    29      72.524  65.366  45.534  1.00  0.00           C  
ATOM    879 H16R  OL    29      71.501  65.202  45.880  1.00  0.00           H  
ATOM    880 H16S  OL    29      73.021  65.980  46.290  1.00  0.00           H  
ATOM    881 C117  OL    29      72.493  66.145  44.206  1.00  0.00           C  
ATOM    882 H17R  OL    29      73.517  66.331  43.873  1.00  0.00           H  
ATOM    883 H17S  OL    29      72.021  65.535  43.432  1.00  0.00           H  
ATOM    884 C118  OL    29      71.710  67.463  44.364  1.00  0.00           C  
ATOM    885 H18R  OL    29      71.986  67.958  45.297  1.00  0.00           H  
ATOM    886 H18S  OL    29      70.637  67.260  44.389  1.00  0.00           H  
ATOM    887 H18T  OL    29      71.904  68.155  43.541  1.00  0.00           H  
TER     888       OL    29 
ATOM    888 C116  PA    30      33.677  36.742  45.574  1.00  0.00           C  
ATOM    889 H16R  PA    30      34.526  36.396  44.987  1.00  0.00           H  
ATOM    890 H16S  PA    30      33.157  37.527  45.021  1.00  0.00           H  
ATOM    891 H16T  PA    30      32.987  35.909  45.701  1.00  0.00           H  
ATOM    892 C115  PA    30      34.165  37.273  46.929  1.00  0.00           C  
ATOM    893 H15R  PA    30      34.652  38.242  46.785  1.00  0.00           H  
ATOM    894 H15S  PA    30      34.920  36.597  47.338  1.00  0.00           H  
ATOM    895 C114  PA    30      32.990  37.454  47.906  1.00  0.00           C  
ATOM    896 H14R  PA    30      32.195  37.986  47.379  1.00  0.00           H  
ATOM    897 H14S  PA    30      33.320  38.106  48.713  1.00  0.00           H  
ATOM    898 C113  PA    30      32.395  36.155  48.501  1.00  0.00           C  
ATOM    899 H13R  PA    30      32.252  35.409  47.718  1.00  0.00           H  
ATOM    900 H13S  PA    30      31.402  36.381  48.892  1.00  0.00           H  
ATOM    901 C112  PA    30      33.213  35.543  49.656  1.00  0.00           C  
ATOM    902 H12R  PA    30      33.188  36.232  50.502  1.00  0.00           H  
ATOM    903 H12S  PA    30      34.254  35.412  49.354  1.00  0.00           H  
ATOM    904 C111  PA    30      32.639  34.188  50.110  1.00  0.00           C  
ATOM    905 H11R  PA    30      32.587  33.525  49.245  1.00  0.00           H  
ATOM    906 H11S  PA    30      31.618  34.331  50.472  1.00  0.00           H  
ATOM    907 C110  PA    30      33.516  33.493  51.172  1.00  0.00           C  
ATOM    908 H10R  PA    30      33.787  34.186  51.971  1.00  0.00           H  
ATOM    909 H10S  PA    30      34.446  33.217  50.686  1.00  0.00           H  
ATOM    910  C19  PA    30      32.864  32.212  51.740  1.00  0.00           C  
ATOM    911  H9R  PA    30      32.357  31.683  50.932  1.00  0.00           H  
ATOM    912  H9S  PA    30      32.095  32.478  52.468  1.00  0.00           H  
ATOM    913  C18  PA    30      33.839  31.217  52.399  1.00  0.00           C  
ATOM    914  H8R  PA    30      34.801  31.203  51.881  1.00  0.00           H  
ATOM    915  H8S  PA    30      33.411  30.219  52.307  1.00  0.00           H  
ATOM    916  C17  PA    30      34.049  31.518  53.886  1.00  0.00           C  
ATOM    917  H7R  PA    30      33.084  31.740  54.346  1.00  0.00           H  
ATOM    918  H7S  PA    30      34.657  32.415  53.971  1.00  0.00           H  
ATOM    919  C16  PA    30      34.713  30.359  54.651  1.00  0.00           C  
ATOM    920  H6R  PA    30      35.484  30.770  55.302  1.00  0.00           H  
ATOM    921  H6S  PA    30      35.204  29.669  53.956  1.00  0.00           H  
ATOM    922  C15  PA    30      33.666  29.618  55.506  1.00  0.00           C  
ATOM    923  H5R  PA    30      32.934  29.156  54.842  1.00  0.00           H  
ATOM    924  H5S  PA    30      33.120  30.346  56.112  1.00  0.00           H  
ATOM    925  C14  PA    30      34.260  28.518  56.406  1.00  0.00           C  
ATOM    926  H4R  PA    30      34.782  27.809  55.765  1.00  0.00           H  
ATOM    927  H4S  PA    30      33.437  27.978  56.881  1.00  0.00           H  
ATOM    928  C13  PA    30      35.226  29.009  57.504  1.00  0.00           C  
ATOM    929  H3R  PA    30      36.121  29.425  57.040  1.00  0.00           H  
ATOM    930  H3S  PA    30      35.536  28.159  58.120  1.00  0.00           H  
ATOM    931  C12  PA    30      34.580  30.079  58.398  1.00  0.00           C  
ATOM    932  H2R  PA    30      33.638  29.697  58.796  1.00  0.00           H  
ATOM    933  H2S  PA    30      34.364  30.959  57.794  1.00  0.00           H  
ATOM    934  C11  PE    31      35.467  30.494  59.545  1.00  0.00           C  
ATOM    935  O12  PE    31      35.392  29.976  60.643  1.00  0.00           O  
ATOM    936  O11  PE    31      36.305  31.501  59.216  1.00  0.00           O  
ATOM    937  C1   PE    31      37.203  32.054  60.233  1.00  0.00           C  
ATOM    938  HR   PE    31      36.833  31.836  61.240  1.00  0.00           H  
ATOM    939  HS   PE    31      37.187  33.139  60.120  1.00  0.00           H  
ATOM    940  C2   PE    31      38.667  31.540  60.061  1.00  0.00           C  
ATOM    941  HX   PE    31      38.737  30.524  60.447  1.00  0.00           H  
ATOM    942  C3   PE    31      39.696  32.428  60.809  1.00  0.00           C  
ATOM    943  HA   PE    31      39.361  32.620  61.832  1.00  0.00           H  
ATOM    944  HB   PE    31      39.760  33.381  60.277  1.00  0.00           H  
ATOM    945  O31  PE    31      41.043  31.852  60.828  1.00  0.00           O  
ATOM    946  P31  PE    31      41.393  30.601  61.735  1.00  0.00           P  
ATOM    947  O32  PE    31      40.873  29.380  60.867  1.00  0.00           O  
ATOM    948  C31  PE    31      41.704  28.649  59.950  1.00  0.00           C  
ATOM    949  H1A  PE    31      42.418  29.315  59.453  1.00  0.00           H  
ATOM    950  H1B  PE    31      41.067  28.171  59.198  1.00  0.00           H  
ATOM    951  C32  PE    31      42.404  27.563  60.773  1.00  0.00           C  
ATOM    952  H2A  PE    31      43.123  27.013  60.164  1.00  0.00           H  
ATOM    953  H2B  PE    31      42.929  28.035  61.603  1.00  0.00           H  
ATOM    954  N31  PE    31      41.475  26.546  61.379  1.00  0.00           N  
ATOM    955 HN1A  PE    31      40.798  26.962  62.053  1.00  0.00           H  
ATOM    956 HN1B  PE    31      40.915  26.061  60.654  1.00  0.00           H  
ATOM    957 HN1C  PE    31      42.029  25.829  61.882  1.00  0.00           H  
ATOM    958  O33  PE    31      42.866  30.563  61.917  1.00  0.00           O  
ATOM    959  O34  PE    31      40.543  30.658  62.944  1.00  0.00           O  
ATOM    960  O21  PE    31      39.055  31.599  58.664  1.00  0.00           O  
ATOM    961  C21  PE    31      38.880  30.512  57.899  1.00  0.00           C  
ATOM    962  O22  PE    31      38.450  29.443  58.297  1.00  0.00           O  
ATOM    963  C12  OL    32      39.264  30.789  56.464  1.00  0.00           C  
ATOM    964  H2R  OL    32      38.386  30.625  55.840  1.00  0.00           H  
ATOM    965  H2S  OL    32      39.550  31.838  56.372  1.00  0.00           H  
ATOM    966  C13  OL    32      40.430  29.898  55.998  1.00  0.00           C  
ATOM    967  H3R  OL    32      41.287  30.107  56.644  1.00  0.00           H  
ATOM    968  H3S  OL    32      40.149  28.856  56.158  1.00  0.00           H  
ATOM    969  C14  OL    32      40.855  30.084  54.519  1.00  0.00           C  
ATOM    970  H4R  OL    32      41.420  31.007  54.415  1.00  0.00           H  
ATOM    971  H4S  OL    32      41.554  29.289  54.250  1.00  0.00           H  
ATOM    972  C15  OL    32      39.691  30.117  53.499  1.00  0.00           C  
ATOM    973  H5R  OL    32      39.109  29.196  53.560  1.00  0.00           H  
ATOM    974  H5S  OL    32      39.015  30.940  53.731  1.00  0.00           H  
ATOM    975  C16  OL    32      40.207  30.317  52.063  1.00  0.00           C  
ATOM    976  H6R  OL    32      39.398  30.663  51.417  1.00  0.00           H  
ATOM    977  H6S  OL    32      40.962  31.108  52.076  1.00  0.00           H  
ATOM    978  C17  OL    32      40.786  29.013  51.483  1.00  0.00           C  
ATOM    979  H7R  OL    32      41.395  28.512  52.236  1.00  0.00           H  
ATOM    980  H7S  OL    32      39.959  28.339  51.247  1.00  0.00           H  
ATOM    981  C18  OL    32      41.631  29.257  50.219  1.00  0.00           C  
ATOM    982  H8R  OL    32      40.974  29.458  49.374  1.00  0.00           H  
ATOM    983  H8S  OL    32      42.253  30.137  50.384  1.00  0.00           H  
ATOM    984  C19  OL    32      42.572  28.107  49.946  1.00  0.00           C  
ATOM    985  H9R  OL    32      43.145  27.784  50.811  1.00  0.00           H  
ATOM    986 C110  OL    32      42.794  27.516  48.777  1.00  0.00           C  
ATOM    987 H10R  OL    32      43.532  26.717  48.733  1.00  0.00           H  
ATOM    988 C111  OL    32      42.069  27.777  47.474  1.00  0.00           C  
ATOM    989 H11R  OL    32      41.833  26.813  47.017  1.00  0.00           H  
ATOM    990 H11S  OL    32      41.121  28.286  47.643  1.00  0.00           H  
ATOM    991 C112  OL    32      42.925  28.602  46.495  1.00  0.00           C  
ATOM    992 H12R  OL    32      43.006  29.628  46.866  1.00  0.00           H  
ATOM    993 H12S  OL    32      43.933  28.188  46.452  1.00  0.00           H  
ATOM    994 C113  OL    32      42.305  28.620  45.084  1.00  0.00           C  
ATOM    995 H13R  OL    32      41.839  27.657  44.866  1.00  0.00           H  
ATOM    996 H13S  OL    32      41.508  29.368  45.066  1.00  0.00           H  
ATOM    997 C114  OL    32      43.314  28.945  43.967  1.00  0.00           C  
ATOM    998 H14R  OL    32      42.735  29.159  43.067  1.00  0.00           H  
ATOM    999 H14S  OL    32      43.858  29.855  44.226  1.00  0.00           H  
ATOM   1000 C115  OL    32      44.328  27.822  43.635  1.00  0.00           C  
ATOM   1001 H15R  OL    32      45.019  27.666  44.466  1.00  0.00           H  
ATOM   1002 H15S  OL    32      43.793  26.883  43.476  1.00  0.00           H  
ATOM   1003 C116  OL    32      45.094  28.194  42.346  1.00  0.00           C  
ATOM   1004 H16R  OL    32      44.351  28.271  41.550  1.00  0.00           H  
ATOM   1005 H16S  OL    32      45.536  29.186  42.461  1.00  0.00           H  
ATOM   1006 C117  OL    32      46.194  27.226  41.854  1.00  0.00           C  
ATOM   1007 H17R  OL    32      45.748  26.275  41.562  1.00  0.00           H  
ATOM   1008 H17S  OL    32      46.620  27.647  40.944  1.00  0.00           H  
ATOM   1009 C118  OL    32      47.352  26.961  42.830  1.00  0.00           C  
ATOM   1010 H18R  OL    32      46.992  26.573  43.783  1.00  0.00           H  
ATOM   1011 H18S  OL    32      47.914  27.878  43.013  1.00  0.00           H  
ATOM   1012 H18T  OL    32      48.033  26.227  42.391  1.00  0.00           H  
TER    1013       OL    32 
ATOM   1013 C116  PA    33      17.412  15.601  41.929  1.00  0.00           C  
ATOM   1014 H16R  PA    33      18.289  16.148  41.578  1.00  0.00           H  
ATOM   1015 H16S  PA    33      16.520  16.034  41.469  1.00  0.00           H  
ATOM   1016 H16T  PA    33      17.496  14.556  41.626  1.00  0.00           H  
ATOM   1017 C115  PA    33      17.307  15.680  43.454  1.00  0.00           C  
ATOM   1018 H15R  PA    33      18.228  15.297  43.897  1.00  0.00           H  
ATOM   1019 H15S  PA    33      16.485  15.031  43.766  1.00  0.00           H  
ATOM   1020 C114  PA    33      17.049  17.114  43.946  1.00  0.00           C  
ATOM   1021 H14R  PA    33      16.353  17.608  43.265  1.00  0.00           H  
ATOM   1022 H14S  PA    33      17.971  17.702  43.938  1.00  0.00           H  
ATOM   1023 C113  PA    33      16.411  17.132  45.341  1.00  0.00           C  
ATOM   1024 H13R  PA    33      15.685  16.320  45.415  1.00  0.00           H  
ATOM   1025 H13S  PA    33      15.860  18.070  45.433  1.00  0.00           H  
ATOM   1026 C112  PA    33      17.409  17.032  46.502  1.00  0.00           C  
ATOM   1027 H12R  PA    33      18.197  17.773  46.359  1.00  0.00           H  
ATOM   1028 H12S  PA    33      17.883  16.049  46.508  1.00  0.00           H  
ATOM   1029 C111  PA    33      16.702  17.278  47.847  1.00  0.00           C  
ATOM   1030 H11R  PA    33      16.035  16.441  48.052  1.00  0.00           H  
ATOM   1031 H11S  PA    33      16.075  18.169  47.789  1.00  0.00           H  
ATOM   1032 C110  PA    33      17.711  17.436  48.992  1.00  0.00           C  
ATOM   1033 H10R  PA    33      18.399  18.250  48.755  1.00  0.00           H  
ATOM   1034 H10S  PA    33      18.285  16.510  49.071  1.00  0.00           H  
ATOM   1035  C19  PA    33      17.032  17.767  50.330  1.00  0.00           C  
ATOM   1036  H9R  PA    33      16.181  17.100  50.486  1.00  0.00           H  
ATOM   1037  H9S  PA    33      16.639  18.786  50.282  1.00  0.00           H  
ATOM   1038  C18  PA    33      17.991  17.626  51.526  1.00  0.00           C  
ATOM   1039  H8R  PA    33      18.901  18.216  51.384  1.00  0.00           H  
ATOM   1040  H8S  PA    33      18.286  16.578  51.599  1.00  0.00           H  
ATOM   1041  C17  PA    33      17.287  18.035  52.827  1.00  0.00           C  
ATOM   1042  H7R  PA    33      16.381  17.438  52.922  1.00  0.00           H  
ATOM   1043  H7S  PA    33      16.972  19.077  52.742  1.00  0.00           H  
ATOM   1044  C16  PA    33      18.150  17.838  54.088  1.00  0.00           C  
ATOM   1045  H6R  PA    33      18.605  18.793  54.363  1.00  0.00           H  
ATOM   1046  H6S  PA    33      18.967  17.144  53.866  1.00  0.00           H  
ATOM   1047  C15  PA    33      17.315  17.290  55.269  1.00  0.00           C  
ATOM   1048  H5R  PA    33      17.027  16.257  55.053  1.00  0.00           H  
ATOM   1049  H5S  PA    33      16.394  17.871  55.346  1.00  0.00           H  
ATOM   1050  C14  PA    33      18.021  17.349  56.639  1.00  0.00           C  
ATOM   1051  H4R  PA    33      17.488  16.708  57.348  1.00  0.00           H  
ATOM   1052  H4S  PA    33      17.933  18.365  57.023  1.00  0.00           H  
ATOM   1053  C13  PA    33      19.518  16.962  56.565  1.00  0.00           C  
ATOM   1054  H3R  PA    33      20.024  17.666  55.903  1.00  0.00           H  
ATOM   1055  H3S  PA    33      19.624  15.974  56.111  1.00  0.00           H  
ATOM   1056  C12  PA    33      20.278  17.015  57.908  1.00  0.00           C  
ATOM   1057  H2R  PA    33      19.924  16.256  58.611  1.00  0.00           H  
ATOM   1058  H2S  PA    33      21.336  16.816  57.733  1.00  0.00           H  
ATOM   1059  C11  PE    34      20.151  18.385  58.524  1.00  0.00           C  
ATOM   1060  O12  PE    34      20.483  19.413  57.961  1.00  0.00           O  
ATOM   1061  O11  PE    34      19.570  18.333  59.739  1.00  0.00           O  
ATOM   1062  C1   PE    34      19.164  19.582  60.379  1.00  0.00           C  
ATOM   1063  HR   PE    34      19.755  20.421  60.022  1.00  0.00           H  
ATOM   1064  HS   PE    34      19.366  19.490  61.450  1.00  0.00           H  
ATOM   1065  C2   PE    34      17.642  19.841  60.189  1.00  0.00           C  
ATOM   1066  HX   PE    34      17.367  20.732  60.751  1.00  0.00           H  
ATOM   1067  C3   PE    34      16.843  18.641  60.737  1.00  0.00           C  
ATOM   1068  HA   PE    34      17.179  17.725  60.246  1.00  0.00           H  
ATOM   1069  HB   PE    34      15.772  18.767  60.556  1.00  0.00           H  
ATOM   1070  O31  PE    34      17.086  18.533  62.162  1.00  0.00           O  
ATOM   1071  P31  PE    34      16.182  19.331  63.186  1.00  0.00           P  
ATOM   1072  O32  PE    34      14.899  18.408  63.277  1.00  0.00           O  
ATOM   1073  C31  PE    34      14.888  17.105  63.902  1.00  0.00           C  
ATOM   1074  H1A  PE    34      13.839  16.816  64.001  1.00  0.00           H  
ATOM   1075  H1B  PE    34      15.338  17.153  64.897  1.00  0.00           H  
ATOM   1076  C32  PE    34      15.612  16.059  63.027  1.00  0.00           C  
ATOM   1077  H2A  PE    34      15.304  16.156  61.983  1.00  0.00           H  
ATOM   1078  H2B  PE    34      16.696  16.202  63.085  1.00  0.00           H  
ATOM   1079  N31  PE    34      15.325  14.646  63.458  1.00  0.00           N  
ATOM   1080 HN1A  PE    34      15.553  14.483  64.453  1.00  0.00           H  
ATOM   1081 HN1B  PE    34      14.320  14.410  63.332  1.00  0.00           H  
ATOM   1082 HN1C  PE    34      15.877  13.939  62.921  1.00  0.00           H  
ATOM   1083  O33  PE    34      16.865  19.421  64.502  1.00  0.00           O  
ATOM   1084  O34  PE    34      15.728  20.583  62.531  1.00  0.00           O  
ATOM   1085  O21  PE    34      17.262  20.043  58.800  1.00  0.00           O  
ATOM   1086  C21  PE    34      17.628  21.209  58.229  1.00  0.00           C  
ATOM   1087  O22  PE    34      18.352  22.020  58.771  1.00  0.00           O  
ATOM   1088  C12  OL    35      17.051  21.365  56.841  1.00  0.00           C  
ATOM   1089  H2R  OL    35      17.435  20.581  56.189  1.00  0.00           H  
ATOM   1090  H2S  OL    35      15.983  21.196  56.923  1.00  0.00           H  
ATOM   1091  C13  OL    35      17.262  22.761  56.213  1.00  0.00           C  
ATOM   1092  H3R  OL    35      16.659  22.830  55.303  1.00  0.00           H  
ATOM   1093  H3S  OL    35      16.872  23.518  56.896  1.00  0.00           H  
ATOM   1094  C14  OL    35      18.725  23.122  55.871  1.00  0.00           C  
ATOM   1095  H4R  OL    35      18.738  24.098  55.376  1.00  0.00           H  
ATOM   1096  H4S  OL    35      19.289  23.237  56.796  1.00  0.00           H  
ATOM   1097  C15  OL    35      19.476  22.089  55.013  1.00  0.00           C  
ATOM   1098  H5R  OL    35      20.458  22.494  54.768  1.00  0.00           H  
ATOM   1099  H5S  OL    35      19.657  21.188  55.604  1.00  0.00           H  
ATOM   1100  C16  OL    35      18.759  21.690  53.712  1.00  0.00           C  
ATOM   1101  H6R  OL    35      19.371  20.938  53.210  1.00  0.00           H  
ATOM   1102  H6S  OL    35      17.814  21.199  53.953  1.00  0.00           H  
ATOM   1103  C17  OL    35      18.467  22.855  52.741  1.00  0.00           C  
ATOM   1104  H7R  OL    35      17.824  23.604  53.207  1.00  0.00           H  
ATOM   1105  H7S  OL    35      19.396  23.359  52.466  1.00  0.00           H  
ATOM   1106  C18  OL    35      17.748  22.288  51.505  1.00  0.00           C  
ATOM   1107  H8R  OL    35      18.411  21.616  50.957  1.00  0.00           H  
ATOM   1108  H8S  OL    35      16.913  21.685  51.865  1.00  0.00           H  
ATOM   1109  C19  OL    35      17.185  23.353  50.592  1.00  0.00           C  
ATOM   1110  H9R  OL    35      16.123  23.536  50.721  1.00  0.00           H  
ATOM   1111 C110  OL    35      17.824  23.995  49.622  1.00  0.00           C  
ATOM   1112 H10R  OL    35      17.254  24.690  49.011  1.00  0.00           H  
ATOM   1113 C111  OL    35      19.306  23.926  49.321  1.00  0.00           C  
ATOM   1114 H11R  OL    35      19.868  23.485  50.146  1.00  0.00           H  
ATOM   1115 H11S  OL    35      19.465  23.299  48.443  1.00  0.00           H  
ATOM   1116 C112  OL    35      19.883  25.316  49.001  1.00  0.00           C  
ATOM   1117 H12R  OL    35      19.746  25.985  49.856  1.00  0.00           H  
ATOM   1118 H12S  OL    35      20.956  25.196  48.843  1.00  0.00           H  
ATOM   1119 C113  OL    35      19.252  25.938  47.738  1.00  0.00           C  
ATOM   1120 H13R  OL    35      19.377  25.243  46.904  1.00  0.00           H  
ATOM   1121 H13S  OL    35      18.178  26.085  47.876  1.00  0.00           H  
ATOM   1122 C114  OL    35      19.898  27.280  47.370  1.00  0.00           C  
ATOM   1123 H14R  OL    35      19.797  27.969  48.211  1.00  0.00           H  
ATOM   1124 H14S  OL    35      20.963  27.120  47.197  1.00  0.00           H  
ATOM   1125 C115  OL    35      19.243  27.861  46.102  1.00  0.00           C  
ATOM   1126 H15R  OL    35      19.245  27.079  45.345  1.00  0.00           H  
ATOM   1127 H15S  OL    35      18.203  28.117  46.316  1.00  0.00           H  
ATOM   1128 C116  OL    35      19.967  29.079  45.504  1.00  0.00           C  
ATOM   1129 H16R  OL    35      19.368  29.525  44.704  1.00  0.00           H  
ATOM   1130 H16S  OL    35      20.067  29.821  46.284  1.00  0.00           H  
ATOM   1131 C117  OL    35      21.369  28.705  44.984  1.00  0.00           C  
ATOM   1132 H17R  OL    35      21.989  28.420  45.835  1.00  0.00           H  
ATOM   1133 H17S  OL    35      21.302  27.848  44.311  1.00  0.00           H  
ATOM   1134 C118  OL    35      22.083  29.834  44.232  1.00  0.00           C  
ATOM   1135 H18R  OL    35      22.195  30.711  44.868  1.00  0.00           H  
ATOM   1136 H18S  OL    35      21.533  30.096  43.326  1.00  0.00           H  
ATOM   1137 H18T  OL    35      23.080  29.510  43.935  1.00  0.00           H  
TER    1138       OL    35 
ATOM   1138 C116  PA    36      21.811  -0.799  38.793  1.00  0.00           C  
ATOM   1139 H16R  PA    36      22.072   0.011  39.475  1.00  0.00           H  
ATOM   1140 H16S  PA    36      20.857  -0.564  38.318  1.00  0.00           H  
ATOM   1141 H16T  PA    36      22.576  -0.872  38.017  1.00  0.00           H  
ATOM   1142 C115  PA    36      21.700  -2.124  39.557  1.00  0.00           C  
ATOM   1143 H15R  PA    36      21.753  -2.934  38.826  1.00  0.00           H  
ATOM   1144 H15S  PA    36      20.717  -2.182  40.029  1.00  0.00           H  
ATOM   1145 C114  PA    36      22.812  -2.334  40.610  1.00  0.00           C  
ATOM   1146 H14R  PA    36      23.777  -2.189  40.123  1.00  0.00           H  
ATOM   1147 H14S  PA    36      22.776  -3.376  40.933  1.00  0.00           H  
ATOM   1148 C113  PA    36      22.757  -1.453  41.885  1.00  0.00           C  
ATOM   1149 H13R  PA    36      22.972  -0.412  41.633  1.00  0.00           H  
ATOM   1150 H13S  PA    36      23.546  -1.784  42.560  1.00  0.00           H  
ATOM   1151 C112  PA    36      21.412  -1.553  42.630  1.00  0.00           C  
ATOM   1152 H12R  PA    36      21.114  -2.600  42.658  1.00  0.00           H  
ATOM   1153 H12S  PA    36      20.658  -1.030  42.035  1.00  0.00           H  
ATOM   1154 C111  PA    36      21.392  -1.007  44.083  1.00  0.00           C  
ATOM   1155 H11R  PA    36      20.344  -0.824  44.329  1.00  0.00           H  
ATOM   1156 H11S  PA    36      21.916  -0.051  44.133  1.00  0.00           H  
ATOM   1157 C110  PA    36      21.967  -1.963  45.160  1.00  0.00           C  
ATOM   1158 H10R  PA    36      23.042  -2.089  45.021  1.00  0.00           H  
ATOM   1159 H10S  PA    36      21.502  -2.941  45.005  1.00  0.00           H  
ATOM   1160  C19  PA    36      21.693  -1.540  46.629  1.00  0.00           C  
ATOM   1161  H9R  PA    36      21.873  -2.408  47.269  1.00  0.00           H  
ATOM   1162  H9S  PA    36      20.632  -1.293  46.707  1.00  0.00           H  
ATOM   1163  C18  PA    36      22.508  -0.347  47.191  1.00  0.00           C  
ATOM   1164  H8R  PA    36      22.332   0.526  46.559  1.00  0.00           H  
ATOM   1165  H8S  PA    36      23.578  -0.552  47.150  1.00  0.00           H  
ATOM   1166  C17  PA    36      22.150   0.003  48.656  1.00  0.00           C  
ATOM   1167  H7R  PA    36      21.068   0.035  48.764  1.00  0.00           H  
ATOM   1168  H7S  PA    36      22.522   1.006  48.884  1.00  0.00           H  
ATOM   1169  C16  PA    36      22.711  -0.984  49.702  1.00  0.00           C  
ATOM   1170  H6R  PA    36      23.794  -1.053  49.576  1.00  0.00           H  
ATOM   1171  H6S  PA    36      22.293  -1.979  49.536  1.00  0.00           H  
ATOM   1172  C15  PA    36      22.366  -0.533  51.138  1.00  0.00           C  
ATOM   1173  H5R  PA    36      21.282  -0.563  51.248  1.00  0.00           H  
ATOM   1174  H5S  PA    36      22.673   0.507  51.276  1.00  0.00           H  
ATOM   1175  C14  PA    36      23.020  -1.402  52.235  1.00  0.00           C  
ATOM   1176  H4R  PA    36      24.102  -1.391  52.094  1.00  0.00           H  
ATOM   1177  H4S  PA    36      22.689  -2.437  52.116  1.00  0.00           H  
ATOM   1178  C13  PA    36      22.695  -0.892  53.660  1.00  0.00           C  
ATOM   1179  H3R  PA    36      21.641  -1.073  53.877  1.00  0.00           H  
ATOM   1180  H3S  PA    36      22.853   0.188  53.682  1.00  0.00           H  
ATOM   1181  C12  PA    36      23.546  -1.553  54.770  1.00  0.00           C  
ATOM   1182  H2R  PA    36      24.598  -1.310  54.613  1.00  0.00           H  
ATOM   1183  H2S  PA    36      23.445  -2.637  54.722  1.00  0.00           H  
ATOM   1184  C11  PC    37      23.141  -1.134  56.167  1.00  0.00           C  
ATOM   1185  O12  PC    37      22.466  -1.840  56.897  1.00  0.00           O  
ATOM   1186  O11  PC    37      23.576   0.097  56.515  1.00  0.00           O  
ATOM   1187  C1   PC    37      23.325   0.607  57.869  1.00  0.00           C  
ATOM   1188  HR   PC    37      22.442   0.144  58.320  1.00  0.00           H  
ATOM   1189  HS   PC    37      23.117   1.675  57.776  1.00  0.00           H  
ATOM   1190  C2   PC    37      24.585   0.421  58.760  1.00  0.00           C  
ATOM   1191  HX   PC    37      24.797  -0.647  58.879  1.00  0.00           H  
ATOM   1192  C3   PC    37      24.428   1.023  60.172  1.00  0.00           C  
ATOM   1193  HA   PC    37      23.608   0.555  60.719  1.00  0.00           H  
ATOM   1194  HB   PC    37      24.231   2.097  60.099  1.00  0.00           H  
ATOM   1195  O31  PC    37      25.677   0.807  60.878  1.00  0.00           O  
ATOM   1196  P31  PC    37      25.983   1.444  62.305  1.00  0.00           P  
ATOM   1197  O32  PC    37      25.948   0.154  63.232  1.00  0.00           O  
ATOM   1198  C31  PC    37      24.778  -0.210  63.978  1.00  0.00           C  
ATOM   1199  H1A  PC    37      24.836  -1.271  64.243  1.00  0.00           H  
ATOM   1200  H1B  PC    37      23.880  -0.042  63.375  1.00  0.00           H  
ATOM   1201  C32  PC    37      24.833   0.638  65.262  1.00  0.00           C  
ATOM   1202  H2A  PC    37      25.131   1.657  65.016  1.00  0.00           H  
ATOM   1203  H2B  PC    37      25.597   0.235  65.927  1.00  0.00           H  
ATOM   1204  N31  PC    37      23.575   0.742  66.072  1.00  0.00           N  
ATOM   1205  C33  PC    37      23.854   1.597  67.252  1.00  0.00           C  
ATOM   1206  H3A  PC    37      24.577   1.090  67.895  1.00  0.00           H  
ATOM   1207  H3B  PC    37      22.913   1.743  67.778  1.00  0.00           H  
ATOM   1208  H3C  PC    37      24.254   2.551  66.902  1.00  0.00           H  
ATOM   1209  C34  PC    37      22.464   1.364  65.293  1.00  0.00           C  
ATOM   1210  H4A  PC    37      21.579   1.415  65.929  1.00  0.00           H  
ATOM   1211  H4B  PC    37      22.257   0.756  64.411  1.00  0.00           H  
ATOM   1212  H4C  PC    37      22.777   2.369  65.012  1.00  0.00           H  
ATOM   1213  C35  PC    37      23.147  -0.586  66.577  1.00  0.00           C  
ATOM   1214  H5A  PC    37      22.096  -0.523  66.866  1.00  0.00           H  
ATOM   1215  H5B  PC    37      23.768  -0.832  67.439  1.00  0.00           H  
ATOM   1216  H5C  PC    37      23.269  -1.320  65.783  1.00  0.00           H  
ATOM   1217  O33  PC    37      27.389   1.911  62.277  1.00  0.00           O  
ATOM   1218  O34  PC    37      24.895   2.385  62.678  1.00  0.00           O  
ATOM   1219  O21  PC    37      25.685   1.122  58.108  1.00  0.00           O  
ATOM   1220  C21  PC    37      26.781   0.426  57.754  1.00  0.00           C  
ATOM   1221  O22  PC    37      27.061  -0.693  58.152  1.00  0.00           O  
ATOM   1222  C12  OL    38      27.617   1.138  56.729  1.00  0.00           C  
ATOM   1223  H2R  OL    38      27.226   2.145  56.568  1.00  0.00           H  
ATOM   1224  H2S  OL    38      28.623   1.235  57.134  1.00  0.00           H  
ATOM   1225  C13  OL    38      27.638   0.355  55.391  1.00  0.00           C  
ATOM   1226  H3R  OL    38      27.730  -0.715  55.589  1.00  0.00           H  
ATOM   1227  H3S  OL    38      26.687   0.517  54.880  1.00  0.00           H  
ATOM   1228  C14  OL    38      28.806   0.735  54.459  1.00  0.00           C  
ATOM   1229  H4R  OL    38      28.937   1.818  54.475  1.00  0.00           H  
ATOM   1230  H4S  OL    38      29.719   0.287  54.861  1.00  0.00           H  
ATOM   1231  C15  OL    38      28.626   0.267  52.995  1.00  0.00           C  
ATOM   1232  H5R  OL    38      29.603   0.271  52.508  1.00  0.00           H  
ATOM   1233  H5S  OL    38      28.260  -0.762  52.956  1.00  0.00           H  
ATOM   1234  C16  OL    38      27.699   1.195  52.185  1.00  0.00           C  
ATOM   1235  H6R  OL    38      26.762   1.351  52.720  1.00  0.00           H  
ATOM   1236  H6S  OL    38      28.188   2.167  52.085  1.00  0.00           H  
ATOM   1237  C17  OL    38      27.385   0.638  50.784  1.00  0.00           C  
ATOM   1238  H7R  OL    38      28.320   0.401  50.278  1.00  0.00           H  
ATOM   1239  H7S  OL    38      26.809  -0.286  50.887  1.00  0.00           H  
ATOM   1240  C18  OL    38      26.606   1.626  49.900  1.00  0.00           C  
ATOM   1241  H8R  OL    38      25.604   1.746  50.317  1.00  0.00           H  
ATOM   1242  H8S  OL    38      27.095   2.602  49.921  1.00  0.00           H  
ATOM   1243  C19  OL    38      26.517   1.093  48.480  1.00  0.00           C  
ATOM   1244  H9R  OL    38      25.936   0.183  48.370  1.00  0.00           H  
ATOM   1245 C110  OL    38      27.098   1.612  47.402  1.00  0.00           C  
ATOM   1246 H10R  OL    38      26.980   1.130  46.435  1.00  0.00           H  
ATOM   1247 C111  OL    38      27.963   2.846  47.396  1.00  0.00           C  
ATOM   1248 H11R  OL    38      27.353   3.718  47.640  1.00  0.00           H  
ATOM   1249 H11S  OL    38      28.748   2.761  48.147  1.00  0.00           H  
ATOM   1250 C112  OL    38      28.609   3.096  46.027  1.00  0.00           C  
ATOM   1251 H12R  OL    38      29.212   2.238  45.714  1.00  0.00           H  
ATOM   1252 H12S  OL    38      27.822   3.257  45.287  1.00  0.00           H  
ATOM   1253 C113  OL    38      29.482   4.354  46.140  1.00  0.00           C  
ATOM   1254 H13R  OL    38      28.922   5.106  46.700  1.00  0.00           H  
ATOM   1255 H13S  OL    38      30.378   4.125  46.722  1.00  0.00           H  
ATOM   1256 C114  OL    38      29.891   4.962  44.791  1.00  0.00           C  
ATOM   1257 H14R  OL    38      30.613   4.308  44.298  1.00  0.00           H  
ATOM   1258 H14S  OL    38      29.023   5.060  44.133  1.00  0.00           H  
ATOM   1259 C115  OL    38      30.506   6.352  45.029  1.00  0.00           C  
ATOM   1260 H15R  OL    38      29.791   6.965  45.582  1.00  0.00           H  
ATOM   1261 H15S  OL    38      31.393   6.239  45.655  1.00  0.00           H  
ATOM   1262 C116  OL    38      30.875   7.070  43.722  1.00  0.00           C  
ATOM   1263 H16R  OL    38      31.531   6.421  43.137  1.00  0.00           H  
ATOM   1264 H16S  OL    38      29.964   7.216  43.138  1.00  0.00           H  
ATOM   1265 C117  OL    38      31.589   8.421  43.948  1.00  0.00           C  
ATOM   1266 H17R  OL    38      32.486   8.252  44.548  1.00  0.00           H  
ATOM   1267 H17S  OL    38      31.918   8.799  42.979  1.00  0.00           H  
ATOM   1268 C118  OL    38      30.740   9.510  44.632  1.00  0.00           C  
ATOM   1269 H18R  OL    38      30.408   9.203  45.628  1.00  0.00           H  
ATOM   1270 H18S  OL    38      29.871   9.760  44.025  1.00  0.00           H  
ATOM   1271 H18T  OL    38      31.331  10.422  44.734  1.00  0.00           H  
TER    1272       OL    38 
ATOM   1272  C1  CHL    39      63.899  22.052  51.871  1.00  0.00           C  
ATOM   1273  H11 CHL    39      63.923  21.081  51.372  1.00  0.00           H  
ATOM   1274  H12 CHL    39      63.064  22.602  51.433  1.00  0.00           H  
ATOM   1275  C2  CHL    39      63.613  21.842  53.377  1.00  0.00           C  
ATOM   1276  H21 CHL    39      63.469  22.812  53.856  1.00  0.00           H  
ATOM   1277  H22 CHL    39      62.685  21.292  53.517  1.00  0.00           H  
ATOM   1278  C3  CHL    39      64.779  21.102  54.057  1.00  0.00           C  
ATOM   1279  H31 CHL    39      64.973  20.144  53.574  1.00  0.00           H  
ATOM   1280  C4  CHL    39      66.032  21.965  53.961  1.00  0.00           C  
ATOM   1281  H41 CHL    39      65.877  22.873  54.548  1.00  0.00           H  
ATOM   1282  H42 CHL    39      66.861  21.422  54.421  1.00  0.00           H  
ATOM   1283  C5  CHL    39      66.367  22.306  52.518  1.00  0.00           C  
ATOM   1284  C6  CHL    39      67.621  22.138  52.126  1.00  0.00           C  
ATOM   1285  H61 CHL    39      68.353  21.798  52.849  1.00  0.00           H  
ATOM   1286  C7  CHL    39      68.124  22.358  50.726  1.00  0.00           C  
ATOM   1287  H71 CHL    39      69.054  22.933  50.755  1.00  0.00           H  
ATOM   1288  H72 CHL    39      68.373  21.382  50.309  1.00  0.00           H  
ATOM   1289  C8  CHL    39      67.098  23.066  49.817  1.00  0.00           C  
ATOM   1290  H81 CHL    39      67.176  24.130  50.041  1.00  0.00           H  
ATOM   1291  C9  CHL    39      65.650  22.547  50.098  1.00  0.00           C  
ATOM   1292  H91 CHL    39      65.698  21.462  49.967  1.00  0.00           H  
ATOM   1293  C10 CHL    39      65.238  22.801  51.594  1.00  0.00           C  
ATOM   1294  C11 CHL    39      64.604  23.020  49.030  1.00  0.00           C  
ATOM   1295 H111 CHL    39      63.668  22.471  49.145  1.00  0.00           H  
ATOM   1296 H112 CHL    39      64.346  24.070  49.176  1.00  0.00           H  
ATOM   1297  C12 CHL    39      65.100  22.792  47.574  1.00  0.00           C  
ATOM   1298 H121 CHL    39      65.180  21.716  47.387  1.00  0.00           H  
ATOM   1299 H122 CHL    39      64.345  23.170  46.896  1.00  0.00           H  
ATOM   1300  C13 CHL    39      66.474  23.471  47.324  1.00  0.00           C  
ATOM   1301  C14 CHL    39      67.437  22.801  48.330  1.00  0.00           C  
ATOM   1302 H141 CHL    39      67.337  21.721  48.191  1.00  0.00           H  
ATOM   1303  C15 CHL    39      68.856  23.137  47.862  1.00  0.00           C  
ATOM   1304 H151 CHL    39      69.222  24.046  48.341  1.00  0.00           H  
ATOM   1305 H152 CHL    39      69.545  22.328  48.096  1.00  0.00           H  
ATOM   1306  C16 CHL    39      68.709  23.334  46.343  1.00  0.00           C  
ATOM   1307 H161 CHL    39      69.056  24.338  46.090  1.00  0.00           H  
ATOM   1308 H162 CHL    39      69.301  22.604  45.791  1.00  0.00           H  
ATOM   1309  C17 CHL    39      67.209  23.163  45.977  1.00  0.00           C  
ATOM   1310 H171 CHL    39      67.071  22.106  45.741  1.00  0.00           H  
ATOM   1311  C18 CHL    39      66.359  25.008  47.526  1.00  0.00           C  
ATOM   1312 H181 CHL    39      67.282  25.499  47.232  1.00  0.00           H  
ATOM   1313 H182 CHL    39      66.150  25.271  48.561  1.00  0.00           H  
ATOM   1314 H183 CHL    39      65.566  25.419  46.904  1.00  0.00           H  
ATOM   1315  C19 CHL    39      65.016  24.304  51.903  1.00  0.00           C  
ATOM   1316 H191 CHL    39      64.951  24.450  52.982  1.00  0.00           H  
ATOM   1317 H192 CHL    39      64.088  24.674  51.466  1.00  0.00           H  
ATOM   1318 H193 CHL    39      65.840  24.920  51.544  1.00  0.00           H  
ATOM   1319  C20 CHL    39      66.818  23.989  44.702  1.00  0.00           C  
ATOM   1320 H201 CHL    39      66.745  25.050  44.946  1.00  0.00           H  
ATOM   1321  C21 CHL    39      65.474  23.528  44.118  1.00  0.00           C  
ATOM   1322 H211 CHL    39      65.552  22.507  43.736  1.00  0.00           H  
ATOM   1323 H212 CHL    39      65.179  24.177  43.292  1.00  0.00           H  
ATOM   1324 H213 CHL    39      64.686  23.572  44.860  1.00  0.00           H  
ATOM   1325  C22 CHL    39      67.894  23.849  43.595  1.00  0.00           C  
ATOM   1326 H221 CHL    39      68.815  24.326  43.931  1.00  0.00           H  
ATOM   1327 H222 CHL    39      68.118  22.789  43.462  1.00  0.00           H  
ATOM   1328  C23 CHL    39      67.531  24.447  42.218  1.00  0.00           C  
ATOM   1329 H231 CHL    39      66.778  23.821  41.735  1.00  0.00           H  
ATOM   1330 H232 CHL    39      67.114  25.452  42.327  1.00  0.00           H  
ATOM   1331  C24 CHL    39      68.782  24.489  41.327  1.00  0.00           C  
ATOM   1332 H241 CHL    39      69.197  23.484  41.259  1.00  0.00           H  
ATOM   1333 H242 CHL    39      69.541  25.100  41.817  1.00  0.00           H  
ATOM   1334  C25 CHL    39      68.575  25.037  39.909  1.00  0.00           C  
ATOM   1335 H251 CHL    39      69.482  24.814  39.351  1.00  0.00           H  
ATOM   1336  C26 CHL    39      67.386  24.424  39.170  1.00  0.00           C  
ATOM   1337 H261 CHL    39      66.451  24.661  39.677  1.00  0.00           H  
ATOM   1338 H262 CHL    39      67.497  23.340  39.113  1.00  0.00           H  
ATOM   1339 H263 CHL    39      67.329  24.835  38.160  1.00  0.00           H  
ATOM   1340  C27 CHL    39      68.413  26.549  39.919  1.00  0.00           C  
ATOM   1341 H271 CHL    39      68.440  26.930  38.898  1.00  0.00           H  
ATOM   1342 H272 CHL    39      69.237  27.000  40.468  1.00  0.00           H  
ATOM   1343 H273 CHL    39      67.470  26.832  40.389  1.00  0.00           H  
ATOM   1344  O1  CHL    39      64.474  20.911  55.427  1.00  0.00           O  
ATOM   1345  HO1 CHL    39      65.341  20.754  55.895  1.00  0.00           H  
TER    1346      CHL    39 
ATOM   1346 C116  PA    40      72.492  25.830  40.956  1.00  0.00           C  
ATOM   1347 H16R  PA    40      71.437  25.917  40.692  1.00  0.00           H  
ATOM   1348 H16S  PA    40      73.046  25.626  40.038  1.00  0.00           H  
ATOM   1349 H16T  PA    40      72.833  26.787  41.353  1.00  0.00           H  
ATOM   1350 C115  PA    40      72.710  24.706  41.987  1.00  0.00           C  
ATOM   1351 H15R  PA    40      73.769  24.440  42.000  1.00  0.00           H  
ATOM   1352 H15S  PA    40      72.153  23.830  41.650  1.00  0.00           H  
ATOM   1353 C114  PA    40      72.254  25.109  43.411  1.00  0.00           C  
ATOM   1354 H14R  PA    40      71.177  25.280  43.394  1.00  0.00           H  
ATOM   1355 H14S  PA    40      72.718  26.062  43.676  1.00  0.00           H  
ATOM   1356 C113  PA    40      72.598  24.101  44.534  1.00  0.00           C  
ATOM   1357 H13R  PA    40      72.239  24.496  45.487  1.00  0.00           H  
ATOM   1358 H13S  PA    40      73.682  24.032  44.616  1.00  0.00           H  
ATOM   1359 C112  PA    40      72.051  22.677  44.315  1.00  0.00           C  
ATOM   1360 H12R  PA    40      72.658  22.209  43.539  1.00  0.00           H  
ATOM   1361 H12S  PA    40      71.031  22.742  43.928  1.00  0.00           H  
ATOM   1362 C111  PA    40      72.035  21.774  45.575  1.00  0.00           C  
ATOM   1363 H11R  PA    40      71.770  20.759  45.269  1.00  0.00           H  
ATOM   1364 H11S  PA    40      71.261  22.130  46.251  1.00  0.00           H  
ATOM   1365 C110  PA    40      73.350  21.729  46.371  1.00  0.00           C  
ATOM   1366 H10R  PA    40      73.628  22.747  46.645  1.00  0.00           H  
ATOM   1367 H10S  PA    40      74.134  21.335  45.725  1.00  0.00           H  
ATOM   1368  C19  PA    40      73.307  20.878  47.659  1.00  0.00           C  
ATOM   1369  H9R  PA    40      74.278  20.967  48.147  1.00  0.00           H  
ATOM   1370  H9S  PA    40      73.161  19.824  47.413  1.00  0.00           H  
ATOM   1371  C18  PA    40      72.251  21.315  48.685  1.00  0.00           C  
ATOM   1372  H8R  PA    40      71.255  21.128  48.287  1.00  0.00           H  
ATOM   1373  H8S  PA    40      72.348  22.388  48.869  1.00  0.00           H  
ATOM   1374  C17  PA    40      72.413  20.545  50.005  1.00  0.00           C  
ATOM   1375  H7R  PA    40      73.462  20.553  50.309  1.00  0.00           H  
ATOM   1376  H7S  PA    40      72.124  19.503  49.855  1.00  0.00           H  
ATOM   1377  C16  PA    40      71.553  21.160  51.116  1.00  0.00           C  
ATOM   1378  H6R  PA    40      70.501  21.035  50.864  1.00  0.00           H  
ATOM   1379  H6S  PA    40      71.761  22.230  51.176  1.00  0.00           H  
ATOM   1380  C15  PA    40      71.832  20.517  52.480  1.00  0.00           C  
ATOM   1381  H5R  PA    40      72.901  20.581  52.701  1.00  0.00           H  
ATOM   1382  H5S  PA    40      71.570  19.461  52.447  1.00  0.00           H  
ATOM   1383  C14  PA    40      71.049  21.176  53.622  1.00  0.00           C  
ATOM   1384  H4R  PA    40      69.976  21.064  53.470  1.00  0.00           H  
ATOM   1385  H4S  PA    40      71.268  22.246  53.646  1.00  0.00           H  
ATOM   1386  C13  PA    40      71.449  20.525  54.952  1.00  0.00           C  
ATOM   1387  H3R  PA    40      72.537  20.521  55.036  1.00  0.00           H  
ATOM   1388  H3S  PA    40      71.128  19.481  54.968  1.00  0.00           H  
ATOM   1389  C12  PA    40      70.852  21.272  56.150  1.00  0.00           C  
ATOM   1390  H2R  PA    40      69.801  21.014  56.279  1.00  0.00           H  
ATOM   1391  H2S  PA    40      70.905  22.350  55.978  1.00  0.00           H  
ATOM   1392  C11  PE    41      71.614  20.961  57.412  1.00  0.00           C  
ATOM   1393  O12  PE    41      72.126  19.887  57.665  1.00  0.00           O  
ATOM   1394  O11  PE    41      71.721  22.051  58.184  1.00  0.00           O  
ATOM   1395  C1   PE    41      72.503  21.974  59.406  1.00  0.00           C  
ATOM   1396  HR   PE    41      72.248  21.068  59.965  1.00  0.00           H  
ATOM   1397  HS   PE    41      72.239  22.852  59.995  1.00  0.00           H  
ATOM   1398  C2   PE    41      74.025  21.991  59.115  1.00  0.00           C  
ATOM   1399  HX   PE    41      74.244  21.100  58.522  1.00  0.00           H  
ATOM   1400  C3   PE    41      74.877  21.892  60.409  1.00  0.00           C  
ATOM   1401  HA   PE    41      75.928  21.804  60.118  1.00  0.00           H  
ATOM   1402  HB   PE    41      74.615  20.978  60.950  1.00  0.00           H  
ATOM   1403  O31  PE    41      74.753  23.037  61.299  1.00  0.00           O  
ATOM   1404  P31  PE    41      73.947  22.993  62.674  1.00  0.00           P  
ATOM   1405  O32  PE    41      74.525  21.744  63.469  1.00  0.00           O  
ATOM   1406  C31  PE    41      75.853  21.721  64.041  1.00  0.00           C  
ATOM   1407  H1A  PE    41      76.495  22.455  63.545  1.00  0.00           H  
ATOM   1408  H1B  PE    41      76.264  20.726  63.869  1.00  0.00           H  
ATOM   1409  C32  PE    41      75.833  22.004  65.558  1.00  0.00           C  
ATOM   1410  H2A  PE    41      76.833  21.817  65.963  1.00  0.00           H  
ATOM   1411  H2B  PE    41      75.590  23.054  65.721  1.00  0.00           H  
ATOM   1412  N31  PE    41      74.868  21.196  66.394  1.00  0.00           N  
ATOM   1413 HN1A  PE    41      73.882  21.473  66.192  1.00  0.00           H  
ATOM   1414 HN1B  PE    41      74.932  20.181  66.223  1.00  0.00           H  
ATOM   1415 HN1C  PE    41      75.024  21.366  67.412  1.00  0.00           H  
ATOM   1416  O33  PE    41      74.302  24.237  63.396  1.00  0.00           O  
ATOM   1417  O34  PE    41      72.521  22.753  62.370  1.00  0.00           O  
ATOM   1418  O21  PE    41      74.365  23.196  58.355  1.00  0.00           O  
ATOM   1419  C21  PE    41      75.469  23.163  57.582  1.00  0.00           C  
ATOM   1420  O22  PE    41      76.199  22.190  57.509  1.00  0.00           O  
ATOM   1421  C12  OL    42      75.684  24.423  56.763  1.00  0.00           C  
ATOM   1422  H2R  OL    42      74.957  25.183  57.053  1.00  0.00           H  
ATOM   1423  H2S  OL    42      76.676  24.816  56.990  1.00  0.00           H  
ATOM   1424  C13  OL    42      75.589  24.164  55.243  1.00  0.00           C  
ATOM   1425  H3R  OL    42      76.101  24.960  54.701  1.00  0.00           H  
ATOM   1426  H3S  OL    42      76.108  23.232  55.007  1.00  0.00           H  
ATOM   1427  C14  OL    42      74.138  24.102  54.737  1.00  0.00           C  
ATOM   1428  H4R  OL    42      73.590  23.382  55.347  1.00  0.00           H  
ATOM   1429  H4S  OL    42      73.660  25.074  54.883  1.00  0.00           H  
ATOM   1430  C15  OL    42      74.012  23.689  53.254  1.00  0.00           C  
ATOM   1431  H5R  OL    42      74.618  22.798  53.074  1.00  0.00           H  
ATOM   1432  H5S  OL    42      72.974  23.407  53.081  1.00  0.00           H  
ATOM   1433  C16  OL    42      74.388  24.787  52.234  1.00  0.00           C  
ATOM   1434  H6R  OL    42      73.911  25.733  52.505  1.00  0.00           H  
ATOM   1435  H6S  OL    42      75.469  24.939  52.244  1.00  0.00           H  
ATOM   1436  C17  OL    42      73.956  24.412  50.806  1.00  0.00           C  
ATOM   1437  H7R  OL    42      74.435  23.474  50.515  1.00  0.00           H  
ATOM   1438  H7S  OL    42      72.875  24.256  50.800  1.00  0.00           H  
ATOM   1439  C18  OL    42      74.300  25.517  49.790  1.00  0.00           C  
ATOM   1440  H8R  OL    42      73.614  26.348  49.955  1.00  0.00           H  
ATOM   1441  H8S  OL    42      75.302  25.900  49.980  1.00  0.00           H  
ATOM   1442  C19  OL    42      74.176  25.027  48.359  1.00  0.00           C  
ATOM   1443  H9R  OL    42      73.261  24.490  48.123  1.00  0.00           H  
ATOM   1444 C110  OL    42      75.081  25.221  47.403  1.00  0.00           C  
ATOM   1445 H10R  OL    42      74.910  24.831  46.402  1.00  0.00           H  
ATOM   1446 C111  OL    42      76.365  26.000  47.587  1.00  0.00           C  
ATOM   1447 H11R  OL    42      76.847  25.724  48.518  1.00  0.00           H  
ATOM   1448 H11S  OL    42      77.079  25.781  46.791  1.00  0.00           H  
ATOM   1449 C112  OL    42      76.063  27.498  47.598  1.00  0.00           C  
ATOM   1450 H12R  OL    42      75.177  27.691  48.209  1.00  0.00           H  
ATOM   1451 H12S  OL    42      76.896  28.038  48.050  1.00  0.00           H  
ATOM   1452 C113  OL    42      75.828  27.994  46.169  1.00  0.00           C  
ATOM   1453 H13R  OL    42      76.787  27.983  45.650  1.00  0.00           H  
ATOM   1454 H13S  OL    42      75.153  27.320  45.635  1.00  0.00           H  
ATOM   1455 C114  OL    42      75.240  29.407  46.159  1.00  0.00           C  
ATOM   1456 H14R  OL    42      75.011  29.692  45.130  1.00  0.00           H  
ATOM   1457 H14S  OL    42      74.294  29.379  46.704  1.00  0.00           H  
ATOM   1458 C115  OL    42      76.201  30.435  46.790  1.00  0.00           C  
ATOM   1459 H15R  OL    42      76.248  30.292  47.873  1.00  0.00           H  
ATOM   1460 H15S  OL    42      77.206  30.269  46.396  1.00  0.00           H  
ATOM   1461 C116  OL    42      75.795  31.879  46.452  1.00  0.00           C  
ATOM   1462 H16R  OL    42      75.726  31.962  45.366  1.00  0.00           H  
ATOM   1463 H16S  OL    42      74.806  32.105  46.861  1.00  0.00           H  
ATOM   1464 C117  OL    42      76.839  32.909  46.921  1.00  0.00           C  
ATOM   1465 H17R  OL    42      77.817  32.599  46.548  1.00  0.00           H  
ATOM   1466 H17S  OL    42      76.605  33.879  46.479  1.00  0.00           H  
ATOM   1467 C118  OL    42      76.937  33.091  48.441  1.00  0.00           C  
ATOM   1468 H18R  OL    42      77.198  32.155  48.936  1.00  0.00           H  
ATOM   1469 H18S  OL    42      75.991  33.450  48.844  1.00  0.00           H  
ATOM   1470 H18T  OL    42      77.708  33.829  48.670  1.00  0.00           H  
TER    1471       OL    42 
ATOM   1471  C1  CHL    43       8.667  58.136  55.323  1.00  0.00           C  
ATOM   1472  H11 CHL    43       9.532  57.545  55.025  1.00  0.00           H  
ATOM   1473  H12 CHL    43       7.809  57.716  54.798  1.00  0.00           H  
ATOM   1474  C2  CHL    43       8.463  57.932  56.836  1.00  0.00           C  
ATOM   1475  H21 CHL    43       7.539  58.409  57.164  1.00  0.00           H  
ATOM   1476  H22 CHL    43       8.356  56.868  57.041  1.00  0.00           H  
ATOM   1477  C3  CHL    43       9.669  58.479  57.612  1.00  0.00           C  
ATOM   1478  H31 CHL    43      10.566  57.932  57.309  1.00  0.00           H  
ATOM   1479  C4  CHL    43       9.864  59.972  57.324  1.00  0.00           C  
ATOM   1480  H41 CHL    43       9.032  60.523  57.766  1.00  0.00           H  
ATOM   1481  H42 CHL    43      10.778  60.302  57.824  1.00  0.00           H  
ATOM   1482  C5  CHL    43       9.963  60.270  55.836  1.00  0.00           C  
ATOM   1483  C6  CHL    43      10.923  61.082  55.416  1.00  0.00           C  
ATOM   1484  H61 CHL    43      11.595  61.552  56.135  1.00  0.00           H  
ATOM   1485  C7  CHL    43      11.206  61.362  53.964  1.00  0.00           C  
ATOM   1486  H71 CHL    43      11.453  62.410  53.812  1.00  0.00           H  
ATOM   1487  H72 CHL    43      12.104  60.794  53.727  1.00  0.00           H  
ATOM   1488  C8  CHL    43      10.069  60.954  52.999  1.00  0.00           C  
ATOM   1489  H81 CHL    43       9.293  61.721  53.020  1.00  0.00           H  
ATOM   1490  C9  CHL    43       9.483  59.577  53.424  1.00  0.00           C  
ATOM   1491  H91 CHL    43      10.324  58.874  53.423  1.00  0.00           H  
ATOM   1492  C10 CHL    43       8.936  59.611  54.898  1.00  0.00           C  
ATOM   1493  C11 CHL    43       8.468  59.038  52.363  1.00  0.00           C  
ATOM   1494 H111 CHL    43       8.110  58.047  52.639  1.00  0.00           H  
ATOM   1495 H112 CHL    43       7.594  59.691  52.312  1.00  0.00           H  
ATOM   1496  C12 CHL    43       9.089  58.934  50.950  1.00  0.00           C  
ATOM   1497 H121 CHL    43       9.870  58.168  50.940  1.00  0.00           H  
ATOM   1498 H122 CHL    43       8.310  58.582  50.273  1.00  0.00           H  
ATOM   1499  C13 CHL    43       9.650  60.311  50.497  1.00  0.00           C  
ATOM   1500  C14 CHL    43      10.645  60.817  51.573  1.00  0.00           C  
ATOM   1501 H141 CHL    43      11.433  60.060  51.663  1.00  0.00           H  
ATOM   1502  C15 CHL    43      11.309  62.051  50.941  1.00  0.00           C  
ATOM   1503 H151 CHL    43      10.653  62.925  51.004  1.00  0.00           H  
ATOM   1504 H152 CHL    43      12.266  62.305  51.402  1.00  0.00           H  
ATOM   1505  C16 CHL    43      11.477  61.603  49.473  1.00  0.00           C  
ATOM   1506 H161 CHL    43      11.158  62.407  48.806  1.00  0.00           H  
ATOM   1507 H162 CHL    43      12.527  61.391  49.267  1.00  0.00           H  
ATOM   1508  C17 CHL    43      10.623  60.304  49.279  1.00  0.00           C  
ATOM   1509 H171 CHL    43      11.310  59.459  49.408  1.00  0.00           H  
ATOM   1510  C18 CHL    43       8.454  61.289  50.251  1.00  0.00           C  
ATOM   1511 H181 CHL    43       8.754  62.154  49.661  1.00  0.00           H  
ATOM   1512 H182 CHL    43       8.019  61.660  51.178  1.00  0.00           H  
ATOM   1513 H183 CHL    43       7.659  60.780  49.707  1.00  0.00           H  
ATOM   1514  C19 CHL    43       7.644  60.458  55.032  1.00  0.00           C  
ATOM   1515 H191 CHL    43       6.803  60.029  54.488  1.00  0.00           H  
ATOM   1516 H192 CHL    43       7.815  61.471  54.668  1.00  0.00           H  
ATOM   1517 H193 CHL    43       7.352  60.539  56.080  1.00  0.00           H  
ATOM   1518  C20 CHL    43       9.999  60.203  47.850  1.00  0.00           C  
ATOM   1519 H201 CHL    43       9.417  61.107  47.669  1.00  0.00           H  
ATOM   1520  C21 CHL    43       9.059  58.985  47.701  1.00  0.00           C  
ATOM   1521 H211 CHL    43       8.806  58.782  46.660  1.00  0.00           H  
ATOM   1522 H212 CHL    43       8.118  59.172  48.218  1.00  0.00           H  
ATOM   1523 H213 CHL    43       9.517  58.086  48.114  1.00  0.00           H  
ATOM   1524  C22 CHL    43      11.150  60.157  46.818  1.00  0.00           C  
ATOM   1525 H221 CHL    43      11.753  61.057  46.935  1.00  0.00           H  
ATOM   1526 H222 CHL    43      11.789  59.306  47.057  1.00  0.00           H  
ATOM   1527  C23 CHL    43      10.800  60.040  45.326  1.00  0.00           C  
ATOM   1528 H231 CHL    43      11.747  59.964  44.788  1.00  0.00           H  
ATOM   1529 H232 CHL    43      10.262  59.107  45.147  1.00  0.00           H  
ATOM   1530  C24 CHL    43      10.043  61.243  44.729  1.00  0.00           C  
ATOM   1531 H241 CHL    43       9.002  61.224  45.050  1.00  0.00           H  
ATOM   1532 H242 CHL    43      10.492  62.164  45.100  1.00  0.00           H  
ATOM   1533  C25 CHL    43      10.121  61.220  43.191  1.00  0.00           C  
ATOM   1534 H251 CHL    43      11.173  61.188  42.894  1.00  0.00           H  
ATOM   1535  C26 CHL    43       9.395  59.977  42.678  1.00  0.00           C  
ATOM   1536 H261 CHL    43       9.405  59.933  41.590  1.00  0.00           H  
ATOM   1537 H262 CHL    43       8.358  60.013  43.013  1.00  0.00           H  
ATOM   1538 H263 CHL    43       9.863  59.065  43.049  1.00  0.00           H  
ATOM   1539  C27 CHL    43       9.484  62.436  42.510  1.00  0.00           C  
ATOM   1540 H271 CHL    43       9.770  63.363  43.006  1.00  0.00           H  
ATOM   1541 H272 CHL    43       8.395  62.353  42.506  1.00  0.00           H  
ATOM   1542 H273 CHL    43       9.830  62.499  41.476  1.00  0.00           H  
ATOM   1543  O1  CHL    43       9.432  58.330  59.005  1.00  0.00           O  
ATOM   1544  HO1 CHL    43      10.285  58.651  59.425  1.00  0.00           H  
TER    1545      CHL    43 
ATOM   1545  C1  CHL    44      65.496  68.437  55.699  1.00  0.00           C  
ATOM   1546  H11 CHL    44      65.984  69.367  55.999  1.00  0.00           H  
ATOM   1547  H12 CHL    44      66.059  68.043  54.850  1.00  0.00           H  
ATOM   1548  C2  CHL    44      65.607  67.446  56.892  1.00  0.00           C  
ATOM   1549  H21 CHL    44      65.213  66.466  56.612  1.00  0.00           H  
ATOM   1550  H22 CHL    44      66.645  67.311  57.179  1.00  0.00           H  
ATOM   1551  C3  CHL    44      64.876  67.958  58.137  1.00  0.00           C  
ATOM   1552  H31 CHL    44      65.355  68.871  58.502  1.00  0.00           H  
ATOM   1553  C4  CHL    44      63.404  68.217  57.789  1.00  0.00           C  
ATOM   1554  H41 CHL    44      62.931  67.249  57.609  1.00  0.00           H  
ATOM   1555  H42 CHL    44      62.913  68.652  58.663  1.00  0.00           H  
ATOM   1556  C5  CHL    44      63.242  69.134  56.567  1.00  0.00           C  
ATOM   1557  C6  CHL    44      62.481  70.219  56.674  1.00  0.00           C  
ATOM   1558  H61 CHL    44      61.985  70.424  57.622  1.00  0.00           H  
ATOM   1559  C7  CHL    44      62.227  71.219  55.563  1.00  0.00           C  
ATOM   1560  H71 CHL    44      61.173  71.505  55.579  1.00  0.00           H  
ATOM   1561  H72 CHL    44      62.782  72.141  55.758  1.00  0.00           H  
ATOM   1562  C8  CHL    44      62.603  70.659  54.172  1.00  0.00           C  
ATOM   1563  H81 CHL    44      61.841  69.923  53.921  1.00  0.00           H  
ATOM   1564  C9  CHL    44      64.011  69.971  54.248  1.00  0.00           C  
ATOM   1565  H91 CHL    44      64.679  70.733  54.659  1.00  0.00           H  
ATOM   1566  C10 CHL    44      64.023  68.769  55.289  1.00  0.00           C  
ATOM   1567  C11 CHL    44      64.593  69.632  52.824  1.00  0.00           C  
ATOM   1568 H111 CHL    44      65.658  69.403  52.912  1.00  0.00           H  
ATOM   1569 H112 CHL    44      64.122  68.737  52.418  1.00  0.00           H  
ATOM   1570  C12 CHL    44      64.441  70.780  51.778  1.00  0.00           C  
ATOM   1571 H121 CHL    44      65.091  71.604  52.089  1.00  0.00           H  
ATOM   1572 H122 CHL    44      64.807  70.441  50.808  1.00  0.00           H  
ATOM   1573  C13 CHL    44      62.970  71.283  51.665  1.00  0.00           C  
ATOM   1574  C14 CHL    44      62.609  71.781  53.089  1.00  0.00           C  
ATOM   1575 H141 CHL    44      63.382  72.495  53.393  1.00  0.00           H  
ATOM   1576  C15 CHL    44      61.335  72.628  52.918  1.00  0.00           C  
ATOM   1577 H151 CHL    44      60.438  72.013  53.027  1.00  0.00           H  
ATOM   1578 H152 CHL    44      61.302  73.429  53.658  1.00  0.00           H  
ATOM   1579  C16 CHL    44      61.442  73.198  51.484  1.00  0.00           C  
ATOM   1580 H161 CHL    44      60.542  72.927  50.925  1.00  0.00           H  
ATOM   1581 H162 CHL    44      61.513  74.288  51.506  1.00  0.00           H  
ATOM   1582  C17 CHL    44      62.713  72.585  50.822  1.00  0.00           C  
ATOM   1583 H171 CHL    44      63.540  73.270  51.024  1.00  0.00           H  
ATOM   1584  C18 CHL    44      62.029  70.145  51.155  1.00  0.00           C  
ATOM   1585 H181 CHL    44      61.944  69.318  51.858  1.00  0.00           H  
ATOM   1586 H182 CHL    44      62.396  69.731  50.216  1.00  0.00           H  
ATOM   1587 H183 CHL    44      61.023  70.530  50.980  1.00  0.00           H  
ATOM   1588  C19 CHL    44      63.358  67.505  54.678  1.00  0.00           C  
ATOM   1589 H191 CHL    44      63.201  66.738  55.435  1.00  0.00           H  
ATOM   1590 H192 CHL    44      63.973  67.058  53.895  1.00  0.00           H  
ATOM   1591 H193 CHL    44      62.382  67.748  54.259  1.00  0.00           H  
ATOM   1592  C20 CHL    44      62.559  72.464  49.258  1.00  0.00           C  
ATOM   1593 H201 CHL    44      61.746  71.769  49.029  1.00  0.00           H  
ATOM   1594  C21 CHL    44      63.852  71.913  48.615  1.00  0.00           C  
ATOM   1595 H211 CHL    44      64.730  72.376  49.069  1.00  0.00           H  
ATOM   1596 H212 CHL    44      63.885  72.118  47.543  1.00  0.00           H  
ATOM   1597 H213 CHL    44      63.923  70.832  48.748  1.00  0.00           H  
ATOM   1598  C22 CHL    44      62.164  73.819  48.582  1.00  0.00           C  
ATOM   1599 H221 CHL    44      61.882  73.644  47.539  1.00  0.00           H  
ATOM   1600 H222 CHL    44      61.269  74.221  49.061  1.00  0.00           H  
ATOM   1601  C23 CHL    44      63.288  74.881  48.590  1.00  0.00           C  
ATOM   1602 H231 CHL    44      63.786  74.864  49.558  1.00  0.00           H  
ATOM   1603 H232 CHL    44      64.027  74.597  47.840  1.00  0.00           H  
ATOM   1604  C24 CHL    44      62.845  76.338  48.330  1.00  0.00           C  
ATOM   1605 H241 CHL    44      62.355  76.419  47.358  1.00  0.00           H  
ATOM   1606 H242 CHL    44      62.112  76.613  49.091  1.00  0.00           H  
ATOM   1607  C25 CHL    44      64.037  77.320  48.410  1.00  0.00           C  
ATOM   1608 H251 CHL    44      64.593  77.117  49.325  1.00  0.00           H  
ATOM   1609  C26 CHL    44      65.003  77.169  47.232  1.00  0.00           C  
ATOM   1610 H261 CHL    44      65.747  77.969  47.240  1.00  0.00           H  
ATOM   1611 H262 CHL    44      64.452  77.215  46.292  1.00  0.00           H  
ATOM   1612 H263 CHL    44      65.541  76.224  47.299  1.00  0.00           H  
ATOM   1613  C27 CHL    44      63.593  78.784  48.460  1.00  0.00           C  
ATOM   1614 H271 CHL    44      63.009  79.051  47.578  1.00  0.00           H  
ATOM   1615 H272 CHL    44      64.469  79.434  48.508  1.00  0.00           H  
ATOM   1616 H273 CHL    44      63.003  78.967  49.359  1.00  0.00           H  
ATOM   1617  O1  CHL    44      64.968  66.958  59.149  1.00  0.00           O  
ATOM   1618  HO1 CHL    44      64.753  67.470  59.982  1.00  0.00           H  
TER    1619      CHL    44 
ATOM   1619 C116  PA    45      78.997  61.928  42.823  1.00  0.00           C  
ATOM   1620 H16R  PA    45      79.742  61.131  42.785  1.00  0.00           H  
ATOM   1621 H16S  PA    45      79.501  62.862  43.082  1.00  0.00           H  
ATOM   1622 H16T  PA    45      78.572  62.029  41.823  1.00  0.00           H  
ATOM   1623 C115  PA    45      77.884  61.586  43.834  1.00  0.00           C  
ATOM   1624 H15R  PA    45      77.496  60.595  43.589  1.00  0.00           H  
ATOM   1625 H15S  PA    45      77.060  62.292  43.706  1.00  0.00           H  
ATOM   1626 C114  PA    45      78.351  61.597  45.308  1.00  0.00           C  
ATOM   1627 H14R  PA    45      78.563  62.623  45.617  1.00  0.00           H  
ATOM   1628 H14S  PA    45      79.288  61.042  45.378  1.00  0.00           H  
ATOM   1629 C113  PA    45      77.313  60.957  46.264  1.00  0.00           C  
ATOM   1630 H13R  PA    45      77.118  59.944  45.907  1.00  0.00           H  
ATOM   1631 H13S  PA    45      76.360  61.490  46.215  1.00  0.00           H  
ATOM   1632 C112  PA    45      77.762  60.815  47.737  1.00  0.00           C  
ATOM   1633 H12R  PA    45      78.768  60.392  47.757  1.00  0.00           H  
ATOM   1634 H12S  PA    45      77.098  60.080  48.195  1.00  0.00           H  
ATOM   1635 C111  PA    45      77.722  62.091  48.608  1.00  0.00           C  
ATOM   1636 H11R  PA    45      76.730  62.543  48.533  1.00  0.00           H  
ATOM   1637 H11S  PA    45      78.435  62.830  48.228  1.00  0.00           H  
ATOM   1638 C110  PA    45      78.014  61.775  50.102  1.00  0.00           C  
ATOM   1639 H10R  PA    45      79.006  61.329  50.205  1.00  0.00           H  
ATOM   1640 H10S  PA    45      77.295  61.032  50.456  1.00  0.00           H  
ATOM   1641  C19  PA    45      77.912  63.050  50.966  1.00  0.00           C  
ATOM   1642  H9R  PA    45      76.868  63.369  50.992  1.00  0.00           H  
ATOM   1643  H9S  PA    45      78.462  63.829  50.438  1.00  0.00           H  
ATOM   1644  C18  PA    45      78.496  63.020  52.401  1.00  0.00           C  
ATOM   1645  H8R  PA    45      78.526  64.048  52.767  1.00  0.00           H  
ATOM   1646  H8S  PA    45      79.532  62.702  52.324  1.00  0.00           H  
ATOM   1647  C17  PA    45      77.780  62.165  53.470  1.00  0.00           C  
ATOM   1648  H7R  PA    45      78.052  61.120  53.341  1.00  0.00           H  
ATOM   1649  H7S  PA    45      76.702  62.226  53.334  1.00  0.00           H  
ATOM   1650  C16  PA    45      78.109  62.631  54.911  1.00  0.00           C  
ATOM   1651  H6R  PA    45      77.889  63.698  54.979  1.00  0.00           H  
ATOM   1652  H6S  PA    45      79.174  62.503  55.121  1.00  0.00           H  
ATOM   1653  C15  PA    45      77.295  61.891  55.992  1.00  0.00           C  
ATOM   1654  H5R  PA    45      77.704  60.889  56.135  1.00  0.00           H  
ATOM   1655  H5S  PA    45      76.269  61.778  55.640  1.00  0.00           H  
ATOM   1656  C14  PA    45      77.236  62.642  57.338  1.00  0.00           C  
ATOM   1657  H4R  PA    45      76.653  63.552  57.194  1.00  0.00           H  
ATOM   1658  H4S  PA    45      78.237  62.964  57.644  1.00  0.00           H  
ATOM   1659  C13  PA    45      76.591  61.815  58.476  1.00  0.00           C  
ATOM   1660  H3R  PA    45      76.415  62.490  59.311  1.00  0.00           H  
ATOM   1661  H3S  PA    45      77.308  61.064  58.809  1.00  0.00           H  
ATOM   1662  C12  PA    45      75.263  61.097  58.115  1.00  0.00           C  
ATOM   1663  H2R  PA    45      75.435  60.407  57.290  1.00  0.00           H  
ATOM   1664  H2S  PA    45      74.526  61.820  57.770  1.00  0.00           H  
ATOM   1665  C11  PC    46      74.646  60.299  59.251  1.00  0.00           C  
ATOM   1666  O12  PC    46      75.204  60.049  60.307  1.00  0.00           O  
ATOM   1667  O11  PC    46      73.413  59.852  58.911  1.00  0.00           O  
ATOM   1668  C1   PC    46      72.764  58.882  59.790  1.00  0.00           C  
ATOM   1669  HR   PC    46      73.030  59.099  60.829  1.00  0.00           H  
ATOM   1670  HS   PC    46      73.127  57.882  59.535  1.00  0.00           H  
ATOM   1671  C2   PC    46      71.215  58.918  59.655  1.00  0.00           C  
ATOM   1672  HX   PC    46      70.876  59.957  59.663  1.00  0.00           H  
ATOM   1673  C3   PC    46      70.552  58.156  60.827  1.00  0.00           C  
ATOM   1674  HA   PC    46      69.498  58.433  60.924  1.00  0.00           H  
ATOM   1675  HB   PC    46      71.053  58.454  61.752  1.00  0.00           H  
ATOM   1676  O31  PC    46      70.661  56.711  60.650  1.00  0.00           O  
ATOM   1677  P31  PC    46      70.372  55.730  61.870  1.00  0.00           P  
ATOM   1678  O32  PC    46      68.814  55.864  62.067  1.00  0.00           O  
ATOM   1679  C31  PC    46      67.881  55.264  61.144  1.00  0.00           C  
ATOM   1680  H1A  PC    46      67.122  54.691  61.684  1.00  0.00           H  
ATOM   1681  H1B  PC    46      68.415  54.573  60.489  1.00  0.00           H  
ATOM   1682  C32  PC    46      67.231  56.379  60.304  1.00  0.00           C  
ATOM   1683  H2A  PC    46      66.699  55.915  59.471  1.00  0.00           H  
ATOM   1684  H2B  PC    46      68.025  56.997  59.892  1.00  0.00           H  
ATOM   1685  N31  PC    46      66.258  57.324  60.974  1.00  0.00           N  
ATOM   1686  C33  PC    46      65.860  58.370  59.989  1.00  0.00           C  
ATOM   1687  H3A  PC    46      66.747  58.888  59.625  1.00  0.00           H  
ATOM   1688  H3B  PC    46      65.192  59.069  60.491  1.00  0.00           H  
ATOM   1689  H3C  PC    46      65.334  57.884  59.164  1.00  0.00           H  
ATOM   1690  C34  PC    46      65.002  56.631  61.373  1.00  0.00           C  
ATOM   1691  H4A  PC    46      64.446  56.387  60.468  1.00  0.00           H  
ATOM   1692  H4B  PC    46      64.415  57.313  61.990  1.00  0.00           H  
ATOM   1693  H4C  PC    46      65.267  55.732  61.925  1.00  0.00           H  
ATOM   1694  C35  PC    46      66.837  57.973  62.193  1.00  0.00           C  
ATOM   1695  H5A  PC    46      67.173  57.189  62.877  1.00  0.00           H  
ATOM   1696  H5B  PC    46      66.069  58.583  62.672  1.00  0.00           H  
ATOM   1697  H5C  PC    46      67.681  58.601  61.909  1.00  0.00           H  
ATOM   1698  O33  PC    46      70.674  54.340  61.453  1.00  0.00           O  
ATOM   1699  O34  PC    46      71.044  56.282  63.069  1.00  0.00           O  
ATOM   1700  O21  PC    46      70.837  58.270  58.407  1.00  0.00           O  
ATOM   1701  C21  PC    46      69.630  58.519  57.865  1.00  0.00           C  
ATOM   1702  O22  PC    46      68.849  59.348  58.299  1.00  0.00           O  
ATOM   1703  C12  OL    47      69.320  57.606  56.705  1.00  0.00           C  
ATOM   1704  H2R  OL    47      69.363  56.586  57.089  1.00  0.00           H  
ATOM   1705  H2S  OL    47      68.303  57.775  56.350  1.00  0.00           H  
ATOM   1706  C13  OL    47      70.290  57.771  55.513  1.00  0.00           C  
ATOM   1707  H3R  OL    47      69.920  58.573  54.871  1.00  0.00           H  
ATOM   1708  H3S  OL    47      71.282  58.064  55.865  1.00  0.00           H  
ATOM   1709  C14  OL    47      70.379  56.453  54.711  1.00  0.00           C  
ATOM   1710  H4R  OL    47      70.542  55.631  55.413  1.00  0.00           H  
ATOM   1711  H4S  OL    47      69.419  56.263  54.232  1.00  0.00           H  
ATOM   1712  C15  OL    47      71.487  56.367  53.643  1.00  0.00           C  
ATOM   1713  H5R  OL    47      72.456  56.367  54.151  1.00  0.00           H  
ATOM   1714  H5S  OL    47      71.386  55.394  53.157  1.00  0.00           H  
ATOM   1715  C16  OL    47      71.469  57.468  52.553  1.00  0.00           C  
ATOM   1716  H6R  OL    47      70.481  57.521  52.088  1.00  0.00           H  
ATOM   1717  H6S  OL    47      71.651  58.430  53.037  1.00  0.00           H  
ATOM   1718  C17  OL    47      72.568  57.227  51.480  1.00  0.00           C  
ATOM   1719  H7R  OL    47      73.529  57.434  51.955  1.00  0.00           H  
ATOM   1720  H7S  OL    47      72.587  56.171  51.204  1.00  0.00           H  
ATOM   1721  C18  OL    47      72.459  58.054  50.172  1.00  0.00           C  
ATOM   1722  H8R  OL    47      71.644  57.686  49.546  1.00  0.00           H  
ATOM   1723  H8S  OL    47      72.224  59.085  50.447  1.00  0.00           H  
ATOM   1724  C19  OL    47      73.782  58.049  49.421  1.00  0.00           C  
ATOM   1725  H9R  OL    47      74.617  58.413  50.015  1.00  0.00           H  
ATOM   1726 C110  OL    47      74.040  57.736  48.151  1.00  0.00           C  
ATOM   1727 H10R  OL    47      75.073  57.827  47.823  1.00  0.00           H  
ATOM   1728 C111  OL    47      73.121  57.176  47.076  1.00  0.00           C  
ATOM   1729 H11R  OL    47      72.281  56.620  47.496  1.00  0.00           H  
ATOM   1730 H11S  OL    47      72.711  57.988  46.470  1.00  0.00           H  
ATOM   1731 C112  OL    47      73.929  56.259  46.128  1.00  0.00           C  
ATOM   1732 H12R  OL    47      73.318  56.016  45.257  1.00  0.00           H  
ATOM   1733 H12S  OL    47      74.800  56.802  45.753  1.00  0.00           H  
ATOM   1734 C113  OL    47      74.387  54.954  46.815  1.00  0.00           C  
ATOM   1735 H13R  OL    47      74.879  55.193  47.760  1.00  0.00           H  
ATOM   1736 H13S  OL    47      73.507  54.365  47.072  1.00  0.00           H  
ATOM   1737 C114  OL    47      75.353  54.085  45.986  1.00  0.00           C  
ATOM   1738 H14R  OL    47      76.334  54.556  45.968  1.00  0.00           H  
ATOM   1739 H14S  OL    47      75.482  53.132  46.503  1.00  0.00           H  
ATOM   1740 C115  OL    47      74.936  53.807  44.532  1.00  0.00           C  
ATOM   1741 H15R  OL    47      74.006  53.231  44.505  1.00  0.00           H  
ATOM   1742 H15S  OL    47      74.776  54.742  43.994  1.00  0.00           H  
ATOM   1743 C116  OL    47      76.062  53.030  43.834  1.00  0.00           C  
ATOM   1744 H16R  OL    47      76.991  53.605  43.891  1.00  0.00           H  
ATOM   1745 H16S  OL    47      76.232  52.094  44.369  1.00  0.00           H  
ATOM   1746 C117  OL    47      75.738  52.724  42.364  1.00  0.00           C  
ATOM   1747 H17R  OL    47      74.698  52.406  42.273  1.00  0.00           H  
ATOM   1748 H17S  OL    47      75.859  53.629  41.762  1.00  0.00           H  
ATOM   1749 C118  OL    47      76.653  51.606  41.844  1.00  0.00           C  
ATOM   1750 H18R  OL    47      76.412  51.367  40.809  1.00  0.00           H  
ATOM   1751 H18S  OL    47      76.521  50.705  42.448  1.00  0.00           H  
ATOM   1752 H18T  OL    47      77.701  51.913  41.888  1.00  0.00           H  
TER    1753       OL    47 
ATOM   1753  C1  CHL    48      25.963  64.214  53.017  1.00  0.00           C  
ATOM   1754  H11 CHL    48      26.853  64.746  53.356  1.00  0.00           H  
ATOM   1755  H12 CHL    48      26.302  63.363  52.424  1.00  0.00           H  
ATOM   1756  C2  CHL    48      25.251  63.685  54.283  1.00  0.00           C  
ATOM   1757  H21 CHL    48      24.391  63.064  54.024  1.00  0.00           H  
ATOM   1758  H22 CHL    48      25.946  63.059  54.844  1.00  0.00           H  
ATOM   1759  C3  CHL    48      24.796  64.838  55.185  1.00  0.00           C  
ATOM   1760  H31 CHL    48      25.677  65.377  55.542  1.00  0.00           H  
ATOM   1761  C4  CHL    48      23.893  65.812  54.403  1.00  0.00           C  
ATOM   1762  H41 CHL    48      22.930  65.334  54.209  1.00  0.00           H  
ATOM   1763  H42 CHL    48      23.691  66.671  55.047  1.00  0.00           H  
ATOM   1764  C5  CHL    48      24.542  66.284  53.098  1.00  0.00           C  
ATOM   1765  C6  CHL    48      24.654  67.589  52.865  1.00  0.00           C  
ATOM   1766  H61 CHL    48      24.239  68.306  53.572  1.00  0.00           H  
ATOM   1767  C7  CHL    48      25.339  68.184  51.660  1.00  0.00           C  
ATOM   1768  H71 CHL    48      24.771  69.051  51.315  1.00  0.00           H  
ATOM   1769  H72 CHL    48      26.322  68.555  51.966  1.00  0.00           H  
ATOM   1770  C8  CHL    48      25.481  67.172  50.503  1.00  0.00           C  
ATOM   1771  H81 CHL    48      24.487  67.021  50.077  1.00  0.00           H  
ATOM   1772  C9  CHL    48      26.049  65.824  51.053  1.00  0.00           C  
ATOM   1773  H91 CHL    48      26.976  66.110  51.557  1.00  0.00           H  
ATOM   1774  C10 CHL    48      25.111  65.197  52.161  1.00  0.00           C  
ATOM   1775  C11 CHL    48      26.489  64.816  49.928  1.00  0.00           C  
ATOM   1776 H111 CHL    48      27.175  64.086  50.371  1.00  0.00           H  
ATOM   1777 H112 CHL    48      25.647  64.230  49.554  1.00  0.00           H  
ATOM   1778  C12 CHL    48      27.219  65.457  48.707  1.00  0.00           C  
ATOM   1779 H121 CHL    48      28.256  65.633  48.986  1.00  0.00           H  
ATOM   1780 H122 CHL    48      27.220  64.723  47.900  1.00  0.00           H  
ATOM   1781  C13 CHL    48      26.608  66.797  48.203  1.00  0.00           C  
ATOM   1782  C14 CHL    48      26.448  67.730  49.427  1.00  0.00           C  
ATOM   1783 H141 CHL    48      27.430  67.813  49.907  1.00  0.00           H  
ATOM   1784  C15 CHL    48      26.167  69.136  48.848  1.00  0.00           C  
ATOM   1785 H151 CHL    48      25.099  69.304  48.690  1.00  0.00           H  
ATOM   1786 H152 CHL    48      26.531  69.927  49.510  1.00  0.00           H  
ATOM   1787  C16 CHL    48      26.924  69.125  47.498  1.00  0.00           C  
ATOM   1788 H161 CHL    48      26.214  69.336  46.694  1.00  0.00           H  
ATOM   1789 H162 CHL    48      27.696  69.898  47.483  1.00  0.00           H  
ATOM   1790  C17 CHL    48      27.537  67.699  47.316  1.00  0.00           C  
ATOM   1791 H171 CHL    48      28.528  67.700  47.775  1.00  0.00           H  
ATOM   1792  C18 CHL    48      25.239  66.509  47.513  1.00  0.00           C  
ATOM   1793 H181 CHL    48      24.598  65.908  48.158  1.00  0.00           H  
ATOM   1794 H182 CHL    48      25.364  65.959  46.582  1.00  0.00           H  
ATOM   1795 H183 CHL    48      24.706  67.431  47.284  1.00  0.00           H  
ATOM   1796  C19 CHL    48      23.939  64.410  51.513  1.00  0.00           C  
ATOM   1797 H191 CHL    48      24.274  63.420  51.198  1.00  0.00           H  
ATOM   1798 H192 CHL    48      23.538  64.917  50.634  1.00  0.00           H  
ATOM   1799 H193 CHL    48      23.121  64.268  52.219  1.00  0.00           H  
ATOM   1800  C20 CHL    48      27.739  67.341  45.805  1.00  0.00           C  
ATOM   1801 H201 CHL    48      26.767  67.422  45.327  1.00  0.00           H  
ATOM   1802  C21 CHL    48      28.251  65.913  45.541  1.00  0.00           C  
ATOM   1803 H211 CHL    48      29.171  65.711  46.092  1.00  0.00           H  
ATOM   1804 H212 CHL    48      28.452  65.798  44.473  1.00  0.00           H  
ATOM   1805 H213 CHL    48      27.505  65.168  45.814  1.00  0.00           H  
ATOM   1806  C22 CHL    48      28.674  68.346  45.067  1.00  0.00           C  
ATOM   1807 H221 CHL    48      28.441  68.324  44.001  1.00  0.00           H  
ATOM   1808 H222 CHL    48      28.459  69.364  45.385  1.00  0.00           H  
ATOM   1809  C23 CHL    48      30.188  68.083  45.191  1.00  0.00           C  
ATOM   1810 H231 CHL    48      30.406  67.612  46.150  1.00  0.00           H  
ATOM   1811 H232 CHL    48      30.463  67.376  44.405  1.00  0.00           H  
ATOM   1812  C24 CHL    48      31.003  69.390  45.071  1.00  0.00           C  
ATOM   1813 H241 CHL    48      30.748  69.903  44.142  1.00  0.00           H  
ATOM   1814 H242 CHL    48      30.691  70.038  45.892  1.00  0.00           H  
ATOM   1815  C25 CHL    48      32.531  69.207  45.157  1.00  0.00           C  
ATOM   1816 H251 CHL    48      32.785  68.752  46.113  1.00  0.00           H  
ATOM   1817  C26 CHL    48      33.259  70.544  45.069  1.00  0.00           C  
ATOM   1818 H261 CHL    48      33.190  70.957  44.060  1.00  0.00           H  
ATOM   1819 H262 CHL    48      34.311  70.396  45.319  1.00  0.00           H  
ATOM   1820 H263 CHL    48      32.829  71.253  45.775  1.00  0.00           H  
ATOM   1821  C27 CHL    48      33.073  68.325  44.035  1.00  0.00           C  
ATOM   1822 H271 CHL    48      34.067  67.960  44.287  1.00  0.00           H  
ATOM   1823 H272 CHL    48      33.118  68.882  43.097  1.00  0.00           H  
ATOM   1824 H273 CHL    48      32.445  67.456  43.891  1.00  0.00           H  
ATOM   1825  O1  CHL    48      24.073  64.267  56.272  1.00  0.00           O  
ATOM   1826  HO1 CHL    48      23.796  65.038  56.841  1.00  0.00           H  
TER    1827      CHL    48 
ATOM   1827 C116  PA    49      39.382  32.103  44.291  1.00  0.00           C  
ATOM   1828 H16R  PA    49      40.358  31.628  44.424  1.00  0.00           H  
ATOM   1829 H16S  PA    49      39.366  33.028  44.870  1.00  0.00           H  
ATOM   1830 H16T  PA    49      39.273  32.361  43.236  1.00  0.00           H  
ATOM   1831 C115  PA    49      38.220  31.197  44.747  1.00  0.00           C  
ATOM   1832 H15R  PA    49      37.838  30.632  43.893  1.00  0.00           H  
ATOM   1833 H15S  PA    49      37.409  31.836  45.102  1.00  0.00           H  
ATOM   1834 C114  PA    49      38.614  30.216  45.867  1.00  0.00           C  
ATOM   1835 H14R  PA    49      39.158  30.755  46.645  1.00  0.00           H  
ATOM   1836 H14S  PA    49      39.284  29.462  45.449  1.00  0.00           H  
ATOM   1837 C113  PA    49      37.420  29.496  46.528  1.00  0.00           C  
ATOM   1838 H13R  PA    49      36.823  28.977  45.773  1.00  0.00           H  
ATOM   1839 H13S  PA    49      36.775  30.231  47.010  1.00  0.00           H  
ATOM   1840 C112  PA    49      37.934  28.499  47.583  1.00  0.00           C  
ATOM   1841 H12R  PA    49      38.594  29.028  48.274  1.00  0.00           H  
ATOM   1842 H12S  PA    49      38.533  27.740  47.075  1.00  0.00           H  
ATOM   1843 C111  PA    49      36.827  27.819  48.410  1.00  0.00           C  
ATOM   1844 H11R  PA    49      36.097  27.341  47.752  1.00  0.00           H  
ATOM   1845 H11S  PA    49      36.296  28.577  48.991  1.00  0.00           H  
ATOM   1846 C110  PA    49      37.403  26.752  49.358  1.00  0.00           C  
ATOM   1847 H10R  PA    49      38.212  27.179  49.954  1.00  0.00           H  
ATOM   1848 H10S  PA    49      37.816  25.933  48.762  1.00  0.00           H  
ATOM   1849  C19  PA    49      36.290  26.221  50.276  1.00  0.00           C  
ATOM   1850  H9R  PA    49      35.511  25.804  49.636  1.00  0.00           H  
ATOM   1851  H9S  PA    49      35.849  27.060  50.817  1.00  0.00           H  
ATOM   1852  C18  PA    49      36.720  25.132  51.278  1.00  0.00           C  
ATOM   1853  H8R  PA    49      37.223  24.334  50.728  1.00  0.00           H  
ATOM   1854  H8S  PA    49      35.821  24.693  51.716  1.00  0.00           H  
ATOM   1855  C17  PA    49      37.624  25.612  52.433  1.00  0.00           C  
ATOM   1856  H7R  PA    49      38.550  26.012  52.016  1.00  0.00           H  
ATOM   1857  H7S  PA    49      37.884  24.744  53.038  1.00  0.00           H  
ATOM   1858  C16  PA    49      36.961  26.667  53.346  1.00  0.00           C  
ATOM   1859  H6R  PA    49      35.942  26.344  53.575  1.00  0.00           H  
ATOM   1860  H6S  PA    49      36.908  27.609  52.797  1.00  0.00           H  
ATOM   1861  C15  PA    49      37.690  26.940  54.681  1.00  0.00           C  
ATOM   1862  H5R  PA    49      37.353  27.909  55.052  1.00  0.00           H  
ATOM   1863  H5S  PA    49      38.767  27.011  54.513  1.00  0.00           H  
ATOM   1864  C14  PA    49      37.355  25.883  55.756  1.00  0.00           C  
ATOM   1865  H4R  PA    49      37.616  24.895  55.378  1.00  0.00           H  
ATOM   1866  H4S  PA    49      36.275  25.887  55.907  1.00  0.00           H  
ATOM   1867  C13  PA    49      38.002  26.060  57.147  1.00  0.00           C  
ATOM   1868  H3R  PA    49      37.554  25.308  57.796  1.00  0.00           H  
ATOM   1869  H3S  PA    49      37.750  27.028  57.585  1.00  0.00           H  
ATOM   1870  C12  PA    49      39.527  25.871  57.165  1.00  0.00           C  
ATOM   1871  H2R  PA    49      39.882  25.498  56.203  1.00  0.00           H  
ATOM   1872  H2S  PA    49      40.017  26.827  57.349  1.00  0.00           H  
ATOM   1873  C11  PC    50      39.946  24.911  58.249  1.00  0.00           C  
ATOM   1874  O12  PC    50      40.072  25.225  59.417  1.00  0.00           O  
ATOM   1875  O11  PC    50      40.181  23.668  57.783  1.00  0.00           O  
ATOM   1876  C1   PC    50      41.031  22.767  58.556  1.00  0.00           C  
ATOM   1877  HR   PC    50      41.963  23.275  58.821  1.00  0.00           H  
ATOM   1878  HS   PC    50      41.280  21.920  57.912  1.00  0.00           H  
ATOM   1879  C2   PC    50      40.373  22.196  59.837  1.00  0.00           C  
ATOM   1880  HX   PC    50      40.086  22.997  60.519  1.00  0.00           H  
ATOM   1881  C3   PC    50      41.409  21.337  60.587  1.00  0.00           C  
ATOM   1882  HA   PC    50      42.051  20.817  59.871  1.00  0.00           H  
ATOM   1883  HB   PC    50      40.903  20.588  61.195  1.00  0.00           H  
ATOM   1884  O31  PC    50      42.256  22.194  61.403  1.00  0.00           O  
ATOM   1885  P31  PC    50      41.978  22.486  62.952  1.00  0.00           P  
ATOM   1886  O32  PC    50      40.740  23.483  62.961  1.00  0.00           O  
ATOM   1887  C31  PC    50      39.406  23.054  63.295  1.00  0.00           C  
ATOM   1888  H1A  PC    50      39.409  22.570  64.276  1.00  0.00           H  
ATOM   1889  H1B  PC    50      39.042  22.349  62.541  1.00  0.00           H  
ATOM   1890  C32  PC    50      38.535  24.327  63.333  1.00  0.00           C  
ATOM   1891  H2A  PC    50      38.465  24.752  62.331  1.00  0.00           H  
ATOM   1892  H2B  PC    50      39.003  25.076  63.979  1.00  0.00           H  
ATOM   1893  N31  PC    50      37.126  24.163  63.838  1.00  0.00           N  
ATOM   1894  C33  PC    50      37.114  23.771  65.279  1.00  0.00           C  
ATOM   1895  H3A  PC    50      37.945  24.271  65.783  1.00  0.00           H  
ATOM   1896  H3B  PC    50      37.220  22.686  65.349  1.00  0.00           H  
ATOM   1897  H3C  PC    50      36.163  24.079  65.720  1.00  0.00           H  
ATOM   1898  C34  PC    50      36.395  25.452  63.699  1.00  0.00           C  
ATOM   1899  H4A  PC    50      36.876  26.219  64.306  1.00  0.00           H  
ATOM   1900  H4B  PC    50      35.370  25.294  64.033  1.00  0.00           H  
ATOM   1901  H4C  PC    50      36.395  25.742  62.647  1.00  0.00           H  
ATOM   1902  C35  PC    50      36.367  23.148  63.049  1.00  0.00           C  
ATOM   1903  H5A  PC    50      36.336  23.480  62.011  1.00  0.00           H  
ATOM   1904  H5B  PC    50      35.355  23.087  63.452  1.00  0.00           H  
ATOM   1905  H5C  PC    50      36.859  22.177  63.136  1.00  0.00           H  
ATOM   1906  O33  PC    50      41.660  21.215  63.651  1.00  0.00           O  
ATOM   1907  O34  PC    50      43.149  23.249  63.440  1.00  0.00           O  
ATOM   1908  O21  PC    50      39.227  21.367  59.498  1.00  0.00           O  
ATOM   1909  C21  PC    50      37.995  21.826  59.798  1.00  0.00           C  
ATOM   1910  O22  PC    50      37.775  22.912  60.308  1.00  0.00           O  
ATOM   1911  C12  OL    51      36.890  20.889  59.390  1.00  0.00           C  
ATOM   1912  H2R  OL    51      37.223  19.857  59.488  1.00  0.00           H  
ATOM   1913  H2S  OL    51      36.047  21.033  60.068  1.00  0.00           H  
ATOM   1914  C13  OL    51      36.472  21.204  57.946  1.00  0.00           C  
ATOM   1915  H3R  OL    51      35.908  22.137  57.967  1.00  0.00           H  
ATOM   1916  H3S  OL    51      37.372  21.383  57.356  1.00  0.00           H  
ATOM   1917  C14  OL    51      35.620  20.138  57.230  1.00  0.00           C  
ATOM   1918  H4R  OL    51      36.093  19.159  57.335  1.00  0.00           H  
ATOM   1919  H4S  OL    51      34.646  20.079  57.720  1.00  0.00           H  
ATOM   1920  C15  OL    51      35.447  20.455  55.720  1.00  0.00           C  
ATOM   1921  H5R  OL    51      36.367  20.187  55.198  1.00  0.00           H  
ATOM   1922  H5S  OL    51      34.661  19.823  55.302  1.00  0.00           H  
ATOM   1923  C16  OL    51      35.121  21.941  55.437  1.00  0.00           C  
ATOM   1924  H6R  OL    51      34.189  22.204  55.941  1.00  0.00           H  
ATOM   1925  H6S  OL    51      35.896  22.574  55.868  1.00  0.00           H  
ATOM   1926  C17  OL    51      35.044  22.340  53.952  1.00  0.00           C  
ATOM   1927  H7R  OL    51      34.912  23.423  53.920  1.00  0.00           H  
ATOM   1928  H7S  OL    51      35.996  22.118  53.462  1.00  0.00           H  
ATOM   1929  C18  OL    51      33.904  21.671  53.168  1.00  0.00           C  
ATOM   1930  H8R  OL    51      34.134  20.606  53.086  1.00  0.00           H  
ATOM   1931  H8S  OL    51      32.982  21.779  53.742  1.00  0.00           H  
ATOM   1932  C19  OL    51      33.789  22.279  51.778  1.00  0.00           C  
ATOM   1933  H9R  OL    51      34.739  22.481  51.287  1.00  0.00           H  
ATOM   1934 C110  OL    51      32.664  22.635  51.160  1.00  0.00           C  
ATOM   1935 H10R  OL    51      32.717  23.122  50.187  1.00  0.00           H  
ATOM   1936 C111  OL    51      31.251  22.358  51.629  1.00  0.00           C  
ATOM   1937 H11R  OL    51      31.237  21.824  52.579  1.00  0.00           H  
ATOM   1938 H11S  OL    51      30.708  23.290  51.791  1.00  0.00           H  
ATOM   1939 C112  OL    51      30.500  21.524  50.576  1.00  0.00           C  
ATOM   1940 H12R  OL    51      31.024  20.575  50.442  1.00  0.00           H  
ATOM   1941 H12S  OL    51      29.507  21.297  50.967  1.00  0.00           H  
ATOM   1942 C113  OL    51      30.341  22.181  49.189  1.00  0.00           C  
ATOM   1943 H13R  OL    51      31.283  22.114  48.640  1.00  0.00           H  
ATOM   1944 H13S  OL    51      29.598  21.597  48.642  1.00  0.00           H  
ATOM   1945 C114  OL    51      29.902  23.659  49.228  1.00  0.00           C  
ATOM   1946 H14R  OL    51      29.302  23.829  50.124  1.00  0.00           H  
ATOM   1947 H14S  OL    51      30.797  24.284  49.293  1.00  0.00           H  
ATOM   1948 C115  OL    51      29.064  24.055  47.996  1.00  0.00           C  
ATOM   1949 H15R  OL    51      29.573  23.706  47.094  1.00  0.00           H  
ATOM   1950 H15S  OL    51      28.111  23.523  48.044  1.00  0.00           H  
ATOM   1951 C116  OL    51      28.787  25.572  47.864  1.00  0.00           C  
ATOM   1952 H16R  OL    51      29.716  26.091  47.641  1.00  0.00           H  
ATOM   1953 H16S  OL    51      28.124  25.741  47.013  1.00  0.00           H  
ATOM   1954 C117  OL    51      28.154  26.220  49.107  1.00  0.00           C  
ATOM   1955 H17R  OL    51      27.274  25.650  49.402  1.00  0.00           H  
ATOM   1956 H17S  OL    51      28.851  26.203  49.945  1.00  0.00           H  
ATOM   1957 C118  OL    51      27.751  27.679  48.863  1.00  0.00           C  
ATOM   1958 H18R  OL    51      27.157  28.012  49.713  1.00  0.00           H  
ATOM   1959 H18S  OL    51      27.144  27.776  47.959  1.00  0.00           H  
ATOM   1960 H18T  OL    51      28.632  28.322  48.783  1.00  0.00           H  
TER    1961       OL    51 
ATOM   1961 C116  PA    52      52.835  48.207  42.034  1.00  0.00           C  
ATOM   1962 H16R  PA    52      52.633  48.743  41.104  1.00  0.00           H  
ATOM   1963 H16S  PA    52      53.431  47.318  41.816  1.00  0.00           H  
ATOM   1964 H16T  PA    52      53.422  48.862  42.680  1.00  0.00           H  
ATOM   1965 C115  PA    52      51.510  47.847  42.729  1.00  0.00           C  
ATOM   1966 H15R  PA    52      50.861  47.307  42.041  1.00  0.00           H  
ATOM   1967 H15S  PA    52      50.999  48.778  42.980  1.00  0.00           H  
ATOM   1968 C114  PA    52      51.724  47.008  44.004  1.00  0.00           C  
ATOM   1969 H14R  PA    52      52.530  47.459  44.582  1.00  0.00           H  
ATOM   1970 H14S  PA    52      52.073  46.008  43.738  1.00  0.00           H  
ATOM   1971 C113  PA    52      50.456  46.883  44.880  1.00  0.00           C  
ATOM   1972 H13R  PA    52      50.705  46.330  45.788  1.00  0.00           H  
ATOM   1973 H13S  PA    52      49.710  46.283  44.354  1.00  0.00           H  
ATOM   1974 C112  PA    52      49.830  48.235  45.299  1.00  0.00           C  
ATOM   1975 H12R  PA    52      49.014  48.051  45.995  1.00  0.00           H  
ATOM   1976 H12S  PA    52      49.375  48.730  44.439  1.00  0.00           H  
ATOM   1977 C111  PA    52      50.822  49.210  45.958  1.00  0.00           C  
ATOM   1978 H11R  PA    52      50.256  50.040  46.391  1.00  0.00           H  
ATOM   1979 H11S  PA    52      51.481  49.633  45.197  1.00  0.00           H  
ATOM   1980 C110  PA    52      51.691  48.569  47.054  1.00  0.00           C  
ATOM   1981 H10R  PA    52      52.355  47.810  46.638  1.00  0.00           H  
ATOM   1982 H10S  PA    52      51.061  48.074  47.791  1.00  0.00           H  
ATOM   1983  C19  PA    52      52.561  49.629  47.731  1.00  0.00           C  
ATOM   1984  H9R  PA    52      51.930  50.415  48.152  1.00  0.00           H  
ATOM   1985  H9S  PA    52      53.207  50.096  46.984  1.00  0.00           H  
ATOM   1986  C18  PA    52      53.447  49.020  48.820  1.00  0.00           C  
ATOM   1987  H8R  PA    52      54.113  49.815  49.152  1.00  0.00           H  
ATOM   1988  H8S  PA    52      54.058  48.224  48.391  1.00  0.00           H  
ATOM   1989  C17  PA    52      52.659  48.414  49.994  1.00  0.00           C  
ATOM   1990  H7R  PA    52      52.098  47.550  49.639  1.00  0.00           H  
ATOM   1991  H7S  PA    52      51.933  49.134  50.368  1.00  0.00           H  
ATOM   1992  C16  PA    52      53.561  47.945  51.142  1.00  0.00           C  
ATOM   1993  H6R  PA    52      54.170  47.107  50.796  1.00  0.00           H  
ATOM   1994  H6S  PA    52      52.934  47.559  51.943  1.00  0.00           H  
ATOM   1995  C15  PA    52      54.478  49.064  51.671  1.00  0.00           C  
ATOM   1996  H5R  PA    52      53.883  49.915  52.008  1.00  0.00           H  
ATOM   1997  H5S  PA    52      55.123  49.417  50.867  1.00  0.00           H  
ATOM   1998  C14  PA    52      55.376  48.562  52.804  1.00  0.00           C  
ATOM   1999  H4R  PA    52      55.641  47.522  52.604  1.00  0.00           H  
ATOM   2000  H4S  PA    52      54.810  48.577  53.738  1.00  0.00           H  
ATOM   2001  C13  PA    52      56.671  49.393  52.926  1.00  0.00           C  
ATOM   2002  H3R  PA    52      56.427  50.388  53.309  1.00  0.00           H  
ATOM   2003  H3S  PA    52      57.096  49.533  51.928  1.00  0.00           H  
ATOM   2004  C12  PA    52      57.729  48.711  53.828  1.00  0.00           C  
ATOM   2005  H2R  PA    52      58.712  49.148  53.655  1.00  0.00           H  
ATOM   2006  H2S  PA    52      57.809  47.649  53.583  1.00  0.00           H  
ATOM   2007  C11  PE    53      57.361  48.863  55.283  1.00  0.00           C  
ATOM   2008  O12  PE    53      57.895  49.638  56.051  1.00  0.00           O  
ATOM   2009  O11  PE    53      56.299  48.098  55.581  1.00  0.00           O  
ATOM   2010  C1   PE    53      55.587  48.243  56.834  1.00  0.00           C  
ATOM   2011  HR   PE    53      56.252  48.013  57.672  1.00  0.00           H  
ATOM   2012  HS   PE    53      54.785  47.500  56.810  1.00  0.00           H  
ATOM   2013  C2   PE    53      54.918  49.641  57.001  1.00  0.00           C  
ATOM   2014  HX   PE    53      55.666  50.431  56.894  1.00  0.00           H  
ATOM   2015  C3   PE    53      54.256  49.704  58.390  1.00  0.00           C  
ATOM   2016  HA   PE    53      53.672  48.789  58.531  1.00  0.00           H  
ATOM   2017  HB   PE    53      53.569  50.550  58.440  1.00  0.00           H  
ATOM   2018  O31  PE    53      55.259  49.786  59.442  1.00  0.00           O  
ATOM   2019  P31  PE    53      55.626  51.141  60.204  1.00  0.00           P  
ATOM   2020  O32  PE    53      56.645  51.867  59.197  1.00  0.00           O  
ATOM   2021  C31  PE    53      57.851  51.240  58.680  1.00  0.00           C  
ATOM   2022  H1A  PE    53      58.118  51.727  57.739  1.00  0.00           H  
ATOM   2023  H1B  PE    53      57.647  50.185  58.477  1.00  0.00           H  
ATOM   2024  C32  PE    53      59.048  51.344  59.640  1.00  0.00           C  
ATOM   2025  H2A  PE    53      59.958  51.098  59.089  1.00  0.00           H  
ATOM   2026  H2B  PE    53      59.162  52.352  60.055  1.00  0.00           H  
ATOM   2027  N31  PE    53      58.932  50.358  60.765  1.00  0.00           N  
ATOM   2028 HN1A  PE    53      58.065  50.535  61.314  1.00  0.00           H  
ATOM   2029 HN1B  PE    53      58.863  49.379  60.410  1.00  0.00           H  
ATOM   2030 HN1C  PE    53      59.744  50.384  61.415  1.00  0.00           H  
ATOM   2031  O33  PE    53      54.420  52.001  60.267  1.00  0.00           O  
ATOM   2032  O34  PE    53      56.333  50.798  61.460  1.00  0.00           O  
ATOM   2033  O21  PE    53      53.844  49.805  56.030  1.00  0.00           O  
ATOM   2034  C21  PE    53      53.478  51.039  55.631  1.00  0.00           C  
ATOM   2035  O22  PE    53      54.167  52.031  55.789  1.00  0.00           O  
ATOM   2036  C12  OL    54      52.110  51.019  54.972  1.00  0.00           C  
ATOM   2037  H2R  OL    54      52.227  51.048  53.888  1.00  0.00           H  
ATOM   2038  H2S  OL    54      51.636  50.068  55.217  1.00  0.00           H  
ATOM   2039  C13  OL    54      51.162  52.143  55.453  1.00  0.00           C  
ATOM   2040  H3R  OL    54      51.178  52.193  56.540  1.00  0.00           H  
ATOM   2041  H3S  OL    54      51.484  53.107  55.060  1.00  0.00           H  
ATOM   2042  C14  OL    54      49.705  51.899  55.029  1.00  0.00           C  
ATOM   2043  H4R  OL    54      49.625  51.935  53.943  1.00  0.00           H  
ATOM   2044  H4S  OL    54      49.433  50.887  55.339  1.00  0.00           H  
ATOM   2045  C15  OL    54      48.681  52.878  55.642  1.00  0.00           C  
ATOM   2046  H5R  OL    54      47.714  52.651  55.196  1.00  0.00           H  
ATOM   2047  H5S  OL    54      48.594  52.667  56.711  1.00  0.00           H  
ATOM   2048  C16  OL    54      48.943  54.394  55.496  1.00  0.00           C  
ATOM   2049  H6R  OL    54      48.070  54.918  55.884  1.00  0.00           H  
ATOM   2050  H6S  OL    54      49.780  54.670  56.135  1.00  0.00           H  
ATOM   2051  C17  OL    54      49.245  54.915  54.080  1.00  0.00           C  
ATOM   2052  H7R  OL    54      49.531  55.967  54.147  1.00  0.00           H  
ATOM   2053  H7S  OL    54      50.117  54.387  53.695  1.00  0.00           H  
ATOM   2054  C18  OL    54      48.085  54.820  53.074  1.00  0.00           C  
ATOM   2055  H8R  OL    54      47.513  53.905  53.227  1.00  0.00           H  
ATOM   2056  H8S  OL    54      47.405  55.660  53.228  1.00  0.00           H  
ATOM   2057  C19  OL    54      48.661  54.848  51.677  1.00  0.00           C  
ATOM   2058  H9R  OL    54      49.674  54.455  51.593  1.00  0.00           H  
ATOM   2059 C110  OL    54      48.077  55.373  50.607  1.00  0.00           C  
ATOM   2060 H10R  OL    54      48.623  55.375  49.665  1.00  0.00           H  
ATOM   2061 C111  OL    54      46.654  55.897  50.546  1.00  0.00           C  
ATOM   2062 H11R  OL    54      46.062  55.202  49.948  1.00  0.00           H  
ATOM   2063 H11S  OL    54      46.195  55.937  51.531  1.00  0.00           H  
ATOM   2064 C112  OL    54      46.555  57.289  49.894  1.00  0.00           C  
ATOM   2065 H12R  OL    54      45.501  57.563  49.823  1.00  0.00           H  
ATOM   2066 H12S  OL    54      47.042  58.034  50.524  1.00  0.00           H  
ATOM   2067 C113  OL    54      47.200  57.298  48.502  1.00  0.00           C  
ATOM   2068 H13R  OL    54      48.281  57.208  48.630  1.00  0.00           H  
ATOM   2069 H13S  OL    54      46.851  56.430  47.938  1.00  0.00           H  
ATOM   2070 C114  OL    54      46.945  58.562  47.675  1.00  0.00           C  
ATOM   2071 H14R  OL    54      45.874  58.726  47.533  1.00  0.00           H  
ATOM   2072 H14S  OL    54      47.367  59.422  48.195  1.00  0.00           H  
ATOM   2073 C115  OL    54      47.638  58.374  46.321  1.00  0.00           C  
ATOM   2074 H15R  OL    54      48.645  57.991  46.498  1.00  0.00           H  
ATOM   2075 H15S  OL    54      47.091  57.615  45.757  1.00  0.00           H  
ATOM   2076 C116  OL    54      47.730  59.646  45.472  1.00  0.00           C  
ATOM   2077 H16R  OL    54      46.751  59.839  45.032  1.00  0.00           H  
ATOM   2078 H16S  OL    54      48.005  60.507  46.088  1.00  0.00           H  
ATOM   2079 C117  OL    54      48.764  59.438  44.354  1.00  0.00           C  
ATOM   2080 H17R  OL    54      49.769  59.429  44.786  1.00  0.00           H  
ATOM   2081 H17S  OL    54      48.590  58.459  43.901  1.00  0.00           H  
ATOM   2082 C118  OL    54      48.675  60.522  43.271  1.00  0.00           C  
ATOM   2083 H18R  OL    54      49.085  60.151  42.331  1.00  0.00           H  
ATOM   2084 H18S  OL    54      49.236  61.410  43.566  1.00  0.00           H  
ATOM   2085 H18T  OL    54      47.637  60.808  43.100  1.00  0.00           H  
TER    2086       OL    54 
ATOM   2086 C116  PA    55      81.370  33.043  40.811  1.00  0.00           C  
ATOM   2087 H16R  PA    55      80.532  32.382  40.577  1.00  0.00           H  
ATOM   2088 H16S  PA    55      82.001  33.098  39.927  1.00  0.00           H  
ATOM   2089 H16T  PA    55      80.972  34.033  41.047  1.00  0.00           H  
ATOM   2090 C115  PA    55      82.165  32.502  42.005  1.00  0.00           C  
ATOM   2091 H15R  PA    55      82.926  33.224  42.311  1.00  0.00           H  
ATOM   2092 H15S  PA    55      82.666  31.571  41.727  1.00  0.00           H  
ATOM   2093 C114  PA    55      81.211  32.291  43.183  1.00  0.00           C  
ATOM   2094 H14R  PA    55      80.307  31.778  42.846  1.00  0.00           H  
ATOM   2095 H14S  PA    55      80.929  33.272  43.562  1.00  0.00           H  
ATOM   2096 C113  PA    55      81.827  31.512  44.339  1.00  0.00           C  
ATOM   2097 H13R  PA    55      82.641  32.097  44.774  1.00  0.00           H  
ATOM   2098 H13S  PA    55      82.250  30.573  43.971  1.00  0.00           H  
ATOM   2099 C112  PA    55      80.747  31.249  45.403  1.00  0.00           C  
ATOM   2100 H12R  PA    55      79.940  30.639  44.990  1.00  0.00           H  
ATOM   2101 H12S  PA    55      80.305  32.193  45.733  1.00  0.00           H  
ATOM   2102 C111  PA    55      81.386  30.544  46.595  1.00  0.00           C  
ATOM   2103 H11R  PA    55      82.096  31.227  47.065  1.00  0.00           H  
ATOM   2104 H11S  PA    55      81.950  29.681  46.235  1.00  0.00           H  
ATOM   2105 C110  PA    55      80.374  30.068  47.640  1.00  0.00           C  
ATOM   2106 H10R  PA    55      79.705  29.333  47.188  1.00  0.00           H  
ATOM   2107 H10S  PA    55      79.768  30.902  48.005  1.00  0.00           H  
ATOM   2108  C19  PA    55      81.185  29.460  48.792  1.00  0.00           C  
ATOM   2109  H9R  PA    55      81.752  30.255  49.280  1.00  0.00           H  
ATOM   2110  H9S  PA    55      81.910  28.754  48.378  1.00  0.00           H  
ATOM   2111  C18  PA    55      80.354  28.741  49.853  1.00  0.00           C  
ATOM   2112  H8R  PA    55      79.942  27.820  49.433  1.00  0.00           H  
ATOM   2113  H8S  PA    55      79.523  29.378  50.167  1.00  0.00           H  
ATOM   2114  C17  PA    55      81.270  28.411  51.045  1.00  0.00           C  
ATOM   2115  H7R  PA    55      81.554  29.332  51.559  1.00  0.00           H  
ATOM   2116  H7S  PA    55      82.188  27.958  50.668  1.00  0.00           H  
ATOM   2117  C16  PA    55      80.619  27.435  52.031  1.00  0.00           C  
ATOM   2118  H6R  PA    55      81.360  27.124  52.772  1.00  0.00           H  
ATOM   2119  H6S  PA    55      80.316  26.545  51.477  1.00  0.00           H  
ATOM   2120  C15  PA    55      79.421  28.047  52.776  1.00  0.00           C  
ATOM   2121  H5R  PA    55      78.775  28.620  52.109  1.00  0.00           H  
ATOM   2122  H5S  PA    55      79.815  28.746  53.515  1.00  0.00           H  
ATOM   2123  C14  PA    55      78.600  26.951  53.467  1.00  0.00           C  
ATOM   2124  H4R  PA    55      79.293  26.272  53.959  1.00  0.00           H  
ATOM   2125  H4S  PA    55      78.060  26.376  52.712  1.00  0.00           H  
ATOM   2126  C13  PA    55      77.612  27.514  54.501  1.00  0.00           C  
ATOM   2127  H3R  PA    55      77.993  28.460  54.895  1.00  0.00           H  
ATOM   2128  H3S  PA    55      77.520  26.818  55.338  1.00  0.00           H  
ATOM   2129  C12  PA    55      76.226  27.760  53.894  1.00  0.00           C  
ATOM   2130  H2R  PA    55      76.308  28.559  53.158  1.00  0.00           H  
ATOM   2131  H2S  PA    55      75.866  26.877  53.364  1.00  0.00           H  
ATOM   2132  C11  PE    56      75.219  28.146  54.951  1.00  0.00           C  
ATOM   2133  O12  PE    56      75.274  27.815  56.124  1.00  0.00           O  
ATOM   2134  O11  PE    56      74.227  28.875  54.416  1.00  0.00           O  
ATOM   2135  C1   PE    56      73.123  29.277  55.267  1.00  0.00           C  
ATOM   2136  HR   PE    56      72.702  28.391  55.749  1.00  0.00           H  
ATOM   2137  HS   PE    56      72.356  29.702  54.616  1.00  0.00           H  
ATOM   2138  C2   PE    56      73.508  30.346  56.328  1.00  0.00           C  
ATOM   2139  HX   PE    56      74.336  30.007  56.953  1.00  0.00           H  
ATOM   2140  C3   PE    56      72.281  30.579  57.239  1.00  0.00           C  
ATOM   2141  HA   PE    56      71.432  30.855  56.607  1.00  0.00           H  
ATOM   2142  HB   PE    56      72.471  31.400  57.934  1.00  0.00           H  
ATOM   2143  O31  PE    56      71.899  29.353  57.935  1.00  0.00           O  
ATOM   2144  P31  PE    56      72.199  29.046  59.473  1.00  0.00           P  
ATOM   2145  O32  PE    56      73.556  28.217  59.477  1.00  0.00           O  
ATOM   2146  C31  PE    56      73.622  26.814  59.123  1.00  0.00           C  
ATOM   2147  H1A  PE    56      74.592  26.617  58.664  1.00  0.00           H  
ATOM   2148  H1B  PE    56      72.836  26.557  58.413  1.00  0.00           H  
ATOM   2149  C32  PE    56      73.489  25.942  60.376  1.00  0.00           C  
ATOM   2150  H2A  PE    56      72.512  26.113  60.824  1.00  0.00           H  
ATOM   2151  H2B  PE    56      73.591  24.887  60.108  1.00  0.00           H  
ATOM   2152  N31  PE    56      74.522  26.231  61.424  1.00  0.00           N  
ATOM   2153 HN1A  PE    56      74.395  25.649  62.278  1.00  0.00           H  
ATOM   2154 HN1B  PE    56      75.468  26.008  61.055  1.00  0.00           H  
ATOM   2155 HN1C  PE    56      74.524  27.237  61.696  1.00  0.00           H  
ATOM   2156  O33  PE    56      72.455  30.316  60.184  1.00  0.00           O  
ATOM   2157  O34  PE    56      71.080  28.204  59.951  1.00  0.00           O  
ATOM   2158  O21  PE    56      73.849  31.602  55.665  1.00  0.00           O  
ATOM   2159  C21  PE    56      75.130  31.818  55.283  1.00  0.00           C  
ATOM   2160  O22  PE    56      76.037  31.035  55.495  1.00  0.00           O  
ATOM   2161  C12  OL    57      75.260  33.107  54.480  1.00  0.00           C  
ATOM   2162  H2R  OL    57      74.705  32.980  53.551  1.00  0.00           H  
ATOM   2163  H2S  OL    57      74.781  33.903  55.052  1.00  0.00           H  
ATOM   2164  C13  OL    57      76.720  33.507  54.141  1.00  0.00           C  
ATOM   2165  H3R  OL    57      77.232  33.750  55.075  1.00  0.00           H  
ATOM   2166  H3S  OL    57      77.231  32.641  53.718  1.00  0.00           H  
ATOM   2167  C14  OL    57      76.907  34.731  53.201  1.00  0.00           C  
ATOM   2168  H4R  OL    57      76.559  35.607  53.746  1.00  0.00           H  
ATOM   2169  H4S  OL    57      77.981  34.868  53.046  1.00  0.00           H  
ATOM   2170  C15  OL    57      76.195  34.708  51.820  1.00  0.00           C  
ATOM   2171  H5R  OL    57      76.542  33.845  51.248  1.00  0.00           H  
ATOM   2172  H5S  OL    57      75.125  34.584  51.990  1.00  0.00           H  
ATOM   2173  C16  OL    57      76.402  36.005  50.985  1.00  0.00           C  
ATOM   2174  H6R  OL    57      76.356  36.855  51.667  1.00  0.00           H  
ATOM   2175  H6S  OL    57      77.400  36.010  50.540  1.00  0.00           H  
ATOM   2176  C17  OL    57      75.361  36.230  49.856  1.00  0.00           C  
ATOM   2177  H7R  OL    57      75.589  35.575  49.012  1.00  0.00           H  
ATOM   2178  H7S  OL    57      74.370  35.953  50.222  1.00  0.00           H  
ATOM   2179  C18  OL    57      75.296  37.699  49.372  1.00  0.00           C  
ATOM   2180  H8R  OL    57      75.133  38.325  50.250  1.00  0.00           H  
ATOM   2181  H8S  OL    57      76.248  38.016  48.940  1.00  0.00           H  
ATOM   2182  C19  OL    57      74.122  37.936  48.437  1.00  0.00           C  
ATOM   2183  H9R  OL    57      73.149  37.717  48.878  1.00  0.00           H  
ATOM   2184 C110  OL    57      74.159  38.466  47.217  1.00  0.00           C  
ATOM   2185 H10R  OL    57      73.221  38.646  46.696  1.00  0.00           H  
ATOM   2186 C111  OL    57      75.385  38.716  46.367  1.00  0.00           C  
ATOM   2187 H11R  OL    57      76.286  38.292  46.814  1.00  0.00           H  
ATOM   2188 H11S  OL    57      75.207  38.196  45.427  1.00  0.00           H  
ATOM   2189 C112  OL    57      75.601  40.209  46.045  1.00  0.00           C  
ATOM   2190 H12R  OL    57      74.644  40.639  45.743  1.00  0.00           H  
ATOM   2191 H12S  OL    57      75.917  40.731  46.951  1.00  0.00           H  
ATOM   2192 C113  OL    57      76.604  40.456  44.888  1.00  0.00           C  
ATOM   2193 H13R  OL    57      76.180  40.010  43.985  1.00  0.00           H  
ATOM   2194 H13S  OL    57      76.668  41.527  44.679  1.00  0.00           H  
ATOM   2195 C114  OL    57      78.031  39.886  45.081  1.00  0.00           C  
ATOM   2196 H14R  OL    57      77.972  38.817  45.288  1.00  0.00           H  
ATOM   2197 H14S  OL    57      78.569  39.990  44.136  1.00  0.00           H  
ATOM   2198 C115  OL    57      78.875  40.552  46.187  1.00  0.00           C  
ATOM   2199 H15R  OL    57      78.931  41.627  46.008  1.00  0.00           H  
ATOM   2200 H15S  OL    57      78.386  40.391  47.146  1.00  0.00           H  
ATOM   2201 C116  OL    57      80.309  39.981  46.237  1.00  0.00           C  
ATOM   2202 H16R  OL    57      80.250  38.901  46.389  1.00  0.00           H  
ATOM   2203 H16S  OL    57      80.775  40.145  45.263  1.00  0.00           H  
ATOM   2204 C117  OL    57      81.215  40.599  47.330  1.00  0.00           C  
ATOM   2205 H17R  OL    57      81.268  41.684  47.205  1.00  0.00           H  
ATOM   2206 H17S  OL    57      80.791  40.415  48.319  1.00  0.00           H  
ATOM   2207 C118  OL    57      82.635  39.999  47.286  1.00  0.00           C  
ATOM   2208 H18R  OL    57      83.302  40.524  47.973  1.00  0.00           H  
ATOM   2209 H18S  OL    57      83.056  40.071  46.280  1.00  0.00           H  
ATOM   2210 H18T  OL    57      82.605  38.945  47.574  1.00  0.00           H  
TER    2211       OL    57 
ATOM   2211 C116  PA    58      13.400  36.185  43.274  1.00  0.00           C  
ATOM   2212 H16R  PA    58      14.452  36.428  43.432  1.00  0.00           H  
ATOM   2213 H16S  PA    58      13.339  35.394  42.523  1.00  0.00           H  
ATOM   2214 H16T  PA    58      12.995  35.797  44.212  1.00  0.00           H  
ATOM   2215 C115  PA    58      12.624  37.427  42.789  1.00  0.00           C  
ATOM   2216 H15R  PA    58      11.792  37.122  42.150  1.00  0.00           H  
ATOM   2217 H15S  PA    58      13.305  38.027  42.189  1.00  0.00           H  
ATOM   2218 C114  PA    58      12.034  38.281  43.922  1.00  0.00           C  
ATOM   2219 H14R  PA    58      11.433  37.614  44.541  1.00  0.00           H  
ATOM   2220 H14S  PA    58      11.352  39.029  43.510  1.00  0.00           H  
ATOM   2221 C113  PA    58      13.079  38.974  44.810  1.00  0.00           C  
ATOM   2222 H13R  PA    58      13.468  39.872  44.326  1.00  0.00           H  
ATOM   2223 H13S  PA    58      13.907  38.286  44.986  1.00  0.00           H  
ATOM   2224 C112  PA    58      12.445  39.353  46.151  1.00  0.00           C  
ATOM   2225 H12R  PA    58      11.821  38.520  46.482  1.00  0.00           H  
ATOM   2226 H12S  PA    58      11.775  40.204  46.016  1.00  0.00           H  
ATOM   2227 C111  PA    58      13.494  39.658  47.232  1.00  0.00           C  
ATOM   2228 H11R  PA    58      13.783  40.709  47.184  1.00  0.00           H  
ATOM   2229 H11S  PA    58      14.395  39.053  47.091  1.00  0.00           H  
ATOM   2230 C110  PA    58      12.880  39.360  48.600  1.00  0.00           C  
ATOM   2231 H10R  PA    58      12.358  38.401  48.564  1.00  0.00           H  
ATOM   2232 H10S  PA    58      12.145  40.133  48.829  1.00  0.00           H  
ATOM   2233  C19  PA    58      13.899  39.286  49.734  1.00  0.00           C  
ATOM   2234  H9R  PA    58      14.565  40.151  49.717  1.00  0.00           H  
ATOM   2235  H9S  PA    58      14.508  38.386  49.628  1.00  0.00           H  
ATOM   2236  C18  PA    58      13.128  39.246  51.055  1.00  0.00           C  
ATOM   2237  H8R  PA    58      12.319  38.515  51.007  1.00  0.00           H  
ATOM   2238  H8S  PA    58      12.680  40.227  51.218  1.00  0.00           H  
ATOM   2239  C17  PA    58      14.073  38.890  52.199  1.00  0.00           C  
ATOM   2240  H7R  PA    58      14.851  39.653  52.243  1.00  0.00           H  
ATOM   2241  H7S  PA    58      14.545  37.929  51.988  1.00  0.00           H  
ATOM   2242  C16  PA    58      13.386  38.823  53.565  1.00  0.00           C  
ATOM   2243  H6R  PA    58      12.657  38.012  53.605  1.00  0.00           H  
ATOM   2244  H6S  PA    58      12.865  39.762  53.762  1.00  0.00           H  
ATOM   2245  C15  PA    58      14.467  38.607  54.625  1.00  0.00           C  
ATOM   2246  H5R  PA    58      15.282  39.296  54.411  1.00  0.00           H  
ATOM   2247  H5S  PA    58      14.843  37.584  54.566  1.00  0.00           H  
ATOM   2248  C14  PA    58      13.970  38.912  56.033  1.00  0.00           C  
ATOM   2249  H4R  PA    58      13.093  38.304  56.262  1.00  0.00           H  
ATOM   2250  H4S  PA    58      13.677  39.960  56.068  1.00  0.00           H  
ATOM   2251  C13  PA    58      15.058  38.673  57.083  1.00  0.00           C  
ATOM   2252  H3R  PA    58      15.894  39.348  56.901  1.00  0.00           H  
ATOM   2253  H3S  PA    58      15.434  37.650  57.008  1.00  0.00           H  
ATOM   2254  C12  PA    58      14.477  38.938  58.479  1.00  0.00           C  
ATOM   2255  H2R  PA    58      13.629  38.273  58.644  1.00  0.00           H  
ATOM   2256  H2S  PA    58      14.120  39.966  58.517  1.00  0.00           H  
ATOM   2257  C11  PE    59      15.481  38.700  59.574  1.00  0.00           C  
ATOM   2258  O12  PE    59      15.803  39.529  60.409  1.00  0.00           O  
ATOM   2259  O11  PE    59      16.006  37.468  59.503  1.00  0.00           O  
ATOM   2260  C1   PE    59      16.861  37.046  60.592  1.00  0.00           C  
ATOM   2261  HR   PE    59      16.232  37.000  61.483  1.00  0.00           H  
ATOM   2262  HS   PE    59      17.651  37.786  60.749  1.00  0.00           H  
ATOM   2263  C2   PE    59      17.489  35.653  60.312  1.00  0.00           C  
ATOM   2264  HX   PE    59      16.727  34.879  60.381  1.00  0.00           H  
ATOM   2265  C3   PE    59      18.605  35.322  61.315  1.00  0.00           C  
ATOM   2266  HA   PE    59      19.439  36.010  61.160  1.00  0.00           H  
ATOM   2267  HB   PE    59      18.954  34.301  61.130  1.00  0.00           H  
ATOM   2268  O31  PE    59      18.153  35.463  62.685  1.00  0.00           O  
ATOM   2269  P31  PE    59      17.411  34.289  63.440  1.00  0.00           P  
ATOM   2270  O32  PE    59      18.474  33.120  63.473  1.00  0.00           O  
ATOM   2271  C31  PE    59      19.654  33.204  64.296  1.00  0.00           C  
ATOM   2272  H1A  PE    59      19.357  33.286  65.346  1.00  0.00           H  
ATOM   2273  H1B  PE    59      20.252  34.083  64.033  1.00  0.00           H  
ATOM   2274  C32  PE    59      20.453  31.911  64.075  1.00  0.00           C  
ATOM   2275  H2A  PE    59      21.399  31.966  64.615  1.00  0.00           H  
ATOM   2276  H2B  PE    59      19.871  31.071  64.461  1.00  0.00           H  
ATOM   2277  N31  PE    59      20.804  31.609  62.643  1.00  0.00           N  
ATOM   2278 HN1A  PE    59      19.971  31.636  62.018  1.00  0.00           H  
ATOM   2279 HN1B  PE    59      21.462  32.320  62.262  1.00  0.00           H  
ATOM   2280 HN1C  PE    59      21.266  30.679  62.551  1.00  0.00           H  
ATOM   2281  O33  PE    59      17.141  34.753  64.813  1.00  0.00           O  
ATOM   2282  O34  PE    59      16.273  33.861  62.599  1.00  0.00           O  
ATOM   2283  O21  PE    59      18.124  35.636  59.010  1.00  0.00           O  
ATOM   2284  C21  PE    59      17.506  34.995  58.005  1.00  0.00           C  
ATOM   2285  O22  PE    59      16.416  34.451  58.092  1.00  0.00           O  
ATOM   2286  C12  OL    60      18.273  35.144  56.714  1.00  0.00           C  
ATOM   2287  H2R  OL    60      18.917  36.023  56.787  1.00  0.00           H  
ATOM   2288  H2S  OL    60      18.925  34.282  56.561  1.00  0.00           H  
ATOM   2289  C13  OL    60      17.311  35.333  55.532  1.00  0.00           C  
ATOM   2290  H3R  OL    60      16.785  34.399  55.318  1.00  0.00           H  
ATOM   2291  H3S  OL    60      16.554  36.071  55.802  1.00  0.00           H  
ATOM   2292  C14  OL    60      18.071  35.827  54.295  1.00  0.00           C  
ATOM   2293  H4R  OL    60      18.628  36.725  54.558  1.00  0.00           H  
ATOM   2294  H4S  OL    60      18.807  35.081  53.993  1.00  0.00           H  
ATOM   2295  C15  OL    60      17.125  36.152  53.131  1.00  0.00           C  
ATOM   2296  H5R  OL    60      16.378  35.362  53.025  1.00  0.00           H  
ATOM   2297  H5S  OL    60      16.593  37.078  53.350  1.00  0.00           H  
ATOM   2298  C16  OL    60      17.899  36.334  51.820  1.00  0.00           C  
ATOM   2299  H6R  OL    60      18.548  37.207  51.916  1.00  0.00           H  
ATOM   2300  H6S  OL    60      18.526  35.461  51.630  1.00  0.00           H  
ATOM   2301  C17  OL    60      16.956  36.542  50.634  1.00  0.00           C  
ATOM   2302  H7R  OL    60      16.324  35.661  50.499  1.00  0.00           H  
ATOM   2303  H7S  OL    60      16.315  37.397  50.840  1.00  0.00           H  
ATOM   2304  C18  OL    60      17.741  36.804  49.347  1.00  0.00           C  
ATOM   2305  H8R  OL    60      18.366  37.687  49.501  1.00  0.00           H  
ATOM   2306  H8S  OL    60      18.406  35.958  49.166  1.00  0.00           H  
ATOM   2307  C19  OL    60      16.777  37.050  48.203  1.00  0.00           C  
ATOM   2308  H9R  OL    60      15.917  37.662  48.448  1.00  0.00           H  
ATOM   2309 C110  OL    60      16.867  36.535  46.985  1.00  0.00           C  
ATOM   2310 H10R  OL    60      16.095  36.732  46.245  1.00  0.00           H  
ATOM   2311 C111  OL    60      17.972  35.620  46.536  1.00  0.00           C  
ATOM   2312 H11R  OL    60      18.218  35.787  45.486  1.00  0.00           H  
ATOM   2313 H11S  OL    60      18.877  35.809  47.115  1.00  0.00           H  
ATOM   2314 C112  OL    60      17.480  34.185  46.734  1.00  0.00           C  
ATOM   2315 H12R  OL    60      17.104  34.066  47.755  1.00  0.00           H  
ATOM   2316 H12S  OL    60      16.644  34.020  46.056  1.00  0.00           H  
ATOM   2317 C113  OL    60      18.552  33.132  46.462  1.00  0.00           C  
ATOM   2318 H13R  OL    60      18.117  32.145  46.640  1.00  0.00           H  
ATOM   2319 H13S  OL    60      18.875  33.177  45.420  1.00  0.00           H  
ATOM   2320 C114  OL    60      19.769  33.324  47.370  1.00  0.00           C  
ATOM   2321 H14R  OL    60      20.365  34.175  47.029  1.00  0.00           H  
ATOM   2322 H14S  OL    60      19.446  33.520  48.394  1.00  0.00           H  
ATOM   2323 C115  OL    60      20.614  32.055  47.340  1.00  0.00           C  
ATOM   2324 H15R  OL    60      20.008  31.239  47.734  1.00  0.00           H  
ATOM   2325 H15S  OL    60      20.875  31.823  46.307  1.00  0.00           H  
ATOM   2326 C116  OL    60      21.867  32.165  48.203  1.00  0.00           C  
ATOM   2327 H16R  OL    60      22.420  33.071  47.948  1.00  0.00           H  
ATOM   2328 H16S  OL    60      21.544  32.247  49.242  1.00  0.00           H  
ATOM   2329 C117  OL    60      22.798  30.952  48.058  1.00  0.00           C  
ATOM   2330 H17R  OL    60      22.241  30.021  48.191  1.00  0.00           H  
ATOM   2331 H17S  OL    60      23.242  30.940  47.060  1.00  0.00           H  
ATOM   2332 C118  OL    60      23.902  31.044  49.115  1.00  0.00           C  
ATOM   2333 H18R  OL    60      24.682  30.307  48.927  1.00  0.00           H  
ATOM   2334 H18S  OL    60      23.472  30.882  50.106  1.00  0.00           H  
ATOM   2335 H18T  OL    60      24.360  32.033  49.096  1.00  0.00           H  
TER    2336       OL    60 
ATOM   2336  C1  CHL    61      26.114  34.866  57.052  1.00  0.00           C  
ATOM   2337  H11 CHL    61      26.606  35.768  56.682  1.00  0.00           H  
ATOM   2338  H12 CHL    61      26.606  34.015  56.576  1.00  0.00           H  
ATOM   2339  C2  CHL    61      26.385  34.778  58.573  1.00  0.00           C  
ATOM   2340  H21 CHL    61      26.120  33.788  58.951  1.00  0.00           H  
ATOM   2341  H22 CHL    61      27.453  34.913  58.760  1.00  0.00           H  
ATOM   2342  C3  CHL    61      25.630  35.888  59.325  1.00  0.00           C  
ATOM   2343  H31 CHL    61      26.026  36.856  59.011  1.00  0.00           H  
ATOM   2344  C4  CHL    61      24.127  35.844  59.046  1.00  0.00           C  
ATOM   2345  H41 CHL    61      23.705  34.945  59.498  1.00  0.00           H  
ATOM   2346  H42 CHL    61      23.672  36.705  59.541  1.00  0.00           H  
ATOM   2347  C5  CHL    61      23.802  35.856  57.566  1.00  0.00           C  
ATOM   2348  C6  CHL    61      22.789  36.604  57.149  1.00  0.00           C  
ATOM   2349  H61 CHL    61      22.234  37.201  57.869  1.00  0.00           H  
ATOM   2350  C7  CHL    61      22.301  36.679  55.724  1.00  0.00           C  
ATOM   2351  H71 CHL    61      21.217  36.527  55.703  1.00  0.00           H  
ATOM   2352  H72 CHL    61      22.466  37.704  55.384  1.00  0.00           H  
ATOM   2353  C8  CHL    61      22.994  35.670  54.763  1.00  0.00           C  
ATOM   2354  H81 CHL    61      22.458  34.721  54.824  1.00  0.00           H  
ATOM   2355  C9  CHL    61      24.483  35.432  55.165  1.00  0.00           C  
ATOM   2356  H91 CHL    61      24.959  36.416  55.147  1.00  0.00           H  
ATOM   2357  C10 CHL    61      24.602  34.920  56.652  1.00  0.00           C  
ATOM   2358  C11 CHL    61      25.251  34.568  54.103  1.00  0.00           C  
ATOM   2359 H111 CHL    61      26.318  34.576  54.335  1.00  0.00           H  
ATOM   2360 H112 CHL    61      24.944  33.522  54.163  1.00  0.00           H  
ATOM   2361  C12 CHL    61      25.082  35.067  52.634  1.00  0.00           C  
ATOM   2362 H121 CHL    61      25.633  36.003  52.510  1.00  0.00           H  
ATOM   2363 H122 CHL    61      25.532  34.332  51.963  1.00  0.00           H  
ATOM   2364  C13 CHL    61      23.595  35.288  52.247  1.00  0.00           C  
ATOM   2365  C14 CHL    61      22.962  36.216  53.312  1.00  0.00           C  
ATOM   2366 H141 CHL    61      23.564  37.131  53.340  1.00  0.00           H  
ATOM   2367  C15 CHL    61      21.610  36.660  52.725  1.00  0.00           C  
ATOM   2368 H151 CHL    61      20.807  35.968  52.984  1.00  0.00           H  
ATOM   2369 H152 CHL    61      21.342  37.654  53.090  1.00  0.00           H  
ATOM   2370  C16 CHL    61      21.850  36.658  51.198  1.00  0.00           C  
ATOM   2371 H161 CHL    61      21.128  35.983  50.735  1.00  0.00           H  
ATOM   2372 H162 CHL    61      21.686  37.660  50.793  1.00  0.00           H  
ATOM   2373  C17 CHL    61      23.321  36.164  50.978  1.00  0.00           C  
ATOM   2374 H171 CHL    61      23.934  37.069  51.053  1.00  0.00           H  
ATOM   2375  C18 CHL    61      22.877  33.899  52.154  1.00  0.00           C  
ATOM   2376 H181 CHL    61      22.883  33.386  53.114  1.00  0.00           H  
ATOM   2377 H182 CHL    61      23.374  33.237  51.444  1.00  0.00           H  
ATOM   2378 H183 CHL    61      21.836  33.994  51.844  1.00  0.00           H  
ATOM   2379  C19 CHL    61      23.965  33.528  56.846  1.00  0.00           C  
ATOM   2380 H191 CHL    61      24.205  33.118  57.828  1.00  0.00           H  
ATOM   2381 H192 CHL    61      24.298  32.815  56.099  1.00  0.00           H  
ATOM   2382 H193 CHL    61      22.879  33.604  56.788  1.00  0.00           H  
ATOM   2383  C20 CHL    61      23.656  35.544  49.576  1.00  0.00           C  
ATOM   2384 H201 CHL    61      23.426  34.478  49.563  1.00  0.00           H  
ATOM   2385  C21 CHL    61      25.165  35.730  49.275  1.00  0.00           C  
ATOM   2386 H211 CHL    61      25.451  35.280  48.323  1.00  0.00           H  
ATOM   2387 H212 CHL    61      25.783  35.273  50.046  1.00  0.00           H  
ATOM   2388 H213 CHL    61      25.410  36.793  49.219  1.00  0.00           H  
ATOM   2389  C22 CHL    61      22.805  36.213  48.467  1.00  0.00           C  
ATOM   2390 H221 CHL    61      21.780  35.847  48.548  1.00  0.00           H  
ATOM   2391 H222 CHL    61      22.786  37.285  48.662  1.00  0.00           H  
ATOM   2392  C23 CHL    61      23.256  36.028  47.003  1.00  0.00           C  
ATOM   2393 H231 CHL    61      24.249  36.462  46.880  1.00  0.00           H  
ATOM   2394 H232 CHL    61      23.314  34.968  46.743  1.00  0.00           H  
ATOM   2395  C24 CHL    61      22.266  36.732  46.054  1.00  0.00           C  
ATOM   2396 H241 CHL    61      21.340  36.153  46.038  1.00  0.00           H  
ATOM   2397 H242 CHL    61      22.016  37.710  46.472  1.00  0.00           H  
ATOM   2398  C25 CHL    61      22.777  36.934  44.614  1.00  0.00           C  
ATOM   2399 H251 CHL    61      23.103  35.986  44.188  1.00  0.00           H  
ATOM   2400  C26 CHL    61      23.976  37.878  44.578  1.00  0.00           C  
ATOM   2401 H261 CHL    61      23.739  38.805  45.089  1.00  0.00           H  
ATOM   2402 H262 CHL    61      24.262  38.108  43.551  1.00  0.00           H  
ATOM   2403 H263 CHL    61      24.827  37.408  45.068  1.00  0.00           H  
ATOM   2404  C27 CHL    61      21.652  37.487  43.735  1.00  0.00           C  
ATOM   2405 H271 CHL    61      22.053  37.839  42.783  1.00  0.00           H  
ATOM   2406 H272 CHL    61      21.140  38.316  44.226  1.00  0.00           H  
ATOM   2407 H273 CHL    61      20.922  36.703  43.529  1.00  0.00           H  
ATOM   2408  O1  CHL    61      25.784  35.727  60.724  1.00  0.00           O  
ATOM   2409  HO1 CHL    61      25.543  34.771  60.890  1.00  0.00           H  
TER    2410      CHL    61 
ATOM   2410 C116  PA    62      19.325  19.817  38.862  1.00  0.00           C  
ATOM   2411 H16R  PA    62      20.005  19.955  38.020  1.00  0.00           H  
ATOM   2412 H16S  PA    62      18.689  20.702  38.939  1.00  0.00           H  
ATOM   2413 H16T  PA    62      18.693  18.952  38.651  1.00  0.00           H  
ATOM   2414 C115  PA    62      20.115  19.606  40.168  1.00  0.00           C  
ATOM   2415 H15R  PA    62      19.429  19.248  40.939  1.00  0.00           H  
ATOM   2416 H15S  PA    62      20.511  20.567  40.506  1.00  0.00           H  
ATOM   2417 C114  PA    62      21.270  18.600  39.980  1.00  0.00           C  
ATOM   2418 H14R  PA    62      21.929  18.971  39.191  1.00  0.00           H  
ATOM   2419 H14S  PA    62      20.861  17.648  39.638  1.00  0.00           H  
ATOM   2420 C113  PA    62      22.121  18.338  41.236  1.00  0.00           C  
ATOM   2421 H13R  PA    62      22.702  19.234  41.463  1.00  0.00           H  
ATOM   2422 H13S  PA    62      22.829  17.533  41.020  1.00  0.00           H  
ATOM   2423 C112  PA    62      21.286  17.951  42.469  1.00  0.00           C  
ATOM   2424 H12R  PA    62      20.609  17.134  42.209  1.00  0.00           H  
ATOM   2425 H12S  PA    62      20.672  18.803  42.771  1.00  0.00           H  
ATOM   2426 C111  PA    62      22.172  17.534  43.653  1.00  0.00           C  
ATOM   2427 H11R  PA    62      22.875  18.339  43.877  1.00  0.00           H  
ATOM   2428 H11S  PA    62      22.770  16.664  43.373  1.00  0.00           H  
ATOM   2429 C110  PA    62      21.329  17.208  44.902  1.00  0.00           C  
ATOM   2430 H10R  PA    62      20.862  16.230  44.777  1.00  0.00           H  
ATOM   2431 H10S  PA    62      20.525  17.939  45.016  1.00  0.00           H  
ATOM   2432  C19  PA    62      22.184  17.172  46.175  1.00  0.00           C  
ATOM   2433  H9R  PA    62      22.553  18.169  46.421  1.00  0.00           H  
ATOM   2434  H9S  PA    62      23.050  16.541  45.987  1.00  0.00           H  
ATOM   2435  C18  PA    62      21.398  16.617  47.369  1.00  0.00           C  
ATOM   2436  H8R  PA    62      20.496  17.214  47.529  1.00  0.00           H  
ATOM   2437  H8S  PA    62      21.073  15.600  47.138  1.00  0.00           H  
ATOM   2438  C17  PA    62      22.251  16.587  48.651  1.00  0.00           C  
ATOM   2439  H7R  PA    62      22.615  17.589  48.885  1.00  0.00           H  
ATOM   2440  H7S  PA    62      23.115  15.935  48.518  1.00  0.00           H  
ATOM   2441  C16  PA    62      21.416  16.069  49.821  1.00  0.00           C  
ATOM   2442  H6R  PA    62      20.977  15.111  49.537  1.00  0.00           H  
ATOM   2443  H6S  PA    62      20.603  16.779  49.985  1.00  0.00           H  
ATOM   2444  C15  PA    62      22.200  15.876  51.130  1.00  0.00           C  
ATOM   2445  H5R  PA    62      22.878  16.719  51.291  1.00  0.00           H  
ATOM   2446  H5S  PA    62      22.818  14.977  51.064  1.00  0.00           H  
ATOM   2447  C14  PA    62      21.201  15.760  52.299  1.00  0.00           C  
ATOM   2448  H4R  PA    62      20.350  15.151  51.983  1.00  0.00           H  
ATOM   2449  H4S  PA    62      20.817  16.752  52.542  1.00  0.00           H  
ATOM   2450  C13  PA    62      21.771  15.128  53.575  1.00  0.00           C  
ATOM   2451  H3R  PA    62      21.713  14.044  53.471  1.00  0.00           H  
ATOM   2452  H3S  PA    62      21.138  15.408  54.422  1.00  0.00           H  
ATOM   2453  C12  PA    62      23.240  15.519  53.833  1.00  0.00           C  
ATOM   2454  H2R  PA    62      23.375  16.592  53.701  1.00  0.00           H  
ATOM   2455  H2S  PA    62      23.867  15.004  53.107  1.00  0.00           H  
ATOM   2456  C11  PE    63      23.740  15.139  55.201  1.00  0.00           C  
ATOM   2457  O12  PE    63      24.606  15.764  55.779  1.00  0.00           O  
ATOM   2458  O11  PE    63      23.154  14.038  55.689  1.00  0.00           O  
ATOM   2459  C1   PE    63      23.543  13.580  57.013  1.00  0.00           C  
ATOM   2460  HR   PE    63      23.421  14.398  57.729  1.00  0.00           H  
ATOM   2461  HS   PE    63      24.585  13.250  56.999  1.00  0.00           H  
ATOM   2462  C2   PE    63      22.622  12.404  57.397  1.00  0.00           C  
ATOM   2463  HX   PE    63      21.586  12.748  57.346  1.00  0.00           H  
ATOM   2464  C3   PE    63      22.899  11.867  58.807  1.00  0.00           C  
ATOM   2465  HA   PE    63      23.886  11.396  58.840  1.00  0.00           H  
ATOM   2466  HB   PE    63      22.149  11.117  59.052  1.00  0.00           H  
ATOM   2467  O31  PE    63      22.790  12.922  59.789  1.00  0.00           O  
ATOM   2468  P31  PE    63      23.878  13.073  60.916  1.00  0.00           P  
ATOM   2469  O32  PE    63      23.946  11.622  61.579  1.00  0.00           O  
ATOM   2470  C31  PE    63      23.149  11.219  62.718  1.00  0.00           C  
ATOM   2471  H1A  PE    63      23.047  10.129  62.685  1.00  0.00           H  
ATOM   2472  H1B  PE    63      22.152  11.674  62.700  1.00  0.00           H  
ATOM   2473  C32  PE    63      23.937  11.630  63.974  1.00  0.00           C  
ATOM   2474  H2A  PE    63      24.972  11.306  63.847  1.00  0.00           H  
ATOM   2475  H2B  PE    63      23.923  12.720  64.056  1.00  0.00           H  
ATOM   2476  N31  PE    63      23.429  11.055  65.280  1.00  0.00           N  
ATOM   2477 HN1A  PE    63      22.493  11.430  65.532  1.00  0.00           H  
ATOM   2478 HN1B  PE    63      23.313  10.020  65.235  1.00  0.00           H  
ATOM   2479 HN1C  PE    63      24.049  11.245  66.095  1.00  0.00           H  
ATOM   2480  O33  PE    63      25.173  13.369  60.266  1.00  0.00           O  
ATOM   2481  O34  PE    63      23.360  14.063  61.889  1.00  0.00           O  
ATOM   2482  O21  PE    63      22.880  11.337  56.449  1.00  0.00           O  
ATOM   2483  C21  PE    63      21.935  10.417  56.220  1.00  0.00           C  
ATOM   2484  O22  PE    63      20.858  10.374  56.787  1.00  0.00           O  
ATOM   2485  C12  OL    64      22.341   9.479  55.113  1.00  0.00           C  
ATOM   2486  H2R  OL    64      23.388   9.191  55.238  1.00  0.00           H  
ATOM   2487  H2S  OL    64      21.730   8.579  55.169  1.00  0.00           H  
ATOM   2488  C13  OL    64      22.108  10.183  53.764  1.00  0.00           C  
ATOM   2489  H3R  OL    64      21.062  10.491  53.732  1.00  0.00           H  
ATOM   2490  H3S  OL    64      22.698  11.101  53.722  1.00  0.00           H  
ATOM   2491  C14  OL    64      22.396   9.335  52.511  1.00  0.00           C  
ATOM   2492  H4R  OL    64      23.452   9.047  52.469  1.00  0.00           H  
ATOM   2493  H4S  OL    64      21.802   8.421  52.555  1.00  0.00           H  
ATOM   2494  C15  OL    64      22.020  10.164  51.263  1.00  0.00           C  
ATOM   2495  H5R  OL    64      20.956  10.400  51.290  1.00  0.00           H  
ATOM   2496  H5S  OL    64      22.561  11.108  51.331  1.00  0.00           H  
ATOM   2497  C16  OL    64      22.367   9.512  49.914  1.00  0.00           C  
ATOM   2498  H6R  OL    64      22.690  10.295  49.220  1.00  0.00           H  
ATOM   2499  H6S  OL    64      23.216   8.850  50.078  1.00  0.00           H  
ATOM   2500  C17  OL    64      21.230   8.712  49.242  1.00  0.00           C  
ATOM   2501  H7R  OL    64      20.782   8.027  49.965  1.00  0.00           H  
ATOM   2502  H7S  OL    64      20.441   9.387  48.900  1.00  0.00           H  
ATOM   2503  C18  OL    64      21.792   7.916  48.045  1.00  0.00           C  
ATOM   2504  H8R  OL    64      22.248   8.613  47.339  1.00  0.00           H  
ATOM   2505  H8S  OL    64      22.588   7.275  48.425  1.00  0.00           H  
ATOM   2506  C19  OL    64      20.746   7.044  47.376  1.00  0.00           C  
ATOM   2507  H9R  OL    64      20.042   6.562  48.054  1.00  0.00           H  
ATOM   2508 C110  OL    64      20.616   6.845  46.065  1.00  0.00           C  
ATOM   2509 H10R  OL    64      19.816   6.193  45.717  1.00  0.00           H  
ATOM   2510 C111  OL    64      21.513   7.390  44.962  1.00  0.00           C  
ATOM   2511 H11R  OL    64      22.515   7.591  45.348  1.00  0.00           H  
ATOM   2512 H11S  OL    64      21.608   6.628  44.185  1.00  0.00           H  
ATOM   2513 C112  OL    64      20.920   8.688  44.367  1.00  0.00           C  
ATOM   2514 H12R  OL    64      19.856   8.516  44.194  1.00  0.00           H  
ATOM   2515 H12S  OL    64      20.988   9.447  45.148  1.00  0.00           H  
ATOM   2516 C113  OL    64      21.557   9.278  43.070  1.00  0.00           C  
ATOM   2517 H13R  OL    64      21.055  10.223  42.848  1.00  0.00           H  
ATOM   2518 H13S  OL    64      22.611   9.500  43.246  1.00  0.00           H  
ATOM   2519 C114  OL    64      21.429   8.398  41.807  1.00  0.00           C  
ATOM   2520 H14R  OL    64      21.844   7.413  42.025  1.00  0.00           H  
ATOM   2521 H14S  OL    64      20.363   8.262  41.609  1.00  0.00           H  
ATOM   2522 C115  OL    64      22.061   8.933  40.489  1.00  0.00           C  
ATOM   2523 H15R  OL    64      21.937   8.147  39.745  1.00  0.00           H  
ATOM   2524 H15S  OL    64      21.494   9.795  40.128  1.00  0.00           H  
ATOM   2525 C116  OL    64      23.560   9.300  40.501  1.00  0.00           C  
ATOM   2526 H16R  OL    64      23.708  10.196  41.110  1.00  0.00           H  
ATOM   2527 H16S  OL    64      24.113   8.486  40.966  1.00  0.00           H  
ATOM   2528 C117  OL    64      24.146   9.592  39.096  1.00  0.00           C  
ATOM   2529 H17R  OL    64      23.554  10.385  38.639  1.00  0.00           H  
ATOM   2530 H17S  OL    64      25.156   9.991  39.204  1.00  0.00           H  
ATOM   2531 C118  OL    64      24.222   8.422  38.095  1.00  0.00           C  
ATOM   2532 H18R  OL    64      24.545   8.825  37.137  1.00  0.00           H  
ATOM   2533 H18S  OL    64      23.253   7.939  37.947  1.00  0.00           H  
ATOM   2534 H18T  OL    64      24.957   7.672  38.395  1.00  0.00           H  
TER    2535       OL    64 
ATOM   2535 C116  PA    65      10.260  73.981  44.828  1.00  0.00           C  
ATOM   2536 H16R  PA    65       9.422  74.349  45.423  1.00  0.00           H  
ATOM   2537 H16S  PA    65      10.303  72.897  44.941  1.00  0.00           H  
ATOM   2538 H16T  PA    65      10.055  74.211  43.780  1.00  0.00           H  
ATOM   2539 C115  PA    65      11.594  74.627  45.252  1.00  0.00           C  
ATOM   2540 H15R  PA    65      11.488  75.713  45.249  1.00  0.00           H  
ATOM   2541 H15S  PA    65      12.347  74.370  44.506  1.00  0.00           H  
ATOM   2542 C114  PA    65      12.122  74.190  46.628  1.00  0.00           C  
ATOM   2543 H14R  PA    65      13.135  74.585  46.747  1.00  0.00           H  
ATOM   2544 H14S  PA    65      12.191  73.103  46.646  1.00  0.00           H  
ATOM   2545 C113  PA    65      11.241  74.689  47.793  1.00  0.00           C  
ATOM   2546 H13R  PA    65      10.193  74.477  47.570  1.00  0.00           H  
ATOM   2547 H13S  PA    65      11.335  75.775  47.866  1.00  0.00           H  
ATOM   2548 C112  PA    65      11.605  74.048  49.151  1.00  0.00           C  
ATOM   2549 H12R  PA    65      11.260  74.698  49.957  1.00  0.00           H  
ATOM   2550 H12S  PA    65      12.694  73.981  49.230  1.00  0.00           H  
ATOM   2551 C111  PA    65      10.937  72.661  49.302  1.00  0.00           C  
ATOM   2552 H11R  PA    65      11.314  72.004  48.516  1.00  0.00           H  
ATOM   2553 H11S  PA    65       9.867  72.786  49.120  1.00  0.00           H  
ATOM   2554 C110  PA    65      11.090  71.933  50.660  1.00  0.00           C  
ATOM   2555 H10R  PA    65      12.146  71.740  50.858  1.00  0.00           H  
ATOM   2556 H10S  PA    65      10.593  70.966  50.556  1.00  0.00           H  
ATOM   2557  C19  PA    65      10.447  72.675  51.855  1.00  0.00           C  
ATOM   2558  H9R  PA    65       9.516  73.128  51.505  1.00  0.00           H  
ATOM   2559  H9S  PA    65      11.101  73.484  52.184  1.00  0.00           H  
ATOM   2560  C18  PA    65      10.078  71.791  53.072  1.00  0.00           C  
ATOM   2561  H8R  PA    65       9.591  70.887  52.702  1.00  0.00           H  
ATOM   2562  H8S  PA    65       9.332  72.322  53.667  1.00  0.00           H  
ATOM   2563  C17  PA    65      11.242  71.393  54.008  1.00  0.00           C  
ATOM   2564  H7R  PA    65      11.911  72.246  54.151  1.00  0.00           H  
ATOM   2565  H7S  PA    65      11.823  70.599  53.537  1.00  0.00           H  
ATOM   2566  C16  PA    65      10.780  70.925  55.410  1.00  0.00           C  
ATOM   2567  H6R  PA    65      10.373  71.785  55.942  1.00  0.00           H  
ATOM   2568  H6S  PA    65      11.656  70.597  55.974  1.00  0.00           H  
ATOM   2569  C15  PA    65       9.710  69.810  55.412  1.00  0.00           C  
ATOM   2570  H5R  PA    65      10.071  68.946  54.849  1.00  0.00           H  
ATOM   2571  H5S  PA    65       8.820  70.175  54.894  1.00  0.00           H  
ATOM   2572  C14  PA    65       9.269  69.382  56.833  1.00  0.00           C  
ATOM   2573  H4R  PA    65       8.442  68.674  56.748  1.00  0.00           H  
ATOM   2574  H4S  PA    65       8.888  70.258  57.355  1.00  0.00           H  
ATOM   2575  C13  PA    65      10.362  68.746  57.716  1.00  0.00           C  
ATOM   2576  H3R  PA    65      11.137  69.486  57.923  1.00  0.00           H  
ATOM   2577  H3S  PA    65      10.840  67.928  57.172  1.00  0.00           H  
ATOM   2578  C12  PA    65       9.810  68.184  59.049  1.00  0.00           C  
ATOM   2579  H2R  PA    65      10.554  67.512  59.481  1.00  0.00           H  
ATOM   2580  H2S  PA    65       8.913  67.594  58.865  1.00  0.00           H  
ATOM   2581  C11  PC    66       9.490  69.259  60.063  1.00  0.00           C  
ATOM   2582  O12  PC    66      10.319  69.745  60.815  1.00  0.00           O  
ATOM   2583  O11  PC    66       8.208  69.664  60.022  1.00  0.00           O  
ATOM   2584  C1   PC    66       7.770  70.727  60.927  1.00  0.00           C  
ATOM   2585  HR   PC    66       8.147  70.546  61.938  1.00  0.00           H  
ATOM   2586  HS   PC    66       6.678  70.710  60.962  1.00  0.00           H  
ATOM   2587  C2   PC    66       8.218  72.118  60.406  1.00  0.00           C  
ATOM   2588  HX   PC    66       9.311  72.171  60.400  1.00  0.00           H  
ATOM   2589  C3   PC    66       7.641  73.288  61.229  1.00  0.00           C  
ATOM   2590  HA   PC    66       6.580  73.398  60.992  1.00  0.00           H  
ATOM   2591  HB   PC    66       8.144  74.219  60.951  1.00  0.00           H  
ATOM   2592  O31  PC    66       7.736  73.063  62.657  1.00  0.00           O  
ATOM   2593  P31  PC    66       8.987  73.504  63.533  1.00  0.00           P  
ATOM   2594  O32  PC    66       9.045  75.091  63.385  1.00  0.00           O  
ATOM   2595  C31  PC    66       8.270  75.966  64.234  1.00  0.00           C  
ATOM   2596  H1A  PC    66       8.686  75.953  65.246  1.00  0.00           H  
ATOM   2597  H1B  PC    66       7.239  75.603  64.262  1.00  0.00           H  
ATOM   2598  C32  PC    66       8.259  77.399  63.654  1.00  0.00           C  
ATOM   2599  H2A  PC    66       7.532  78.012  64.188  1.00  0.00           H  
ATOM   2600  H2B  PC    66       7.947  77.337  62.614  1.00  0.00           H  
ATOM   2601  N31  PC    66       9.540  78.189  63.618  1.00  0.00           N  
ATOM   2602  C33  PC    66       9.216  79.588  63.218  1.00  0.00           C  
ATOM   2603  H3A  PC    66      10.087  80.223  63.395  1.00  0.00           H  
ATOM   2604  H3B  PC    66       8.361  79.907  63.814  1.00  0.00           H  
ATOM   2605  H3C  PC    66       8.944  79.601  62.160  1.00  0.00           H  
ATOM   2606  C34  PC    66      10.250  78.215  64.930  1.00  0.00           C  
ATOM   2607  H4A  PC    66      10.415  77.186  65.246  1.00  0.00           H  
ATOM   2608  H4B  PC    66       9.648  78.747  65.666  1.00  0.00           H  
ATOM   2609  H4C  PC    66      11.215  78.710  64.791  1.00  0.00           H  
ATOM   2610  C35  PC    66      10.461  77.604  62.617  1.00  0.00           C  
ATOM   2611  H5A  PC    66       9.977  77.617  61.638  1.00  0.00           H  
ATOM   2612  H5B  PC    66      10.651  76.574  62.919  1.00  0.00           H  
ATOM   2613  H5C  PC    66      11.382  78.184  62.613  1.00  0.00           H  
ATOM   2614  O33  PC    66       8.604  73.142  64.920  1.00  0.00           O  
ATOM   2615  O34  PC    66      10.229  72.919  62.959  1.00  0.00           O  
ATOM   2616  O21  PC    66       7.661  72.261  59.075  1.00  0.00           O  
ATOM   2617  C21  PC    66       8.388  72.796  58.084  1.00  0.00           C  
ATOM   2618  O22  PC    66       9.513  73.247  58.229  1.00  0.00           O  
ATOM   2619  C12  OL    67       7.625  72.745  56.776  1.00  0.00           C  
ATOM   2620  H2R  OL    67       8.195  72.243  55.996  1.00  0.00           H  
ATOM   2621  H2S  OL    67       6.746  72.120  56.943  1.00  0.00           H  
ATOM   2622  C13  OL    67       7.141  74.132  56.307  1.00  0.00           C  
ATOM   2623  H3R  OL    67       6.132  73.998  55.913  1.00  0.00           H  
ATOM   2624  H3S  OL    67       7.049  74.806  57.161  1.00  0.00           H  
ATOM   2625  C14  OL    67       7.935  74.808  55.168  1.00  0.00           C  
ATOM   2626  H4R  OL    67       7.722  74.264  54.245  1.00  0.00           H  
ATOM   2627  H4S  OL    67       7.541  75.817  55.037  1.00  0.00           H  
ATOM   2628  C15  OL    67       9.462  74.928  55.306  1.00  0.00           C  
ATOM   2629  H5R  OL    67       9.736  75.484  56.204  1.00  0.00           H  
ATOM   2630  H5S  OL    67       9.899  73.932  55.378  1.00  0.00           H  
ATOM   2631  C16  OL    67      10.020  75.648  54.063  1.00  0.00           C  
ATOM   2632  H6R  OL    67       9.744  75.076  53.174  1.00  0.00           H  
ATOM   2633  H6S  OL    67       9.554  76.634  53.972  1.00  0.00           H  
ATOM   2634  C17  OL    67      11.544  75.843  54.098  1.00  0.00           C  
ATOM   2635  H7R  OL    67      11.781  76.598  54.853  1.00  0.00           H  
ATOM   2636  H7S  OL    67      12.023  74.910  54.403  1.00  0.00           H  
ATOM   2637  C18  OL    67      12.081  76.269  52.715  1.00  0.00           C  
ATOM   2638  H8R  OL    67      12.231  75.374  52.110  1.00  0.00           H  
ATOM   2639  H8S  OL    67      11.347  76.896  52.208  1.00  0.00           H  
ATOM   2640  C19  OL    67      13.370  77.041  52.830  1.00  0.00           C  
ATOM   2641  H9R  OL    67      13.542  77.528  53.788  1.00  0.00           H  
ATOM   2642 C110  OL    67      14.298  77.124  51.887  1.00  0.00           C  
ATOM   2643 H10R  OL    67      15.212  77.667  52.100  1.00  0.00           H  
ATOM   2644 C111  OL    67      14.191  76.654  50.453  1.00  0.00           C  
ATOM   2645 H11R  OL    67      15.059  76.033  50.219  1.00  0.00           H  
ATOM   2646 H11S  OL    67      13.306  76.042  50.265  1.00  0.00           H  
ATOM   2647 C112  OL    67      14.176  77.897  49.538  1.00  0.00           C  
ATOM   2648 H12R  OL    67      14.769  78.694  49.992  1.00  0.00           H  
ATOM   2649 H12S  OL    67      14.647  77.644  48.589  1.00  0.00           H  
ATOM   2650 C113  OL    67      12.748  78.443  49.334  1.00  0.00           C  
ATOM   2651 H13R  OL    67      12.122  77.678  48.871  1.00  0.00           H  
ATOM   2652 H13S  OL    67      12.335  78.644  50.323  1.00  0.00           H  
ATOM   2653 C114  OL    67      12.667  79.755  48.523  1.00  0.00           C  
ATOM   2654 H14R  OL    67      11.839  80.353  48.915  1.00  0.00           H  
ATOM   2655 H14S  OL    67      13.577  80.337  48.678  1.00  0.00           H  
ATOM   2656 C115  OL    67      12.444  79.568  47.009  1.00  0.00           C  
ATOM   2657 H15R  OL    67      11.485  79.073  46.837  1.00  0.00           H  
ATOM   2658 H15S  OL    67      12.380  80.560  46.556  1.00  0.00           H  
ATOM   2659 C116  OL    67      13.563  78.781  46.300  1.00  0.00           C  
ATOM   2660 H16R  OL    67      14.519  79.288  46.449  1.00  0.00           H  
ATOM   2661 H16S  OL    67      13.634  77.780  46.725  1.00  0.00           H  
ATOM   2662 C117  OL    67      13.282  78.624  44.799  1.00  0.00           C  
ATOM   2663 H17R  OL    67      12.458  77.916  44.688  1.00  0.00           H  
ATOM   2664 H17S  OL    67      12.965  79.586  44.391  1.00  0.00           H  
ATOM   2665 C118  OL    67      14.495  78.115  44.001  1.00  0.00           C  
ATOM   2666 H18R  OL    67      15.287  78.866  43.981  1.00  0.00           H  
ATOM   2667 H18S  OL    67      14.201  77.899  42.971  1.00  0.00           H  
ATOM   2668 H18T  OL    67      14.900  77.202  44.442  1.00  0.00           H  
TER    2669       OL    67 
ATOM   2669 C116  PA    68      27.756  37.527  46.595  1.00  0.00           C  
ATOM   2670 H16R  PA    68      27.791  38.567  46.279  1.00  0.00           H  
ATOM   2671 H16S  PA    68      27.255  37.490  47.565  1.00  0.00           H  
ATOM   2672 H16T  PA    68      27.167  36.978  45.859  1.00  0.00           H  
ATOM   2673 C115  PA    68      29.190  36.975  46.705  1.00  0.00           C  
ATOM   2674 H15R  PA    68      29.547  37.152  47.719  1.00  0.00           H  
ATOM   2675 H15S  PA    68      29.839  37.539  46.032  1.00  0.00           H  
ATOM   2676 C114  PA    68      29.343  35.478  46.371  1.00  0.00           C  
ATOM   2677 H14R  PA    68      30.407  35.263  46.244  1.00  0.00           H  
ATOM   2678 H14S  PA    68      28.863  35.270  45.412  1.00  0.00           H  
ATOM   2679 C113  PA    68      28.768  34.545  47.455  1.00  0.00           C  
ATOM   2680 H13R  PA    68      27.707  34.758  47.601  1.00  0.00           H  
ATOM   2681 H13S  PA    68      29.278  34.743  48.400  1.00  0.00           H  
ATOM   2682 C112  PA    68      28.944  33.060  47.083  1.00  0.00           C  
ATOM   2683 H12R  PA    68      30.008  32.819  47.014  1.00  0.00           H  
ATOM   2684 H12S  PA    68      28.509  32.889  46.098  1.00  0.00           H  
ATOM   2685 C111  PA    68      28.283  32.101  48.089  1.00  0.00           C  
ATOM   2686 H11R  PA    68      28.181  31.121  47.621  1.00  0.00           H  
ATOM   2687 H11S  PA    68      27.271  32.441  48.327  1.00  0.00           H  
ATOM   2688 C110  PA    68      29.114  31.915  49.370  1.00  0.00           C  
ATOM   2689 H10R  PA    68      29.367  32.879  49.814  1.00  0.00           H  
ATOM   2690 H10S  PA    68      30.052  31.417  49.114  1.00  0.00           H  
ATOM   2691  C19  PA    68      28.365  31.056  50.396  1.00  0.00           C  
ATOM   2692  H9R  PA    68      28.003  30.154  49.903  1.00  0.00           H  
ATOM   2693  H9S  PA    68      27.495  31.607  50.757  1.00  0.00           H  
ATOM   2694  C18  PA    68      29.266  30.653  51.574  1.00  0.00           C  
ATOM   2695  H8R  PA    68      29.707  31.547  52.016  1.00  0.00           H  
ATOM   2696  H8S  PA    68      30.090  30.046  51.195  1.00  0.00           H  
ATOM   2697  C17  PA    68      28.522  29.827  52.638  1.00  0.00           C  
ATOM   2698  H7R  PA    68      29.254  29.419  53.338  1.00  0.00           H  
ATOM   2699  H7S  PA    68      28.052  28.973  52.147  1.00  0.00           H  
ATOM   2700  C16  PA    68      27.437  30.605  53.415  1.00  0.00           C  
ATOM   2701  H6R  PA    68      26.895  29.900  54.048  1.00  0.00           H  
ATOM   2702  H6S  PA    68      26.710  31.019  52.711  1.00  0.00           H  
ATOM   2703  C15  PA    68      27.992  31.764  54.272  1.00  0.00           C  
ATOM   2704  H5R  PA    68      27.162  32.237  54.803  1.00  0.00           H  
ATOM   2705  H5S  PA    68      28.398  32.515  53.594  1.00  0.00           H  
ATOM   2706  C14  PA    68      29.101  31.392  55.284  1.00  0.00           C  
ATOM   2707  H4R  PA    68      29.360  32.293  55.840  1.00  0.00           H  
ATOM   2708  H4S  PA    68      29.998  31.069  54.752  1.00  0.00           H  
ATOM   2709  C13  PA    68      28.699  30.342  56.323  1.00  0.00           C  
ATOM   2710  H3R  PA    68      28.274  29.464  55.834  1.00  0.00           H  
ATOM   2711  H3S  PA    68      27.939  30.795  56.956  1.00  0.00           H  
ATOM   2712  C12  PA    68      29.849  29.881  57.231  1.00  0.00           C  
ATOM   2713  H2R  PA    68      30.304  30.734  57.737  1.00  0.00           H  
ATOM   2714  H2S  PA    68      30.623  29.372  56.654  1.00  0.00           H  
ATOM   2715  C11  PC    69      29.305  28.948  58.275  1.00  0.00           C  
ATOM   2716  O12  PC    69      28.774  29.349  59.300  1.00  0.00           O  
ATOM   2717  O11  PC    69      29.470  27.649  57.950  1.00  0.00           O  
ATOM   2718  C1   PC    69      29.097  26.648  58.939  1.00  0.00           C  
ATOM   2719  HR   PC    69      29.431  26.989  59.923  1.00  0.00           H  
ATOM   2720  HS   PC    69      29.623  25.724  58.694  1.00  0.00           H  
ATOM   2721  C2   PC    69      27.568  26.378  58.958  1.00  0.00           C  
ATOM   2722  HX   PC    69      27.045  27.301  59.210  1.00  0.00           H  
ATOM   2723  C3   PC    69      27.164  25.302  59.994  1.00  0.00           C  
ATOM   2724  HA   PC    69      27.348  24.304  59.592  1.00  0.00           H  
ATOM   2725  HB   PC    69      26.085  25.390  60.141  1.00  0.00           H  
ATOM   2726  O31  PC    69      27.876  25.428  61.265  1.00  0.00           O  
ATOM   2727  P31  PC    69      27.103  25.578  62.670  1.00  0.00           P  
ATOM   2728  O32  PC    69      26.937  27.146  62.868  1.00  0.00           O  
ATOM   2729  C31  PC    69      27.913  27.978  63.537  1.00  0.00           C  
ATOM   2730  H1A  PC    69      28.697  28.219  62.813  1.00  0.00           H  
ATOM   2731  H1B  PC    69      28.387  27.479  64.384  1.00  0.00           H  
ATOM   2732  C32  PC    69      27.198  29.273  63.999  1.00  0.00           C  
ATOM   2733  H2A  PC    69      26.758  29.725  63.110  1.00  0.00           H  
ATOM   2734  H2B  PC    69      27.936  29.968  64.405  1.00  0.00           H  
ATOM   2735  N31  PC    69      26.070  29.233  65.020  1.00  0.00           N  
ATOM   2736  C33  PC    69      25.242  30.477  64.882  1.00  0.00           C  
ATOM   2737  H3A  PC    69      25.031  30.646  63.823  1.00  0.00           H  
ATOM   2738  H3B  PC    69      25.769  31.335  65.301  1.00  0.00           H  
ATOM   2739  H3C  PC    69      24.304  30.323  65.418  1.00  0.00           H  
ATOM   2740  C34  PC    69      25.146  28.081  64.855  1.00  0.00           C  
ATOM   2741  H4A  PC    69      25.713  27.172  65.061  1.00  0.00           H  
ATOM   2742  H4B  PC    69      24.776  28.083  63.831  1.00  0.00           H  
ATOM   2743  H4C  PC    69      24.328  28.199  65.568  1.00  0.00           H  
ATOM   2744  C35  PC    69      26.572  29.139  66.421  1.00  0.00           C  
ATOM   2745  H5A  PC    69      27.222  29.988  66.630  1.00  0.00           H  
ATOM   2746  H5B  PC    69      27.115  28.201  66.543  1.00  0.00           H  
ATOM   2747  H5C  PC    69      25.700  29.137  67.078  1.00  0.00           H  
ATOM   2748  O33  PC    69      25.735  25.008  62.546  1.00  0.00           O  
ATOM   2749  O34  PC    69      28.012  25.063  63.721  1.00  0.00           O  
ATOM   2750  O21  PC    69      27.121  25.848  57.677  1.00  0.00           O  
ATOM   2751  C21  PC    69      26.511  26.653  56.781  1.00  0.00           C  
ATOM   2752  O22  PC    69      26.475  27.869  56.858  1.00  0.00           O  
ATOM   2753  C12  OL    70      25.910  25.860  55.636  1.00  0.00           C  
ATOM   2754  H2R  OL    70      26.715  25.371  55.084  1.00  0.00           H  
ATOM   2755  H2S  OL    70      25.291  25.070  56.065  1.00  0.00           H  
ATOM   2756  C13  OL    70      25.053  26.690  54.647  1.00  0.00           C  
ATOM   2757  H3R  OL    70      24.253  27.194  55.194  1.00  0.00           H  
ATOM   2758  H3S  OL    70      25.672  27.460  54.181  1.00  0.00           H  
ATOM   2759  C14  OL    70      24.461  25.762  53.555  1.00  0.00           C  
ATOM   2760  H4R  OL    70      25.271  25.137  53.175  1.00  0.00           H  
ATOM   2761  H4S  OL    70      23.737  25.091  54.020  1.00  0.00           H  
ATOM   2762  C15  OL    70      23.771  26.410  52.331  1.00  0.00           C  
ATOM   2763  H5R  OL    70      23.329  25.609  51.737  1.00  0.00           H  
ATOM   2764  H5S  OL    70      22.942  27.041  52.651  1.00  0.00           H  
ATOM   2765  C16  OL    70      24.748  27.201  51.436  1.00  0.00           C  
ATOM   2766  H6R  OL    70      25.128  28.049  52.007  1.00  0.00           H  
ATOM   2767  H6S  OL    70      25.600  26.566  51.196  1.00  0.00           H  
ATOM   2768  C17  OL    70      24.159  27.769  50.129  1.00  0.00           C  
ATOM   2769  H7R  OL    70      23.354  28.449  50.409  1.00  0.00           H  
ATOM   2770  H7S  OL    70      24.934  28.359  49.637  1.00  0.00           H  
ATOM   2771  C18  OL    70      23.606  26.779  49.086  1.00  0.00           C  
ATOM   2772  H8R  OL    70      22.768  26.246  49.536  1.00  0.00           H  
ATOM   2773  H8S  OL    70      23.213  27.369  48.257  1.00  0.00           H  
ATOM   2774  C19  OL    70      24.648  25.793  48.585  1.00  0.00           C  
ATOM   2775  H9R  OL    70      25.220  25.301  49.370  1.00  0.00           H  
ATOM   2776 C110  OL    70      24.899  25.488  47.310  1.00  0.00           C  
ATOM   2777 H10R  OL    70      25.680  24.763  47.087  1.00  0.00           H  
ATOM   2778 C111  OL    70      24.222  26.090  46.090  1.00  0.00           C  
ATOM   2779 H11R  OL    70      23.288  25.557  45.898  1.00  0.00           H  
ATOM   2780 H11S  OL    70      23.980  27.139  46.264  1.00  0.00           H  
ATOM   2781 C112  OL    70      25.116  25.999  44.833  1.00  0.00           C  
ATOM   2782 H12R  OL    70      26.076  26.469  45.046  1.00  0.00           H  
ATOM   2783 H12S  OL    70      25.322  24.951  44.609  1.00  0.00           H  
ATOM   2784 C113  OL    70      24.502  26.689  43.594  1.00  0.00           C  
ATOM   2785 H13R  OL    70      23.644  26.126  43.219  1.00  0.00           H  
ATOM   2786 H13S  OL    70      24.122  27.664  43.891  1.00  0.00           H  
ATOM   2787 C114  OL    70      25.526  26.885  42.459  1.00  0.00           C  
ATOM   2788 H14R  OL    70      25.098  27.561  41.715  1.00  0.00           H  
ATOM   2789 H14S  OL    70      26.420  27.384  42.839  1.00  0.00           H  
ATOM   2790 C115  OL    70      25.933  25.566  41.779  1.00  0.00           C  
ATOM   2791 H15R  OL    70      26.845  25.740  41.204  1.00  0.00           H  
ATOM   2792 H15S  OL    70      26.171  24.804  42.525  1.00  0.00           H  
ATOM   2793 C116  OL    70      24.829  25.057  40.834  1.00  0.00           C  
ATOM   2794 H16R  OL    70      24.068  24.509  41.396  1.00  0.00           H  
ATOM   2795 H16S  OL    70      24.326  25.911  40.381  1.00  0.00           H  
ATOM   2796 C117  OL    70      25.420  24.199  39.700  1.00  0.00           C  
ATOM   2797 H17R  OL    70      26.252  24.739  39.243  1.00  0.00           H  
ATOM   2798 H17S  OL    70      25.824  23.267  40.102  1.00  0.00           H  
ATOM   2799 C118  OL    70      24.384  23.898  38.606  1.00  0.00           C  
ATOM   2800 H18R  OL    70      24.880  23.462  37.738  1.00  0.00           H  
ATOM   2801 H18S  OL    70      23.885  24.814  38.281  1.00  0.00           H  
ATOM   2802 H18T  OL    70      23.633  23.194  38.969  1.00  0.00           H  
TER    2803       OL    70 
ATOM   2803 C116  PA    71      67.850  47.561  40.251  1.00  0.00           C  
ATOM   2804 H16R  PA    71      67.605  47.360  39.207  1.00  0.00           H  
ATOM   2805 H16S  PA    71      67.652  46.653  40.823  1.00  0.00           H  
ATOM   2806 H16T  PA    71      68.915  47.793  40.324  1.00  0.00           H  
ATOM   2807 C115  PA    71      67.015  48.736  40.781  1.00  0.00           C  
ATOM   2808 H15R  PA    71      65.952  48.493  40.714  1.00  0.00           H  
ATOM   2809 H15S  PA    71      67.185  49.615  40.160  1.00  0.00           H  
ATOM   2810 C114  PA    71      67.378  49.086  42.232  1.00  0.00           C  
ATOM   2811 H14R  PA    71      68.393  49.486  42.249  1.00  0.00           H  
ATOM   2812 H14S  PA    71      67.374  48.184  42.848  1.00  0.00           H  
ATOM   2813 C113  PA    71      66.390  50.108  42.823  1.00  0.00           C  
ATOM   2814 H13R  PA    71      65.376  49.715  42.728  1.00  0.00           H  
ATOM   2815 H13S  PA    71      66.431  51.037  42.248  1.00  0.00           H  
ATOM   2816 C112  PA    71      66.686  50.396  44.306  1.00  0.00           C  
ATOM   2817 H12R  PA    71      67.743  50.637  44.419  1.00  0.00           H  
ATOM   2818 H12S  PA    71      66.502  49.490  44.891  1.00  0.00           H  
ATOM   2819 C111  PA    71      65.834  51.551  44.868  1.00  0.00           C  
ATOM   2820 H11R  PA    71      64.794  51.224  44.909  1.00  0.00           H  
ATOM   2821 H11S  PA    71      65.885  52.413  44.199  1.00  0.00           H  
ATOM   2822 C110  PA    71      66.252  51.974  46.288  1.00  0.00           C  
ATOM   2823 H10R  PA    71      65.669  52.848  46.583  1.00  0.00           H  
ATOM   2824 H10S  PA    71      67.308  52.267  46.298  1.00  0.00           H  
ATOM   2825  C19  PA    71      65.999  50.808  47.263  1.00  0.00           C  
ATOM   2826  H9R  PA    71      66.791  50.065  47.134  1.00  0.00           H  
ATOM   2827  H9S  PA    71      65.057  50.316  47.013  1.00  0.00           H  
ATOM   2828  C18  PA    71      65.927  51.191  48.745  1.00  0.00           C  
ATOM   2829  H8R  PA    71      66.842  51.716  49.025  1.00  0.00           H  
ATOM   2830  H8S  PA    71      65.897  50.254  49.300  1.00  0.00           H  
ATOM   2831  C17  PA    71      64.707  52.030  49.163  1.00  0.00           C  
ATOM   2832  H7R  PA    71      63.784  51.552  48.828  1.00  0.00           H  
ATOM   2833  H7S  PA    71      64.755  53.020  48.703  1.00  0.00           H  
ATOM   2834  C16  PA    71      64.676  52.170  50.696  1.00  0.00           C  
ATOM   2835  H6R  PA    71      64.059  53.028  50.965  1.00  0.00           H  
ATOM   2836  H6S  PA    71      65.690  52.371  51.051  1.00  0.00           H  
ATOM   2837  C15  PA    71      64.139  50.896  51.388  1.00  0.00           C  
ATOM   2838  H5R  PA    71      64.794  50.059  51.143  1.00  0.00           H  
ATOM   2839  H5S  PA    71      63.151  50.644  50.991  1.00  0.00           H  
ATOM   2840  C14  PA    71      64.057  51.011  52.924  1.00  0.00           C  
ATOM   2841  H4R  PA    71      64.992  51.420  53.301  1.00  0.00           H  
ATOM   2842  H4S  PA    71      63.967  50.008  53.344  1.00  0.00           H  
ATOM   2843  C13  PA    71      62.883  51.883  53.417  1.00  0.00           C  
ATOM   2844  H3R  PA    71      61.980  51.646  52.852  1.00  0.00           H  
ATOM   2845  H3S  PA    71      63.122  52.930  53.216  1.00  0.00           H  
ATOM   2846  C12  PA    71      62.573  51.748  54.925  1.00  0.00           C  
ATOM   2847  H2R  PA    71      61.919  52.577  55.204  1.00  0.00           H  
ATOM   2848  H2S  PA    71      63.489  51.856  55.507  1.00  0.00           H  
ATOM   2849  C11  PS    72      61.911  50.440  55.325  1.00  0.00           C  
ATOM   2850  O12  PS    72      61.746  49.491  54.583  1.00  0.00           O  
ATOM   2851  O11  PS    72      61.507  50.456  56.610  1.00  0.00           O  
ATOM   2852  C1   PS    72      60.984  49.228  57.209  1.00  0.00           C  
ATOM   2853  HR   PS    72      60.472  48.610  56.468  1.00  0.00           H  
ATOM   2854  HS   PS    72      60.248  49.527  57.955  1.00  0.00           H  
ATOM   2855  C2   PS    72      62.069  48.391  57.948  1.00  0.00           C  
ATOM   2856  HX   PS    72      61.584  47.629  58.563  1.00  0.00           H  
ATOM   2857  C3   PS    72      62.882  49.280  58.918  1.00  0.00           C  
ATOM   2858  HA   PS    72      63.324  50.122  58.381  1.00  0.00           H  
ATOM   2859  HB   PS    72      63.686  48.674  59.340  1.00  0.00           H  
ATOM   2860  O31  PS    72      62.030  49.782  59.996  1.00  0.00           O  
ATOM   2861  P31  PS    72      62.275  49.353  61.509  1.00  0.00           P  
ATOM   2862  O32  PS    72      62.012  47.799  61.461  1.00  0.00           O  
ATOM   2863  C31  PS    72      62.245  46.968  62.612  1.00  0.00           C  
ATOM   2864  H1A  PS    72      61.709  47.350  63.486  1.00  0.00           H  
ATOM   2865  H1B  PS    72      63.318  46.946  62.833  1.00  0.00           H  
ATOM   2866  C32  PS    72      61.717  45.575  62.251  1.00  0.00           C  
ATOM   2867  H2A  PS    72      62.271  45.203  61.390  1.00  0.00           H  
ATOM   2868  N31  PS    72      60.261  45.599  61.813  1.00  0.00           N  
ATOM   2869 HN1A  PS    72      59.604  45.579  62.621  1.00  0.00           H  
ATOM   2870 HN1B  PS    72      60.016  46.445  61.263  1.00  0.00           H  
ATOM   2871 HN1C  PS    72      60.027  44.772  61.226  1.00  0.00           H  
ATOM   2872  C33  PS    72      62.053  44.640  63.397  1.00  0.00           C  
ATOM   2873  O33  PS    72      63.693  49.611  61.867  1.00  0.00           O  
ATOM   2874  O34  PS    72      61.185  49.944  62.322  1.00  0.00           O  
ATOM   2875  O21  PS    72      62.985  47.754  57.009  1.00  0.00           O  
ATOM   2876  C21  PS    72      62.811  46.451  56.697  1.00  0.00           C  
ATOM   2877  O22  PS    72      61.825  45.800  57.017  1.00  0.00           O  
ATOM   2878  O35  PS    72      63.206  44.538  63.774  1.00  0.00           O  
ATOM   2879  O36  PS    72      61.176  43.981  63.904  1.00  0.00           O  
ATOM   2880  C12  OL    73      63.962  45.859  55.911  1.00  0.00           C  
ATOM   2881  H2R  OL    73      64.850  46.476  56.058  1.00  0.00           H  
ATOM   2882  H2S  OL    73      64.184  44.872  56.314  1.00  0.00           H  
ATOM   2883  C13  OL    73      63.700  45.754  54.398  1.00  0.00           C  
ATOM   2884  H3R  OL    73      62.818  45.143  54.192  1.00  0.00           H  
ATOM   2885  H3S  OL    73      63.502  46.757  54.022  1.00  0.00           H  
ATOM   2886  C14  OL    73      64.924  45.171  53.654  1.00  0.00           C  
ATOM   2887  H4R  OL    73      65.834  45.538  54.132  1.00  0.00           H  
ATOM   2888  H4S  OL    73      64.926  44.082  53.727  1.00  0.00           H  
ATOM   2889  C15  OL    73      64.988  45.583  52.176  1.00  0.00           C  
ATOM   2890  H5R  OL    73      65.091  46.667  52.140  1.00  0.00           H  
ATOM   2891  H5S  OL    73      65.892  45.172  51.724  1.00  0.00           H  
ATOM   2892  C16  OL    73      63.761  45.145  51.359  1.00  0.00           C  
ATOM   2893  H6R  OL    73      63.841  44.087  51.106  1.00  0.00           H  
ATOM   2894  H6S  OL    73      62.860  45.266  51.959  1.00  0.00           H  
ATOM   2895  C17  OL    73      63.571  45.965  50.073  1.00  0.00           C  
ATOM   2896  H7R  OL    73      64.411  45.770  49.402  1.00  0.00           H  
ATOM   2897  H7S  OL    73      62.673  45.599  49.574  1.00  0.00           H  
ATOM   2898  C18  OL    73      63.429  47.489  50.321  1.00  0.00           C  
ATOM   2899  H8R  OL    73      64.420  47.921  50.463  1.00  0.00           H  
ATOM   2900  H8S  OL    73      63.020  47.967  49.429  1.00  0.00           H  
ATOM   2901  C19  OL    73      62.575  47.808  51.537  1.00  0.00           C  
ATOM   2902  H9R  OL    73      63.115  47.991  52.465  1.00  0.00           H  
ATOM   2903 C110  OL    73      61.252  47.881  51.563  1.00  0.00           C  
ATOM   2904 H10R  OL    73      60.761  48.088  52.514  1.00  0.00           H  
ATOM   2905 C111  OL    73      60.356  47.693  50.364  1.00  0.00           C  
ATOM   2906 H11R  OL    73      59.996  48.670  50.049  1.00  0.00           H  
ATOM   2907 H11S  OL    73      60.896  47.254  49.523  1.00  0.00           H  
ATOM   2908 C112  OL    73      59.154  46.801  50.691  1.00  0.00           C  
ATOM   2909 H12R  OL    73      59.503  45.882  51.163  1.00  0.00           H  
ATOM   2910 H12S  OL    73      58.490  47.313  51.390  1.00  0.00           H  
ATOM   2911 C113  OL    73      58.384  46.439  49.416  1.00  0.00           C  
ATOM   2912 H13R  OL    73      59.084  45.994  48.703  1.00  0.00           H  
ATOM   2913 H13S  OL    73      57.631  45.686  49.652  1.00  0.00           H  
ATOM   2914 C114  OL    73      57.687  47.647  48.768  1.00  0.00           C  
ATOM   2915 H14R  OL    73      56.963  48.072  49.466  1.00  0.00           H  
ATOM   2916 H14S  OL    73      58.411  48.424  48.518  1.00  0.00           H  
ATOM   2917 C115  OL    73      56.957  47.218  47.493  1.00  0.00           C  
ATOM   2918 H15R  OL    73      57.660  46.676  46.854  1.00  0.00           H  
ATOM   2919 H15S  OL    73      56.156  46.529  47.764  1.00  0.00           H  
ATOM   2920 C116  OL    73      56.362  48.413  46.728  1.00  0.00           C  
ATOM   2921 H16R  OL    73      55.779  49.039  47.403  1.00  0.00           H  
ATOM   2922 H16S  OL    73      57.169  49.039  46.346  1.00  0.00           H  
ATOM   2923 C117  OL    73      55.463  47.948  45.573  1.00  0.00           C  
ATOM   2924 H17R  OL    73      54.737  47.221  45.945  1.00  0.00           H  
ATOM   2925 H17S  OL    73      54.900  48.799  45.183  1.00  0.00           H  
ATOM   2926 C118  OL    73      56.297  47.348  44.432  1.00  0.00           C  
ATOM   2927 H18R  OL    73      55.647  47.071  43.602  1.00  0.00           H  
ATOM   2928 H18S  OL    73      56.856  46.460  44.741  1.00  0.00           H  
ATOM   2929 H18T  OL    73      57.008  48.104  44.099  1.00  0.00           H  
TER    2930       OL    73 
ATOM   2930 C116  PA    74      54.437  29.341  41.879  1.00  0.00           C  
ATOM   2931 H16R  PA    74      55.519  29.424  41.772  1.00  0.00           H  
ATOM   2932 H16S  PA    74      54.035  30.312  42.182  1.00  0.00           H  
ATOM   2933 H16T  PA    74      54.019  29.087  40.914  1.00  0.00           H  
ATOM   2934 C115  PA    74      54.074  28.259  42.903  1.00  0.00           C  
ATOM   2935 H15R  PA    74      54.670  27.358  42.735  1.00  0.00           H  
ATOM   2936 H15S  PA    74      53.018  28.001  42.790  1.00  0.00           H  
ATOM   2937 C114  PA    74      54.300  28.823  44.309  1.00  0.00           C  
ATOM   2938 H14R  PA    74      53.655  29.700  44.405  1.00  0.00           H  
ATOM   2939 H14S  PA    74      55.331  29.171  44.402  1.00  0.00           H  
ATOM   2940 C113  PA    74      53.986  27.833  45.446  1.00  0.00           C  
ATOM   2941 H13R  PA    74      54.800  27.108  45.532  1.00  0.00           H  
ATOM   2942 H13S  PA    74      53.072  27.278  45.222  1.00  0.00           H  
ATOM   2943 C112  PA    74      53.796  28.615  46.761  1.00  0.00           C  
ATOM   2944 H12R  PA    74      53.010  29.355  46.602  1.00  0.00           H  
ATOM   2945 H12S  PA    74      54.717  29.163  46.965  1.00  0.00           H  
ATOM   2946 C111  PA    74      53.413  27.757  47.988  1.00  0.00           C  
ATOM   2947 H11R  PA    74      54.265  27.130  48.257  1.00  0.00           H  
ATOM   2948 H11S  PA    74      52.593  27.089  47.711  1.00  0.00           H  
ATOM   2949 C110  PA    74      52.998  28.624  49.209  1.00  0.00           C  
ATOM   2950 H10R  PA    74      52.219  29.324  48.906  1.00  0.00           H  
ATOM   2951 H10S  PA    74      53.850  29.233  49.514  1.00  0.00           H  
ATOM   2952  C19  PA    74      52.512  27.811  50.437  1.00  0.00           C  
ATOM   2953  H9R  PA    74      53.318  27.134  50.716  1.00  0.00           H  
ATOM   2954  H9S  PA    74      51.645  27.197  50.179  1.00  0.00           H  
ATOM   2955  C18  PA    74      52.156  28.675  51.671  1.00  0.00           C  
ATOM   2956  H8R  PA    74      51.323  29.339  51.431  1.00  0.00           H  
ATOM   2957  H8S  PA    74      53.019  29.296  51.917  1.00  0.00           H  
ATOM   2958  C17  PA    74      51.793  27.839  52.917  1.00  0.00           C  
ATOM   2959  H7R  PA    74      52.603  27.131  53.107  1.00  0.00           H  
ATOM   2960  H7S  PA    74      50.898  27.243  52.718  1.00  0.00           H  
ATOM   2961  C16  PA    74      51.563  28.690  54.191  1.00  0.00           C  
ATOM   2962  H6R  PA    74      50.567  29.142  54.169  1.00  0.00           H  
ATOM   2963  H6S  PA    74      52.291  29.502  54.251  1.00  0.00           H  
ATOM   2964  C15  PA    74      51.714  27.802  55.437  1.00  0.00           C  
ATOM   2965  H5R  PA    74      52.741  27.427  55.472  1.00  0.00           H  
ATOM   2966  H5S  PA    74      51.060  26.935  55.332  1.00  0.00           H  
ATOM   2967  C14  PA    74      51.404  28.479  56.784  1.00  0.00           C  
ATOM   2968  H4R  PA    74      50.374  28.845  56.795  1.00  0.00           H  
ATOM   2969  H4S  PA    74      52.074  29.329  56.942  1.00  0.00           H  
ATOM   2970  C13  PA    74      51.615  27.422  57.881  1.00  0.00           C  
ATOM   2971  H3R  PA    74      52.662  27.117  57.846  1.00  0.00           H  
ATOM   2972  H3S  PA    74      51.016  26.540  57.638  1.00  0.00           H  
ATOM   2973  C12  PA    74      51.283  27.851  59.321  1.00  0.00           C  
ATOM   2974  H2R  PA    74      51.690  28.842  59.531  1.00  0.00           H  
ATOM   2975  H2S  PA    74      50.201  27.883  59.460  1.00  0.00           H  
ATOM   2976  C11  PC    75      51.877  26.857  60.286  1.00  0.00           C  
ATOM   2977  O12  PC    75      51.601  25.671  60.282  1.00  0.00           O  
ATOM   2978  O11  PC    75      52.779  27.408  61.117  1.00  0.00           O  
ATOM   2979  C1   PC    75      53.706  26.519  61.814  1.00  0.00           C  
ATOM   2980  HR   PC    75      53.468  25.466  61.654  1.00  0.00           H  
ATOM   2981  HS   PC    75      53.637  26.695  62.888  1.00  0.00           H  
ATOM   2982  C2   PC    75      55.143  26.803  61.316  1.00  0.00           C  
ATOM   2983  HX   PC    75      55.803  26.012  61.670  1.00  0.00           H  
ATOM   2984  C3   PC    75      55.633  28.179  61.810  1.00  0.00           C  
ATOM   2985  HA   PC    75      55.123  28.977  61.262  1.00  0.00           H  
ATOM   2986  HB   PC    75      56.711  28.245  61.639  1.00  0.00           H  
ATOM   2987  O31  PC    75      55.363  28.314  63.222  1.00  0.00           O  
ATOM   2988  P31  PC    75      56.030  29.433  64.105  1.00  0.00           P  
ATOM   2989  O32  PC    75      55.244  30.761  63.719  1.00  0.00           O  
ATOM   2990  C31  PC    75      54.327  31.416  64.631  1.00  0.00           C  
ATOM   2991  H1A  PC    75      54.164  32.439  64.283  1.00  0.00           H  
ATOM   2992  H1B  PC    75      54.782  31.478  65.621  1.00  0.00           H  
ATOM   2993  C32  PC    75      52.974  30.676  64.709  1.00  0.00           C  
ATOM   2994  H2A  PC    75      52.395  31.090  65.537  1.00  0.00           H  
ATOM   2995  H2B  PC    75      53.165  29.627  64.927  1.00  0.00           H  
ATOM   2996  N31  PC    75      52.053  30.735  63.516  1.00  0.00           N  
ATOM   2997  C33  PC    75      51.496  32.111  63.360  1.00  0.00           C  
ATOM   2998  H3A  PC    75      50.776  32.092  62.541  1.00  0.00           H  
ATOM   2999  H3B  PC    75      52.315  32.790  63.119  1.00  0.00           H  
ATOM   3000  H3C  PC    75      50.997  32.424  64.281  1.00  0.00           H  
ATOM   3001  C34  PC    75      52.725  30.387  62.236  1.00  0.00           C  
ATOM   3002  H4A  PC    75      53.608  31.016  62.136  1.00  0.00           H  
ATOM   3003  H4B  PC    75      52.027  30.606  61.425  1.00  0.00           H  
ATOM   3004  H4C  PC    75      52.997  29.332  62.259  1.00  0.00           H  
ATOM   3005  C35  PC    75      50.942  29.761  63.714  1.00  0.00           C  
ATOM   3006  H5A  PC    75      51.361  28.770  63.897  1.00  0.00           H  
ATOM   3007  H5B  PC    75      50.333  29.733  62.810  1.00  0.00           H  
ATOM   3008  H5C  PC    75      50.339  30.088  64.563  1.00  0.00           H  
ATOM   3009  O33  PC    75      55.694  29.026  65.487  1.00  0.00           O  
ATOM   3010  O34  PC    75      57.466  29.535  63.728  1.00  0.00           O  
ATOM   3011  O21  PC    75      55.138  26.834  59.863  1.00  0.00           O  
ATOM   3012  C21  PC    75      56.314  26.810  59.220  1.00  0.00           C  
ATOM   3013  O22  PC    75      57.377  26.560  59.743  1.00  0.00           O  
ATOM   3014  C12  OL    76      56.165  27.184  57.773  1.00  0.00           C  
ATOM   3015  H2R  OL    76      56.394  26.313  57.160  1.00  0.00           H  
ATOM   3016  H2S  OL    76      55.125  27.464  57.588  1.00  0.00           H  
ATOM   3017  C13  OL    76      57.094  28.356  57.401  1.00  0.00           C  
ATOM   3018  H3R  OL    76      57.159  29.069  58.227  1.00  0.00           H  
ATOM   3019  H3S  OL    76      58.103  27.981  57.220  1.00  0.00           H  
ATOM   3020  C14  OL    76      56.604  29.112  56.161  1.00  0.00           C  
ATOM   3021  H4R  OL    76      55.611  29.524  56.353  1.00  0.00           H  
ATOM   3022  H4S  OL    76      57.281  29.951  55.989  1.00  0.00           H  
ATOM   3023  C15  OL    76      56.551  28.244  54.894  1.00  0.00           C  
ATOM   3024  H5R  OL    76      57.570  27.979  54.610  1.00  0.00           H  
ATOM   3025  H5S  OL    76      56.004  27.315  55.074  1.00  0.00           H  
ATOM   3026  C16  OL    76      55.858  29.017  53.762  1.00  0.00           C  
ATOM   3027  H6R  OL    76      54.816  29.184  54.057  1.00  0.00           H  
ATOM   3028  H6S  OL    76      56.316  30.001  53.657  1.00  0.00           H  
ATOM   3029  C17  OL    76      55.886  28.273  52.411  1.00  0.00           C  
ATOM   3030  H7R  OL    76      55.394  27.308  52.543  1.00  0.00           H  
ATOM   3031  H7S  OL    76      55.282  28.844  51.704  1.00  0.00           H  
ATOM   3032  C18  OL    76      57.270  28.037  51.759  1.00  0.00           C  
ATOM   3033  H8R  OL    76      57.963  27.556  52.453  1.00  0.00           H  
ATOM   3034  H8S  OL    76      57.121  27.346  50.933  1.00  0.00           H  
ATOM   3035  C19  OL    76      57.878  29.317  51.230  1.00  0.00           C  
ATOM   3036  H9R  OL    76      58.169  30.041  51.990  1.00  0.00           H  
ATOM   3037 C110  OL    76      58.020  29.617  49.941  1.00  0.00           C  
ATOM   3038 H10R  OL    76      58.437  30.586  49.675  1.00  0.00           H  
ATOM   3039 C111  OL    76      57.668  28.712  48.769  1.00  0.00           C  
ATOM   3040 H11R  OL    76      57.952  27.678  48.970  1.00  0.00           H  
ATOM   3041 H11S  OL    76      56.589  28.732  48.610  1.00  0.00           H  
ATOM   3042 C112  OL    76      58.375  29.153  47.476  1.00  0.00           C  
ATOM   3043 H12R  OL    76      58.187  30.217  47.317  1.00  0.00           H  
ATOM   3044 H12S  OL    76      59.451  29.011  47.604  1.00  0.00           H  
ATOM   3045 C113  OL    76      57.919  28.389  46.215  1.00  0.00           C  
ATOM   3046 H13R  OL    76      57.954  27.312  46.391  1.00  0.00           H  
ATOM   3047 H13S  OL    76      56.885  28.657  45.996  1.00  0.00           H  
ATOM   3048 C114  OL    76      58.802  28.769  45.009  1.00  0.00           C  
ATOM   3049 H14R  OL    76      58.780  29.856  44.913  1.00  0.00           H  
ATOM   3050 H14S  OL    76      59.839  28.493  45.211  1.00  0.00           H  
ATOM   3051 C115  OL    76      58.372  28.163  43.654  1.00  0.00           C  
ATOM   3052 H15R  OL    76      57.337  28.445  43.449  1.00  0.00           H  
ATOM   3053 H15S  OL    76      58.987  28.613  42.873  1.00  0.00           H  
ATOM   3054 C116  OL    76      58.523  26.634  43.527  1.00  0.00           C  
ATOM   3055 H16R  OL    76      59.568  26.365  43.684  1.00  0.00           H  
ATOM   3056 H16S  OL    76      57.921  26.138  44.293  1.00  0.00           H  
ATOM   3057 C117  OL    76      58.101  26.136  42.130  1.00  0.00           C  
ATOM   3058 H17R  OL    76      57.136  26.580  41.878  1.00  0.00           H  
ATOM   3059 H17S  OL    76      58.817  26.508  41.391  1.00  0.00           H  
ATOM   3060 C118  OL    76      58.001  24.595  42.032  1.00  0.00           C  
ATOM   3061 H18R  OL    76      58.008  24.131  43.021  1.00  0.00           H  
ATOM   3062 H18S  OL    76      58.822  24.183  41.443  1.00  0.00           H  
ATOM   3063 H18T  OL    76      57.076  24.296  41.537  1.00  0.00           H  
TER    3064       OL    76 
ATOM   3064  C1  CHL    77      57.700  21.816  54.542  1.00  0.00           C  
ATOM   3065  H11 CHL    77      58.054  20.937  54.004  1.00  0.00           H  
ATOM   3066  H12 CHL    77      56.615  21.720  54.614  1.00  0.00           H  
ATOM   3067  C2  CHL    77      58.260  21.744  55.980  1.00  0.00           C  
ATOM   3068  H21 CHL    77      57.717  22.451  56.608  1.00  0.00           H  
ATOM   3069  H22 CHL    77      58.078  20.746  56.388  1.00  0.00           H  
ATOM   3070  C3  CHL    77      59.772  22.031  56.046  1.00  0.00           C  
ATOM   3071  H31 CHL    77      60.300  21.213  55.554  1.00  0.00           H  
ATOM   3072  C4  CHL    77      60.127  23.366  55.363  1.00  0.00           C  
ATOM   3073  H41 CHL    77      59.756  24.199  55.966  1.00  0.00           H  
ATOM   3074  H42 CHL    77      61.214  23.472  55.341  1.00  0.00           H  
ATOM   3075  C5  CHL    77      59.562  23.459  53.949  1.00  0.00           C  
ATOM   3076  C6  CHL    77      60.355  23.848  52.956  1.00  0.00           C  
ATOM   3077  H61 CHL    77      61.396  24.091  53.151  1.00  0.00           H  
ATOM   3078  C7  CHL    77      59.936  24.001  51.516  1.00  0.00           C  
ATOM   3079  H71 CHL    77      60.366  24.912  51.094  1.00  0.00           H  
ATOM   3080  H72 CHL    77      60.370  23.169  50.960  1.00  0.00           H  
ATOM   3081  C8  CHL    77      58.410  24.019  51.317  1.00  0.00           C  
ATOM   3082  H81 CHL    77      58.030  25.007  51.587  1.00  0.00           H  
ATOM   3083  C9  CHL    77      57.753  22.927  52.229  1.00  0.00           C  
ATOM   3084  H91 CHL    77      58.197  21.972  51.933  1.00  0.00           H  
ATOM   3085  C10 CHL    77      58.077  23.120  53.763  1.00  0.00           C  
ATOM   3086  C11 CHL    77      56.241  22.792  51.909  1.00  0.00           C  
ATOM   3087 H111 CHL    77      55.806  21.992  52.509  1.00  0.00           H  
ATOM   3088 H112 CHL    77      55.731  23.712  52.197  1.00  0.00           H  
ATOM   3089  C12 CHL    77      55.996  22.501  50.402  1.00  0.00           C  
ATOM   3090 H121 CHL    77      56.422  21.527  50.142  1.00  0.00           H  
ATOM   3091 H122 CHL    77      54.923  22.439  50.244  1.00  0.00           H  
ATOM   3092  C13 CHL    77      56.605  23.592  49.479  1.00  0.00           C  
ATOM   3093  C14 CHL    77      58.101  23.696  49.825  1.00  0.00           C  
ATOM   3094 H141 CHL    77      58.522  22.698  49.678  1.00  0.00           H  
ATOM   3095  C15 CHL    77      58.731  24.529  48.683  1.00  0.00           C  
ATOM   3096 H151 CHL    77      58.722  25.598  48.900  1.00  0.00           H  
ATOM   3097 H152 CHL    77      59.761  24.215  48.504  1.00  0.00           H  
ATOM   3098  C16 CHL    77      57.841  24.214  47.453  1.00  0.00           C  
ATOM   3099 H161 CHL    77      57.389  25.136  47.075  1.00  0.00           H  
ATOM   3100 H162 CHL    77      58.419  23.761  46.642  1.00  0.00           H  
ATOM   3101  C17 CHL    77      56.756  23.225  47.962  1.00  0.00           C  
ATOM   3102 H171 CHL    77      57.206  22.229  47.899  1.00  0.00           H  
ATOM   3103  C18 CHL    77      55.839  24.943  49.691  1.00  0.00           C  
ATOM   3104 H181 CHL    77      55.908  25.306  50.715  1.00  0.00           H  
ATOM   3105 H182 CHL    77      54.776  24.815  49.488  1.00  0.00           H  
ATOM   3106 H183 CHL    77      56.216  25.738  49.045  1.00  0.00           H  
ATOM   3107  C19 CHL    77      57.263  24.286  54.373  1.00  0.00           C  
ATOM   3108 H191 CHL    77      56.214  24.014  54.423  1.00  0.00           H  
ATOM   3109 H192 CHL    77      57.357  25.189  53.775  1.00  0.00           H  
ATOM   3110 H193 CHL    77      57.589  24.526  55.387  1.00  0.00           H  
ATOM   3111  C20 CHL    77      55.459  23.162  47.106  1.00  0.00           C  
ATOM   3112 H201 CHL    77      54.806  23.979  47.406  1.00  0.00           H  
ATOM   3113  C21 CHL    77      54.734  21.825  47.368  1.00  0.00           C  
ATOM   3114 H211 CHL    77      54.649  21.595  48.424  1.00  0.00           H  
ATOM   3115 H212 CHL    77      55.274  20.993  46.913  1.00  0.00           H  
ATOM   3116 H213 CHL    77      53.723  21.859  46.964  1.00  0.00           H  
ATOM   3117  C22 CHL    77      55.720  23.299  45.579  1.00  0.00           C  
ATOM   3118 H221 CHL    77      56.243  24.232  45.360  1.00  0.00           H  
ATOM   3119 H222 CHL    77      56.371  22.485  45.250  1.00  0.00           H  
ATOM   3120  C23 CHL    77      54.414  23.287  44.753  1.00  0.00           C  
ATOM   3121 H231 CHL    77      54.062  22.258  44.668  1.00  0.00           H  
ATOM   3122 H232 CHL    77      53.655  23.855  45.294  1.00  0.00           H  
ATOM   3123  C24 CHL    77      54.576  23.915  43.353  1.00  0.00           C  
ATOM   3124 H241 CHL    77      54.690  24.995  43.469  1.00  0.00           H  
ATOM   3125 H242 CHL    77      55.502  23.547  42.911  1.00  0.00           H  
ATOM   3126  C25 CHL    77      53.435  23.639  42.356  1.00  0.00           C  
ATOM   3127 H251 CHL    77      53.725  24.099  41.409  1.00  0.00           H  
ATOM   3128  C26 CHL    77      53.224  22.134  42.117  1.00  0.00           C  
ATOM   3129 H261 CHL    77      54.124  21.567  42.364  1.00  0.00           H  
ATOM   3130 H262 CHL    77      52.976  21.949  41.070  1.00  0.00           H  
ATOM   3131 H263 CHL    77      52.402  21.754  42.725  1.00  0.00           H  
ATOM   3132  C27 CHL    77      52.109  24.278  42.783  1.00  0.00           C  
ATOM   3133 H271 CHL    77      52.234  25.339  43.007  1.00  0.00           H  
ATOM   3134 H272 CHL    77      51.696  23.783  43.663  1.00  0.00           H  
ATOM   3135 H273 CHL    77      51.392  24.187  41.967  1.00  0.00           H  
ATOM   3136  O1  CHL    77      60.167  22.100  57.411  1.00  0.00           O  
ATOM   3137  HO1 CHL    77      61.168  22.167  57.375  1.00  0.00           H  
TER    3138      CHL    77 
ATOM   3138 C116  PA    78      36.580  47.438  39.299  1.00  0.00           C  
ATOM   3139 H16R  PA    78      36.903  47.784  40.283  1.00  0.00           H  
ATOM   3140 H16S  PA    78      37.159  47.980  38.550  1.00  0.00           H  
ATOM   3141 H16T  PA    78      36.811  46.373  39.207  1.00  0.00           H  
ATOM   3142 C115  PA    78      35.086  47.705  39.084  1.00  0.00           C  
ATOM   3143 H15R  PA    78      34.774  47.319  38.114  1.00  0.00           H  
ATOM   3144 H15S  PA    78      34.926  48.785  39.068  1.00  0.00           H  
ATOM   3145 C114  PA    78      34.195  47.093  40.170  1.00  0.00           C  
ATOM   3146 H14R  PA    78      34.387  46.021  40.263  1.00  0.00           H  
ATOM   3147 H14S  PA    78      33.155  47.216  39.864  1.00  0.00           H  
ATOM   3148 C113  PA    78      34.416  47.770  41.528  1.00  0.00           C  
ATOM   3149 H13R  PA    78      34.453  48.853  41.405  1.00  0.00           H  
ATOM   3150 H13S  PA    78      35.379  47.453  41.931  1.00  0.00           H  
ATOM   3151 C112  PA    78      33.280  47.433  42.500  1.00  0.00           C  
ATOM   3152 H12R  PA    78      33.082  46.359  42.492  1.00  0.00           H  
ATOM   3153 H12S  PA    78      32.373  47.924  42.143  1.00  0.00           H  
ATOM   3154 C111  PA    78      33.566  47.881  43.943  1.00  0.00           C  
ATOM   3155 H11R  PA    78      32.736  47.539  44.562  1.00  0.00           H  
ATOM   3156 H11S  PA    78      33.583  48.972  43.993  1.00  0.00           H  
ATOM   3157 C110  PA    78      34.879  47.322  44.524  1.00  0.00           C  
ATOM   3158 H10R  PA    78      35.724  47.924  44.172  1.00  0.00           H  
ATOM   3159 H10S  PA    78      35.036  46.299  44.171  1.00  0.00           H  
ATOM   3160  C19  PA    78      34.854  47.320  46.063  1.00  0.00           C  
ATOM   3161  H9R  PA    78      35.741  46.798  46.424  1.00  0.00           H  
ATOM   3162  H9S  PA    78      33.980  46.774  46.429  1.00  0.00           H  
ATOM   3163  C18  PA    78      34.836  48.737  46.644  1.00  0.00           C  
ATOM   3164  H8R  PA    78      33.865  49.206  46.461  1.00  0.00           H  
ATOM   3165  H8S  PA    78      35.594  49.338  46.136  1.00  0.00           H  
ATOM   3166  C17  PA    78      35.155  48.729  48.146  1.00  0.00           C  
ATOM   3167  H7R  PA    78      36.135  48.267  48.283  1.00  0.00           H  
ATOM   3168  H7S  PA    78      34.430  48.122  48.696  1.00  0.00           H  
ATOM   3169  C16  PA    78      35.158  50.173  48.675  1.00  0.00           C  
ATOM   3170  H6R  PA    78      34.129  50.466  48.896  1.00  0.00           H  
ATOM   3171  H6S  PA    78      35.522  50.834  47.886  1.00  0.00           H  
ATOM   3172  C15  PA    78      36.043  50.394  49.912  1.00  0.00           C  
ATOM   3173  H5R  PA    78      36.137  51.468  50.081  1.00  0.00           H  
ATOM   3174  H5S  PA    78      37.051  50.018  49.716  1.00  0.00           H  
ATOM   3175  C14  PA    78      35.481  49.716  51.171  1.00  0.00           C  
ATOM   3176  H4R  PA    78      35.535  48.631  51.050  1.00  0.00           H  
ATOM   3177  H4S  PA    78      34.425  49.967  51.286  1.00  0.00           H  
ATOM   3178  C13  PA    78      36.222  50.153  52.448  1.00  0.00           C  
ATOM   3179  H3R  PA    78      35.679  50.983  52.907  1.00  0.00           H  
ATOM   3180  H3S  PA    78      37.230  50.500  52.207  1.00  0.00           H  
ATOM   3181  C12  PA    78      36.327  48.991  53.442  1.00  0.00           C  
ATOM   3182  H2R  PA    78      37.109  48.302  53.125  1.00  0.00           H  
ATOM   3183  H2S  PA    78      35.390  48.429  53.445  1.00  0.00           H  
ATOM   3184  C11  PE    79      36.627  49.448  54.845  1.00  0.00           C  
ATOM   3185  O12  PE    79      37.588  50.114  55.184  1.00  0.00           O  
ATOM   3186  O11  PE    79      35.694  48.973  55.673  1.00  0.00           O  
ATOM   3187  C1   PE    79      35.938  48.940  57.101  1.00  0.00           C  
ATOM   3188  HR   PE    79      36.443  49.847  57.435  1.00  0.00           H  
ATOM   3189  HS   PE    79      36.563  48.075  57.335  1.00  0.00           H  
ATOM   3190  C2   PE    79      34.578  48.830  57.823  1.00  0.00           C  
ATOM   3191  HX   PE    79      34.161  49.834  57.923  1.00  0.00           H  
ATOM   3192  C3   PE    79      34.741  48.225  59.225  1.00  0.00           C  
ATOM   3193  HA   PE    79      35.333  47.308  59.156  1.00  0.00           H  
ATOM   3194  HB   PE    79      33.756  47.983  59.639  1.00  0.00           H  
ATOM   3195  O31  PE    79      35.428  49.167  60.086  1.00  0.00           O  
ATOM   3196  P31  PE    79      34.660  49.978  61.212  1.00  0.00           P  
ATOM   3197  O32  PE    79      33.741  51.002  60.420  1.00  0.00           O  
ATOM   3198  C31  PE    79      32.306  50.848  60.361  1.00  0.00           C  
ATOM   3199  H1A  PE    79      31.901  50.897  61.376  1.00  0.00           H  
ATOM   3200  H1B  PE    79      32.039  49.883  59.913  1.00  0.00           H  
ATOM   3201  C32  PE    79      31.767  52.022  59.526  1.00  0.00           C  
ATOM   3202  H2A  PE    79      30.679  51.979  59.433  1.00  0.00           H  
ATOM   3203  H2B  PE    79      32.030  52.964  60.013  1.00  0.00           H  
ATOM   3204  N31  PE    79      32.357  52.081  58.147  1.00  0.00           N  
ATOM   3205 HN1A  PE    79      32.162  51.231  57.583  1.00  0.00           H  
ATOM   3206 HN1B  PE    79      32.006  52.909  57.615  1.00  0.00           H  
ATOM   3207 HN1C  PE    79      33.390  52.171  58.231  1.00  0.00           H  
ATOM   3208  O33  PE    79      33.816  49.010  61.962  1.00  0.00           O  
ATOM   3209  O34  PE    79      35.683  50.741  61.965  1.00  0.00           O  
ATOM   3210  O21  PE    79      33.700  47.943  57.067  1.00  0.00           O  
ATOM   3211  C21  PE    79      32.664  48.506  56.416  1.00  0.00           C  
ATOM   3212  O22  PE    79      32.354  49.681  56.537  1.00  0.00           O  
ATOM   3213  C12  OL    80      31.970  47.542  55.480  1.00  0.00           C  
ATOM   3214  H2R  OL    80      32.681  46.791  55.137  1.00  0.00           H  
ATOM   3215  H2S  OL    80      31.209  47.004  56.045  1.00  0.00           H  
ATOM   3216  C13  OL    80      31.340  48.259  54.264  1.00  0.00           C  
ATOM   3217  H3R  OL    80      30.718  49.083  54.612  1.00  0.00           H  
ATOM   3218  H3S  OL    80      32.130  48.697  53.648  1.00  0.00           H  
ATOM   3219  C14  OL    80      30.436  47.335  53.426  1.00  0.00           C  
ATOM   3220  H4R  OL    80      29.709  46.857  54.086  1.00  0.00           H  
ATOM   3221  H4S  OL    80      29.874  47.930  52.708  1.00  0.00           H  
ATOM   3222  C15  OL    80      31.182  46.241  52.653  1.00  0.00           C  
ATOM   3223  H5R  OL    80      31.794  45.663  53.347  1.00  0.00           H  
ATOM   3224  H5S  OL    80      30.449  45.543  52.244  1.00  0.00           H  
ATOM   3225  C16  OL    80      32.064  46.788  51.510  1.00  0.00           C  
ATOM   3226  H6R  OL    80      32.863  47.403  51.927  1.00  0.00           H  
ATOM   3227  H6S  OL    80      32.542  45.937  51.027  1.00  0.00           H  
ATOM   3228  C17  OL    80      31.353  47.627  50.424  1.00  0.00           C  
ATOM   3229  H7R  OL    80      30.994  48.560  50.867  1.00  0.00           H  
ATOM   3230  H7S  OL    80      32.103  47.903  49.680  1.00  0.00           H  
ATOM   3231  C18  OL    80      30.161  46.942  49.721  1.00  0.00           C  
ATOM   3232  H8R  OL    80      29.375  46.817  50.467  1.00  0.00           H  
ATOM   3233  H8S  OL    80      29.757  47.600  48.951  1.00  0.00           H  
ATOM   3234  C19  OL    80      30.503  45.573  49.161  1.00  0.00           C  
ATOM   3235  H9R  OL    80      30.585  44.798  49.919  1.00  0.00           H  
ATOM   3236 C110  OL    80      30.593  45.205  47.885  1.00  0.00           C  
ATOM   3237 H10R  OL    80      30.779  44.158  47.671  1.00  0.00           H  
ATOM   3238 C111  OL    80      30.573  46.070  46.644  1.00  0.00           C  
ATOM   3239 H11R  OL    80      31.042  47.041  46.816  1.00  0.00           H  
ATOM   3240 H11S  OL    80      31.160  45.556  45.878  1.00  0.00           H  
ATOM   3241 C112  OL    80      29.145  46.285  46.123  1.00  0.00           C  
ATOM   3242 H12R  OL    80      28.600  45.340  46.110  1.00  0.00           H  
ATOM   3243 H12S  OL    80      28.622  46.944  46.817  1.00  0.00           H  
ATOM   3244 C113  OL    80      29.123  46.941  44.729  1.00  0.00           C  
ATOM   3245 H13R  OL    80      28.107  47.279  44.513  1.00  0.00           H  
ATOM   3246 H13S  OL    80      29.752  47.833  44.758  1.00  0.00           H  
ATOM   3247 C114  OL    80      29.612  46.029  43.581  1.00  0.00           C  
ATOM   3248 H14R  OL    80      30.698  45.922  43.623  1.00  0.00           H  
ATOM   3249 H14S  OL    80      29.183  45.029  43.672  1.00  0.00           H  
ATOM   3250 C115  OL    80      29.213  46.618  42.219  1.00  0.00           C  
ATOM   3251 H15R  OL    80      28.132  46.531  42.091  1.00  0.00           H  
ATOM   3252 H15S  OL    80      29.457  47.682  42.198  1.00  0.00           H  
ATOM   3253 C116  OL    80      29.924  45.930  41.046  1.00  0.00           C  
ATOM   3254 H16R  OL    80      30.998  46.114  41.120  1.00  0.00           H  
ATOM   3255 H16S  OL    80      29.767  44.853  41.103  1.00  0.00           H  
ATOM   3256 C117  OL    80      29.397  46.467  39.707  1.00  0.00           C  
ATOM   3257 H17R  OL    80      28.403  46.063  39.499  1.00  0.00           H  
ATOM   3258 H17S  OL    80      29.293  47.547  39.782  1.00  0.00           H  
ATOM   3259 C118  OL    80      30.344  46.127  38.551  1.00  0.00           C  
ATOM   3260 H18R  OL    80      30.019  46.612  37.631  1.00  0.00           H  
ATOM   3261 H18S  OL    80      30.360  45.048  38.397  1.00  0.00           H  
ATOM   3262 H18T  OL    80      31.357  46.472  38.768  1.00  0.00           H  
TER    3263       OL    80 
ATOM   3263 C116  PA    81      15.172  42.351  44.644  1.00  0.00           C  
ATOM   3264 H16R  PA    81      14.169  42.127  45.009  1.00  0.00           H  
ATOM   3265 H16S  PA    81      15.170  42.248  43.558  1.00  0.00           H  
ATOM   3266 H16T  PA    81      15.411  43.388  44.887  1.00  0.00           H  
ATOM   3267 C115  PA    81      16.204  41.383  45.241  1.00  0.00           C  
ATOM   3268 H15R  PA    81      17.066  41.334  44.571  1.00  0.00           H  
ATOM   3269 H15S  PA    81      15.764  40.384  45.276  1.00  0.00           H  
ATOM   3270 C114  PA    81      16.703  41.784  46.644  1.00  0.00           C  
ATOM   3271 H14R  PA    81      15.868  41.862  47.343  1.00  0.00           H  
ATOM   3272 H14S  PA    81      17.172  42.768  46.573  1.00  0.00           H  
ATOM   3273 C113  PA    81      17.745  40.762  47.144  1.00  0.00           C  
ATOM   3274 H13R  PA    81      18.565  40.773  46.423  1.00  0.00           H  
ATOM   3275 H13S  PA    81      17.323  39.755  47.122  1.00  0.00           H  
ATOM   3276 C112  PA    81      18.366  41.032  48.530  1.00  0.00           C  
ATOM   3277 H12R  PA    81      18.643  42.084  48.610  1.00  0.00           H  
ATOM   3278 H12S  PA    81      19.291  40.454  48.570  1.00  0.00           H  
ATOM   3279 C111  PA    81      17.531  40.652  49.772  1.00  0.00           C  
ATOM   3280 H11R  PA    81      17.152  39.633  49.674  1.00  0.00           H  
ATOM   3281 H11S  PA    81      16.665  41.309  49.864  1.00  0.00           H  
ATOM   3282 C110  PA    81      18.423  40.770  51.032  1.00  0.00           C  
ATOM   3283 H10R  PA    81      18.810  41.789  51.081  1.00  0.00           H  
ATOM   3284 H10S  PA    81      19.274  40.097  50.913  1.00  0.00           H  
ATOM   3285  C19  PA    81      17.711  40.423  52.355  1.00  0.00           C  
ATOM   3286  H9R  PA    81      17.244  39.447  52.223  1.00  0.00           H  
ATOM   3287  H9S  PA    81      16.910  41.145  52.520  1.00  0.00           H  
ATOM   3288  C18  PA    81      18.619  40.370  53.616  1.00  0.00           C  
ATOM   3289  H8R  PA    81      18.983  41.371  53.862  1.00  0.00           H  
ATOM   3290  H8S  PA    81      19.488  39.741  53.412  1.00  0.00           H  
ATOM   3291  C17  PA    81      17.857  39.795  54.835  1.00  0.00           C  
ATOM   3292  H7R  PA    81      17.342  38.894  54.499  1.00  0.00           H  
ATOM   3293  H7S  PA    81      17.089  40.502  55.155  1.00  0.00           H  
ATOM   3294  C16  PA    81      18.704  39.358  56.053  1.00  0.00           C  
ATOM   3295  H6R  PA    81      19.302  38.500  55.749  1.00  0.00           H  
ATOM   3296  H6S  PA    81      18.017  39.010  56.829  1.00  0.00           H  
ATOM   3297  C15  PA    81      19.646  40.420  56.660  1.00  0.00           C  
ATOM   3298  H5R  PA    81      19.052  41.195  57.147  1.00  0.00           H  
ATOM   3299  H5S  PA    81      20.201  40.908  55.856  1.00  0.00           H  
ATOM   3300  C14  PA    81      20.647  39.874  57.711  1.00  0.00           C  
ATOM   3301  H4R  PA    81      21.127  40.740  58.172  1.00  0.00           H  
ATOM   3302  H4S  PA    81      21.440  39.300  57.227  1.00  0.00           H  
ATOM   3303  C13  PA    81      19.993  39.003  58.812  1.00  0.00           C  
ATOM   3304  H3R  PA    81      19.688  38.054  58.363  1.00  0.00           H  
ATOM   3305  H3S  PA    81      19.083  39.498  59.156  1.00  0.00           H  
ATOM   3306  C12  PA    81      20.906  38.726  60.037  1.00  0.00           C  
ATOM   3307  H2R  PA    81      21.819  38.227  59.716  1.00  0.00           H  
ATOM   3308  H2S  PA    81      20.421  38.059  60.755  1.00  0.00           H  
ATOM   3309  C11  PS    82      21.246  40.007  60.760  1.00  0.00           C  
ATOM   3310  O12  PS    82      20.383  40.794  61.110  1.00  0.00           O  
ATOM   3311  O11  PS    82      22.571  40.201  60.910  1.00  0.00           O  
ATOM   3312  C1   PS    82      22.972  41.501  61.433  1.00  0.00           C  
ATOM   3313  HR   PS    82      22.538  41.648  62.428  1.00  0.00           H  
ATOM   3314  HS   PS    82      22.589  42.263  60.754  1.00  0.00           H  
ATOM   3315  C2   PS    82      24.515  41.659  61.501  1.00  0.00           C  
ATOM   3316  HX   PS    82      24.937  40.848  62.101  1.00  0.00           H  
ATOM   3317  C3   PS    82      24.911  43.002  62.167  1.00  0.00           C  
ATOM   3318  HA   PS    82      24.052  43.395  62.706  1.00  0.00           H  
ATOM   3319  HB   PS    82      25.193  43.752  61.420  1.00  0.00           H  
ATOM   3320  O31  PS    82      25.972  42.819  63.148  1.00  0.00           O  
ATOM   3321  P31  PS    82      27.494  42.685  62.704  1.00  0.00           P  
ATOM   3322  O32  PS    82      27.650  41.186  62.201  1.00  0.00           O  
ATOM   3323  C31  PS    82      28.153  40.116  63.045  1.00  0.00           C  
ATOM   3324  H1A  PS    82      27.758  39.166  62.673  1.00  0.00           H  
ATOM   3325  H1B  PS    82      27.806  40.238  64.072  1.00  0.00           H  
ATOM   3326  C32  PS    82      29.697  40.087  63.008  1.00  0.00           C  
ATOM   3327  H2A  PS    82      30.100  40.871  63.647  1.00  0.00           H  
ATOM   3328  N31  PS    82      30.252  40.315  61.614  1.00  0.00           N  
ATOM   3329 HN1A  PS    82      31.293  40.366  61.618  1.00  0.00           H  
ATOM   3330 HN1B  PS    82      29.960  39.547  60.976  1.00  0.00           H  
ATOM   3331 HN1C  PS    82      29.898  41.198  61.188  1.00  0.00           H  
ATOM   3332  C33  PS    82      30.138  38.769  63.611  1.00  0.00           C  
ATOM   3333  O33  PS    82      27.720  43.585  61.552  1.00  0.00           O  
ATOM   3334  O34  PS    82      28.313  42.861  63.925  1.00  0.00           O  
ATOM   3335  O21  PS    82      25.062  41.669  60.157  1.00  0.00           O  
ATOM   3336  C21  PS    82      25.538  40.519  59.654  1.00  0.00           C  
ATOM   3337  O22  PS    82      25.670  39.483  60.291  1.00  0.00           O  
ATOM   3338  O35  PS    82      29.995  37.766  62.947  1.00  0.00           O  
ATOM   3339  O36  PS    82      30.546  38.680  64.752  1.00  0.00           O  
ATOM   3340  C12  OL    83      25.880  40.626  58.187  1.00  0.00           C  
ATOM   3341  H2R  OL    83      25.684  41.637  57.821  1.00  0.00           H  
ATOM   3342  H2S  OL    83      26.942  40.419  58.043  1.00  0.00           H  
ATOM   3343  C13  OL    83      25.047  39.612  57.392  1.00  0.00           C  
ATOM   3344  H3R  OL    83      25.131  38.630  57.861  1.00  0.00           H  
ATOM   3345  H3S  OL    83      23.996  39.910  57.433  1.00  0.00           H  
ATOM   3346  C14  OL    83      25.509  39.490  55.934  1.00  0.00           C  
ATOM   3347  H4R  OL    83      26.582  39.278  55.910  1.00  0.00           H  
ATOM   3348  H4S  OL    83      25.006  38.626  55.497  1.00  0.00           H  
ATOM   3349  C15  OL    83      25.192  40.746  55.095  1.00  0.00           C  
ATOM   3350  H5R  OL    83      24.188  41.105  55.323  1.00  0.00           H  
ATOM   3351  H5S  OL    83      25.882  41.555  55.334  1.00  0.00           H  
ATOM   3352  C16  OL    83      25.272  40.411  53.602  1.00  0.00           C  
ATOM   3353  H6R  OL    83      26.299  40.131  53.370  1.00  0.00           H  
ATOM   3354  H6S  OL    83      24.653  39.531  53.418  1.00  0.00           H  
ATOM   3355  C17  OL    83      24.835  41.559  52.666  1.00  0.00           C  
ATOM   3356  H7R  OL    83      25.530  42.389  52.775  1.00  0.00           H  
ATOM   3357  H7S  OL    83      24.927  41.203  51.638  1.00  0.00           H  
ATOM   3358  C18  OL    83      23.400  42.095  52.873  1.00  0.00           C  
ATOM   3359  H8R  OL    83      23.306  42.578  53.850  1.00  0.00           H  
ATOM   3360  H8S  OL    83      23.203  42.879  52.141  1.00  0.00           H  
ATOM   3361  C19  OL    83      22.383  40.980  52.747  1.00  0.00           C  
ATOM   3362  H9R  OL    83      22.112  40.498  53.684  1.00  0.00           H  
ATOM   3363 C110  OL    83      21.838  40.542  51.618  1.00  0.00           C  
ATOM   3364 H10R  OL    83      21.158  39.696  51.676  1.00  0.00           H  
ATOM   3365 C111  OL    83      22.096  41.090  50.227  1.00  0.00           C  
ATOM   3366 H11R  OL    83      21.178  41.534  49.831  1.00  0.00           H  
ATOM   3367 H11S  OL    83      22.859  41.866  50.250  1.00  0.00           H  
ATOM   3368 C112  OL    83      22.557  39.971  49.279  1.00  0.00           C  
ATOM   3369 H12R  OL    83      23.267  39.342  49.815  1.00  0.00           H  
ATOM   3370 H12S  OL    83      21.692  39.357  49.007  1.00  0.00           H  
ATOM   3371 C113  OL    83      23.247  40.459  47.992  1.00  0.00           C  
ATOM   3372 H13R  OL    83      24.062  41.143  48.245  1.00  0.00           H  
ATOM   3373 H13S  OL    83      23.687  39.597  47.484  1.00  0.00           H  
ATOM   3374 C114  OL    83      22.227  41.148  47.071  1.00  0.00           C  
ATOM   3375 H14R  OL    83      21.404  40.448  46.923  1.00  0.00           H  
ATOM   3376 H14S  OL    83      21.824  42.016  47.595  1.00  0.00           H  
ATOM   3377 C115  OL    83      22.783  41.585  45.696  1.00  0.00           C  
ATOM   3378 H15R  OL    83      23.603  42.291  45.834  1.00  0.00           H  
ATOM   3379 H15S  OL    83      23.189  40.719  45.183  1.00  0.00           H  
ATOM   3380 C116  OL    83      21.725  42.206  44.765  1.00  0.00           C  
ATOM   3381 H16R  OL    83      22.211  42.541  43.845  1.00  0.00           H  
ATOM   3382 H16S  OL    83      21.006  41.435  44.475  1.00  0.00           H  
ATOM   3383 C117  OL    83      20.961  43.373  45.415  1.00  0.00           C  
ATOM   3384 H17R  OL    83      20.422  43.003  46.289  1.00  0.00           H  
ATOM   3385 H17S  OL    83      21.645  44.158  45.749  1.00  0.00           H  
ATOM   3386 C118  OL    83      19.939  43.957  44.438  1.00  0.00           C  
ATOM   3387 H18R  OL    83      19.145  44.449  44.990  1.00  0.00           H  
ATOM   3388 H18S  OL    83      19.489  43.157  43.846  1.00  0.00           H  
ATOM   3389 H18T  OL    83      20.407  44.684  43.771  1.00  0.00           H  
TER    3390       OL    83 
ATOM   3390 C116  PA    84      16.463  21.021  46.751  1.00  0.00           C  
ATOM   3391 H16R  PA    84      15.392  20.892  46.581  1.00  0.00           H  
ATOM   3392 H16S  PA    84      16.648  22.058  47.036  1.00  0.00           H  
ATOM   3393 H16T  PA    84      16.762  20.387  47.588  1.00  0.00           H  
ATOM   3394 C115  PA    84      17.270  20.650  45.496  1.00  0.00           C  
ATOM   3395 H15R  PA    84      17.548  19.602  45.557  1.00  0.00           H  
ATOM   3396 H15S  PA    84      18.200  21.219  45.492  1.00  0.00           H  
ATOM   3397 C114  PA    84      16.504  20.831  44.170  1.00  0.00           C  
ATOM   3398 H14R  PA    84      15.714  20.078  44.143  1.00  0.00           H  
ATOM   3399 H14S  PA    84      17.184  20.614  43.343  1.00  0.00           H  
ATOM   3400 C113  PA    84      15.892  22.231  43.957  1.00  0.00           C  
ATOM   3401 H13R  PA    84      16.701  22.956  43.842  1.00  0.00           H  
ATOM   3402 H13S  PA    84      15.339  22.527  44.848  1.00  0.00           H  
ATOM   3403 C112  PA    84      14.945  22.321  42.736  1.00  0.00           C  
ATOM   3404 H12R  PA    84      15.441  21.941  41.839  1.00  0.00           H  
ATOM   3405 H12S  PA    84      14.721  23.371  42.548  1.00  0.00           H  
ATOM   3406 C111  PA    84      13.609  21.578  42.929  1.00  0.00           C  
ATOM   3407 H11R  PA    84      13.805  20.567  43.284  1.00  0.00           H  
ATOM   3408 H11S  PA    84      13.112  21.476  41.961  1.00  0.00           H  
ATOM   3409 C110  PA    84      12.655  22.280  43.916  1.00  0.00           C  
ATOM   3410 H10R  PA    84      12.382  23.266  43.528  1.00  0.00           H  
ATOM   3411 H10S  PA    84      13.158  22.440  44.870  1.00  0.00           H  
ATOM   3412  C19  PA    84      11.392  21.423  44.142  1.00  0.00           C  
ATOM   3413  H9R  PA    84      11.692  20.422  44.461  1.00  0.00           H  
ATOM   3414  H9S  PA    84      10.866  21.309  43.190  1.00  0.00           H  
ATOM   3415  C18  PA    84      10.432  22.024  45.188  1.00  0.00           C  
ATOM   3416  H8R  PA    84       9.451  21.567  45.061  1.00  0.00           H  
ATOM   3417  H8S  PA    84      10.308  23.091  44.993  1.00  0.00           H  
ATOM   3418  C17  PA    84      10.906  21.820  46.643  1.00  0.00           C  
ATOM   3419  H7R  PA    84      11.994  21.875  46.678  1.00  0.00           H  
ATOM   3420  H7S  PA    84      10.615  20.825  46.997  1.00  0.00           H  
ATOM   3421  C16  PA    84      10.372  22.913  47.586  1.00  0.00           C  
ATOM   3422  H6R  PA    84       9.280  22.910  47.580  1.00  0.00           H  
ATOM   3423  H6S  PA    84      10.705  23.884  47.211  1.00  0.00           H  
ATOM   3424  C15  PA    84      10.874  22.749  49.031  1.00  0.00           C  
ATOM   3425  H5R  PA    84      11.947  22.549  49.017  1.00  0.00           H  
ATOM   3426  H5S  PA    84      10.376  21.886  49.473  1.00  0.00           H  
ATOM   3427  C14  PA    84      10.620  24.014  49.876  1.00  0.00           C  
ATOM   3428  H4R  PA    84       9.591  24.332  49.747  1.00  0.00           H  
ATOM   3429  H4S  PA    84      11.232  24.815  49.465  1.00  0.00           H  
ATOM   3430  C13  PA    84      10.947  23.877  51.381  1.00  0.00           C  
ATOM   3431  H3R  PA    84      10.928  24.867  51.843  1.00  0.00           H  
ATOM   3432  H3S  PA    84      11.968  23.506  51.491  1.00  0.00           H  
ATOM   3433  C12  PA    84       9.972  22.993  52.182  1.00  0.00           C  
ATOM   3434  H2R  PA    84       9.817  22.034  51.689  1.00  0.00           H  
ATOM   3435  H2S  PA    84       9.003  23.495  52.233  1.00  0.00           H  
ATOM   3436  C11  PE    85      10.478  22.743  53.588  1.00  0.00           C  
ATOM   3437  O12  PE    85      11.530  23.168  54.034  1.00  0.00           O  
ATOM   3438  O11  PE    85       9.631  21.986  54.309  1.00  0.00           O  
ATOM   3439  C1   PE    85       9.911  21.852  55.736  1.00  0.00           C  
ATOM   3440  HR   PE    85      10.981  21.698  55.892  1.00  0.00           H  
ATOM   3441  HS   PE    85       9.381  20.973  56.104  1.00  0.00           H  
ATOM   3442  C2   PE    85       9.438  23.121  56.497  1.00  0.00           C  
ATOM   3443  HX   PE    85      10.010  23.968  56.121  1.00  0.00           H  
ATOM   3444  C3   PE    85       9.730  23.088  58.013  1.00  0.00           C  
ATOM   3445  HA   PE    85       9.052  23.792  58.504  1.00  0.00           H  
ATOM   3446  HB   PE    85      10.756  23.418  58.197  1.00  0.00           H  
ATOM   3447  O31  PE    85       9.584  21.755  58.572  1.00  0.00           O  
ATOM   3448  P31  PE    85       9.213  21.525  60.106  1.00  0.00           P  
ATOM   3449  O32  PE    85      10.390  22.201  60.933  1.00  0.00           O  
ATOM   3450  C31  PE    85      10.297  23.573  61.369  1.00  0.00           C  
ATOM   3451  H1A  PE    85       9.852  23.623  62.368  1.00  0.00           H  
ATOM   3452  H1B  PE    85       9.660  24.134  60.686  1.00  0.00           H  
ATOM   3453  C32  PE    85      11.704  24.177  61.341  1.00  0.00           C  
ATOM   3454  H2A  PE    85      12.168  24.036  60.361  1.00  0.00           H  
ATOM   3455  H2B  PE    85      11.652  25.247  61.563  1.00  0.00           H  
ATOM   3456  N31  PE    85      12.622  23.569  62.352  1.00  0.00           N  
ATOM   3457 HN1A  PE    85      12.894  22.591  62.127  1.00  0.00           H  
ATOM   3458 HN1B  PE    85      13.475  24.151  62.447  1.00  0.00           H  
ATOM   3459 HN1C  PE    85      12.159  23.512  63.285  1.00  0.00           H  
ATOM   3460  O33  PE    85       7.961  22.288  60.321  1.00  0.00           O  
ATOM   3461  O34  PE    85       9.248  20.073  60.374  1.00  0.00           O  
ATOM   3462  O21  PE    85       8.005  23.348  56.284  1.00  0.00           O  
ATOM   3463  C21  PE    85       7.666  24.243  55.327  1.00  0.00           C  
ATOM   3464  O22  PE    85       8.484  24.886  54.695  1.00  0.00           O  
ATOM   3465  C12  OL    86       6.176  24.322  55.083  1.00  0.00           C  
ATOM   3466  H2R  OL    86       5.955  23.699  54.219  1.00  0.00           H  
ATOM   3467  H2S  OL    86       5.649  23.871  55.927  1.00  0.00           H  
ATOM   3468  C13  OL    86       5.625  25.753  54.853  1.00  0.00           C  
ATOM   3469  H3R  OL    86       4.547  25.660  54.691  1.00  0.00           H  
ATOM   3470  H3S  OL    86       5.757  26.325  55.771  1.00  0.00           H  
ATOM   3471  C14  OL    86       6.208  26.552  53.656  1.00  0.00           C  
ATOM   3472  H4R  OL    86       5.609  27.450  53.486  1.00  0.00           H  
ATOM   3473  H4S  OL    86       7.224  26.885  53.875  1.00  0.00           H  
ATOM   3474  C15  OL    86       6.226  25.676  52.394  1.00  0.00           C  
ATOM   3475  H5R  OL    86       6.945  24.869  52.543  1.00  0.00           H  
ATOM   3476  H5S  OL    86       5.244  25.214  52.294  1.00  0.00           H  
ATOM   3477  C16  OL    86       6.545  26.344  51.047  1.00  0.00           C  
ATOM   3478  H6R  OL    86       5.749  27.043  50.789  1.00  0.00           H  
ATOM   3479  H6S  OL    86       7.480  26.909  51.079  1.00  0.00           H  
ATOM   3480  C17  OL    86       6.637  25.211  50.005  1.00  0.00           C  
ATOM   3481  H7R  OL    86       7.671  24.890  49.918  1.00  0.00           H  
ATOM   3482  H7S  OL    86       6.072  24.346  50.359  1.00  0.00           H  
ATOM   3483  C18  OL    86       6.115  25.589  48.618  1.00  0.00           C  
ATOM   3484  H8R  OL    86       6.690  26.439  48.245  1.00  0.00           H  
ATOM   3485  H8S  OL    86       6.280  24.740  47.951  1.00  0.00           H  
ATOM   3486  C19  OL    86       4.638  25.919  48.636  1.00  0.00           C  
ATOM   3487  H9R  OL    86       4.173  25.992  49.618  1.00  0.00           H  
ATOM   3488 C110  OL    86       3.908  26.080  47.539  1.00  0.00           C  
ATOM   3489 H10R  OL    86       2.846  26.301  47.627  1.00  0.00           H  
ATOM   3490 C111  OL    86       4.486  26.062  46.137  1.00  0.00           C  
ATOM   3491 H11R  OL    86       4.610  27.095  45.809  1.00  0.00           H  
ATOM   3492 H11S  OL    86       5.480  25.614  46.133  1.00  0.00           H  
ATOM   3493 C112  OL    86       3.621  25.294  45.117  1.00  0.00           C  
ATOM   3494 H12R  OL    86       4.142  25.306  44.158  1.00  0.00           H  
ATOM   3495 H12S  OL    86       3.556  24.245  45.416  1.00  0.00           H  
ATOM   3496 C113  OL    86       2.201  25.862  44.906  1.00  0.00           C  
ATOM   3497 H13R  OL    86       1.652  25.178  44.256  1.00  0.00           H  
ATOM   3498 H13S  OL    86       1.661  25.895  45.854  1.00  0.00           H  
ATOM   3499 C114  OL    86       2.220  27.252  44.235  1.00  0.00           C  
ATOM   3500 H14R  OL    86       2.802  27.955  44.831  1.00  0.00           H  
ATOM   3501 H14S  OL    86       2.731  27.147  43.276  1.00  0.00           H  
ATOM   3502 C115  OL    86       0.821  27.849  43.990  1.00  0.00           C  
ATOM   3503 H15R  OL    86       0.106  27.036  43.880  1.00  0.00           H  
ATOM   3504 H15S  OL    86       0.501  28.436  44.857  1.00  0.00           H  
ATOM   3505 C116  OL    86       0.798  28.705  42.706  1.00  0.00           C  
ATOM   3506 H16R  OL    86       1.626  29.417  42.715  1.00  0.00           H  
ATOM   3507 H16S  OL    86       0.948  28.047  41.846  1.00  0.00           H  
ATOM   3508 C117  OL    86      -0.504  29.494  42.498  1.00  0.00           C  
ATOM   3509 H17R  OL    86      -0.557  30.297  43.236  1.00  0.00           H  
ATOM   3510 H17S  OL    86      -0.469  29.955  41.509  1.00  0.00           H  
ATOM   3511 C118  OL    86      -1.779  28.645  42.579  1.00  0.00           C  
ATOM   3512 H18R  OL    86      -1.894  28.196  43.564  1.00  0.00           H  
ATOM   3513 H18S  OL    86      -1.765  27.846  41.835  1.00  0.00           H  
ATOM   3514 H18T  OL    86      -2.645  29.282  42.398  1.00  0.00           H  
TER    3515       OL    86 
ATOM   3515 C116  PA    87       6.846  23.591  42.373  1.00  0.00           C  
ATOM   3516 H16R  PA    87       6.568  22.814  41.658  1.00  0.00           H  
ATOM   3517 H16S  PA    87       7.859  23.930  42.141  1.00  0.00           H  
ATOM   3518 H16T  PA    87       6.162  24.434  42.258  1.00  0.00           H  
ATOM   3519 C115  PA    87       6.795  23.064  43.810  1.00  0.00           C  
ATOM   3520 H15R  PA    87       6.602  23.905  44.478  1.00  0.00           H  
ATOM   3521 H15S  PA    87       7.783  22.670  44.040  1.00  0.00           H  
ATOM   3522 C114  PA    87       5.745  21.952  44.013  1.00  0.00           C  
ATOM   3523 H14R  PA    87       6.028  21.101  43.390  1.00  0.00           H  
ATOM   3524 H14S  PA    87       4.774  22.310  43.667  1.00  0.00           H  
ATOM   3525 C113  PA    87       5.568  21.455  45.463  1.00  0.00           C  
ATOM   3526 H13R  PA    87       4.868  20.621  45.456  1.00  0.00           H  
ATOM   3527 H13S  PA    87       5.102  22.233  46.070  1.00  0.00           H  
ATOM   3528 C112  PA    87       6.847  20.964  46.161  1.00  0.00           C  
ATOM   3529 H12R  PA    87       7.614  21.737  46.126  1.00  0.00           H  
ATOM   3530 H12S  PA    87       7.240  20.089  45.635  1.00  0.00           H  
ATOM   3531 C111  PA    87       6.552  20.645  47.642  1.00  0.00           C  
ATOM   3532 H11R  PA    87       5.633  20.060  47.728  1.00  0.00           H  
ATOM   3533 H11S  PA    87       6.396  21.598  48.150  1.00  0.00           H  
ATOM   3534 C110  PA    87       7.695  19.897  48.345  1.00  0.00           C  
ATOM   3535 H10R  PA    87       8.595  20.512  48.326  1.00  0.00           H  
ATOM   3536 H10S  PA    87       7.909  18.992  47.780  1.00  0.00           H  
ATOM   3537  C19  PA    87       7.427  19.486  49.805  1.00  0.00           C  
ATOM   3538  H9R  PA    87       8.385  19.157  50.208  1.00  0.00           H  
ATOM   3539  H9S  PA    87       6.769  18.616  49.824  1.00  0.00           H  
ATOM   3540  C18  PA    87       6.850  20.571  50.744  1.00  0.00           C  
ATOM   3541  H8R  PA    87       5.759  20.567  50.680  1.00  0.00           H  
ATOM   3542  H8S  PA    87       7.196  21.560  50.437  1.00  0.00           H  
ATOM   3543  C17  PA    87       7.286  20.350  52.208  1.00  0.00           C  
ATOM   3544  H7R  PA    87       6.884  21.149  52.836  1.00  0.00           H  
ATOM   3545  H7S  PA    87       8.375  20.417  52.238  1.00  0.00           H  
ATOM   3546  C16  PA    87       6.879  18.978  52.783  1.00  0.00           C  
ATOM   3547  H6R  PA    87       7.163  18.200  52.073  1.00  0.00           H  
ATOM   3548  H6S  PA    87       5.797  18.923  52.901  1.00  0.00           H  
ATOM   3549  C15  PA    87       7.583  18.626  54.107  1.00  0.00           C  
ATOM   3550  H5R  PA    87       8.605  19.006  54.067  1.00  0.00           H  
ATOM   3551  H5S  PA    87       7.653  17.539  54.152  1.00  0.00           H  
ATOM   3552  C14  PA    87       6.895  19.114  55.401  1.00  0.00           C  
ATOM   3553  H4R  PA    87       5.889  18.692  55.465  1.00  0.00           H  
ATOM   3554  H4S  PA    87       6.779  20.200  55.377  1.00  0.00           H  
ATOM   3555  C13  PA    87       7.696  18.716  56.663  1.00  0.00           C  
ATOM   3556  H3R  PA    87       7.317  19.279  57.519  1.00  0.00           H  
ATOM   3557  H3S  PA    87       8.738  19.007  56.535  1.00  0.00           H  
ATOM   3558  C12  PA    87       7.645  17.201  56.963  1.00  0.00           C  
ATOM   3559  H2R  PA    87       8.014  16.632  56.108  1.00  0.00           H  
ATOM   3560  H2S  PA    87       6.614  16.891  57.146  1.00  0.00           H  
ATOM   3561  C11  PE    88       8.497  16.826  58.151  1.00  0.00           C  
ATOM   3562  O12  PE    88       8.287  17.192  59.291  1.00  0.00           O  
ATOM   3563  O11  PE    88       9.522  16.035  57.789  1.00  0.00           O  
ATOM   3564  C1   PE    88      10.373  15.477  58.828  1.00  0.00           C  
ATOM   3565  HR   PE    88      10.674  16.253  59.539  1.00  0.00           H  
ATOM   3566  HS   PE    88      11.266  15.079  58.339  1.00  0.00           H  
ATOM   3567  C2   PE    88       9.657  14.309  59.545  1.00  0.00           C  
ATOM   3568  HX   PE    88       8.712  14.682  59.950  1.00  0.00           H  
ATOM   3569  C3   PE    88      10.516  13.760  60.690  1.00  0.00           C  
ATOM   3570  HA   PE    88      11.561  13.688  60.367  1.00  0.00           H  
ATOM   3571  HB   PE    88      10.162  12.770  60.993  1.00  0.00           H  
ATOM   3572  O31  PE    88      10.400  14.666  61.819  1.00  0.00           O  
ATOM   3573  P31  PE    88      11.420  14.565  63.027  1.00  0.00           P  
ATOM   3574  O32  PE    88      11.109  13.158  63.686  1.00  0.00           O  
ATOM   3575  C31  PE    88       9.935  12.909  64.488  1.00  0.00           C  
ATOM   3576  H1A  PE    88       9.115  12.566  63.848  1.00  0.00           H  
ATOM   3577  H1B  PE    88       9.626  13.817  65.013  1.00  0.00           H  
ATOM   3578  C32  PE    88      10.315  11.844  65.531  1.00  0.00           C  
ATOM   3579  H2A  PE    88       9.416  11.432  65.993  1.00  0.00           H  
ATOM   3580  H2B  PE    88      10.860  11.027  65.047  1.00  0.00           H  
ATOM   3581  N31  PE    88      11.188  12.366  66.647  1.00  0.00           N  
ATOM   3582 HN1A  PE    88      11.404  11.621  67.343  1.00  0.00           H  
ATOM   3583 HN1B  PE    88      12.080  12.768  66.283  1.00  0.00           H  
ATOM   3584 HN1C  PE    88      10.693  13.102  67.189  1.00  0.00           H  
ATOM   3585  O33  PE    88      12.772  14.518  62.435  1.00  0.00           O  
ATOM   3586  O34  PE    88      11.081  15.661  63.964  1.00  0.00           O  
ATOM   3587  O21  PE    88       9.383  13.269  58.575  1.00  0.00           O  
ATOM   3588  C21  PE    88       8.262  12.558  58.766  1.00  0.00           C  
ATOM   3589  O22  PE    88       7.756  12.372  59.860  1.00  0.00           O  
ATOM   3590  C12  OL    89       7.665  12.114  57.454  1.00  0.00           C  
ATOM   3591  H2R  OL    89       8.471  11.891  56.756  1.00  0.00           H  
ATOM   3592  H2S  OL    89       7.085  11.203  57.601  1.00  0.00           H  
ATOM   3593  C13  OL    89       6.751  13.232  56.912  1.00  0.00           C  
ATOM   3594  H3R  OL    89       5.789  13.148  57.414  1.00  0.00           H  
ATOM   3595  H3S  OL    89       7.179  14.199  57.183  1.00  0.00           H  
ATOM   3596  C14  OL    89       6.502  13.228  55.394  1.00  0.00           C  
ATOM   3597  H4R  OL    89       5.929  14.119  55.129  1.00  0.00           H  
ATOM   3598  H4S  OL    89       7.463  13.294  54.882  1.00  0.00           H  
ATOM   3599  C15  OL    89       5.726  11.986  54.927  1.00  0.00           C  
ATOM   3600  H5R  OL    89       6.279  11.099  55.247  1.00  0.00           H  
ATOM   3601  H5S  OL    89       4.767  11.967  55.449  1.00  0.00           H  
ATOM   3602  C16  OL    89       5.512  11.911  53.392  1.00  0.00           C  
ATOM   3603  H6R  OL    89       6.472  12.066  52.897  1.00  0.00           H  
ATOM   3604  H6S  OL    89       5.225  10.885  53.152  1.00  0.00           H  
ATOM   3605  C17  OL    89       4.444  12.873  52.794  1.00  0.00           C  
ATOM   3606  H7R  OL    89       3.457  12.499  53.070  1.00  0.00           H  
ATOM   3607  H7S  OL    89       4.544  13.875  53.220  1.00  0.00           H  
ATOM   3608  C18  OL    89       4.514  12.967  51.250  1.00  0.00           C  
ATOM   3609  H8R  OL    89       5.431  13.483  50.961  1.00  0.00           H  
ATOM   3610  H8S  OL    89       4.556  11.953  50.858  1.00  0.00           H  
ATOM   3611  C19  OL    89       3.339  13.696  50.624  1.00  0.00           C  
ATOM   3612  H9R  OL    89       2.548  14.001  51.307  1.00  0.00           H  
ATOM   3613 C110  OL    89       3.264  14.047  49.342  1.00  0.00           C  
ATOM   3614 H10R  OL    89       2.408  14.624  49.001  1.00  0.00           H  
ATOM   3615 C111  OL    89       4.226  13.622  48.248  1.00  0.00           C  
ATOM   3616 H11R  OL    89       5.036  14.348  48.162  1.00  0.00           H  
ATOM   3617 H11S  OL    89       4.652  12.649  48.494  1.00  0.00           H  
ATOM   3618 C112  OL    89       3.502  13.516  46.890  1.00  0.00           C  
ATOM   3619 H12R  OL    89       2.800  12.681  46.951  1.00  0.00           H  
ATOM   3620 H12S  OL    89       2.920  14.422  46.713  1.00  0.00           H  
ATOM   3621 C113  OL    89       4.410  13.310  45.662  1.00  0.00           C  
ATOM   3622 H13R  OL    89       4.997  14.213  45.474  1.00  0.00           H  
ATOM   3623 H13S  OL    89       5.101  12.484  45.821  1.00  0.00           H  
ATOM   3624 C114  OL    89       3.543  12.988  44.434  1.00  0.00           C  
ATOM   3625 H14R  OL    89       2.824  12.218  44.721  1.00  0.00           H  
ATOM   3626 H14S  OL    89       2.981  13.882  44.154  1.00  0.00           H  
ATOM   3627 C115  OL    89       4.334  12.453  43.228  1.00  0.00           C  
ATOM   3628 H15R  OL    89       4.967  13.240  42.810  1.00  0.00           H  
ATOM   3629 H15S  OL    89       4.991  11.647  43.560  1.00  0.00           H  
ATOM   3630 C116  OL    89       3.394  11.888  42.144  1.00  0.00           C  
ATOM   3631 H16R  OL    89       2.734  11.139  42.590  1.00  0.00           H  
ATOM   3632 H16S  OL    89       2.765  12.692  41.756  1.00  0.00           H  
ATOM   3633 C117  OL    89       4.196  11.254  40.992  1.00  0.00           C  
ATOM   3634 H17R  OL    89       4.763  12.046  40.506  1.00  0.00           H  
ATOM   3635 H17S  OL    89       4.917  10.541  41.397  1.00  0.00           H  
ATOM   3636 C118  OL    89       3.321  10.534  39.948  1.00  0.00           C  
ATOM   3637 H18R  OL    89       2.756   9.730  40.421  1.00  0.00           H  
ATOM   3638 H18S  OL    89       3.937  10.090  39.161  1.00  0.00           H  
ATOM   3639 H18T  OL    89       2.619  11.231  39.487  1.00  0.00           H  
TER    3640       OL    89 
ATOM   3640 C116  PA    90      52.343   7.385  44.730  1.00  0.00           C  
ATOM   3641 H16R  PA    90      52.377   8.469  44.620  1.00  0.00           H  
ATOM   3642 H16S  PA    90      52.531   7.154  45.777  1.00  0.00           H  
ATOM   3643 H16T  PA    90      51.338   7.040  44.481  1.00  0.00           H  
ATOM   3644 C115  PA    90      53.407   6.733  43.829  1.00  0.00           C  
ATOM   3645 H15R  PA    90      54.364   7.224  44.010  1.00  0.00           H  
ATOM   3646 H15S  PA    90      53.148   6.909  42.783  1.00  0.00           H  
ATOM   3647 C114  PA    90      53.576   5.221  44.071  1.00  0.00           C  
ATOM   3648 H14R  PA    90      54.115   4.785  43.224  1.00  0.00           H  
ATOM   3649 H14S  PA    90      52.591   4.749  44.093  1.00  0.00           H  
ATOM   3650 C113  PA    90      54.351   4.941  45.385  1.00  0.00           C  
ATOM   3651 H13R  PA    90      53.862   5.452  46.215  1.00  0.00           H  
ATOM   3652 H13S  PA    90      55.353   5.368  45.301  1.00  0.00           H  
ATOM   3653 C112  PA    90      54.477   3.440  45.713  1.00  0.00           C  
ATOM   3654 H12R  PA    90      54.828   2.925  44.819  1.00  0.00           H  
ATOM   3655 H12S  PA    90      53.488   3.039  45.947  1.00  0.00           H  
ATOM   3656 C111  PA    90      55.463   3.094  46.851  1.00  0.00           C  
ATOM   3657 H11R  PA    90      56.442   3.517  46.617  1.00  0.00           H  
ATOM   3658 H11S  PA    90      55.594   2.010  46.885  1.00  0.00           H  
ATOM   3659 C110  PA    90      55.018   3.541  48.252  1.00  0.00           C  
ATOM   3660 H10R  PA    90      54.052   3.078  48.458  1.00  0.00           H  
ATOM   3661 H10S  PA    90      54.892   4.626  48.297  1.00  0.00           H  
ATOM   3662  C19  PA    90      56.025   3.088  49.324  1.00  0.00           C  
ATOM   3663  H9R  PA    90      57.006   3.524  49.126  1.00  0.00           H  
ATOM   3664  H9S  PA    90      56.138   2.002  49.261  1.00  0.00           H  
ATOM   3665  C18  PA    90      55.579   3.466  50.748  1.00  0.00           C  
ATOM   3666  H8R  PA    90      54.716   2.854  51.004  1.00  0.00           H  
ATOM   3667  H8S  PA    90      55.276   4.516  50.774  1.00  0.00           H  
ATOM   3668  C17  PA    90      56.695   3.210  51.775  1.00  0.00           C  
ATOM   3669  H7R  PA    90      57.374   4.066  51.806  1.00  0.00           H  
ATOM   3670  H7S  PA    90      57.264   2.354  51.413  1.00  0.00           H  
ATOM   3671  C16  PA    90      56.205   2.867  53.197  1.00  0.00           C  
ATOM   3672  H6R  PA    90      57.082   2.583  53.784  1.00  0.00           H  
ATOM   3673  H6S  PA    90      55.569   1.983  53.129  1.00  0.00           H  
ATOM   3674  C15  PA    90      55.458   3.988  53.954  1.00  0.00           C  
ATOM   3675  H5R  PA    90      54.714   4.466  53.315  1.00  0.00           H  
ATOM   3676  H5S  PA    90      56.182   4.755  54.231  1.00  0.00           H  
ATOM   3677  C14  PA    90      54.757   3.461  55.223  1.00  0.00           C  
ATOM   3678  H4R  PA    90      55.451   2.836  55.781  1.00  0.00           H  
ATOM   3679  H4S  PA    90      53.922   2.817  54.937  1.00  0.00           H  
ATOM   3680  C13  PA    90      54.243   4.567  56.165  1.00  0.00           C  
ATOM   3681  H3R  PA    90      53.600   4.106  56.916  1.00  0.00           H  
ATOM   3682  H3S  PA    90      53.615   5.269  55.614  1.00  0.00           H  
ATOM   3683  C12  PA    90      55.376   5.325  56.894  1.00  0.00           C  
ATOM   3684  H2R  PA    90      56.110   5.710  56.186  1.00  0.00           H  
ATOM   3685  H2S  PA    90      54.953   6.194  57.394  1.00  0.00           H  
ATOM   3686  C11  PS    91      56.069   4.479  57.940  1.00  0.00           C  
ATOM   3687  O12  PS    91      55.770   3.325  58.190  1.00  0.00           O  
ATOM   3688  O11  PS    91      57.019   5.168  58.591  1.00  0.00           O  
ATOM   3689  C1   PS    91      57.609   4.560  59.785  1.00  0.00           C  
ATOM   3690  HR   PS    91      56.930   3.819  60.209  1.00  0.00           H  
ATOM   3691  HS   PS    91      57.737   5.341  60.535  1.00  0.00           H  
ATOM   3692  C2   PS    91      58.998   3.915  59.508  1.00  0.00           C  
ATOM   3693  HX   PS    91      59.366   3.417  60.410  1.00  0.00           H  
ATOM   3694  C3   PS    91      60.034   4.970  59.072  1.00  0.00           C  
ATOM   3695  HA   PS    91      59.709   5.377  58.111  1.00  0.00           H  
ATOM   3696  HB   PS    91      61.012   4.495  58.956  1.00  0.00           H  
ATOM   3697  O31  PS    91      60.122   6.059  60.036  1.00  0.00           O  
ATOM   3698  P31  PS    91      61.236   6.107  61.176  1.00  0.00           P  
ATOM   3699  O32  PS    91      60.934   4.809  62.047  1.00  0.00           O  
ATOM   3700  C31  PS    91      59.874   4.761  63.031  1.00  0.00           C  
ATOM   3701  H1A  PS    91      58.977   4.308  62.596  1.00  0.00           H  
ATOM   3702  H1B  PS    91      59.617   5.772  63.362  1.00  0.00           H  
ATOM   3703  C32  PS    91      60.388   3.933  64.229  1.00  0.00           C  
ATOM   3704  H2A  PS    91      61.320   4.377  64.588  1.00  0.00           H  
ATOM   3705  N31  PS    91      60.737   2.507  63.825  1.00  0.00           N  
ATOM   3706 HN1A  PS    91      61.573   2.418  63.221  1.00  0.00           H  
ATOM   3707 HN1B  PS    91      60.877   1.887  64.651  1.00  0.00           H  
ATOM   3708 HN1C  PS    91      59.945   2.049  63.323  1.00  0.00           H  
ATOM   3709  C33  PS    91      59.400   4.059  65.391  1.00  0.00           C  
ATOM   3710  O33  PS    91      62.578   5.958  60.566  1.00  0.00           O  
ATOM   3711  O34  PS    91      60.953   7.308  62.005  1.00  0.00           O  
ATOM   3712  O21  PS    91      58.890   2.958  58.424  1.00  0.00           O  
ATOM   3713  C21  PS    91      58.282   1.795  58.711  1.00  0.00           C  
ATOM   3714  O22  PS    91      58.094   1.406  59.848  1.00  0.00           O  
ATOM   3715  O35  PS    91      59.430   3.237  66.288  1.00  0.00           O  
ATOM   3716  O36  PS    91      58.683   5.041  65.466  1.00  0.00           O  
ATOM   3717  C12  OL    92      57.834   1.074  57.460  1.00  0.00           C  
ATOM   3718  H2R  OL    92      57.395   1.817  56.791  1.00  0.00           H  
ATOM   3719  H2S  OL    92      58.699   0.650  56.951  1.00  0.00           H  
ATOM   3720  C13  OL    92      56.810  -0.034  57.787  1.00  0.00           C  
ATOM   3721  H3R  OL    92      57.280  -0.746  58.471  1.00  0.00           H  
ATOM   3722  H3S  OL    92      55.974   0.414  58.330  1.00  0.00           H  
ATOM   3723  C14  OL    92      56.264  -0.806  56.564  1.00  0.00           C  
ATOM   3724  H4R  OL    92      57.094  -1.186  55.966  1.00  0.00           H  
ATOM   3725  H4S  OL    92      55.706  -1.674  56.920  1.00  0.00           H  
ATOM   3726  C15  OL    92      55.333   0.043  55.679  1.00  0.00           C  
ATOM   3727  H5R  OL    92      54.577   0.519  56.309  1.00  0.00           H  
ATOM   3728  H5S  OL    92      55.923   0.835  55.220  1.00  0.00           H  
ATOM   3729  C16  OL    92      54.589  -0.748  54.582  1.00  0.00           C  
ATOM   3730  H6R  OL    92      54.105  -1.610  55.035  1.00  0.00           H  
ATOM   3731  H6S  OL    92      53.788  -0.124  54.191  1.00  0.00           H  
ATOM   3732  C17  OL    92      55.464  -1.208  53.398  1.00  0.00           C  
ATOM   3733  H7R  OL    92      56.117  -0.389  53.090  1.00  0.00           H  
ATOM   3734  H7S  OL    92      56.098  -2.032  53.730  1.00  0.00           H  
ATOM   3735  C18  OL    92      54.656  -1.679  52.169  1.00  0.00           C  
ATOM   3736  H8R  OL    92      55.340  -2.124  51.454  1.00  0.00           H  
ATOM   3737  H8S  OL    92      53.975  -2.466  52.488  1.00  0.00           H  
ATOM   3738  C19  OL    92      53.876  -0.561  51.500  1.00  0.00           C  
ATOM   3739  H9R  OL    92      53.290   0.059  52.175  1.00  0.00           H  
ATOM   3740 C110  OL    92      53.897  -0.253  50.205  1.00  0.00           C  
ATOM   3741 H10R  OL    92      53.305   0.591  49.868  1.00  0.00           H  
ATOM   3742 C111  OL    92      54.585  -1.025  49.094  1.00  0.00           C  
ATOM   3743 H11R  OL    92      55.629  -0.712  49.017  1.00  0.00           H  
ATOM   3744 H11S  OL    92      54.566  -2.097  49.304  1.00  0.00           H  
ATOM   3745 C112  OL    92      53.906  -0.754  47.733  1.00  0.00           C  
ATOM   3746 H12R  OL    92      52.843  -0.995  47.782  1.00  0.00           H  
ATOM   3747 H12S  OL    92      53.989   0.312  47.511  1.00  0.00           H  
ATOM   3748 C113  OL    92      54.550  -1.549  46.582  1.00  0.00           C  
ATOM   3749 H13R  OL    92      55.603  -1.268  46.505  1.00  0.00           H  
ATOM   3750 H13S  OL    92      54.531  -2.614  46.828  1.00  0.00           H  
ATOM   3751 C114  OL    92      53.857  -1.340  45.214  1.00  0.00           C  
ATOM   3752 H14R  OL    92      54.518  -1.747  44.447  1.00  0.00           H  
ATOM   3753 H14S  OL    92      52.939  -1.930  45.180  1.00  0.00           H  
ATOM   3754 C115  OL    92      53.517   0.125  44.855  1.00  0.00           C  
ATOM   3755 H15R  OL    92      52.633   0.450  45.411  1.00  0.00           H  
ATOM   3756 H15S  OL    92      54.355   0.753  45.156  1.00  0.00           H  
ATOM   3757 C116  OL    92      53.292   0.307  43.338  1.00  0.00           C  
ATOM   3758 H16R  OL    92      54.254   0.114  42.862  1.00  0.00           H  
ATOM   3759 H16S  OL    92      52.590  -0.444  42.968  1.00  0.00           H  
ATOM   3760 C117  OL    92      52.834   1.707  42.867  1.00  0.00           C  
ATOM   3761 H17R  OL    92      53.453   2.479  43.315  1.00  0.00           H  
ATOM   3762 H17S  OL    92      53.016   1.770  41.795  1.00  0.00           H  
ATOM   3763 C118  OL    92      51.354   2.046  43.111  1.00  0.00           C  
ATOM   3764 H18R  OL    92      50.710   1.346  42.574  1.00  0.00           H  
ATOM   3765 H18S  OL    92      51.135   3.053  42.746  1.00  0.00           H  
ATOM   3766 H18T  OL    92      51.117   2.003  44.176  1.00  0.00           H  
TER    3767       OL    92 
ATOM   3767 C116  PA    93      18.848  67.831  42.553  1.00  0.00           C  
ATOM   3768 H16R  PA    93      18.688  68.843  42.927  1.00  0.00           H  
ATOM   3769 H16S  PA    93      18.777  67.851  41.465  1.00  0.00           H  
ATOM   3770 H16T  PA    93      19.850  67.507  42.843  1.00  0.00           H  
ATOM   3771 C115  PA    93      17.795  66.874  43.113  1.00  0.00           C  
ATOM   3772 H15R  PA    93      17.674  66.042  42.416  1.00  0.00           H  
ATOM   3773 H15S  PA    93      16.837  67.397  43.171  1.00  0.00           H  
ATOM   3774 C114  PA    93      18.176  66.315  44.495  1.00  0.00           C  
ATOM   3775 H14R  PA    93      18.162  67.114  45.233  1.00  0.00           H  
ATOM   3776 H14S  PA    93      19.191  65.908  44.456  1.00  0.00           H  
ATOM   3777 C113  PA    93      17.209  65.197  44.911  1.00  0.00           C  
ATOM   3778 H13R  PA    93      17.464  64.311  44.325  1.00  0.00           H  
ATOM   3779 H13S  PA    93      16.188  65.480  44.651  1.00  0.00           H  
ATOM   3780 C112  PA    93      17.229  64.818  46.399  1.00  0.00           C  
ATOM   3781 H12R  PA    93      18.254  64.671  46.743  1.00  0.00           H  
ATOM   3782 H12S  PA    93      16.718  63.855  46.467  1.00  0.00           H  
ATOM   3783 C111  PA    93      16.510  65.831  47.320  1.00  0.00           C  
ATOM   3784 H11R  PA    93      15.474  65.934  46.993  1.00  0.00           H  
ATOM   3785 H11S  PA    93      16.964  66.821  47.249  1.00  0.00           H  
ATOM   3786 C110  PA    93      16.527  65.404  48.798  1.00  0.00           C  
ATOM   3787 H10R  PA    93      15.877  66.075  49.364  1.00  0.00           H  
ATOM   3788 H10S  PA    93      17.537  65.521  49.200  1.00  0.00           H  
ATOM   3789  C19  PA    93      16.053  63.958  49.019  1.00  0.00           C  
ATOM   3790  H9R  PA    93      16.758  63.254  48.570  1.00  0.00           H  
ATOM   3791  H9S  PA    93      15.077  63.818  48.544  1.00  0.00           H  
ATOM   3792  C18  PA    93      15.939  63.659  50.519  1.00  0.00           C  
ATOM   3793  H8R  PA    93      15.192  64.338  50.932  1.00  0.00           H  
ATOM   3794  H8S  PA    93      16.890  63.867  51.014  1.00  0.00           H  
ATOM   3795  C17  PA    93      15.518  62.210  50.805  1.00  0.00           C  
ATOM   3796  H7R  PA    93      16.149  61.532  50.226  1.00  0.00           H  
ATOM   3797  H7S  PA    93      14.487  62.095  50.468  1.00  0.00           H  
ATOM   3798  C16  PA    93      15.628  61.862  52.305  1.00  0.00           C  
ATOM   3799  H6R  PA    93      15.118  62.631  52.888  1.00  0.00           H  
ATOM   3800  H6S  PA    93      16.680  61.877  52.599  1.00  0.00           H  
ATOM   3801  C15  PA    93      15.009  60.500  52.678  1.00  0.00           C  
ATOM   3802  H5R  PA    93      15.577  59.677  52.238  1.00  0.00           H  
ATOM   3803  H5S  PA    93      13.993  60.467  52.280  1.00  0.00           H  
ATOM   3804  C14  PA    93      14.960  60.323  54.205  1.00  0.00           C  
ATOM   3805  H4R  PA    93      14.334  61.112  54.628  1.00  0.00           H  
ATOM   3806  H4S  PA    93      15.961  60.451  54.616  1.00  0.00           H  
ATOM   3807  C13  PA    93      14.414  58.962  54.664  1.00  0.00           C  
ATOM   3808  H3R  PA    93      15.099  58.160  54.371  1.00  0.00           H  
ATOM   3809  H3S  PA    93      13.438  58.771  54.214  1.00  0.00           H  
ATOM   3810  C12  PA    93      14.235  58.974  56.185  1.00  0.00           C  
ATOM   3811  H2R  PA    93      13.534  59.764  56.461  1.00  0.00           H  
ATOM   3812  H2S  PA    93      15.186  59.197  56.673  1.00  0.00           H  
ATOM   3813  C11  PS    94      13.695  57.670  56.706  1.00  0.00           C  
ATOM   3814  O12  PS    94      13.209  56.790  56.020  1.00  0.00           O  
ATOM   3815  O11  PS    94      13.782  57.632  58.040  1.00  0.00           O  
ATOM   3816  C1   PS    94      13.256  56.472  58.730  1.00  0.00           C  
ATOM   3817  HR   PS    94      12.389  56.060  58.208  1.00  0.00           H  
ATOM   3818  HS   PS    94      12.919  56.825  59.703  1.00  0.00           H  
ATOM   3819  C2   PS    94      14.335  55.380  58.955  1.00  0.00           C  
ATOM   3820  HX   PS    94      13.883  54.586  59.544  1.00  0.00           H  
ATOM   3821  C3   PS    94      15.530  55.943  59.769  1.00  0.00           C  
ATOM   3822  HA   PS    94      15.942  56.810  59.249  1.00  0.00           H  
ATOM   3823  HB   PS    94      16.316  55.190  59.853  1.00  0.00           H  
ATOM   3824  O31  PS    94      15.118  56.367  61.109  1.00  0.00           O  
ATOM   3825  P31  PS    94      14.681  55.314  62.230  1.00  0.00           P  
ATOM   3826  O32  PS    94      13.200  54.955  61.756  1.00  0.00           O  
ATOM   3827  C31  PS    94      12.071  55.853  61.948  1.00  0.00           C  
ATOM   3828  H1A  PS    94      11.366  55.708  61.122  1.00  0.00           H  
ATOM   3829  H1B  PS    94      12.404  56.899  61.956  1.00  0.00           H  
ATOM   3830  C32  PS    94      11.380  55.496  63.272  1.00  0.00           C  
ATOM   3831  H2A  PS    94      12.089  55.665  64.080  1.00  0.00           H  
ATOM   3832  N31  PS    94      10.977  54.034  63.349  1.00  0.00           N  
ATOM   3833 HN1A  PS    94      11.783  53.389  63.227  1.00  0.00           H  
ATOM   3834 HN1B  PS    94      10.551  53.821  64.275  1.00  0.00           H  
ATOM   3835 HN1C  PS    94      10.258  53.785  62.639  1.00  0.00           H  
ATOM   3836  C33  PS    94      10.236  56.460  63.528  1.00  0.00           C  
ATOM   3837  O33  PS    94      15.552  54.119  62.096  1.00  0.00           O  
ATOM   3838  O34  PS    94      14.604  56.024  63.521  1.00  0.00           O  
ATOM   3839  O21  PS    94      14.829  54.823  57.699  1.00  0.00           O  
ATOM   3840  C21  PS    94      14.291  53.662  57.268  1.00  0.00           C  
ATOM   3841  O22  PS    94      13.382  53.093  57.844  1.00  0.00           O  
ATOM   3842  O35  PS    94       9.112  56.103  63.227  1.00  0.00           O  
ATOM   3843  O36  PS    94      10.451  57.482  64.161  1.00  0.00           O  
ATOM   3844  C12  OL    95      14.934  53.142  55.996  1.00  0.00           C  
ATOM   3845  H2R  OL    95      14.933  53.947  55.260  1.00  0.00           H  
ATOM   3846  H2S  OL    95      15.977  52.900  56.213  1.00  0.00           H  
ATOM   3847  C13  OL    95      14.237  51.891  55.398  1.00  0.00           C  
ATOM   3848  H3R  OL    95      14.268  51.082  56.135  1.00  0.00           H  
ATOM   3849  H3S  OL    95      13.185  52.110  55.209  1.00  0.00           H  
ATOM   3850  C14  OL    95      14.915  51.439  54.077  1.00  0.00           C  
ATOM   3851  H4R  OL    95      15.012  52.292  53.401  1.00  0.00           H  
ATOM   3852  H4S  OL    95      15.929  51.112  54.301  1.00  0.00           H  
ATOM   3853  C15  OL    95      14.210  50.286  53.324  1.00  0.00           C  
ATOM   3854  H5R  OL    95      14.959  49.770  52.716  1.00  0.00           H  
ATOM   3855  H5S  OL    95      13.824  49.560  54.042  1.00  0.00           H  
ATOM   3856  C16  OL    95      13.078  50.778  52.394  1.00  0.00           C  
ATOM   3857  H6R  OL    95      12.386  51.394  52.972  1.00  0.00           H  
ATOM   3858  H6S  OL    95      13.531  51.414  51.631  1.00  0.00           H  
ATOM   3859  C17  OL    95      12.302  49.634  51.695  1.00  0.00           C  
ATOM   3860  H7R  OL    95      12.960  49.096  51.008  1.00  0.00           H  
ATOM   3861  H7S  OL    95      11.989  48.918  52.459  1.00  0.00           H  
ATOM   3862  C18  OL    95      11.042  50.078  50.916  1.00  0.00           C  
ATOM   3863  H8R  OL    95      10.652  49.224  50.357  1.00  0.00           H  
ATOM   3864  H8S  OL    95      10.268  50.341  51.638  1.00  0.00           H  
ATOM   3865  C19  OL    95      11.281  51.270  50.001  1.00  0.00           C  
ATOM   3866  H9R  OL    95      11.399  52.222  50.512  1.00  0.00           H  
ATOM   3867 C110  OL    95      11.261  51.262  48.671  1.00  0.00           C  
ATOM   3868 H10R  OL    95      11.395  52.198  48.131  1.00  0.00           H  
ATOM   3869 C111  OL    95      11.129  50.032  47.799  1.00  0.00           C  
ATOM   3870 H11R  OL    95      11.490  49.146  48.322  1.00  0.00           H  
ATOM   3871 H11S  OL    95      10.076  49.881  47.554  1.00  0.00           H  
ATOM   3872 C112  OL    95      11.897  50.202  46.478  1.00  0.00           C  
ATOM   3873 H12R  OL    95      11.522  51.100  45.981  1.00  0.00           H  
ATOM   3874 H12S  OL    95      12.957  50.366  46.688  1.00  0.00           H  
ATOM   3875 C113  OL    95      11.714  48.971  45.560  1.00  0.00           C  
ATOM   3876 H13R  OL    95      12.091  48.079  46.066  1.00  0.00           H  
ATOM   3877 H13S  OL    95      10.650  48.815  45.381  1.00  0.00           H  
ATOM   3878 C114  OL    95      12.435  49.099  44.208  1.00  0.00           C  
ATOM   3879 H14R  OL    95      12.113  50.017  43.711  1.00  0.00           H  
ATOM   3880 H14S  OL    95      13.506  49.180  44.402  1.00  0.00           H  
ATOM   3881 C115  OL    95      12.189  47.897  43.269  1.00  0.00           C  
ATOM   3882 H15R  OL    95      12.393  46.980  43.819  1.00  0.00           H  
ATOM   3883 H15S  OL    95      11.138  47.882  42.965  1.00  0.00           H  
ATOM   3884 C116  OL    95      13.116  47.976  42.033  1.00  0.00           C  
ATOM   3885 H16R  OL    95      12.945  48.936  41.546  1.00  0.00           H  
ATOM   3886 H16S  OL    95      14.149  47.965  42.384  1.00  0.00           H  
ATOM   3887 C117  OL    95      12.989  46.877  40.962  1.00  0.00           C  
ATOM   3888 H17R  OL    95      13.465  45.960  41.321  1.00  0.00           H  
ATOM   3889 H17S  OL    95      11.938  46.662  40.755  1.00  0.00           H  
ATOM   3890 C118  OL    95      13.691  47.336  39.668  1.00  0.00           C  
ATOM   3891 H18R  OL    95      13.274  48.283  39.314  1.00  0.00           H  
ATOM   3892 H18S  OL    95      13.572  46.591  38.879  1.00  0.00           H  
ATOM   3893 H18T  OL    95      14.757  47.491  39.852  1.00  0.00           H  
TER    3894       OL    95 
ATOM   3894 C116  PA    96       6.450  16.487  41.731  1.00  0.00           C  
ATOM   3895 H16R  PA    96       6.337  15.534  41.212  1.00  0.00           H  
ATOM   3896 H16S  PA    96       7.045  17.155  41.104  1.00  0.00           H  
ATOM   3897 H16T  PA    96       5.460  16.923  41.865  1.00  0.00           H  
ATOM   3898 C115  PA    96       7.124  16.245  43.089  1.00  0.00           C  
ATOM   3899 H15R  PA    96       8.004  15.617  42.931  1.00  0.00           H  
ATOM   3900 H15S  PA    96       6.427  15.691  43.721  1.00  0.00           H  
ATOM   3901 C114  PA    96       7.555  17.538  43.807  1.00  0.00           C  
ATOM   3902 H14R  PA    96       6.673  18.085  44.150  1.00  0.00           H  
ATOM   3903 H14S  PA    96       8.082  18.182  43.100  1.00  0.00           H  
ATOM   3904 C113  PA    96       8.484  17.247  45.003  1.00  0.00           C  
ATOM   3905 H13R  PA    96       8.959  18.175  45.330  1.00  0.00           H  
ATOM   3906 H13S  PA    96       9.290  16.582  44.691  1.00  0.00           H  
ATOM   3907 C112  PA    96       7.738  16.602  46.180  1.00  0.00           C  
ATOM   3908 H12R  PA    96       7.313  15.645  45.868  1.00  0.00           H  
ATOM   3909 H12S  PA    96       6.912  17.254  46.475  1.00  0.00           H  
ATOM   3910 C111  PA    96       8.665  16.360  47.382  1.00  0.00           C  
ATOM   3911 H11R  PA    96       9.184  17.284  47.641  1.00  0.00           H  
ATOM   3912 H11S  PA    96       9.423  15.623  47.106  1.00  0.00           H  
ATOM   3913 C110  PA    96       7.860  15.878  48.600  1.00  0.00           C  
ATOM   3914 H10R  PA    96       7.321  14.968  48.342  1.00  0.00           H  
ATOM   3915 H10S  PA    96       7.106  16.630  48.832  1.00  0.00           H  
ATOM   3916  C19  PA    96       8.746  15.612  49.832  1.00  0.00           C  
ATOM   3917  H9R  PA    96       9.331  16.505  50.053  1.00  0.00           H  
ATOM   3918  H9S  PA    96       9.440  14.804  49.588  1.00  0.00           H  
ATOM   3919  C18  PA    96       7.916  15.249  51.078  1.00  0.00           C  
ATOM   3920  H8R  PA    96       7.511  14.243  50.961  1.00  0.00           H  
ATOM   3921  H8S  PA    96       7.070  15.939  51.124  1.00  0.00           H  
ATOM   3922  C17  PA    96       8.702  15.340  52.408  1.00  0.00           C  
ATOM   3923  H7R  PA    96       7.989  15.317  53.236  1.00  0.00           H  
ATOM   3924  H7S  PA    96       9.211  16.305  52.449  1.00  0.00           H  
ATOM   3925  C16  PA    96       9.746  14.221  52.612  1.00  0.00           C  
ATOM   3926  H6R  PA    96      10.506  14.306  51.833  1.00  0.00           H  
ATOM   3927  H6S  PA    96       9.273  13.244  52.479  1.00  0.00           H  
ATOM   3928  C15  PA    96      10.433  14.253  53.999  1.00  0.00           C  
ATOM   3929  H5R  PA    96       9.732  13.908  54.762  1.00  0.00           H  
ATOM   3930  H5S  PA    96      10.716  15.275  54.265  1.00  0.00           H  
ATOM   3931  C14  PA    96      11.700  13.370  53.963  1.00  0.00           C  
ATOM   3932  H4R  PA    96      12.437  13.871  53.338  1.00  0.00           H  
ATOM   3933  H4S  PA    96      11.468  12.426  53.468  1.00  0.00           H  
ATOM   3934  C13  PA    96      12.378  13.059  55.308  1.00  0.00           C  
ATOM   3935  H3R  PA    96      12.640  13.988  55.818  1.00  0.00           H  
ATOM   3936  H3S  PA    96      13.303  12.516  55.102  1.00  0.00           H  
ATOM   3937  C12  PA    96      11.523  12.175  56.222  1.00  0.00           C  
ATOM   3938  H2R  PA    96      11.390  11.198  55.750  1.00  0.00           H  
ATOM   3939  H2S  PA    96      10.538  12.609  56.375  1.00  0.00           H  
ATOM   3940  C11  PE    97      12.162  11.975  57.568  1.00  0.00           C  
ATOM   3941  O12  PE    97      13.000  12.702  58.067  1.00  0.00           O  
ATOM   3942  O11  PE    97      11.663  10.878  58.136  1.00  0.00           O  
ATOM   3943  C1   PE    97      12.321  10.348  59.305  1.00  0.00           C  
ATOM   3944  HR   PE    97      12.646  11.158  59.962  1.00  0.00           H  
ATOM   3945  HS   PE    97      13.184   9.753  58.993  1.00  0.00           H  
ATOM   3946  C2   PE    97      11.266   9.513  60.053  1.00  0.00           C  
ATOM   3947  HX   PE    97      10.520  10.216  60.421  1.00  0.00           H  
ATOM   3948  C3   PE    97      11.839   8.779  61.266  1.00  0.00           C  
ATOM   3949  HA   PE    97      12.579   8.031  60.967  1.00  0.00           H  
ATOM   3950  HB   PE    97      11.011   8.281  61.780  1.00  0.00           H  
ATOM   3951  O31  PE    97      12.459   9.739  62.152  1.00  0.00           O  
ATOM   3952  P31  PE    97      12.953   9.277  63.569  1.00  0.00           P  
ATOM   3953  O32  PE    97      14.195   8.353  63.239  1.00  0.00           O  
ATOM   3954  C31  PE    97      15.555   8.828  63.325  1.00  0.00           C  
ATOM   3955  H1A  PE    97      15.626   9.904  63.117  1.00  0.00           H  
ATOM   3956  H1B  PE    97      16.147   8.296  62.581  1.00  0.00           H  
ATOM   3957  C32  PE    97      16.071   8.500  64.737  1.00  0.00           C  
ATOM   3958  H2A  PE    97      17.134   8.743  64.798  1.00  0.00           H  
ATOM   3959  H2B  PE    97      15.545   9.102  65.481  1.00  0.00           H  
ATOM   3960  N31  PE    97      15.913   7.057  65.153  1.00  0.00           N  
ATOM   3961 HN1A  PE    97      16.191   6.937  66.149  1.00  0.00           H  
ATOM   3962 HN1B  PE    97      14.943   6.707  65.028  1.00  0.00           H  
ATOM   3963 HN1C  PE    97      16.529   6.432  64.597  1.00  0.00           H  
ATOM   3964  O33  PE    97      13.397  10.468  64.314  1.00  0.00           O  
ATOM   3965  O34  PE    97      11.898   8.448  64.175  1.00  0.00           O  
ATOM   3966  O21  PE    97      10.657   8.522  59.176  1.00  0.00           O  
ATOM   3967  C21  PE    97       9.361   8.673  58.851  1.00  0.00           C  
ATOM   3968  O22  PE    97       8.662   9.619  59.175  1.00  0.00           O  
ATOM   3969  C12  OL    98       8.812   7.520  58.062  1.00  0.00           C  
ATOM   3970  H2R  OL    98       9.594   6.779  57.878  1.00  0.00           H  
ATOM   3971  H2S  OL    98       8.047   7.039  58.672  1.00  0.00           H  
ATOM   3972  C13  OL    98       8.190   7.990  56.733  1.00  0.00           C  
ATOM   3973  H3R  OL    98       7.868   7.092  56.206  1.00  0.00           H  
ATOM   3974  H3S  OL    98       7.288   8.579  56.917  1.00  0.00           H  
ATOM   3975  C14  OL    98       9.164   8.835  55.879  1.00  0.00           C  
ATOM   3976  H4R  OL    98       9.274   9.826  56.324  1.00  0.00           H  
ATOM   3977  H4S  OL    98      10.155   8.372  55.879  1.00  0.00           H  
ATOM   3978  C15  OL    98       8.692   9.006  54.427  1.00  0.00           C  
ATOM   3979  H5R  OL    98       7.734   9.531  54.413  1.00  0.00           H  
ATOM   3980  H5S  OL    98       9.414   9.624  53.888  1.00  0.00           H  
ATOM   3981  C16  OL    98       8.572   7.635  53.739  1.00  0.00           C  
ATOM   3982  H6R  OL    98       9.452   7.043  54.000  1.00  0.00           H  
ATOM   3983  H6S  OL    98       7.694   7.104  54.114  1.00  0.00           H  
ATOM   3984  C17  OL    98       8.475   7.687  52.211  1.00  0.00           C  
ATOM   3985  H7R  OL    98       9.397   8.098  51.790  1.00  0.00           H  
ATOM   3986  H7S  OL    98       8.401   6.663  51.851  1.00  0.00           H  
ATOM   3987  C18  OL    98       7.252   8.468  51.707  1.00  0.00           C  
ATOM   3988  H8R  OL    98       6.357   8.073  52.190  1.00  0.00           H  
ATOM   3989  H8S  OL    98       7.345   9.516  51.989  1.00  0.00           H  
ATOM   3990  C19  OL    98       7.124   8.277  50.212  1.00  0.00           C  
ATOM   3991  H9R  OL    98       7.213   7.243  49.883  1.00  0.00           H  
ATOM   3992 C110  OL    98       6.960   9.238  49.311  1.00  0.00           C  
ATOM   3993 H10R  OL    98       6.925   8.976  48.256  1.00  0.00           H  
ATOM   3994 C111  OL    98       6.710  10.701  49.608  1.00  0.00           C  
ATOM   3995 H11R  OL    98       5.709  10.940  49.250  1.00  0.00           H  
ATOM   3996 H11S  OL    98       6.743  10.928  50.673  1.00  0.00           H  
ATOM   3997 C112  OL    98       7.698  11.621  48.883  1.00  0.00           C  
ATOM   3998 H12R  OL    98       7.592  12.627  49.298  1.00  0.00           H  
ATOM   3999 H12S  OL    98       8.714  11.275  49.073  1.00  0.00           H  
ATOM   4000 C113  OL    98       7.434  11.661  47.372  1.00  0.00           C  
ATOM   4001 H13R  OL    98       7.595  10.672  46.940  1.00  0.00           H  
ATOM   4002 H13S  OL    98       6.382  11.899  47.241  1.00  0.00           H  
ATOM   4003 C114  OL    98       8.296  12.684  46.611  1.00  0.00           C  
ATOM   4004 H14R  OL    98       7.890  12.821  45.605  1.00  0.00           H  
ATOM   4005 H14S  OL    98       8.224  13.644  47.109  1.00  0.00           H  
ATOM   4006 C115  OL    98       9.783  12.288  46.558  1.00  0.00           C  
ATOM   4007 H15R  OL    98      10.228  12.485  47.535  1.00  0.00           H  
ATOM   4008 H15S  OL    98       9.867  11.218  46.360  1.00  0.00           H  
ATOM   4009 C116  OL    98      10.573  13.061  45.485  1.00  0.00           C  
ATOM   4010 H16R  OL    98      10.152  12.842  44.500  1.00  0.00           H  
ATOM   4011 H16S  OL    98      10.459  14.131  45.663  1.00  0.00           H  
ATOM   4012 C117  OL    98      12.080  12.730  45.501  1.00  0.00           C  
ATOM   4013 H17R  OL    98      12.519  13.129  46.417  1.00  0.00           H  
ATOM   4014 H17S  OL    98      12.231  11.647  45.509  1.00  0.00           H  
ATOM   4015 C118  OL    98      12.829  13.337  44.305  1.00  0.00           C  
ATOM   4016 H18R  OL    98      12.689  14.415  44.273  1.00  0.00           H  
ATOM   4017 H18S  OL    98      12.460  12.916  43.366  1.00  0.00           H  
ATOM   4018 H18T  OL    98      13.900  13.144  44.397  1.00  0.00           H  
TER    4019       OL    98 
ATOM   4019 C116  PA    99      12.877  72.734  41.752  1.00  0.00           C  
ATOM   4020 H16R  PA    99      13.256  73.525  41.108  1.00  0.00           H  
ATOM   4021 H16S  PA    99      12.150  73.155  42.451  1.00  0.00           H  
ATOM   4022 H16T  PA    99      12.371  72.002  41.118  1.00  0.00           H  
ATOM   4023 C115  PA    99      14.052  72.093  42.503  1.00  0.00           C  
ATOM   4024 H15R  PA    99      14.706  71.605  41.775  1.00  0.00           H  
ATOM   4025 H15S  PA    99      13.664  71.323  43.168  1.00  0.00           H  
ATOM   4026 C114  PA    99      14.883  73.101  43.324  1.00  0.00           C  
ATOM   4027 H14R  PA    99      14.370  73.341  44.258  1.00  0.00           H  
ATOM   4028 H14S  PA    99      14.999  74.024  42.752  1.00  0.00           H  
ATOM   4029 C113  PA    99      16.275  72.518  43.623  1.00  0.00           C  
ATOM   4030 H13R  PA    99      16.729  72.228  42.674  1.00  0.00           H  
ATOM   4031 H13S  PA    99      16.174  71.606  44.217  1.00  0.00           H  
ATOM   4032 C112  PA    99      17.242  73.482  44.332  1.00  0.00           C  
ATOM   4033 H12R  PA    99      17.270  74.436  43.809  1.00  0.00           H  
ATOM   4034 H12S  PA    99      18.242  73.056  44.254  1.00  0.00           H  
ATOM   4035 C111  PA    99      16.901  73.718  45.813  1.00  0.00           C  
ATOM   4036 H11R  PA    99      16.621  72.768  46.275  1.00  0.00           H  
ATOM   4037 H11S  PA    99      16.040  74.387  45.882  1.00  0.00           H  
ATOM   4038 C110  PA    99      18.084  74.320  46.592  1.00  0.00           C  
ATOM   4039 H10R  PA    99      18.398  75.259  46.131  1.00  0.00           H  
ATOM   4040 H10S  PA    99      18.930  73.631  46.536  1.00  0.00           H  
ATOM   4041  C19  PA    99      17.717  74.554  48.068  1.00  0.00           C  
ATOM   4042  H9R  PA    99      17.380  73.602  48.489  1.00  0.00           H  
ATOM   4043  H9S  PA    99      16.880  75.253  48.120  1.00  0.00           H  
ATOM   4044  C18  PA    99      18.898  75.099  48.902  1.00  0.00           C  
ATOM   4045  H8R  PA    99      19.101  76.139  48.636  1.00  0.00           H  
ATOM   4046  H8S  PA    99      19.794  74.520  48.674  1.00  0.00           H  
ATOM   4047  C17  PA    99      18.636  74.991  50.413  1.00  0.00           C  
ATOM   4048  H7R  PA    99      18.051  74.090  50.607  1.00  0.00           H  
ATOM   4049  H7S  PA    99      18.027  75.835  50.744  1.00  0.00           H  
ATOM   4050  C16  PA    99      19.938  74.916  51.237  1.00  0.00           C  
ATOM   4051  H6R  PA    99      20.417  75.895  51.244  1.00  0.00           H  
ATOM   4052  H6S  PA    99      20.626  74.208  50.767  1.00  0.00           H  
ATOM   4053  C15  PA    99      19.618  74.462  52.674  1.00  0.00           C  
ATOM   4054  H5R  PA    99      19.095  73.506  52.608  1.00  0.00           H  
ATOM   4055  H5S  PA    99      18.927  75.189  53.102  1.00  0.00           H  
ATOM   4056  C14  PA    99      20.818  74.297  53.632  1.00  0.00           C  
ATOM   4057  H4R  PA    99      21.362  75.235  53.703  1.00  0.00           H  
ATOM   4058  H4S  PA    99      21.514  73.561  53.236  1.00  0.00           H  
ATOM   4059  C13  PA    99      20.380  73.873  55.049  1.00  0.00           C  
ATOM   4060  H3R  PA    99      19.535  74.490  55.363  1.00  0.00           H  
ATOM   4061  H3S  PA    99      21.193  74.060  55.755  1.00  0.00           H  
ATOM   4062  C12  PA    99      19.971  72.392  55.120  1.00  0.00           C  
ATOM   4063  H2R  PA    99      20.783  71.743  54.791  1.00  0.00           H  
ATOM   4064  H2S  PA    99      19.131  72.219  54.449  1.00  0.00           H  
ATOM   4065  C11  PE   100      19.545  72.000  56.510  1.00  0.00           C  
ATOM   4066  O12  PE   100      20.291  71.917  57.473  1.00  0.00           O  
ATOM   4067  O11  PE   100      18.229  71.744  56.553  1.00  0.00           O  
ATOM   4068  C1   PE   100      17.677  71.240  57.795  1.00  0.00           C  
ATOM   4069  HR   PE   100      18.331  70.461  58.201  1.00  0.00           H  
ATOM   4070  HS   PE   100      16.703  70.807  57.570  1.00  0.00           H  
ATOM   4071  C2   PE   100      17.456  72.381  58.815  1.00  0.00           C  
ATOM   4072  HX   PE   100      18.406  72.879  59.013  1.00  0.00           H  
ATOM   4073  C3   PE   100      16.929  71.837  60.148  1.00  0.00           C  
ATOM   4074  HA   PE   100      15.972  71.336  59.978  1.00  0.00           H  
ATOM   4075  HB   PE   100      16.775  72.660  60.848  1.00  0.00           H  
ATOM   4076  O31  PE   100      17.899  70.917  60.702  1.00  0.00           O  
ATOM   4077  P31  PE   100      19.088  71.421  61.627  1.00  0.00           P  
ATOM   4078  O32  PE   100      18.459  71.346  63.074  1.00  0.00           O  
ATOM   4079  C31  PE   100      18.350  70.094  63.788  1.00  0.00           C  
ATOM   4080  H1A  PE   100      19.324  69.820  64.202  1.00  0.00           H  
ATOM   4081  H1B  PE   100      18.015  69.307  63.106  1.00  0.00           H  
ATOM   4082  C32  PE   100      17.320  70.255  64.917  1.00  0.00           C  
ATOM   4083  H2A  PE   100      17.147  69.292  65.409  1.00  0.00           H  
ATOM   4084  H2B  PE   100      17.670  70.973  65.661  1.00  0.00           H  
ATOM   4085  N31  PE   100      15.992  70.764  64.436  1.00  0.00           N  
ATOM   4086 HN1A  PE   100      16.060  71.758  64.125  1.00  0.00           H  
ATOM   4087 HN1B  PE   100      15.632  70.194  63.648  1.00  0.00           H  
ATOM   4088 HN1C  PE   100      15.300  70.737  65.216  1.00  0.00           H  
ATOM   4089  O33  PE   100      20.157  70.408  61.466  1.00  0.00           O  
ATOM   4090  O34  PE   100      19.412  72.833  61.299  1.00  0.00           O  
ATOM   4091  O21  PE   100      16.451  73.298  58.304  1.00  0.00           O  
ATOM   4092  C21  PE   100      16.857  74.506  57.876  1.00  0.00           C  
ATOM   4093  O22  PE   100      18.017  74.874  57.892  1.00  0.00           O  
ATOM   4094  C12  OL   101      15.734  75.329  57.309  1.00  0.00           C  
ATOM   4095  H2R  OL   101      14.777  74.956  57.680  1.00  0.00           H  
ATOM   4096  H2S  OL   101      15.854  76.361  57.645  1.00  0.00           H  
ATOM   4097  C13  OL   101      15.753  75.295  55.774  1.00  0.00           C  
ATOM   4098  H3R  OL   101      15.001  75.994  55.404  1.00  0.00           H  
ATOM   4099  H3S  OL   101      16.729  75.635  55.420  1.00  0.00           H  
ATOM   4100  C14  OL   101      15.472  73.908  55.176  1.00  0.00           C  
ATOM   4101  H4R  OL   101      16.154  73.169  55.605  1.00  0.00           H  
ATOM   4102  H4S  OL   101      14.460  73.593  55.438  1.00  0.00           H  
ATOM   4103  C15  OL   101      15.649  73.931  53.645  1.00  0.00           C  
ATOM   4104  H5R  OL   101      14.720  74.240  53.155  1.00  0.00           H  
ATOM   4105  H5S  OL   101      16.407  74.670  53.379  1.00  0.00           H  
ATOM   4106  C16  OL   101      16.125  72.560  53.133  1.00  0.00           C  
ATOM   4107  H6R  OL   101      16.477  72.673  52.104  1.00  0.00           H  
ATOM   4108  H6S  OL   101      16.968  72.229  53.740  1.00  0.00           H  
ATOM   4109  C17  OL   101      15.008  71.506  53.199  1.00  0.00           C  
ATOM   4110  H7R  OL   101      14.481  71.600  54.148  1.00  0.00           H  
ATOM   4111  H7S  OL   101      14.293  71.736  52.408  1.00  0.00           H  
ATOM   4112  C18  OL   101      15.463  70.038  53.088  1.00  0.00           C  
ATOM   4113  H8R  OL   101      16.271  69.933  52.364  1.00  0.00           H  
ATOM   4114  H8S  OL   101      15.846  69.710  54.056  1.00  0.00           H  
ATOM   4115  C19  OL   101      14.273  69.183  52.718  1.00  0.00           C  
ATOM   4116  H9R  OL   101      13.594  68.971  53.544  1.00  0.00           H  
ATOM   4117 C110  OL   101      13.976  68.781  51.487  1.00  0.00           C  
ATOM   4118 H10R  OL   101      13.048  68.241  51.313  1.00  0.00           H  
ATOM   4119 C111  OL   101      14.880  68.903  50.277  1.00  0.00           C  
ATOM   4120 H11R  OL   101      15.864  68.487  50.504  1.00  0.00           H  
ATOM   4121 H11S  OL   101      14.453  68.272  49.496  1.00  0.00           H  
ATOM   4122 C112  OL   101      15.015  70.357  49.768  1.00  0.00           C  
ATOM   4123 H12R  OL   101      14.020  70.793  49.686  1.00  0.00           H  
ATOM   4124 H12S  OL   101      15.532  70.963  50.510  1.00  0.00           H  
ATOM   4125 C113  OL   101      15.763  70.516  48.426  1.00  0.00           C  
ATOM   4126 H13R  OL   101      15.852  71.583  48.217  1.00  0.00           H  
ATOM   4127 H13S  OL   101      16.776  70.115  48.504  1.00  0.00           H  
ATOM   4128 C114  OL   101      15.038  69.880  47.228  1.00  0.00           C  
ATOM   4129 H14R  OL   101      15.585  70.120  46.311  1.00  0.00           H  
ATOM   4130 H14S  OL   101      15.011  68.792  47.327  1.00  0.00           H  
ATOM   4131 C115  OL   101      13.596  70.406  47.141  1.00  0.00           C  
ATOM   4132 H15R  OL   101      13.043  70.109  48.033  1.00  0.00           H  
ATOM   4133 H15S  OL   101      13.603  71.497  47.091  1.00  0.00           H  
ATOM   4134 C116  OL   101      12.845  69.838  45.942  1.00  0.00           C  
ATOM   4135 H16R  OL   101      13.180  70.352  45.044  1.00  0.00           H  
ATOM   4136 H16S  OL   101      13.083  68.781  45.828  1.00  0.00           H  
ATOM   4137 C117  OL   101      11.329  70.009  46.089  1.00  0.00           C  
ATOM   4138 H17R  OL   101      10.993  69.560  47.028  1.00  0.00           H  
ATOM   4139 H17S  OL   101      11.102  71.076  46.127  1.00  0.00           H  
ATOM   4140 C118  OL   101      10.591  69.359  44.909  1.00  0.00           C  
ATOM   4141 H18R  OL   101      11.074  69.627  43.969  1.00  0.00           H  
ATOM   4142 H18S  OL   101       9.562  69.714  44.872  1.00  0.00           H  
ATOM   4143 H18T  OL   101      10.590  68.269  44.997  1.00  0.00           H  
TER    4144       OL   101 
ATOM   4144  C1  CHL   102      60.776  18.173  56.866  1.00  0.00           C  
ATOM   4145  H11 CHL   102      60.025  18.957  56.988  1.00  0.00           H  
ATOM   4146  H12 CHL   102      61.710  18.671  56.595  1.00  0.00           H  
ATOM   4147  C2  CHL   102      60.920  17.475  58.252  1.00  0.00           C  
ATOM   4148  H21 CHL   102      61.744  16.758  58.246  1.00  0.00           H  
ATOM   4149  H22 CHL   102      61.167  18.227  59.003  1.00  0.00           H  
ATOM   4150  C3  CHL   102      59.605  16.795  58.698  1.00  0.00           C  
ATOM   4151  H31 CHL   102      58.890  17.565  58.998  1.00  0.00           H  
ATOM   4152  C4  CHL   102      59.000  15.936  57.578  1.00  0.00           C  
ATOM   4153  H41 CHL   102      59.577  15.014  57.526  1.00  0.00           H  
ATOM   4154  H42 CHL   102      57.990  15.661  57.890  1.00  0.00           H  
ATOM   4155  C5  CHL   102      58.995  16.581  56.194  1.00  0.00           C  
ATOM   4156  C6  CHL   102      57.875  16.565  55.483  1.00  0.00           C  
ATOM   4157  H61 CHL   102      56.972  16.136  55.911  1.00  0.00           H  
ATOM   4158  C7  CHL   102      57.753  17.074  54.072  1.00  0.00           C  
ATOM   4159  H71 CHL   102      57.220  16.324  53.483  1.00  0.00           H  
ATOM   4160  H72 CHL   102      57.139  17.975  54.077  1.00  0.00           H  
ATOM   4161  C8  CHL   102      59.119  17.368  53.412  1.00  0.00           C  
ATOM   4162  H81 CHL   102      59.555  16.409  53.129  1.00  0.00           H  
ATOM   4163  C9  CHL   102      60.073  18.093  54.414  1.00  0.00           C  
ATOM   4164  H91 CHL   102      59.557  19.003  54.731  1.00  0.00           H  
ATOM   4165  C10 CHL   102      60.306  17.231  55.718  1.00  0.00           C  
ATOM   4166  C11 CHL   102      61.379  18.590  53.700  1.00  0.00           C  
ATOM   4167 H111 CHL   102      61.977  19.197  54.382  1.00  0.00           H  
ATOM   4168 H112 CHL   102      62.013  17.743  53.434  1.00  0.00           H  
ATOM   4169  C12 CHL   102      61.088  19.412  52.407  1.00  0.00           C  
ATOM   4170 H121 CHL   102      60.569  20.337  52.674  1.00  0.00           H  
ATOM   4171 H122 CHL   102      62.044  19.699  51.974  1.00  0.00           H  
ATOM   4172  C13 CHL   102      60.224  18.600  51.399  1.00  0.00           C  
ATOM   4173  C14 CHL   102      58.920  18.264  52.158  1.00  0.00           C  
ATOM   4174 H141 CHL   102      58.505  19.208  52.525  1.00  0.00           H  
ATOM   4175  C15 CHL   102      57.941  17.779  51.083  1.00  0.00           C  
ATOM   4176 H151 CHL   102      58.106  16.718  50.882  1.00  0.00           H  
ATOM   4177 H152 CHL   102      56.901  17.926  51.383  1.00  0.00           H  
ATOM   4178  C16 CHL   102      58.299  18.623  49.843  1.00  0.00           C  
ATOM   4179 H161 CHL   102      58.367  17.950  48.984  1.00  0.00           H  
ATOM   4180 H162 CHL   102      57.524  19.362  49.625  1.00  0.00           H  
ATOM   4181  C17 CHL   102      59.643  19.356  50.150  1.00  0.00           C  
ATOM   4182 H171 CHL   102      59.387  20.371  50.470  1.00  0.00           H  
ATOM   4183  C18 CHL   102      61.020  17.338  50.941  1.00  0.00           C  
ATOM   4184 H181 CHL   102      60.489  16.796  50.159  1.00  0.00           H  
ATOM   4185 H182 CHL   102      61.217  16.636  51.748  1.00  0.00           H  
ATOM   4186 H183 CHL   102      61.991  17.638  50.549  1.00  0.00           H  
ATOM   4187  C19 CHL   102      61.369  16.126  55.465  1.00  0.00           C  
ATOM   4188 H191 CHL   102      61.469  15.458  56.319  1.00  0.00           H  
ATOM   4189 H192 CHL   102      62.347  16.577  55.295  1.00  0.00           H  
ATOM   4190 H193 CHL   102      61.110  15.511  54.601  1.00  0.00           H  
ATOM   4191  C20 CHL   102      60.573  19.447  48.889  1.00  0.00           C  
ATOM   4192 H201 CHL   102      60.897  18.439  48.629  1.00  0.00           H  
ATOM   4193  C21 CHL   102      61.813  20.317  49.185  1.00  0.00           C  
ATOM   4194 H211 CHL   102      61.496  21.316  49.496  1.00  0.00           H  
ATOM   4195 H212 CHL   102      62.458  20.418  48.315  1.00  0.00           H  
ATOM   4196 H213 CHL   102      62.443  19.881  49.955  1.00  0.00           H  
ATOM   4197  C22 CHL   102      59.864  19.972  47.610  1.00  0.00           C  
ATOM   4198 H221 CHL   102      58.934  19.422  47.471  1.00  0.00           H  
ATOM   4199 H222 CHL   102      59.595  21.025  47.711  1.00  0.00           H  
ATOM   4200  C23 CHL   102      60.725  19.786  46.335  1.00  0.00           C  
ATOM   4201 H231 CHL   102      61.674  20.313  46.447  1.00  0.00           H  
ATOM   4202 H232 CHL   102      60.962  18.726  46.212  1.00  0.00           H  
ATOM   4203  C24 CHL   102      60.064  20.328  45.053  1.00  0.00           C  
ATOM   4204 H241 CHL   102      60.700  20.098  44.194  1.00  0.00           H  
ATOM   4205 H242 CHL   102      60.025  21.414  45.137  1.00  0.00           H  
ATOM   4206  C25 CHL   102      58.644  19.807  44.779  1.00  0.00           C  
ATOM   4207 H251 CHL   102      57.991  20.087  45.605  1.00  0.00           H  
ATOM   4208  C26 CHL   102      58.653  18.283  44.613  1.00  0.00           C  
ATOM   4209 H261 CHL   102      59.493  17.982  43.982  1.00  0.00           H  
ATOM   4210 H262 CHL   102      57.725  17.942  44.150  1.00  0.00           H  
ATOM   4211 H263 CHL   102      58.766  17.786  45.576  1.00  0.00           H  
ATOM   4212  C27 CHL   102      58.082  20.439  43.504  1.00  0.00           C  
ATOM   4213 H271 CHL   102      56.993  20.373  43.471  1.00  0.00           H  
ATOM   4214 H272 CHL   102      58.462  19.895  42.650  1.00  0.00           H  
ATOM   4215 H273 CHL   102      58.370  21.488  43.411  1.00  0.00           H  
ATOM   4216  O1  CHL   102      59.843  15.884  59.777  1.00  0.00           O  
ATOM   4217  HO1 CHL   102      60.359  16.381  60.473  1.00  0.00           H  
TER    4218      CHL   102 
ATOM   4218 C116  PA   103      57.019   7.430  42.994  1.00  0.00           C  
ATOM   4219 H16R  PA   103      56.307   6.613  43.124  1.00  0.00           H  
ATOM   4220 H16S  PA   103      57.639   7.202  42.126  1.00  0.00           H  
ATOM   4221 H16T  PA   103      56.463   8.349  42.789  1.00  0.00           H  
ATOM   4222 C115  PA   103      57.883   7.575  44.262  1.00  0.00           C  
ATOM   4223 H15R  PA   103      58.551   6.714  44.327  1.00  0.00           H  
ATOM   4224 H15S  PA   103      57.234   7.548  45.139  1.00  0.00           H  
ATOM   4225 C114  PA   103      58.725   8.868  44.272  1.00  0.00           C  
ATOM   4226 H14R  PA   103      58.150   9.677  43.817  1.00  0.00           H  
ATOM   4227 H14S  PA   103      59.600   8.707  43.640  1.00  0.00           H  
ATOM   4228 C113  PA   103      59.185   9.316  45.680  1.00  0.00           C  
ATOM   4229 H13R  PA   103      59.581   8.457  46.224  1.00  0.00           H  
ATOM   4230 H13S  PA   103      58.325   9.689  46.245  1.00  0.00           H  
ATOM   4231 C112  PA   103      60.251  10.431  45.601  1.00  0.00           C  
ATOM   4232 H12R  PA   103      59.850  11.221  44.974  1.00  0.00           H  
ATOM   4233 H12S  PA   103      61.140  10.048  45.096  1.00  0.00           H  
ATOM   4234 C111  PA   103      60.632  11.070  46.956  1.00  0.00           C  
ATOM   4235 H11R  PA   103      59.729  11.490  47.401  1.00  0.00           H  
ATOM   4236 H11S  PA   103      61.310  11.910  46.788  1.00  0.00           H  
ATOM   4237 C110  PA   103      61.289  10.098  47.953  1.00  0.00           C  
ATOM   4238 H10R  PA   103      62.313   9.885  47.649  1.00  0.00           H  
ATOM   4239 H10S  PA   103      60.756   9.149  47.936  1.00  0.00           H  
ATOM   4240  C19  PA   103      61.303  10.652  49.390  1.00  0.00           C  
ATOM   4241  H9R  PA   103      60.274  10.756  49.735  1.00  0.00           H  
ATOM   4242  H9S  PA   103      61.740  11.654  49.391  1.00  0.00           H  
ATOM   4243  C18  PA   103      62.050   9.734  50.379  1.00  0.00           C  
ATOM   4244  H8R  PA   103      61.957  10.139  51.390  1.00  0.00           H  
ATOM   4245  H8S  PA   103      63.115   9.730  50.137  1.00  0.00           H  
ATOM   4246  C17  PA   103      61.545   8.277  50.342  1.00  0.00           C  
ATOM   4247  H7R  PA   103      62.054   7.701  51.117  1.00  0.00           H  
ATOM   4248  H7S  PA   103      61.864   7.840  49.394  1.00  0.00           H  
ATOM   4249  C16  PA   103      60.008   8.116  50.471  1.00  0.00           C  
ATOM   4250  H6R  PA   103      59.744   7.072  50.290  1.00  0.00           H  
ATOM   4251  H6S  PA   103      59.513   8.685  49.682  1.00  0.00           H  
ATOM   4252  C15  PA   103      59.397   8.566  51.813  1.00  0.00           C  
ATOM   4253  H5R  PA   103      58.334   8.318  51.801  1.00  0.00           H  
ATOM   4254  H5S  PA   103      59.469   9.651  51.894  1.00  0.00           H  
ATOM   4255  C14  PA   103      60.041   7.899  53.043  1.00  0.00           C  
ATOM   4256  H4R  PA   103      61.121   8.064  53.036  1.00  0.00           H  
ATOM   4257  H4S  PA   103      59.872   6.824  52.973  1.00  0.00           H  
ATOM   4258  C13  PA   103      59.499   8.412  54.391  1.00  0.00           C  
ATOM   4259  H3R  PA   103      58.414   8.296  54.430  1.00  0.00           H  
ATOM   4260  H3S  PA   103      59.720   9.476  54.476  1.00  0.00           H  
ATOM   4261  C12  PA   103      60.146   7.650  55.566  1.00  0.00           C  
ATOM   4262  H2R  PA   103      61.188   7.434  55.322  1.00  0.00           H  
ATOM   4263  H2S  PA   103      59.636   6.695  55.701  1.00  0.00           H  
ATOM   4264  C11  PC   104      60.122   8.418  56.869  1.00  0.00           C  
ATOM   4265  O12  PC   104      61.133   8.726  57.476  1.00  0.00           O  
ATOM   4266  O11  PC   104      58.879   8.678  57.327  1.00  0.00           O  
ATOM   4267  C1   PC   104      58.786   9.257  58.665  1.00  0.00           C  
ATOM   4268  HR   PC   104      59.410  10.156  58.701  1.00  0.00           H  
ATOM   4269  HS   PC   104      59.173   8.546  59.402  1.00  0.00           H  
ATOM   4270  C2   PC   104      57.322   9.641  59.025  1.00  0.00           C  
ATOM   4271  HX   PC   104      57.328  10.145  59.992  1.00  0.00           H  
ATOM   4272  C3   PC   104      56.395   8.409  59.146  1.00  0.00           C  
ATOM   4273  HA   PC   104      56.526   7.761  58.277  1.00  0.00           H  
ATOM   4274  HB   PC   104      55.351   8.729  59.197  1.00  0.00           H  
ATOM   4275  O31  PC   104      56.734   7.661  60.341  1.00  0.00           O  
ATOM   4276  P31  PC   104      55.681   7.279  61.476  1.00  0.00           P  
ATOM   4277  O32  PC   104      54.796   6.097  60.861  1.00  0.00           O  
ATOM   4278  C31  PC   104      53.475   6.290  60.306  1.00  0.00           C  
ATOM   4279  H1A  PC   104      53.490   5.875  59.295  1.00  0.00           H  
ATOM   4280  H1B  PC   104      53.214   7.350  60.225  1.00  0.00           H  
ATOM   4281  C32  PC   104      52.429   5.487  61.123  1.00  0.00           C  
ATOM   4282  H2A  PC   104      52.719   4.437  61.095  1.00  0.00           H  
ATOM   4283  H2B  PC   104      51.460   5.570  60.626  1.00  0.00           H  
ATOM   4284  N31  PC   104      52.170   5.822  62.574  1.00  0.00           N  
ATOM   4285  C33  PC   104      53.329   5.446  63.444  1.00  0.00           C  
ATOM   4286  H3A  PC   104      53.526   4.378  63.344  1.00  0.00           H  
ATOM   4287  H3B  PC   104      53.096   5.669  64.486  1.00  0.00           H  
ATOM   4288  H3C  PC   104      54.205   6.012  63.140  1.00  0.00           H  
ATOM   4289  C34  PC   104      51.867   7.272  62.723  1.00  0.00           C  
ATOM   4290  H4A  PC   104      50.972   7.507  62.147  1.00  0.00           H  
ATOM   4291  H4B  PC   104      52.710   7.838  62.334  1.00  0.00           H  
ATOM   4292  H4C  PC   104      51.715   7.507  63.777  1.00  0.00           H  
ATOM   4293  C35  PC   104      50.968   5.067  63.049  1.00  0.00           C  
ATOM   4294  H5A  PC   104      50.879   4.141  62.485  1.00  0.00           H  
ATOM   4295  H5B  PC   104      50.067   5.675  62.930  1.00  0.00           H  
ATOM   4296  H5C  PC   104      51.098   4.832  64.102  1.00  0.00           H  
ATOM   4297  O33  PC   104      56.458   6.685  62.588  1.00  0.00           O  
ATOM   4298  O34  PC   104      54.826   8.465  61.750  1.00  0.00           O  
ATOM   4299  O21  PC   104      56.776  10.546  58.023  1.00  0.00           O  
ATOM   4300  C21  PC   104      57.258  11.802  57.987  1.00  0.00           C  
ATOM   4301  O22  PC   104      57.957  12.290  58.860  1.00  0.00           O  
ATOM   4302  C12  OL   105      56.921  12.526  56.712  1.00  0.00           C  
ATOM   4303  H2R  OL   105      55.901  12.285  56.408  1.00  0.00           H  
ATOM   4304  H2S  OL   105      56.969  13.605  56.867  1.00  0.00           H  
ATOM   4305  C13  OL   105      57.931  12.064  55.645  1.00  0.00           C  
ATOM   4306  H3R  OL   105      58.946  12.316  55.961  1.00  0.00           H  
ATOM   4307  H3S  OL   105      57.872  10.974  55.579  1.00  0.00           H  
ATOM   4308  C14  OL   105      57.704  12.663  54.253  1.00  0.00           C  
ATOM   4309  H4R  OL   105      56.633  12.740  54.066  1.00  0.00           H  
ATOM   4310  H4S  OL   105      58.136  13.667  54.216  1.00  0.00           H  
ATOM   4311  C15  OL   105      58.315  11.752  53.175  1.00  0.00           C  
ATOM   4312  H5R  OL   105      59.383  11.598  53.363  1.00  0.00           H  
ATOM   4313  H5S  OL   105      57.839  10.773  53.273  1.00  0.00           H  
ATOM   4314  C16  OL   105      58.047  12.272  51.745  1.00  0.00           C  
ATOM   4315  H6R  OL   105      57.942  11.428  51.061  1.00  0.00           H  
ATOM   4316  H6S  OL   105      57.090  12.792  51.727  1.00  0.00           H  
ATOM   4317  C17  OL   105      59.151  13.191  51.198  1.00  0.00           C  
ATOM   4318  H7R  OL   105      59.156  14.133  51.751  1.00  0.00           H  
ATOM   4319  H7S  OL   105      60.113  12.695  51.344  1.00  0.00           H  
ATOM   4320  C18  OL   105      58.949  13.460  49.694  1.00  0.00           C  
ATOM   4321  H8R  OL   105      58.899  12.497  49.182  1.00  0.00           H  
ATOM   4322  H8S  OL   105      57.992  13.965  49.556  1.00  0.00           H  
ATOM   4323  C19  OL   105      60.080  14.268  49.087  1.00  0.00           C  
ATOM   4324  H9R  OL   105      60.989  14.322  49.680  1.00  0.00           H  
ATOM   4325 C110  OL   105      60.039  14.891  47.913  1.00  0.00           C  
ATOM   4326 H10R  OL   105      60.924  15.419  47.562  1.00  0.00           H  
ATOM   4327 C111  OL   105      58.835  14.952  46.994  1.00  0.00           C  
ATOM   4328 H11R  OL   105      58.011  14.352  47.379  1.00  0.00           H  
ATOM   4329 H11S  OL   105      58.475  15.981  46.939  1.00  0.00           H  
ATOM   4330 C112  OL   105      59.182  14.494  45.567  1.00  0.00           C  
ATOM   4331 H12R  OL   105      59.812  15.256  45.101  1.00  0.00           H  
ATOM   4332 H12S  OL   105      59.752  13.565  45.615  1.00  0.00           H  
ATOM   4333 C113  OL   105      57.905  14.279  44.726  1.00  0.00           C  
ATOM   4334 H13R  OL   105      57.338  13.447  45.147  1.00  0.00           H  
ATOM   4335 H13S  OL   105      57.276  15.167  44.816  1.00  0.00           H  
ATOM   4336 C114  OL   105      58.132  14.012  43.225  1.00  0.00           C  
ATOM   4337 H14R  OL   105      57.155  14.070  42.740  1.00  0.00           H  
ATOM   4338 H14S  OL   105      58.744  14.812  42.805  1.00  0.00           H  
ATOM   4339 C115  OL   105      58.778  12.651  42.890  1.00  0.00           C  
ATOM   4340 H15R  OL   105      59.723  12.569  43.426  1.00  0.00           H  
ATOM   4341 H15S  OL   105      58.123  11.838  43.214  1.00  0.00           H  
ATOM   4342 C116  OL   105      59.058  12.518  41.383  1.00  0.00           C  
ATOM   4343 H16R  OL   105      58.146  12.733  40.821  1.00  0.00           H  
ATOM   4344 H16S  OL   105      59.790  13.276  41.111  1.00  0.00           H  
ATOM   4345 C117  OL   105      59.597  11.142  40.949  1.00  0.00           C  
ATOM   4346 H17R  OL   105      58.819  10.388  41.088  1.00  0.00           H  
ATOM   4347 H17S  OL   105      59.830  11.190  39.882  1.00  0.00           H  
ATOM   4348 C118  OL   105      60.854  10.702  41.719  1.00  0.00           C  
ATOM   4349 H18R  OL   105      61.584  11.510  41.765  1.00  0.00           H  
ATOM   4350 H18S  OL   105      61.320   9.839  41.241  1.00  0.00           H  
ATOM   4351 H18T  OL   105      60.591  10.415  42.736  1.00  0.00           H  
TER    4352       OL   105 
ATOM   4352  C1  CHL   106      19.966  62.482  53.354  1.00  0.00           C  
ATOM   4353  H11 CHL   106      19.004  62.905  53.058  1.00  0.00           H  
ATOM   4354  H12 CHL   106      20.713  63.267  53.221  1.00  0.00           H  
ATOM   4355  C2  CHL   106      19.889  62.148  54.855  1.00  0.00           C  
ATOM   4356  H21 CHL   106      20.868  61.827  55.216  1.00  0.00           H  
ATOM   4357  H22 CHL   106      19.619  63.048  55.406  1.00  0.00           H  
ATOM   4358  C3  CHL   106      18.832  61.065  55.113  1.00  0.00           C  
ATOM   4359  H31 CHL   106      17.854  61.446  54.809  1.00  0.00           H  
ATOM   4360  C4  CHL   106      19.177  59.789  54.333  1.00  0.00           C  
ATOM   4361  H41 CHL   106      20.077  59.352  54.768  1.00  0.00           H  
ATOM   4362  H42 CHL   106      18.359  59.077  54.465  1.00  0.00           H  
ATOM   4363  C5  CHL   106      19.441  60.034  52.855  1.00  0.00           C  
ATOM   4364  C6  CHL   106      18.906  59.195  51.975  1.00  0.00           C  
ATOM   4365  H61 CHL   106      18.295  58.363  52.323  1.00  0.00           H  
ATOM   4366  C7  CHL   106      19.076  59.303  50.479  1.00  0.00           C  
ATOM   4367  H71 CHL   106      19.398  58.340  50.092  1.00  0.00           H  
ATOM   4368  H72 CHL   106      18.102  59.525  50.038  1.00  0.00           H  
ATOM   4369  C8  CHL   106      20.116  60.362  50.047  1.00  0.00           C  
ATOM   4370  H81 CHL   106      21.102  59.913  50.141  1.00  0.00           H  
ATOM   4371  C9  CHL   106      20.000  61.617  50.963  1.00  0.00           C  
ATOM   4372  H91 CHL   106      18.945  61.906  50.927  1.00  0.00           H  
ATOM   4373  C10 CHL   106      20.307  61.249  52.459  1.00  0.00           C  
ATOM   4374  C11 CHL   106      20.805  62.851  50.437  1.00  0.00           C  
ATOM   4375 H111 CHL   106      20.483  63.744  50.977  1.00  0.00           H  
ATOM   4376 H112 CHL   106      21.863  62.726  50.654  1.00  0.00           H  
ATOM   4377  C12 CHL   106      20.653  63.116  48.916  1.00  0.00           C  
ATOM   4378 H121 CHL   106      19.644  63.488  48.727  1.00  0.00           H  
ATOM   4379 H122 CHL   106      21.342  63.914  48.638  1.00  0.00           H  
ATOM   4380  C13 CHL   106      20.916  61.837  48.071  1.00  0.00           C  
ATOM   4381  C14 CHL   106      19.907  60.768  48.570  1.00  0.00           C  
ATOM   4382 H141 CHL   106      18.901  61.197  48.513  1.00  0.00           H  
ATOM   4383  C15 CHL   106      19.937  59.647  47.515  1.00  0.00           C  
ATOM   4384 H151 CHL   106      20.723  58.926  47.747  1.00  0.00           H  
ATOM   4385 H152 CHL   106      18.977  59.126  47.445  1.00  0.00           H  
ATOM   4386  C16 CHL   106      20.276  60.385  46.204  1.00  0.00           C  
ATOM   4387 H161 CHL   106      21.189  59.958  45.785  1.00  0.00           H  
ATOM   4388 H162 CHL   106      19.478  60.262  45.470  1.00  0.00           H  
ATOM   4389  C17 CHL   106      20.491  61.885  46.568  1.00  0.00           C  
ATOM   4390 H171 CHL   106      19.507  62.361  46.518  1.00  0.00           H  
ATOM   4391  C18 CHL   106      22.414  61.404  48.224  1.00  0.00           C  
ATOM   4392 H181 CHL   106      22.696  61.225  49.262  1.00  0.00           H  
ATOM   4393 H182 CHL   106      23.075  62.188  47.851  1.00  0.00           H  
ATOM   4394 H183 CHL   106      22.633  60.487  47.676  1.00  0.00           H  
ATOM   4395  C19 CHL   106      21.813  60.920  52.668  1.00  0.00           C  
ATOM   4396 H191 CHL   106      22.183  60.189  51.952  1.00  0.00           H  
ATOM   4397 H192 CHL   106      22.001  60.514  53.662  1.00  0.00           H  
ATOM   4398 H193 CHL   106      22.424  61.819  52.578  1.00  0.00           H  
ATOM   4399  C20 CHL   106      21.397  62.623  45.528  1.00  0.00           C  
ATOM   4400 H201 CHL   106      22.328  62.077  45.392  1.00  0.00           H  
ATOM   4401  C21 CHL   106      21.773  64.050  45.975  1.00  0.00           C  
ATOM   4402 H211 CHL   106      22.492  64.034  46.796  1.00  0.00           H  
ATOM   4403 H212 CHL   106      20.881  64.590  46.289  1.00  0.00           H  
ATOM   4404 H213 CHL   106      22.243  64.613  45.171  1.00  0.00           H  
ATOM   4405  C22 CHL   106      20.664  62.646  44.162  1.00  0.00           C  
ATOM   4406 H221 CHL   106      20.440  61.621  43.855  1.00  0.00           H  
ATOM   4407 H222 CHL   106      19.709  63.167  44.277  1.00  0.00           H  
ATOM   4408  C23 CHL   106      21.452  63.300  43.016  1.00  0.00           C  
ATOM   4409 H231 CHL   106      21.532  64.375  43.186  1.00  0.00           H  
ATOM   4410 H232 CHL   106      22.464  62.903  42.996  1.00  0.00           H  
ATOM   4411  C24 CHL   106      20.740  63.041  41.674  1.00  0.00           C  
ATOM   4412 H241 CHL   106      20.600  61.967  41.535  1.00  0.00           H  
ATOM   4413 H242 CHL   106      19.742  63.479  41.738  1.00  0.00           H  
ATOM   4414  C25 CHL   106      21.444  63.609  40.432  1.00  0.00           C  
ATOM   4415 H251 CHL   106      22.301  62.986  40.173  1.00  0.00           H  
ATOM   4416  C26 CHL   106      21.952  65.026  40.700  1.00  0.00           C  
ATOM   4417 H261 CHL   106      22.875  64.977  41.283  1.00  0.00           H  
ATOM   4418 H262 CHL   106      21.213  65.584  41.275  1.00  0.00           H  
ATOM   4419 H263 CHL   106      22.159  65.566  39.777  1.00  0.00           H  
ATOM   4420  C27 CHL   106      20.445  63.575  39.269  1.00  0.00           C  
ATOM   4421 H271 CHL   106      20.892  63.973  38.358  1.00  0.00           H  
ATOM   4422 H272 CHL   106      19.554  64.163  39.501  1.00  0.00           H  
ATOM   4423 H273 CHL   106      20.138  62.543  39.081  1.00  0.00           H  
ATOM   4424  O1  CHL   106      18.827  60.739  56.500  1.00  0.00           O  
ATOM   4425  HO1 CHL   106      18.186  59.988  56.605  1.00  0.00           H  
TER    4426      CHL   106 
ATOM   4426 C116  PA   107      25.319  55.242  40.025  1.00  0.00           C  
ATOM   4427 H16R  PA   107      24.240  55.090  40.078  1.00  0.00           H  
ATOM   4428 H16S  PA   107      25.782  54.296  39.734  1.00  0.00           H  
ATOM   4429 H16T  PA   107      25.525  55.984  39.251  1.00  0.00           H  
ATOM   4430 C115  PA   107      25.846  55.702  41.396  1.00  0.00           C  
ATOM   4431 H15R  PA   107      25.559  54.957  42.137  1.00  0.00           H  
ATOM   4432 H15S  PA   107      25.381  56.652  41.678  1.00  0.00           H  
ATOM   4433 C114  PA   107      27.374  55.851  41.443  1.00  0.00           C  
ATOM   4434 H14R  PA   107      27.702  56.487  40.621  1.00  0.00           H  
ATOM   4435 H14S  PA   107      27.853  54.875  41.320  1.00  0.00           H  
ATOM   4436 C113  PA   107      27.845  56.463  42.771  1.00  0.00           C  
ATOM   4437 H13R  PA   107      27.521  55.824  43.594  1.00  0.00           H  
ATOM   4438 H13S  PA   107      27.383  57.443  42.910  1.00  0.00           H  
ATOM   4439 C112  PA   107      29.380  56.569  42.770  1.00  0.00           C  
ATOM   4440 H12R  PA   107      29.691  57.255  41.980  1.00  0.00           H  
ATOM   4441 H12S  PA   107      29.784  55.586  42.526  1.00  0.00           H  
ATOM   4442 C111  PA   107      29.984  57.005  44.116  1.00  0.00           C  
ATOM   4443 H11R  PA   107      29.523  56.411  44.909  1.00  0.00           H  
ATOM   4444 H11S  PA   107      29.735  58.052  44.297  1.00  0.00           H  
ATOM   4445 C110  PA   107      31.519  56.815  44.177  1.00  0.00           C  
ATOM   4446 H10R  PA   107      32.029  57.624  43.646  1.00  0.00           H  
ATOM   4447 H10S  PA   107      31.798  55.883  43.681  1.00  0.00           H  
ATOM   4448  C19  PA   107      32.050  56.760  45.618  1.00  0.00           C  
ATOM   4449  H9R  PA   107      33.140  56.693  45.588  1.00  0.00           H  
ATOM   4450  H9S  PA   107      31.668  55.863  46.109  1.00  0.00           H  
ATOM   4451  C18  PA   107      31.635  57.985  46.438  1.00  0.00           C  
ATOM   4452  H8R  PA   107      30.594  57.857  46.736  1.00  0.00           H  
ATOM   4453  H8S  PA   107      31.710  58.877  45.812  1.00  0.00           H  
ATOM   4454  C17  PA   107      32.512  58.156  47.685  1.00  0.00           C  
ATOM   4455  H7R  PA   107      33.556  58.184  47.370  1.00  0.00           H  
ATOM   4456  H7S  PA   107      32.393  57.280  48.323  1.00  0.00           H  
ATOM   4457  C16  PA   107      32.185  59.460  48.437  1.00  0.00           C  
ATOM   4458  H6R  PA   107      31.106  59.596  48.485  1.00  0.00           H  
ATOM   4459  H6S  PA   107      32.577  60.295  47.854  1.00  0.00           H  
ATOM   4460  C15  PA   107      32.746  59.525  49.869  1.00  0.00           C  
ATOM   4461  H5R  PA   107      32.521  60.514  50.278  1.00  0.00           H  
ATOM   4462  H5S  PA   107      33.828  59.425  49.848  1.00  0.00           H  
ATOM   4463  C14  PA   107      32.145  58.442  50.784  1.00  0.00           C  
ATOM   4464  H4R  PA   107      32.369  57.443  50.409  1.00  0.00           H  
ATOM   4465  H4S  PA   107      31.071  58.558  50.751  1.00  0.00           H  
ATOM   4466  C13  PA   107      32.627  58.542  52.238  1.00  0.00           C  
ATOM   4467  H3R  PA   107      32.567  59.581  52.566  1.00  0.00           H  
ATOM   4468  H3S  PA   107      33.669  58.226  52.281  1.00  0.00           H  
ATOM   4469  C12  PA   107      31.809  57.690  53.219  1.00  0.00           C  
ATOM   4470  H2R  PA   107      31.895  56.631  52.980  1.00  0.00           H  
ATOM   4471  H2S  PA   107      30.759  57.976  53.165  1.00  0.00           H  
ATOM   4472  C11  PS   108      32.310  57.912  54.619  1.00  0.00           C  
ATOM   4473  O12  PS   108      33.220  57.275  55.116  1.00  0.00           O  
ATOM   4474  O11  PS   108      31.688  58.939  55.214  1.00  0.00           O  
ATOM   4475  C1   PS   108      32.165  59.352  56.520  1.00  0.00           C  
ATOM   4476  HR   PS   108      32.289  58.469  57.151  1.00  0.00           H  
ATOM   4477  HS   PS   108      31.397  59.989  56.964  1.00  0.00           H  
ATOM   4478  C2   PS   108      33.524  60.107  56.465  1.00  0.00           C  
ATOM   4479  HX   PS   108      34.317  59.358  56.446  1.00  0.00           H  
ATOM   4480  C3   PS   108      33.659  60.988  57.726  1.00  0.00           C  
ATOM   4481  HA   PS   108      32.816  61.682  57.747  1.00  0.00           H  
ATOM   4482  HB   PS   108      34.591  61.560  57.686  1.00  0.00           H  
ATOM   4483  O31  PS   108      33.600  60.195  58.946  1.00  0.00           O  
ATOM   4484  P31  PS   108      34.817  59.306  59.456  1.00  0.00           P  
ATOM   4485  O32  PS   108      34.603  57.911  58.720  1.00  0.00           O  
ATOM   4486  C31  PS   108      33.749  56.882  59.293  1.00  0.00           C  
ATOM   4487  H1A  PS   108      33.233  56.341  58.497  1.00  0.00           H  
ATOM   4488  H1B  PS   108      32.995  57.328  59.945  1.00  0.00           H  
ATOM   4489  C32  PS   108      34.610  55.893  60.093  1.00  0.00           C  
ATOM   4490  H2A  PS   108      35.294  56.479  60.709  1.00  0.00           H  
ATOM   4491  N31  PS   108      35.482  55.031  59.216  1.00  0.00           N  
ATOM   4492 HN1A  PS   108      34.968  54.264  58.737  1.00  0.00           H  
ATOM   4493 HN1B  PS   108      35.960  55.582  58.477  1.00  0.00           H  
ATOM   4494 HN1C  PS   108      36.205  54.569  59.801  1.00  0.00           H  
ATOM   4495  C33  PS   108      33.764  55.104  61.075  1.00  0.00           C  
ATOM   4496  O33  PS   108      36.069  59.941  58.978  1.00  0.00           O  
ATOM   4497  O34  PS   108      34.625  59.118  60.909  1.00  0.00           O  
ATOM   4498  O21  PS   108      33.627  60.962  55.285  1.00  0.00           O  
ATOM   4499  C21  PS   108      34.867  61.252  54.848  1.00  0.00           C  
ATOM   4500  O22  PS   108      35.888  60.891  55.404  1.00  0.00           O  
ATOM   4501  O35  PS   108      32.567  54.983  60.908  1.00  0.00           O  
ATOM   4502  O36  PS   108      34.334  54.536  61.981  1.00  0.00           O  
ATOM   4503  C12  OL   109      34.885  62.071  53.582  1.00  0.00           C  
ATOM   4504  H2R  OL   109      33.897  62.493  53.390  1.00  0.00           H  
ATOM   4505  H2S  OL   109      35.578  62.899  53.722  1.00  0.00           H  
ATOM   4506  C13  OL   109      35.333  61.215  52.387  1.00  0.00           C  
ATOM   4507  H3R  OL   109      36.184  60.597  52.685  1.00  0.00           H  
ATOM   4508  H3S  OL   109      34.529  60.537  52.104  1.00  0.00           H  
ATOM   4509  C14  OL   109      35.760  62.027  51.154  1.00  0.00           C  
ATOM   4510  H4R  OL   109      36.768  62.396  51.344  1.00  0.00           H  
ATOM   4511  H4S  OL   109      35.798  61.338  50.310  1.00  0.00           H  
ATOM   4512  C15  OL   109      34.883  63.241  50.790  1.00  0.00           C  
ATOM   4513  H5R  OL   109      33.833  63.007  50.979  1.00  0.00           H  
ATOM   4514  H5S  OL   109      35.153  64.065  51.454  1.00  0.00           H  
ATOM   4515  C16  OL   109      35.017  63.701  49.318  1.00  0.00           C  
ATOM   4516  H6R  OL   109      34.444  63.018  48.688  1.00  0.00           H  
ATOM   4517  H6S  OL   109      34.550  64.684  49.233  1.00  0.00           H  
ATOM   4518  C17  OL   109      36.447  63.782  48.738  1.00  0.00           C  
ATOM   4519  H7R  OL   109      37.039  64.526  49.274  1.00  0.00           H  
ATOM   4520  H7S  OL   109      36.945  62.820  48.870  1.00  0.00           H  
ATOM   4521  C18  OL   109      36.458  64.107  47.229  1.00  0.00           C  
ATOM   4522  H8R  OL   109      37.493  64.087  46.881  1.00  0.00           H  
ATOM   4523  H8S  OL   109      35.911  63.322  46.701  1.00  0.00           H  
ATOM   4524  C19  OL   109      35.862  65.459  46.900  1.00  0.00           C  
ATOM   4525  H9R  OL   109      35.559  66.072  47.747  1.00  0.00           H  
ATOM   4526 C110  OL   109      35.743  65.931  45.664  1.00  0.00           C  
ATOM   4527 H10R  OL   109      35.333  66.923  45.499  1.00  0.00           H  
ATOM   4528 C111  OL   109      36.035  65.141  44.409  1.00  0.00           C  
ATOM   4529 H11R  OL   109      35.834  64.080  44.570  1.00  0.00           H  
ATOM   4530 H11S  OL   109      35.351  65.484  43.631  1.00  0.00           H  
ATOM   4531 C112  OL   109      37.494  65.315  43.947  1.00  0.00           C  
ATOM   4532 H12R  OL   109      37.668  66.356  43.678  1.00  0.00           H  
ATOM   4533 H12S  OL   109      38.170  65.068  44.769  1.00  0.00           H  
ATOM   4534 C113  OL   109      37.852  64.444  42.735  1.00  0.00           C  
ATOM   4535 H13R  OL   109      38.901  64.616  42.481  1.00  0.00           H  
ATOM   4536 H13S  OL   109      37.739  63.393  43.005  1.00  0.00           H  
ATOM   4537 C114  OL   109      36.992  64.761  41.502  1.00  0.00           C  
ATOM   4538 H14R  OL   109      35.942  64.568  41.732  1.00  0.00           H  
ATOM   4539 H14S  OL   109      37.087  65.821  41.253  1.00  0.00           H  
ATOM   4540 C115  OL   109      37.391  63.890  40.301  1.00  0.00           C  
ATOM   4541 H15R  OL   109      38.476  63.783  40.237  1.00  0.00           H  
ATOM   4542 H15S  OL   109      36.985  62.892  40.470  1.00  0.00           H  
ATOM   4543 C116  OL   109      36.840  64.472  38.985  1.00  0.00           C  
ATOM   4544 H16R  OL   109      35.778  64.687  39.118  1.00  0.00           H  
ATOM   4545 H16S  OL   109      37.342  65.417  38.764  1.00  0.00           H  
ATOM   4546 C117  OL   109      37.017  63.520  37.789  1.00  0.00           C  
ATOM   4547 H17R  OL   109      38.080  63.394  37.581  1.00  0.00           H  
ATOM   4548 H17S  OL   109      36.620  62.539  38.052  1.00  0.00           H  
ATOM   4549 C118  OL   109      36.310  64.012  36.513  1.00  0.00           C  
ATOM   4550 H18R  OL   109      36.636  65.017  36.249  1.00  0.00           H  
ATOM   4551 H18S  OL   109      35.229  64.040  36.663  1.00  0.00           H  
ATOM   4552 H18T  OL   109      36.530  63.343  35.677  1.00  0.00           H  
TER    4553       OL   109 
ATOM   4553  C1  CHL   110      31.422  36.329  57.613  1.00  0.00           C  
ATOM   4554  H11 CHL   110      30.402  36.031  57.859  1.00  0.00           H  
ATOM   4555  H12 CHL   110      31.501  37.394  57.820  1.00  0.00           H  
ATOM   4556  C2  CHL   110      32.360  35.573  58.576  1.00  0.00           C  
ATOM   4557  H21 CHL   110      33.376  35.944  58.446  1.00  0.00           H  
ATOM   4558  H22 CHL   110      32.060  35.802  59.601  1.00  0.00           H  
ATOM   4559  C3  CHL   110      32.297  34.044  58.365  1.00  0.00           C  
ATOM   4560  H31 CHL   110      31.354  33.652  58.760  1.00  0.00           H  
ATOM   4561  C4  CHL   110      32.459  33.669  56.874  1.00  0.00           C  
ATOM   4562  H41 CHL   110      33.519  33.730  56.623  1.00  0.00           H  
ATOM   4563  H42 CHL   110      32.181  32.619  56.777  1.00  0.00           H  
ATOM   4564  C5  CHL   110      31.662  34.537  55.888  1.00  0.00           C  
ATOM   4565  C6  CHL   110      31.007  33.965  54.885  1.00  0.00           C  
ATOM   4566  H61 CHL   110      31.073  32.890  54.758  1.00  0.00           H  
ATOM   4567  C7  CHL   110      30.139  34.698  53.884  1.00  0.00           C  
ATOM   4568  H71 CHL   110      30.252  34.243  52.897  1.00  0.00           H  
ATOM   4569  H72 CHL   110      29.092  34.567  54.176  1.00  0.00           H  
ATOM   4570  C8  CHL   110      30.487  36.200  53.798  1.00  0.00           C  
ATOM   4571  H81 CHL   110      31.471  36.268  53.337  1.00  0.00           H  
ATOM   4572  C9  CHL   110      30.560  36.783  55.247  1.00  0.00           C  
ATOM   4573  H91 CHL   110      29.601  36.536  55.712  1.00  0.00           H  
ATOM   4574  C10 CHL   110      31.683  36.057  56.104  1.00  0.00           C  
ATOM   4575  C11 CHL   110      30.637  38.350  55.262  1.00  0.00           C  
ATOM   4576 H111 CHL   110      30.425  38.708  56.272  1.00  0.00           H  
ATOM   4577 H112 CHL   110      31.649  38.687  55.039  1.00  0.00           H  
ATOM   4578  C12 CHL   110      29.638  39.045  54.282  1.00  0.00           C  
ATOM   4579 H121 CHL   110      28.631  38.870  54.666  1.00  0.00           H  
ATOM   4580 H122 CHL   110      29.800  40.123  54.326  1.00  0.00           H  
ATOM   4581  C13 CHL   110      29.739  38.495  52.819  1.00  0.00           C  
ATOM   4582  C14 CHL   110      29.450  36.978  52.925  1.00  0.00           C  
ATOM   4583 H141 CHL   110      28.476  36.875  53.414  1.00  0.00           H  
ATOM   4584  C15 CHL   110      29.224  36.509  51.472  1.00  0.00           C  
ATOM   4585 H151 CHL   110      30.169  36.238  50.996  1.00  0.00           H  
ATOM   4586 H152 CHL   110      28.548  35.651  51.429  1.00  0.00           H  
ATOM   4587  C16 CHL   110      28.612  37.741  50.764  1.00  0.00           C  
ATOM   4588 H161 CHL   110      29.195  37.987  49.873  1.00  0.00           H  
ATOM   4589 H162 CHL   110      27.584  37.542  50.453  1.00  0.00           H  
ATOM   4590  C17 CHL   110      28.648  38.926  51.771  1.00  0.00           C  
ATOM   4591 H171 CHL   110      27.680  38.936  52.272  1.00  0.00           H  
ATOM   4592  C18 CHL   110      31.152  38.772  52.229  1.00  0.00           C  
ATOM   4593 H181 CHL   110      31.262  38.366  51.223  1.00  0.00           H  
ATOM   4594 H182 CHL   110      31.925  38.323  52.838  1.00  0.00           H  
ATOM   4595 H183 CHL   110      31.347  39.841  52.195  1.00  0.00           H  
ATOM   4596  C19 CHL   110      33.109  36.537  55.710  1.00  0.00           C  
ATOM   4597 H191 CHL   110      33.393  37.415  56.287  1.00  0.00           H  
ATOM   4598 H192 CHL   110      33.183  36.774  54.649  1.00  0.00           H  
ATOM   4599 H193 CHL   110      33.863  35.776  55.908  1.00  0.00           H  
ATOM   4600  C20 CHL   110      28.845  40.292  51.019  1.00  0.00           C  
ATOM   4601 H201 CHL   110      29.791  40.243  50.480  1.00  0.00           H  
ATOM   4602  C21 CHL   110      28.929  41.463  52.015  1.00  0.00           C  
ATOM   4603 H211 CHL   110      28.116  41.400  52.741  1.00  0.00           H  
ATOM   4604 H212 CHL   110      28.869  42.429  51.512  1.00  0.00           H  
ATOM   4605 H213 CHL   110      29.877  41.447  52.550  1.00  0.00           H  
ATOM   4606  C22 CHL   110      27.751  40.582  49.942  1.00  0.00           C  
ATOM   4607 H221 CHL   110      27.175  39.677  49.735  1.00  0.00           H  
ATOM   4608 H222 CHL   110      27.032  41.310  50.325  1.00  0.00           H  
ATOM   4609  C23 CHL   110      28.333  41.146  48.614  1.00  0.00           C  
ATOM   4610 H231 CHL   110      28.679  42.167  48.796  1.00  0.00           H  
ATOM   4611 H232 CHL   110      29.210  40.565  48.316  1.00  0.00           H  
ATOM   4612  C24 CHL   110      27.281  41.126  47.469  1.00  0.00           C  
ATOM   4613 H241 CHL   110      26.757  40.172  47.531  1.00  0.00           H  
ATOM   4614 H242 CHL   110      26.544  41.905  47.667  1.00  0.00           H  
ATOM   4615  C25 CHL   110      27.785  41.258  46.009  1.00  0.00           C  
ATOM   4616 H251 CHL   110      28.573  40.525  45.838  1.00  0.00           H  
ATOM   4617  C26 CHL   110      28.317  42.642  45.651  1.00  0.00           C  
ATOM   4618 H261 CHL   110      27.495  43.361  45.607  1.00  0.00           H  
ATOM   4619 H262 CHL   110      28.790  42.609  44.667  1.00  0.00           H  
ATOM   4620 H263 CHL   110      29.053  42.967  46.384  1.00  0.00           H  
ATOM   4621  C27 CHL   110      26.666  40.975  44.999  1.00  0.00           C  
ATOM   4622 H271 CHL   110      26.238  39.987  45.168  1.00  0.00           H  
ATOM   4623 H272 CHL   110      27.047  41.007  43.975  1.00  0.00           H  
ATOM   4624 H273 CHL   110      25.880  41.726  45.091  1.00  0.00           H  
ATOM   4625  O1  CHL   110      33.392  33.450  59.052  1.00  0.00           O  
ATOM   4626  HO1 CHL   110      34.170  33.879  58.610  1.00  0.00           H  
TER    4627      CHL   110 
ATOM   4627 C116  PA   111      44.645  68.438  43.172  1.00  0.00           C  
ATOM   4628 H16R  PA   111      44.568  67.748  42.328  1.00  0.00           H  
ATOM   4629 H16S  PA   111      45.687  68.749  43.264  1.00  0.00           H  
ATOM   4630 H16T  PA   111      44.041  69.319  42.943  1.00  0.00           H  
ATOM   4631 C115  PA   111      44.153  67.754  44.462  1.00  0.00           C  
ATOM   4632 H15R  PA   111      44.101  68.477  45.279  1.00  0.00           H  
ATOM   4633 H15S  PA   111      44.868  66.980  44.748  1.00  0.00           H  
ATOM   4634 C114  PA   111      42.767  67.127  44.215  1.00  0.00           C  
ATOM   4635 H14R  PA   111      42.857  66.445  43.368  1.00  0.00           H  
ATOM   4636 H14S  PA   111      42.075  67.910  43.910  1.00  0.00           H  
ATOM   4637 C113  PA   111      42.165  66.312  45.374  1.00  0.00           C  
ATOM   4638 H13R  PA   111      42.882  65.549  45.683  1.00  0.00           H  
ATOM   4639 H13S  PA   111      41.284  65.792  44.989  1.00  0.00           H  
ATOM   4640 C112  PA   111      41.710  67.104  46.612  1.00  0.00           C  
ATOM   4641 H12R  PA   111      40.818  67.675  46.351  1.00  0.00           H  
ATOM   4642 H12S  PA   111      42.482  67.813  46.917  1.00  0.00           H  
ATOM   4643 C111  PA   111      41.381  66.131  47.768  1.00  0.00           C  
ATOM   4644 H11R  PA   111      42.313  65.793  48.229  1.00  0.00           H  
ATOM   4645 H11S  PA   111      40.903  65.239  47.356  1.00  0.00           H  
ATOM   4646 C110  PA   111      40.427  66.687  48.846  1.00  0.00           C  
ATOM   4647 H10R  PA   111      40.213  65.893  49.564  1.00  0.00           H  
ATOM   4648 H10S  PA   111      39.479  66.942  48.368  1.00  0.00           H  
ATOM   4649  C19  PA   111      40.939  67.923  49.609  1.00  0.00           C  
ATOM   4650  H9R  PA   111      41.101  68.733  48.895  1.00  0.00           H  
ATOM   4651  H9S  PA   111      41.893  67.695  50.089  1.00  0.00           H  
ATOM   4652  C18  PA   111      39.930  68.390  50.680  1.00  0.00           C  
ATOM   4653  H8R  PA   111      39.847  67.620  51.450  1.00  0.00           H  
ATOM   4654  H8S  PA   111      38.948  68.496  50.220  1.00  0.00           H  
ATOM   4655  C17  PA   111      40.327  69.727  51.336  1.00  0.00           C  
ATOM   4656  H7R  PA   111      40.702  70.401  50.564  1.00  0.00           H  
ATOM   4657  H7S  PA   111      41.151  69.549  52.032  1.00  0.00           H  
ATOM   4658  C16  PA   111      39.168  70.434  52.078  1.00  0.00           C  
ATOM   4659  H6R  PA   111      38.765  69.758  52.833  1.00  0.00           H  
ATOM   4660  H6S  PA   111      38.371  70.659  51.363  1.00  0.00           H  
ATOM   4661  C15  PA   111      39.669  71.734  52.750  1.00  0.00           C  
ATOM   4662  H5R  PA   111      39.941  72.455  51.974  1.00  0.00           H  
ATOM   4663  H5S  PA   111      40.585  71.495  53.289  1.00  0.00           H  
ATOM   4664  C14  PA   111      38.735  72.454  53.747  1.00  0.00           C  
ATOM   4665  H4R  PA   111      37.901  72.901  53.206  1.00  0.00           H  
ATOM   4666  H4S  PA   111      39.303  73.294  54.149  1.00  0.00           H  
ATOM   4667  C13  PA   111      38.207  71.591  54.922  1.00  0.00           C  
ATOM   4668  H3R  PA   111      39.014  70.987  55.347  1.00  0.00           H  
ATOM   4669  H3S  PA   111      37.471  70.883  54.536  1.00  0.00           H  
ATOM   4670  C12  PA   111      37.521  72.448  56.020  1.00  0.00           C  
ATOM   4671  H2R  PA   111      37.306  73.435  55.624  1.00  0.00           H  
ATOM   4672  H2S  PA   111      36.557  72.018  56.293  1.00  0.00           H  
ATOM   4673  C11  PE   112      38.336  72.640  57.279  1.00  0.00           C  
ATOM   4674  O12  PE   112      39.116  71.816  57.725  1.00  0.00           O  
ATOM   4675  O11  PE   112      38.115  73.856  57.826  1.00  0.00           O  
ATOM   4676  C1   PE   112      38.856  74.246  59.027  1.00  0.00           C  
ATOM   4677  HR   PE   112      39.019  73.381  59.679  1.00  0.00           H  
ATOM   4678  HS   PE   112      38.253  74.973  59.573  1.00  0.00           H  
ATOM   4679  C2   PE   112      40.207  74.933  58.686  1.00  0.00           C  
ATOM   4680  HX   PE   112      40.697  75.225  59.613  1.00  0.00           H  
ATOM   4681  C3   PE   112      40.013  76.205  57.839  1.00  0.00           C  
ATOM   4682  HA   PE   112      39.565  75.919  56.886  1.00  0.00           H  
ATOM   4683  HB   PE   112      40.989  76.666  57.650  1.00  0.00           H  
ATOM   4684  O31  PE   112      39.125  77.123  58.553  1.00  0.00           O  
ATOM   4685  P31  PE   112      39.488  78.653  58.878  1.00  0.00           P  
ATOM   4686  O32  PE   112      39.152  79.378  57.488  1.00  0.00           O  
ATOM   4687  C31  PE   112      37.845  79.235  56.859  1.00  0.00           C  
ATOM   4688  H1A  PE   112      37.377  78.297  57.174  1.00  0.00           H  
ATOM   4689  H1B  PE   112      38.007  79.192  55.781  1.00  0.00           H  
ATOM   4690  C32  PE   112      36.897  80.420  57.122  1.00  0.00           C  
ATOM   4691  H2A  PE   112      37.294  81.328  56.665  1.00  0.00           H  
ATOM   4692  H2B  PE   112      35.919  80.212  56.675  1.00  0.00           H  
ATOM   4693  N31  PE   112      36.656  80.734  58.567  1.00  0.00           N  
ATOM   4694 HN1A  PE   112      36.161  79.957  59.049  1.00  0.00           H  
ATOM   4695 HN1B  PE   112      37.554  80.873  59.076  1.00  0.00           H  
ATOM   4696 HN1C  PE   112      36.052  81.573  58.677  1.00  0.00           H  
ATOM   4697  O33  PE   112      38.530  79.154  59.888  1.00  0.00           O  
ATOM   4698  O34  PE   112      40.940  78.715  59.173  1.00  0.00           O  
ATOM   4699  O21  PE   112      41.014  73.990  57.938  1.00  0.00           O  
ATOM   4700  C21  PE   112      42.247  73.694  58.375  1.00  0.00           C  
ATOM   4701  O22  PE   112      42.847  74.331  59.220  1.00  0.00           O  
ATOM   4702  C12  OL   113      42.809  72.492  57.662  1.00  0.00           C  
ATOM   4703  H2R  OL   113      42.720  71.633  58.329  1.00  0.00           H  
ATOM   4704  H2S  OL   113      42.212  72.296  56.768  1.00  0.00           H  
ATOM   4705  C13  OL   113      44.285  72.709  57.292  1.00  0.00           C  
ATOM   4706  H3R  OL   113      44.380  73.638  56.727  1.00  0.00           H  
ATOM   4707  H3S  OL   113      44.847  72.858  58.214  1.00  0.00           H  
ATOM   4708  C14  OL   113      44.911  71.538  56.504  1.00  0.00           C  
ATOM   4709  H4R  OL   113      45.988  71.691  56.412  1.00  0.00           H  
ATOM   4710  H4S  OL   113      44.788  70.619  57.083  1.00  0.00           H  
ATOM   4711  C15  OL   113      44.321  71.328  55.092  1.00  0.00           C  
ATOM   4712  H5R  OL   113      44.947  70.597  54.583  1.00  0.00           H  
ATOM   4713  H5S  OL   113      43.331  70.877  55.167  1.00  0.00           H  
ATOM   4714  C16  OL   113      44.250  72.603  54.216  1.00  0.00           C  
ATOM   4715  H6R  OL   113      43.606  73.349  54.691  1.00  0.00           H  
ATOM   4716  H6S  OL   113      45.250  73.035  54.143  1.00  0.00           H  
ATOM   4717  C17  OL   113      43.689  72.291  52.807  1.00  0.00           C  
ATOM   4718  H7R  OL   113      44.176  71.394  52.423  1.00  0.00           H  
ATOM   4719  H7S  OL   113      42.627  72.065  52.901  1.00  0.00           H  
ATOM   4720  C18  OL   113      43.850  73.419  51.766  1.00  0.00           C  
ATOM   4721  H8R  OL   113      43.444  74.342  52.179  1.00  0.00           H  
ATOM   4722  H8S  OL   113      44.908  73.587  51.552  1.00  0.00           H  
ATOM   4723  C19  OL   113      43.108  73.129  50.477  1.00  0.00           C  
ATOM   4724  H9R  OL   113      42.139  73.619  50.394  1.00  0.00           H  
ATOM   4725 C110  OL   113      43.589  72.455  49.435  1.00  0.00           C  
ATOM   4726 H10R  OL   113      42.990  72.384  48.530  1.00  0.00           H  
ATOM   4727 C111  OL   113      44.878  71.657  49.405  1.00  0.00           C  
ATOM   4728 H11R  OL   113      45.639  72.201  48.840  1.00  0.00           H  
ATOM   4729 H11S  OL   113      45.257  71.500  50.416  1.00  0.00           H  
ATOM   4730 C112  OL   113      44.652  70.295  48.718  1.00  0.00           C  
ATOM   4731 H12R  OL   113      43.780  69.806  49.156  1.00  0.00           H  
ATOM   4732 H12S  OL   113      44.425  70.449  47.660  1.00  0.00           H  
ATOM   4733 C113  OL   113      45.862  69.352  48.846  1.00  0.00           C  
ATOM   4734 H13R  OL   113      46.742  69.823  48.403  1.00  0.00           H  
ATOM   4735 H13S  OL   113      46.065  69.185  49.906  1.00  0.00           H  
ATOM   4736 C114  OL   113      45.588  68.006  48.147  1.00  0.00           C  
ATOM   4737 H14R  OL   113      44.776  67.501  48.673  1.00  0.00           H  
ATOM   4738 H14S  OL   113      45.247  68.197  47.130  1.00  0.00           H  
ATOM   4739 C115  OL   113      46.809  67.071  48.099  1.00  0.00           C  
ATOM   4740 H15R  OL   113      47.644  67.618  47.659  1.00  0.00           H  
ATOM   4741 H15S  OL   113      47.085  66.796  49.119  1.00  0.00           H  
ATOM   4742 C116  OL   113      46.548  65.797  47.268  1.00  0.00           C  
ATOM   4743 H16R  OL   113      45.583  65.366  47.548  1.00  0.00           H  
ATOM   4744 H16S  OL   113      46.475  66.065  46.212  1.00  0.00           H  
ATOM   4745 C117  OL   113      47.613  64.697  47.460  1.00  0.00           C  
ATOM   4746 H17R  OL   113      47.510  64.302  48.472  1.00  0.00           H  
ATOM   4747 H17S  OL   113      47.377  63.878  46.777  1.00  0.00           H  
ATOM   4748 C118  OL   113      49.087  65.112  47.252  1.00  0.00           C  
ATOM   4749 H18R  OL   113      49.259  65.486  46.241  1.00  0.00           H  
ATOM   4750 H18S  OL   113      49.736  64.246  47.405  1.00  0.00           H  
ATOM   4751 H18T  OL   113      49.393  65.884  47.962  1.00  0.00           H  
TER    4752       OL   113 
ATOM   4752 C116  PA   114      40.155  55.383  41.232  1.00  0.00           C  
ATOM   4753 H16R  PA   114      39.416  55.123  40.470  1.00  0.00           H  
ATOM   4754 H16S  PA   114      40.200  54.569  41.956  1.00  0.00           H  
ATOM   4755 H16T  PA   114      41.136  55.470  40.758  1.00  0.00           H  
ATOM   4756 C115  PA   114      39.768  56.706  41.915  1.00  0.00           C  
ATOM   4757 H15R  PA   114      39.332  57.367  41.161  1.00  0.00           H  
ATOM   4758 H15S  PA   114      40.675  57.195  42.276  1.00  0.00           H  
ATOM   4759 C114  PA   114      38.776  56.543  43.090  1.00  0.00           C  
ATOM   4760 H14R  PA   114      38.050  55.763  42.853  1.00  0.00           H  
ATOM   4761 H14S  PA   114      38.206  57.466  43.184  1.00  0.00           H  
ATOM   4762 C113  PA   114      39.465  56.236  44.443  1.00  0.00           C  
ATOM   4763 H13R  PA   114      40.274  56.951  44.618  1.00  0.00           H  
ATOM   4764 H13S  PA   114      39.937  55.253  44.393  1.00  0.00           H  
ATOM   4765 C112  PA   114      38.515  56.296  45.663  1.00  0.00           C  
ATOM   4766 H12R  PA   114      38.082  57.297  45.724  1.00  0.00           H  
ATOM   4767 H12S  PA   114      39.122  56.167  46.562  1.00  0.00           H  
ATOM   4768 C111  PA   114      37.385  55.233  45.671  1.00  0.00           C  
ATOM   4769 H11R  PA   114      37.838  54.246  45.579  1.00  0.00           H  
ATOM   4770 H11S  PA   114      36.732  55.364  44.806  1.00  0.00           H  
ATOM   4771 C110  PA   114      36.519  55.273  46.954  1.00  0.00           C  
ATOM   4772 H10R  PA   114      36.189  56.296  47.107  1.00  0.00           H  
ATOM   4773 H10S  PA   114      37.115  54.989  47.825  1.00  0.00           H  
ATOM   4774  C19  PA   114      35.261  54.384  46.894  1.00  0.00           C  
ATOM   4775  H9R  PA   114      35.540  53.352  46.666  1.00  0.00           H  
ATOM   4776  H9S  PA   114      34.627  54.741  46.081  1.00  0.00           H  
ATOM   4777  C18  PA   114      34.456  54.433  48.212  1.00  0.00           C  
ATOM   4778  H8R  PA   114      34.288  55.477  48.485  1.00  0.00           H  
ATOM   4779  H8S  PA   114      35.048  53.976  49.009  1.00  0.00           H  
ATOM   4780  C17  PA   114      33.077  53.747  48.116  1.00  0.00           C  
ATOM   4781  H7R  PA   114      33.186  52.691  47.855  1.00  0.00           H  
ATOM   4782  H7S  PA   114      32.506  54.210  47.313  1.00  0.00           H  
ATOM   4783  C16  PA   114      32.263  53.878  49.415  1.00  0.00           C  
ATOM   4784  H6R  PA   114      31.207  53.703  49.198  1.00  0.00           H  
ATOM   4785  H6S  PA   114      32.339  54.894  49.811  1.00  0.00           H  
ATOM   4786  C15  PA   114      32.746  52.866  50.462  1.00  0.00           C  
ATOM   4787  H5R  PA   114      33.811  53.006  50.656  1.00  0.00           H  
ATOM   4788  H5S  PA   114      32.620  51.858  50.064  1.00  0.00           H  
ATOM   4789  C14  PA   114      31.984  52.997  51.785  1.00  0.00           C  
ATOM   4790  H4R  PA   114      30.916  52.877  51.590  1.00  0.00           H  
ATOM   4791  H4S  PA   114      32.145  53.994  52.200  1.00  0.00           H  
ATOM   4792  C13  PA   114      32.456  51.924  52.779  1.00  0.00           C  
ATOM   4793  H3R  PA   114      33.548  51.890  52.776  1.00  0.00           H  
ATOM   4794  H3S  PA   114      32.104  50.951  52.432  1.00  0.00           H  
ATOM   4795  C12  PA   114      31.989  52.156  54.228  1.00  0.00           C  
ATOM   4796  H2R  PA   114      32.230  53.172  54.547  1.00  0.00           H  
ATOM   4797  H2S  PA   114      32.556  51.489  54.874  1.00  0.00           H  
ATOM   4798  C11  PE   115      30.513  51.918  54.452  1.00  0.00           C  
ATOM   4799  O12  PE   115      29.687  51.810  53.566  1.00  0.00           O  
ATOM   4800  O11  PE   115      30.210  51.930  55.762  1.00  0.00           O  
ATOM   4801  C1   PE   115      28.807  51.930  56.163  1.00  0.00           C  
ATOM   4802  HR   PE   115      28.194  52.442  55.416  1.00  0.00           H  
ATOM   4803  HS   PE   115      28.737  52.485  57.098  1.00  0.00           H  
ATOM   4804  C2   PE   115      28.264  50.503  56.435  1.00  0.00           C  
ATOM   4805  HX   PE   115      27.255  50.568  56.813  1.00  0.00           H  
ATOM   4806  C3   PE   115      29.107  49.770  57.489  1.00  0.00           C  
ATOM   4807  HA   PE   115      30.130  49.733  57.134  1.00  0.00           H  
ATOM   4808  HB   PE   115      28.752  48.746  57.614  1.00  0.00           H  
ATOM   4809  O31  PE   115      29.108  50.477  58.760  1.00  0.00           O  
ATOM   4810  P31  PE   115      27.865  50.474  59.751  1.00  0.00           P  
ATOM   4811  O32  PE   115      27.831  48.996  60.332  1.00  0.00           O  
ATOM   4812  C31  PE   115      28.667  48.591  61.436  1.00  0.00           C  
ATOM   4813  H1A  PE   115      28.238  48.983  62.362  1.00  0.00           H  
ATOM   4814  H1B  PE   115      29.677  48.989  61.284  1.00  0.00           H  
ATOM   4815  C32  PE   115      28.753  47.054  61.481  1.00  0.00           C  
ATOM   4816  H2A  PE   115      29.257  46.697  60.582  1.00  0.00           H  
ATOM   4817  H2B  PE   115      29.330  46.734  62.351  1.00  0.00           H  
ATOM   4818  N31  PE   115      27.444  46.324  61.562  1.00  0.00           N  
ATOM   4819 HN1A  PE   115      26.794  46.607  60.801  1.00  0.00           H  
ATOM   4820 HN1B  PE   115      27.595  45.296  61.505  1.00  0.00           H  
ATOM   4821 HN1C  PE   115      26.945  46.478  62.465  1.00  0.00           H  
ATOM   4822  O33  PE   115      28.168  51.448  60.824  1.00  0.00           O  
ATOM   4823  O34  PE   115      26.615  50.659  58.980  1.00  0.00           O  
ATOM   4824  O21  PE   115      28.207  49.722  55.223  1.00  0.00           O  
ATOM   4825  C21  PE   115      27.152  49.952  54.423  1.00  0.00           C  
ATOM   4826  O22  PE   115      26.177  50.612  54.751  1.00  0.00           O  
ATOM   4827  C12  OL   116      27.380  49.371  53.057  1.00  0.00           C  
ATOM   4828  H2R  OL   116      28.442  49.470  52.837  1.00  0.00           H  
ATOM   4829  H2S  OL   116      27.134  48.307  53.066  1.00  0.00           H  
ATOM   4830  C13  OL   116      26.589  50.156  52.001  1.00  0.00           C  
ATOM   4831  H3R  OL   116      25.519  50.008  52.144  1.00  0.00           H  
ATOM   4832  H3S  OL   116      26.791  51.217  52.157  1.00  0.00           H  
ATOM   4833  C14  OL   116      26.964  49.799  50.562  1.00  0.00           C  
ATOM   4834  H4R  OL   116      27.117  48.722  50.464  1.00  0.00           H  
ATOM   4835  H4S  OL   116      26.140  50.074  49.900  1.00  0.00           H  
ATOM   4836  C15  OL   116      28.230  50.544  50.121  1.00  0.00           C  
ATOM   4837  H5R  OL   116      28.121  51.611  50.327  1.00  0.00           H  
ATOM   4838  H5S  OL   116      29.098  50.172  50.671  1.00  0.00           H  
ATOM   4839  C16  OL   116      28.422  50.368  48.616  1.00  0.00           C  
ATOM   4840  H6R  OL   116      28.293  49.314  48.358  1.00  0.00           H  
ATOM   4841  H6S  OL   116      27.640  50.928  48.099  1.00  0.00           H  
ATOM   4842  C17  OL   116      29.797  50.848  48.140  1.00  0.00           C  
ATOM   4843  H7R  OL   116      29.982  51.876  48.465  1.00  0.00           H  
ATOM   4844  H7S  OL   116      30.568  50.210  48.578  1.00  0.00           H  
ATOM   4845  C18  OL   116      29.874  50.753  46.613  1.00  0.00           C  
ATOM   4846  H8R  OL   116      29.622  49.726  46.348  1.00  0.00           H  
ATOM   4847  H8S  OL   116      29.121  51.403  46.160  1.00  0.00           H  
ATOM   4848  C19  OL   116      31.279  51.039  46.133  1.00  0.00           C  
ATOM   4849  H9R  OL   116      32.054  50.559  46.725  1.00  0.00           H  
ATOM   4850 C110  OL   116      31.629  51.792  45.096  1.00  0.00           C  
ATOM   4851 H10R  OL   116      32.685  51.898  44.855  1.00  0.00           H  
ATOM   4852 C111  OL   116      30.674  52.526  44.178  1.00  0.00           C  
ATOM   4853 H11R  OL   116      29.650  52.173  44.298  1.00  0.00           H  
ATOM   4854 H11S  OL   116      30.697  53.586  44.442  1.00  0.00           H  
ATOM   4855 C112  OL   116      31.054  52.414  42.693  1.00  0.00           C  
ATOM   4856 H12R  OL   116      30.345  53.025  42.128  1.00  0.00           H  
ATOM   4857 H12S  OL   116      32.044  52.852  42.542  1.00  0.00           H  
ATOM   4858 C113  OL   116      31.034  50.992  42.095  1.00  0.00           C  
ATOM   4859 H13R  OL   116      31.864  50.404  42.495  1.00  0.00           H  
ATOM   4860 H13S  OL   116      30.098  50.485  42.341  1.00  0.00           H  
ATOM   4861 C114  OL   116      31.145  51.148  40.571  1.00  0.00           C  
ATOM   4862 H14R  OL   116      30.241  51.651  40.213  1.00  0.00           H  
ATOM   4863 H14S  OL   116      31.993  51.798  40.350  1.00  0.00           H  
ATOM   4864 C115  OL   116      31.326  49.867  39.756  1.00  0.00           C  
ATOM   4865 H15R  OL   116      32.164  49.286  40.142  1.00  0.00           H  
ATOM   4866 H15S  OL   116      30.427  49.257  39.823  1.00  0.00           H  
ATOM   4867 C116  OL   116      31.601  50.310  38.308  1.00  0.00           C  
ATOM   4868 H16R  OL   116      30.897  51.105  38.045  1.00  0.00           H  
ATOM   4869 H16S  OL   116      32.604  50.743  38.271  1.00  0.00           H  
ATOM   4870 C117  OL   116      31.481  49.205  37.251  1.00  0.00           C  
ATOM   4871 H17R  OL   116      32.178  48.393  37.469  1.00  0.00           H  
ATOM   4872 H17S  OL   116      30.468  48.799  37.281  1.00  0.00           H  
ATOM   4873 C118  OL   116      31.752  49.784  35.851  1.00  0.00           C  
ATOM   4874 H18R  OL   116      31.709  49.002  35.091  1.00  0.00           H  
ATOM   4875 H18S  OL   116      32.732  50.267  35.812  1.00  0.00           H  
ATOM   4876 H18T  OL   116      30.997  50.531  35.610  1.00  0.00           H  
TER    4877       OL   116 
ATOM   4877 C116  PA   117      21.673  53.666  42.235  1.00  0.00           C  
ATOM   4878 H16R  PA   117      21.376  52.908  41.511  1.00  0.00           H  
ATOM   4879 H16S  PA   117      21.680  53.207  43.227  1.00  0.00           H  
ATOM   4880 H16T  PA   117      22.681  54.008  41.997  1.00  0.00           H  
ATOM   4881 C115  PA   117      20.682  54.834  42.205  1.00  0.00           C  
ATOM   4882 H15R  PA   117      20.792  55.404  41.278  1.00  0.00           H  
ATOM   4883 H15S  PA   117      20.928  55.493  43.039  1.00  0.00           H  
ATOM   4884 C114  PA   117      19.248  54.280  42.314  1.00  0.00           C  
ATOM   4885 H14R  PA   117      19.214  53.525  43.101  1.00  0.00           H  
ATOM   4886 H14S  PA   117      19.011  53.758  41.385  1.00  0.00           H  
ATOM   4887 C113  PA   117      18.160  55.333  42.607  1.00  0.00           C  
ATOM   4888 H13R  PA   117      17.229  54.799  42.813  1.00  0.00           H  
ATOM   4889 H13S  PA   117      17.982  55.941  41.719  1.00  0.00           H  
ATOM   4890 C112  PA   117      18.468  56.230  43.825  1.00  0.00           C  
ATOM   4891 H12R  PA   117      17.625  56.899  44.008  1.00  0.00           H  
ATOM   4892 H12S  PA   117      19.328  56.873  43.626  1.00  0.00           H  
ATOM   4893 C111  PA   117      18.720  55.379  45.082  1.00  0.00           C  
ATOM   4894 H11R  PA   117      19.608  54.756  44.955  1.00  0.00           H  
ATOM   4895 H11S  PA   117      17.864  54.715  45.232  1.00  0.00           H  
ATOM   4896 C110  PA   117      18.911  56.211  46.349  1.00  0.00           C  
ATOM   4897 H10R  PA   117      17.986  56.761  46.538  1.00  0.00           H  
ATOM   4898 H10S  PA   117      19.722  56.931  46.215  1.00  0.00           H  
ATOM   4899  C19  PA   117      19.221  55.267  47.524  1.00  0.00           C  
ATOM   4900  H9R  PA   117      20.227  54.853  47.453  1.00  0.00           H  
ATOM   4901  H9S  PA   117      18.539  54.414  47.488  1.00  0.00           H  
ATOM   4902  C18  PA   117      19.085  55.965  48.874  1.00  0.00           C  
ATOM   4903  H8R  PA   117      18.233  56.648  48.848  1.00  0.00           H  
ATOM   4904  H8S  PA   117      19.990  56.538  49.085  1.00  0.00           H  
ATOM   4905  C17  PA   117      18.870  54.894  49.945  1.00  0.00           C  
ATOM   4906  H7R  PA   117      19.687  54.174  49.886  1.00  0.00           H  
ATOM   4907  H7S  PA   117      17.947  54.360  49.708  1.00  0.00           H  
ATOM   4908  C16  PA   117      18.754  55.442  51.372  1.00  0.00           C  
ATOM   4909  H6R  PA   117      17.972  56.201  51.395  1.00  0.00           H  
ATOM   4910  H6S  PA   117      19.693  55.921  51.655  1.00  0.00           H  
ATOM   4911  C15  PA   117      18.395  54.299  52.346  1.00  0.00           C  
ATOM   4912  H5R  PA   117      19.308  53.781  52.651  1.00  0.00           H  
ATOM   4913  H5S  PA   117      17.760  53.583  51.820  1.00  0.00           H  
ATOM   4914  C14  PA   117      17.612  54.732  53.596  1.00  0.00           C  
ATOM   4915  H4R  PA   117      17.267  53.837  54.118  1.00  0.00           H  
ATOM   4916  H4S  PA   117      16.723  55.290  53.292  1.00  0.00           H  
ATOM   4917  C13  PA   117      18.445  55.578  54.568  1.00  0.00           C
[truncated: 5,053,704 more chars]
