# Supplementary material for: Molecules in the Serotonin-Melatonin Synthesis Pathway Have Distinct Interactions with Lipid Membranes
Source: J Phys Chem B. 2025 Feb 28;129(10):2687–700. doi: 10.1021/acs.jpcb.4c08750 (PMC11912468; doi:10.1021/acs.jpcb.4c08750)
Supplement: Supplementary file 2 — jp4c08750_si_002.zip [file jp4c08750_si_002.zip › PDB/2_5-HTP_initial.pdb]

CRYST1   78.500   78.500   97.800  90.00  90.00  90.00               1
ATOM      1  N1  UNL     1      38.500  39.583  86.961  1.00  0.00           N  
ATOM      2  H3  UNL     1      39.256  39.255  87.557  1.00  0.00           H  
ATOM      3  C1  UNL     1      36.511  39.582  85.946  1.00  0.00           C  
ATOM      4  C2  UNL     1      35.154  39.171  85.496  1.00  0.00           C  
ATOM      5  H4  UNL     1      35.121  38.081  85.422  1.00  0.00           H  
ATOM      6  H5  UNL     1      35.018  39.553  84.485  1.00  0.00           H  
ATOM      7  C3  UNL     1      37.226  40.805  85.611  1.00  0.00           C  
ATOM      8  CA  UNL     1      33.979  39.646  86.365  1.00  0.00           C  
ATOM      9  HA  UNL     1      34.066  39.151  87.329  1.00  0.00           H  
ATOM     10  N   UNL     1      32.749  39.140  85.677  1.00  0.00           N  
ATOM     11  H1  UNL     1      31.933  39.469  86.201  1.00  0.00           H  
ATOM     12  H2  UNL     1      32.712  38.119  85.775  1.00  0.00           H  
ATOM     13  C4  UNL     1      38.483  40.783  86.296  1.00  0.00           C  
ATOM     14  C5  UNL     1      37.325  38.884  86.770  1.00  0.00           C  
ATOM     15  H6  UNL     1      37.093  37.919  87.217  1.00  0.00           H  
ATOM     16  C6  UNL     1      36.935  41.928  84.805  1.00  0.00           C  
ATOM     17  H7  UNL     1      35.995  41.974  84.283  1.00  0.00           H  
ATOM     18  C7  UNL     1      39.406  41.830  86.188  1.00  0.00           C  
ATOM     19  H8  UNL     1      40.346  41.778  86.716  1.00  0.00           H  
ATOM     20  C8  UNL     1      37.843  42.991  84.721  1.00  0.00           C  
ATOM     21  O1  UNL     1      37.537  44.096  84.000  1.00  0.00           O  
ATOM     22  H9  UNL     1      36.731  43.976  83.474  1.00  0.00           H  
ATOM     23  C9  UNL     1      39.069  42.944  85.396  1.00  0.00           C  
ATOM     24  H10 UNL     1      39.744  43.778  85.304  1.00  0.00           H  
ATOM     25  C   UNL     1      34.013  41.200  86.640  1.00  0.00           C  
ATOM     26  OXT UNL     1      33.722  42.040  85.793  1.00  0.00           O  
ATOM     27  O   UNL     1      34.371  41.589  87.913  1.00  0.00           O  
ATOM     28  H   UNL     1      34.313  42.559  88.023  1.00  0.00           H  
TER      29      UNL     1 
ATOM     29  N1  UNL     2      63.803   4.715  81.998  1.00  0.00           N  
ATOM     30  H3  UNL     2      64.552   4.412  82.614  1.00  0.00           H  
ATOM     31  C1  UNL     2      61.815   4.721  80.980  1.00  0.00           C  
ATOM     32  C2  UNL     2      60.448   4.304  80.545  1.00  0.00           C  
ATOM     33  H4  UNL     2      60.429   3.217  80.464  1.00  0.00           H  
ATOM     34  H5  UNL     2      60.284   4.701  79.547  1.00  0.00           H  
ATOM     35  C3  UNL     2      62.534   5.953  80.670  1.00  0.00           C  
ATOM     36  CA  UNL     2      59.289   4.759  81.440  1.00  0.00           C  
ATOM     37  HA  UNL     2      59.417   4.280  82.409  1.00  0.00           H  
ATOM     38  N   UNL     2      58.030   4.220  80.818  1.00  0.00           N  
ATOM     39  H1  UNL     2      57.270   4.452  81.453  1.00  0.00           H  
ATOM     40  H2  UNL     2      58.112   3.194  80.863  1.00  0.00           H  
ATOM     41  C4  UNL     2      63.782   5.925  81.354  1.00  0.00           C  
ATOM     42  C5  UNL     2      62.642   4.005  81.774  1.00  0.00           C  
ATOM     43  H6  UNL     2      62.416   3.029  82.193  1.00  0.00           H  
ATOM     44  C6  UNL     2      62.256   7.096  79.887  1.00  0.00           C  
ATOM     45  H7  UNL     2      61.334   7.144  79.338  1.00  0.00           H  
ATOM     46  C7  UNL     2      64.708   6.967  81.279  1.00  0.00           C  
ATOM     47  H8  UNL     2      65.641   6.898  81.820  1.00  0.00           H  
ATOM     48  C8  UNL     2      63.171   8.154  79.815  1.00  0.00           C  
ATOM     49  O1  UNL     2      62.865   9.256  79.090  1.00  0.00           O  
ATOM     50  H9  UNL     2      62.261   9.015  78.370  1.00  0.00           H  
ATOM     51  C9  UNL     2      64.391   8.093  80.503  1.00  0.00           C  
ATOM     52  H10 UNL     2      65.078   8.918  80.427  1.00  0.00           H  
ATOM     53  C   UNL     2      59.354   6.306  81.722  1.00  0.00           C  
ATOM     54  OXT UNL     2      59.051   7.156  80.877  1.00  0.00           O  
ATOM     55  O   UNL     2      59.809   6.666  82.972  1.00  0.00           O  
ATOM     56  H   UNL     2      59.662   7.630  83.125  1.00  0.00           H  
TER      57      UNL     2 
ATOM     57 C116  PA     3      38.418  45.099  45.417  1.00  0.00           C  
ATOM     58 H16R  PA     3      39.424  45.206  45.824  1.00  0.00           H  
ATOM     59 H16S  PA     3      37.842  45.982  45.686  1.00  0.00           H  
ATOM     60 H16T  PA     3      38.489  45.068  44.332  1.00  0.00           H  
ATOM     61 C115  PA     3      37.715  43.853  45.980  1.00  0.00           C  
ATOM     62 H15R  PA     3      36.702  43.812  45.575  1.00  0.00           H  
ATOM     63 H15S  PA     3      37.612  43.969  47.059  1.00  0.00           H  
ATOM     64 C114  PA     3      38.447  42.524  45.694  1.00  0.00           C  
ATOM     65 H14R  PA     3      38.520  42.383  44.611  1.00  0.00           H  
ATOM     66 H14S  PA     3      37.850  41.693  46.073  1.00  0.00           H  
ATOM     67 C113  PA     3      39.872  42.457  46.285  1.00  0.00           C  
ATOM     68 H13R  PA     3      40.488  43.141  45.698  1.00  0.00           H  
ATOM     69 H13S  PA     3      40.286  41.460  46.124  1.00  0.00           H  
ATOM     70 C112  PA     3      40.065  42.846  47.773  1.00  0.00           C  
ATOM     71 H12R  PA     3      39.841  43.910  47.876  1.00  0.00           H  
ATOM     72 H12S  PA     3      41.130  42.743  47.982  1.00  0.00           H  
ATOM     73 C111  PA     3      39.279  42.089  48.877  1.00  0.00           C  
ATOM     74 H11R  PA     3      38.256  42.464  48.896  1.00  0.00           H  
ATOM     75 H11S  PA     3      39.721  42.338  49.846  1.00  0.00           H  
ATOM     76 C110  PA     3      39.230  40.553  48.772  1.00  0.00           C  
ATOM     77 H10R  PA     3      40.236  40.152  48.630  1.00  0.00           H  
ATOM     78 H10S  PA     3      38.645  40.291  47.891  1.00  0.00           H  
ATOM     79  C19  PA     3      38.560  39.900  50.005  1.00  0.00           C  
ATOM     80  H9R  PA     3      37.598  40.383  50.181  1.00  0.00           H  
ATOM     81  H9S  PA     3      39.154  40.064  50.907  1.00  0.00           H  
ATOM     82  C18  PA     3      38.337  38.386  49.826  1.00  0.00           C  
ATOM     83  H8R  PA     3      38.127  38.150  48.782  1.00  0.00           H  
ATOM     84  H8S  PA     3      37.467  38.086  50.405  1.00  0.00           H  
ATOM     85  C17  PA     3      39.551  37.582  50.305  1.00  0.00           C  
ATOM     86  H7R  PA     3      39.789  37.885  51.327  1.00  0.00           H  
ATOM     87  H7S  PA     3      40.411  37.844  49.689  1.00  0.00           H  
ATOM     88  C16  PA     3      39.350  36.058  50.271  1.00  0.00           C  
ATOM     89  H6R  PA     3      39.043  35.754  49.266  1.00  0.00           H  
ATOM     90  H6S  PA     3      38.559  35.773  50.969  1.00  0.00           H  
ATOM     91  C15  PA     3      40.680  35.372  50.638  1.00  0.00           C  
ATOM     92  H5R  PA     3      41.096  35.834  51.536  1.00  0.00           H  
ATOM     93  H5S  PA     3      41.381  35.557  49.821  1.00  0.00           H  
ATOM     94  C14  PA     3      40.609  33.858  50.878  1.00  0.00           C  
ATOM     95  H4R  PA     3      41.631  33.479  50.906  1.00  0.00           H  
ATOM     96  H4S  PA     3      40.100  33.381  50.037  1.00  0.00           H  
ATOM     97  C13  PA     3      39.952  33.471  52.216  1.00  0.00           C  
ATOM     98  H3R  PA     3      39.688  34.366  52.785  1.00  0.00           H  
ATOM     99  H3S  PA     3      40.678  32.912  52.812  1.00  0.00           H  
ATOM    100  C12  PA     3      38.721  32.577  52.024  1.00  0.00           C  
ATOM    101  H2R  PA     3      38.997  31.689  51.458  1.00  0.00           H  
ATOM    102  H2S  PA     3      37.951  33.102  51.455  1.00  0.00           H  
ATOM    103  C11  PE     4      38.150  32.144  53.346  1.00  0.00           C  
ATOM    104  O12  PE     4      38.812  31.957  54.356  1.00  0.00           O  
ATOM    105  O11  PE     4      36.827  31.972  53.245  1.00  0.00           O  
ATOM    106  C1   PE     4      36.136  31.424  54.392  1.00  0.00           C  
ATOM    107  HR   PE     4      36.672  30.552  54.768  1.00  0.00           H  
ATOM    108  HS   PE     4      35.153  31.097  54.048  1.00  0.00           H  
ATOM    109  C2   PE     4      35.908  32.457  55.521  1.00  0.00           C  
ATOM    110  HX   PE     4      36.849  32.865  55.901  1.00  0.00           H  
ATOM    111  C3   PE     4      35.172  31.740  56.670  1.00  0.00           C  
ATOM    112  HA   PE     4      34.488  31.007  56.228  1.00  0.00           H  
ATOM    113  HB   PE     4      34.578  32.462  57.226  1.00  0.00           H  
ATOM    114  O31  PE     4      36.106  31.057  57.567  1.00  0.00           O  
ATOM    115  P31  PE     4      36.649  31.743  58.910  1.00  0.00           P  
ATOM    116  O32  PE     4      37.668  32.849  58.384  1.00  0.00           O  
ATOM    117  C31  PE     4      39.025  32.499  58.007  1.00  0.00           C  
ATOM    118  H1A  PE     4      39.367  33.161  57.207  1.00  0.00           H  
ATOM    119  H1B  PE     4      39.068  31.471  57.635  1.00  0.00           H  
ATOM    120  C32  PE     4      39.951  32.664  59.221  1.00  0.00           C  
ATOM    121  H2A  PE     4      39.647  31.998  60.033  1.00  0.00           H  
ATOM    122  H2B  PE     4      40.983  32.422  58.950  1.00  0.00           H  
ATOM    123  N31  PE     4      39.976  34.045  59.797  1.00  0.00           N  
ATOM    124 HN1A  PE     4      39.064  34.325  60.203  1.00  0.00           H  
ATOM    125 HN1B  PE     4      40.672  34.075  60.571  1.00  0.00           H  
ATOM    126 HN1C  PE     4      40.251  34.783  59.115  1.00  0.00           H  
ATOM    127  O33  PE     4      35.513  32.408  59.599  1.00  0.00           O  
ATOM    128  O34  PE     4      37.434  30.734  59.664  1.00  0.00           O  
ATOM    129  O21  PE     4      35.041  33.524  55.051  1.00  0.00           O  
ATOM    130  C21  PE     4      35.571  34.632  54.500  1.00  0.00           C  
ATOM    131  O22  PE     4      36.768  34.818  54.330  1.00  0.00           O  
ATOM    132  C12  OL     5      34.483  35.618  54.132  1.00  0.00           C  
ATOM    133  H2R  OL     5      33.673  35.063  53.652  1.00  0.00           H  
ATOM    134  H2S  OL     5      34.075  36.031  55.057  1.00  0.00           H  
ATOM    135  C13  OL     5      34.951  36.769  53.206  1.00  0.00           C  
ATOM    136  H3R  OL     5      35.813  37.261  53.655  1.00  0.00           H  
ATOM    137  H3S  OL     5      35.280  36.353  52.250  1.00  0.00           H  
ATOM    138  C14  OL     5      33.843  37.827  52.983  1.00  0.00           C  
ATOM    139  H4R  OL     5      32.935  37.334  52.628  1.00  0.00           H  
ATOM    140  H4S  OL     5      33.579  38.269  53.947  1.00  0.00           H  
ATOM    141  C15  OL     5      34.199  38.977  52.009  1.00  0.00           C  
ATOM    142  H5R  OL     5      33.339  39.643  51.954  1.00  0.00           H  
ATOM    143  H5S  OL     5      35.026  39.578  52.400  1.00  0.00           H  
ATOM    144  C16  OL     5      34.530  38.524  50.574  1.00  0.00           C  
ATOM    145  H6R  OL     5      35.459  37.956  50.577  1.00  0.00           H  
ATOM    146  H6S  OL     5      33.742  37.855  50.223  1.00  0.00           H  
ATOM    147  C17  OL     5      34.638  39.757  49.643  1.00  0.00           C  
ATOM    148  H7R  OL     5      33.656  40.220  49.564  1.00  0.00           H  
ATOM    149  H7S  OL     5      35.285  40.501  50.111  1.00  0.00           H  
ATOM    150  C18  OL     5      35.168  39.512  48.217  1.00  0.00           C  
ATOM    151  H8R  OL     5      35.193  40.474  47.701  1.00  0.00           H  
ATOM    152  H8S  OL     5      36.193  39.152  48.284  1.00  0.00           H  
ATOM    153  C19  OL     5      34.354  38.494  47.444  1.00  0.00           C  
ATOM    154  H9R  OL     5      34.213  37.548  47.958  1.00  0.00           H  
ATOM    155 C110  OL     5      33.859  38.649  46.219  1.00  0.00           C  
ATOM    156 H10R  OL     5      33.292  37.834  45.776  1.00  0.00           H  
ATOM    157 C111  OL     5      33.883  39.933  45.415  1.00  0.00           C  
ATOM    158 H11R  OL     5      33.112  39.910  44.641  1.00  0.00           H  
ATOM    159 H11S  OL     5      33.628  40.742  46.090  1.00  0.00           H  
ATOM    160 C112  OL     5      35.248  40.254  44.773  1.00  0.00           C  
ATOM    161 H12R  OL     5      35.249  41.273  44.376  1.00  0.00           H  
ATOM    162 H12S  OL     5      36.015  40.217  45.548  1.00  0.00           H  
ATOM    163 C113  OL     5      35.652  39.299  43.642  1.00  0.00           C  
ATOM    164 H13R  OL     5      36.718  39.446  43.448  1.00  0.00           H  
ATOM    165 H13S  OL     5      35.521  38.275  43.987  1.00  0.00           H  
ATOM    166 C114  OL     5      34.853  39.493  42.334  1.00  0.00           C  
ATOM    167 H14R  OL     5      33.868  39.033  42.430  1.00  0.00           H  
ATOM    168 H14S  OL     5      34.682  40.558  42.159  1.00  0.00           H  
ATOM    169 C115  OL     5      35.596  38.911  41.113  1.00  0.00           C  
ATOM    170 H15R  OL     5      35.057  39.173  40.199  1.00  0.00           H  
ATOM    171 H15S  OL     5      36.577  39.387  41.053  1.00  0.00           H  
ATOM    172 C116  OL     5      35.766  37.378  41.146  1.00  0.00           C  
ATOM    173 H16R  OL     5      36.183  37.053  42.101  1.00  0.00           H  
ATOM    174 H16S  OL     5      34.780  36.920  41.046  1.00  0.00           H  
ATOM    175 C117  OL     5      36.672  36.886  40.001  1.00  0.00           C  
ATOM    176 H17R  OL     5      36.260  37.246  39.057  1.00  0.00           H  
ATOM    177 H17S  OL     5      37.670  37.317  40.105  1.00  0.00           H  
ATOM    178 C118  OL     5      36.794  35.354  39.943  1.00  0.00           C  
ATOM    179 H18R  OL     5      37.272  34.958  40.843  1.00  0.00           H  
ATOM    180 H18S  OL     5      37.397  35.058  39.081  1.00  0.00           H  
ATOM    181 H18T  OL     5      35.802  34.910  39.846  1.00  0.00           H  
TER     182       OL     5 
ATOM    182 C116  PA     6      39.241  61.088  45.003  1.00  0.00           C  
ATOM    183 H16R  PA     6      39.315  60.004  44.882  1.00  0.00           H  
ATOM    184 H16S  PA     6      40.244  61.517  44.995  1.00  0.00           H  
ATOM    185 H16T  PA     6      38.688  61.483  44.149  1.00  0.00           H  
ATOM    186 C115  PA     6      38.519  61.430  46.317  1.00  0.00           C  
ATOM    187 H15R  PA     6      39.114  61.088  47.163  1.00  0.00           H  
ATOM    188 H15S  PA     6      37.579  60.877  46.347  1.00  0.00           H  
ATOM    189 C114  PA     6      38.230  62.934  46.493  1.00  0.00           C  
ATOM    190 H14R  PA     6      37.636  63.285  45.644  1.00  0.00           H  
ATOM    191 H14S  PA     6      39.165  63.502  46.502  1.00  0.00           H  
ATOM    192 C113  PA     6      37.445  63.193  47.795  1.00  0.00           C  
ATOM    193 H13R  PA     6      36.648  62.452  47.870  1.00  0.00           H  
ATOM    194 H13S  PA     6      36.958  64.169  47.748  1.00  0.00           H  
ATOM    195 C112  PA     6      38.312  63.122  49.069  1.00  0.00           C  
ATOM    196 H12R  PA     6      39.082  63.894  49.032  1.00  0.00           H  
ATOM    197 H12S  PA     6      38.828  62.162  49.103  1.00  0.00           H  
ATOM    198 C111  PA     6      37.466  63.294  50.346  1.00  0.00           C  
ATOM    199 H11R  PA     6      36.594  62.652  50.267  1.00  0.00           H  
ATOM    200 H11S  PA     6      37.104  64.323  50.423  1.00  0.00           H  
ATOM    201 C110  PA     6      38.210  62.908  51.636  1.00  0.00           C  
ATOM    202 H10R  PA     6      38.514  61.860  51.573  1.00  0.00           H  
ATOM    203 H10S  PA     6      37.519  62.995  52.477  1.00  0.00           H  
ATOM    204  C19  PA     6      39.446  63.780  51.904  1.00  0.00           C  
ATOM    205  H9R  PA     6      39.192  64.829  51.741  1.00  0.00           H  
ATOM    206  H9S  PA     6      40.239  63.521  51.199  1.00  0.00           H  
ATOM    207  C18  PA     6      39.963  63.612  53.342  1.00  0.00           C  
ATOM    208  H8R  PA     6      40.154  62.557  53.550  1.00  0.00           H  
ATOM    209  H8S  PA     6      39.196  63.962  54.037  1.00  0.00           H  
ATOM    210  C17  PA     6      41.252  64.423  53.537  1.00  0.00           C  
ATOM    211  H7R  PA     6      41.054  65.458  53.247  1.00  0.00           H  
ATOM    212  H7S  PA     6      42.013  64.027  52.858  1.00  0.00           H  
ATOM    213  C16  PA     6      41.774  64.388  54.988  1.00  0.00           C  
ATOM    214  H6R  PA     6      42.036  63.365  55.266  1.00  0.00           H  
ATOM    215  H6S  PA     6      40.976  64.712  55.656  1.00  0.00           H  
ATOM    216  C15  PA     6      42.988  65.313  55.185  1.00  0.00           C  
ATOM    217  H5R  PA     6      42.635  66.348  55.167  1.00  0.00           H  
ATOM    218  H5S  PA     6      43.663  65.194  54.337  1.00  0.00           H  
ATOM    219  C14  PA     6      43.788  65.069  56.485  1.00  0.00           C  
ATOM    220  H4R  PA     6      44.574  65.824  56.524  1.00  0.00           H  
ATOM    221  H4S  PA     6      44.293  64.100  56.446  1.00  0.00           H  
ATOM    222  C13  PA     6      42.947  65.188  57.774  1.00  0.00           C  
ATOM    223  H3R  PA     6      41.950  65.557  57.524  1.00  0.00           H  
ATOM    224  H3S  PA     6      43.402  65.954  58.406  1.00  0.00           H  
ATOM    225  C12  PA     6      42.823  63.874  58.585  1.00  0.00           C  
ATOM    226  H2R  PA     6      43.754  63.667  59.118  1.00  0.00           H  
ATOM    227  H2S  PA     6      42.642  63.031  57.917  1.00  0.00           H  
ATOM    228  C11  PC     7      41.687  63.929  59.584  1.00  0.00           C  
ATOM    229  O12  PC     7      41.358  64.937  60.186  1.00  0.00           O  
ATOM    230  O11  PC     7      41.081  62.736  59.767  1.00  0.00           O  
ATOM    231  C1   PC     7      39.907  62.709  60.640  1.00  0.00           C  
ATOM    232  HR   PC     7      40.102  63.330  61.518  1.00  0.00           H  
ATOM    233  HS   PC     7      39.728  61.684  60.975  1.00  0.00           H  
ATOM    234  C2   PC     7      38.635  63.214  59.907  1.00  0.00           C  
ATOM    235  HX   PC     7      38.836  64.186  59.450  1.00  0.00           H  
ATOM    236  C3   PC     7      37.459  63.418  60.876  1.00  0.00           C  
ATOM    237  HA   PC     7      37.267  62.508  61.452  1.00  0.00           H  
ATOM    238  HB   PC     7      36.547  63.699  60.342  1.00  0.00           H  
ATOM    239  O31  PC     7      37.823  64.522  61.728  1.00  0.00           O  
ATOM    240  P31  PC     7      37.747  64.436  63.300  1.00  0.00           P  
ATOM    241  O32  PC     7      36.200  64.539  63.581  1.00  0.00           O  
ATOM    242  C31  PC     7      35.657  65.599  64.380  1.00  0.00           C  
ATOM    243  H1A  PC     7      35.870  66.565  63.919  1.00  0.00           H  
ATOM    244  H1B  PC     7      36.095  65.562  65.377  1.00  0.00           H  
ATOM    245  C32  PC     7      34.147  65.360  64.441  1.00  0.00           C  
ATOM    246  H2A  PC     7      33.951  64.294  64.575  1.00  0.00           H  
ATOM    247  H2B  PC     7      33.711  65.662  63.492  1.00  0.00           H  
ATOM    248  N31  PC     7      33.369  66.078  65.505  1.00  0.00           N  
ATOM    249  C33  PC     7      31.928  65.860  65.179  1.00  0.00           C  
ATOM    250  H3A  PC     7      31.695  66.437  64.284  1.00  0.00           H  
ATOM    251  H3B  PC     7      31.294  66.175  66.009  1.00  0.00           H  
ATOM    252  H3C  PC     7      31.783  64.794  64.984  1.00  0.00           H  
ATOM    253  C34  PC     7      33.685  65.520  66.854  1.00  0.00           C  
ATOM    254  H4A  PC     7      33.647  64.432  66.800  1.00  0.00           H  
ATOM    255  H4B  PC     7      32.949  65.897  67.566  1.00  0.00           H  
ATOM    256  H4C  PC     7      34.691  65.847  67.129  1.00  0.00           H  
ATOM    257  C35  PC     7      33.659  67.546  65.528  1.00  0.00           C  
ATOM    258  H5A  PC     7      33.565  67.950  64.518  1.00  0.00           H  
ATOM    259  H5B  PC     7      34.679  67.703  65.881  1.00  0.00           H  
ATOM    260  H5C  PC     7      32.958  68.033  66.209  1.00  0.00           H  
ATOM    261  O33  PC     7      38.230  63.114  63.774  1.00  0.00           O  
ATOM    262  O34  PC     7      38.442  65.652  63.771  1.00  0.00           O  
ATOM    263  O21  PC     7      38.258  62.265  58.882  1.00  0.00           O  
ATOM    264  C21  PC     7      38.939  62.358  57.724  1.00  0.00           C  
ATOM    265  O22  PC     7      39.541  63.342  57.342  1.00  0.00           O  
ATOM    266  C12  OL     8      38.819  61.115  56.912  1.00  0.00           C  
ATOM    267  H2R  OL     8      39.751  60.955  56.367  1.00  0.00           H  
ATOM    268  H2S  OL     8      38.671  60.265  57.582  1.00  0.00           H  
ATOM    269  C13  OL     8      37.639  61.224  55.942  1.00  0.00           C  
ATOM    270  H3R  OL     8      36.707  61.363  56.500  1.00  0.00           H  
ATOM    271  H3S  OL     8      37.767  62.077  55.272  1.00  0.00           H  
ATOM    272  C14  OL     8      37.614  59.939  55.117  1.00  0.00           C  
ATOM    273  H4R  OL     8      38.602  59.795  54.672  1.00  0.00           H  
ATOM    274  H4S  OL     8      37.434  59.091  55.782  1.00  0.00           H  
ATOM    275  C15  OL     8      36.577  59.965  53.990  1.00  0.00           C  
ATOM    276  H5R  OL     8      35.567  59.894  54.400  1.00  0.00           H  
ATOM    277  H5S  OL     8      36.656  60.916  53.458  1.00  0.00           H  
ATOM    278  C16  OL     8      36.829  58.795  53.024  1.00  0.00           C  
ATOM    279  H6R  OL     8      36.029  58.767  52.283  1.00  0.00           H  
ATOM    280  H6S  OL     8      37.768  58.974  52.496  1.00  0.00           H  
ATOM    281  C17  OL     8      36.932  57.439  53.753  1.00  0.00           C  
ATOM    282  H7R  OL     8      37.950  57.293  54.126  1.00  0.00           H  
ATOM    283  H7S  OL     8      36.273  57.454  54.619  1.00  0.00           H  
ATOM    284  C18  OL     8      36.515  56.251  52.879  1.00  0.00           C  
ATOM    285  H8R  OL     8      36.576  55.337  53.473  1.00  0.00           H  
ATOM    286  H8S  OL     8      35.470  56.406  52.614  1.00  0.00           H  
ATOM    287  C19  OL     8      37.389  56.104  51.653  1.00  0.00           C  
ATOM    288  H9R  OL     8      38.444  56.328  51.816  1.00  0.00           H  
ATOM    289 C110  OL     8      36.963  55.755  50.442  1.00  0.00           C  
ATOM    290 H10R  OL     8      37.686  55.692  49.631  1.00  0.00           H  
ATOM    291 C111  OL     8      35.542  55.346  50.077  1.00  0.00           C  
ATOM    292 H11R  OL     8      34.872  55.392  50.935  1.00  0.00           H  
ATOM    293 H11S  OL     8      35.128  56.029  49.331  1.00  0.00           H  
ATOM    294 C112  OL     8      35.514  53.891  49.565  1.00  0.00           C  
ATOM    295 H12R  OL     8      36.034  53.274  50.300  1.00  0.00           H  
ATOM    296 H12S  OL     8      34.482  53.534  49.529  1.00  0.00           H  
ATOM    297 C113  OL     8      36.184  53.647  48.199  1.00  0.00           C  
ATOM    298 H13R  OL     8      37.215  54.002  48.220  1.00  0.00           H  
ATOM    299 H13S  OL     8      36.236  52.570  48.033  1.00  0.00           H  
ATOM    300 C114  OL     8      35.455  54.301  47.013  1.00  0.00           C  
ATOM    301 H14R  OL     8      34.387  54.082  47.058  1.00  0.00           H  
ATOM    302 H14S  OL     8      35.562  55.384  47.075  1.00  0.00           H  
ATOM    303 C115  OL     8      36.021  53.800  45.674  1.00  0.00           C  
ATOM    304 H15R  OL     8      37.113  53.817  45.722  1.00  0.00           H  
ATOM    305 H15S  OL     8      35.713  52.762  45.527  1.00  0.00           H  
ATOM    306 C116  OL     8      35.549  54.694  44.511  1.00  0.00           C  
ATOM    307 H16R  OL     8      34.459  54.770  44.529  1.00  0.00           H  
ATOM    308 H16S  OL     8      35.946  55.695  44.687  1.00  0.00           H  
ATOM    309 C117  OL     8      36.017  54.234  43.114  1.00  0.00           C  
ATOM    310 H17R  OL     8      37.101  54.085  43.124  1.00  0.00           H  
ATOM    311 H17S  OL     8      35.560  53.276  42.860  1.00  0.00           H  
ATOM    312 C118  OL     8      35.614  55.259  42.033  1.00  0.00           C  
ATOM    313 H18R  OL     8      34.526  55.343  42.005  1.00  0.00           H  
ATOM    314 H18S  OL     8      35.957  54.947  41.043  1.00  0.00           H  
ATOM    315 H18T  OL     8      36.032  56.246  42.246  1.00  0.00           H  
TER     316       OL     8 
ATOM    316 C116  PA     9      26.417  -2.668  40.294  1.00  0.00           C  
ATOM    317 H16R  PA     9      26.669  -1.606  40.277  1.00  0.00           H  
ATOM    318 H16S  PA     9      25.452  -2.810  39.801  1.00  0.00           H  
ATOM    319 H16T  PA     9      27.179  -3.197  39.723  1.00  0.00           H  
ATOM    320 C115  PA     9      26.374  -3.209  41.734  1.00  0.00           C  
ATOM    321 H15R  PA     9      27.395  -3.295  42.106  1.00  0.00           H  
ATOM    322 H15S  PA     9      25.963  -4.221  41.708  1.00  0.00           H  
ATOM    323 C114  PA     9      25.555  -2.310  42.693  1.00  0.00           C  
ATOM    324 H14R  PA     9      24.538  -2.199  42.310  1.00  0.00           H  
ATOM    325 H14S  PA     9      26.010  -1.318  42.703  1.00  0.00           H  
ATOM    326 C113  PA     9      25.519  -2.852  44.142  1.00  0.00           C  
ATOM    327 H13R  PA     9      26.538  -2.822  44.536  1.00  0.00           H  
ATOM    328 H13S  PA     9      25.201  -3.895  44.110  1.00  0.00           H  
ATOM    329 C112  PA     9      24.575  -2.067  45.089  1.00  0.00           C  
ATOM    330 H12R  PA     9      23.590  -2.018  44.620  1.00  0.00           H  
ATOM    331 H12S  PA     9      24.943  -1.043  45.174  1.00  0.00           H  
ATOM    332 C111  PA     9      24.414  -2.651  46.523  1.00  0.00           C  
ATOM    333 H11R  PA     9      25.396  -2.791  46.980  1.00  0.00           H  
ATOM    334 H11S  PA     9      23.932  -3.631  46.469  1.00  0.00           H  
ATOM    335 C110  PA     9      23.582  -1.723  47.441  1.00  0.00           C  
ATOM    336 H10R  PA     9      22.587  -1.613  47.006  1.00  0.00           H  
ATOM    337 H10S  PA     9      24.040  -0.734  47.433  1.00  0.00           H  
ATOM    338  C19  PA     9      23.456  -2.192  48.912  1.00  0.00           C  
ATOM    339  H9R  PA     9      24.408  -2.616  49.227  1.00  0.00           H  
ATOM    340  H9S  PA     9      22.718  -2.992  48.980  1.00  0.00           H  
ATOM    341  C18  PA     9      23.092  -1.079  49.924  1.00  0.00           C  
ATOM    342  H8R  PA     9      22.225  -0.517  49.581  1.00  0.00           H  
ATOM    343  H8S  PA     9      23.927  -0.379  49.999  1.00  0.00           H  
ATOM    344  C17  PA     9      22.770  -1.644  51.319  1.00  0.00           C  
ATOM    345  H7R  PA     9      23.438  -2.474  51.552  1.00  0.00           H  
ATOM    346  H7S  PA     9      21.761  -2.057  51.304  1.00  0.00           H  
ATOM    347  C16  PA     9      22.852  -0.603  52.449  1.00  0.00           C  
ATOM    348  H6R  PA     9      22.145   0.211  52.268  1.00  0.00           H  
ATOM    349  H6S  PA     9      23.853  -0.166  52.483  1.00  0.00           H  
ATOM    350  C15  PA     9      22.504  -1.305  53.773  1.00  0.00           C  
ATOM    351  H5R  PA     9      23.226  -2.096  53.986  1.00  0.00           H  
ATOM    352  H5S  PA     9      21.532  -1.786  53.656  1.00  0.00           H  
ATOM    353  C14  PA     9      22.408  -0.346  54.965  1.00  0.00           C  
ATOM    354  H4R  PA     9      21.982  -0.897  55.807  1.00  0.00           H  
ATOM    355  H4S  PA     9      21.711   0.454  54.707  1.00  0.00           H  
ATOM    356  C13  PA     9      23.739   0.288  55.406  1.00  0.00           C  
ATOM    357  H3R  PA     9      24.131   0.941  54.621  1.00  0.00           H  
ATOM    358  H3S  PA     9      24.488  -0.480  55.595  1.00  0.00           H  
ATOM    359  C12  PA     9      23.519   1.082  56.705  1.00  0.00           C  
ATOM    360  H2R  PA     9      23.258   0.400  57.517  1.00  0.00           H  
ATOM    361  H2S  PA     9      22.695   1.781  56.579  1.00  0.00           H  
ATOM    362  C11  PS    10      24.733   1.883  57.078  1.00  0.00           C  
ATOM    363  O12  PS    10      25.496   2.354  56.256  1.00  0.00           O  
ATOM    364  O11  PS    10      24.851   2.053  58.407  1.00  0.00           O  
ATOM    365  C1   PS    10      26.005   2.809  58.879  1.00  0.00           C  
ATOM    366  HR   PS    10      26.872   2.606  58.243  1.00  0.00           H  
ATOM    367  HS   PS    10      26.238   2.440  59.874  1.00  0.00           H  
ATOM    368  C2   PS    10      25.727   4.341  58.972  1.00  0.00           C  
ATOM    369  HX   PS    10      26.550   4.802  59.513  1.00  0.00           H  
ATOM    370  C3   PS    10      24.437   4.632  59.794  1.00  0.00           C  
ATOM    371  HA   PS    10      24.580   4.288  60.823  1.00  0.00           H  
ATOM    372  HB   PS    10      23.602   4.067  59.372  1.00  0.00           H  
ATOM    373  O31  PS    10      24.057   6.044  59.785  1.00  0.00           O  
ATOM    374  P31  PS    10      24.751   7.140  60.714  1.00  0.00           P  
ATOM    375  O32  PS    10      26.158   7.435  60.012  1.00  0.00           O  
ATOM    376  C31  PS    10      27.425   7.024  60.579  1.00  0.00           C  
ATOM    377  H1A  PS    10      28.133   6.859  59.766  1.00  0.00           H  
ATOM    378  H1B  PS    10      27.318   6.083  61.119  1.00  0.00           H  
ATOM    379  C32  PS    10      27.925   8.162  61.490  1.00  0.00           C  
ATOM    380  H2A  PS    10      27.079   8.505  62.086  1.00  0.00           H  
ATOM    381  N31  PS    10      28.382   9.368  60.693  1.00  0.00           N  
ATOM    382 HN1A  PS    10      29.272   9.146  60.208  1.00  0.00           H  
ATOM    383 HN1B  PS    10      27.685   9.683  59.987  1.00  0.00           H  
ATOM    384 HN1C  PS    10      28.582  10.166  61.333  1.00  0.00           H  
ATOM    385  C33  PS    10      28.945   7.653  62.506  1.00  0.00           C  
ATOM    386  O33  PS    10      23.957   8.384  60.638  1.00  0.00           O  
ATOM    387  O34  PS    10      24.971   6.517  62.049  1.00  0.00           O  
ATOM    388  O21  PS    10      25.633   4.925  57.636  1.00  0.00           O  
ATOM    389  C21  PS    10      26.771   5.327  57.031  1.00  0.00           C  
ATOM    390  O22  PS    10      27.845   5.429  57.607  1.00  0.00           O  
ATOM    391  O35  PS    10      28.652   6.739  63.261  1.00  0.00           O  
ATOM    392  O36  PS    10      29.935   8.324  62.738  1.00  0.00           O  
ATOM    393  C12  OL    11      26.604   5.617  55.554  1.00  0.00           C  
ATOM    394  H2R  OL    11      26.798   4.709  54.986  1.00  0.00           H  
ATOM    395  H2S  OL    11      25.568   5.868  55.365  1.00  0.00           H  
ATOM    396  C13  OL    11      27.511   6.756  55.041  1.00  0.00           C  
ATOM    397  H3R  OL    11      27.336   7.651  55.643  1.00  0.00           H  
ATOM    398  H3S  OL    11      28.559   6.476  55.174  1.00  0.00           H  
ATOM    399  C14  OL    11      27.258   7.105  53.558  1.00  0.00           C  
ATOM    400  H4R  OL    11      26.181   7.152  53.384  1.00  0.00           H  
ATOM    401  H4S  OL    11      27.652   8.104  53.364  1.00  0.00           H  
ATOM    402  C15  OL    11      27.925   6.114  52.578  1.00  0.00           C  
ATOM    403  H5R  OL    11      28.985   6.036  52.833  1.00  0.00           H  
ATOM    404  H5S  OL    11      27.492   5.119  52.694  1.00  0.00           H  
ATOM    405  C16  OL    11      27.813   6.510  51.092  1.00  0.00           C  
ATOM    406  H6R  OL    11      28.381   7.427  50.921  1.00  0.00           H  
ATOM    407  H6S  OL    11      28.270   5.720  50.491  1.00  0.00           H  
ATOM    408  C17  OL    11      26.373   6.728  50.591  1.00  0.00           C  
ATOM    409  H7R  OL    11      25.777   5.835  50.791  1.00  0.00           H  
ATOM    410  H7S  OL    11      25.920   7.560  51.134  1.00  0.00           H  
ATOM    411  C18  OL    11      26.333   7.020  49.081  1.00  0.00           C  
ATOM    412  H8R  OL    11      25.320   7.334  48.828  1.00  0.00           H  
ATOM    413  H8S  OL    11      27.009   7.847  48.861  1.00  0.00           H  
ATOM    414  C19  OL    11      26.687   5.780  48.282  1.00  0.00           C  
ATOM    415  H9R  OL    11      26.281   4.860  48.699  1.00  0.00           H  
ATOM    416 C110  OL    11      27.442   5.722  47.186  1.00  0.00           C  
ATOM    417 H10R  OL    11      27.632   4.749  46.737  1.00  0.00           H  
ATOM    418 C111  OL    11      28.104   6.895  46.482  1.00  0.00           C  
ATOM    419 H11R  OL    11      28.230   7.742  47.156  1.00  0.00           H  
ATOM    420 H11S  OL    11      29.110   6.614  46.159  1.00  0.00           H  
ATOM    421 C112  OL    11      27.304   7.367  45.254  1.00  0.00           C  
ATOM    422 H12R  OL    11      27.432   6.652  44.439  1.00  0.00           H  
ATOM    423 H12S  OL    11      26.242   7.410  45.502  1.00  0.00           H  
ATOM    424 C113  OL    11      27.805   8.763  44.830  1.00  0.00           C  
ATOM    425 H13R  OL    11      27.747   9.411  45.708  1.00  0.00           H  
ATOM    426 H13S  OL    11      28.859   8.677  44.556  1.00  0.00           H  
ATOM    427 C114  OL    11      27.027   9.442  43.679  1.00  0.00           C  
ATOM    428 H14R  OL    11      27.200   8.918  42.737  1.00  0.00           H  
ATOM    429 H14S  OL    11      25.955   9.406  43.888  1.00  0.00           H  
ATOM    430 C115  OL    11      27.439  10.919  43.531  1.00  0.00           C  
ATOM    431 H15R  OL    11      27.238  11.407  44.486  1.00  0.00           H  
ATOM    432 H15S  OL    11      28.513  10.999  43.350  1.00  0.00           H  
ATOM    433 C116  OL    11      26.653  11.694  42.457  1.00  0.00           C  
ATOM    434 H16R  OL    11      25.597  11.423  42.529  1.00  0.00           H  
ATOM    435 H16S  OL    11      26.740  12.756  42.693  1.00  0.00           H  
ATOM    436 C117  OL    11      27.123  11.511  41.003  1.00  0.00           C  
ATOM    437 H17R  OL    11      28.122  11.943  40.899  1.00  0.00           H  
ATOM    438 H17S  OL    11      27.181  10.451  40.747  1.00  0.00           H  
ATOM    439 C118  OL    11      26.163  12.238  40.042  1.00  0.00           C  
ATOM    440 H18R  OL    11      26.057  13.279  40.355  1.00  0.00           H  
ATOM    441 H18S  OL    11      25.174  11.772  40.049  1.00  0.00           H  
ATOM    442 H18T  OL    11      26.544  12.221  39.019  1.00  0.00           H  
TER     443       OL    11 
ATOM    443 C116  PA    12      21.591  35.520  38.784  1.00  0.00           C  
ATOM    444 H16R  PA    12      21.869  34.590  39.285  1.00  0.00           H  
ATOM    445 H16S  PA    12      22.493  36.118  38.634  1.00  0.00           H  
ATOM    446 H16T  PA    12      21.140  35.291  37.817  1.00  0.00           H  
ATOM    447 C115  PA    12      20.592  36.305  39.635  1.00  0.00           C  
ATOM    448 H15R  PA    12      20.338  37.226  39.116  1.00  0.00           H  
ATOM    449 H15S  PA    12      21.084  36.579  40.568  1.00  0.00           H  
ATOM    450 C114  PA    12      19.285  35.536  39.895  1.00  0.00           C  
ATOM    451 H14R  PA    12      19.493  34.472  40.022  1.00  0.00           H  
ATOM    452 H14S  PA    12      18.652  35.620  39.009  1.00  0.00           H  
ATOM    453 C113  PA    12      18.523  36.066  41.126  1.00  0.00           C  
ATOM    454 H13R  PA    12      17.549  35.577  41.176  1.00  0.00           H  
ATOM    455 H13S  PA    12      18.338  37.136  41.003  1.00  0.00           H  
ATOM    456 C112  PA    12      19.290  35.809  42.445  1.00  0.00           C  
ATOM    457 H12R  PA    12      20.219  36.379  42.436  1.00  0.00           H  
ATOM    458 H12S  PA    12      19.560  34.753  42.499  1.00  0.00           H  
ATOM    459 C111  PA    12      18.488  36.210  43.700  1.00  0.00           C  
ATOM    460 H11R  PA    12      17.545  35.661  43.704  1.00  0.00           H  
ATOM    461 H11S  PA    12      18.255  37.275  43.633  1.00  0.00           H  
ATOM    462 C110  PA    12      19.210  35.921  45.037  1.00  0.00           C  
ATOM    463 H10R  PA    12      20.257  36.231  44.975  1.00  0.00           H  
ATOM    464 H10S  PA    12      19.186  34.844  45.204  1.00  0.00           H  
ATOM    465  C19  PA    12      18.539  36.606  46.250  1.00  0.00           C  
ATOM    466  H9R  PA    12      17.507  36.257  46.314  1.00  0.00           H  
ATOM    467  H9S  PA    12      18.508  37.684  46.072  1.00  0.00           H  
ATOM    468  C18  PA    12      19.240  36.284  47.595  1.00  0.00           C  
ATOM    469  H8R  PA    12      20.317  36.432  47.488  1.00  0.00           H  
ATOM    470  H8S  PA    12      19.079  35.225  47.807  1.00  0.00           H  
ATOM    471  C17  PA    12      18.742  37.112  48.806  1.00  0.00           C  
ATOM    472  H7R  PA    12      17.654  37.170  48.780  1.00  0.00           H  
ATOM    473  H7S  PA    12      19.136  38.129  48.723  1.00  0.00           H  
ATOM    474  C16  PA    12      19.120  36.525  50.185  1.00  0.00           C  
ATOM    475  H6R  PA    12      20.194  36.346  50.234  1.00  0.00           H  
ATOM    476  H6S  PA    12      18.620  35.560  50.304  1.00  0.00           H  
ATOM    477  C15  PA    12      18.712  37.467  51.341  1.00  0.00           C  
ATOM    478  H5R  PA    12      17.688  37.803  51.166  1.00  0.00           H  
ATOM    479  H5S  PA    12      19.341  38.360  51.314  1.00  0.00           H  
ATOM    480  C14  PA    12      18.793  36.839  52.753  1.00  0.00           C  
ATOM    481  H4R  PA    12      19.800  36.468  52.956  1.00  0.00           H  
ATOM    482  H4S  PA    12      18.119  35.981  52.796  1.00  0.00           H  
ATOM    483  C13  PA    12      18.384  37.861  53.839  1.00  0.00           C  
ATOM    484  H3R  PA    12      17.327  38.092  53.704  1.00  0.00           H  
ATOM    485  H3S  PA    12      18.919  38.799  53.689  1.00  0.00           H  
ATOM    486  C12  PA    12      18.622  37.388  55.291  1.00  0.00           C  
ATOM    487  H2R  PA    12      19.683  37.449  55.534  1.00  0.00           H  
ATOM    488  H2S  PA    12      18.305  36.349  55.398  1.00  0.00           H  
ATOM    489  C11  PE    13      17.835  38.237  56.266  1.00  0.00           C  
ATOM    490  O12  PE    13      16.648  38.446  56.115  1.00  0.00           O  
ATOM    491  O11  PE    13      18.565  38.750  57.275  1.00  0.00           O  
ATOM    492  C1   PE    13      17.882  39.624  58.233  1.00  0.00           C  
ATOM    493  HR   PE    13      17.727  39.083  59.171  1.00  0.00           H  
ATOM    494  HS   PE    13      16.907  39.946  57.857  1.00  0.00           H  
ATOM    495  C2   PE    13      18.727  40.890  58.491  1.00  0.00           C  
ATOM    496  HX   PE    13      19.647  40.593  58.998  1.00  0.00           H  
ATOM    497  C3   PE    13      17.985  41.877  59.401  1.00  0.00           C  
ATOM    498  HA   PE    13      16.941  42.010  59.094  1.00  0.00           H  
ATOM    499  HB   PE    13      18.502  42.842  59.384  1.00  0.00           H  
ATOM    500  O31  PE    13      18.066  41.305  60.720  1.00  0.00           O  
ATOM    501  P31  PE    13      17.749  42.126  62.021  1.00  0.00           P  
ATOM    502  O32  PE    13      16.190  41.907  62.236  1.00  0.00           O  
ATOM    503  C31  PE    13      15.235  42.984  62.128  1.00  0.00           C  
ATOM    504  H1A  PE    13      14.812  43.031  61.119  1.00  0.00           H  
ATOM    505  H1B  PE    13      15.725  43.934  62.363  1.00  0.00           H  
ATOM    506  C32  PE    13      14.158  42.750  63.197  1.00  0.00           C  
ATOM    507  H2A  PE    13      14.656  42.650  64.164  1.00  0.00           H  
ATOM    508  H2B  PE    13      13.472  43.600  63.229  1.00  0.00           H  
ATOM    509  N31  PE    13      13.326  41.505  63.027  1.00  0.00           N  
ATOM    510 HN1A  PE    13      13.904  40.644  63.084  1.00  0.00           H  
ATOM    511 HN1B  PE    13      12.593  41.446  63.761  1.00  0.00           H  
ATOM    512 HN1C  PE    13      12.819  41.497  62.117  1.00  0.00           H  
ATOM    513  O33  PE    13      18.486  41.491  63.137  1.00  0.00           O  
ATOM    514  O34  PE    13      18.012  43.557  61.766  1.00  0.00           O  
ATOM    515  O21  PE    13      19.017  41.559  57.243  1.00  0.00           O  
ATOM    516  C21  PE    13      20.309  41.713  56.914  1.00  0.00           C  
ATOM    517  O22  PE    13      21.264  41.357  57.577  1.00  0.00           O  
ATOM    518  C12  OL    14      20.459  42.403  55.597  1.00  0.00           C  
ATOM    519  H2R  OL    14      19.630  43.098  55.448  1.00  0.00           H  
ATOM    520  H2S  OL    14      21.391  42.951  55.645  1.00  0.00           H  
ATOM    521  C13  OL    14      20.535  41.411  54.434  1.00  0.00           C  
ATOM    522  H3R  OL    14      21.366  40.725  54.605  1.00  0.00           H  
ATOM    523  H3S  OL    14      19.607  40.837  54.413  1.00  0.00           H  
ATOM    524  C14  OL    14      20.755  42.161  53.108  1.00  0.00           C  
ATOM    525  H4R  OL    14      19.852  42.736  52.883  1.00  0.00           H  
ATOM    526  H4S  OL    14      21.577  42.866  53.240  1.00  0.00           H  
ATOM    527  C15  OL    14      21.112  41.240  51.926  1.00  0.00           C  
ATOM    528  H5R  OL    14      22.005  40.664  52.179  1.00  0.00           H  
ATOM    529  H5S  OL    14      20.293  40.537  51.769  1.00  0.00           H  
ATOM    530  C16  OL    14      21.384  41.998  50.611  1.00  0.00           C  
ATOM    531  H6R  OL    14      20.590  42.730  50.445  1.00  0.00           H  
ATOM    532  H6S  OL    14      22.326  42.547  50.691  1.00  0.00           H  
ATOM    533  C17  OL    14      21.451  41.044  49.400  1.00  0.00           C  
ATOM    534  H7R  OL    14      22.334  40.405  49.484  1.00  0.00           H  
ATOM    535  H7S  OL    14      20.582  40.385  49.423  1.00  0.00           H  
ATOM    536  C18  OL    14      21.465  41.794  48.053  1.00  0.00           C  
ATOM    537  H8R  OL    14      21.082  41.140  47.267  1.00  0.00           H  
ATOM    538  H8S  OL    14      20.783  42.645  48.124  1.00  0.00           H  
ATOM    539  C19  OL    14      22.865  42.263  47.725  1.00  0.00           C  
ATOM    540  H9R  OL    14      23.442  42.626  48.573  1.00  0.00           H  
ATOM    541 C110  OL    14      23.460  42.168  46.542  1.00  0.00           C  
ATOM    542 H10R  OL    14      24.488  42.509  46.469  1.00  0.00           H  
ATOM    543 C111  OL    14      22.784  41.807  45.229  1.00  0.00           C  
ATOM    544 H11R  OL    14      21.750  42.153  45.256  1.00  0.00           H  
ATOM    545 H11S  OL    14      23.267  42.363  44.422  1.00  0.00           H  
ATOM    546 C112  OL    14      22.798  40.289  44.910  1.00  0.00           C  
ATOM    547 H12R  OL    14      23.815  39.923  44.764  1.00  0.00           H  
ATOM    548 H12S  OL    14      22.385  39.735  45.756  1.00  0.00           H  
ATOM    549 C113  OL    14      21.953  39.929  43.675  1.00  0.00           C  
ATOM    550 H13R  OL    14      21.948  38.844  43.553  1.00  0.00           H  
ATOM    551 H13S  OL    14      20.928  40.242  43.881  1.00  0.00           H  
ATOM    552 C114  OL    14      22.413  40.571  42.353  1.00  0.00           C  
ATOM    553 H14R  OL    14      22.311  41.657  42.414  1.00  0.00           H  
ATOM    554 H14S  OL    14      23.467  40.337  42.176  1.00  0.00           H  
ATOM    555 C115  OL    14      21.609  40.067  41.141  1.00  0.00           C  
ATOM    556 H15R  OL    14      21.852  40.726  40.305  1.00  0.00           H  
ATOM    557 H15S  OL    14      21.957  39.065  40.885  1.00  0.00           H  
ATOM    558 C116  OL    14      20.076  40.023  41.344  1.00  0.00           C  
ATOM    559 H16R  OL    14      19.817  39.130  41.920  1.00  0.00           H  
ATOM    560 H16S  OL    14      19.765  40.888  41.930  1.00  0.00           H  
ATOM    561 C117  OL    14      19.291  40.008  40.013  1.00  0.00           C  
ATOM    562 H17R  OL    14      19.597  40.859  39.403  1.00  0.00           H  
ATOM    563 H17S  OL    14      19.543  39.106  39.459  1.00  0.00           H  
ATOM    564 C118  OL    14      17.763  40.067  40.182  1.00  0.00           C  
ATOM    565 H18R  OL    14      17.469  40.934  40.776  1.00  0.00           H  
ATOM    566 H18S  OL    14      17.397  39.169  40.680  1.00  0.00           H  
ATOM    567 H18T  OL    14      17.271  40.146  39.208  1.00  0.00           H  
TER     568       OL    14 
ATOM    568 C116  PA    15      25.774  15.374  44.214  1.00  0.00           C  
ATOM    569 H16R  PA    15      26.229  15.133  43.253  1.00  0.00           H  
ATOM    570 H16S  PA    15      24.867  14.775  44.334  1.00  0.00           H  
ATOM    571 H16T  PA    15      26.480  15.092  44.995  1.00  0.00           H  
ATOM    572 C115  PA    15      25.471  16.884  44.268  1.00  0.00           C  
ATOM    573 H15R  PA    15      24.869  17.116  45.149  1.00  0.00           H  
ATOM    574 H15S  PA    15      24.883  17.163  43.390  1.00  0.00           H  
ATOM    575 C114  PA    15      26.781  17.698  44.293  1.00  0.00           C  
ATOM    576 H14R  PA    15      27.401  17.384  43.454  1.00  0.00           H  
ATOM    577 H14S  PA    15      27.332  17.444  45.203  1.00  0.00           H  
ATOM    578 C113  PA    15      26.567  19.229  44.215  1.00  0.00           C  
ATOM    579 H13R  PA    15      25.810  19.461  43.459  1.00  0.00           H  
ATOM    580 H13S  PA    15      27.494  19.717  43.909  1.00  0.00           H  
ATOM    581 C112  PA    15      26.160  19.782  45.593  1.00  0.00           C  
ATOM    582 H12R  PA    15      27.008  19.672  46.270  1.00  0.00           H  
ATOM    583 H12S  PA    15      25.344  19.165  45.971  1.00  0.00           H  
ATOM    584 C111  PA    15      25.686  21.246  45.613  1.00  0.00           C  
ATOM    585 H11R  PA    15      24.854  21.327  44.915  1.00  0.00           H  
ATOM    586 H11S  PA    15      26.462  21.931  45.271  1.00  0.00           H  
ATOM    587 C110  PA    15      25.176  21.677  47.003  1.00  0.00           C  
ATOM    588 H10R  PA    15      24.735  20.809  47.498  1.00  0.00           H  
ATOM    589 H10S  PA    15      24.370  22.397  46.852  1.00  0.00           H  
ATOM    590  C19  PA    15      26.203  22.325  47.956  1.00  0.00           C  
ATOM    591  H9R  PA    15      26.639  23.221  47.507  1.00  0.00           H  
ATOM    592  H9S  PA    15      27.022  21.631  48.156  1.00  0.00           H  
ATOM    593  C18  PA    15      25.488  22.711  49.269  1.00  0.00           C  
ATOM    594  H8R  PA    15      25.139  21.797  49.753  1.00  0.00           H  
ATOM    595  H8S  PA    15      24.597  23.304  49.043  1.00  0.00           H  
ATOM    596  C17  PA    15      26.370  23.476  50.273  1.00  0.00           C  
ATOM    597  H7R  PA    15      26.897  24.296  49.779  1.00  0.00           H  
ATOM    598  H7S  PA    15      27.127  22.787  50.654  1.00  0.00           H  
ATOM    599  C16  PA    15      25.529  24.058  51.430  1.00  0.00           C  
ATOM    600  H6R  PA    15      24.797  23.318  51.763  1.00  0.00           H  
ATOM    601  H6S  PA    15      24.967  24.918  51.057  1.00  0.00           H  
ATOM    602  C15  PA    15      26.387  24.453  52.648  1.00  0.00           C  
ATOM    603  H5R  PA    15      27.380  24.770  52.325  1.00  0.00           H  
ATOM    604  H5S  PA    15      26.538  23.553  53.242  1.00  0.00           H  
ATOM    605  C14  PA    15      25.756  25.534  53.555  1.00  0.00           C  
ATOM    606  H4R  PA    15      26.214  25.477  54.543  1.00  0.00           H  
ATOM    607  H4S  PA    15      24.697  25.320  53.705  1.00  0.00           H  
ATOM    608  C13  PA    15      25.907  26.970  53.004  1.00  0.00           C  
ATOM    609  H3R  PA    15      25.258  27.651  53.559  1.00  0.00           H  
ATOM    610  H3S  PA    15      25.552  26.984  51.975  1.00  0.00           H  
ATOM    611  C12  PA    15      27.349  27.526  53.018  1.00  0.00           C  
ATOM    612  H2R  PA    15      28.016  26.874  52.449  1.00  0.00           H  
ATOM    613  H2S  PA    15      27.362  28.498  52.525  1.00  0.00           H  
ATOM    614  C11  PE    16      27.921  27.717  54.400  1.00  0.00           C  
ATOM    615  O12  PE    16      27.279  27.679  55.435  1.00  0.00           O  
ATOM    616  O11  PE    16      29.240  27.933  54.319  1.00  0.00           O  
ATOM    617  C1   PE    16      30.034  28.173  55.514  1.00  0.00           C  
ATOM    618  HR   PE    16      31.032  27.780  55.342  1.00  0.00           H  
ATOM    619  HS   PE    16      29.614  27.651  56.380  1.00  0.00           H  
ATOM    620  C2   PE    16      30.206  29.685  55.771  1.00  0.00           C  
ATOM    621  HX   PE    16      31.089  29.820  56.393  1.00  0.00           H  
ATOM    622  C3   PE    16      28.979  30.238  56.512  1.00  0.00           C  
ATOM    623  HA   PE    16      28.064  29.984  55.967  1.00  0.00           H  
ATOM    624  HB   PE    16      29.052  31.329  56.572  1.00  0.00           H  
ATOM    625  O31  PE    16      28.923  29.641  57.844  1.00  0.00           O  
ATOM    626  P31  PE    16      29.750  30.264  59.060  1.00  0.00           P  
ATOM    627  O32  PE    16      29.074  31.680  59.127  1.00  0.00           O  
ATOM    628  C31  PE    16      27.657  31.792  59.368  1.00  0.00           C  
ATOM    629  H1A  PE    16      27.239  30.836  59.698  1.00  0.00           H  
ATOM    630  H1B  PE    16      27.145  32.099  58.453  1.00  0.00           H  
ATOM    631  C32  PE    16      27.500  32.845  60.454  1.00  0.00           C  
ATOM    632  H2A  PE    16      26.467  32.888  60.807  1.00  0.00           H  
ATOM    633  H2B  PE    16      28.157  32.580  61.285  1.00  0.00           H  
ATOM    634  N31  PE    16      27.883  34.221  59.981  1.00  0.00           N  
ATOM    635 HN1A  PE    16      27.222  34.594  59.266  1.00  0.00           H  
ATOM    636 HN1B  PE    16      27.895  34.897  60.765  1.00  0.00           H  
ATOM    637 HN1C  PE    16      28.819  34.258  59.530  1.00  0.00           H  
ATOM    638  O33  PE    16      29.436  29.530  60.308  1.00  0.00           O  
ATOM    639  O34  PE    16      31.171  30.441  58.676  1.00  0.00           O  
ATOM    640  O21  PE    16      30.403  30.418  54.528  1.00  0.00           O  
ATOM    641  C21  PE    16      31.591  30.294  53.906  1.00  0.00           C  
ATOM    642  O22  PE    16      32.565  29.744  54.386  1.00  0.00           O  
ATOM    643  C12  OL    17      31.543  30.821  52.491  1.00  0.00           C  
ATOM    644  H2R  OL    17      31.327  29.973  51.844  1.00  0.00           H  
ATOM    645  H2S  OL    17      30.708  31.517  52.406  1.00  0.00           H  
ATOM    646  C13  OL    17      32.829  31.541  52.028  1.00  0.00           C  
ATOM    647  H3R  OL    17      32.890  32.486  52.574  1.00  0.00           H  
ATOM    648  H3S  OL    17      33.714  30.956  52.283  1.00  0.00           H  
ATOM    649  C14  OL    17      32.850  31.814  50.504  1.00  0.00           C  
ATOM    650  H4R  OL    17      33.241  30.943  49.974  1.00  0.00           H  
ATOM    651  H4S  OL    17      31.845  31.989  50.140  1.00  0.00           H  
ATOM    652  C15  OL    17      33.684  33.051  50.143  1.00  0.00           C  
ATOM    653  H5R  OL    17      33.414  33.867  50.817  1.00  0.00           H  
ATOM    654  H5S  OL    17      34.737  32.811  50.296  1.00  0.00           H  
ATOM    655  C16  OL    17      33.475  33.543  48.697  1.00  0.00           C  
ATOM    656  H6R  OL    17      33.888  32.826  47.989  1.00  0.00           H  
ATOM    657  H6S  OL    17      32.404  33.600  48.480  1.00  0.00           H  
ATOM    658  C17  OL    17      34.093  34.938  48.462  1.00  0.00           C  
ATOM    659  H7R  OL    17      33.997  35.185  47.403  1.00  0.00           H  
ATOM    660  H7S  OL    17      33.488  35.669  48.998  1.00  0.00           H  
ATOM    661  C18  OL    17      35.549  35.159  48.945  1.00  0.00           C  
ATOM    662  H8R  OL    17      35.848  36.174  48.676  1.00  0.00           H  
ATOM    663  H8S  OL    17      35.580  35.120  50.035  1.00  0.00           H  
ATOM    664  C19  OL    17      36.579  34.178  48.423  1.00  0.00           C  
ATOM    665  H9R  OL    17      36.857  33.399  49.132  1.00  0.00           H  
ATOM    666 C110  OL    17      37.269  34.338  47.298  1.00  0.00           C  
ATOM    667 H10R  OL    17      38.074  33.644  47.062  1.00  0.00           H  
ATOM    668 C111  OL    17      36.827  35.247  46.166  1.00  0.00           C  
ATOM    669 H11R  OL    17      36.866  34.666  45.245  1.00  0.00           H  
ATOM    670 H11S  OL    17      35.791  35.539  46.310  1.00  0.00           H  
ATOM    671 C112  OL    17      37.628  36.542  45.948  1.00  0.00           C  
ATOM    672 H12R  OL    17      37.062  37.137  45.227  1.00  0.00           H  
ATOM    673 H12S  OL    17      37.673  37.138  46.861  1.00  0.00           H  
ATOM    674 C113  OL    17      39.036  36.293  45.375  1.00  0.00           C  
ATOM    675 H13R  OL    17      39.769  36.195  46.179  1.00  0.00           H  
ATOM    676 H13S  OL    17      39.034  35.347  44.828  1.00  0.00           H  
ATOM    677 C114  OL    17      39.458  37.413  44.405  1.00  0.00           C  
ATOM    678 H14R  OL    17      38.787  37.389  43.543  1.00  0.00           H  
ATOM    679 H14S  OL    17      39.346  38.387  44.887  1.00  0.00           H  
ATOM    680 C115  OL    17      40.921  37.227  43.964  1.00  0.00           C  
ATOM    681 H15R  OL    17      41.555  37.309  44.847  1.00  0.00           H  
ATOM    682 H15S  OL    17      41.044  36.215  43.575  1.00  0.00           H  
ATOM    683 C116  OL    17      41.422  38.235  42.912  1.00  0.00           C  
ATOM    684 H16R  OL    17      41.251  39.250  43.274  1.00  0.00           H  
ATOM    685 H16S  OL    17      42.502  38.110  42.793  1.00  0.00           H  
ATOM    686 C117  OL    17      40.758  38.054  41.535  1.00  0.00           C  
ATOM    687 H17R  OL    17      39.699  38.307  41.609  1.00  0.00           H  
ATOM    688 H17S  OL    17      41.211  38.751  40.827  1.00  0.00           H  
ATOM    689 C118  OL    17      40.947  36.626  40.997  1.00  0.00           C  
ATOM    690 H18R  OL    17      41.985  36.337  41.153  1.00  0.00           H  
ATOM    691 H18S  OL    17      40.732  36.584  39.929  1.00  0.00           H  
ATOM    692 H18T  OL    17      40.306  35.901  41.506  1.00  0.00           H  
TER     693       OL    17 
ATOM    693 C116  PA    18      37.760   7.607  38.754  1.00  0.00           C  
ATOM    694 H16R  PA    18      37.401   6.854  38.048  1.00  0.00           H  
ATOM    695 H16S  PA    18      38.784   7.355  39.037  1.00  0.00           H  
ATOM    696 H16T  PA    18      37.769   8.579  38.256  1.00  0.00           H  
ATOM    697 C115  PA    18      36.864   7.635  40.003  1.00  0.00           C  
ATOM    698 H15R  PA    18      36.876   6.647  40.466  1.00  0.00           H  
ATOM    699 H15S  PA    18      35.832   7.831  39.701  1.00  0.00           H  
ATOM    700 C114  PA    18      37.329   8.686  41.034  1.00  0.00           C  
ATOM    701 H14R  PA    18      38.419   8.686  41.105  1.00  0.00           H  
ATOM    702 H14S  PA    18      36.938   8.421  42.018  1.00  0.00           H  
ATOM    703 C113  PA    18      36.833  10.090  40.653  1.00  0.00           C  
ATOM    704 H13R  PA    18      35.770  10.007  40.420  1.00  0.00           H  
ATOM    705 H13S  PA    18      37.331  10.428  39.742  1.00  0.00           H  
ATOM    706 C112  PA    18      36.951  11.146  41.769  1.00  0.00           C  
ATOM    707 H12R  PA    18      36.518  10.735  42.685  1.00  0.00           H  
ATOM    708 H12S  PA    18      36.325  11.988  41.473  1.00  0.00           H  
ATOM    709 C111  PA    18      38.358  11.702  42.070  1.00  0.00           C  
ATOM    710 H11R  PA    18      38.858  11.972  41.136  1.00  0.00           H  
ATOM    711 H11S  PA    18      38.977  10.945  42.557  1.00  0.00           H  
ATOM    712 C110  PA    18      38.261  12.964  42.956  1.00  0.00           C  
ATOM    713 H10R  PA    18      37.774  13.753  42.380  1.00  0.00           H  
ATOM    714 H10S  PA    18      39.271  13.313  43.183  1.00  0.00           H  
ATOM    715  C19  PA    18      37.469  12.745  44.265  1.00  0.00           C  
ATOM    716  H9R  PA    18      37.844  11.846  44.750  1.00  0.00           H  
ATOM    717  H9S  PA    18      36.410  12.585  44.041  1.00  0.00           H  
ATOM    718  C18  PA    18      37.604  13.903  45.266  1.00  0.00           C  
ATOM    719  H8R  PA    18      37.118  14.799  44.875  1.00  0.00           H  
ATOM    720  H8S  PA    18      38.664  14.132  45.395  1.00  0.00           H  
ATOM    721  C17  PA    18      36.988  13.552  46.634  1.00  0.00           C  
ATOM    722  H7R  PA    18      37.514  12.702  47.078  1.00  0.00           H  
ATOM    723  H7S  PA    18      35.948  13.249  46.499  1.00  0.00           H  
ATOM    724  C16  PA    18      37.059  14.754  47.593  1.00  0.00           C  
ATOM    725  H6R  PA    18      36.413  15.542  47.204  1.00  0.00           H  
ATOM    726  H6S  PA    18      38.080  15.144  47.592  1.00  0.00           H  
ATOM    727  C15  PA    18      36.632  14.378  49.030  1.00  0.00           C  
ATOM    728  H5R  PA    18      37.196  13.489  49.324  1.00  0.00           H  
ATOM    729  H5S  PA    18      35.579  14.086  49.024  1.00  0.00           H  
ATOM    730  C14  PA    18      36.864  15.486  50.091  1.00  0.00           C  
ATOM    731  H4R  PA    18      37.925  15.747  50.106  1.00  0.00           H  
ATOM    732  H4S  PA    18      36.635  15.078  51.078  1.00  0.00           H  
ATOM    733  C13  PA    18      36.059  16.784  49.856  1.00  0.00           C  
ATOM    734  H3R  PA    18      34.986  16.585  49.790  1.00  0.00           H  
ATOM    735  H3S  PA    18      36.362  17.161  48.881  1.00  0.00           H  
ATOM    736  C12  PA    18      36.346  17.914  50.875  1.00  0.00           C  
ATOM    737  H2R  PA    18      36.177  18.868  50.380  1.00  0.00           H  
ATOM    738  H2S  PA    18      37.392  17.899  51.173  1.00  0.00           H  
ATOM    739  C11  PC    19      35.513  17.918  52.133  1.00  0.00           C  
ATOM    740  O12  PC    19      35.220  16.927  52.771  1.00  0.00           O  
ATOM    741  O11  PC    19      35.169  19.169  52.499  1.00  0.00           O  
ATOM    742  C1   PC    19      34.426  19.327  53.744  1.00  0.00           C  
ATOM    743  HR   PC    19      34.849  18.652  54.489  1.00  0.00           H  
ATOM    744  HS   PC    19      33.378  19.076  53.575  1.00  0.00           H  
ATOM    745  C2   PC    19      34.538  20.755  54.324  1.00  0.00           C  
ATOM    746  HX   PC    19      35.549  20.926  54.702  1.00  0.00           H  
ATOM    747  C3   PC    19      33.508  20.963  55.470  1.00  0.00           C  
ATOM    748  HA   PC    19      32.520  21.034  55.014  1.00  0.00           H  
ATOM    749  HB   PC    19      33.713  21.910  55.975  1.00  0.00           H  
ATOM    750  O31  PC    19      33.424  19.883  56.459  1.00  0.00           O  
ATOM    751  P31  PC    19      34.586  19.545  57.505  1.00  0.00           P  
ATOM    752  O32  PC    19      35.089  18.144  56.971  1.00  0.00           O  
ATOM    753  C31  PC    19      34.583  16.909  57.506  1.00  0.00           C  
ATOM    754  H1A  PC    19      33.529  17.031  57.783  1.00  0.00           H  
ATOM    755  H1B  PC    19      35.158  16.638  58.395  1.00  0.00           H  
ATOM    756  C32  PC    19      34.686  15.819  56.422  1.00  0.00           C  
ATOM    757  H2A  PC    19      34.221  16.208  55.519  1.00  0.00           H  
ATOM    758  H2B  PC    19      34.142  14.932  56.751  1.00  0.00           H  
ATOM    759  N31  PC    19      36.043  15.318  56.005  1.00  0.00           N  
ATOM    760  C33  PC    19      36.992  16.419  55.657  1.00  0.00           C  
ATOM    761  H3A  PC    19      37.938  15.993  55.326  1.00  0.00           H  
ATOM    762  H3B  PC    19      37.153  17.044  56.539  1.00  0.00           H  
ATOM    763  H3C  PC    19      36.544  17.011  54.860  1.00  0.00           H  
ATOM    764  C34  PC    19      36.628  14.451  57.066  1.00  0.00           C  
ATOM    765  H4A  PC    19      36.917  15.086  57.904  1.00  0.00           H  
ATOM    766  H4B  PC    19      37.505  13.947  56.659  1.00  0.00           H  
ATOM    767  H4C  PC    19      35.882  13.717  57.373  1.00  0.00           H  
ATOM    768  C35  PC    19      35.866  14.477  54.793  1.00  0.00           C  
ATOM    769  H5A  PC    19      35.498  15.111  53.985  1.00  0.00           H  
ATOM    770  H5B  PC    19      35.154  13.678  55.004  1.00  0.00           H  
ATOM    771  H5C  PC    19      36.839  14.062  54.531  1.00  0.00           H  
ATOM    772  O33  PC    19      35.702  20.494  57.309  1.00  0.00           O  
ATOM    773  O34  PC    19      34.022  19.365  58.873  1.00  0.00           O  
ATOM    774  O21  PC    19      34.203  21.721  53.288  1.00  0.00           O  
ATOM    775  C21  PC    19      35.187  22.242  52.528  1.00  0.00           C  
ATOM    776  O22  PC    19      36.379  22.057  52.715  1.00  0.00           O  
ATOM    777  C12  OL    20      34.621  23.036  51.371  1.00  0.00           C  
ATOM    778  H2R  OL    20      33.662  23.453  51.686  1.00  0.00           H  
ATOM    779  H2S  OL    20      35.274  23.875  51.122  1.00  0.00           H  
ATOM    780  C13  OL    20      34.386  22.125  50.145  1.00  0.00           C  
ATOM    781  H3R  OL    20      33.894  21.216  50.493  1.00  0.00           H  
ATOM    782  H3S  OL    20      33.710  22.623  49.444  1.00  0.00           H  
ATOM    783  C14  OL    20      35.668  21.717  49.393  1.00  0.00           C  
ATOM    784  H4R  OL    20      36.101  22.595  48.913  1.00  0.00           H  
ATOM    785  H4S  OL    20      36.400  21.334  50.107  1.00  0.00           H  
ATOM    786  C15  OL    20      35.393  20.644  48.321  1.00  0.00           C  
ATOM    787  H5R  OL    20      34.968  19.763  48.807  1.00  0.00           H  
ATOM    788  H5S  OL    20      34.649  21.018  47.618  1.00  0.00           H  
ATOM    789  C16  OL    20      36.659  20.231  47.544  1.00  0.00           C  
ATOM    790  H6R  OL    20      37.020  21.078  46.955  1.00  0.00           H  
ATOM    791  H6S  OL    20      37.439  19.976  48.264  1.00  0.00           H  
ATOM    792  C17  OL    20      36.396  19.027  46.610  1.00  0.00           C  
ATOM    793  H7R  OL    20      35.843  18.264  47.156  1.00  0.00           H  
ATOM    794  H7S  OL    20      35.759  19.324  45.777  1.00  0.00           H  
ATOM    795  C18  OL    20      37.673  18.379  46.049  1.00  0.00           C  
ATOM    796  H8R  OL    20      38.362  18.171  46.870  1.00  0.00           H  
ATOM    797  H8S  OL    20      37.407  17.415  45.614  1.00  0.00           H  
ATOM    798  C19  OL    20      38.364  19.276  45.042  1.00  0.00           C  
ATOM    799  H9R  OL    20      38.830  20.162  45.470  1.00  0.00           H  
ATOM    800 C110  OL    20      38.499  19.040  43.739  1.00  0.00           C  
ATOM    801 H10R  OL    20      39.062  19.748  43.136  1.00  0.00           H  
ATOM    802 C111  OL    20      37.905  17.878  42.960  1.00  0.00           C  
ATOM    803 H11R  OL    20      37.026  17.474  43.465  1.00  0.00           H  
ATOM    804 H11S  OL    20      37.552  18.234  41.989  1.00  0.00           H  
ATOM    805 C112  OL    20      38.929  16.736  42.763  1.00  0.00           C  
ATOM    806 H12R  OL    20      39.292  16.427  43.746  1.00  0.00           H  
ATOM    807 H12S  OL    20      38.418  15.874  42.335  1.00  0.00           H  
ATOM    808 C113  OL    20      40.152  17.090  41.886  1.00  0.00           C  
ATOM    809 H13R  OL    20      40.652  17.951  42.331  1.00  0.00           H  
ATOM    810 H13S  OL    20      40.872  16.266  41.916  1.00  0.00           H  
ATOM    811 C114  OL    20      39.827  17.410  40.408  1.00  0.00           C  
ATOM    812 H14R  OL    20      39.177  18.285  40.369  1.00  0.00           H  
ATOM    813 H14S  OL    20      40.755  17.684  39.901  1.00  0.00           H  
ATOM    814 C115  OL    20      39.151  16.240  39.659  1.00  0.00           C  
ATOM    815 H15R  OL    20      39.713  15.324  39.853  1.00  0.00           H  
ATOM    816 H15S  OL    20      38.152  16.091  40.075  1.00  0.00           H  
ATOM    817 C116  OL    20      39.025  16.401  38.127  1.00  0.00           C  
ATOM    818 H16R  OL    20      40.015  16.309  37.672  1.00  0.00           H  
ATOM    819 H16S  OL    20      38.433  15.558  37.762  1.00  0.00           H  
ATOM    820 C117  OL    20      38.356  17.725  37.680  1.00  0.00           C  
ATOM    821 H17R  OL    20      37.419  17.861  38.221  1.00  0.00           H  
ATOM    822 H17S  OL    20      38.997  18.576  37.924  1.00  0.00           H  
ATOM    823 C118  OL    20      38.038  17.786  36.177  1.00  0.00           C  
ATOM    824 H18R  OL    20      37.533  18.725  35.954  1.00  0.00           H  
ATOM    825 H18S  OL    20      37.385  16.968  35.866  1.00  0.00           H  
ATOM    826 H18T  OL    20      38.955  17.749  35.591  1.00  0.00           H  
TER     827       OL    20 
ATOM    827  C1  CHL    21      31.798  16.572  52.872  1.00  0.00           C  
ATOM    828  H11 CHL    21      32.752  17.091  52.884  1.00  0.00           H  
ATOM    829  H12 CHL    21      31.888  15.776  52.131  1.00  0.00           H  
ATOM    830  C2  CHL    21      31.631  15.959  54.280  1.00  0.00           C  
ATOM    831  H21 CHL    21      30.738  15.331  54.317  1.00  0.00           H  
ATOM    832  H22 CHL    21      32.483  15.315  54.503  1.00  0.00           H  
ATOM    833  C3  CHL    21      31.589  17.068  55.345  1.00  0.00           C  
ATOM    834  H31 CHL    21      32.543  17.604  55.349  1.00  0.00           H  
ATOM    835  C4  CHL    21      30.457  18.063  55.050  1.00  0.00           C  
ATOM    836  H41 CHL    21      29.494  17.573  55.195  1.00  0.00           H  
ATOM    837  H42 CHL    21      30.519  18.867  55.789  1.00  0.00           H  
ATOM    838  C5  CHL    21      30.549  18.621  53.629  1.00  0.00           C  
ATOM    839  C6  CHL    21      30.591  19.938  53.458  1.00  0.00           C  
ATOM    840  H61 CHL    21      30.529  20.596  54.325  1.00  0.00           H  
ATOM    841  C7  CHL    21      30.753  20.630  52.123  1.00  0.00           C  
ATOM    842  H71 CHL    21      30.084  21.493  52.082  1.00  0.00           H  
ATOM    843  H72 CHL    21      31.775  21.016  52.056  1.00  0.00           H  
ATOM    844  C8  CHL    21      30.450  19.702  50.923  1.00  0.00           C  
ATOM    845  H81 CHL    21      29.373  19.557  50.864  1.00  0.00           H  
ATOM    846  C9  CHL    21      31.156  18.320  51.147  1.00  0.00           C  
ATOM    847  H91 CHL    21      32.221  18.545  51.266  1.00  0.00           H  
ATOM    848  C10 CHL    21      30.691  17.602  52.478  1.00  0.00           C  
ATOM    849  C11 CHL    21      31.066  17.416  49.878  1.00  0.00           C  
ATOM    850 H111 CHL    21      31.685  16.527  50.014  1.00  0.00           H  
ATOM    851 H112 CHL    21      30.048  17.050  49.741  1.00  0.00           H  
ATOM    852  C12 CHL    21      31.526  18.153  48.588  1.00  0.00           C  
ATOM    853 H121 CHL    21      32.585  18.393  48.699  1.00  0.00           H  
ATOM    854 H122 CHL    21      31.442  17.474  47.741  1.00  0.00           H  
ATOM    855  C13 CHL    21      30.708  19.455  48.338  1.00  0.00           C  
ATOM    856  C14 CHL    21      30.926  20.347  49.587  1.00  0.00           C  
ATOM    857 H141 CHL    21      32.001  20.495  49.696  1.00  0.00           H  
ATOM    858  C15 CHL    21      30.375  21.730  49.188  1.00  0.00           C  
ATOM    859 H151 CHL    21      29.296  21.785  49.364  1.00  0.00           H  
ATOM    860 H152 CHL    21      30.863  22.532  49.749  1.00  0.00           H  
ATOM    861  C16 CHL    21      30.678  21.820  47.667  1.00  0.00           C  
ATOM    862 H161 CHL    21      29.761  22.091  47.138  1.00  0.00           H  
ATOM    863 H162 CHL    21      31.419  22.596  47.451  1.00  0.00           H  
ATOM    864  C17 CHL    21      31.204  20.422  47.206  1.00  0.00           C  
ATOM    865 H171 CHL    21      32.296  20.469  47.251  1.00  0.00           H  
ATOM    866  C18 CHL    21      29.213  19.092  48.085  1.00  0.00           C  
ATOM    867 H181 CHL    21      29.148  18.386  47.256  1.00  0.00           H  
ATOM    868 H182 CHL    21      28.636  19.975  47.815  1.00  0.00           H  
ATOM    869 H183 CHL    21      28.724  18.634  48.942  1.00  0.00           H  
ATOM    870  C19 CHL    21      29.342  16.848  52.272  1.00  0.00           C  
ATOM    871 H191 CHL    21      28.643  17.457  51.697  1.00  0.00           H  
ATOM    872 H192 CHL    21      28.858  16.573  53.211  1.00  0.00           H  
ATOM    873 H193 CHL    21      29.495  15.917  51.726  1.00  0.00           H  
ATOM    874  C20 CHL    21      30.800  20.069  45.728  1.00  0.00           C  
ATOM    875 H201 CHL    21      29.713  19.995  45.660  1.00  0.00           H  
ATOM    876  C21 CHL    21      31.427  18.731  45.278  1.00  0.00           C  
ATOM    877 H211 CHL    21      32.433  18.619  45.691  1.00  0.00           H  
ATOM    878 H212 CHL    21      31.506  18.690  44.190  1.00  0.00           H  
ATOM    879 H213 CHL    21      30.823  17.879  45.591  1.00  0.00           H  
ATOM    880  C22 CHL    21      31.236  21.166  44.721  1.00  0.00           C  
ATOM    881 H221 CHL    21      31.061  22.156  45.139  1.00  0.00           H  
ATOM    882 H222 CHL    21      32.310  21.063  44.583  1.00  0.00           H  
ATOM    883  C23 CHL    21      30.554  21.096  43.328  1.00  0.00           C  
ATOM    884 H231 CHL    21      31.077  20.368  42.702  1.00  0.00           H  
ATOM    885 H232 CHL    21      29.529  20.740  43.435  1.00  0.00           H  
ATOM    886  C24 CHL    21      30.532  22.459  42.601  1.00  0.00           C  
ATOM    887 H241 CHL    21      31.557  22.737  42.353  1.00  0.00           H  
ATOM    888 H242 CHL    21      30.144  23.231  43.270  1.00  0.00           H  
ATOM    889  C25 CHL    21      29.706  22.464  41.305  1.00  0.00           C  
ATOM    890 H251 CHL    21      29.760  21.481  40.839  1.00  0.00           H  
ATOM    891  C26 CHL    21      28.234  22.801  41.583  1.00  0.00           C  
ATOM    892 H261 CHL    21      27.776  22.045  42.222  1.00  0.00           H  
ATOM    893 H262 CHL    21      27.668  22.852  40.652  1.00  0.00           H  
ATOM    894 H263 CHL    21      28.150  23.769  42.078  1.00  0.00           H  
ATOM    895  C27 CHL    21      30.326  23.472  40.333  1.00  0.00           C  
ATOM    896 H271 CHL    21      29.742  23.531  39.414  1.00  0.00           H  
ATOM    897 H272 CHL    21      31.336  23.146  40.074  1.00  0.00           H  
ATOM    898 H273 CHL    21      30.396  24.461  40.790  1.00  0.00           H  
ATOM    899  O1  CHL    21      31.372  16.458  56.607  1.00  0.00           O  
ATOM    900  HO1 CHL    21      31.166  17.193  57.248  1.00  0.00           H  
TER     901      CHL    21 
ATOM    901 C116  PA    22      35.756  21.917  42.636  1.00  0.00           C  
ATOM    902 H16R  PA    22      36.250  21.044  42.203  1.00  0.00           H  
ATOM    903 H16S  PA    22      36.373  22.797  42.447  1.00  0.00           H  
ATOM    904 H16T  PA    22      34.792  22.046  42.140  1.00  0.00           H  
ATOM    905 C115  PA    22      35.558  21.723  44.146  1.00  0.00           C  
ATOM    906 H15R  PA    22      36.527  21.752  44.649  1.00  0.00           H  
ATOM    907 H15S  PA    22      35.134  20.730  44.298  1.00  0.00           H  
ATOM    908 C114  PA    22      34.598  22.755  44.767  1.00  0.00           C  
ATOM    909 H14R  PA    22      34.445  22.524  45.825  1.00  0.00           H  
ATOM    910 H14S  PA    22      33.644  22.623  44.259  1.00  0.00           H  
ATOM    911 C113  PA    22      35.030  24.230  44.612  1.00  0.00           C  
ATOM    912 H13R  PA    22      35.101  24.467  43.549  1.00  0.00           H  
ATOM    913 H13S  PA    22      36.025  24.361  45.043  1.00  0.00           H  
ATOM    914 C112  PA    22      34.067  25.243  45.272  1.00  0.00           C  
ATOM    915 H12R  PA    22      34.288  26.236  44.878  1.00  0.00           H  
ATOM    916 H12S  PA    22      34.249  25.281  46.347  1.00  0.00           H  
ATOM    917 C111  PA    22      32.584  24.918  45.021  1.00  0.00           C  
ATOM    918 H11R  PA    22      32.374  23.922  45.411  1.00  0.00           H  
ATOM    919 H11S  PA    22      32.391  24.897  43.946  1.00  0.00           H  
ATOM    920 C110  PA    22      31.592  25.876  45.701  1.00  0.00           C  
ATOM    921 H10R  PA    22      30.590  25.500  45.488  1.00  0.00           H  
ATOM    922 H10S  PA    22      31.656  26.879  45.272  1.00  0.00           H  
ATOM    923  C19  PA    22      31.785  25.953  47.230  1.00  0.00           C  
ATOM    924  H9R  PA    22      32.610  26.630  47.469  1.00  0.00           H  
ATOM    925  H9S  PA    22      32.059  24.969  47.617  1.00  0.00           H  
ATOM    926  C18  PA    22      30.488  26.409  47.919  1.00  0.00           C  
ATOM    927  H8R  PA    22      29.691  25.715  47.644  1.00  0.00           H  
ATOM    928  H8S  PA    22      30.182  27.396  47.570  1.00  0.00           H  
ATOM    929  C17  PA    22      30.587  26.387  49.446  1.00  0.00           C  
ATOM    930  H7R  PA    22      30.727  25.345  49.729  1.00  0.00           H  
ATOM    931  H7S  PA    22      29.626  26.699  49.860  1.00  0.00           H  
ATOM    932  C16  PA    22      31.703  27.260  50.063  1.00  0.00           C  
ATOM    933  H6R  PA    22      31.569  28.298  49.754  1.00  0.00           H  
ATOM    934  H6S  PA    22      32.692  26.941  49.722  1.00  0.00           H  
ATOM    935  C15  PA    22      31.638  27.197  51.597  1.00  0.00           C  
ATOM    936  H5R  PA    22      30.643  27.520  51.913  1.00  0.00           H  
ATOM    937  H5S  PA    22      32.354  27.901  52.024  1.00  0.00           H  
ATOM    938  C14  PA    22      31.941  25.797  52.164  1.00  0.00           C  
ATOM    939  H4R  PA    22      33.020  25.644  52.182  1.00  0.00           H  
ATOM    940  H4S  PA    22      31.514  25.010  51.549  1.00  0.00           H  
ATOM    941  C13  PA    22      31.381  25.645  53.577  1.00  0.00           C  
ATOM    942  H3R  PA    22      30.303  25.817  53.560  1.00  0.00           H  
ATOM    943  H3S  PA    22      31.855  26.398  54.199  1.00  0.00           H  
ATOM    944  C12  PA    22      31.659  24.275  54.201  1.00  0.00           C  
ATOM    945  H2R  PA    22      32.723  24.052  54.111  1.00  0.00           H  
ATOM    946  H2S  PA    22      31.095  23.500  53.681  1.00  0.00           H  
ATOM    947  C11  PE    23      31.279  24.238  55.658  1.00  0.00           C  
ATOM    948  O12  PE    23      30.941  25.199  56.331  1.00  0.00           O  
ATOM    949  O11  PE    23      31.347  22.986  56.143  1.00  0.00           O  
ATOM    950  C1   PE    23      31.040  22.769  57.543  1.00  0.00           C  
ATOM    951  HR   PE    23      31.665  23.422  58.161  1.00  0.00           H  
ATOM    952  HS   PE    23      31.288  21.729  57.770  1.00  0.00           H  
ATOM    953  C2   PE    23      29.532  22.981  57.846  1.00  0.00           C  
ATOM    954  HX   PE    23      29.195  23.952  57.477  1.00  0.00           H  
ATOM    955  C3   PE    23      29.317  22.959  59.376  1.00  0.00           C  
ATOM    956  HA   PE    23      30.006  23.655  59.860  1.00  0.00           H  
ATOM    957  HB   PE    23      29.539  21.962  59.763  1.00  0.00           H  
ATOM    958  O31  PE    23      27.948  23.305  59.713  1.00  0.00           O  
ATOM    959  P31  PE    23      27.518  24.787  60.090  1.00  0.00           P  
ATOM    960  O32  PE    23      27.508  25.538  58.693  1.00  0.00           O  
ATOM    961  C31  PE    23      26.601  25.164  57.634  1.00  0.00           C  
ATOM    962  H1A  PE    23      26.397  24.089  57.677  1.00  0.00           H  
ATOM    963  H1B  PE    23      27.095  25.384  56.680  1.00  0.00           H  
ATOM    964  C32  PE    23      25.284  25.964  57.743  1.00  0.00           C  
ATOM    965  H2A  PE    23      24.592  25.627  56.966  1.00  0.00           H  
ATOM    966  H2B  PE    23      24.814  25.810  58.718  1.00  0.00           H  
ATOM    967  N31  PE    23      25.436  27.454  57.586  1.00  0.00           N  
ATOM    968 HN1A  PE    23      24.511  27.919  57.436  1.00  0.00           H  
ATOM    969 HN1B  PE    23      25.820  27.899  58.442  1.00  0.00           H  
ATOM    970 HN1C  PE    23      26.042  27.707  56.782  1.00  0.00           H  
ATOM    971  O33  PE    23      26.134  24.688  60.612  1.00  0.00           O  
ATOM    972  O34  PE    23      28.555  25.443  60.914  1.00  0.00           O  
ATOM    973  O21  PE    23      28.754  21.907  57.237  1.00  0.00           O  
ATOM    974  C21  PE    23      28.311  22.053  55.970  1.00  0.00           C  
ATOM    975  O22  PE    23      28.416  23.081  55.330  1.00  0.00           O  
ATOM    976  C12  OL    24      27.683  20.778  55.445  1.00  0.00           C  
ATOM    977  H2R  OL    24      28.425  19.988  55.527  1.00  0.00           H  
ATOM    978  H2S  OL    24      26.860  20.494  56.101  1.00  0.00           H  
ATOM    979  C13  OL    24      27.183  20.847  53.982  1.00  0.00           C  
ATOM    980  H3R  OL    24      26.333  21.529  53.927  1.00  0.00           H  
ATOM    981  H3S  OL    24      27.969  21.230  53.326  1.00  0.00           H  
ATOM    982  C14  OL    24      26.736  19.468  53.462  1.00  0.00           C  
ATOM    983  H4R  OL    24      27.561  18.757  53.532  1.00  0.00           H  
ATOM    984  H4S  OL    24      25.942  19.094  54.111  1.00  0.00           H  
ATOM    985  C15  OL    24      26.229  19.504  52.005  1.00  0.00           C  
ATOM    986  H5R  OL    24      25.480  20.291  51.894  1.00  0.00           H  
ATOM    987  H5S  OL    24      27.053  19.728  51.323  1.00  0.00           H  
ATOM    988  C16  OL    24      25.583  18.161  51.625  1.00  0.00           C  
ATOM    989  H6R  OL    24      26.217  17.335  51.956  1.00  0.00           H  
ATOM    990  H6S  OL    24      24.643  18.069  52.171  1.00  0.00           H  
ATOM    991  C17  OL    24      25.319  18.005  50.115  1.00  0.00           C  
ATOM    992  H7R  OL    24      24.824  18.894  49.718  1.00  0.00           H  
ATOM    993  H7S  OL    24      26.272  17.903  49.587  1.00  0.00           H  
ATOM    994  C18  OL    24      24.442  16.766  49.855  1.00  0.00           C  
ATOM    995  H8R  OL    24      24.914  15.905  50.331  1.00  0.00           H  
ATOM    996  H8S  OL    24      23.463  16.896  50.319  1.00  0.00           H  
ATOM    997  C19  OL    24      24.340  16.475  48.378  1.00  0.00           C  
ATOM    998  H9R  OL    24      25.292  16.222  47.916  1.00  0.00           H  
ATOM    999 C110  OL    24      23.242  16.433  47.630  1.00  0.00           C  
ATOM   1000 H10R  OL    24      23.361  16.168  46.582  1.00  0.00           H  
ATOM   1001 C111  OL    24      21.811  16.740  48.040  1.00  0.00           C  
ATOM   1002 H11R  OL    24      21.745  17.149  49.049  1.00  0.00           H  
ATOM   1003 H11S  OL    24      21.418  17.500  47.362  1.00  0.00           H  
ATOM   1004 C112  OL    24      20.930  15.475  47.955  1.00  0.00           C  
ATOM   1005 H12R  OL    24      21.111  14.954  47.012  1.00  0.00           H  
ATOM   1006 H12S  OL    24      21.218  14.804  48.766  1.00  0.00           H  
ATOM   1007 C113  OL    24      19.422  15.769  48.041  1.00  0.00           C  
ATOM   1008 H13R  OL    24      19.211  16.489  48.833  1.00  0.00           H  
ATOM   1009 H13S  OL    24      19.122  16.236  47.100  1.00  0.00           H  
ATOM   1010 C114  OL    24      18.559  14.503  48.217  1.00  0.00           C  
ATOM   1011 H14R  OL    24      17.515  14.805  48.133  1.00  0.00           H  
ATOM   1012 H14S  OL    24      18.762  13.828  47.382  1.00  0.00           H  
ATOM   1013 C115  OL    24      18.727  13.715  49.537  1.00  0.00           C  
ATOM   1014 H15R  OL    24      18.085  12.833  49.480  1.00  0.00           H  
ATOM   1015 H15S  OL    24      19.752  13.352  49.640  1.00  0.00           H  
ATOM   1016 C116  OL    24      18.345  14.509  50.800  1.00  0.00           C  
ATOM   1017 H16R  OL    24      19.036  15.346  50.915  1.00  0.00           H  
ATOM   1018 H16S  OL    24      17.337  14.914  50.684  1.00  0.00           H  
ATOM   1019 C117  OL    24      18.410  13.639  52.073  1.00  0.00           C  
ATOM   1020 H17R  OL    24      17.781  12.752  51.958  1.00  0.00           H  
ATOM   1021 H17S  OL    24      19.436  13.295  52.215  1.00  0.00           H  
ATOM   1022 C118  OL    24      17.969  14.411  53.327  1.00  0.00           C  
ATOM   1023 H18R  OL    24      18.303  13.888  54.225  1.00  0.00           H  
ATOM   1024 H18S  OL    24      16.881  14.487  53.363  1.00  0.00           H  
ATOM   1025 H18T  OL    24      18.392  15.417  53.341  1.00  0.00           H  
TER    1026       OL    24 
ATOM   1026  C1  CHL    25      27.197  31.983  53.267  1.00  0.00           C  
ATOM   1027  H11 CHL    25      28.139  32.534  53.223  1.00  0.00           H  
ATOM   1028  H12 CHL    25      27.452  30.925  53.343  1.00  0.00           H  
ATOM   1029  C2  CHL    25      26.471  32.388  54.579  1.00  0.00           C  
ATOM   1030  H21 CHL    25      25.638  31.706  54.770  1.00  0.00           H  
ATOM   1031  H22 CHL    25      27.160  32.322  55.420  1.00  0.00           H  
ATOM   1032  C3  CHL    25      25.951  33.827  54.521  1.00  0.00           C  
ATOM   1033  H31 CHL    25      26.778  34.522  54.356  1.00  0.00           H  
ATOM   1034  C4  CHL    25      24.962  33.942  53.375  1.00  0.00           C  
ATOM   1035  H41 CHL    25      24.102  33.311  53.593  1.00  0.00           H  
ATOM   1036  H42 CHL    25      24.626  34.977  53.372  1.00  0.00           H  
ATOM   1037  C5  CHL    25      25.594  33.564  52.044  1.00  0.00           C  
ATOM   1038  C6  CHL    25      25.467  34.424  51.044  1.00  0.00           C  
ATOM   1039  H61 CHL    25      24.904  35.341  51.198  1.00  0.00           H  
ATOM   1040  C7  CHL    25      26.114  34.270  49.694  1.00  0.00           C  
ATOM   1041  H71 CHL    25      25.392  34.482  48.905  1.00  0.00           H  
ATOM   1042  H72 CHL    25      26.880  35.047  49.628  1.00  0.00           H  
ATOM   1043  C8  CHL    25      26.731  32.872  49.446  1.00  0.00           C  
ATOM   1044  H81 CHL    25      25.938  32.190  49.135  1.00  0.00           H  
ATOM   1045  C9  CHL    25      27.420  32.339  50.744  1.00  0.00           C  
ATOM   1046  H91 CHL    25      28.169  33.088  51.019  1.00  0.00           H  
ATOM   1047  C10 CHL    25      26.401  32.250  51.949  1.00  0.00           C  
ATOM   1048  C11 CHL    25      28.241  31.036  50.469  1.00  0.00           C  
ATOM   1049 H111 CHL    25      28.807  30.753  51.359  1.00  0.00           H  
ATOM   1050 H112 CHL    25      27.576  30.204  50.238  1.00  0.00           H  
ATOM   1051  C12 CHL    25      29.239  31.225  49.296  1.00  0.00           C  
ATOM   1052 H121 CHL    25      29.929  32.015  49.570  1.00  0.00           H  
ATOM   1053 H122 CHL    25      29.814  30.311  49.147  1.00  0.00           H  
ATOM   1054  C13 CHL    25      28.530  31.660  47.994  1.00  0.00           C  
ATOM   1055  C14 CHL    25      27.779  32.976  48.314  1.00  0.00           C  
ATOM   1056 H141 CHL    25      28.522  33.698  48.673  1.00  0.00           H  
ATOM   1057  C15 CHL    25      27.324  33.503  46.946  1.00  0.00           C  
ATOM   1058 H151 CHL    25      26.397  33.021  46.623  1.00  0.00           H  
ATOM   1059 H152 CHL    25      27.140  34.577  46.961  1.00  0.00           H  
ATOM   1060  C16 CHL    25      28.502  33.099  46.026  1.00  0.00           C  
ATOM   1061 H161 CHL    25      28.096  32.543  45.180  1.00  0.00           H  
ATOM   1062 H162 CHL    25      29.040  33.966  45.634  1.00  0.00           H  
ATOM   1063  C17 CHL    25      29.459  32.182  46.854  1.00  0.00           C  
ATOM   1064 H171 CHL    25      30.225  32.825  47.305  1.00  0.00           H  
ATOM   1065  C18 CHL    25      27.605  30.494  47.513  1.00  0.00           C  
ATOM   1066 H181 CHL    25      28.174  29.566  47.487  1.00  0.00           H  
ATOM   1067 H182 CHL    25      27.188  30.646  46.517  1.00  0.00           H  
ATOM   1068 H183 CHL    25      26.765  30.345  48.188  1.00  0.00           H  
ATOM   1069  C19 CHL    25      25.396  31.088  51.740  1.00  0.00           C  
ATOM   1070 H191 CHL    25      24.733  30.986  52.601  1.00  0.00           H  
ATOM   1071 H192 CHL    25      25.904  30.134  51.612  1.00  0.00           H  
ATOM   1072 H193 CHL    25      24.781  31.262  50.858  1.00  0.00           H  
ATOM   1073  C20 CHL    25      30.161  31.120  45.949  1.00  0.00           C  
ATOM   1074 H201 CHL    25      29.374  30.496  45.528  1.00  0.00           H  
ATOM   1075  C21 CHL    25      31.110  30.152  46.692  1.00  0.00           C  
ATOM   1076 H211 CHL    25      30.554  29.489  47.351  1.00  0.00           H  
ATOM   1077 H212 CHL    25      31.857  30.691  47.278  1.00  0.00           H  
ATOM   1078 H213 CHL    25      31.626  29.504  45.977  1.00  0.00           H  
ATOM   1079  C22 CHL    25      30.899  31.763  44.741  1.00  0.00           C  
ATOM   1080 H221 CHL    25      31.335  30.944  44.168  1.00  0.00           H  
ATOM   1081 H222 CHL    25      30.165  32.245  44.093  1.00  0.00           H  
ATOM   1082  C23 CHL    25      32.015  32.793  45.044  1.00  0.00           C  
ATOM   1083 H231 CHL    25      31.587  33.665  45.539  1.00  0.00           H  
ATOM   1084 H232 CHL    25      32.737  32.346  45.728  1.00  0.00           H  
ATOM   1085  C24 CHL    25      32.753  33.267  43.772  1.00  0.00           C  
ATOM   1086 H241 CHL    25      33.134  32.388  43.250  1.00  0.00           H  
ATOM   1087 H242 CHL    25      32.049  33.767  43.101  1.00  0.00           H  
ATOM   1088  C25 CHL    25      33.906  34.236  44.103  1.00  0.00           C  
ATOM   1089 H251 CHL    25      34.416  33.902  45.007  1.00  0.00           H  
ATOM   1090  C26 CHL    25      34.980  34.304  43.014  1.00  0.00           C  
ATOM   1091 H261 CHL    25      34.558  34.504  42.028  1.00  0.00           H  
ATOM   1092 H262 CHL    25      35.531  33.364  42.986  1.00  0.00           H  
ATOM   1093 H263 CHL    25      35.688  35.099  43.254  1.00  0.00           H  
ATOM   1094  C27 CHL    25      33.358  35.646  44.325  1.00  0.00           C  
ATOM   1095 H271 CHL    25      32.856  36.004  43.425  1.00  0.00           H  
ATOM   1096 H272 CHL    25      34.179  36.324  44.557  1.00  0.00           H  
ATOM   1097 H273 CHL    25      32.642  35.661  45.149  1.00  0.00           H  
ATOM   1098  O1  CHL    25      25.278  34.166  55.727  1.00  0.00           O  
ATOM   1099  HO1 CHL    25      26.019  34.493  56.311  1.00  0.00           H  
TER    1100      CHL    25 
ATOM   1100  C1  CHL    26      72.323  15.186  49.274  1.00  0.00           C  
ATOM   1101  H11 CHL    26      73.248  15.759  49.242  1.00  0.00           H  
ATOM   1102  H12 CHL    26      72.529  14.211  48.836  1.00  0.00           H  
ATOM   1103  C2  CHL    26      71.981  15.014  50.775  1.00  0.00           C  
ATOM   1104  H21 CHL    26      71.127  14.347  50.899  1.00  0.00           H  
ATOM   1105  H22 CHL    26      72.833  14.545  51.273  1.00  0.00           H  
ATOM   1106  C3  CHL    26      71.716  16.393  51.412  1.00  0.00           C  
ATOM   1107  H31 CHL    26      72.626  16.991  51.323  1.00  0.00           H  
ATOM   1108  C4  CHL    26      70.571  17.101  50.687  1.00  0.00           C  
ATOM   1109  H41 CHL    26      69.636  16.583  50.915  1.00  0.00           H  
ATOM   1110  H42 CHL    26      70.494  18.101  51.120  1.00  0.00           H  
ATOM   1111  C5  CHL    26      70.791  17.193  49.176  1.00  0.00           C  
ATOM   1112  C6  CHL    26      70.570  18.358  48.580  1.00  0.00           C  
ATOM   1113  H61 CHL    26      70.224  19.204  49.173  1.00  0.00           H  
ATOM   1114  C7  CHL    26      70.759  18.628  47.106  1.00  0.00           C  
ATOM   1115  H71 CHL    26      69.886  19.155  46.716  1.00  0.00           H  
ATOM   1116  H72 CHL    26      71.595  19.323  47.004  1.00  0.00           H  
ATOM   1117  C8  CHL    26      71.023  17.364  46.246  1.00  0.00           C  
ATOM   1118  H81 CHL    26      70.062  16.916  45.982  1.00  0.00           H  
ATOM   1119  C9  CHL    26      71.905  16.345  47.030  1.00  0.00           C  
ATOM   1120  H91 CHL    26      72.822  16.886  47.278  1.00  0.00           H  
ATOM   1121  C10 CHL    26      71.261  15.940  48.416  1.00  0.00           C  
ATOM   1122  C11 CHL    26      72.343  15.157  46.098  1.00  0.00           C  
ATOM   1123 H111 CHL    26      73.030  14.493  46.624  1.00  0.00           H  
ATOM   1124 H112 CHL    26      71.480  14.548  45.827  1.00  0.00           H  
ATOM   1125  C12 CHL    26      73.043  15.636  44.788  1.00  0.00           C  
ATOM   1126 H121 CHL    26      73.976  16.144  45.037  1.00  0.00           H  
ATOM   1127 H122 CHL    26      73.308  14.771  44.179  1.00  0.00           H  
ATOM   1128  C13 CHL    26      72.153  16.617  43.986  1.00  0.00           C  
ATOM   1129  C14 CHL    26      71.796  17.769  44.965  1.00  0.00           C  
ATOM   1130 H141 CHL    26      72.748  18.161  45.334  1.00  0.00           H  
ATOM   1131  C15 CHL    26      71.243  18.916  44.114  1.00  0.00           C  
ATOM   1132 H151 CHL    26      70.157  18.854  44.007  1.00  0.00           H  
ATOM   1133 H152 CHL    26      71.501  19.882  44.558  1.00  0.00           H  
ATOM   1134  C16 CHL    26      71.967  18.722  42.766  1.00  0.00           C  
ATOM   1135 H161 CHL    26      71.216  18.548  42.001  1.00  0.00           H  
ATOM   1136 H162 CHL    26      72.528  19.623  42.505  1.00  0.00           H  
ATOM   1137  C17 CHL    26      72.884  17.463  42.890  1.00  0.00           C  
ATOM   1138 H171 CHL    26      73.831  17.802  43.325  1.00  0.00           H  
ATOM   1139  C18 CHL    26      70.898  15.862  43.435  1.00  0.00           C  
ATOM   1140 H181 CHL    26      71.186  15.016  42.807  1.00  0.00           H  
ATOM   1141 H182 CHL    26      70.255  16.518  42.850  1.00  0.00           H  
ATOM   1142 H183 CHL    26      70.284  15.465  44.241  1.00  0.00           H  
ATOM   1143  C19 CHL    26      70.028  15.034  48.202  1.00  0.00           C  
ATOM   1144 H191 CHL    26      70.285  14.093  47.714  1.00  0.00           H  
ATOM   1145 H192 CHL    26      69.284  15.549  47.594  1.00  0.00           H  
ATOM   1146 H193 CHL    26      69.561  14.810  49.160  1.00  0.00           H  
ATOM   1147  C20 CHL    26      73.227  16.812  41.501  1.00  0.00           C  
ATOM   1148 H201 CHL    26      72.293  16.589  40.987  1.00  0.00           H  
ATOM   1149  C21 CHL    26      73.979  15.468  41.610  1.00  0.00           C  
ATOM   1150 H211 CHL    26      74.328  15.151  40.627  1.00  0.00           H  
ATOM   1151 H212 CHL    26      73.303  14.691  41.963  1.00  0.00           H  
ATOM   1152 H213 CHL    26      74.842  15.523  42.278  1.00  0.00           H  
ATOM   1153  C22 CHL    26      74.030  17.810  40.610  1.00  0.00           C  
ATOM   1154 H221 CHL    26      73.512  18.768  40.619  1.00  0.00           H  
ATOM   1155 H222 CHL    26      75.019  17.977  41.046  1.00  0.00           H  
ATOM   1156  C23 CHL    26      74.205  17.384  39.131  1.00  0.00           C  
ATOM   1157 H231 CHL    26      74.942  16.582  39.057  1.00  0.00           H  
ATOM   1158 H232 CHL    26      73.257  16.980  38.765  1.00  0.00           H  
ATOM   1159  C24 CHL    26      74.617  18.522  38.170  1.00  0.00           C  
ATOM   1160 H241 CHL    26      74.680  18.111  37.161  1.00  0.00           H  
ATOM   1161 H242 CHL    26      73.817  19.264  38.159  1.00  0.00           H  
ATOM   1162  C25 CHL    26      75.934  19.262  38.455  1.00  0.00           C  
ATOM   1163 H251 CHL    26      75.815  19.852  39.363  1.00  0.00           H  
ATOM   1164  C26 CHL    26      77.148  18.334  38.594  1.00  0.00           C  
ATOM   1165 H261 CHL    26      76.984  17.618  39.398  1.00  0.00           H  
ATOM   1166 H262 CHL    26      78.050  18.901  38.835  1.00  0.00           H  
ATOM   1167 H263 CHL    26      77.324  17.789  37.664  1.00  0.00           H  
ATOM   1168  C27 CHL    26      76.187  20.224  37.296  1.00  0.00           C  
ATOM   1169 H271 CHL    26      77.040  20.865  37.517  1.00  0.00           H  
ATOM   1170 H272 CHL    26      75.312  20.854  37.122  1.00  0.00           H  
ATOM   1171 H273 CHL    26      76.399  19.668  36.381  1.00  0.00           H  
ATOM   1172  O1  CHL    26      71.333  16.282  52.782  1.00  0.00           O  
ATOM   1173  HO1 CHL    26      72.022  15.707  53.212  1.00  0.00           H  
TER    1174      CHL    26 
ATOM   1174 C116  PA    27      36.814  73.603  41.048  1.00  0.00           C  
ATOM   1175 H16R  PA    27      37.899  73.715  41.000  1.00  0.00           H  
ATOM   1176 H16S  PA    27      36.362  74.577  40.855  1.00  0.00           H  
ATOM   1177 H16T  PA    27      36.504  72.904  40.266  1.00  0.00           H  
ATOM   1178 C115  PA    27      36.386  73.100  42.435  1.00  0.00           C  
ATOM   1179 H15R  PA    27      36.799  73.770  43.192  1.00  0.00           H  
ATOM   1180 H15S  PA    27      36.807  72.106  42.595  1.00  0.00           H  
ATOM   1181 C114  PA    27      34.854  73.011  42.562  1.00  0.00           C  
ATOM   1182 H14R  PA    27      34.510  72.341  41.775  1.00  0.00           H  
ATOM   1183 H14S  PA    27      34.398  73.986  42.372  1.00  0.00           H  
ATOM   1184 C113  PA    27      34.358  72.463  43.917  1.00  0.00           C  
ATOM   1185 H13R  PA    27      34.688  71.430  44.027  1.00  0.00           H  
ATOM   1186 H13S  PA    27      33.266  72.448  43.894  1.00  0.00           H  
ATOM   1187 C112  PA    27      34.815  73.249  45.163  1.00  0.00           C  
ATOM   1188 H12R  PA    27      34.299  74.211  45.202  1.00  0.00           H  
ATOM   1189 H12S  PA    27      35.884  73.457  45.099  1.00  0.00           H  
ATOM   1190 C111  PA    27      34.551  72.485  46.478  1.00  0.00           C  
ATOM   1191 H11R  PA    27      34.770  73.167  47.303  1.00  0.00           H  
ATOM   1192 H11S  PA    27      35.253  71.651  46.559  1.00  0.00           H  
ATOM   1193 C110  PA    27      33.120  71.910  46.591  1.00  0.00           C  
ATOM   1194 H10R  PA    27      33.025  71.103  45.865  1.00  0.00           H  
ATOM   1195 H10S  PA    27      32.388  72.678  46.325  1.00  0.00           H  
ATOM   1196  C19  PA    27      32.785  71.343  47.984  1.00  0.00           C  
ATOM   1197  H9R  PA    27      33.648  70.802  48.371  1.00  0.00           H  
ATOM   1198  H9S  PA    27      31.959  70.628  47.919  1.00  0.00           H  
ATOM   1199  C18  PA    27      32.385  72.482  48.933  1.00  0.00           C  
ATOM   1200  H8R  PA    27      31.443  72.907  48.578  1.00  0.00           H  
ATOM   1201  H8S  PA    27      33.144  73.262  48.878  1.00  0.00           H  
ATOM   1202  C17  PA    27      32.199  72.056  50.396  1.00  0.00           C  
ATOM   1203  H7R  PA    27      33.166  71.806  50.838  1.00  0.00           H  
ATOM   1204  H7S  PA    27      31.562  71.176  50.435  1.00  0.00           H  
ATOM   1205  C16  PA    27      31.552  73.184  51.210  1.00  0.00           C  
ATOM   1206  H6R  PA    27      30.590  73.450  50.768  1.00  0.00           H  
ATOM   1207  H6S  PA    27      32.201  74.058  51.140  1.00  0.00           H  
ATOM   1208  C15  PA    27      31.336  72.816  52.688  1.00  0.00           C  
ATOM   1209  H5R  PA    27      31.198  73.744  53.244  1.00  0.00           H  
ATOM   1210  H5S  PA    27      32.242  72.342  53.064  1.00  0.00           H  
ATOM   1211  C14  PA    27      30.114  71.892  52.917  1.00  0.00           C  
ATOM   1212  H4R  PA    27      30.240  70.964  52.362  1.00  0.00           H  
ATOM   1213  H4S  PA    27      29.234  72.380  52.497  1.00  0.00           H  
ATOM   1214  C13  PA    27      29.832  71.545  54.399  1.00  0.00           C  
ATOM   1215  H3R  PA    27      30.663  70.980  54.821  1.00  0.00           H  
ATOM   1216  H3S  PA    27      28.950  70.902  54.473  1.00  0.00           H  
ATOM   1217  C12  PA    27      29.619  72.796  55.263  1.00  0.00           C  
ATOM   1218  H2R  PA    27      28.849  73.429  54.825  1.00  0.00           H  
ATOM   1219  H2S  PA    27      30.544  73.371  55.305  1.00  0.00           H  
ATOM   1220  C11  PC    28      29.242  72.413  56.669  1.00  0.00           C  
ATOM   1221  O12  PC    28      28.103  72.297  57.075  1.00  0.00           O  
ATOM   1222  O11  PC    28      30.333  72.196  57.426  1.00  0.00           O  
ATOM   1223  C1   PC    28      30.126  71.697  58.775  1.00  0.00           C  
ATOM   1224  HR   PC    28      29.574  70.755  58.729  1.00  0.00           H  
ATOM   1225  HS   PC    28      29.521  72.412  59.336  1.00  0.00           H  
ATOM   1226  C2   PC    28      31.478  71.450  59.494  1.00  0.00           C  
ATOM   1227  HX   PC    28      31.263  71.087  60.500  1.00  0.00           H  
ATOM   1228  C3   PC    28      32.327  72.749  59.611  1.00  0.00           C  
ATOM   1229  HA   PC    28      31.836  73.472  60.266  1.00  0.00           H  
ATOM   1230  HB   PC    28      32.392  73.199  58.617  1.00  0.00           H  
ATOM   1231  O31  PC    28      33.696  72.485  60.076  1.00  0.00           O  
ATOM   1232  P31  PC    28      34.065  72.110  61.604  1.00  0.00           P  
ATOM   1233  O32  PC    28      34.396  73.505  62.309  1.00  0.00           O  
ATOM   1234  C31  PC    28      33.375  74.398  62.810  1.00  0.00           C  
ATOM   1235  H1A  PC    28      32.456  74.283  62.231  1.00  0.00           H  
ATOM   1236  H1B  PC    28      33.758  75.408  62.667  1.00  0.00           H  
ATOM   1237  C32  PC    28      33.127  74.129  64.314  1.00  0.00           C  
ATOM   1238  H2A  PC    28      34.065  74.203  64.864  1.00  0.00           H  
ATOM   1239  H2B  PC    28      32.754  73.113  64.430  1.00  0.00           H  
ATOM   1240  N31  PC    28      32.163  75.019  65.066  1.00  0.00           N  
ATOM   1241  C33  PC    28      32.813  76.316  65.404  1.00  0.00           C  
ATOM   1242  H3A  PC    28      33.628  76.132  66.109  1.00  0.00           H  
ATOM   1243  H3B  PC    28      32.055  76.959  65.853  1.00  0.00           H  
ATOM   1244  H3C  PC    28      33.194  76.757  64.482  1.00  0.00           H  
ATOM   1245  C34  PC    28      30.906  75.330  64.323  1.00  0.00           C  
ATOM   1246  H4A  PC    28      31.149  75.968  63.473  1.00  0.00           H  
ATOM   1247  H4B  PC    28      30.241  75.864  65.005  1.00  0.00           H  
ATOM   1248  H4C  PC    28      30.421  74.407  63.998  1.00  0.00           H  
ATOM   1249  C35  PC    28      31.780  74.329  66.332  1.00  0.00           C  
ATOM   1250  H5A  PC    28      31.396  73.345  66.064  1.00  0.00           H  
ATOM   1251  H5B  PC    28      31.006  74.917  66.832  1.00  0.00           H  
ATOM   1252  H5C  PC    28      32.665  74.230  66.966  1.00  0.00           H  
ATOM   1253  O33  PC    28      32.875  71.518  62.251  1.00  0.00           O  
ATOM   1254  O34  PC    28      35.315  71.306  61.598  1.00  0.00           O  
ATOM   1255  O21  PC    28      32.261  70.463  58.759  1.00  0.00           O  
ATOM   1256  C21  PC    28      31.867  69.177  58.655  1.00  0.00           C  
ATOM   1257  O22  PC    28      30.838  68.734  59.142  1.00  0.00           O  
ATOM   1258  C12  OL    29      32.869  68.383  57.843  1.00  0.00           C  
ATOM   1259  H2R  OL    29      33.853  68.662  58.224  1.00  0.00           H  
ATOM   1260  H2S  OL    29      32.764  67.312  58.010  1.00  0.00           H  
ATOM   1261  C13  OL    29      32.820  68.723  56.332  1.00  0.00           C  
ATOM   1262  H3R  OL    29      32.780  69.809  56.239  1.00  0.00           H  
ATOM   1263  H3S  OL    29      33.759  68.399  55.875  1.00  0.00           H  
ATOM   1264  C14  OL    29      31.658  68.124  55.506  1.00  0.00           C  
ATOM   1265  H4R  OL    29      31.673  67.036  55.610  1.00  0.00           H  
ATOM   1266  H4S  OL    29      30.711  68.486  55.910  1.00  0.00           H  
ATOM   1267  C15  OL    29      31.792  68.508  54.007  1.00  0.00           C  
ATOM   1268  H5R  OL    29      31.967  69.584  53.934  1.00  0.00           H  
ATOM   1269  H5S  OL    29      32.687  68.028  53.610  1.00  0.00           H  
ATOM   1270  C16  OL    29      30.596  68.151  53.088  1.00  0.00           C  
ATOM   1271  H6R  OL    29      30.292  67.112  53.238  1.00  0.00           H  
ATOM   1272  H6S  OL    29      29.743  68.779  53.356  1.00  0.00           H  
ATOM   1273  C17  OL    29      30.962  68.356  51.595  1.00  0.00           C  
ATOM   1274  H7R  OL    29      31.288  69.381  51.438  1.00  0.00           H  
ATOM   1275  H7S  OL    29      31.815  67.733  51.349  1.00  0.00           H  
ATOM   1276  C18  OL    29      29.841  68.017  50.594  1.00  0.00           C  
ATOM   1277  H8R  OL    29      29.421  67.049  50.858  1.00  0.00           H  
ATOM   1278  H8S  OL    29      29.056  68.771  50.677  1.00  0.00           H  
ATOM   1279  C19  OL    29      30.336  68.002  49.160  1.00  0.00           C  
ATOM   1280  H9R  OL    29      30.905  68.879  48.857  1.00  0.00           H  
ATOM   1281 C110  OL    29      30.108  67.038  48.270  1.00  0.00           C  
ATOM   1282 H10R  OL    29      30.510  67.155  47.266  1.00  0.00           H  
ATOM   1283 C111  OL    29      29.369  65.732  48.523  1.00  0.00           C  
ATOM   1284 H11R  OL    29      29.835  64.929  47.948  1.00  0.00           H  
ATOM   1285 H11S  OL    29      29.455  65.433  49.567  1.00  0.00           H  
ATOM   1286 C112  OL    29      27.859  65.814  48.221  1.00  0.00           C  
ATOM   1287 H12R  OL    29      27.405  64.884  48.570  1.00  0.00           H  
ATOM   1288 H12S  OL    29      27.441  66.617  48.827  1.00  0.00           H  
ATOM   1289 C113  OL    29      27.429  66.054  46.758  1.00  0.00           C  
ATOM   1290 H13R  OL    29      26.338  66.100  46.730  1.00  0.00           H  
ATOM   1291 H13S  OL    29      27.805  67.022  46.419  1.00  0.00           H  
ATOM   1292 C114  OL    29      27.880  64.941  45.797  1.00  0.00           C  
ATOM   1293 H14R  OL    29      28.962  65.004  45.662  1.00  0.00           H  
ATOM   1294 H14S  OL    29      27.658  63.974  46.254  1.00  0.00           H  
ATOM   1295 C115  OL    29      27.188  65.000  44.416  1.00  0.00           C  
ATOM   1296 H15R  OL    29      27.639  64.242  43.771  1.00  0.00           H  
ATOM   1297 H15S  OL    29      26.134  64.733  44.523  1.00  0.00           H  
ATOM   1298 C116  OL    29      27.298  66.371  43.718  1.00  0.00           C  
ATOM   1299 H16R  OL    29      26.643  67.098  44.206  1.00  0.00           H  
ATOM   1300 H16S  OL    29      28.321  66.734  43.817  1.00  0.00           H  
ATOM   1301 C117  OL    29      26.947  66.279  42.222  1.00  0.00           C  
ATOM   1302 H17R  OL    29      27.572  65.513  41.762  1.00  0.00           H  
ATOM   1303 H17S  OL    29      25.905  65.969  42.116  1.00  0.00           H  
ATOM   1304 C118  OL    29      27.191  67.601  41.472  1.00  0.00           C  
ATOM   1305 H18R  OL    29      26.449  68.351  41.754  1.00  0.00           H  
ATOM   1306 H18S  OL    29      27.148  67.451  40.391  1.00  0.00           H  
ATOM   1307 H18T  OL    29      28.183  67.986  41.712  1.00  0.00           H  
TER    1308       OL    29 
ATOM   1308  C1  CHL    30      30.118  11.808  52.654  1.00  0.00           C  
ATOM   1309  H11 CHL    30      30.487  12.816  52.855  1.00  0.00           H  
ATOM   1310  H12 CHL    30      30.991  11.213  52.398  1.00  0.00           H  
ATOM   1311  C2  CHL    30      29.490  11.229  53.956  1.00  0.00           C  
ATOM   1312  H21 CHL    30      29.301  10.160  53.841  1.00  0.00           H  
ATOM   1313  H22 CHL    30      30.202  11.334  54.776  1.00  0.00           H  
ATOM   1314  C3  CHL    30      28.181  11.946  54.341  1.00  0.00           C  
ATOM   1315  H31 CHL    30      28.408  12.985  54.584  1.00  0.00           H  
ATOM   1316  C4  CHL    30      27.193  11.905  53.165  1.00  0.00           C  
ATOM   1317  H41 CHL    30      26.878  10.869  53.024  1.00  0.00           H  
ATOM   1318  H42 CHL    30      26.305  12.470  53.449  1.00  0.00           H  
ATOM   1319  C5  CHL    30      27.800  12.445  51.867  1.00  0.00           C  
ATOM   1320  C6  CHL    30      27.169  13.395  51.178  1.00  0.00           C  
ATOM   1321  H61 CHL    30      26.213  13.770  51.530  1.00  0.00           H  
ATOM   1322  C7  CHL    30      27.664  13.998  49.877  1.00  0.00           C  
ATOM   1323  H71 CHL    30      26.837  14.130  49.176  1.00  0.00           H  
ATOM   1324  H72 CHL    30      28.049  15.002  50.069  1.00  0.00           H  
ATOM   1325  C8  CHL    30      28.746  13.119  49.214  1.00  0.00           C  
ATOM   1326  H81 CHL    30      28.258  12.222  48.829  1.00  0.00           H  
ATOM   1327  C9  CHL    30      29.800  12.732  50.302  1.00  0.00           C  
ATOM   1328  H91 CHL    30      30.088  13.679  50.769  1.00  0.00           H  
ATOM   1329  C10 CHL    30      29.151  11.846  51.434  1.00  0.00           C  
ATOM   1330  C11 CHL    30      31.134  12.166  49.716  1.00  0.00           C  
ATOM   1331 H111 CHL    30      31.888  12.118  50.505  1.00  0.00           H  
ATOM   1332 H112 CHL    30      31.022  11.149  49.346  1.00  0.00           H  
ATOM   1333  C12 CHL    30      31.669  13.030  48.554  1.00  0.00           C  
ATOM   1334 H121 CHL    30      31.910  14.028  48.940  1.00  0.00           H  
ATOM   1335 H122 CHL    30      32.606  12.593  48.213  1.00  0.00           H  
ATOM   1336  C13 CHL    30      30.604  13.135  47.419  1.00  0.00           C  
ATOM   1337  C14 CHL    30      29.409  13.887  48.040  1.00  0.00           C  
ATOM   1338 H141 CHL    30      29.789  14.826  48.457  1.00  0.00           H  
ATOM   1339  C15 CHL    30      28.528  14.277  46.837  1.00  0.00           C  
ATOM   1340 H151 CHL    30      27.898  13.435  46.538  1.00  0.00           H  
ATOM   1341 H152 CHL    30      27.885  15.137  47.044  1.00  0.00           H  
ATOM   1342  C16 CHL    30      29.560  14.578  45.722  1.00  0.00           C  
ATOM   1343 H161 CHL    30      29.280  14.033  44.815  1.00  0.00           H  
ATOM   1344 H162 CHL    30      29.576  15.644  45.479  1.00  0.00           H  
ATOM   1345  C17 CHL    30      30.953  14.109  46.255  1.00  0.00           C  
ATOM   1346 H171 CHL    30      31.459  14.974  46.693  1.00  0.00           H  
ATOM   1347  C18 CHL    30      30.170  11.728  46.866  1.00  0.00           C  
ATOM   1348 H181 CHL    30      29.518  11.822  45.996  1.00  0.00           H  
ATOM   1349 H182 CHL    30      29.627  11.130  47.595  1.00  0.00           H  
ATOM   1350 H183 CHL    30      31.030  11.133  46.565  1.00  0.00           H  
ATOM   1351  C19 CHL    30      28.903  10.389  50.954  1.00  0.00           C  
ATOM   1352 H191 CHL    30      28.551   9.761  51.770  1.00  0.00           H  
ATOM   1353 H192 CHL    30      29.815   9.923  50.583  1.00  0.00           H  
ATOM   1354 H193 CHL    30      28.143  10.355  50.173  1.00  0.00           H  
ATOM   1355  C20 CHL    30      31.847  13.545  45.108  1.00  0.00           C  
ATOM   1356 H201 CHL    30      31.259  12.798  44.571  1.00  0.00           H  
ATOM   1357  C21 CHL    30      33.130  12.851  45.604  1.00  0.00           C  
ATOM   1358 H211 CHL    30      32.904  11.897  46.073  1.00  0.00           H  
ATOM   1359 H212 CHL    30      33.648  13.484  46.328  1.00  0.00           H  
ATOM   1360 H213 CHL    30      33.806  12.641  44.772  1.00  0.00           H  
ATOM   1361  C22 CHL    30      32.205  14.626  44.060  1.00  0.00           C  
ATOM   1362 H221 CHL    30      32.325  14.095  43.118  1.00  0.00           H  
ATOM   1363 H222 CHL    30      31.363  15.306  43.926  1.00  0.00           H  
ATOM   1364  C23 CHL    30      33.485  15.459  44.324  1.00  0.00           C  
ATOM   1365 H231 CHL    30      33.372  15.992  45.271  1.00  0.00           H  
ATOM   1366 H232 CHL    30      34.359  14.814  44.424  1.00  0.00           H  
ATOM   1367  C24 CHL    30      33.778  16.474  43.197  1.00  0.00           C  
ATOM   1368 H241 CHL    30      32.987  17.223  43.194  1.00  0.00           H  
ATOM   1369 H242 CHL    30      34.701  17.007  43.434  1.00  0.00           H  
ATOM   1370  C25 CHL    30      33.893  15.870  41.781  1.00  0.00           C  
ATOM   1371 H251 CHL    30      33.072  15.181  41.599  1.00  0.00           H  
ATOM   1372  C26 CHL    30      35.225  15.132  41.567  1.00  0.00           C  
ATOM   1373 H261 CHL    30      35.371  14.341  42.305  1.00  0.00           H  
ATOM   1374 H262 CHL    30      36.046  15.843  41.640  1.00  0.00           H  
ATOM   1375 H263 CHL    30      35.269  14.673  40.577  1.00  0.00           H  
ATOM   1376  C27 CHL    30      33.727  16.968  40.734  1.00  0.00           C  
ATOM   1377 H271 CHL    30      34.407  17.800  40.911  1.00  0.00           H  
ATOM   1378 H272 CHL    30      32.708  17.354  40.770  1.00  0.00           H  
ATOM   1379 H273 CHL    30      33.910  16.565  39.738  1.00  0.00           H  
ATOM   1380  O1  CHL    30      27.574  11.311  55.470  1.00  0.00           O  
ATOM   1381  HO1 CHL    30      26.749  11.858  55.638  1.00  0.00           H  
TER    1382      CHL    30 
ATOM   1382 C116  PA    31      63.134  21.173  38.683  1.00  0.00           C  
ATOM   1383 H16R  PA    31      63.521  22.026  38.118  1.00  0.00           H  
ATOM   1384 H16S  PA    31      62.371  20.677  38.077  1.00  0.00           H  
ATOM   1385 H16T  PA    31      63.954  20.474  38.848  1.00  0.00           H  
ATOM   1386 C115  PA    31      62.535  21.620  40.032  1.00  0.00           C  
ATOM   1387 H15R  PA    31      62.335  20.746  40.654  1.00  0.00           H  
ATOM   1388 H15S  PA    31      61.577  22.103  39.836  1.00  0.00           H  
ATOM   1389 C114  PA    31      63.447  22.590  40.813  1.00  0.00           C  
ATOM   1390 H14R  PA    31      63.758  23.395  40.140  1.00  0.00           H  
ATOM   1391 H14S  PA    31      64.354  22.077  41.136  1.00  0.00           H  
ATOM   1392 C113  PA    31      62.787  23.233  42.048  1.00  0.00           C  
ATOM   1393 H13R  PA    31      61.922  23.814  41.719  1.00  0.00           H  
ATOM   1394 H13S  PA    31      63.493  23.943  42.479  1.00  0.00           H  
ATOM   1395 C112  PA    31      62.289  22.295  43.163  1.00  0.00           C  
ATOM   1396 H12R  PA    31      61.412  21.767  42.805  1.00  0.00           H  
ATOM   1397 H12S  PA    31      61.945  22.945  43.966  1.00  0.00           H  
ATOM   1398 C111  PA    31      63.272  21.265  43.761  1.00  0.00           C  
ATOM   1399 H11R  PA    31      64.109  21.777  44.240  1.00  0.00           H  
ATOM   1400 H11S  PA    31      63.682  20.643  42.962  1.00  0.00           H  
ATOM   1401 C110  PA    31      62.555  20.362  44.796  1.00  0.00           C  
ATOM   1402 H10R  PA    31      63.210  19.534  45.079  1.00  0.00           H  
ATOM   1403 H10S  PA    31      61.685  19.897  44.328  1.00  0.00           H  
ATOM   1404  C19  PA    31      62.068  21.123  46.054  1.00  0.00           C  
ATOM   1405  H9R  PA    31      61.423  20.457  46.630  1.00  0.00           H  
ATOM   1406  H9S  PA    31      61.438  21.962  45.756  1.00  0.00           H  
ATOM   1407  C18  PA    31      63.207  21.658  46.952  1.00  0.00           C  
ATOM   1408  H8R  PA    31      63.796  22.389  46.394  1.00  0.00           H  
ATOM   1409  H8S  PA    31      63.875  20.836  47.208  1.00  0.00           H  
ATOM   1410  C17  PA    31      62.703  22.336  48.245  1.00  0.00           C  
ATOM   1411  H7R  PA    31      61.686  21.998  48.457  1.00  0.00           H  
ATOM   1412  H7S  PA    31      62.655  23.411  48.073  1.00  0.00           H  
ATOM   1413  C16  PA    31      63.596  22.053  49.474  1.00  0.00           C  
ATOM   1414  H6R  PA    31      64.588  22.484  49.313  1.00  0.00           H  
ATOM   1415  H6S  PA    31      63.734  20.973  49.570  1.00  0.00           H  
ATOM   1416  C15  PA    31      62.999  22.578  50.800  1.00  0.00           C  
ATOM   1417  H5R  PA    31      63.506  22.069  51.620  1.00  0.00           H  
ATOM   1418  H5S  PA    31      61.948  22.284  50.844  1.00  0.00           H  
ATOM   1419  C14  PA    31      63.107  24.112  50.975  1.00  0.00           C  
ATOM   1420  H4R  PA    31      62.497  24.574  50.199  1.00  0.00           H  
ATOM   1421  H4S  PA    31      64.136  24.425  50.798  1.00  0.00           H  
ATOM   1422  C13  PA    31      62.639  24.671  52.342  1.00  0.00           C  
ATOM   1423  H3R  PA    31      61.641  24.287  52.567  1.00  0.00           H  
ATOM   1424  H3S  PA    31      62.535  25.755  52.260  1.00  0.00           H  
ATOM   1425  C12  PA    31      63.588  24.389  53.526  1.00  0.00           C  
ATOM   1426  H2R  PA    31      63.760  23.317  53.636  1.00  0.00           H  
ATOM   1427  H2S  PA    31      64.555  24.860  53.343  1.00  0.00           H  
ATOM   1428  C11  PC    32      63.004  24.940  54.809  1.00  0.00           C  
ATOM   1429  O12  PC    32      61.932  24.583  55.259  1.00  0.00           O  
ATOM   1430  O11  PC    32      63.780  25.892  55.364  1.00  0.00           O  
ATOM   1431  C1   PC    32      63.334  26.528  56.604  1.00  0.00           C  
ATOM   1432  HR   PC    32      64.237  26.773  57.169  1.00  0.00           H  
ATOM   1433  HS   PC    32      62.726  25.846  57.204  1.00  0.00           H  
ATOM   1434  C2   PC    32      62.578  27.860  56.357  1.00  0.00           C  
ATOM   1435  HX   PC    32      63.301  28.538  55.901  1.00  0.00           H  
ATOM   1436  C3   PC    32      62.108  28.500  57.692  1.00  0.00           C  
ATOM   1437  HA   PC    32      61.699  29.498  57.505  1.00  0.00           H  
ATOM   1438  HB   PC    32      62.994  28.605  58.325  1.00  0.00           H  
ATOM   1439  O31  PC    32      61.127  27.698  58.419  1.00  0.00           O  
ATOM   1440  P31  PC    32      60.981  27.792  60.022  1.00  0.00           P  
ATOM   1441  O32  PC    32      62.081  26.769  60.539  1.00  0.00           O  
ATOM   1442  C31  PC    32      63.368  27.204  61.037  1.00  0.00           C  
ATOM   1443  H1A  PC    32      63.765  28.002  60.403  1.00  0.00           H  
ATOM   1444  H1B  PC    32      64.079  26.372  60.988  1.00  0.00           H  
ATOM   1445  C32  PC    32      63.217  27.701  62.498  1.00  0.00           C  
ATOM   1446  H2A  PC    32      62.575  28.584  62.496  1.00  0.00           H  
ATOM   1447  H2B  PC    32      64.198  28.001  62.868  1.00  0.00           H  
ATOM   1448  N31  PC    32      62.651  26.767  63.554  1.00  0.00           N  
ATOM   1449  C33  PC    32      61.196  27.023  63.790  1.00  0.00           C  
ATOM   1450  H3A  PC    32      60.656  26.911  62.850  1.00  0.00           H  
ATOM   1451  H3B  PC    32      61.078  28.039  64.171  1.00  0.00           H  
ATOM   1452  H3C  PC    32      60.825  26.309  64.532  1.00  0.00           H  
ATOM   1453  C34  PC    32      62.869  25.326  63.234  1.00  0.00           C  
ATOM   1454  H4A  PC    32      62.181  24.725  63.830  1.00  0.00           H  
ATOM   1455  H4B  PC    32      63.904  25.090  63.484  1.00  0.00           H  
ATOM   1456  H4C  PC    32      62.695  25.156  62.172  1.00  0.00           H  
ATOM   1457  C35  PC    32      63.360  27.015  64.840  1.00  0.00           C  
ATOM   1458  H5A  PC    32      64.335  26.527  64.786  1.00  0.00           H  
ATOM   1459  H5B  PC    32      62.768  26.591  65.649  1.00  0.00           H  
ATOM   1460  H5C  PC    32      63.476  28.089  64.992  1.00  0.00           H  
ATOM   1461  O33  PC    32      61.343  29.155  60.473  1.00  0.00           O  
ATOM   1462  O34  PC    32      59.676  27.221  60.409  1.00  0.00           O  
ATOM   1463  O21  PC    32      61.435  27.666  55.464  1.00  0.00           O  
ATOM   1464  C21  PC    32      61.226  28.574  54.489  1.00  0.00           C  
ATOM   1465  O22  PC    32      61.909  29.571  54.328  1.00  0.00           O  
ATOM   1466  C12  OL    33      60.091  28.223  53.556  1.00  0.00           C  
ATOM   1467  H2R  OL    33      59.781  27.191  53.733  1.00  0.00           H  
ATOM   1468  H2S  OL    33      59.231  28.864  53.768  1.00  0.00           H  
ATOM   1469  C13  OL    33      60.537  28.394  52.088  1.00  0.00           C  
ATOM   1470  H3R  OL    33      60.437  29.441  51.792  1.00  0.00           H  
ATOM   1471  H3S  OL    33      61.593  28.129  52.004  1.00  0.00           H  
ATOM   1472  C14  OL    33      59.744  27.503  51.123  1.00  0.00           C  
ATOM   1473  H4R  OL    33      59.936  26.458  51.379  1.00  0.00           H  
ATOM   1474  H4S  OL    33      58.676  27.687  51.261  1.00  0.00           H  
ATOM   1475  C15  OL    33      60.093  27.725  49.640  1.00  0.00           C  
ATOM   1476  H5R  OL    33      59.489  27.019  49.074  1.00  0.00           H  
ATOM   1477  H5S  OL    33      59.784  28.726  49.328  1.00  0.00           H  
ATOM   1478  C16  OL    33      61.581  27.518  49.277  1.00  0.00           C  
ATOM   1479  H6R  OL    33      62.195  28.312  49.708  1.00  0.00           H  
ATOM   1480  H6S  OL    33      61.935  26.577  49.696  1.00  0.00           H  
ATOM   1481  C17  OL    33      61.787  27.480  47.752  1.00  0.00           C  
ATOM   1482  H7R  OL    33      61.301  28.350  47.305  1.00  0.00           H  
ATOM   1483  H7S  OL    33      62.851  27.558  47.524  1.00  0.00           H  
ATOM   1484  C18  OL    33      61.233  26.185  47.123  1.00  0.00           C  
ATOM   1485  H8R  OL    33      61.730  25.325  47.572  1.00  0.00           H  
ATOM   1486  H8S  OL    33      60.171  26.072  47.342  1.00  0.00           H  
ATOM   1487  C19  OL    33      61.448  26.149  45.627  1.00  0.00           C  
ATOM   1488  H9R  OL    33      62.321  25.601  45.288  1.00  0.00           H  
ATOM   1489 C110  OL    33      60.616  26.639  44.720  1.00  0.00           C  
ATOM   1490 H10R  OL    33      60.840  26.487  43.667  1.00  0.00           H  
ATOM   1491 C111  OL    33      59.372  27.439  45.045  1.00  0.00           C  
ATOM   1492 H11R  OL    33      59.480  27.921  46.017  1.00  0.00           H  
ATOM   1493 H11S  OL    33      59.230  28.241  44.316  1.00  0.00           H  
ATOM   1494 C112  OL    33      58.140  26.519  45.047  1.00  0.00           C  
ATOM   1495 H12R  OL    33      57.922  26.220  44.020  1.00  0.00           H  
ATOM   1496 H12S  OL    33      58.360  25.606  45.602  1.00  0.00           H  
ATOM   1497 C113  OL    33      56.893  27.179  45.655  1.00  0.00           C  
ATOM   1498 H13R  OL    33      56.737  28.164  45.208  1.00  0.00           H  
ATOM   1499 H13S  OL    33      56.032  26.556  45.402  1.00  0.00           H  
ATOM   1500 C114  OL    33      56.958  27.285  47.190  1.00  0.00           C  
ATOM   1501 H14R  OL    33      57.056  26.273  47.586  1.00  0.00           H  
ATOM   1502 H14S  OL    33      57.841  27.846  47.514  1.00  0.00           H  
ATOM   1503 C115  OL    33      55.672  27.905  47.773  1.00  0.00           C  
ATOM   1504 H15R  OL    33      54.816  27.405  47.315  1.00  0.00           H  
ATOM   1505 H15S  OL    33      55.622  27.687  48.842  1.00  0.00           H  
ATOM   1506 C116  OL    33      55.542  29.435  47.584  1.00  0.00           C  
ATOM   1507 H16R  OL    33      56.474  29.910  47.893  1.00  0.00           H  
ATOM   1508 H16S  OL    33      55.375  29.684  46.534  1.00  0.00           H  
ATOM   1509 C117  OL    33      54.384  30.003  48.428  1.00  0.00           C  
ATOM   1510 H17R  OL    33      53.443  29.564  48.090  1.00  0.00           H  
ATOM   1511 H17S  OL    33      54.544  29.689  49.461  1.00  0.00           H  
ATOM   1512 C118  OL    33      54.258  31.540  48.388  1.00  0.00           C  
ATOM   1513 H18R  OL    33      55.218  32.017  48.591  1.00  0.00           H  
ATOM   1514 H18S  OL    33      53.543  31.882  49.142  1.00  0.00           H  
ATOM   1515 H18T  OL    33      53.917  31.887  47.415  1.00  0.00           H  
TER    1516       OL    33 
ATOM   1516 C116  PA    34      22.723  34.995  42.743  1.00  0.00           C  
ATOM   1517 H16R  PA    34      22.433  36.034  42.908  1.00  0.00           H  
ATOM   1518 H16S  PA    34      22.032  34.352  43.292  1.00  0.00           H  
ATOM   1519 H16T  PA    34      22.626  34.783  41.676  1.00  0.00           H  
ATOM   1520 C115  PA    34      24.169  34.752  43.216  1.00  0.00           C  
ATOM   1521 H15R  PA    34      24.865  35.300  42.577  1.00  0.00           H  
ATOM   1522 H15S  PA    34      24.400  33.689  43.116  1.00  0.00           H  
ATOM   1523 C114  PA    34      24.390  35.169  44.681  1.00  0.00           C  
ATOM   1524 H14R  PA    34      25.392  34.872  44.995  1.00  0.00           H  
ATOM   1525 H14S  PA    34      23.697  34.612  45.299  1.00  0.00           H  
ATOM   1526 C113  PA    34      24.194  36.673  44.950  1.00  0.00           C  
ATOM   1527 H13R  PA    34      23.151  36.962  44.797  1.00  0.00           H  
ATOM   1528 H13S  PA    34      24.790  37.263  44.252  1.00  0.00           H  
ATOM   1529 C112  PA    34      24.630  37.057  46.371  1.00  0.00           C  
ATOM   1530 H12R  PA    34      24.671  38.146  46.404  1.00  0.00           H  
ATOM   1531 H12S  PA    34      25.644  36.693  46.556  1.00  0.00           H  
ATOM   1532 C111  PA    34      23.699  36.556  47.493  1.00  0.00           C  
ATOM   1533 H11R  PA    34      23.817  35.479  47.646  1.00  0.00           H  
ATOM   1534 H11S  PA    34      22.658  36.747  47.232  1.00  0.00           H  
ATOM   1535 C110  PA    34      24.036  37.311  48.786  1.00  0.00           C  
ATOM   1536 H10R  PA    34      23.996  38.382  48.574  1.00  0.00           H  
ATOM   1537 H10S  PA    34      25.063  37.064  49.068  1.00  0.00           H  
ATOM   1538  C19  PA    34      23.076  37.023  49.955  1.00  0.00           C  
ATOM   1539  H9R  PA    34      22.976  35.945  50.089  1.00  0.00           H  
ATOM   1540  H9S  PA    34      22.091  37.437  49.724  1.00  0.00           H  
ATOM   1541  C18  PA    34      23.594  37.657  51.259  1.00  0.00           C  
ATOM   1542  H8R  PA    34      23.541  38.744  51.172  1.00  0.00           H  
ATOM   1543  H8S  PA    34      24.647  37.392  51.366  1.00  0.00           H  
ATOM   1544  C17  PA    34      22.851  37.189  52.528  1.00  0.00           C  
ATOM   1545  H7R  PA    34      22.924  36.103  52.605  1.00  0.00           H  
ATOM   1546  H7S  PA    34      21.788  37.421  52.456  1.00  0.00           H  
ATOM   1547  C16  PA    34      23.431  37.839  53.802  1.00  0.00           C  
ATOM   1548  H6R  PA    34      23.119  38.884  53.849  1.00  0.00           H  
ATOM   1549  H6S  PA    34      24.522  37.841  53.746  1.00  0.00           H  
ATOM   1550  C15  PA    34      22.983  37.121  55.093  1.00  0.00           C  
ATOM   1551  H5R  PA    34      23.331  36.087  55.061  1.00  0.00           H  
ATOM   1552  H5S  PA    34      21.893  37.092  55.129  1.00  0.00           H  
ATOM   1553  C14  PA    34      23.526  37.790  56.374  1.00  0.00           C  
ATOM   1554  H4R  PA    34      23.133  38.806  56.452  1.00  0.00           H  
ATOM   1555  H4S  PA    34      24.613  37.873  56.294  1.00  0.00           H  
ATOM   1556  C13  PA    34      23.199  37.042  57.684  1.00  0.00           C  
ATOM   1557  H3R  PA    34      23.667  37.599  58.496  1.00  0.00           H  
ATOM   1558  H3S  PA    34      23.668  36.057  57.660  1.00  0.00           H  
ATOM   1559  C12  PA    34      21.692  36.899  58.000  1.00  0.00           C  
ATOM   1560  H2R  PA    34      21.163  36.477  57.148  1.00  0.00           H  
ATOM   1561  H2S  PA    34      21.283  37.895  58.186  1.00  0.00           H  
ATOM   1562  C11  PE    35      21.412  36.000  59.189  1.00  0.00           C  
ATOM   1563  O12  PE    35      20.633  36.299  60.079  1.00  0.00           O  
ATOM   1564  O11  PE    35      22.052  34.817  59.127  1.00  0.00           O  
ATOM   1565  C1   PE    35      21.850  33.816  60.170  1.00  0.00           C  
ATOM   1566  HR   PE    35      21.871  34.301  61.145  1.00  0.00           H  
ATOM   1567  HS   PE    35      22.684  33.113  60.130  1.00  0.00           H  
ATOM   1568  C2   PE    35      20.528  33.019  59.972  1.00  0.00           C  
ATOM   1569  HX   PE    35      19.689  33.702  60.034  1.00  0.00           H  
ATOM   1570  C3   PE    35      20.309  31.925  61.048  1.00  0.00           C  
ATOM   1571  HA   PE    35      20.980  31.085  60.842  1.00  0.00           H  
ATOM   1572  HB   PE    35      19.280  31.554  60.995  1.00  0.00           H  
ATOM   1573  O31  PE    35      20.603  32.396  62.399  1.00  0.00           O  
ATOM   1574  P31  PE    35      19.631  33.349  63.234  1.00  0.00           P  
ATOM   1575  O32  PE    35      20.151  34.815  62.903  1.00  0.00           O  
ATOM   1576  C31  PE    35      21.266  35.424  63.601  1.00  0.00           C  
ATOM   1577  H1A  PE    35      21.781  36.092  62.904  1.00  0.00           H  
ATOM   1578  H1B  PE    35      21.971  34.651  63.921  1.00  0.00           H  
ATOM   1579  C32  PE    35      20.757  36.223  64.822  1.00  0.00           C  
ATOM   1580  H2A  PE    35      20.410  35.537  65.595  1.00  0.00           H  
ATOM   1581  H2B  PE    35      21.565  36.824  65.243  1.00  0.00           H  
ATOM   1582  N31  PE    35      19.614  37.159  64.519  1.00  0.00           N  
ATOM   1583 HN1A  PE    35      19.180  37.567  65.372  1.00  0.00           H  
ATOM   1584 HN1B  PE    35      19.902  37.976  63.937  1.00  0.00           H  
ATOM   1585 HN1C  PE    35      18.854  36.661  64.015  1.00  0.00           H  
ATOM   1586  O33  PE    35      18.250  33.259  62.712  1.00  0.00           O  
ATOM   1587  O34  PE    35      19.886  33.060  64.668  1.00  0.00           O  
ATOM   1588  O21  PE    35      20.544  32.346  58.684  1.00  0.00           O  
ATOM   1589  C21  PE    35      20.295  33.049  57.568  1.00  0.00           C  
ATOM   1590  O22  PE    35      19.725  34.130  57.562  1.00  0.00           O  
ATOM   1591  C12  OL    36      20.748  32.317  56.329  1.00  0.00           C  
ATOM   1592  H2R  OL    36      21.677  31.785  56.546  1.00  0.00           H  
ATOM   1593  H2S  OL    36      20.001  31.564  56.086  1.00  0.00           H  
ATOM   1594  C13  OL    36      20.985  33.232  55.114  1.00  0.00           C  
ATOM   1595  H3R  OL    36      20.089  33.818  54.893  1.00  0.00           H  
ATOM   1596  H3S  OL    36      21.799  33.932  55.321  1.00  0.00           H  
ATOM   1597  C14  OL    36      21.341  32.372  53.893  1.00  0.00           C  
ATOM   1598  H4R  OL    36      22.354  31.979  54.000  1.00  0.00           H  
ATOM   1599  H4S  OL    36      20.666  31.518  53.853  1.00  0.00           H  
ATOM   1600  C15  OL    36      21.177  33.173  52.597  1.00  0.00           C  
ATOM   1601  H5R  OL    36      20.116  33.407  52.494  1.00  0.00           H  
ATOM   1602  H5S  OL    36      21.725  34.114  52.682  1.00  0.00           H  
ATOM   1603  C16  OL    36      21.640  32.413  51.344  1.00  0.00           C  
ATOM   1604  H6R  OL    36      22.715  32.225  51.395  1.00  0.00           H  
ATOM   1605  H6S  OL    36      21.137  31.446  51.290  1.00  0.00           H  
ATOM   1606  C17  OL    36      21.300  33.201  50.071  1.00  0.00           C  
ATOM   1607  H7R  OL    36      20.216  33.184  49.928  1.00  0.00           H  
ATOM   1608  H7S  OL    36      21.589  34.247  50.182  1.00  0.00           H  
ATOM   1609  C18  OL    36      22.002  32.596  48.849  1.00  0.00           C  
ATOM   1610  H8R  OL    36      23.084  32.632  48.999  1.00  0.00           H  
ATOM   1611  H8S  OL    36      21.700  31.553  48.736  1.00  0.00           H  
ATOM   1612  C19  OL    36      21.633  33.358  47.606  1.00  0.00           C  
ATOM   1613  H9R  OL    36      20.920  34.164  47.744  1.00  0.00           H  
ATOM   1614 C110  OL    36      22.099  33.100  46.395  1.00  0.00           C  
ATOM   1615 H10R  OL    36      21.739  33.698  45.561  1.00  0.00           H  
ATOM   1616 C111  OL    36      23.084  32.005  46.036  1.00  0.00           C  
ATOM   1617 H11R  OL    36      24.024  32.427  45.674  1.00  0.00           H  
ATOM   1618 H11S  OL    36      23.324  31.377  46.895  1.00  0.00           H  
ATOM   1619 C112  OL    36      22.455  31.154  44.930  1.00  0.00           C  
ATOM   1620 H12R  OL    36      21.489  30.804  45.293  1.00  0.00           H  
ATOM   1621 H12S  OL    36      22.251  31.777  44.056  1.00  0.00           H  
ATOM   1622 C113  OL    36      23.303  29.944  44.503  1.00  0.00           C  
ATOM   1623 H13R  OL    36      24.277  30.281  44.141  1.00  0.00           H  
ATOM   1624 H13S  OL    36      23.457  29.295  45.368  1.00  0.00           H  
ATOM   1625 C114  OL    36      22.556  29.210  43.373  1.00  0.00           C  
ATOM   1626 H14R  OL    36      21.510  29.112  43.670  1.00  0.00           H  
ATOM   1627 H14S  OL    36      22.564  29.872  42.506  1.00  0.00           H  
ATOM   1628 C115  OL    36      23.080  27.822  42.926  1.00  0.00           C  
ATOM   1629 H15R  OL    36      22.402  27.435  42.161  1.00  0.00           H  
ATOM   1630 H15S  OL    36      24.049  27.918  42.442  1.00  0.00           H  
ATOM   1631 C116  OL    36      23.189  26.760  44.034  1.00  0.00           C  
ATOM   1632 H16R  OL    36      23.407  25.787  43.583  1.00  0.00           H  
ATOM   1633 H16S  OL    36      24.025  26.989  44.697  1.00  0.00           H  
ATOM   1634 C117  OL    36      21.900  26.683  44.866  1.00  0.00           C  
ATOM   1635 H17R  OL    36      21.827  27.578  45.485  1.00  0.00           H  
ATOM   1636 H17S  OL    36      21.022  26.656  44.216  1.00  0.00           H  
ATOM   1637 C118  OL    36      21.887  25.465  45.787  1.00  0.00           C  
ATOM   1638 H18R  OL    36      22.859  25.351  46.270  1.00  0.00           H  
ATOM   1639 H18S  OL    36      21.662  24.563  45.215  1.00  0.00           H  
ATOM   1640 H18T  OL    36      21.124  25.603  46.554  1.00  0.00           H  
TER    1641       OL    36 
ATOM   1641 C116  PA    37      11.001  60.909  43.095  1.00  0.00           C  
ATOM   1642 H16R  PA    37      10.320  60.111  43.398  1.00  0.00           H  
ATOM   1643 H16S  PA    37      12.023  60.544  43.216  1.00  0.00           H  
ATOM   1644 H16T  PA    37      10.834  61.109  42.034  1.00  0.00           H  
ATOM   1645 C115  PA    37      10.782  62.191  43.926  1.00  0.00           C  
ATOM   1646 H15R  PA    37       9.843  62.659  43.615  1.00  0.00           H  
ATOM   1647 H15S  PA    37      11.584  62.899  43.705  1.00  0.00           H  
ATOM   1648 C114  PA    37      10.731  61.918  45.448  1.00  0.00           C  
ATOM   1649 H14R  PA    37      11.525  61.221  45.724  1.00  0.00           H  
ATOM   1650 H14S  PA    37       9.789  61.418  45.669  1.00  0.00           H  
ATOM   1651 C113  PA    37      10.853  63.191  46.319  1.00  0.00           C  
ATOM   1652 H13R  PA    37      10.186  63.965  45.933  1.00  0.00           H  
ATOM   1653 H13S  PA    37      11.873  63.579  46.239  1.00  0.00           H  
ATOM   1654 C112  PA    37      10.530  62.949  47.812  1.00  0.00           C  
ATOM   1655 H12R  PA    37      11.107  62.094  48.175  1.00  0.00           H  
ATOM   1656 H12S  PA    37       9.474  62.697  47.927  1.00  0.00           H  
ATOM   1657 C111  PA    37      10.842  64.194  48.671  1.00  0.00           C  
ATOM   1658 H11R  PA    37      10.225  65.030  48.332  1.00  0.00           H  
ATOM   1659 H11S  PA    37      11.885  64.467  48.499  1.00  0.00           H  
ATOM   1660 C110  PA    37      10.630  63.949  50.185  1.00  0.00           C  
ATOM   1661 H10R  PA    37      11.247  63.093  50.461  1.00  0.00           H  
ATOM   1662 H10S  PA    37       9.589  63.678  50.382  1.00  0.00           H  
ATOM   1663  C19  PA    37      11.025  65.149  51.079  1.00  0.00           C  
ATOM   1664  H9R  PA    37      10.232  65.898  51.092  1.00  0.00           H  
ATOM   1665  H9S  PA    37      11.895  65.631  50.630  1.00  0.00           H  
ATOM   1666  C18  PA    37      11.416  64.769  52.526  1.00  0.00           C  
ATOM   1667  H8R  PA    37      11.690  65.677  53.066  1.00  0.00           H  
ATOM   1668  H8S  PA    37      12.326  64.168  52.465  1.00  0.00           H  
ATOM   1669  C17  PA    37      10.376  64.002  53.382  1.00  0.00           C  
ATOM   1670  H7R  PA    37      10.887  63.669  54.285  1.00  0.00           H  
ATOM   1671  H7S  PA    37      10.046  63.104  52.855  1.00  0.00           H  
ATOM   1672  C16  PA    37       9.147  64.841  53.801  1.00  0.00           C  
ATOM   1673  H6R  PA    37       8.460  64.902  52.955  1.00  0.00           H  
ATOM   1674  H6S  PA    37       9.485  65.854  54.025  1.00  0.00           H  
ATOM   1675  C15  PA    37       8.358  64.359  55.042  1.00  0.00           C  
ATOM   1676  H5R  PA    37       7.442  64.954  55.104  1.00  0.00           H  
ATOM   1677  H5S  PA    37       8.933  64.581  55.942  1.00  0.00           H  
ATOM   1678  C14  PA    37       7.950  62.874  55.056  1.00  0.00           C  
ATOM   1679  H4R  PA    37       8.828  62.226  55.055  1.00  0.00           H  
ATOM   1680  H4S  PA    37       7.385  62.663  54.147  1.00  0.00           H  
ATOM   1681  C13  PA    37       7.053  62.521  56.259  1.00  0.00           C  
ATOM   1682  H3R  PA    37       6.662  61.519  56.078  1.00  0.00           H  
ATOM   1683  H3S  PA    37       6.198  63.202  56.257  1.00  0.00           H  
ATOM   1684  C12  PA    37       7.717  62.557  57.661  1.00  0.00           C  
ATOM   1685  H2R  PA    37       8.411  63.394  57.751  1.00  0.00           H  
ATOM   1686  H2S  PA    37       6.939  62.713  58.409  1.00  0.00           H  
ATOM   1687  C11  PE    38       8.432  61.271  58.008  1.00  0.00           C  
ATOM   1688  O12  PE    38       8.779  60.460  57.169  1.00  0.00           O  
ATOM   1689  O11  PE    38       8.671  61.132  59.332  1.00  0.00           O  
ATOM   1690  C1   PE    38       9.400  59.953  59.809  1.00  0.00           C  
ATOM   1691  HR   PE    38       9.190  59.081  59.182  1.00  0.00           H  
ATOM   1692  HS   PE    38       9.055  59.713  60.818  1.00  0.00           H  
ATOM   1693  C2   PE    38      10.936  60.202  59.846  1.00  0.00           C  
ATOM   1694  HX   PE    38      11.443  59.248  59.990  1.00  0.00           H  
ATOM   1695  C3   PE    38      11.428  61.132  60.991  1.00  0.00           C  
ATOM   1696  HA   PE    38      10.917  62.097  60.974  1.00  0.00           H  
ATOM   1697  HB   PE    38      12.493  61.303  60.811  1.00  0.00           H  
ATOM   1698  O31  PE    38      11.292  60.520  62.309  1.00  0.00           O  
ATOM   1699  P31  PE    38      10.066  60.842  63.289  1.00  0.00           P  
ATOM   1700  O32  PE    38      10.731  61.667  64.491  1.00  0.00           O  
ATOM   1701  C31  PE    38      10.849  63.119  64.497  1.00  0.00           C  
ATOM   1702  H1A  PE    38      10.931  63.445  65.539  1.00  0.00           H  
ATOM   1703  H1B  PE    38       9.959  63.581  64.058  1.00  0.00           H  
ATOM   1704  C32  PE    38      12.106  63.580  63.736  1.00  0.00           C  
ATOM   1705  H2A  PE    38      12.991  63.060  64.113  1.00  0.00           H  
ATOM   1706  H2B  PE    38      11.991  63.362  62.671  1.00  0.00           H  
ATOM   1707  N31  PE    38      12.343  65.067  63.851  1.00  0.00           N  
ATOM   1708 HN1A  PE    38      11.532  65.596  63.469  1.00  0.00           H  
ATOM   1709 HN1B  PE    38      12.458  65.397  64.829  1.00  0.00           H  
ATOM   1710 HN1C  PE    38      13.170  65.391  63.317  1.00  0.00           H  
ATOM   1711  O33  PE    38       9.087  61.704  62.598  1.00  0.00           O  
ATOM   1712  O34  PE    38       9.614  59.539  63.823  1.00  0.00           O  
ATOM   1713  O21  PE    38      11.394  60.771  58.579  1.00  0.00           O  
ATOM   1714  C21  PE    38      11.661  59.905  57.575  1.00  0.00           C  
ATOM   1715  O22  PE    38      11.516  58.698  57.671  1.00  0.00           O  
ATOM   1716  C12  OL    39      12.171  60.612  56.338  1.00  0.00           C  
ATOM   1717  H2R  OL    39      11.333  60.851  55.678  1.00  0.00           H  
ATOM   1718  H2S  OL    39      12.634  61.557  56.632  1.00  0.00           H  
ATOM   1719  C13  OL    39      13.224  59.750  55.621  1.00  0.00           C  
ATOM   1720  H3R  OL    39      14.020  59.512  56.329  1.00  0.00           H  
ATOM   1721  H3S  OL    39      12.777  58.806  55.302  1.00  0.00           H  
ATOM   1722  C14  OL    39      13.849  60.437  54.402  1.00  0.00           C  
ATOM   1723  H4R  OL    39      13.989  61.506  54.589  1.00  0.00           H  
ATOM   1724  H4S  OL    39      14.834  59.999  54.226  1.00  0.00           H  
ATOM   1725  C15  OL    39      13.002  60.212  53.143  1.00  0.00           C  
ATOM   1726  H5R  OL    39      12.866  59.139  52.998  1.00  0.00           H  
ATOM   1727  H5S  OL    39      12.010  60.659  53.255  1.00  0.00           H  
ATOM   1728  C16  OL    39      13.731  60.781  51.920  1.00  0.00           C  
ATOM   1729  H6R  OL    39      13.813  61.864  52.020  1.00  0.00           H  
ATOM   1730  H6S  OL    39      14.748  60.379  51.894  1.00  0.00           H  
ATOM   1731  C17  OL    39      13.016  60.435  50.605  1.00  0.00           C  
ATOM   1732  H7R  OL    39      13.076  59.356  50.445  1.00  0.00           H  
ATOM   1733  H7S  OL    39      11.957  60.690  50.686  1.00  0.00           H  
ATOM   1734  C18  OL    39      13.622  61.180  49.399  1.00  0.00           C  
ATOM   1735  H8R  OL    39      13.108  60.858  48.496  1.00  0.00           H  
ATOM   1736  H8S  OL    39      13.417  62.249  49.505  1.00  0.00           H  
ATOM   1737  C19  OL    39      15.114  60.944  49.251  1.00  0.00           C  
ATOM   1738  H9R  OL    39      15.742  61.541  49.912  1.00  0.00           H  
ATOM   1739 C110  OL    39      15.677  60.119  48.370  1.00  0.00           C  
ATOM   1740 H10R  OL    39      16.762  60.029  48.342  1.00  0.00           H  
ATOM   1741 C111  OL    39      14.928  59.190  47.430  1.00  0.00           C  
ATOM   1742 H11R  OL    39      15.375  58.197  47.463  1.00  0.00           H  
ATOM   1743 H11S  OL    39      13.898  59.068  47.759  1.00  0.00           H  
ATOM   1744 C112  OL    39      14.924  59.709  45.980  1.00  0.00           C  
ATOM   1745 H12R  OL    39      14.402  60.670  45.964  1.00  0.00           H  
ATOM   1746 H12S  OL    39      15.945  59.876  45.638  1.00  0.00           H  
ATOM   1747 C113  OL    39      14.219  58.771  44.983  1.00  0.00           C  
ATOM   1748 H13R  OL    39      13.195  58.615  45.329  1.00  0.00           H  
ATOM   1749 H13S  OL    39      14.152  59.299  44.030  1.00  0.00           H  
ATOM   1750 C114  OL    39      14.891  57.393  44.741  1.00  0.00           C  
ATOM   1751 H14R  OL    39      14.936  56.838  45.680  1.00  0.00           H  
ATOM   1752 H14S  OL    39      14.260  56.813  44.065  1.00  0.00           H  
ATOM   1753 C115  OL    39      16.317  57.485  44.155  1.00  0.00           C  
ATOM   1754 H15R  OL    39      16.319  58.136  43.280  1.00  0.00           H  
ATOM   1755 H15S  OL    39      16.956  57.966  44.899  1.00  0.00           H  
ATOM   1756 C116  OL    39      16.949  56.128  43.760  1.00  0.00           C  
ATOM   1757 H16R  OL    39      18.034  56.238  43.804  1.00  0.00           H  
ATOM   1758 H16S  OL    39      16.675  55.372  44.498  1.00  0.00           H  
ATOM   1759 C117  OL    39      16.588  55.636  42.337  1.00  0.00           C  
ATOM   1760 H17R  OL    39      15.520  55.425  42.278  1.00  0.00           H  
ATOM   1761 H17S  OL    39      16.814  56.423  41.612  1.00  0.00           H  
ATOM   1762 C118  OL    39      17.360  54.358  41.952  1.00  0.00           C  
ATOM   1763 H18R  OL    39      17.104  53.558  42.648  1.00  0.00           H  
ATOM   1764 H18S  OL    39      18.438  54.530  41.991  1.00  0.00           H  
ATOM   1765 H18T  OL    39      17.116  54.021  40.941  1.00  0.00           H  
TER    1766       OL    39 
ATOM   1766 C116  PA    40      26.193  51.254  41.210  1.00  0.00           C  
ATOM   1767 H16R  PA    40      27.200  51.184  40.794  1.00  0.00           H  
ATOM   1768 H16S  PA    40      25.557  50.534  40.693  1.00  0.00           H  
ATOM   1769 H16T  PA    40      26.236  50.961  42.260  1.00  0.00           H  
ATOM   1770 C115  PA    40      25.642  52.685  41.035  1.00  0.00           C  
ATOM   1771 H15R  PA    40      24.571  52.698  41.252  1.00  0.00           H  
ATOM   1772 H15S  PA    40      25.760  52.969  39.985  1.00  0.00           H  
ATOM   1773 C114  PA    40      26.358  53.740  41.909  1.00  0.00           C  
ATOM   1774 H14R  PA    40      26.143  54.733  41.504  1.00  0.00           H  
ATOM   1775 H14S  PA    40      27.434  53.577  41.827  1.00  0.00           H  
ATOM   1776 C113  PA    40      25.938  53.715  43.399  1.00  0.00           C  
ATOM   1777 H13R  PA    40      26.092  52.714  43.800  1.00  0.00           H  
ATOM   1778 H13S  PA    40      24.868  53.920  43.472  1.00  0.00           H  
ATOM   1779 C112  PA    40      26.685  54.748  44.276  1.00  0.00           C  
ATOM   1780 H12R  PA    40      26.507  55.746  43.872  1.00  0.00           H  
ATOM   1781 H12S  PA    40      27.764  54.572  44.230  1.00  0.00           H  
ATOM   1782 C111  PA    40      26.220  54.742  45.750  1.00  0.00           C  
ATOM   1783 H11R  PA    40      26.697  53.922  46.292  1.00  0.00           H  
ATOM   1784 H11S  PA    40      25.140  54.585  45.799  1.00  0.00           H  
ATOM   1785 C110  PA    40      26.572  56.058  46.464  1.00  0.00           C  
ATOM   1786 H10R  PA    40      26.116  56.892  45.931  1.00  0.00           H  
ATOM   1787 H10S  PA    40      27.650  56.201  46.406  1.00  0.00           H  
ATOM   1788  C19  PA    40      26.114  56.058  47.938  1.00  0.00           C  
ATOM   1789  H9R  PA    40      26.331  55.079  48.369  1.00  0.00           H  
ATOM   1790  H9S  PA    40      25.030  56.196  47.989  1.00  0.00           H  
ATOM   1791  C18  PA    40      26.801  57.142  48.789  1.00  0.00           C  
ATOM   1792  H8R  PA    40      26.446  58.128  48.481  1.00  0.00           H  
ATOM   1793  H8S  PA    40      27.881  57.115  48.622  1.00  0.00           H  
ATOM   1794  C17  PA    40      26.530  56.939  50.291  1.00  0.00           C  
ATOM   1795  H7R  PA    40      27.035  56.028  50.620  1.00  0.00           H  
ATOM   1796  H7S  PA    40      25.462  56.786  50.448  1.00  0.00           H  
ATOM   1797  C16  PA    40      27.018  58.128  51.141  1.00  0.00           C  
ATOM   1798  H6R  PA    40      26.378  59.000  50.977  1.00  0.00           H  
ATOM   1799  H6S  PA    40      28.015  58.403  50.792  1.00  0.00           H  
ATOM   1800  C15  PA    40      27.080  57.807  52.651  1.00  0.00           C  
ATOM   1801  H5R  PA    40      27.685  58.579  53.130  1.00  0.00           H  
ATOM   1802  H5S  PA    40      27.605  56.861  52.802  1.00  0.00           H  
ATOM   1803  C14  PA    40      25.695  57.726  53.333  1.00  0.00           C  
ATOM   1804  H4R  PA    40      25.078  56.985  52.824  1.00  0.00           H  
ATOM   1805  H4S  PA    40      25.193  58.690  53.225  1.00  0.00           H  
ATOM   1806  C13  PA    40      25.742  57.335  54.826  1.00  0.00           C  
ATOM   1807  H3R  PA    40      26.078  56.303  54.918  1.00  0.00           H  
ATOM   1808  H3S  PA    40      24.730  57.373  55.225  1.00  0.00           H  
ATOM   1809  C12  PA    40      26.701  58.215  55.647  1.00  0.00           C  
ATOM   1810  H2R  PA    40      26.616  59.255  55.334  1.00  0.00           H  
ATOM   1811  H2S  PA    40      27.719  57.891  55.428  1.00  0.00           H  
ATOM   1812  C11  PE    41      26.551  58.141  57.148  1.00  0.00           C  
ATOM   1813  O12  PE    41      25.647  57.598  57.764  1.00  0.00           O  
ATOM   1814  O11  PE    41      27.609  58.744  57.718  1.00  0.00           O  
ATOM   1815  C1   PE    41      27.772  58.704  59.159  1.00  0.00           C  
ATOM   1816  HR   PE    41      26.842  58.998  59.643  1.00  0.00           H  
ATOM   1817  HS   PE    41      28.543  59.427  59.437  1.00  0.00           H  
ATOM   1818  C2   PE    41      28.221  57.309  59.667  1.00  0.00           C  
ATOM   1819  HX   PE    41      27.421  56.572  59.554  1.00  0.00           H  
ATOM   1820  C3   PE    41      28.630  57.388  61.144  1.00  0.00           C  
ATOM   1821  HA   PE    41      29.592  57.908  61.198  1.00  0.00           H  
ATOM   1822  HB   PE    41      28.770  56.381  61.545  1.00  0.00           H  
ATOM   1823  O31  PE    41      27.658  58.138  61.927  1.00  0.00           O  
ATOM   1824  P31  PE    41      26.284  57.512  62.409  1.00  0.00           P  
ATOM   1825  O32  PE    41      25.319  57.677  61.159  1.00  0.00           O  
ATOM   1826  C31  PE    41      24.477  58.834  60.973  1.00  0.00           C  
ATOM   1827  H1A  PE    41      24.628  59.235  59.966  1.00  0.00           H  
ATOM   1828  H1B  PE    41      24.741  59.614  61.694  1.00  0.00           H  
ATOM   1829  C32  PE    41      23.004  58.422  61.152  1.00  0.00           C  
ATOM   1830  H2A  PE    41      22.367  59.291  60.965  1.00  0.00           H  
ATOM   1831  H2B  PE    41      22.723  57.641  60.442  1.00  0.00           H  
ATOM   1832  N31  PE    41      22.663  57.905  62.525  1.00  0.00           N  
ATOM   1833 HN1A  PE    41      22.867  58.608  63.267  1.00  0.00           H  
ATOM   1834 HN1B  PE    41      21.650  57.693  62.595  1.00  0.00           H  
ATOM   1835 HN1C  PE    41      23.150  57.019  62.773  1.00  0.00           H  
ATOM   1836  O33  PE    41      26.491  56.058  62.598  1.00  0.00           O  
ATOM   1837  O34  PE    41      25.824  58.347  63.546  1.00  0.00           O  
ATOM   1838  O21  PE    41      29.422  56.882  58.985  1.00  0.00           O  
ATOM   1839  C21  PE    41      29.296  56.089  57.912  1.00  0.00           C  
ATOM   1840  O22  PE    41      28.231  55.769  57.413  1.00  0.00           O  
ATOM   1841  C12  OL    42      30.639  55.625  57.415  1.00  0.00           C  
ATOM   1842  H2R  OL    42      31.430  56.214  57.877  1.00  0.00           H  
ATOM   1843  H2S  OL    42      30.767  54.597  57.760  1.00  0.00           H  
ATOM   1844  C13  OL    42      30.770  55.694  55.881  1.00  0.00           C  
ATOM   1845  H3R  OL    42      31.404  54.861  55.574  1.00  0.00           H  
ATOM   1846  H3S  OL    42      29.792  55.543  55.415  1.00  0.00           H  
ATOM   1847  C14  OL    42      31.392  56.992  55.320  1.00  0.00           C  
ATOM   1848  H4R  OL    42      30.704  57.827  55.463  1.00  0.00           H  
ATOM   1849  H4S  OL    42      32.322  57.234  55.840  1.00  0.00           H  
ATOM   1850  C15  OL    42      31.673  56.811  53.815  1.00  0.00           C  
ATOM   1851  H5R  OL    42      32.210  55.867  53.684  1.00  0.00           H  
ATOM   1852  H5S  OL    42      30.716  56.709  53.299  1.00  0.00           H  
ATOM   1853  C16  OL    42      32.480  57.954  53.152  1.00  0.00           C  
ATOM   1854  H6R  OL    42      33.516  57.908  53.494  1.00  0.00           H  
ATOM   1855  H6S  OL    42      32.503  57.795  52.071  1.00  0.00           H  
ATOM   1856  C17  OL    42      31.898  59.352  53.458  1.00  0.00           C  
ATOM   1857  H7R  OL    42      30.849  59.390  53.158  1.00  0.00           H  
ATOM   1858  H7S  OL    42      31.926  59.519  54.534  1.00  0.00           H  
ATOM   1859  C18  OL    42      32.629  60.533  52.807  1.00  0.00           C  
ATOM   1860  H8R  OL    42      32.374  61.403  53.407  1.00  0.00           H  
ATOM   1861  H8S  OL    42      33.711  60.421  52.882  1.00  0.00           H  
ATOM   1862  C19  OL    42      32.137  60.797  51.400  1.00  0.00           C  
ATOM   1863  H9R  OL    42      31.063  60.909  51.327  1.00  0.00           H  
ATOM   1864 C110  OL    42      32.890  61.020  50.331  1.00  0.00           C  
ATOM   1865 H10R  OL    42      32.429  61.321  49.392  1.00  0.00           H  
ATOM   1866 C111  OL    42      34.387  60.863  50.300  1.00  0.00           C  
ATOM   1867 H11R  OL    42      34.816  61.806  50.631  1.00  0.00           H  
ATOM   1868 H11S  OL    42      34.708  60.089  50.999  1.00  0.00           H  
ATOM   1869 C112  OL    42      34.915  60.530  48.892  1.00  0.00           C  
ATOM   1870 H12R  OL    42      34.640  61.341  48.216  1.00  0.00           H  
ATOM   1871 H12S  OL    42      36.005  60.493  48.931  1.00  0.00           H  
ATOM   1872 C113  OL    42      34.387  59.192  48.336  1.00  0.00           C  
ATOM   1873 H13R  OL    42      34.466  58.431  49.116  1.00  0.00           H  
ATOM   1874 H13S  OL    42      33.329  59.314  48.099  1.00  0.00           H  
ATOM   1875 C114  OL    42      35.124  58.687  47.076  1.00  0.00           C  
ATOM   1876 H14R  OL    42      36.194  58.620  47.290  1.00  0.00           H  
ATOM   1877 H14S  OL    42      34.782  57.674  46.852  1.00  0.00           H  
ATOM   1878 C115  OL    42      34.905  59.593  45.847  1.00  0.00           C  
ATOM   1879 H15R  OL    42      33.837  59.700  45.645  1.00  0.00           H  
ATOM   1880 H15S  OL    42      35.289  60.589  46.074  1.00  0.00           H  
ATOM   1881 C116  OL    42      35.592  59.054  44.577  1.00  0.00           C  
ATOM   1882 H16R  OL    42      36.612  58.744  44.817  1.00  0.00           H  
ATOM   1883 H16S  OL    42      35.058  58.170  44.216  1.00  0.00           H  
ATOM   1884 C117  OL    42      35.654  60.122  43.470  1.00  0.00           C  
ATOM   1885 H17R  OL    42      34.645  60.407  43.161  1.00  0.00           H  
ATOM   1886 H17S  OL    42      36.137  61.013  43.877  1.00  0.00           H  
ATOM   1887 C118  OL    42      36.458  59.652  42.246  1.00  0.00           C  
ATOM   1888 H18R  OL    42      36.605  60.477  41.546  1.00  0.00           H  
ATOM   1889 H18S  OL    42      35.943  58.841  41.727  1.00  0.00           H  
ATOM   1890 H18T  OL    42      37.441  59.296  42.558  1.00  0.00           H  
TER    1891       OL    42 
ATOM   1891  C1  CHL    43      42.831  18.571  50.381  1.00  0.00           C  
ATOM   1892  H11 CHL    43      43.337  19.495  50.666  1.00  0.00           H  
ATOM   1893  H12 CHL    43      43.615  17.820  50.281  1.00  0.00           H  
ATOM   1894  C2  CHL    43      41.884  18.163  51.551  1.00  0.00           C  
ATOM   1895  H21 CHL    43      41.511  17.148  51.399  1.00  0.00           H  
ATOM   1896  H22 CHL    43      42.445  18.158  52.489  1.00  0.00           H  
ATOM   1897  C3  CHL    43      40.687  19.124  51.694  1.00  0.00           C  
ATOM   1898  H31 CHL    43      41.050  20.111  51.995  1.00  0.00           H  
ATOM   1899  C4  CHL    43      39.932  19.211  50.366  1.00  0.00           C  
ATOM   1900  H41 CHL    43      39.495  18.228  50.172  1.00  0.00           H  
ATOM   1901  H42 CHL    43      39.105  19.917  50.477  1.00  0.00           H  
ATOM   1902  C5  CHL    43      40.848  19.612  49.214  1.00  0.00           C  
ATOM   1903  C6  CHL    43      40.521  20.657  48.462  1.00  0.00           C  
ATOM   1904  H61 CHL    43      39.616  21.217  48.682  1.00  0.00           H  
ATOM   1905  C7  CHL    43      41.304  21.134  47.261  1.00  0.00           C  
ATOM   1906  H71 CHL    43      40.605  21.330  46.447  1.00  0.00           H  
ATOM   1907  H72 CHL    43      41.778  22.091  47.491  1.00  0.00           H  
ATOM   1908  C8  CHL    43      42.353  20.103  46.783  1.00  0.00           C  
ATOM   1909  H81 CHL    43      41.819  19.306  46.265  1.00  0.00           H  
ATOM   1910  C9  CHL    43      43.115  19.531  48.020  1.00  0.00           C  
ATOM   1911  H91 CHL    43      43.482  20.410  48.555  1.00  0.00           H  
ATOM   1912  C10 CHL    43      42.125  18.778  49.002  1.00  0.00           C  
ATOM   1913  C11 CHL    43      44.412  18.734  47.641  1.00  0.00           C  
ATOM   1914 H111 CHL    43      45.044  18.624  48.526  1.00  0.00           H  
ATOM   1915 H112 CHL    43      44.159  17.727  47.314  1.00  0.00           H  
ATOM   1916  C12 CHL    43      45.279  19.395  46.536  1.00  0.00           C  
ATOM   1917 H121 CHL    43      45.766  20.282  46.948  1.00  0.00           H  
ATOM   1918 H122 CHL    43      46.076  18.699  46.282  1.00  0.00           H  
ATOM   1919  C13 CHL    43      44.443  19.794  45.288  1.00  0.00           C  
ATOM   1920  C14 CHL    43      43.354  20.757  45.799  1.00  0.00           C  
ATOM   1921 H141 CHL    43      43.859  21.551  46.359  1.00  0.00           H  
ATOM   1922  C15 CHL    43      42.785  21.430  44.537  1.00  0.00           C  
ATOM   1923 H151 CHL    43      41.933  20.873  44.140  1.00  0.00           H  
ATOM   1924 H152 CHL    43      42.471  22.444  44.776  1.00  0.00           H  
ATOM   1925  C16 CHL    43      43.952  21.427  43.521  1.00  0.00           C  
ATOM   1926 H161 CHL    43      43.663  20.868  42.625  1.00  0.00           H  
ATOM   1927 H162 CHL    43      44.208  22.444  43.214  1.00  0.00           H  
ATOM   1928  C17 CHL    43      45.139  20.736  44.256  1.00  0.00           C  
ATOM   1929 H171 CHL    43      45.634  21.528  44.824  1.00  0.00           H  
ATOM   1930  C18 CHL    43      43.850  18.534  44.580  1.00  0.00           C  
ATOM   1931 H181 CHL    43      43.271  18.807  43.698  1.00  0.00           H  
ATOM   1932 H182 CHL    43      43.196  17.951  45.230  1.00  0.00           H  
ATOM   1933 H183 CHL    43      44.653  17.879  44.247  1.00  0.00           H  
ATOM   1934  C19 CHL    43      41.713  17.387  48.441  1.00  0.00           C  
ATOM   1935 H191 CHL    43      41.331  17.459  47.422  1.00  0.00           H  
ATOM   1936 H192 CHL    43      40.928  16.934  49.047  1.00  0.00           H  
ATOM   1937 H193 CHL    43      42.554  16.694  48.441  1.00  0.00           H  
ATOM   1938  C20 CHL    43      46.203  20.104  43.301  1.00  0.00           C  
ATOM   1939 H201 CHL    43      45.751  19.283  42.740  1.00  0.00           H  
ATOM   1940  C21 CHL    43      47.400  19.539  44.100  1.00  0.00           C  
ATOM   1941 H211 CHL    43      47.158  18.576  44.549  1.00  0.00           H  
ATOM   1942 H212 CHL    43      47.684  20.240  44.887  1.00  0.00           H  
ATOM   1943 H213 CHL    43      48.273  19.366  43.469  1.00  0.00           H  
ATOM   1944  C22 CHL    43      46.716  21.117  42.247  1.00  0.00           C  
ATOM   1945 H221 CHL    43      47.416  20.601  41.587  1.00  0.00           H  
ATOM   1946 H222 CHL    43      45.886  21.428  41.611  1.00  0.00           H  
ATOM   1947  C23 CHL    43      47.425  22.365  42.815  1.00  0.00           C  
ATOM   1948 H231 CHL    43      46.708  22.991  43.348  1.00  0.00           H  
ATOM   1949 H232 CHL    43      48.193  22.050  43.520  1.00  0.00           H  
ATOM   1950  C24 CHL    43      48.102  23.171  41.695  1.00  0.00           C  
ATOM   1951 H241 CHL    43      48.876  22.538  41.271  1.00  0.00           H  
ATOM   1952 H242 CHL    43      47.356  23.388  40.929  1.00  0.00           H  
ATOM   1953  C25 CHL    43      48.750  24.493  42.123  1.00  0.00           C  
ATOM   1954 H251 CHL    43      47.950  25.161  42.444  1.00  0.00           H  
ATOM   1955  C26 CHL    43      49.487  25.153  40.955  1.00  0.00           C  
ATOM   1956 H261 CHL    43      49.697  26.193  41.206  1.00  0.00           H  
ATOM   1957 H262 CHL    43      48.889  25.118  40.043  1.00  0.00           H  
ATOM   1958 H263 CHL    43      50.441  24.657  40.769  1.00  0.00           H  
ATOM   1959  C27 CHL    43      49.779  24.298  43.244  1.00  0.00           C  
ATOM   1960 H271 CHL    43      50.658  23.769  42.871  1.00  0.00           H  
ATOM   1961 H272 CHL    43      49.357  23.725  44.066  1.00  0.00           H  
ATOM   1962 H273 CHL    43      50.111  25.255  43.645  1.00  0.00           H  
ATOM   1963  O1  CHL    43      39.766  18.627  52.661  1.00  0.00           O  
ATOM   1964  HO1 CHL    43      39.199  19.425  52.867  1.00  0.00           H  
TER    1965      CHL    43 
ATOM   1965 C116  PA    44      38.546  26.931  37.711  1.00  0.00           C  
ATOM   1966 H16R  PA    44      39.299  27.680  37.457  1.00  0.00           H  
ATOM   1967 H16S  PA    44      37.564  27.348  37.478  1.00  0.00           H  
ATOM   1968 H16T  PA    44      38.707  26.055  37.081  1.00  0.00           H  
ATOM   1969 C115  PA    44      38.651  26.527  39.193  1.00  0.00           C  
ATOM   1970 H15R  PA    44      39.647  26.130  39.397  1.00  0.00           H  
ATOM   1971 H15S  PA    44      37.943  25.727  39.408  1.00  0.00           H  
ATOM   1972 C114  PA    44      38.366  27.692  40.149  1.00  0.00           C  
ATOM   1973 H14R  PA    44      37.296  27.908  40.147  1.00  0.00           H  
ATOM   1974 H14S  PA    44      38.882  28.588  39.798  1.00  0.00           H  
ATOM   1975 C113  PA    44      38.841  27.345  41.571  1.00  0.00           C  
ATOM   1976 H13R  PA    44      39.924  27.201  41.553  1.00  0.00           H  
ATOM   1977 H13S  PA    44      38.398  26.396  41.886  1.00  0.00           H  
ATOM   1978 C112  PA    44      38.509  28.458  42.581  1.00  0.00           C  
ATOM   1979 H12R  PA    44      38.692  29.427  42.111  1.00  0.00           H  
ATOM   1980 H12S  PA    44      39.178  28.375  43.439  1.00  0.00           H  
ATOM   1981 C111  PA    44      37.053  28.401  43.074  1.00  0.00           C  
ATOM   1982 H11R  PA    44      36.823  27.387  43.402  1.00  0.00           H  
ATOM   1983 H11S  PA    44      36.382  28.626  42.247  1.00  0.00           H  
ATOM   1984 C110  PA    44      36.781  29.372  44.238  1.00  0.00           C  
ATOM   1985 H10R  PA    44      37.063  30.389  43.957  1.00  0.00           H  
ATOM   1986 H10S  PA    44      37.407  29.091  45.088  1.00  0.00           H  
ATOM   1987  C19  PA    44      35.294  29.343  44.648  1.00  0.00           C  
ATOM   1988  H9R  PA    44      35.062  28.379  45.103  1.00  0.00           H  
ATOM   1989  H9S  PA    44      34.671  29.432  43.754  1.00  0.00           H  
ATOM   1990  C18  PA    44      34.916  30.470  45.625  1.00  0.00           C  
ATOM   1991  H8R  PA    44      35.096  31.433  45.140  1.00  0.00           H  
ATOM   1992  H8S  PA    44      33.849  30.421  45.847  1.00  0.00           H  
ATOM   1993  C17  PA    44      35.682  30.438  46.958  1.00  0.00           C  
ATOM   1994  H7R  PA    44      35.409  31.340  47.503  1.00  0.00           H  
ATOM   1995  H7S  PA    44      36.759  30.490  46.787  1.00  0.00           H  
ATOM   1996  C16  PA    44      35.354  29.233  47.859  1.00  0.00           C  
ATOM   1997  H6R  PA    44      35.674  28.305  47.377  1.00  0.00           H  
ATOM   1998  H6S  PA    44      34.273  29.179  48.001  1.00  0.00           H  
ATOM   1999  C15  PA    44      36.069  29.403  49.216  1.00  0.00           C  
ATOM   2000  H5R  PA    44      36.073  30.463  49.481  1.00  0.00           H  
ATOM   2001  H5S  PA    44      37.106  29.094  49.074  1.00  0.00           H  
ATOM   2002  C14  PA    44      35.449  28.634  50.400  1.00  0.00           C  
ATOM   2003  H4R  PA    44      35.387  27.571  50.157  1.00  0.00           H  
ATOM   2004  H4S  PA    44      34.430  28.991  50.567  1.00  0.00           H  
ATOM   2005  C13  PA    44      36.239  28.789  51.716  1.00  0.00           C  
ATOM   2006  H3R  PA    44      35.823  28.075  52.426  1.00  0.00           H  
ATOM   2007  H3S  PA    44      36.078  29.781  52.141  1.00  0.00           H  
ATOM   2008  C12  PA    44      37.748  28.501  51.555  1.00  0.00           C  
ATOM   2009  H2R  PA    44      38.272  29.297  51.023  1.00  0.00           H  
ATOM   2010  H2S  PA    44      37.845  27.601  50.956  1.00  0.00           H  
ATOM   2011  C11  PE    45      38.440  28.242  52.869  1.00  0.00           C  
ATOM   2012  O12  PE    45      38.080  28.684  53.935  1.00  0.00           O  
ATOM   2013  O11  PE    45      39.523  27.463  52.722  1.00  0.00           O  
ATOM   2014  C1   PE    45      40.082  26.830  53.912  1.00  0.00           C  
ATOM   2015  HR   PE    45      39.944  27.435  54.812  1.00  0.00           H  
ATOM   2016  HS   PE    45      41.155  26.721  53.751  1.00  0.00           H  
ATOM   2017  C2   PE    45      39.492  25.413  54.119  1.00  0.00           C  
ATOM   2018  HX   PE    45      38.436  25.444  54.408  1.00  0.00           H  
ATOM   2019  C3   PE    45      40.298  24.665  55.198  1.00  0.00           C  
ATOM   2020  HA   PE    45      41.354  24.689  54.920  1.00  0.00           H  
ATOM   2021  HB   PE    45      39.993  23.619  55.253  1.00  0.00           H  
ATOM   2022  O31  PE    45      40.156  25.293  56.496  1.00  0.00           O  
ATOM   2023  P31  PE    45      38.876  25.100  57.412  1.00  0.00           P  
ATOM   2024  O32  PE    45      37.868  26.163  56.799  1.00  0.00           O  
ATOM   2025  C31  PE    45      37.999  27.575  57.101  1.00  0.00           C  
ATOM   2026  H1A  PE    45      37.806  28.156  56.197  1.00  0.00           H  
ATOM   2027  H1B  PE    45      39.003  27.807  57.467  1.00  0.00           H  
ATOM   2028  C32  PE    45      36.952  27.938  58.156  1.00  0.00           C  
ATOM   2029  H2A  PE    45      37.110  27.347  59.062  1.00  0.00           H  
ATOM   2030  H2B  PE    45      37.032  28.989  58.419  1.00  0.00           H  
ATOM   2031  N31  PE    45      35.551  27.702  57.670  1.00  0.00           N  
ATOM   2032 HN1A  PE    45      35.458  26.757  57.250  1.00  0.00           H  
ATOM   2033 HN1B  PE    45      34.822  27.787  58.400  1.00  0.00           H  
ATOM   2034 HN1C  PE    45      35.275  28.354  56.900  1.00  0.00           H  
ATOM   2035  O33  PE    45      38.381  23.712  57.245  1.00  0.00           O  
ATOM   2036  O34  PE    45      39.368  25.540  58.729  1.00  0.00           O  
ATOM   2037  O21  PE    45      39.679  24.636  52.915  1.00  0.00           O  
ATOM   2038  C21  PE    45      38.671  24.534  52.039  1.00  0.00           C  
ATOM   2039  O22  PE    45      37.609  25.124  52.130  1.00  0.00           O  
ATOM   2040  C12  OL    46      39.015  23.533  50.961  1.00  0.00           C  
ATOM   2041  H2R  OL    46      39.882  22.967  51.305  1.00  0.00           H  
ATOM   2042  H2S  OL    46      38.190  22.827  50.889  1.00  0.00           H  
ATOM   2043  C13  OL    46      39.357  24.111  49.566  1.00  0.00           C  
ATOM   2044  H3R  OL    46      40.376  24.487  49.573  1.00  0.00           H  
ATOM   2045  H3S  OL    46      39.340  23.275  48.865  1.00  0.00           H  
ATOM   2046  C14  OL    46      38.417  25.219  49.052  1.00  0.00           C  
ATOM   2047  H4R  OL    46      37.392  24.847  49.074  1.00  0.00           H  
ATOM   2048  H4S  OL    46      38.465  26.053  49.751  1.00  0.00           H  
ATOM   2049  C15  OL    46      38.714  25.780  47.637  1.00  0.00           C  
ATOM   2050  H5R  OL    46      37.787  26.220  47.267  1.00  0.00           H  
ATOM   2051  H5S  OL    46      39.431  26.603  47.699  1.00  0.00           H  
ATOM   2052  C16  OL    46      39.211  24.754  46.595  1.00  0.00           C  
ATOM   2053  H6R  OL    46      40.068  24.204  46.989  1.00  0.00           H  
ATOM   2054  H6S  OL    46      38.416  24.034  46.393  1.00  0.00           H  
ATOM   2055  C17  OL    46      39.635  25.427  45.274  1.00  0.00           C  
ATOM   2056  H7R  OL    46      38.769  25.849  44.763  1.00  0.00           H  
ATOM   2057  H7S  OL    46      40.298  26.259  45.518  1.00  0.00           H  
ATOM   2058  C18  OL    46      40.386  24.490  44.312  1.00  0.00           C  
ATOM   2059  H8R  OL    46      40.649  25.063  43.425  1.00  0.00           H  
ATOM   2060  H8S  OL    46      41.318  24.226  44.811  1.00  0.00           H  
ATOM   2061  C19  OL    46      39.606  23.229  43.964  1.00  0.00           C  
ATOM   2062  H9R  OL    46      39.106  22.744  44.801  1.00  0.00           H  
ATOM   2063 C110  OL    46      39.487  22.675  42.759  1.00  0.00           C  
ATOM   2064 H10R  OL    46      38.894  21.768  42.664  1.00  0.00           H  
ATOM   2065 C111  OL    46      40.124  23.176  41.474  1.00  0.00           C  
ATOM   2066 H11R  OL    46      40.460  24.204  41.598  1.00  0.00           H  
ATOM   2067 H11S  OL    46      41.003  22.574  41.232  1.00  0.00           H  
ATOM   2068 C112  OL    46      39.178  23.155  40.259  1.00  0.00           C  
ATOM   2069 H12R  OL    46      38.383  23.881  40.432  1.00  0.00           H  
ATOM   2070 H12S  OL    46      39.752  23.510  39.401  1.00  0.00           H  
ATOM   2071 C113  OL    46      38.522  21.807  39.891  1.00  0.00           C  
ATOM   2072 H13R  OL    46      39.276  21.080  39.585  1.00  0.00           H  
ATOM   2073 H13S  OL    46      38.006  21.387  40.756  1.00  0.00           H  
ATOM   2074 C114  OL    46      37.490  21.999  38.763  1.00  0.00           C  
ATOM   2075 H14R  OL    46      36.983  21.051  38.576  1.00  0.00           H  
ATOM   2076 H14S  OL    46      36.738  22.716  39.100  1.00  0.00           H  
ATOM   2077 C115  OL    46      38.066  22.533  37.443  1.00  0.00           C  
ATOM   2078 H15R  OL    46      37.231  22.688  36.757  1.00  0.00           H  
ATOM   2079 H15S  OL    46      38.504  23.517  37.613  1.00  0.00           H  
ATOM   2080 C116  OL    46      39.091  21.598  36.766  1.00  0.00           C  
ATOM   2081 H16R  OL    46      40.043  21.598  37.305  1.00  0.00           H  
ATOM   2082 H16S  OL    46      38.710  20.576  36.770  1.00  0.00           H  
ATOM   2083 C117  OL    46      39.332  22.036  35.312  1.00  0.00           C  
ATOM   2084 H17R  OL    46      39.848  21.246  34.764  1.00  0.00           H  
ATOM   2085 H17S  OL    46      38.373  22.200  34.822  1.00  0.00           H  
ATOM   2086 C118  OL    46      40.138  23.338  35.255  1.00  0.00           C  
ATOM   2087 H18R  OL    46      39.606  24.130  35.785  1.00  0.00           H  
ATOM   2088 H18S  OL    46      40.290  23.667  34.225  1.00  0.00           H  
ATOM   2089 H18T  OL    46      41.110  23.181  35.726  1.00  0.00           H  
TER    2090       OL    46 
ATOM   2090 C116  PA    47      24.758   0.462  39.457  1.00  0.00           C  
ATOM   2091 H16R  PA    47      24.496  -0.472  39.960  1.00  0.00           H  
ATOM   2092 H16S  PA    47      25.838   0.616  39.515  1.00  0.00           H  
ATOM   2093 H16T  PA    47      24.477   0.384  38.406  1.00  0.00           H  
ATOM   2094 C115  PA    47      24.011   1.639  40.091  1.00  0.00           C  
ATOM   2095 H15R  PA    47      22.946   1.519  39.891  1.00  0.00           H  
ATOM   2096 H15S  PA    47      24.343   2.560  39.603  1.00  0.00           H  
ATOM   2097 C114  PA    47      24.247   1.741  41.609  1.00  0.00           C  
ATOM   2098 H14R  PA    47      25.317   1.883  41.775  1.00  0.00           H  
ATOM   2099 H14S  PA    47      23.961   0.809  42.103  1.00  0.00           H  
ATOM   2100 C113  PA    47      23.498   2.929  42.241  1.00  0.00           C  
ATOM   2101 H13R  PA    47      23.742   3.819  41.659  1.00  0.00           H  
ATOM   2102 H13S  PA    47      23.908   3.104  43.236  1.00  0.00           H  
ATOM   2103 C112  PA    47      21.954   2.804  42.308  1.00  0.00           C  
ATOM   2104 H12R  PA    47      21.568   2.572  41.317  1.00  0.00           H  
ATOM   2105 H12S  PA    47      21.552   3.777  42.599  1.00  0.00           H  
ATOM   2106 C111  PA    47      21.405   1.743  43.281  1.00  0.00           C  
ATOM   2107 H11R  PA    47      21.736   0.756  42.954  1.00  0.00           H  
ATOM   2108 H11S  PA    47      20.311   1.733  43.244  1.00  0.00           H  
ATOM   2109 C110  PA    47      21.850   2.029  44.725  1.00  0.00           C  
ATOM   2110 H10R  PA    47      21.442   2.993  45.034  1.00  0.00           H  
ATOM   2111 H10S  PA    47      22.936   2.111  44.772  1.00  0.00           H  
ATOM   2112  C19  PA    47      21.418   0.940  45.713  1.00  0.00           C  
ATOM   2113  H9R  PA    47      21.793  -0.023  45.354  1.00  0.00           H  
ATOM   2114  H9S  PA    47      20.327   0.878  45.745  1.00  0.00           H  
ATOM   2115  C18  PA    47      21.975   1.219  47.126  1.00  0.00           C  
ATOM   2116  H8R  PA    47      23.060   1.329  47.082  1.00  0.00           H  
ATOM   2117  H8S  PA    47      21.761   0.349  47.745  1.00  0.00           H  
ATOM   2118  C17  PA    47      21.389   2.458  47.827  1.00  0.00           C  
ATOM   2119  H7R  PA    47      20.316   2.306  47.910  1.00  0.00           H  
ATOM   2120  H7S  PA    47      21.549   3.362  47.239  1.00  0.00           H  
ATOM   2121  C16  PA    47      21.988   2.662  49.232  1.00  0.00           C  
ATOM   2122  H6R  PA    47      23.041   2.947  49.152  1.00  0.00           H  
ATOM   2123  H6S  PA    47      21.967   1.708  49.761  1.00  0.00           H  
ATOM   2124  C15  PA    47      21.232   3.720  50.064  1.00  0.00           C  
ATOM   2125  H5R  PA    47      20.155   3.576  49.960  1.00  0.00           H  
ATOM   2126  H5S  PA    47      21.463   4.722  49.695  1.00  0.00           H  
ATOM   2127  C14  PA    47      21.636   3.618  51.545  1.00  0.00           C  
ATOM   2128  H4R  PA    47      22.708   3.823  51.606  1.00  0.00           H  
ATOM   2129  H4S  PA    47      21.486   2.594  51.896  1.00  0.00           H  
ATOM   2130  C13  PA    47      20.891   4.581  52.489  1.00  0.00           C  
ATOM   2131  H3R  PA    47      20.886   5.594  52.077  1.00  0.00           H  
ATOM   2132  H3S  PA    47      21.459   4.613  53.420  1.00  0.00           H  
ATOM   2133  C12  PA    47      19.450   4.174  52.848  1.00  0.00           C  
ATOM   2134  H2R  PA    47      19.303   3.102  52.690  1.00  0.00           H  
ATOM   2135  H2S  PA    47      18.751   4.697  52.195  1.00  0.00           H  
ATOM   2136  C11  PC    48      19.169   4.530  54.296  1.00  0.00           C  
ATOM   2137  O12  PC    48      18.954   5.665  54.679  1.00  0.00           O  
ATOM   2138  O11  PC    48      19.210   3.458  55.111  1.00  0.00           O  
ATOM   2139  C1   PC    48      18.950   3.611  56.542  1.00  0.00           C  
ATOM   2140  HR   PC    48      18.559   2.654  56.885  1.00  0.00           H  
ATOM   2141  HS   PC    48      18.189   4.372  56.742  1.00  0.00           H  
ATOM   2142  C2   PC    48      20.253   3.869  57.337  1.00  0.00           C  
ATOM   2143  HX   PC    48      21.006   3.162  56.983  1.00  0.00           H  
ATOM   2144  C3   PC    48      20.060   3.619  58.849  1.00  0.00           C  
ATOM   2145  HA   PC    48      21.031   3.731  59.334  1.00  0.00           H  
ATOM   2146  HB   PC    48      19.714   2.597  59.013  1.00  0.00           H  
ATOM   2147  O31  PC    48      19.094   4.521  59.466  1.00  0.00           O  
ATOM   2148  P31  PC    48      18.977   4.595  61.057  1.00  0.00           P  
ATOM   2149  O32  PC    48      19.819   5.843  61.507  1.00  0.00           O  
ATOM   2150  C31  PC    48      21.134   6.109  61.019  1.00  0.00           C  
ATOM   2151  H1A  PC    48      21.647   5.186  60.742  1.00  0.00           H  
ATOM   2152  H1B  PC    48      21.708   6.599  61.809  1.00  0.00           H  
ATOM   2153  C32  PC    48      21.009   7.059  59.818  1.00  0.00           C  
ATOM   2154  H2A  PC    48      20.477   6.571  59.000  1.00  0.00           H  
ATOM   2155  H2B  PC    48      22.017   7.309  59.485  1.00  0.00           H  
ATOM   2156  N31  PC    48      20.323   8.379  60.033  1.00  0.00           N  
ATOM   2157  C33  PC    48      18.831   8.248  60.065  1.00  0.00           C  
ATOM   2158  H3A  PC    48      18.538   7.604  60.895  1.00  0.00           H  
ATOM   2159  H3B  PC    48      18.485   7.832  59.119  1.00  0.00           H  
ATOM   2160  H3C  PC    48      18.399   9.237  60.227  1.00  0.00           H  
ATOM   2161  C34  PC    48      20.756   9.023  61.308  1.00  0.00           C  
ATOM   2162  H4A  PC    48      21.841   9.110  61.282  1.00  0.00           H  
ATOM   2163  H4B  PC    48      20.451   8.388  62.143  1.00  0.00           H  
ATOM   2164  H4C  PC    48      20.279  10.002  61.389  1.00  0.00           H  
ATOM   2165  C35  PC    48      20.744   9.240  58.889  1.00  0.00           C  
ATOM   2166  H5A  PC    48      21.827   9.376  58.942  1.00  0.00           H  
ATOM   2167  H5B  PC    48      20.250  10.205  58.969  1.00  0.00           H  
ATOM   2168  H5C  PC    48      20.452   8.754  57.955  1.00  0.00           H  
ATOM   2169  O33  PC    48      17.589   4.913  61.441  1.00  0.00           O  
ATOM   2170  O34  PC    48      19.585   3.378  61.634  1.00  0.00           O  
ATOM   2171  O21  PC    48      20.712   5.237  57.173  1.00  0.00           O  
ATOM   2172  C21  PC    48      21.824   5.513  56.471  1.00  0.00           C  
ATOM   2173  O22  PC    48      22.558   4.666  55.995  1.00  0.00           O  
ATOM   2174  C12  OL    49      22.046   7.005  56.385  1.00  0.00           C  
ATOM   2175  H2R  OL    49      21.078   7.482  56.228  1.00  0.00           H  
ATOM   2176  H2S  OL    49      22.425   7.337  57.350  1.00  0.00           H  
ATOM   2177  C13  OL    49      23.012   7.485  55.286  1.00  0.00           C  
ATOM   2178  H3R  OL    49      23.228   8.538  55.478  1.00  0.00           H  
ATOM   2179  H3S  OL    49      23.960   6.967  55.369  1.00  0.00           H  
ATOM   2180  C14  OL    49      22.457   7.341  53.858  1.00  0.00           C  
ATOM   2181  H4R  OL    49      22.737   6.367  53.451  1.00  0.00           H  
ATOM   2182  H4S  OL    49      21.367   7.372  53.898  1.00  0.00           H  
ATOM   2183  C15  OL    49      22.982   8.455  52.929  1.00  0.00           C  
ATOM   2184  H5R  OL    49      22.879   9.420  53.429  1.00  0.00           H  
ATOM   2185  H5S  OL    49      24.045   8.293  52.740  1.00  0.00           H  
ATOM   2186  C16  OL    49      22.221   8.528  51.596  1.00  0.00           C  
ATOM   2187  H6R  OL    49      22.815   9.074  50.858  1.00  0.00           H  
ATOM   2188  H6S  OL    49      22.079   7.516  51.212  1.00  0.00           H  
ATOM   2189  C17  OL    49      20.864   9.243  51.786  1.00  0.00           C  
ATOM   2190  H7R  OL    49      20.277   8.763  52.572  1.00  0.00           H  
ATOM   2191  H7S  OL    49      21.053  10.262  52.124  1.00  0.00           H  
ATOM   2192  C18  OL    49      20.004   9.317  50.519  1.00  0.00           C  
ATOM   2193  H8R  OL    49      19.025   9.692  50.816  1.00  0.00           H  
ATOM   2194  H8S  OL    49      20.422  10.055  49.833  1.00  0.00           H  
ATOM   2195  C19  OL    49      19.838   7.953  49.879  1.00  0.00           C  
ATOM   2196  H9R  OL    49      19.206   7.266  50.438  1.00  0.00           H  
ATOM   2197 C110  OL    49      20.381   7.558  48.732  1.00  0.00           C  
ATOM   2198 H10R  OL    49      20.183   6.553  48.366  1.00  0.00           H  
ATOM   2199 C111  OL    49      21.349   8.361  47.884  1.00  0.00           C  
ATOM   2200 H11R  OL    49      20.888   8.568  46.916  1.00  0.00           H  
ATOM   2201 H11S  OL    49      21.594   9.320  48.340  1.00  0.00           H  
ATOM   2202 C112  OL    49      22.653   7.575  47.650  1.00  0.00           C  
ATOM   2203 H12R  OL    49      23.402   8.224  47.191  1.00  0.00           H  
ATOM   2204 H12S  OL    49      23.065   7.268  48.616  1.00  0.00           H  
ATOM   2205 C113  OL    49      22.417   6.336  46.763  1.00  0.00           C  
ATOM   2206 H13R  OL    49      22.476   5.436  47.376  1.00  0.00           H  
ATOM   2207 H13S  OL    49      21.413   6.367  46.337  1.00  0.00           H  
ATOM   2208 C114  OL    49      23.415   6.195  45.607  1.00  0.00           C  
ATOM   2209 H14R  OL    49      24.427   6.228  46.010  1.00  0.00           H  
ATOM   2210 H14S  OL    49      23.280   5.203  45.168  1.00  0.00           H  
ATOM   2211 C115  OL    49      23.248   7.245  44.486  1.00  0.00           C  
ATOM   2212 H15R  OL    49      22.191   7.338  44.222  1.00  0.00           H  
ATOM   2213 H15S  OL    49      23.599   8.227  44.816  1.00  0.00           H  
ATOM   2214 C116  OL    49      24.043   6.779  43.252  1.00  0.00           C  
ATOM   2215 H16R  OL    49      25.106   6.793  43.496  1.00  0.00           H  
ATOM   2216 H16S  OL    49      23.771   5.745  43.033  1.00  0.00           H  
ATOM   2217 C117  OL    49      23.816   7.610  41.983  1.00  0.00           C  
ATOM   2218 H17R  OL    49      22.757   7.592  41.718  1.00  0.00           H  
ATOM   2219 H17S  OL    49      24.088   8.646  42.180  1.00  0.00           H  
ATOM   2220 C118  OL    49      24.651   7.084  40.800  1.00  0.00           C  
ATOM   2221 H18R  OL    49      24.248   6.137  40.435  1.00  0.00           H  
ATOM   2222 H18S  OL    49      25.691   6.927  41.100  1.00  0.00           H  
ATOM   2223 H18T  OL    49      24.636   7.808  39.983  1.00  0.00           H  
TER    2224       OL    49 
ATOM   2224 C116  PA    50       8.874  33.643  40.382  1.00  0.00           C  
ATOM   2225 H16R  PA    50       8.046  32.964  40.175  1.00  0.00           H  
ATOM   2226 H16S  PA    50       9.593  33.577  39.563  1.00  0.00           H  
ATOM   2227 H16T  PA    50       8.475  34.656  40.420  1.00  0.00           H  
ATOM   2228 C115  PA    50       9.536  33.275  41.716  1.00  0.00           C  
ATOM   2229 H15R  PA    50       8.792  33.334  42.513  1.00  0.00           H  
ATOM   2230 H15S  PA    50      10.323  33.995  41.949  1.00  0.00           H  
ATOM   2231 C114  PA    50      10.121  31.855  41.651  1.00  0.00           C  
ATOM   2232 H14R  PA    50      10.870  31.791  40.860  1.00  0.00           H  
ATOM   2233 H14S  PA    50       9.320  31.160  41.387  1.00  0.00           H  
ATOM   2234 C113  PA    50      10.752  31.402  42.976  1.00  0.00           C  
ATOM   2235 H13R  PA    50      11.420  32.168  43.370  1.00  0.00           H  
ATOM   2236 H13S  PA    50      11.361  30.520  42.776  1.00  0.00           H  
ATOM   2237 C112  PA    50       9.668  31.100  44.023  1.00  0.00           C  
ATOM   2238 H12R  PA    50       8.871  30.524  43.546  1.00  0.00           H  
ATOM   2239 H12S  PA    50       9.243  32.046  44.367  1.00  0.00           H  
ATOM   2240 C111  PA    50      10.218  30.309  45.223  1.00  0.00           C  
ATOM   2241 H11R  PA    50      10.995  30.895  45.715  1.00  0.00           H  
ATOM   2242 H11S  PA    50      10.693  29.403  44.849  1.00  0.00           H  
ATOM   2243 C110  PA    50       9.121  29.903  46.232  1.00  0.00           C  
ATOM   2244 H10R  PA    50       8.464  29.177  45.750  1.00  0.00           H  
ATOM   2245 H10S  PA    50       8.509  30.771  46.490  1.00  0.00           H  
ATOM   2246  C19  PA    50       9.676  29.261  47.522  1.00  0.00           C  
ATOM   2247  H9R  PA    50      10.430  28.514  47.258  1.00  0.00           H  
ATOM   2248  H9S  PA    50       8.858  28.736  48.018  1.00  0.00           H  
ATOM   2249  C18  PA    50      10.258  30.293  48.513  1.00  0.00           C  
ATOM   2250  H8R  PA    50       9.444  30.901  48.915  1.00  0.00           H  
ATOM   2251  H8S  PA    50      10.934  30.969  47.987  1.00  0.00           H  
ATOM   2252  C17  PA    50      11.064  29.663  49.664  1.00  0.00           C  
ATOM   2253  H7R  PA    50      11.538  30.464  50.231  1.00  0.00           H  
ATOM   2254  H7S  PA    50      11.868  29.068  49.225  1.00  0.00           H  
ATOM   2255  C16  PA    50      10.270  28.767  50.631  1.00  0.00           C  
ATOM   2256  H6R  PA    50       9.891  27.914  50.067  1.00  0.00           H  
ATOM   2257  H6S  PA    50       9.412  29.289  51.062  1.00  0.00           H  
ATOM   2258  C15  PA    50      11.157  28.249  51.776  1.00  0.00           C  
ATOM   2259  H5R  PA    50      12.104  27.922  51.362  1.00  0.00           H  
ATOM   2260  H5S  PA    50      10.666  27.379  52.215  1.00  0.00           H  
ATOM   2261  C14  PA    50      11.464  29.293  52.865  1.00  0.00           C  
ATOM   2262  H4R  PA    50      10.597  29.938  53.004  1.00  0.00           H  
ATOM   2263  H4S  PA    50      12.302  29.917  52.542  1.00  0.00           H  
ATOM   2264  C13  PA    50      11.798  28.650  54.221  1.00  0.00           C  
ATOM   2265  H3R  PA    50      12.758  28.134  54.156  1.00  0.00           H  
ATOM   2266  H3S  PA    50      11.034  27.905  54.457  1.00  0.00           H  
ATOM   2267  C12  PA    50      11.831  29.685  55.361  1.00  0.00           C  
ATOM   2268  H2R  PA    50      10.900  30.256  55.371  1.00  0.00           H  
ATOM   2269  H2S  PA    50      12.646  30.397  55.214  1.00  0.00           H  
ATOM   2270  C11  PC    51      11.978  28.992  56.693  1.00  0.00           C  
ATOM   2271  O12  PC    51      11.058  28.855  57.478  1.00  0.00           O  
ATOM   2272  O11  PC    51      13.238  28.592  56.938  1.00  0.00           O  
ATOM   2273  C1   PC    51      13.524  27.823  58.152  1.00  0.00           C  
ATOM   2274  HR   PC    51      12.899  28.158  58.986  1.00  0.00           H  
ATOM   2275  HS   PC    51      14.567  27.987  58.431  1.00  0.00           H  
ATOM   2276  C2   PC    51      13.316  26.304  57.932  1.00  0.00           C  
ATOM   2277  HX   PC    51      12.259  26.055  58.050  1.00  0.00           H  
ATOM   2278  C3   PC    51      14.170  25.486  58.928  1.00  0.00           C  
ATOM   2279  HA   PC    51      15.220  25.711  58.728  1.00  0.00           H  
ATOM   2280  HB   PC    51      14.032  24.417  58.742  1.00  0.00           H  
ATOM   2281  O31  PC    51      13.825  25.794  60.314  1.00  0.00           O  
ATOM   2282  P31  PC    51      14.925  26.096  61.443  1.00  0.00           P  
ATOM   2283  O32  PC    51      15.041  27.690  61.464  1.00  0.00           O  
ATOM   2284  C31  PC    51      14.184  28.492  62.308  1.00  0.00           C  
ATOM   2285  H1A  PC    51      13.179  28.052  62.350  1.00  0.00           H  
ATOM   2286  H1B  PC    51      14.093  29.493  61.878  1.00  0.00           H  
ATOM   2287  C32  PC    51      14.781  28.595  63.733  1.00  0.00           C  
ATOM   2288  H2A  PC    51      14.887  27.599  64.156  1.00  0.00           H  
ATOM   2289  H2B  PC    51      14.063  29.125  64.361  1.00  0.00           H  
ATOM   2290  N31  PC    51      16.112  29.280  63.960  1.00  0.00           N  
ATOM   2291  C33  PC    51      16.307  30.528  63.158  1.00  0.00           C  
ATOM   2292  H3A  PC    51      17.243  30.995  63.477  1.00  0.00           H  
ATOM   2293  H3B  PC    51      15.485  31.218  63.350  1.00  0.00           H  
ATOM   2294  H3C  PC    51      16.357  30.266  62.099  1.00  0.00           H  
ATOM   2295  C34  PC    51      16.131  29.662  65.397  1.00  0.00           C  
ATOM   2296  H4A  PC    51      17.144  29.937  65.675  1.00  0.00           H  
ATOM   2297  H4B  PC    51      15.813  28.809  65.997  1.00  0.00           H  
ATOM   2298  H4C  PC    51      15.462  30.511  65.546  1.00  0.00           H  
ATOM   2299  C35  PC    51      17.286  28.377  63.713  1.00  0.00           C  
ATOM   2300  H5A  PC    51      17.261  27.561  64.437  1.00  0.00           H  
ATOM   2301  H5B  PC    51      18.195  28.965  63.859  1.00  0.00           H  
ATOM   2302  H5C  PC    51      17.258  27.995  62.691  1.00  0.00           H  
ATOM   2303  O33  PC    51      14.373  25.669  62.749  1.00  0.00           O  
ATOM   2304  O34  PC    51      16.234  25.570  60.993  1.00  0.00           O  
ATOM   2305  O21  PC    51      13.818  25.922  56.626  1.00  0.00           O  
ATOM   2306  C21  PC    51      12.964  25.602  55.637  1.00  0.00           C  
ATOM   2307  O22  PC    51      11.754  25.710  55.699  1.00  0.00           O  
ATOM   2308  C12  OL    52      13.726  25.150  54.414  1.00  0.00           C  
ATOM   2309  H2R  OL    52      14.634  25.754  54.377  1.00  0.00           H  
ATOM   2310  H2S  OL    52      14.024  24.110  54.542  1.00  0.00           H  
ATOM   2311  C13  OL    52      12.993  25.290  53.069  1.00  0.00           C  
ATOM   2312  H3R  OL    52      12.163  24.582  53.009  1.00  0.00           H  
ATOM   2313  H3S  OL    52      12.570  26.286  52.971  1.00  0.00           H  
ATOM   2314  C14  OL    52      14.004  25.052  51.929  1.00  0.00           C  
ATOM   2315  H4R  OL    52      14.900  25.649  52.122  1.00  0.00           H  
ATOM   2316  H4S  OL    52      14.315  24.004  51.918  1.00  0.00           H  
ATOM   2317  C15  OL    52      13.462  25.457  50.550  1.00  0.00           C  
ATOM   2318  H5R  OL    52      13.164  26.499  50.584  1.00  0.00           H  
ATOM   2319  H5S  OL    52      14.285  25.401  49.841  1.00  0.00           H  
ATOM   2320  C16  OL    52      12.304  24.581  50.039  1.00  0.00           C  
ATOM   2321  H6R  OL    52      12.725  23.628  49.721  1.00  0.00           H  
ATOM   2322  H6S  OL    52      11.603  24.360  50.844  1.00  0.00           H  
ATOM   2323  C17  OL    52      11.506  25.170  48.859  1.00  0.00           C  
ATOM   2324  H7R  OL    52      10.624  24.540  48.730  1.00  0.00           H  
ATOM   2325  H7S  OL    52      11.136  26.172  49.094  1.00  0.00           H  
ATOM   2326  C18  OL    52      12.286  25.197  47.529  1.00  0.00           C  
ATOM   2327  H8R  OL    52      12.937  24.325  47.468  1.00  0.00           H  
ATOM   2328  H8S  OL    52      11.577  25.125  46.705  1.00  0.00           H  
ATOM   2329  C19  OL    52      13.148  26.429  47.390  1.00  0.00           C  
ATOM   2330  H9R  OL    52      13.714  26.705  48.276  1.00  0.00           H  
ATOM   2331 C110  OL    52      13.223  27.186  46.301  1.00  0.00           C  
ATOM   2332 H10R  OL    52      13.864  28.064  46.319  1.00  0.00           H  
ATOM   2333 C111  OL    52      12.494  26.925  44.992  1.00  0.00           C  
ATOM   2334 H11R  OL    52      12.273  25.863  44.878  1.00  0.00           H  
ATOM   2335 H11S  OL    52      11.538  27.449  45.023  1.00  0.00           H  
ATOM   2336 C112  OL    52      13.305  27.404  43.764  1.00  0.00           C  
ATOM   2337 H12R  OL    52      13.875  28.290  44.050  1.00  0.00           H  
ATOM   2338 H12S  OL    52      14.015  26.624  43.484  1.00  0.00           H  
ATOM   2339 C113  OL    52      12.446  27.754  42.525  1.00  0.00           C  
ATOM   2340 H13R  OL    52      11.982  26.857  42.113  1.00  0.00           H  
ATOM   2341 H13S  OL    52      11.627  28.396  42.848  1.00  0.00           H  
ATOM   2342 C114  OL    52      13.213  28.516  41.416  1.00  0.00           C  
ATOM   2343 H14R  OL    52      12.509  28.768  40.618  1.00  0.00           H  
ATOM   2344 H14S  OL    52      13.561  29.460  41.841  1.00  0.00           H  
ATOM   2345 C115  OL    52      14.424  27.782  40.796  1.00  0.00           C  
ATOM   2346 H15R  OL    52      15.156  27.556  41.575  1.00  0.00           H  
ATOM   2347 H15S  OL    52      14.099  26.833  40.367  1.00  0.00           H  
ATOM   2348 C116  OL    52      15.108  28.605  39.684  1.00  0.00           C  
ATOM   2349 H16R  OL    52      14.372  28.847  38.915  1.00  0.00           H  
ATOM   2350 H16S  OL    52      15.481  29.553  40.081  1.00  0.00           H  
ATOM   2351 C117  OL    52      16.264  27.810  39.049  1.00  0.00           C  
ATOM   2352 H17R  OL    52      16.936  27.473  39.842  1.00  0.00           H  
ATOM   2353 H17S  OL    52      15.860  26.921  38.559  1.00  0.00           H  
ATOM   2354 C118  OL    52      17.047  28.614  37.997  1.00  0.00           C  
ATOM   2355 H18R  OL    52      17.474  29.523  38.425  1.00  0.00           H  
ATOM   2356 H18S  OL    52      16.384  28.894  37.176  1.00  0.00           H  
ATOM   2357 H18T  OL    52      17.858  28.006  37.588  1.00  0.00           H  
TER    2358       OL    52 
ATOM   2358 C116  PA    53       0.140  30.367  37.228  1.00  0.00           C  
ATOM   2359 H16R  PA    53       0.216  30.939  36.302  1.00  0.00           H  
ATOM   2360 H16S  PA    53      -0.898  30.410  37.568  1.00  0.00           H  
ATOM   2361 H16T  PA    53       0.376  29.326  36.995  1.00  0.00           H  
ATOM   2362 C115  PA    53       1.107  30.924  38.297  1.00  0.00           C  
ATOM   2363 H15R  PA    53       0.961  32.003  38.395  1.00  0.00           H  
ATOM   2364 H15S  PA    53       2.134  30.746  37.969  1.00  0.00           H  
ATOM   2365 C114  PA    53       0.885  30.258  39.667  1.00  0.00           C  
ATOM   2366 H14R  PA    53       0.923  29.176  39.540  1.00  0.00           H  
ATOM   2367 H14S  PA    53      -0.116  30.508  40.005  1.00  0.00           H  
ATOM   2368 C113  PA    53       1.836  30.692  40.799  1.00  0.00           C  
ATOM   2369 H13R  PA    53       2.872  30.454  40.546  1.00  0.00           H  
ATOM   2370 H13S  PA    53       1.575  30.124  41.695  1.00  0.00           H  
ATOM   2371 C112  PA    53       1.695  32.191  41.113  1.00  0.00           C  
ATOM   2372 H12R  PA    53       0.642  32.460  41.013  1.00  0.00           H  
ATOM   2373 H12S  PA    53       2.258  32.770  40.377  1.00  0.00           H  
ATOM   2374 C111  PA    53       2.153  32.569  42.534  1.00  0.00           C  
ATOM   2375 H11R  PA    53       3.173  32.219  42.703  1.00  0.00           H  
ATOM   2376 H11S  PA    53       1.529  32.054  43.269  1.00  0.00           H  
ATOM   2377 C110  PA    53       2.102  34.092  42.782  1.00  0.00           C  
ATOM   2378 H10R  PA    53       2.820  34.575  42.115  1.00  0.00           H  
ATOM   2379 H10S  PA    53       2.428  34.270  43.805  1.00  0.00           H  
ATOM   2380  C19  PA    53       0.718  34.751  42.583  1.00  0.00           C  
ATOM   2381  H9R  PA    53      -0.017  34.218  43.189  1.00  0.00           H  
ATOM   2382  H9S  PA    53       0.407  34.639  41.541  1.00  0.00           H  
ATOM   2383  C18  PA    53       0.686  36.264  42.925  1.00  0.00           C  
ATOM   2384  H8R  PA    53      -0.310  36.646  42.694  1.00  0.00           H  
ATOM   2385  H8S  PA    53       1.371  36.793  42.262  1.00  0.00           H  
ATOM   2386  C17  PA    53       1.038  36.673  44.374  1.00  0.00           C  
ATOM   2387  H7R  PA    53       1.001  37.761  44.426  1.00  0.00           H  
ATOM   2388  H7S  PA    53       2.067  36.387  44.595  1.00  0.00           H  
ATOM   2389  C16  PA    53       0.087  36.085  45.438  1.00  0.00           C  
ATOM   2390  H6R  PA    53       0.133  34.998  45.367  1.00  0.00           H  
ATOM   2391  H6S  PA    53      -0.935  36.395  45.209  1.00  0.00           H  
ATOM   2392  C15  PA    53       0.412  36.498  46.893  1.00  0.00           C  
ATOM   2393  H5R  PA    53       0.355  37.586  46.984  1.00  0.00           H  
ATOM   2394  H5S  PA    53       1.435  36.204  47.137  1.00  0.00           H  
ATOM   2395  C14  PA    53      -0.552  35.836  47.907  1.00  0.00           C  
ATOM   2396  H4R  PA    53      -0.524  34.754  47.765  1.00  0.00           H  
ATOM   2397  H4S  PA    53      -1.573  36.167  47.700  1.00  0.00           H  
ATOM   2398  C13  PA    53      -0.209  36.165  49.376  1.00  0.00           C  
ATOM   2399  H3R  PA    53      -0.502  37.197  49.571  1.00  0.00           H  
ATOM   2400  H3S  PA    53       0.872  36.087  49.513  1.00  0.00           H  
ATOM   2401  C12  PA    53      -0.905  35.241  50.403  1.00  0.00           C  
ATOM   2402  H2R  PA    53      -0.580  34.214  50.236  1.00  0.00           H  
ATOM   2403  H2S  PA    53      -1.986  35.275  50.252  1.00  0.00           H  
ATOM   2404  C11  PS    54      -0.603  35.574  51.853  1.00  0.00           C  
ATOM   2405  O12  PS    54      -1.381  35.278  52.743  1.00  0.00           O  
ATOM   2406  O11  PS    54       0.608  36.149  52.040  1.00  0.00           O  
ATOM   2407  C1   PS    54       1.118  36.367  53.398  1.00  0.00           C  
ATOM   2408  HR   PS    54       2.183  36.115  53.378  1.00  0.00           H  
ATOM   2409  HS   PS    54       0.621  35.686  54.087  1.00  0.00           H  
ATOM   2410  C2   PS    54       1.018  37.835  53.925  1.00  0.00           C  
ATOM   2411  HX   PS    54       1.216  37.845  54.998  1.00  0.00           H  
ATOM   2412  C3   PS    54      -0.350  38.504  53.686  1.00  0.00           C  
ATOM   2413  HA   PS    54      -0.616  38.408  52.634  1.00  0.00           H  
ATOM   2414  HB   PS    54      -0.271  39.569  53.923  1.00  0.00           H  
ATOM   2415  O31  PS    54      -1.413  37.912  54.469  1.00  0.00           O  
ATOM   2416  P31  PS    54      -1.749  38.372  55.950  1.00  0.00           P  
ATOM   2417  O32  PS    54      -1.090  37.245  56.856  1.00  0.00           O  
ATOM   2418  C31  PS    54      -1.729  35.954  57.007  1.00  0.00           C  
ATOM   2419  H1A  PS    54      -0.986  35.220  57.326  1.00  0.00           H  
ATOM   2420  H1B  PS    54      -2.126  35.630  56.042  1.00  0.00           H  
ATOM   2421  C32  PS    54      -2.844  36.044  58.067  1.00  0.00           C  
ATOM   2422  H2A  PS    54      -3.655  36.674  57.703  1.00  0.00           H  
ATOM   2423  N31  PS    54      -2.346  36.690  59.344  1.00  0.00           N  
ATOM   2424 HN1A  PS    54      -3.097  36.793  60.057  1.00  0.00           H  
ATOM   2425 HN1B  PS    54      -1.539  36.174  59.752  1.00  0.00           H  
ATOM   2426 HN1C  PS    54      -1.998  37.652  59.162  1.00  0.00           H  
ATOM   2427  C33  PS    54      -3.447  34.668  58.244  1.00  0.00           C  
ATOM   2428  O33  PS    54      -1.073  39.653  56.260  1.00  0.00           O  
ATOM   2429  O34  PS    54      -3.222  38.285  56.093  1.00  0.00           O  
ATOM   2430  O21  PS    54       1.973  38.669  53.218  1.00  0.00           O  
ATOM   2431  C21  PS    54       3.071  39.104  53.857  1.00  0.00           C  
ATOM   2432  O22  PS    54       3.312  38.941  55.039  1.00  0.00           O  
ATOM   2433  O35  PS    54      -4.614  34.460  57.968  1.00  0.00           O  
ATOM   2434  O36  PS    54      -2.775  33.811  58.775  1.00  0.00           O  
ATOM   2435  C12  OL    55       4.047  39.765  52.926  1.00  0.00           C  
ATOM   2436  H2R  OL    55       3.553  40.333  52.137  1.00  0.00           H  
ATOM   2437  H2S  OL    55       4.654  40.453  53.512  1.00  0.00           H  
ATOM   2438  C13  OL    55       4.938  38.693  52.302  1.00  0.00           C  
ATOM   2439  H3R  OL    55       5.357  38.066  53.092  1.00  0.00           H  
ATOM   2440  H3S  OL    55       4.336  38.052  51.652  1.00  0.00           H  
ATOM   2441  C14  OL    55       6.082  39.304  51.495  1.00  0.00           C  
ATOM   2442  H4R  OL    55       5.666  39.846  50.643  1.00  0.00           H  
ATOM   2443  H4S  OL    55       6.644  40.019  52.102  1.00  0.00           H  
ATOM   2444  C15  OL    55       7.022  38.175  51.049  1.00  0.00           C  
ATOM   2445  H5R  OL    55       7.412  37.665  51.934  1.00  0.00           H  
ATOM   2446  H5S  OL    55       6.450  37.437  50.479  1.00  0.00           H  
ATOM   2447  C16  OL    55       8.198  38.708  50.220  1.00  0.00           C  
ATOM   2448  H6R  OL    55       8.730  39.463  50.804  1.00  0.00           H  
ATOM   2449  H6S  OL    55       8.897  37.897  50.012  1.00  0.00           H  
ATOM   2450  C17  OL    55       7.703  39.317  48.899  1.00  0.00           C  
ATOM   2451  H7R  OL    55       7.097  38.578  48.371  1.00  0.00           H  
ATOM   2452  H7S  OL    55       7.060  40.171  49.112  1.00  0.00           H  
ATOM   2453  C18  OL    55       8.817  39.794  47.965  1.00  0.00           C  
ATOM   2454  H8R  OL    55       9.477  40.481  48.493  1.00  0.00           H  
ATOM   2455  H8S  OL    55       9.419  38.941  47.645  1.00  0.00           H  
ATOM   2456  C19  OL    55       8.175  40.448  46.764  1.00  0.00           C  
ATOM   2457  H9R  OL    55       7.641  39.766  46.107  1.00  0.00           H  
ATOM   2458 C110  OL    55       8.181  41.741  46.467  1.00  0.00           C  
ATOM   2459 H10R  OL    55       7.646  42.073  45.581  1.00  0.00           H  
ATOM   2460 C111  OL    55       8.786  42.870  47.275  1.00  0.00           C  
ATOM   2461 H11R  OL    55       9.269  42.525  48.192  1.00  0.00           H  
ATOM   2462 H11S  OL    55       9.561  43.356  46.678  1.00  0.00           H  
ATOM   2463 C112  OL    55       7.657  43.870  47.611  1.00  0.00           C  
ATOM   2464 H12R  OL    55       8.091  44.833  47.886  1.00  0.00           H  
ATOM   2465 H12S  OL    55       7.049  44.035  46.718  1.00  0.00           H  
ATOM   2466 C113  OL    55       6.775  43.348  48.770  1.00  0.00           C  
ATOM   2467 H13R  OL    55       6.636  42.273  48.663  1.00  0.00           H  
ATOM   2468 H13S  OL    55       7.337  43.495  49.692  1.00  0.00           H  
ATOM   2469 C114  OL    55       5.362  43.963  48.902  1.00  0.00           C  
ATOM   2470 H14R  OL    55       5.404  45.052  48.885  1.00  0.00           H  
ATOM   2471 H14S  OL    55       4.763  43.671  48.038  1.00  0.00           H  
ATOM   2472 C115  OL    55       4.648  43.466  50.181  1.00  0.00           C  
ATOM   2473 H15R  OL    55       3.582  43.699  50.119  1.00  0.00           H  
ATOM   2474 H15S  OL    55       4.725  42.376  50.230  1.00  0.00           H  
ATOM   2475 C116  OL    55       5.215  44.103  51.471  1.00  0.00           C  
ATOM   2476 H16R  OL    55       6.301  44.015  51.490  1.00  0.00           H  
ATOM   2477 H16S  OL    55       4.974  45.168  51.473  1.00  0.00           H  
ATOM   2478 C117  OL    55       4.678  43.446  52.753  1.00  0.00           C  
ATOM   2479 H17R  OL    55       3.589  43.411  52.714  1.00  0.00           H  
ATOM   2480 H17S  OL    55       5.054  42.423  52.782  1.00  0.00           H  
ATOM   2481 C118  OL    55       5.123  44.146  54.049  1.00  0.00           C  
ATOM   2482 H18R  OL    55       4.921  43.496  54.902  1.00  0.00           H  
ATOM   2483 H18S  OL    55       4.583  45.082  54.206  1.00  0.00           H  
ATOM   2484 H18T  OL    55       6.194  44.353  54.028  1.00  0.00           H  
TER    2485       OL    55 
ATOM   2485 C116  PA    56      52.792  17.805  42.240  1.00  0.00           C  
ATOM   2486 H16R  PA    56      53.648  17.155  42.432  1.00  0.00           H  
ATOM   2487 H16S  PA    56      52.931  18.302  41.279  1.00  0.00           H  
ATOM   2488 H16T  PA    56      51.893  17.192  42.167  1.00  0.00           H  
ATOM   2489 C115  PA    56      52.644  18.842  43.365  1.00  0.00           C  
ATOM   2490 H15R  PA    56      51.730  19.413  43.193  1.00  0.00           H  
ATOM   2491 H15S  PA    56      53.474  19.549  43.331  1.00  0.00           H  
ATOM   2492 C114  PA    56      52.599  18.200  44.764  1.00  0.00           C  
ATOM   2493 H14R  PA    56      52.752  18.985  45.508  1.00  0.00           H  
ATOM   2494 H14S  PA    56      53.420  17.486  44.863  1.00  0.00           H  
ATOM   2495 C113  PA    56      51.248  17.519  45.052  1.00  0.00           C  
ATOM   2496 H13R  PA    56      51.065  16.717  44.329  1.00  0.00           H  
ATOM   2497 H13S  PA    56      50.467  18.270  44.913  1.00  0.00           H  
ATOM   2498 C112  PA    56      51.120  16.962  46.485  1.00  0.00           C  
ATOM   2499 H12R  PA    56      50.110  16.567  46.601  1.00  0.00           H  
ATOM   2500 H12S  PA    56      51.213  17.787  47.195  1.00  0.00           H  
ATOM   2501 C111  PA    56      52.134  15.858  46.850  1.00  0.00           C  
ATOM   2502 H11R  PA    56      53.121  16.302  47.012  1.00  0.00           H  
ATOM   2503 H11S  PA    56      52.229  15.164  46.013  1.00  0.00           H  
ATOM   2504 C110  PA    56      51.703  15.051  48.093  1.00  0.00           C  
ATOM   2505 H10R  PA    56      52.498  14.348  48.341  1.00  0.00           H  
ATOM   2506 H10S  PA    56      50.824  14.456  47.839  1.00  0.00           H  
ATOM   2507  C19  PA    56      51.370  15.907  49.328  1.00  0.00           C  
ATOM   2508  H9R  PA    56      50.478  16.492  49.103  1.00  0.00           H  
ATOM   2509  H9S  PA    56      52.189  16.595  49.545  1.00  0.00           H  
ATOM   2510  C18  PA    56      51.086  15.046  50.570  1.00  0.00           C  
ATOM   2511  H8R  PA    56      51.856  14.280  50.687  1.00  0.00           H  
ATOM   2512  H8S  PA    56      50.131  14.550  50.414  1.00  0.00           H  
ATOM   2513  C17  PA    56      50.987  15.879  51.857  1.00  0.00           C  
ATOM   2514  H7R  PA    56      50.160  16.578  51.730  1.00  0.00           H  
ATOM   2515  H7S  PA    56      51.897  16.459  51.997  1.00  0.00           H  
ATOM   2516  C16  PA    56      50.721  15.059  53.134  1.00  0.00           C  
ATOM   2517  H6R  PA    56      49.947  14.317  52.933  1.00  0.00           H  
ATOM   2518  H6S  PA    56      50.295  15.750  53.864  1.00  0.00           H  
ATOM   2519  C15  PA    56      51.963  14.367  53.754  1.00  0.00           C  
ATOM   2520  H5R  PA    56      52.765  15.092  53.922  1.00  0.00           H  
ATOM   2521  H5S  PA    56      52.367  13.614  53.074  1.00  0.00           H  
ATOM   2522  C14  PA    56      51.630  13.678  55.093  1.00  0.00           C  
ATOM   2523  H4R  PA    56      52.542  13.242  55.501  1.00  0.00           H  
ATOM   2524  H4S  PA    56      50.956  12.844  54.890  1.00  0.00           H  
ATOM   2525  C13  PA    56      50.983  14.600  56.148  1.00  0.00           C  
ATOM   2526  H3R  PA    56      50.958  14.068  57.096  1.00  0.00           H  
ATOM   2527  H3S  PA    56      49.941  14.788  55.876  1.00  0.00           H  
ATOM   2528  C12  PA    56      51.733  15.935  56.352  1.00  0.00           C  
ATOM   2529  H2R  PA    56      52.697  15.731  56.819  1.00  0.00           H  
ATOM   2530  H2S  PA    56      51.912  16.432  55.400  1.00  0.00           H  
ATOM   2531  C11  PC    57      50.942  16.863  57.233  1.00  0.00           C  
ATOM   2532  O12  PC    57      51.262  17.106  58.384  1.00  0.00           O  
ATOM   2533  O11  PC    57      49.844  17.343  56.613  1.00  0.00           O  
ATOM   2534  C1   PC    57      48.749  17.843  57.436  1.00  0.00           C  
ATOM   2535  HR   PC    57      48.570  17.149  58.260  1.00  0.00           H  
ATOM   2536  HS   PC    57      47.854  17.873  56.807  1.00  0.00           H  
ATOM   2537  C2   PC    57      49.005  19.273  57.969  1.00  0.00           C  
ATOM   2538  HX   PC    57      49.955  19.297  58.504  1.00  0.00           H  
ATOM   2539  C3   PC    57      47.854  19.736  58.886  1.00  0.00           C  
ATOM   2540  HA   PC    57      46.906  19.605  58.362  1.00  0.00           H  
ATOM   2541  HB   PC    57      47.976  20.788  59.135  1.00  0.00           H  
ATOM   2542  O31  PC    57      47.841  18.965  60.114  1.00  0.00           O  
ATOM   2543  P31  PC    57      48.549  19.498  61.431  1.00  0.00           P  
ATOM   2544  O32  PC    57      50.060  19.695  61.012  1.00  0.00           O  
ATOM   2545  C31  PC    57      51.077  18.724  61.289  1.00  0.00           C  
ATOM   2546  H1A  PC    57      51.923  18.879  60.614  1.00  0.00           H  
ATOM   2547  H1B  PC    57      50.673  17.731  61.128  1.00  0.00           H  
ATOM   2548  C32  PC    57      51.508  18.987  62.734  1.00  0.00           C  
ATOM   2549  H2A  PC    57      50.639  19.245  63.334  1.00  0.00           H  
ATOM   2550  H2B  PC    57      52.207  19.824  62.773  1.00  0.00           H  
ATOM   2551  N31  PC    57      52.169  17.847  63.444  1.00  0.00           N  
ATOM   2552  C33  PC    57      53.337  17.306  62.695  1.00  0.00           C  
ATOM   2553  H3A  PC    57      53.970  18.131  62.380  1.00  0.00           H  
ATOM   2554  H3B  PC    57      52.972  16.766  61.825  1.00  0.00           H  
ATOM   2555  H3C  PC    57      53.884  16.639  63.360  1.00  0.00           H  
ATOM   2556  C34  PC    57      52.643  18.307  64.782  1.00  0.00           C  
ATOM   2557  H4A  PC    57      53.650  18.708  64.665  1.00  0.00           H  
ATOM   2558  H4B  PC    57      52.641  17.452  65.461  1.00  0.00           H  
ATOM   2559  H4C  PC    57      51.988  19.099  65.162  1.00  0.00           H  
ATOM   2560  C35  PC    57      51.213  16.727  63.648  1.00  0.00           C  
ATOM   2561  H5A  PC    57      50.295  17.133  64.078  1.00  0.00           H  
ATOM   2562  H5B  PC    57      51.679  16.013  64.327  1.00  0.00           H  
ATOM   2563  H5C  PC    57      51.011  16.244  62.689  1.00  0.00           H  
ATOM   2564  O33  PC    57      48.013  20.824  61.820  1.00  0.00           O  
ATOM   2565  O34  PC    57      48.447  18.420  62.432  1.00  0.00           O  
ATOM   2566  O21  PC    57      49.050  20.146  56.817  1.00  0.00           O  
ATOM   2567  C21  PC    57      49.938  21.148  56.793  1.00  0.00           C  
ATOM   2568  O22  PC    57      50.623  21.479  57.743  1.00  0.00           O  
ATOM   2569  C12  OL    58      50.019  21.779  55.427  1.00  0.00           C  
ATOM   2570  H2R  OL    58      50.932  21.438  54.942  1.00  0.00           H  
ATOM   2571  H2S  OL    58      49.177  21.430  54.828  1.00  0.00           H  
ATOM   2572  C13  OL    58      49.994  23.313  55.476  1.00  0.00           C  
ATOM   2573  H3R  OL    58      49.027  23.629  55.858  1.00  0.00           H  
ATOM   2574  H3S  OL    58      50.760  23.682  56.159  1.00  0.00           H  
ATOM   2575  C14  OL    58      50.246  23.977  54.120  1.00  0.00           C  
ATOM   2576  H4R  OL    58      50.076  25.048  54.249  1.00  0.00           H  
ATOM   2577  H4S  OL    58      51.298  23.847  53.856  1.00  0.00           H  
ATOM   2578  C15  OL    58      49.355  23.498  52.955  1.00  0.00           C  
ATOM   2579  H5R  OL    58      49.297  22.408  52.905  1.00  0.00           H  
ATOM   2580  H5S  OL    58      48.337  23.869  53.091  1.00  0.00           H  
ATOM   2581  C16  OL    58      49.897  24.016  51.614  1.00  0.00           C  
ATOM   2582  H6R  OL    58      50.821  23.483  51.363  1.00  0.00           H  
ATOM   2583  H6S  OL    58      49.167  23.772  50.839  1.00  0.00           H  
ATOM   2584  C17  OL    58      50.186  25.537  51.669  1.00  0.00           C  
ATOM   2585  H7R  OL    58      49.324  26.061  52.093  1.00  0.00           H  
ATOM   2586  H7S  OL    58      51.021  25.720  52.348  1.00  0.00           H  
ATOM   2587  C18  OL    58      50.514  26.156  50.303  1.00  0.00           C  
ATOM   2588  H8R  OL    58      50.947  27.141  50.468  1.00  0.00           H  
ATOM   2589  H8S  OL    58      51.263  25.535  49.806  1.00  0.00           H  
ATOM   2590  C19  OL    58      49.243  26.223  49.494  1.00  0.00           C  
ATOM   2591  H9R  OL    58      48.513  25.463  49.762  1.00  0.00           H  
ATOM   2592 C110  OL    58      48.892  27.157  48.620  1.00  0.00           C  
ATOM   2593 H10R  OL    58      47.910  27.085  48.170  1.00  0.00           H  
ATOM   2594 C111  OL    58      49.736  28.291  48.082  1.00  0.00           C  
ATOM   2595 H11R  OL    58      49.681  29.133  48.768  1.00  0.00           H  
ATOM   2596 H11S  OL    58      50.785  28.010  47.975  1.00  0.00           H  
ATOM   2597 C112  OL    58      49.154  28.761  46.734  1.00  0.00           C  
ATOM   2598 H12R  OL    58      48.066  28.781  46.814  1.00  0.00           H  
ATOM   2599 H12S  OL    58      49.454  29.788  46.522  1.00  0.00           H  
ATOM   2600 C113  OL    58      49.540  27.863  45.543  1.00  0.00           C  
ATOM   2601 H13R  OL    58      49.427  26.812  45.825  1.00  0.00           H  
ATOM   2602 H13S  OL    58      48.843  28.059  44.723  1.00  0.00           H  
ATOM   2603 C114  OL    58      50.982  28.094  45.036  1.00  0.00           C  
ATOM   2604 H14R  OL    58      51.693  27.881  45.839  1.00  0.00           H  
ATOM   2605 H14S  OL    58      51.194  27.392  44.226  1.00  0.00           H  
ATOM   2606 C115  OL    58      51.236  29.531  44.540  1.00  0.00           C  
ATOM   2607 H15R  OL    58      50.355  29.914  44.017  1.00  0.00           H  
ATOM   2608 H15S  OL    58      51.400  30.163  45.413  1.00  0.00           H  
ATOM   2609 C116  OL    58      52.448  29.605  43.594  1.00  0.00           C  
ATOM   2610 H16R  OL    58      53.286  29.047  44.018  1.00  0.00           H  
ATOM   2611 H16S  OL    58      52.179  29.105  42.660  1.00  0.00           H  
ATOM   2612 C117  OL    58      52.911  31.042  43.293  1.00  0.00           C  
ATOM   2613 H17R  OL    58      53.685  30.980  42.529  1.00  0.00           H  
ATOM   2614 H17S  OL    58      52.083  31.622  42.876  1.00  0.00           H  
ATOM   2615 C118  OL    58      53.518  31.761  44.514  1.00  0.00           C  
ATOM   2616 H18R  OL    58      54.346  31.181  44.924  1.00  0.00           H  
ATOM   2617 H18S  OL    58      52.789  31.913  45.311  1.00  0.00           H  
ATOM   2618 H18T  OL    58      53.901  32.737  44.219  1.00  0.00           H  
TER    2619       OL    58 
ATOM   2619  C1  CHL    59      45.040  55.696  52.453  1.00  0.00           C  
ATOM   2620  H11 CHL    59      44.126  56.251  52.249  1.00  0.00           H  
ATOM   2621  H12 CHL    59      45.840  56.435  52.545  1.00  0.00           H  
ATOM   2622  C2  CHL    59      44.844  55.003  53.825  1.00  0.00           C  
ATOM   2623  H21 CHL    59      45.800  54.626  54.187  1.00  0.00           H  
ATOM   2624  H22 CHL    59      44.504  55.748  54.548  1.00  0.00           H  
ATOM   2625  C3  CHL    59      43.819  53.854  53.797  1.00  0.00           C  
ATOM   2626  H31 CHL    59      42.806  54.253  53.675  1.00  0.00           H  
ATOM   2627  C4  CHL    59      44.143  52.868  52.667  1.00  0.00           C  
ATOM   2628  H41 CHL    59      45.040  52.314  52.952  1.00  0.00           H  
ATOM   2629  H42 CHL    59      43.326  52.147  52.606  1.00  0.00           H  
ATOM   2630  C5  CHL    59      44.370  53.533  51.312  1.00  0.00           C  
ATOM   2631  C6  CHL    59      43.749  53.037  50.247  1.00  0.00           C  
ATOM   2632  H61 CHL    59      43.098  52.171  50.354  1.00  0.00           H  
ATOM   2633  C7  CHL    59      43.885  53.571  48.842  1.00  0.00           C  
ATOM   2634  H71 CHL    59      44.092  52.740  48.166  1.00  0.00           H  
ATOM   2635  H72 CHL    59      42.923  53.995  48.539  1.00  0.00           H  
ATOM   2636  C8  CHL    59      45.030  54.597  48.683  1.00  0.00           C  
ATOM   2637  H81 CHL    59      45.954  54.029  48.601  1.00  0.00           H  
ATOM   2638  C9  CHL    59      45.123  55.548  49.916  1.00  0.00           C  
ATOM   2639  H91 CHL    59      44.146  56.039  49.983  1.00  0.00           H  
ATOM   2640  C10 CHL    59      45.332  54.737  51.257  1.00  0.00           C  
ATOM   2641  C11 CHL    59      46.172  56.697  49.698  1.00  0.00           C  
ATOM   2642 H111 CHL    59      46.026  57.465  50.461  1.00  0.00           H  
ATOM   2643 H112 CHL    59      47.190  56.326  49.828  1.00  0.00           H  
ATOM   2644  C12 CHL    59      46.101  57.384  48.304  1.00  0.00           C  
ATOM   2645 H121 CHL    59      45.209  58.011  48.272  1.00  0.00           H  
ATOM   2646 H122 CHL    59      46.964  58.044  48.209  1.00  0.00           H  
ATOM   2647  C13 CHL    59      46.060  56.369  47.128  1.00  0.00           C  
ATOM   2648  C14 CHL    59      44.851  55.435  47.395  1.00  0.00           C  
ATOM   2649 H141 CHL    59      43.961  56.058  47.548  1.00  0.00           H  
ATOM   2650  C15 CHL    59      44.604  54.692  46.067  1.00  0.00           C  
ATOM   2651 H151 CHL    59      45.243  53.810  45.988  1.00  0.00           H  
ATOM   2652 H152 CHL    59      43.561  54.380  45.953  1.00  0.00           H  
ATOM   2653  C16 CHL    59      44.988  55.728  44.991  1.00  0.00           C  
ATOM   2654 H161 CHL    59      45.665  55.271  44.266  1.00  0.00           H  
ATOM   2655 H162 CHL    59      44.095  56.060  44.453  1.00  0.00           H  
ATOM   2656  C17 CHL    59      45.641  56.934  45.737  1.00  0.00           C  
ATOM   2657 H171 CHL    59      44.813  57.616  45.912  1.00  0.00           H  
ATOM   2658  C18 CHL    59      47.427  55.617  47.039  1.00  0.00           C  
ATOM   2659 H181 CHL    59      47.725  55.202  48.000  1.00  0.00           H  
ATOM   2660 H182 CHL    59      48.231  56.285  46.727  1.00  0.00           H  
ATOM   2661 H183 CHL    59      47.384  54.792  46.331  1.00  0.00           H  
ATOM   2662  C19 CHL    59      46.789  54.202  51.363  1.00  0.00           C  
ATOM   2663 H191 CHL    59      47.500  55.002  51.573  1.00  0.00           H  
ATOM   2664 H192 CHL    59      47.098  53.712  50.440  1.00  0.00           H  
ATOM   2665 H193 CHL    59      46.900  53.481  52.174  1.00  0.00           H  
ATOM   2666  C20 CHL    59      46.702  57.691  44.869  1.00  0.00           C  
ATOM   2667 H201 CHL    59      47.438  56.963  44.524  1.00  0.00           H  
ATOM   2668  C21 CHL    59      47.450  58.829  45.617  1.00  0.00           C  
ATOM   2669 H211 CHL    59      48.100  59.378  44.933  1.00  0.00           H  
ATOM   2670 H212 CHL    59      48.109  58.449  46.399  1.00  0.00           H  
ATOM   2671 H213 CHL    59      46.755  59.541  46.065  1.00  0.00           H  
ATOM   2672  C22 CHL    59      45.970  58.246  43.621  1.00  0.00           C  
ATOM   2673 H221 CHL    59      45.559  57.411  43.053  1.00  0.00           H  
ATOM   2674 H222 CHL    59      45.138  58.847  43.967  1.00  0.00           H  
ATOM   2675  C23 CHL    59      46.739  59.141  42.644  1.00  0.00           C  
ATOM   2676 H231 CHL    59      46.079  59.343  41.796  1.00  0.00           H  
ATOM   2677 H232 CHL    59      46.916  60.103  43.126  1.00  0.00           H  
ATOM   2678  C24 CHL    59      48.051  58.532  42.113  1.00  0.00           C  
ATOM   2679 H241 CHL    59      48.733  58.333  42.942  1.00  0.00           H  
ATOM   2680 H242 CHL    59      47.824  57.576  41.636  1.00  0.00           H  
ATOM   2681  C25 CHL    59      48.725  59.471  41.098  1.00  0.00           C  
ATOM   2682 H251 CHL    59      48.008  59.700  40.308  1.00  0.00           H  
ATOM   2683  C26 CHL    59      49.172  60.777  41.761  1.00  0.00           C  
ATOM   2684 H261 CHL    59      48.336  61.311  42.211  1.00  0.00           H  
ATOM   2685 H262 CHL    59      49.625  61.436  41.019  1.00  0.00           H  
ATOM   2686 H263 CHL    59      49.911  60.568  42.536  1.00  0.00           H  
ATOM   2687  C27 CHL    59      49.969  58.856  40.452  1.00  0.00           C  
ATOM   2688 H271 CHL    59      50.720  58.624  41.209  1.00  0.00           H  
ATOM   2689 H272 CHL    59      50.408  59.565  39.748  1.00  0.00           H  
ATOM   2690 H273 CHL    59      49.720  57.950  39.900  1.00  0.00           H  
ATOM   2691  O1  CHL    59      43.926  53.135  55.026  1.00  0.00           O  
ATOM   2692  HO1 CHL    59      43.038  52.708  55.146  1.00  0.00           H  
TER    2693      CHL    59 
ATOM   2693 C116  PA    60      49.168  27.223  37.940  1.00  0.00           C  
ATOM   2694 H16R  PA    60      49.040  26.816  36.937  1.00  0.00           H  
ATOM   2695 H16S  PA    60      48.397  26.806  38.588  1.00  0.00           H  
ATOM   2696 H16T  PA    60      50.144  26.918  38.324  1.00  0.00           H  
ATOM   2697 C115  PA    60      49.045  28.751  37.901  1.00  0.00           C  
ATOM   2698 H15R  PA    60      48.049  29.027  37.552  1.00  0.00           H  
ATOM   2699 H15S  PA    60      49.748  29.139  37.163  1.00  0.00           H  
ATOM   2700 C114  PA    60      49.289  29.390  39.281  1.00  0.00           C  
ATOM   2701 H14R  PA    60      49.219  30.473  39.174  1.00  0.00           H  
ATOM   2702 H14S  PA    60      50.304  29.169  39.618  1.00  0.00           H  
ATOM   2703 C113  PA    60      48.292  28.894  40.352  1.00  0.00           C  
ATOM   2704 H13R  PA    60      48.489  27.844  40.566  1.00  0.00           H  
ATOM   2705 H13S  PA    60      47.266  28.968  39.986  1.00  0.00           H  
ATOM   2706 C112  PA    60      48.392  29.676  41.664  1.00  0.00           C  
ATOM   2707 H12R  PA    60      49.442  29.744  41.953  1.00  0.00           H  
ATOM   2708 H12S  PA    60      47.857  29.120  42.438  1.00  0.00           H  
ATOM   2709 C111  PA    60      47.809  31.094  41.529  1.00  0.00           C  
ATOM   2710 H11R  PA    60      46.726  31.049  41.380  1.00  0.00           H  
ATOM   2711 H11S  PA    60      48.233  31.575  40.649  1.00  0.00           H  
ATOM   2712 C110  PA    60      48.140  31.989  42.727  1.00  0.00           C  
ATOM   2713 H10R  PA    60      47.805  32.998  42.485  1.00  0.00           H  
ATOM   2714 H10S  PA    60      49.224  32.031  42.863  1.00  0.00           H  
ATOM   2715  C19  PA    60      47.469  31.558  44.037  1.00  0.00           C  
ATOM   2716  H9R  PA    60      47.784  30.551  44.327  1.00  0.00           H  
ATOM   2717  H9S  PA    60      46.388  31.541  43.884  1.00  0.00           H  
ATOM   2718  C18  PA    60      47.822  32.571  45.141  1.00  0.00           C  
ATOM   2719  H8R  PA    60      47.582  33.574  44.779  1.00  0.00           H  
ATOM   2720  H8S  PA    60      48.899  32.549  45.322  1.00  0.00           H  
ATOM   2721  C17  PA    60      47.061  32.283  46.447  1.00  0.00           C  
ATOM   2722  H7R  PA    60      47.365  31.310  46.834  1.00  0.00           H  
ATOM   2723  H7S  PA    60      45.995  32.220  46.229  1.00  0.00           H  
ATOM   2724  C16  PA    60      47.278  33.342  47.540  1.00  0.00           C  
ATOM   2725  H6R  PA    60      47.115  34.340  47.122  1.00  0.00           H  
ATOM   2726  H6S  PA    60      48.307  33.288  47.899  1.00  0.00           H  
ATOM   2727  C15  PA    60      46.307  33.102  48.713  1.00  0.00           C  
ATOM   2728  H5R  PA    60      46.463  32.098  49.110  1.00  0.00           H  
ATOM   2729  H5S  PA    60      45.280  33.148  48.341  1.00  0.00           H  
ATOM   2730  C14  PA    60      46.486  34.110  49.862  1.00  0.00           C  
ATOM   2731  H4R  PA    60      46.364  35.128  49.485  1.00  0.00           H  
ATOM   2732  H4S  PA    60      47.507  34.027  50.238  1.00  0.00           H  
ATOM   2733  C13  PA    60      45.491  33.852  51.015  1.00  0.00           C  
ATOM   2734  H3R  PA    60      45.910  33.093  51.680  1.00  0.00           H  
ATOM   2735  H3S  PA    60      44.558  33.449  50.613  1.00  0.00           H  
ATOM   2736  C12  PA    60      45.142  35.122  51.818  1.00  0.00           C  
ATOM   2737  H2R  PA    60      44.360  34.895  52.543  1.00  0.00           H  
ATOM   2738  H2S  PA    60      44.738  35.883  51.145  1.00  0.00           H  
ATOM   2739  C11  PE    61      46.345  35.677  52.543  1.00  0.00           C  
ATOM   2740  O12  PE    61      47.075  35.001  53.250  1.00  0.00           O  
ATOM   2741  O11  PE    61      46.541  36.982  52.276  1.00  0.00           O  
ATOM   2742  C1   PE    61      47.744  37.598  52.821  1.00  0.00           C  
ATOM   2743  HR   PE    61      48.622  37.129  52.370  1.00  0.00           H  
ATOM   2744  HS   PE    61      47.777  37.412  53.896  1.00  0.00           H  
ATOM   2745  C2   PE    61      47.759  39.141  52.609  1.00  0.00           C  
ATOM   2746  HX   PE    61      48.708  39.530  52.986  1.00  0.00           H  
ATOM   2747  C3   PE    61      46.591  39.816  53.369  1.00  0.00           C  
ATOM   2748  HA   PE    61      45.710  39.171  53.295  1.00  0.00           H  
ATOM   2749  HB   PE    61      46.359  40.770  52.888  1.00  0.00           H  
ATOM   2750  O31  PE    61      46.902  40.083  54.770  1.00  0.00           O  
ATOM   2751  P31  PE    61      45.966  39.540  55.952  1.00  0.00           P  
ATOM   2752  O32  PE    61      46.384  38.017  56.107  1.00  0.00           O  
ATOM   2753  C31  PE    61      47.551  37.623  56.856  1.00  0.00           C  
ATOM   2754  H1A  PE    61      47.399  37.824  57.922  1.00  0.00           H  
ATOM   2755  H1B  PE    61      48.429  38.173  56.496  1.00  0.00           H  
ATOM   2756  C32  PE    61      47.753  36.118  56.635  1.00  0.00           C  
ATOM   2757  H2A  PE    61      47.910  35.922  55.571  1.00  0.00           H  
ATOM   2758  H2B  PE    61      48.633  35.785  57.188  1.00  0.00           H  
ATOM   2759  N31  PE    61      46.594  35.255  57.073  1.00  0.00           N  
ATOM   2760 HN1A  PE    61      46.813  34.244  56.990  1.00  0.00           H  
ATOM   2761 HN1B  PE    61      46.300  35.413  58.059  1.00  0.00           H  
ATOM   2762 HN1C  PE    61      45.749  35.403  56.481  1.00  0.00           H  
ATOM   2763  O33  PE    61      46.284  40.257  57.215  1.00  0.00           O  
ATOM   2764  O34  PE    61      44.561  39.557  55.498  1.00  0.00           O  
ATOM   2765  O21  PE    61      47.608  39.571  51.222  1.00  0.00           O  
ATOM   2766  C21  PE    61      48.540  39.261  50.308  1.00  0.00           C  
ATOM   2767  O22  PE    61      49.440  38.471  50.499  1.00  0.00           O  
ATOM   2768  C12  OL    62      48.335  40.033  49.021  1.00  0.00           C  
ATOM   2769  H2R  OL    62      47.292  39.936  48.714  1.00  0.00           H  
ATOM   2770  H2S  OL    62      48.516  41.091  49.221  1.00  0.00           H  
ATOM   2771  C13  OL    62      49.273  39.537  47.901  1.00  0.00           C  
ATOM   2772  H3R  OL    62      50.309  39.658  48.225  1.00  0.00           H  
ATOM   2773  H3S  OL    62      49.098  38.469  47.755  1.00  0.00           H  
ATOM   2774  C14  OL    62      49.097  40.252  46.549  1.00  0.00           C  
ATOM   2775  H4R  OL    62      48.036  40.279  46.288  1.00  0.00           H  
ATOM   2776  H4S  OL    62      49.453  41.280  46.636  1.00  0.00           H  
ATOM   2777  C15  OL    62      49.905  39.523  45.455  1.00  0.00           C  
ATOM   2778  H5R  OL    62      50.967  39.653  45.676  1.00  0.00           H  
ATOM   2779  H5S  OL    62      49.704  38.451  45.529  1.00  0.00           H  
ATOM   2780  C16  OL    62      49.607  39.977  44.007  1.00  0.00           C  
ATOM   2781  H6R  OL    62      49.576  39.099  43.358  1.00  0.00           H  
ATOM   2782  H6S  OL    62      48.626  40.455  43.951  1.00  0.00           H  
ATOM   2783  C17  OL    62      50.682  40.924  43.452  1.00  0.00           C  
ATOM   2784  H7R  OL    62      50.662  41.849  44.026  1.00  0.00           H  
ATOM   2785  H7S  OL    62      51.661  40.459  43.581  1.00  0.00           H  
ATOM   2786  C18  OL    62      50.477  41.243  41.962  1.00  0.00           C  
ATOM   2787  H8R  OL    62      50.319  40.308  41.420  1.00  0.00           H  
ATOM   2788  H8S  OL    62      49.577  41.852  41.850  1.00  0.00           H  
ATOM   2789  C19  OL    62      51.673  41.977  41.389  1.00  0.00           C  
ATOM   2790  H9R  OL    62      52.592  41.920  41.969  1.00  0.00           H  
ATOM   2791 C110  OL    62      51.635  42.752  40.313  1.00  0.00           C  
ATOM   2792 H10R  OL    62      52.524  43.310  40.023  1.00  0.00           H  
ATOM   2793 C111  OL    62      50.481  42.835  39.338  1.00  0.00           C  
ATOM   2794 H11R  OL    62      49.825  41.964  39.399  1.00  0.00           H  
ATOM   2795 H11S  OL    62      49.871  43.713  39.571  1.00  0.00           H  
ATOM   2796 C112  OL    62      51.041  42.971  37.908  1.00  0.00           C  
ATOM   2797 H12R  OL    62      52.119  42.799  37.928  1.00  0.00           H  
ATOM   2798 H12S  OL    62      50.610  42.203  37.265  1.00  0.00           H  
ATOM   2799 C113  OL    62      50.735  44.375  37.356  1.00  0.00           C  
ATOM   2800 H13R  OL    62      49.697  44.382  37.019  1.00  0.00           H  
ATOM   2801 H13S  OL    62      50.797  45.080  38.187  1.00  0.00           H  
ATOM   2802 C114  OL    62      51.683  44.888  36.247  1.00  0.00           C  
ATOM   2803 H14R  OL    62      52.693  44.958  36.660  1.00  0.00           H  
ATOM   2804 H14S  OL    62      51.718  44.189  35.409  1.00  0.00           H  
ATOM   2805 C115  OL    62      51.239  46.281  35.745  1.00  0.00           C  
ATOM   2806 H15R  OL    62      50.395  46.171  35.062  1.00  0.00           H  
ATOM   2807 H15S  OL    62      50.881  46.857  36.602  1.00  0.00           H  
ATOM   2808 C116  OL    62      52.337  47.125  35.061  1.00  0.00           C  
ATOM   2809 H16R  OL    62      51.892  48.069  34.741  1.00  0.00           H  
ATOM   2810 H16S  OL    62      53.087  47.379  35.813  1.00  0.00           H  
ATOM   2811 C117  OL    62      53.071  46.516  33.850  1.00  0.00           C  
ATOM   2812 H17R  OL    62      53.745  47.287  33.470  1.00  0.00           H  
ATOM   2813 H17S  OL    62      53.695  45.683  34.181  1.00  0.00           H  
ATOM   2814 C118  OL    62      52.162  46.053  32.694  1.00  0.00           C  
ATOM   2815 H18R  OL    62      52.758  45.721  31.839  1.00  0.00           H  
ATOM   2816 H18S  OL    62      51.526  46.872  32.353  1.00  0.00           H  
ATOM   2817 H18T  OL    62      51.530  45.222  33.016  1.00  0.00           H  
TER    2818       OL    62 
ATOM   2818 C116  PA    63      72.010  50.149  40.444  1.00  0.00           C  
ATOM   2819 H16R  PA    63      72.130  49.888  41.496  1.00  0.00           H  
ATOM   2820 H16S  PA    63      72.527  49.388  39.856  1.00  0.00           H  
ATOM   2821 H16T  PA    63      70.946  50.114  40.201  1.00  0.00           H  
ATOM   2822 C115  PA    63      72.608  51.538  40.146  1.00  0.00           C  
ATOM   2823 H15R  PA    63      72.758  51.655  39.070  1.00  0.00           H  
ATOM   2824 H15S  PA    63      73.595  51.594  40.607  1.00  0.00           H  
ATOM   2825 C114  PA    63      71.780  52.718  40.688  1.00  0.00           C  
ATOM   2826 H14R  PA    63      72.372  53.628  40.568  1.00  0.00           H  
ATOM   2827 H14S  PA    63      71.636  52.556  41.756  1.00  0.00           H  
ATOM   2828 C113  PA    63      70.408  52.931  40.011  1.00  0.00           C  
ATOM   2829 H13R  PA    63      69.745  52.100  40.253  1.00  0.00           H  
ATOM   2830 H13S  PA    63      70.539  52.915  38.926  1.00  0.00           H  
ATOM   2831 C112  PA    63      69.730  54.273  40.390  1.00  0.00           C  
ATOM   2832 H12R  PA    63      68.763  54.333  39.886  1.00  0.00           H  
ATOM   2833 H12S  PA    63      70.331  55.086  39.978  1.00  0.00           H  
ATOM   2834 C111  PA    63      69.525  54.585  41.894  1.00  0.00           C  
ATOM   2835 H11R  PA    63      69.275  55.643  41.953  1.00  0.00           H  
ATOM   2836 H11S  PA    63      70.459  54.449  42.445  1.00  0.00           H  
ATOM   2837 C110  PA    63      68.379  53.820  42.591  1.00  0.00           C  
ATOM   2838 H10R  PA    63      68.661  52.774  42.731  1.00  0.00           H  
ATOM   2839 H10S  PA    63      67.513  53.831  41.924  1.00  0.00           H  
ATOM   2840  C19  PA    63      67.907  54.428  43.941  1.00  0.00           C  
ATOM   2841  H9R  PA    63      67.150  53.757  44.352  1.00  0.00           H  
ATOM   2842  H9S  PA    63      67.408  55.380  43.747  1.00  0.00           H  
ATOM   2843  C18  PA    63      68.966  54.690  45.035  1.00  0.00           C  
ATOM   2844  H8R  PA    63      69.659  55.454  44.680  1.00  0.00           H  
ATOM   2845  H8S  PA    63      69.546  53.784  45.232  1.00  0.00           H  
ATOM   2846  C17  PA    63      68.304  55.199  46.339  1.00  0.00           C  
ATOM   2847  H7R  PA    63      67.559  54.481  46.683  1.00  0.00           H  
ATOM   2848  H7S  PA    63      67.755  56.119  46.126  1.00  0.00           H  
ATOM   2849  C16  PA    63      69.321  55.461  47.470  1.00  0.00           C  
ATOM   2850  H6R  PA    63      70.020  56.232  47.137  1.00  0.00           H  
ATOM   2851  H6S  PA    63      69.892  54.552  47.664  1.00  0.00           H  
ATOM   2852  C15  PA    63      68.642  55.911  48.778  1.00  0.00           C  
ATOM   2853  H5R  PA    63      67.862  55.192  49.035  1.00  0.00           H  
ATOM   2854  H5S  PA    63      68.154  56.867  48.582  1.00  0.00           H  
ATOM   2855  C14  PA    63      69.610  56.033  49.984  1.00  0.00           C  
ATOM   2856  H4R  PA    63      70.399  56.753  49.752  1.00  0.00           H  
ATOM   2857  H4S  PA    63      70.103  55.073  50.161  1.00  0.00           H  
ATOM   2858  C13  PA    63      68.902  56.445  51.298  1.00  0.00           C  
ATOM   2859  H3R  PA    63      69.605  56.330  52.126  1.00  0.00           H  
ATOM   2860  H3S  PA    63      68.068  55.767  51.494  1.00  0.00           H  
ATOM   2861  C12  PA    63      68.398  57.904  51.278  1.00  0.00           C  
ATOM   2862  H2R  PA    63      67.613  58.019  50.532  1.00  0.00           H  
ATOM   2863  H2S  PA    63      69.223  58.551  50.979  1.00  0.00           H  
ATOM   2864  C11  PS    64      67.902  58.404  52.622  1.00  0.00           C  
ATOM   2865  O12  PS    64      67.224  57.768  53.408  1.00  0.00           O  
ATOM   2866  O11  PS    64      68.352  59.652  52.861  1.00  0.00           O  
ATOM   2867  C1   PS    64      67.938  60.326  54.087  1.00  0.00           C  
ATOM   2868  HR   PS    64      66.855  60.238  54.216  1.00  0.00           H  
ATOM   2869  HS   PS    64      68.181  61.386  53.966  1.00  0.00           H  
ATOM   2870  C2   PS    64      68.675  59.824  55.362  1.00  0.00           C  
ATOM   2871  HX   PS    64      68.371  58.807  55.632  1.00  0.00           H  
ATOM   2872  C3   PS    64      68.354  60.788  56.537  1.00  0.00           C  
ATOM   2873  HA   PS    64      68.615  61.807  56.237  1.00  0.00           H  
ATOM   2874  HB   PS    64      68.955  60.520  57.411  1.00  0.00           H  
ATOM   2875  O31  PS    64      66.941  60.796  56.898  1.00  0.00           O  
ATOM   2876  P31  PS    64      66.241  59.556  57.606  1.00  0.00           P  
ATOM   2877  O32  PS    64      65.721  58.686  56.392  1.00  0.00           O  
ATOM   2878  C31  PS    64      64.734  57.638  56.570  1.00  0.00           C  
ATOM   2879  H1A  PS    64      64.244  57.454  55.611  1.00  0.00           H  
ATOM   2880  H1B  PS    64      63.976  57.926  57.307  1.00  0.00           H  
ATOM   2881  C32  PS    64      65.444  56.354  57.017  1.00  0.00           C  
ATOM   2882  H2A  PS    64      65.947  56.546  57.965  1.00  0.00           H  
ATOM   2883  N31  PS    64      66.539  55.977  56.031  1.00  0.00           N  
ATOM   2884 HN1A  PS    64      67.017  56.820  55.666  1.00  0.00           H  
ATOM   2885 HN1B  PS    64      67.219  55.331  56.483  1.00  0.00           H  
ATOM   2886 HN1C  PS    64      66.133  55.484  55.204  1.00  0.00           H  
ATOM   2887  C33  PS    64      64.374  55.303  57.324  1.00  0.00           C  
ATOM   2888  O33  PS    64      67.282  58.772  58.306  1.00  0.00           O  
ATOM   2889  O34  PS    64      65.063  60.072  58.343  1.00  0.00           O  
ATOM   2890  O21  PS    64      70.115  59.887  55.173  1.00  0.00           O  
ATOM   2891  C21  PS    64      70.774  58.801  54.720  1.00  0.00           C  
ATOM   2892  O22  PS    64      70.253  57.729  54.451  1.00  0.00           O  
ATOM   2893  O35  PS    64      63.539  55.559  58.171  1.00  0.00           O  
ATOM   2894  O36  PS    64      64.335  54.280  56.666  1.00  0.00           O  
ATOM   2895  C12  OL    65      72.239  59.125  54.556  1.00  0.00           C  
ATOM   2896  H2R  OL    65      72.349  59.895  53.797  1.00  0.00           H  
ATOM   2897  H2S  OL    65      72.569  59.558  55.497  1.00  0.00           H  
ATOM   2898  C13  OL    65      73.182  57.952  54.220  1.00  0.00           C  
ATOM   2899  H3R  OL    65      74.197  58.364  54.176  1.00  0.00           H  
ATOM   2900  H3S  OL    65      73.171  57.241  55.048  1.00  0.00           H  
ATOM   2901  C14  OL    65      72.934  57.212  52.889  1.00  0.00           C  
ATOM   2902  H4R  OL    65      73.716  56.457  52.781  1.00  0.00           H  
ATOM   2903  H4S  OL    65      71.984  56.671  52.931  1.00  0.00           H  
ATOM   2904  C15  OL    65      72.961  58.101  51.621  1.00  0.00           C  
ATOM   2905  H5R  OL    65      71.962  58.503  51.443  1.00  0.00           H  
ATOM   2906  H5S  OL    65      73.629  58.947  51.781  1.00  0.00           H  
ATOM   2907  C16  OL    65      73.430  57.279  50.387  1.00  0.00           C  
ATOM   2908  H6R  OL    65      74.414  56.861  50.611  1.00  0.00           H  
ATOM   2909  H6S  OL    65      72.749  56.440  50.261  1.00  0.00           H  
ATOM   2910  C17  OL    65      73.551  58.010  49.028  1.00  0.00           C  
ATOM   2911  H7R  OL    65      72.587  58.442  48.739  1.00  0.00           H  
ATOM   2912  H7S  OL    65      74.259  58.837  49.132  1.00  0.00           H  
ATOM   2913  C18  OL    65      74.069  57.080  47.906  1.00  0.00           C  
ATOM   2914  H8R  OL    65      74.685  57.676  47.237  1.00  0.00           H  
ATOM   2915  H8S  OL    65      74.739  56.327  48.332  1.00  0.00           H  
ATOM   2916  C19  OL    65      72.959  56.405  47.122  1.00  0.00           C  
ATOM   2917  H9R  OL    65      72.271  55.806  47.725  1.00  0.00           H  
ATOM   2918 C110  OL    65      72.773  56.518  45.804  1.00  0.00           C  
ATOM   2919 H10R  OL    65      71.921  56.017  45.356  1.00  0.00           H  
ATOM   2920 C111  OL    65      73.653  57.269  44.809  1.00  0.00           C  
ATOM   2921 H11R  OL    65      73.130  58.167  44.482  1.00  0.00           H  
ATOM   2922 H11S  OL    65      74.594  57.590  45.252  1.00  0.00           H  
ATOM   2923 C112  OL    65      73.963  56.405  43.572  1.00  0.00           C  
ATOM   2924 H12R  OL    65      74.470  55.499  43.896  1.00  0.00           H  
ATOM   2925 H12S  OL    65      73.026  56.107  43.097  1.00  0.00           H  
ATOM   2926 C113  OL    65      74.836  57.120  42.526  1.00  0.00           C  
ATOM   2927 H13R  OL    65      74.285  57.964  42.116  1.00  0.00           H  
ATOM   2928 H13S  OL    65      75.735  57.517  43.004  1.00  0.00           H  
ATOM   2929 C114  OL    65      75.242  56.171  41.385  1.00  0.00           C  
ATOM   2930 H14R  OL    65      75.734  55.289  41.802  1.00  0.00           H  
ATOM   2931 H14S  OL    65      74.350  55.814  40.866  1.00  0.00           H  
ATOM   2932 C115  OL    65      76.218  56.810  40.383  1.00  0.00           C  
ATOM   2933 H15R  OL    65      75.921  57.842  40.153  1.00  0.00           H  
ATOM   2934 H15S  OL    65      77.204  56.855  40.844  1.00  0.00           H  
ATOM   2935 C116  OL    65      76.301  56.010  39.067  1.00  0.00           C  
ATOM   2936 H16R  OL    65      76.294  54.935  39.280  1.00  0.00           H  
ATOM   2937 H16S  OL    65      75.414  56.222  38.472  1.00  0.00           H  
ATOM   2938 C117  OL    65      77.554  56.323  38.225  1.00  0.00           C  
ATOM   2939 H17R  OL    65      77.352  56.112  37.171  1.00  0.00           H  
ATOM   2940 H17S  OL    65      77.815  57.380  38.303  1.00  0.00           H  
ATOM   2941 C118  OL    65      78.756  55.467  38.663  1.00  0.00           C  
ATOM   2942 H18R  OL    65      79.634  55.747  38.074  1.00  0.00           H  
ATOM   2943 H18S  OL    65      78.549  54.408  38.493  1.00  0.00           H  
ATOM   2944 H18T  OL    65      78.963  55.628  39.726  1.00  0.00           H  
TER    2945       OL    65 
ATOM   2945 C116  PA    66      27.832  31.708  42.207  1.00  0.00           C  
ATOM   2946 H16R  PA    66      27.799  31.915  41.136  1.00  0.00           H  
ATOM   2947 H16S  PA    66      28.839  31.381  42.470  1.00  0.00           H  
ATOM   2948 H16T  PA    66      27.628  32.647  42.728  1.00  0.00           H  
ATOM   2949 C115  PA    66      26.772  30.655  42.584  1.00  0.00           C  
ATOM   2950 H15R  PA    66      25.799  31.066  42.317  1.00  0.00           H  
ATOM   2951 H15S  PA    66      26.772  30.499  43.665  1.00  0.00           H  
ATOM   2952 C114  PA    66      26.885  29.295  41.869  1.00  0.00           C  
ATOM   2953 H14R  PA    66      26.896  29.461  40.789  1.00  0.00           H  
ATOM   2954 H14S  PA    66      25.964  28.749  42.065  1.00  0.00           H  
ATOM   2955 C113  PA    66      28.085  28.406  42.278  1.00  0.00           C  
ATOM   2956 H13R  PA    66      28.882  29.005  42.723  1.00  0.00           H  
ATOM   2957 H13S  PA    66      28.496  27.962  41.371  1.00  0.00           H  
ATOM   2958 C112  PA    66      27.722  27.246  43.229  1.00  0.00           C  
ATOM   2959 H12R  PA    66      28.511  26.490  43.195  1.00  0.00           H  
ATOM   2960 H12S  PA    66      26.810  26.765  42.862  1.00  0.00           H  
ATOM   2961 C111  PA    66      27.541  27.688  44.696  1.00  0.00           C  
ATOM   2962 H11R  PA    66      26.822  28.506  44.748  1.00  0.00           H  
ATOM   2963 H11S  PA    66      28.494  28.059  45.084  1.00  0.00           H  
ATOM   2964 C110  PA    66      27.075  26.519  45.584  1.00  0.00           C  
ATOM   2965 H10R  PA    66      27.815  25.717  45.520  1.00  0.00           H  
ATOM   2966 H10S  PA    66      26.137  26.119  45.195  1.00  0.00           H  
ATOM   2967  C19  PA    66      26.893  26.907  47.064  1.00  0.00           C  
ATOM   2968  H9R  PA    66      27.753  27.493  47.391  1.00  0.00           H  
ATOM   2969  H9S  PA    66      26.901  25.994  47.659  1.00  0.00           H  
ATOM   2970  C18  PA    66      25.574  27.667  47.329  1.00  0.00           C  
ATOM   2971  H8R  PA    66      24.748  27.129  46.862  1.00  0.00           H  
ATOM   2972  H8S  PA    66      25.615  28.646  46.849  1.00  0.00           H  
ATOM   2973  C17  PA    66      25.268  27.823  48.835  1.00  0.00           C  
ATOM   2974  H7R  PA    66      26.104  28.321  49.331  1.00  0.00           H  
ATOM   2975  H7S  PA    66      25.178  26.833  49.286  1.00  0.00           H  
ATOM   2976  C16  PA    66      23.994  28.644  49.118  1.00  0.00           C  
ATOM   2977  H6R  PA    66      24.035  29.562  48.529  1.00  0.00           H  
ATOM   2978  H6S  PA    66      23.993  28.950  50.166  1.00  0.00           H  
ATOM   2979  C15  PA    66      22.651  27.964  48.788  1.00  0.00           C  
ATOM   2980  H5R  PA    66      22.607  27.763  47.716  1.00  0.00           H  
ATOM   2981  H5S  PA    66      21.875  28.700  48.994  1.00  0.00           H  
ATOM   2982  C14  PA    66      22.307  26.665  49.555  1.00  0.00           C  
ATOM   2983  H4R  PA    66      22.938  25.846  49.204  1.00  0.00           H  
ATOM   2984  H4S  PA    66      21.274  26.396  49.322  1.00  0.00           H  
ATOM   2985  C13  PA    66      22.440  26.752  51.084  1.00  0.00           C  
ATOM   2986  H3R  PA    66      21.831  27.570  51.473  1.00  0.00           H  
ATOM   2987  H3S  PA    66      23.481  26.954  51.327  1.00  0.00           H  
ATOM   2988  C12  PA    66      22.023  25.423  51.739  1.00  0.00           C  
ATOM   2989  H2R  PA    66      22.718  24.648  51.423  1.00  0.00           H  
ATOM   2990  H2S  PA    66      21.034  25.124  51.391  1.00  0.00           H  
ATOM   2991  C11  PE    67      22.003  25.448  53.246  1.00  0.00           C  
ATOM   2992  O12  PE    67      22.088  26.445  53.931  1.00  0.00           O  
ATOM   2993  O11  PE    67      21.876  24.200  53.719  1.00  0.00           O  
ATOM   2994  C1   PE    67      21.726  24.033  55.153  1.00  0.00           C  
ATOM   2995  HR   PE    67      20.889  24.646  55.500  1.00  0.00           H  
ATOM   2996  HS   PE    67      22.632  24.379  55.657  1.00  0.00           H  
ATOM   2997  C2   PE    67      21.475  22.538  55.494  1.00  0.00           C  
ATOM   2998  HX   PE    67      21.298  22.446  56.569  1.00  0.00           H  
ATOM   2999  C3   PE    67      22.679  21.634  55.121  1.00  0.00           C  
ATOM   3000  HA   PE    67      23.120  21.957  54.174  1.00  0.00           H  
ATOM   3001  HB   PE    67      22.318  20.610  54.995  1.00  0.00           H  
ATOM   3002  O31  PE    67      23.700  21.661  56.158  1.00  0.00           O  
ATOM   3003  P31  PE    67      23.655  20.650  57.394  1.00  0.00           P  
ATOM   3004  O32  PE    67      24.704  19.506  57.033  1.00  0.00           O  
ATOM   3005  C31  PE    67      24.456  18.103  57.316  1.00  0.00           C  
ATOM   3006  H1A  PE    67      25.353  17.561  57.007  1.00  0.00           H  
ATOM   3007  H1B  PE    67      23.596  17.742  56.743  1.00  0.00           H  
ATOM   3008  C32  PE    67      24.246  17.913  58.835  1.00  0.00           C  
ATOM   3009  H2A  PE    67      25.153  18.237  59.345  1.00  0.00           H  
ATOM   3010  H2B  PE    67      23.419  18.544  59.178  1.00  0.00           H  
ATOM   3011  N31  PE    67      23.972  16.504  59.313  1.00  0.00           N  
ATOM   3012 HN1A  PE    67      23.052  16.131  59.001  1.00  0.00           H  
ATOM   3013 HN1B  PE    67      24.702  15.823  59.011  1.00  0.00           H  
ATOM   3014 HN1C  PE    67      23.929  16.476  60.352  1.00  0.00           H  
ATOM   3015  O33  PE    67      24.149  21.363  58.600  1.00  0.00           O  
ATOM   3016  O34  PE    67      22.314  20.037  57.440  1.00  0.00           O  
ATOM   3017  O21  PE    67      20.323  21.993  54.786  1.00  0.00           O  
ATOM   3018  C21  PE    67      19.098  22.310  55.239  1.00  0.00           C  
ATOM   3019  O22  PE    67      18.870  23.200  56.038  1.00  0.00           O  
ATOM   3020  C12  OL    68      18.018  21.426  54.662  1.00  0.00           C  
ATOM   3021  H2R  OL    68      18.280  20.388  54.874  1.00  0.00           H  
ATOM   3022  H2S  OL    68      17.085  21.635  55.187  1.00  0.00           H  
ATOM   3023  C13  OL    68      17.803  21.601  53.144  1.00  0.00           C  
ATOM   3024  H3R  OL    68      18.664  21.216  52.596  1.00  0.00           H  
ATOM   3025  H3S  OL    68      16.948  20.978  52.872  1.00  0.00           H  
ATOM   3026  C14  OL    68      17.513  23.057  52.721  1.00  0.00           C  
ATOM   3027  H4R  OL    68      16.602  23.393  53.225  1.00  0.00           H  
ATOM   3028  H4S  OL    68      18.328  23.699  53.059  1.00  0.00           H  
ATOM   3029  C15  OL    68      17.357  23.260  51.198  1.00  0.00           C  
ATOM   3030  H5R  OL    68      16.900  24.237  51.025  1.00  0.00           H  
ATOM   3031  H5S  OL    68      18.341  23.296  50.726  1.00  0.00           H  
ATOM   3032  C16  OL    68      16.526  22.161  50.508  1.00  0.00           C  
ATOM   3033  H6R  OL    68      17.171  21.309  50.277  1.00  0.00           H  
ATOM   3034  H6S  OL    68      15.737  21.799  51.170  1.00  0.00           H  
ATOM   3035  C17  OL    68      15.848  22.656  49.225  1.00  0.00           C  
ATOM   3036  H7R  OL    68      15.267  21.839  48.800  1.00  0.00           H  
ATOM   3037  H7S  OL    68      15.138  23.436  49.489  1.00  0.00           H  
ATOM   3038  C18  OL    68      16.800  23.219  48.161  1.00  0.00           C  
ATOM   3039  H8R  OL    68      17.171  24.193  48.489  1.00  0.00           H  
ATOM   3040  H8S  OL    68      17.647  22.540  48.039  1.00  0.00           H  
ATOM   3041  C19  OL    68      16.044  23.324  46.860  1.00  0.00           C  
ATOM   3042  H9R  OL    68      15.286  22.558  46.708  1.00  0.00           H  
ATOM   3043 C110  OL    68      16.149  24.291  45.961  1.00  0.00           C  
ATOM   3044 H10R  OL    68      15.495  24.260  45.096  1.00  0.00           H  
ATOM   3045 C111  OL    68      17.212  25.363  45.890  1.00  0.00           C  
ATOM   3046 H11R  OL    68      16.836  26.263  46.377  1.00  0.00           H  
ATOM   3047 H11S  OL    68      18.138  25.063  46.390  1.00  0.00           H  
ATOM   3048 C112  OL    68      17.483  25.721  44.413  1.00  0.00           C  
ATOM   3049 H12R  OL    68      16.596  26.237  44.042  1.00  0.00           H  
ATOM   3050 H12S  OL    68      18.315  26.426  44.361  1.00  0.00           H  
ATOM   3051 C113  OL    68      17.779  24.505  43.502  1.00  0.00           C  
ATOM   3052 H13R  OL    68      18.623  23.955  43.923  1.00  0.00           H  
ATOM   3053 H13S  OL    68      16.925  23.823  43.511  1.00  0.00           H  
ATOM   3054 C114  OL    68      18.074  24.876  42.030  1.00  0.00           C  
ATOM   3055 H14R  OL    68      17.233  25.433  41.609  1.00  0.00           H  
ATOM   3056 H14S  OL    68      18.958  25.512  41.967  1.00  0.00           H  
ATOM   3057 C115  OL    68      18.322  23.613  41.192  1.00  0.00           C  
ATOM   3058 H15R  OL    68      19.134  23.041  41.648  1.00  0.00           H  
ATOM   3059 H15S  OL    68      17.427  22.986  41.212  1.00  0.00           H  
ATOM   3060 C116  OL    68      18.707  23.908  39.731  1.00  0.00           C  
ATOM   3061 H16R  OL    68      17.961  24.549  39.256  1.00  0.00           H  
ATOM   3062 H16S  OL    68      19.667  24.428  39.696  1.00  0.00           H  
ATOM   3063 C117  OL    68      18.820  22.577  38.977  1.00  0.00           C  
ATOM   3064 H17R  OL    68      19.497  21.926  39.532  1.00  0.00           H  
ATOM   3065 H17S  OL    68      17.840  22.095  38.957  1.00  0.00           H  
ATOM   3066 C118  OL    68      19.347  22.737  37.546  1.00  0.00           C  
ATOM   3067 H18R  OL    68      20.380  23.090  37.560  1.00  0.00           H  
ATOM   3068 H18S  OL    68      18.742  23.456  36.990  1.00  0.00           H  
ATOM   3069 H18T  OL    68      19.303  21.769  37.043  1.00  0.00           H  
TER    3070       OL    68 
ATOM   3070 C116  PA    69      50.431  75.043  40.576  1.00  0.00           C  
ATOM   3071 H16R  PA    69      50.195  75.044  39.512  1.00  0.00           H  
ATOM   3072 H16S  PA    69      49.906  74.198  41.024  1.00  0.00           H  
ATOM   3073 H16T  PA    69      51.509  74.896  40.685  1.00  0.00           H  
ATOM   3074 C115  PA    69      49.973  76.366  41.218  1.00  0.00           C  
ATOM   3075 H15R  PA    69      48.882  76.413  41.167  1.00  0.00           H  
ATOM   3076 H15S  PA    69      50.363  77.194  40.621  1.00  0.00           H  
ATOM   3077 C114  PA    69      50.450  76.573  42.672  1.00  0.00           C  
ATOM   3078 H14R  PA    69      50.055  77.532  43.016  1.00  0.00           H  
ATOM   3079 H14S  PA    69      51.541  76.652  42.671  1.00  0.00           H  
ATOM   3080 C113  PA    69      50.012  75.459  43.652  1.00  0.00           C  
ATOM   3081 H13R  PA    69      50.302  74.490  43.245  1.00  0.00           H  
ATOM   3082 H13S  PA    69      48.922  75.469  43.728  1.00  0.00           H  
ATOM   3083 C112  PA    69      50.629  75.578  45.064  1.00  0.00           C  
ATOM   3084 H12R  PA    69      50.387  76.551  45.494  1.00  0.00           H  
ATOM   3085 H12S  PA    69      51.715  75.522  44.974  1.00  0.00           H  
ATOM   3086 C111  PA    69      50.162  74.463  46.026  1.00  0.00           C  
ATOM   3087 H11R  PA    69      50.396  73.490  45.591  1.00  0.00           H  
ATOM   3088 H11S  PA    69      49.077  74.521  46.137  1.00  0.00           H  
ATOM   3089 C110  PA    69      50.791  74.549  47.431  1.00  0.00           C  
ATOM   3090 H10R  PA    69      51.883  74.549  47.363  1.00  0.00           H  
ATOM   3091 H10S  PA    69      50.506  73.657  47.993  1.00  0.00           H  
ATOM   3092  C19  PA    69      50.270  75.790  48.185  1.00  0.00           C  
ATOM   3093  H9R  PA    69      49.178  75.774  48.145  1.00  0.00           H  
ATOM   3094  H9S  PA    69      50.616  76.700  47.689  1.00  0.00           H  
ATOM   3095  C18  PA    69      50.702  75.841  49.659  1.00  0.00           C  
ATOM   3096  H8R  PA    69      51.759  76.114  49.711  1.00  0.00           H  
ATOM   3097  H8S  PA    69      50.581  74.856  50.114  1.00  0.00           H  
ATOM   3098  C17  PA    69      49.883  76.860  50.471  1.00  0.00           C  
ATOM   3099  H7R  PA    69      48.817  76.645  50.367  1.00  0.00           H  
ATOM   3100  H7S  PA    69      50.065  77.862  50.081  1.00  0.00           H  
ATOM   3101  C16  PA    69      50.261  76.804  51.958  1.00  0.00           C  
ATOM   3102  H6R  PA    69      51.342  76.938  52.038  1.00  0.00           H  
ATOM   3103  H6S  PA    69      50.014  75.812  52.341  1.00  0.00           H  
ATOM   3104  C15  PA    69      49.541  77.861  52.815  1.00  0.00           C  
ATOM   3105  H5R  PA    69      48.467  77.806  52.623  1.00  0.00           H  
ATOM   3106  H5S  PA    69      49.889  78.853  52.527  1.00  0.00           H  
ATOM   3107  C14  PA    69      49.784  77.697  54.326  1.00  0.00           C  
ATOM   3108  H4R  PA    69      49.370  76.740  54.646  1.00  0.00           H  
ATOM   3109  H4S  PA    69      49.229  78.475  54.854  1.00  0.00           H  
ATOM   3110  C13  PA    69      51.277  77.781  54.706  1.00  0.00           C  
ATOM   3111  H3R  PA    69      51.653  78.784  54.481  1.00  0.00           H  
ATOM   3112  H3S  PA    69      51.848  77.072  54.107  1.00  0.00           H  
ATOM   3113  C12  PA    69      51.534  77.445  56.185  1.00  0.00           C  
ATOM   3114  H2R  PA    69      51.301  76.398  56.385  1.00  0.00           H  
ATOM   3115  H2S  PA    69      50.887  78.057  56.815  1.00  0.00           H  
ATOM   3116  C11  PE    70      52.973  77.685  56.562  1.00  0.00           C  
ATOM   3117  O12  PE    70      53.300  78.459  57.444  1.00  0.00           O  
ATOM   3118  O11  PE    70      53.866  76.963  55.848  1.00  0.00           O  
ATOM   3119  C1   PE    70      55.256  77.187  56.219  1.00  0.00           C  
ATOM   3120  HR   PE    70      55.361  76.954  57.281  1.00  0.00           H  
ATOM   3121  HS   PE    70      55.484  78.244  56.056  1.00  0.00           H  
ATOM   3122  C2   PE    70      56.278  76.313  55.452  1.00  0.00           C  
ATOM   3123  HX   PE    70      55.977  75.268  55.564  1.00  0.00           H  
ATOM   3124  C3   PE    70      57.698  76.501  56.058  1.00  0.00           C  
ATOM   3125  HA   PE    70      58.436  76.149  55.339  1.00  0.00           H  
ATOM   3126  HB   PE    70      57.805  75.893  56.963  1.00  0.00           H  
ATOM   3127  O31  PE    70      57.986  77.904  56.351  1.00  0.00           O  
ATOM   3128  P31  PE    70      58.091  78.477  57.843  1.00  0.00           P  
ATOM   3129  O32  PE    70      59.641  78.319  58.213  1.00  0.00           O  
ATOM   3130  C31  PE    70      60.621  79.377  58.022  1.00  0.00           C  
ATOM   3131  H1A  PE    70      60.532  79.820  57.025  1.00  0.00           H  
ATOM   3132  H1B  PE    70      61.629  78.960  58.124  1.00  0.00           H  
ATOM   3133  C32  PE    70      60.425  80.440  59.118  1.00  0.00           C  
ATOM   3134  H2A  PE    70      61.188  81.219  59.036  1.00  0.00           H  
ATOM   3135  H2B  PE    70      59.450  80.915  59.005  1.00  0.00           H  
ATOM   3136  N31  PE    70      60.474  79.885  60.521  1.00  0.00           N  
ATOM   3137 HN1A  PE    70      60.373  80.644  61.223  1.00  0.00           H  
ATOM   3138 HN1B  PE    70      59.684  79.232  60.707  1.00  0.00           H  
ATOM   3139 HN1C  PE    70      61.347  79.360  60.721  1.00  0.00           H  
ATOM   3140  O33  PE    70      57.704  79.910  57.810  1.00  0.00           O  
ATOM   3141  O34  PE    70      57.304  77.599  58.748  1.00  0.00           O  
ATOM   3142  O21  PE    70      56.329  76.689  54.037  1.00  0.00           O  
ATOM   3143  C21  PE    70      56.510  75.723  53.117  1.00  0.00           C  
ATOM   3144  O22  PE    70      56.464  74.534  53.374  1.00  0.00           O  
ATOM   3145  C12  OL    71      56.809  76.274  51.738  1.00  0.00           C  
ATOM   3146  H2R  OL    71      56.847  77.364  51.778  1.00  0.00           H  
ATOM   3147  H2S  OL    71      57.799  75.942  51.421  1.00  0.00           H  
ATOM   3148  C13  OL    71      55.770  75.835  50.689  1.00  0.00           C  
ATOM   3149  H3R  OL    71      55.807  74.750  50.567  1.00  0.00           H  
ATOM   3150  H3S  OL    71      54.768  76.102  51.032  1.00  0.00           H  
ATOM   3151  C14  OL    71      56.066  76.515  49.339  1.00  0.00           C  
ATOM   3152  H4R  OL    71      55.955  77.594  49.470  1.00  0.00           H  
ATOM   3153  H4S  OL    71      57.105  76.318  49.063  1.00  0.00           H  
ATOM   3154  C15  OL    71      55.157  76.028  48.194  1.00  0.00           C  
ATOM   3155  H5R  OL    71      55.296  74.952  48.073  1.00  0.00           H  
ATOM   3156  H5S  OL    71      54.109  76.201  48.451  1.00  0.00           H  
ATOM   3157  C16  OL    71      55.474  76.714  46.851  1.00  0.00           C  
ATOM   3158  H6R  OL    71      55.401  77.798  46.967  1.00  0.00           H  
ATOM   3159  H6S  OL    71      56.496  76.467  46.556  1.00  0.00           H  
ATOM   3160  C17  OL    71      54.490  76.259  45.758  1.00  0.00           C  
ATOM   3161  H7R  OL    71      54.458  75.166  45.750  1.00  0.00           H  
ATOM   3162  H7S  OL    71      53.495  76.602  46.047  1.00  0.00           H  
ATOM   3163  C18  OL    71      54.800  76.741  44.320  1.00  0.00           C  
ATOM   3164  H8R  OL    71      55.663  76.205  43.922  1.00  0.00           H  
ATOM   3165  H8S  OL    71      53.955  76.446  43.695  1.00  0.00           H  
ATOM   3166  C19  OL    71      54.963  78.244  44.180  1.00  0.00           C  
ATOM   3167  H9R  OL    71      54.049  78.817  44.315  1.00  0.00           H  
ATOM   3168 C110  OL    71      56.064  78.882  43.786  1.00  0.00           C  
ATOM   3169 H10R  OL    71      56.014  79.957  43.618  1.00  0.00           H  
ATOM   3170 C111  OL    71      57.424  78.247  43.556  1.00  0.00           C  
ATOM   3171 H11R  OL    71      58.216  78.948  43.838  1.00  0.00           H  
ATOM   3172 H11S  OL    71      57.540  77.360  44.178  1.00  0.00           H  
ATOM   3173 C112  OL    71      57.557  77.886  42.068  1.00  0.00           C  
ATOM   3174 H12R  OL    71      56.616  77.442  41.738  1.00  0.00           H  
ATOM   3175 H12S  OL    71      57.674  78.826  41.529  1.00  0.00           H  
ATOM   3176 C113  OL    71      58.704  76.934  41.665  1.00  0.00           C  
ATOM   3177 H13R  OL    71      59.673  77.376  41.900  1.00  0.00           H  
ATOM   3178 H13S  OL    71      58.638  76.005  42.239  1.00  0.00           H  
ATOM   3179 C114  OL    71      58.604  76.616  40.153  1.00  0.00           C  
ATOM   3180 H14R  OL    71      59.405  75.944  39.851  1.00  0.00           H  
ATOM   3181 H14S  OL    71      57.670  76.075  39.995  1.00  0.00           H  
ATOM   3182 C115  OL    71      58.611  77.846  39.214  1.00  0.00           C  
ATOM   3183 H15R  OL    71      58.487  77.509  38.184  1.00  0.00           H  
ATOM   3184 H15S  OL    71      57.745  78.476  39.429  1.00  0.00           H  
ATOM   3185 C116  OL    71      59.886  78.708  39.288  1.00  0.00           C  
ATOM   3186 H16R  OL    71      60.165  78.877  40.330  1.00  0.00           H  
ATOM   3187 H16S  OL    71      60.709  78.173  38.810  1.00  0.00           H  
ATOM   3188 C117  OL    71      59.664  80.068  38.593  1.00  0.00           C  
ATOM   3189 H17R  OL    71      59.590  79.926  37.511  1.00  0.00           H  
ATOM   3190 H17S  OL    71      58.717  80.490  38.940  1.00  0.00           H  
ATOM   3191 C118  OL    71      60.768  81.087  38.910  1.00  0.00           C  
ATOM   3192 H18R  OL    71      61.731  80.762  38.518  1.00  0.00           H  
ATOM   3193 H18S  OL    71      60.851  81.214  39.992  1.00  0.00           H  
ATOM   3194 H18T  OL    71      60.534  82.055  38.465  1.00  0.00           H  
TER    3195       OL    71 
ATOM   3195 C116  PA    72      39.033   5.353  41.885  1.00  0.00           C  
ATOM   3196 H16R  PA    72      38.886   4.498  42.548  1.00  0.00           H  
ATOM   3197 H16S  PA    72      38.976   5.002  40.852  1.00  0.00           H  
ATOM   3198 H16T  PA    72      38.236   6.073  42.064  1.00  0.00           H  
ATOM   3199 C115  PA    72      40.395   6.004  42.152  1.00  0.00           C  
ATOM   3200 H15R  PA    72      40.579   6.812  41.441  1.00  0.00           H  
ATOM   3201 H15S  PA    72      41.164   5.246  41.986  1.00  0.00           H  
ATOM   3202 C114  PA    72      40.513   6.529  43.596  1.00  0.00           C  
ATOM   3203 H14R  PA    72      41.574   6.638  43.826  1.00  0.00           H  
ATOM   3204 H14S  PA    72      40.114   5.771  44.273  1.00  0.00           H  
ATOM   3205 C113  PA    72      39.815   7.879  43.886  1.00  0.00           C  
ATOM   3206 H13R  PA    72      38.743   7.811  43.692  1.00  0.00           H  
ATOM   3207 H13S  PA    72      40.209   8.649  43.216  1.00  0.00           H  
ATOM   3208 C112  PA    72      40.034   8.292  45.363  1.00  0.00           C  
ATOM   3209 H12R  PA    72      41.099   8.216  45.590  1.00  0.00           H  
ATOM   3210 H12S  PA    72      39.531   7.577  46.014  1.00  0.00           H  
ATOM   3211 C111  PA    72      39.531   9.718  45.682  1.00  0.00           C  
ATOM   3212 H11R  PA    72      38.534   9.834  45.260  1.00  0.00           H  
ATOM   3213 H11S  PA    72      40.181  10.437  45.178  1.00  0.00           H  
ATOM   3214 C110  PA    72      39.465  10.088  47.183  1.00  0.00           C  
ATOM   3215 H10R  PA    72      39.246  11.155  47.274  1.00  0.00           H  
ATOM   3216 H10S  PA    72      40.444   9.924  47.635  1.00  0.00           H  
ATOM   3217  C19  PA    72      38.413   9.301  47.993  1.00  0.00           C  
ATOM   3218  H9R  PA    72      38.691   8.247  47.985  1.00  0.00           H  
ATOM   3219  H9S  PA    72      37.428   9.374  47.521  1.00  0.00           H  
ATOM   3220  C18  PA    72      38.315   9.820  49.446  1.00  0.00           C  
ATOM   3221  H8R  PA    72      37.733  10.744  49.434  1.00  0.00           H  
ATOM   3222  H8S  PA    72      39.301  10.088  49.825  1.00  0.00           H  
ATOM   3223  C17  PA    72      37.675   8.809  50.421  1.00  0.00           C  
ATOM   3224  H7R  PA    72      36.830   8.336  49.922  1.00  0.00           H  
ATOM   3225  H7S  PA    72      37.286   9.348  51.288  1.00  0.00           H  
ATOM   3226  C16  PA    72      38.657   7.709  50.885  1.00  0.00           C  
ATOM   3227  H6R  PA    72      39.553   8.156  51.322  1.00  0.00           H  
ATOM   3228  H6S  PA    72      38.987   7.156  50.002  1.00  0.00           H  
ATOM   3229  C15  PA    72      38.060   6.712  51.905  1.00  0.00           C  
ATOM   3230  H5R  PA    72      38.770   5.894  52.024  1.00  0.00           H  
ATOM   3231  H5S  PA    72      37.151   6.270  51.495  1.00  0.00           H  
ATOM   3232  C14  PA    72      37.774   7.296  53.308  1.00  0.00           C  
ATOM   3233  H4R  PA    72      37.108   8.157  53.227  1.00  0.00           H  
ATOM   3234  H4S  PA    72      38.711   7.652  53.740  1.00  0.00           H  
ATOM   3235  C13  PA    72      37.141   6.244  54.248  1.00  0.00           C  
ATOM   3236  H3R  PA    72      37.751   5.337  54.232  1.00  0.00           H  
ATOM   3237  H3S  PA    72      36.159   5.964  53.864  1.00  0.00           H  
ATOM   3238  C12  PA    72      36.998   6.669  55.725  1.00  0.00           C  
ATOM   3239  H2R  PA    72      36.654   5.802  56.284  1.00  0.00           H  
ATOM   3240  H2S  PA    72      37.964   6.953  56.146  1.00  0.00           H  
ATOM   3241  C11  PS    73      36.011   7.765  56.019  1.00  0.00           C  
ATOM   3242  O12  PS    73      35.443   8.459  55.194  1.00  0.00           O  
ATOM   3243  O11  PS    73      35.850   7.906  57.343  1.00  0.00           O  
ATOM   3244  C1   PS    73      34.904   8.878  57.862  1.00  0.00           C  
ATOM   3245  HR   PS    73      34.795   9.720  57.179  1.00  0.00           H  
ATOM   3246  HS   PS    73      35.322   9.250  58.801  1.00  0.00           H  
ATOM   3247  C2   PS    73      33.526   8.220  58.158  1.00  0.00           C  
ATOM   3248  HX   PS    73      32.872   8.932  58.664  1.00  0.00           H  
ATOM   3249  C3   PS    73      33.740   7.034  59.109  1.00  0.00           C  
ATOM   3250  HA   PS    73      34.127   7.426  60.052  1.00  0.00           H  
ATOM   3251  HB   PS    73      34.503   6.376  58.694  1.00  0.00           H  
ATOM   3252  O31  PS    73      32.531   6.243  59.320  1.00  0.00           O  
ATOM   3253  P31  PS    73      31.406   6.718  60.322  1.00  0.00           P  
ATOM   3254  O32  PS    73      32.286   7.094  61.599  1.00  0.00           O  
ATOM   3255  C31  PS    73      33.132   6.113  62.260  1.00  0.00           C  
ATOM   3256  H1A  PS    73      34.052   6.596  62.603  1.00  0.00           H  
ATOM   3257  H1B  PS    73      33.394   5.305  61.569  1.00  0.00           H  
ATOM   3258  C32  PS    73      32.402   5.536  63.474  1.00  0.00           C  
ATOM   3259  H2A  PS    73      31.632   4.856  63.111  1.00  0.00           H  
ATOM   3260  N31  PS    73      31.678   6.617  64.261  1.00  0.00           N  
ATOM   3261 HN1A  PS    73      31.184   6.219  65.085  1.00  0.00           H  
ATOM   3262 HN1B  PS    73      32.307   7.378  64.599  1.00  0.00           H  
ATOM   3263 HN1C  PS    73      30.953   7.067  63.663  1.00  0.00           H  
ATOM   3264  C33  PS    73      33.404   4.665  64.229  1.00  0.00           C  
ATOM   3265  O33  PS    73      30.765   7.940  59.768  1.00  0.00           O  
ATOM   3266  O34  PS    73      30.563   5.552  60.639  1.00  0.00           O  
ATOM   3267  O21  PS    73      32.898   7.721  56.947  1.00  0.00           O  
ATOM   3268  C21  PS    73      32.254   8.599  56.173  1.00  0.00           C  
ATOM   3269  O22  PS    73      32.089   9.767  56.483  1.00  0.00           O  
ATOM   3270  O35  PS    73      33.807   3.642  63.710  1.00  0.00           O  
ATOM   3271  O36  PS    73      33.937   5.061  65.250  1.00  0.00           O  
ATOM   3272  C12  OL    74      31.873   8.020  54.832  1.00  0.00           C  
ATOM   3273  H2R  OL    74      32.333   7.037  54.700  1.00  0.00           H  
ATOM   3274  H2S  OL    74      30.790   7.891  54.797  1.00  0.00           H  
ATOM   3275  C13  OL    74      32.355   8.970  53.719  1.00  0.00           C  
ATOM   3276  H3R  OL    74      31.954   9.964  53.910  1.00  0.00           H  
ATOM   3277  H3S  OL    74      33.438   9.074  53.776  1.00  0.00           H  
ATOM   3278  C14  OL    74      31.986   8.518  52.298  1.00  0.00           C  
ATOM   3279  H4R  OL    74      30.931   8.239  52.264  1.00  0.00           H  
ATOM   3280  H4S  OL    74      32.113   9.363  51.620  1.00  0.00           H  
ATOM   3281  C15  OL    74      32.883   7.356  51.829  1.00  0.00           C  
ATOM   3282  H5R  OL    74      33.931   7.656  51.906  1.00  0.00           H  
ATOM   3283  H5S  OL    74      32.749   6.507  52.502  1.00  0.00           H  
ATOM   3284  C16  OL    74      32.591   6.896  50.388  1.00  0.00           C  
ATOM   3285  H6R  OL    74      33.234   6.048  50.145  1.00  0.00           H  
ATOM   3286  H6S  OL    74      31.565   6.526  50.338  1.00  0.00           H  
ATOM   3287  C17  OL    74      32.751   7.979  49.303  1.00  0.00           C  
ATOM   3288  H7R  OL    74      32.474   7.515  48.356  1.00  0.00           H  
ATOM   3289  H7S  OL    74      32.035   8.782  49.480  1.00  0.00           H  
ATOM   3290  C18  OL    74      34.166   8.581  49.158  1.00  0.00           C  
ATOM   3291  H8R  OL    74      34.479   9.049  50.095  1.00  0.00           H  
ATOM   3292  H8S  OL    74      34.880   7.788  48.942  1.00  0.00           H  
ATOM   3293  C19  OL    74      34.213   9.634  48.069  1.00  0.00           C  
ATOM   3294  H9R  OL    74      34.265  10.653  48.442  1.00  0.00           H  
ATOM   3295 C110  OL    74      34.217   9.422  46.754  1.00  0.00           C  
ATOM   3296 H10R  OL    74      34.265  10.268  46.071  1.00  0.00           H  
ATOM   3297 C111  OL    74      34.245   8.069  46.085  1.00  0.00           C  
ATOM   3298 H11R  OL    74      34.399   7.293  46.832  1.00  0.00           H  
ATOM   3299 H11S  OL    74      33.294   7.878  45.581  1.00  0.00           H  
ATOM   3300 C112  OL    74      35.390   8.044  45.056  1.00  0.00           C  
ATOM   3301 H12R  OL    74      35.100   8.649  44.192  1.00  0.00           H  
ATOM   3302 H12S  OL    74      36.258   8.539  45.494  1.00  0.00           H  
ATOM   3303 C113  OL    74      35.806   6.640  44.567  1.00  0.00           C  
ATOM   3304 H13R  OL    74      35.095   6.291  43.822  1.00  0.00           H  
ATOM   3305 H13S  OL    74      36.769   6.740  44.064  1.00  0.00           H  
ATOM   3306 C114  OL    74      35.944   5.546  45.647  1.00  0.00           C  
ATOM   3307 H14R  OL    74      34.976   5.341  46.109  1.00  0.00           H  
ATOM   3308 H14S  OL    74      36.257   4.627  45.148  1.00  0.00           H  
ATOM   3309 C115  OL    74      36.990   5.907  46.717  1.00  0.00           C  
ATOM   3310 H15R  OL    74      37.958   5.962  46.218  1.00  0.00           H  
ATOM   3311 H15S  OL    74      36.778   6.892  47.136  1.00  0.00           H  
ATOM   3312 C116  OL    74      37.089   4.891  47.870  1.00  0.00           C  
ATOM   3313 H16R  OL    74      37.096   3.879  47.464  1.00  0.00           H  
ATOM   3314 H16S  OL    74      38.039   5.037  48.386  1.00  0.00           H  
ATOM   3315 C117  OL    74      35.952   5.019  48.898  1.00  0.00           C  
ATOM   3316 H17R  OL    74      35.982   6.012  49.349  1.00  0.00           H  
ATOM   3317 H17S  OL    74      34.987   4.900  48.401  1.00  0.00           H  
ATOM   3318 C118  OL    74      36.079   3.987  50.026  1.00  0.00           C  
ATOM   3319 H18R  OL    74      36.971   4.185  50.624  1.00  0.00           H  
ATOM   3320 H18S  OL    74      36.162   2.975  49.629  1.00  0.00           H  
ATOM   3321 H18T  OL    74      35.200   4.039  50.673  1.00  0.00           H  
TER    3322       OL    74 
ATOM   3322 C116  PA    75      41.694  57.705  41.783  1.00  0.00           C  
ATOM   3323 H16R  PA    75      42.034  56.935  41.084  1.00  0.00           H  
ATOM   3324 H16S  PA    75      42.375  57.727  42.635  1.00  0.00           H  
ATOM   3325 H16T  PA    75      41.770  58.664  41.265  1.00  0.00           H  
ATOM   3326 C115  PA    75      40.235  57.479  42.243  1.00  0.00           C  
ATOM   3327 H15R  PA    75      39.583  57.748  41.411  1.00  0.00           H  
ATOM   3328 H15S  PA    75      39.998  58.173  43.053  1.00  0.00           H  
ATOM   3329 C114  PA    75      39.869  56.033  42.662  1.00  0.00           C  
ATOM   3330 H14R  PA    75      40.176  55.353  41.866  1.00  0.00           H  
ATOM   3331 H14S  PA    75      38.782  55.962  42.746  1.00  0.00           H  
ATOM   3332 C113  PA    75      40.472  55.541  43.990  1.00  0.00           C  
ATOM   3333 H13R  PA    75      41.535  55.786  44.020  1.00  0.00           H  
ATOM   3334 H13S  PA    75      40.398  54.451  44.051  1.00  0.00           H  
ATOM   3335 C112  PA    75      39.758  56.132  45.217  1.00  0.00           C  
ATOM   3336 H12R  PA    75      38.794  55.630  45.342  1.00  0.00           H  
ATOM   3337 H12S  PA    75      39.565  57.194  45.051  1.00  0.00           H  
ATOM   3338 C111  PA    75      40.645  55.920  46.459  1.00  0.00           C  
ATOM   3339 H11R  PA    75      41.637  56.323  46.244  1.00  0.00           H  
ATOM   3340 H11S  PA    75      40.765  54.845  46.609  1.00  0.00           H  
ATOM   3341 C110  PA    75      40.152  56.542  47.780  1.00  0.00           C  
ATOM   3342 H10R  PA    75      40.944  56.407  48.519  1.00  0.00           H  
ATOM   3343 H10S  PA    75      39.289  55.981  48.144  1.00  0.00           H  
ATOM   3344  C19  PA    75      39.799  58.044  47.673  1.00  0.00           C  
ATOM   3345  H9R  PA    75      38.951  58.152  46.994  1.00  0.00           H  
ATOM   3346  H9S  PA    75      40.632  58.595  47.228  1.00  0.00           H  
ATOM   3347  C18  PA    75      39.388  58.688  49.017  1.00  0.00           C  
ATOM   3348  H8R  PA    75      38.847  57.947  49.607  1.00  0.00           H  
ATOM   3349  H8S  PA    75      38.668  59.483  48.814  1.00  0.00           H  
ATOM   3350  C17  PA    75      40.533  59.320  49.845  1.00  0.00           C  
ATOM   3351  H7R  PA    75      40.077  59.847  50.686  1.00  0.00           H  
ATOM   3352  H7S  PA    75      41.005  60.087  49.231  1.00  0.00           H  
ATOM   3353  C16  PA    75      41.628  58.340  50.336  1.00  0.00           C  
ATOM   3354  H6R  PA    75      42.196  57.993  49.472  1.00  0.00           H  
ATOM   3355  H6S  PA    75      41.158  57.460  50.783  1.00  0.00           H  
ATOM   3356  C15  PA    75      42.646  58.915  51.346  1.00  0.00           C  
ATOM   3357  H5R  PA    75      43.125  59.801  50.927  1.00  0.00           H  
ATOM   3358  H5S  PA    75      43.433  58.175  51.484  1.00  0.00           H  
ATOM   3359  C14  PA    75      42.021  59.234  52.718  1.00  0.00           C  
ATOM   3360  H4R  PA    75      41.362  58.410  53.001  1.00  0.00           H  
ATOM   3361  H4S  PA    75      41.401  60.126  52.617  1.00  0.00           H  
ATOM   3362  C13  PA    75      43.029  59.429  53.871  1.00  0.00           C  
ATOM   3363  H3R  PA    75      43.865  60.071  53.573  1.00  0.00           H  
ATOM   3364  H3S  PA    75      43.432  58.454  54.155  1.00  0.00           H  
ATOM   3365  C12  PA    75      42.301  60.012  55.096  1.00  0.00           C  
ATOM   3366  H2R  PA    75      41.455  59.368  55.338  1.00  0.00           H  
ATOM   3367  H2S  PA    75      41.915  61.011  54.885  1.00  0.00           H  
ATOM   3368  C11  PS    76      43.194  60.083  56.299  1.00  0.00           C  
ATOM   3369  O12  PS    76      43.031  59.382  57.278  1.00  0.00           O  
ATOM   3370  O11  PS    76      44.158  61.012  56.168  1.00  0.00           O  
ATOM   3371  C1   PS    76      45.098  61.209  57.262  1.00  0.00           C  
ATOM   3372  HR   PS    76      44.590  61.106  58.225  1.00  0.00           H  
ATOM   3373  HS   PS    76      45.460  62.235  57.168  1.00  0.00           H  
ATOM   3374  C2   PS    76      46.326  60.263  57.169  1.00  0.00           C  
ATOM   3375  HX   PS    76      46.015  59.223  57.270  1.00  0.00           H  
ATOM   3376  C3   PS    76      47.348  60.543  58.291  1.00  0.00           C  
ATOM   3377  HA   PS    76      47.438  61.616  58.488  1.00  0.00           H  
ATOM   3378  HB   PS    76      48.316  60.166  57.951  1.00  0.00           H  
ATOM   3379  O31  PS    76      46.994  59.858  59.527  1.00  0.00           O  
ATOM   3380  P31  PS    76      48.089  59.602  60.661  1.00  0.00           P  
ATOM   3381  O32  PS    76      48.666  58.136  60.329  1.00  0.00           O  
ATOM   3382  C31  PS    76      48.020  56.915  60.796  1.00  0.00           C  
ATOM   3383  H1A  PS    76      48.170  56.122  60.056  1.00  0.00           H  
ATOM   3384  H1B  PS    76      46.943  57.093  60.891  1.00  0.00           H  
ATOM   3385  C32  PS    76      48.604  56.448  62.152  1.00  0.00           C  
ATOM   3386  H2A  PS    76      48.341  57.178  62.919  1.00  0.00           H  
ATOM   3387  N31  PS    76      50.130  56.391  62.170  1.00  0.00           N  
ATOM   3388 HN1A  PS    76      50.484  56.042  63.085  1.00  0.00           H  
ATOM   3389 HN1B  PS    76      50.524  55.748  61.456  1.00  0.00           H  
ATOM   3390 HN1C  PS    76      50.554  57.329  62.008  1.00  0.00           H  
ATOM   3391  C33  PS    76      47.860  55.182  62.578  1.00  0.00           C  
ATOM   3392  O33  PS    76      49.204  60.565  60.471  1.00  0.00           O  
ATOM   3393  O34  PS    76      47.392  59.579  61.964  1.00  0.00           O  
ATOM   3394  O21  PS    76      47.026  60.497  55.915  1.00  0.00           O  
ATOM   3395  C21  PS    76      47.052  59.502  55.012  1.00  0.00           C  
ATOM   3396  O22  PS    76      46.431  58.462  55.115  1.00  0.00           O  
ATOM   3397  O35  PS    76      46.667  55.258  62.791  1.00  0.00           O  
ATOM   3398  O36  PS    76      48.465  54.198  62.966  1.00  0.00           O  
ATOM   3399  C12  OL    77      47.972  59.818  53.852  1.00  0.00           C  
ATOM   3400  H2R  OL    77      47.401  60.301  53.058  1.00  0.00           H  
ATOM   3401  H2S  OL    77      48.722  60.538  54.185  1.00  0.00           H  
ATOM   3402  C13  OL    77      48.687  58.554  53.321  1.00  0.00           C  
ATOM   3403  H3R  OL    77      49.299  58.151  54.131  1.00  0.00           H  
ATOM   3404  H3S  OL    77      47.949  57.793  53.057  1.00  0.00           H  
ATOM   3405  C14  OL    77      49.573  58.865  52.092  1.00  0.00           C  
ATOM   3406  H4R  OL    77      48.963  59.333  51.318  1.00  0.00           H  
ATOM   3407  H4S  OL    77      50.323  59.592  52.404  1.00  0.00           H  
ATOM   3408  C15  OL    77      50.297  57.652  51.466  1.00  0.00           C  
ATOM   3409  H5R  OL    77      50.830  57.116  52.256  1.00  0.00           H  
ATOM   3410  H5S  OL    77      49.561  56.962  51.049  1.00  0.00           H  
ATOM   3411  C16  OL    77      51.321  58.050  50.372  1.00  0.00           C  
ATOM   3412  H6R  OL    77      51.878  58.921  50.721  1.00  0.00           H  
ATOM   3413  H6S  OL    77      52.049  57.240  50.289  1.00  0.00           H  
ATOM   3414  C17  OL    77      50.732  58.324  48.962  1.00  0.00           C  
ATOM   3415  H7R  OL    77      50.535  57.366  48.472  1.00  0.00           H  
ATOM   3416  H7S  OL    77      49.778  58.846  49.055  1.00  0.00           H  
ATOM   3417  C18  OL    77      51.640  59.149  48.021  1.00  0.00           C  
ATOM   3418  H8R  OL    77      51.779  60.161  48.404  1.00  0.00           H  
ATOM   3419  H8S  OL    77      52.619  58.666  47.997  1.00  0.00           H  
ATOM   3420  C19  OL    77      51.041  59.153  46.625  1.00  0.00           C  
ATOM   3421  H9R  OL    77      50.625  58.195  46.325  1.00  0.00           H  
ATOM   3422 C110  OL    77      50.912  60.168  45.772  1.00  0.00           C  
ATOM   3423 H10R  OL    77      50.413  59.972  44.826  1.00  0.00           H  
ATOM   3424 C111  OL    77      51.450  61.579  45.894  1.00  0.00           C  
ATOM   3425 H11R  OL    77      52.033  61.722  46.803  1.00  0.00           H  
ATOM   3426 H11S  OL    77      52.137  61.742  45.058  1.00  0.00           H  
ATOM   3427 C112  OL    77      50.328  62.639  45.792  1.00  0.00           C  
ATOM   3428 H12R  OL    77      50.787  63.628  45.733  1.00  0.00           H  
ATOM   3429 H12S  OL    77      49.776  62.486  44.861  1.00  0.00           H  
ATOM   3430 C113  OL    77      49.318  62.648  46.960  1.00  0.00           C  
ATOM   3431 H13R  OL    77      48.544  63.387  46.740  1.00  0.00           H  
ATOM   3432 H13S  OL    77      48.821  61.679  47.032  1.00  0.00           H  
ATOM   3433 C114  OL    77      49.998  63.018  48.292  1.00  0.00           C  
ATOM   3434 H14R  OL    77      50.754  62.274  48.537  1.00  0.00           H  
ATOM   3435 H14S  OL    77      50.515  63.968  48.150  1.00  0.00           H  
ATOM   3436 C115  OL    77      49.040  63.184  49.484  1.00  0.00           C  
ATOM   3437 H15R  OL    77      48.246  63.867  49.176  1.00  0.00           H  
ATOM   3438 H15S  OL    77      48.570  62.232  49.746  1.00  0.00           H  
ATOM   3439 C116  OL    77      49.772  63.796  50.702  1.00  0.00           C  
ATOM   3440 H16R  OL    77      50.583  64.435  50.349  1.00  0.00           H  
ATOM   3441 H16S  OL    77      49.082  64.458  51.218  1.00  0.00           H  
ATOM   3442 C117  OL    77      50.350  62.800  51.728  1.00  0.00           C  
ATOM   3443 H17R  OL    77      50.914  63.371  52.469  1.00  0.00           H  
ATOM   3444 H17S  OL    77      49.548  62.280  52.256  1.00  0.00           H  
ATOM   3445 C118  OL    77      51.282  61.760  51.103  1.00  0.00           C  
ATOM   3446 H18R  OL    77      51.826  61.228  51.887  1.00  0.00           H  
ATOM   3447 H18S  OL    77      52.006  62.245  50.450  1.00  0.00           H  
ATOM   3448 H18T  OL    77      50.697  61.052  50.512  1.00  0.00           H  
TER    3449       OL    77 
ATOM   3449 C116  PA    78       6.209  12.850  42.147  1.00  0.00           C  
ATOM   3450 H16R  PA    78       5.485  12.038  42.101  1.00  0.00           H  
ATOM   3451 H16S  PA    78       6.227  13.361  41.180  1.00  0.00           H  
ATOM   3452 H16T  PA    78       5.868  13.563  42.900  1.00  0.00           H  
ATOM   3453 C115  PA    78       7.604  12.300  42.504  1.00  0.00           C  
ATOM   3454 H15R  PA    78       8.247  13.145  42.750  1.00  0.00           H  
ATOM   3455 H15S  PA    78       8.024  11.812  41.620  1.00  0.00           H  
ATOM   3456 C114  PA    78       7.553  11.300  43.687  1.00  0.00           C  
ATOM   3457 H14R  PA    78       7.007  10.414  43.357  1.00  0.00           H  
ATOM   3458 H14S  PA    78       6.977  11.751  44.497  1.00  0.00           H  
ATOM   3459 C113  PA    78       8.920  10.852  44.264  1.00  0.00           C  
ATOM   3460 H13R  PA    78       9.515  11.734  44.513  1.00  0.00           H  
ATOM   3461 H13S  PA    78       9.468  10.288  43.507  1.00  0.00           H  
ATOM   3462 C112  PA    78       8.763   9.966  45.526  1.00  0.00           C  
ATOM   3463 H12R  PA    78       8.158   9.101  45.262  1.00  0.00           H  
ATOM   3464 H12S  PA    78       8.217  10.525  46.288  1.00  0.00           H  
ATOM   3465 C111  PA    78      10.102   9.452  46.109  1.00  0.00           C  
ATOM   3466 H11R  PA    78      10.699  10.289  46.477  1.00  0.00           H  
ATOM   3467 H11S  PA    78      10.657   8.990  45.290  1.00  0.00           H  
ATOM   3468 C110  PA    78       9.963   8.389  47.227  1.00  0.00           C  
ATOM   3469 H10R  PA    78      10.954   7.998  47.470  1.00  0.00           H  
ATOM   3470 H10S  PA    78       9.393   7.543  46.836  1.00  0.00           H  
ATOM   3471  C19  PA    78       9.276   8.838  48.532  1.00  0.00           C  
ATOM   3472  H9R  PA    78       9.162   7.943  49.145  1.00  0.00           H  
ATOM   3473  H9S  PA    78       8.273   9.204  48.307  1.00  0.00           H  
ATOM   3474  C18  PA    78      10.012   9.892  49.386  1.00  0.00           C  
ATOM   3475  H8R  PA    78      10.073  10.831  48.832  1.00  0.00           H  
ATOM   3476  H8S  PA    78      11.030   9.551  49.586  1.00  0.00           H  
ATOM   3477  C17  PA    78       9.254  10.102  50.720  1.00  0.00           C  
ATOM   3478  H7R  PA    78       9.249   9.162  51.275  1.00  0.00           H  
ATOM   3479  H7S  PA    78       8.213  10.335  50.489  1.00  0.00           H  
ATOM   3480  C16  PA    78       9.785  11.227  51.633  1.00  0.00           C  
ATOM   3481  H6R  PA    78       9.757  12.158  51.066  1.00  0.00           H  
ATOM   3482  H6S  PA    78      10.826  11.040  51.908  1.00  0.00           H  
ATOM   3483  C15  PA    78       8.919  11.378  52.907  1.00  0.00           C  
ATOM   3484  H5R  PA    78       9.102  10.543  53.586  1.00  0.00           H  
ATOM   3485  H5S  PA    78       7.863  11.327  52.634  1.00  0.00           H  
ATOM   3486  C14  PA    78       9.113  12.690  53.684  1.00  0.00           C  
ATOM   3487  H4R  PA    78       8.351  12.715  54.467  1.00  0.00           H  
ATOM   3488  H4S  PA    78       8.938  13.536  53.019  1.00  0.00           H  
ATOM   3489  C13  PA    78      10.483  12.887  54.346  1.00  0.00           C  
ATOM   3490  H3R  PA    78      11.224  13.134  53.584  1.00  0.00           H  
ATOM   3491  H3S  PA    78      10.799  11.969  54.847  1.00  0.00           H  
ATOM   3492  C12  PA    78      10.372  14.024  55.379  1.00  0.00           C  
ATOM   3493  H2R  PA    78       9.651  13.727  56.142  1.00  0.00           H  
ATOM   3494  H2S  PA    78       9.985  14.932  54.910  1.00  0.00           H  
ATOM   3495  C11  PE    79      11.671  14.341  56.069  1.00  0.00           C  
ATOM   3496  O12  PE    79      12.719  13.749  55.885  1.00  0.00           O  
ATOM   3497  O11  PE    79      11.515  15.367  56.928  1.00  0.00           O  
ATOM   3498  C1   PE    79      12.698  15.859  57.629  1.00  0.00           C  
ATOM   3499  HR   PE    79      13.525  15.146  57.584  1.00  0.00           H  
ATOM   3500  HS   PE    79      12.432  15.966  58.683  1.00  0.00           H  
ATOM   3501  C2   PE    79      13.126  17.245  57.069  1.00  0.00           C  
ATOM   3502  HX   PE    79      14.023  17.607  57.576  1.00  0.00           H  
ATOM   3503  C3   PE    79      12.016  18.292  57.278  1.00  0.00           C  
ATOM   3504  HA   PE    79      11.193  18.051  56.601  1.00  0.00           H  
ATOM   3505  HB   PE    79      12.395  19.288  57.026  1.00  0.00           H  
ATOM   3506  O31  PE    79      11.512  18.263  58.645  1.00  0.00           O  
ATOM   3507  P31  PE    79      12.257  19.007  59.831  1.00  0.00           P  
ATOM   3508  O32  PE    79      11.828  20.522  59.600  1.00  0.00           O  
ATOM   3509  C31  PE    79      10.700  21.109  60.275  1.00  0.00           C  
ATOM   3510  H1A  PE    79       9.969  20.337  60.541  1.00  0.00           H  
ATOM   3511  H1B  PE    79      10.232  21.840  59.611  1.00  0.00           H  
ATOM   3512  C32  PE    79      11.221  21.846  61.516  1.00  0.00           C  
ATOM   3513  H2A  PE    79      10.379  22.248  62.082  1.00  0.00           H  
ATOM   3514  H2B  PE    79      11.780  21.152  62.148  1.00  0.00           H  
ATOM   3515  N31  PE    79      12.144  22.992  61.195  1.00  0.00           N  
ATOM   3516 HN1A  PE    79      11.730  23.658  60.508  1.00  0.00           H  
ATOM   3517 HN1B  PE    79      12.344  23.565  62.036  1.00  0.00           H  
ATOM   3518 HN1C  PE    79      13.067  22.679  60.832  1.00  0.00           H  
ATOM   3519  O33  PE    79      11.697  18.503  61.112  1.00  0.00           O  
ATOM   3520  O34  PE    79      13.719  18.911  59.639  1.00  0.00           O  
ATOM   3521  O21  PE    79      13.382  17.189  55.638  1.00  0.00           O  
ATOM   3522  C21  PE    79      14.613  16.835  55.231  1.00  0.00           C  
ATOM   3523  O22  PE    79      15.494  16.437  55.973  1.00  0.00           O  
ATOM   3524  C12  OL    80      14.801  17.029  53.742  1.00  0.00           C  
ATOM   3525  H2R  OL    80      15.186  16.101  53.316  1.00  0.00           H  
ATOM   3526  H2S  OL    80      13.834  17.234  53.276  1.00  0.00           H  
ATOM   3527  C13  OL    80      15.773  18.199  53.477  1.00  0.00           C  
ATOM   3528  H3R  OL    80      15.206  19.132  53.414  1.00  0.00           H  
ATOM   3529  H3S  OL    80      16.444  18.290  54.333  1.00  0.00           H  
ATOM   3530  C14  OL    80      16.675  18.047  52.237  1.00  0.00           C  
ATOM   3531  H4R  OL    80      17.515  18.734  52.360  1.00  0.00           H  
ATOM   3532  H4S  OL    80      17.090  17.039  52.198  1.00  0.00           H  
ATOM   3533  C15  OL    80      15.988  18.371  50.903  1.00  0.00           C  
ATOM   3534  H5R  OL    80      15.185  17.655  50.717  1.00  0.00           H  
ATOM   3535  H5S  OL    80      15.544  19.366  50.964  1.00  0.00           H  
ATOM   3536  C16  OL    80      16.979  18.325  49.724  1.00  0.00           C  
ATOM   3537  H6R  OL    80      17.877  18.897  49.967  1.00  0.00           H  
ATOM   3538  H6S  OL    80      17.288  17.293  49.545  1.00  0.00           H  
ATOM   3539  C17  OL    80      16.328  18.883  48.447  1.00  0.00           C  
ATOM   3540  H7R  OL    80      15.367  18.390  48.297  1.00  0.00           H  
ATOM   3541  H7S  OL    80      16.143  19.947  48.576  1.00  0.00           H  
ATOM   3542  C18  OL    80      17.179  18.680  47.189  1.00  0.00           C  
ATOM   3543  H8R  OL    80      18.029  19.370  47.218  1.00  0.00           H  
ATOM   3544  H8S  OL    80      17.566  17.668  47.215  1.00  0.00           H  
ATOM   3545  C19  OL    80      16.355  18.908  45.936  1.00  0.00           C  
ATOM   3546  H9R  OL    80      16.051  19.940  45.771  1.00  0.00           H  
ATOM   3547 C110  OL    80      15.984  17.982  45.050  1.00  0.00           C  
ATOM   3548 H10R  OL    80      15.395  18.302  44.192  1.00  0.00           H  
ATOM   3549 C111  OL    80      16.266  16.485  45.101  1.00  0.00           C  
ATOM   3550 H11R  OL    80      16.527  16.129  44.103  1.00  0.00           H  
ATOM   3551 H11S  OL    80      17.109  16.251  45.752  1.00  0.00           H  
ATOM   3552 C112  OL    80      15.002  15.744  45.573  1.00  0.00           C  
ATOM   3553 H12R  OL    80      14.656  16.248  46.474  1.00  0.00           H  
ATOM   3554 H12S  OL    80      14.237  15.862  44.804  1.00  0.00           H  
ATOM   3555 C113  OL    80      15.157  14.244  45.897  1.00  0.00           C  
ATOM   3556 H13R  OL    80      15.517  13.710  45.013  1.00  0.00           H  
ATOM   3557 H13S  OL    80      15.914  14.130  46.674  1.00  0.00           H  
ATOM   3558 C114  OL    80      13.829  13.599  46.364  1.00  0.00           C  
ATOM   3559 H14R  OL    80      13.118  13.608  45.533  1.00  0.00           H  
ATOM   3560 H14S  OL    80      14.007  12.548  46.606  1.00  0.00           H  
ATOM   3561 C115  OL    80      13.125  14.264  47.567  1.00  0.00           C  
ATOM   3562 H15R  OL    80      12.714  15.229  47.256  1.00  0.00           H  
ATOM   3563 H15S  OL    80      12.270  13.633  47.810  1.00  0.00           H  
ATOM   3564 C116  OL    80      13.976  14.461  48.845  1.00  0.00           C  
ATOM   3565 H16R  OL    80      14.611  13.590  49.021  1.00  0.00           H  
ATOM   3566 H16S  OL    80      14.638  15.321  48.717  1.00  0.00           H  
ATOM   3567 C117  OL    80      13.106  14.702  50.096  1.00  0.00           C  
ATOM   3568 H17R  OL    80      13.704  15.221  50.847  1.00  0.00           H  
ATOM   3569 H17S  OL    80      12.273  15.364  49.852  1.00  0.00           H  
ATOM   3570 C118  OL    80      12.573  13.403  50.724  1.00  0.00           C  
ATOM   3571 H18R  OL    80      11.838  13.637  51.496  1.00  0.00           H  
ATOM   3572 H18S  OL    80      13.397  12.857  51.186  1.00  0.00           H  
ATOM   3573 H18T  OL    80      12.101  12.754  49.983  1.00  0.00           H  
TER    3574       OL    80 
ATOM   3574 C116  PA    81       2.532  74.791  40.473  1.00  0.00           C  
ATOM   3575 H16R  PA    81       2.871  73.754  40.435  1.00  0.00           H  
ATOM   3576 H16S  PA    81       3.201  75.338  41.138  1.00  0.00           H  
ATOM   3577 H16T  PA    81       2.627  75.211  39.470  1.00  0.00           H  
ATOM   3578 C115  PA    81       1.067  74.849  40.959  1.00  0.00           C  
ATOM   3579 H15R  PA    81       0.940  74.163  41.797  1.00  0.00           H  
ATOM   3580 H15S  PA    81       0.416  74.499  40.163  1.00  0.00           H  
ATOM   3581 C114  PA    81       0.573  76.250  41.347  1.00  0.00           C  
ATOM   3582 H14R  PA    81      -0.507  76.226  41.502  1.00  0.00           H  
ATOM   3583 H14S  PA    81       0.758  76.924  40.508  1.00  0.00           H  
ATOM   3584 C113  PA    81       1.254  76.811  42.604  1.00  0.00           C  
ATOM   3585 H13R  PA    81       0.954  77.853  42.720  1.00  0.00           H  
ATOM   3586 H13S  PA    81       2.334  76.816  42.450  1.00  0.00           H  
ATOM   3587 C112  PA    81       0.912  76.077  43.915  1.00  0.00           C  
ATOM   3588 H12R  PA    81       0.927  74.990  43.796  1.00  0.00           H  
ATOM   3589 H12S  PA    81      -0.097  76.364  44.222  1.00  0.00           H  
ATOM   3590 C111  PA    81       1.927  76.487  44.995  1.00  0.00           C  
ATOM   3591 H11R  PA    81       2.021  77.573  44.985  1.00  0.00           H  
ATOM   3592 H11S  PA    81       2.908  76.079  44.741  1.00  0.00           H  
ATOM   3593 C110  PA    81       1.528  76.043  46.409  1.00  0.00           C  
ATOM   3594 H10R  PA    81       1.360  74.965  46.442  1.00  0.00           H  
ATOM   3595 H10S  PA    81       0.585  76.527  46.663  1.00  0.00           H  
ATOM   3596  C19  PA    81       2.583  76.440  47.456  1.00  0.00           C  
ATOM   3597  H9R  PA    81       2.674  77.526  47.502  1.00  0.00           H  
ATOM   3598  H9S  PA    81       3.559  76.048  47.163  1.00  0.00           H  
ATOM   3599  C18  PA    81       2.277  75.886  48.852  1.00  0.00           C  
ATOM   3600  H8R  PA    81       2.948  76.382  49.554  1.00  0.00           H  
ATOM   3601  H8S  PA    81       2.547  74.830  48.840  1.00  0.00           H  
ATOM   3602  C17  PA    81       0.814  75.980  49.349  1.00  0.00           C  
ATOM   3603  H7R  PA    81       0.142  75.576  48.592  1.00  0.00           H  
ATOM   3604  H7S  PA    81       0.501  77.010  49.537  1.00  0.00           H  
ATOM   3605  C16  PA    81       0.652  75.137  50.628  1.00  0.00           C  
ATOM   3606  H6R  PA    81       1.111  74.164  50.457  1.00  0.00           H  
ATOM   3607  H6S  PA    81      -0.404  74.959  50.841  1.00  0.00           H  
ATOM   3608  C15  PA    81       1.326  75.770  51.854  1.00  0.00           C  
ATOM   3609  H5R  PA    81       0.705  76.578  52.241  1.00  0.00           H  
ATOM   3610  H5S  PA    81       2.280  76.209  51.561  1.00  0.00           H  
ATOM   3611  C14  PA    81       1.594  74.708  52.934  1.00  0.00           C  
ATOM   3612  H4R  PA    81       2.297  73.985  52.515  1.00  0.00           H  
ATOM   3613  H4S  PA    81       0.680  74.165  53.182  1.00  0.00           H  
ATOM   3614  C13  PA    81       2.212  75.283  54.213  1.00  0.00           C  
ATOM   3615  H3R  PA    81       3.034  75.947  53.933  1.00  0.00           H  
ATOM   3616  H3S  PA    81       2.653  74.461  54.779  1.00  0.00           H  
ATOM   3617  C12  PA    81       1.224  76.026  55.136  1.00  0.00           C  
ATOM   3618  H2R  PA    81       0.489  75.341  55.562  1.00  0.00           H  
ATOM   3619  H2S  PA    81       0.675  76.797  54.590  1.00  0.00           H  
ATOM   3620  C11  PE    82       2.011  76.661  56.249  1.00  0.00           C  
ATOM   3621  O12  PE    82       2.814  76.058  56.940  1.00  0.00           O  
ATOM   3622  O11  PE    82       1.816  77.988  56.296  1.00  0.00           O  
ATOM   3623  C1   PE    82       2.683  78.784  57.152  1.00  0.00           C  
ATOM   3624  HR   PE    82       2.645  78.402  58.176  1.00  0.00           H  
ATOM   3625  HS   PE    82       2.316  79.814  57.151  1.00  0.00           H  
ATOM   3626  C2   PE    82       4.139  78.761  56.612  1.00  0.00           C  
ATOM   3627  HX   PE    82       4.570  77.782  56.825  1.00  0.00           H  
ATOM   3628  C3   PE    82       4.985  79.874  57.256  1.00  0.00           C  
ATOM   3629  HA   PE    82       4.511  80.841  57.071  1.00  0.00           H  
ATOM   3630  HB   PE    82       5.971  79.888  56.791  1.00  0.00           H  
ATOM   3631  O31  PE    82       5.104  79.684  58.689  1.00  0.00           O  
ATOM   3632  P31  PE    82       6.199  78.721  59.319  1.00  0.00           P  
ATOM   3633  O32  PE    82       5.614  77.261  59.082  1.00  0.00           O  
ATOM   3634  C31  PE    82       4.647  76.653  59.972  1.00  0.00           C  
ATOM   3635  H1A  PE    82       3.640  76.992  59.713  1.00  0.00           H  
ATOM   3636  H1B  PE    82       4.864  76.921  61.010  1.00  0.00           H  
ATOM   3637  C32  PE    82       4.763  75.126  59.834  1.00  0.00           C  
ATOM   3638  H2A  PE    82       5.690  74.783  60.299  1.00  0.00           H  
ATOM   3639  H2B  PE    82       3.931  74.638  60.347  1.00  0.00           H  
ATOM   3640  N31  PE    82       4.757  74.641  58.407  1.00  0.00           N  
ATOM   3641 HN1A  PE    82       3.962  75.043  57.869  1.00  0.00           H  
ATOM   3642 HN1B  PE    82       5.630  74.907  57.913  1.00  0.00           H  
ATOM   3643 HN1C  PE    82       4.646  73.610  58.354  1.00  0.00           H  
ATOM   3644  O33  PE    82       7.458  78.853  58.544  1.00  0.00           O  
ATOM   3645  O34  PE    82       6.229  79.006  60.774  1.00  0.00           O  
ATOM   3646  O21  PE    82       4.131  79.017  55.181  1.00  0.00           O  
ATOM   3647  C21  PE    82       4.926  78.309  54.361  1.00  0.00           C  
ATOM   3648  O22  PE    82       5.632  77.377  54.713  1.00  0.00           O  
ATOM   3649  C12  OL    83       4.843  78.845  52.948  1.00  0.00           C  
ATOM   3650  H2R  OL    83       3.823  79.187  52.759  1.00  0.00           H  
ATOM   3651  H2S  OL    83       5.496  79.717  52.907  1.00  0.00           H  
ATOM   3652  C13  OL    83       5.250  77.828  51.860  1.00  0.00           C  
ATOM   3653  H3R  OL    83       6.237  77.433  52.105  1.00  0.00           H  
ATOM   3654  H3S  OL    83       4.552  76.988  51.881  1.00  0.00           H  
ATOM   3655  C14  OL    83       5.309  78.439  50.437  1.00  0.00           C  
ATOM   3656  H4R  OL    83       4.309  78.769  50.144  1.00  0.00           H  
ATOM   3657  H4S  OL    83       5.952  79.322  50.468  1.00  0.00           H  
ATOM   3658  C15  OL    83       5.862  77.429  49.397  1.00  0.00           C  
ATOM   3659  H5R  OL    83       6.828  77.078  49.764  1.00  0.00           H  
ATOM   3660  H5S  OL    83       5.198  76.566  49.357  1.00  0.00           H  
ATOM   3661  C16  OL    83       6.078  77.927  47.948  1.00  0.00           C  
ATOM   3662  H6R  OL    83       5.155  78.350  47.548  1.00  0.00           H  
ATOM   3663  H6S  OL    83       6.823  78.725  47.955  1.00  0.00           H  
ATOM   3664  C17  OL    83       6.543  76.777  47.014  1.00  0.00           C  
ATOM   3665  H7R  OL    83       7.305  76.180  47.517  1.00  0.00           H  
ATOM   3666  H7S  OL    83       5.701  76.109  46.822  1.00  0.00           H  
ATOM   3667  C18  OL    83       7.117  77.227  45.654  1.00  0.00           C  
ATOM   3668  H8R  OL    83       7.532  76.354  45.147  1.00  0.00           H  
ATOM   3669  H8S  OL    83       6.309  77.601  45.028  1.00  0.00           H  
ATOM   3670  C19  OL    83       8.230  78.237  45.826  1.00  0.00           C  
ATOM   3671  H9R  OL    83       9.066  77.892  46.428  1.00  0.00           H  
ATOM   3672 C110  OL    83       8.253  79.472  45.337  1.00  0.00           C  
ATOM   3673 H10R  OL    83       9.102  80.113  45.560  1.00  0.00           H  
ATOM   3674 C111  OL    83       7.226  80.078  44.409  1.00  0.00           C  
ATOM   3675 H11R  OL    83       6.450  79.372  44.121  1.00  0.00           H  
ATOM   3676 H11S  OL    83       6.727  80.917  44.898  1.00  0.00           H  
ATOM   3677 C112  OL    83       7.888  80.541  43.111  1.00  0.00           C  
ATOM   3678 H12R  OL    83       8.335  79.679  42.615  1.00  0.00           H  
ATOM   3679 H12S  OL    83       7.098  80.920  42.473  1.00  0.00           H  
ATOM   3680 C113  OL    83       8.961  81.626  43.251  1.00  0.00           C  
ATOM   3681 H13R  OL    83       9.837  81.212  43.751  1.00  0.00           H  
ATOM   3682 H13S  OL    83       9.275  81.901  42.243  1.00  0.00           H  
ATOM   3683 C114  OL    83       8.467  82.867  44.017  1.00  0.00           C  
ATOM   3684 H14R  OL    83       7.446  83.105  43.708  1.00  0.00           H  
ATOM   3685 H14S  OL    83       8.443  82.648  45.088  1.00  0.00           H  
ATOM   3686 C115  OL    83       9.358  84.090  43.744  1.00  0.00           C  
ATOM   3687 H15R  OL    83       9.222  84.839  44.526  1.00  0.00           H  
ATOM   3688 H15S  OL    83      10.409  83.794  43.756  1.00  0.00           H  
ATOM   3689 C116  OL    83       9.005  84.692  42.375  1.00  0.00           C  
ATOM   3690 H16R  OL    83       9.130  83.935  41.601  1.00  0.00           H  
ATOM   3691 H16S  OL    83       7.952  84.968  42.366  1.00  0.00           H  
ATOM   3692 C117  OL    83       9.858  85.913  42.013  1.00  0.00           C  
ATOM   3693 H17R  OL    83       9.632  86.737  42.690  1.00  0.00           H  
ATOM   3694 H17S  OL    83      10.917  85.679  42.124  1.00  0.00           H  
ATOM   3695 C118  OL    83       9.588  86.348  40.568  1.00  0.00           C  
ATOM   3696 H18R  OL    83       9.915  85.577  39.866  1.00  0.00           H  
ATOM   3697 H18S  OL    83      10.136  87.266  40.356  1.00  0.00           H  
ATOM   3698 H18T  OL    83       8.521  86.531  40.423  1.00  0.00           H  
TER    3699       OL    83 
ATOM   3699  C1  CHL    84      67.393   2.805  54.141  1.00  0.00           C  
ATOM   3700  H11 CHL    84      68.055   2.092  53.650  1.00  0.00           H  
ATOM   3701  H12 CHL    84      66.453   2.284  54.330  1.00  0.00           H  
ATOM   3702  C2  CHL    84      67.994   3.192  55.518  1.00  0.00           C  
ATOM   3703  H21 CHL    84      67.293   3.830  56.056  1.00  0.00           H  
ATOM   3704  H22 CHL    84      68.152   2.314  56.146  1.00  0.00           H  
ATOM   3705  C3  CHL    84      69.315   3.949  55.335  1.00  0.00           C  
ATOM   3706  H31 CHL    84      70.016   3.326  54.778  1.00  0.00           H  
ATOM   3707  C4  CHL    84      69.051   5.237  54.550  1.00  0.00           C  
ATOM   3708  H41 CHL    84      68.399   5.881  55.146  1.00  0.00           H  
ATOM   3709  H42 CHL    84      69.992   5.778  54.436  1.00  0.00           H  
ATOM   3710  C5  CHL    84      68.413   4.930  53.193  1.00  0.00           C  
ATOM   3711  C6  CHL    84      68.975   5.419  52.095  1.00  0.00           C  
ATOM   3712  H61 CHL    84      69.858   6.048  52.190  1.00  0.00           H  
ATOM   3713  C7  CHL    84      68.485   5.158  50.688  1.00  0.00           C  
ATOM   3714  H71 CHL    84      68.550   6.066  50.084  1.00  0.00           H  
ATOM   3715  H72 CHL    84      69.173   4.445  50.238  1.00  0.00           H  
ATOM   3716  C8  CHL    84      67.042   4.602  50.640  1.00  0.00           C  
ATOM   3717  H81 CHL    84      66.359   5.430  50.835  1.00  0.00           H  
ATOM   3718  C9  CHL    84      66.891   3.486  51.726  1.00  0.00           C  
ATOM   3719  H91 CHL    84      67.665   2.747  51.493  1.00  0.00           H  
ATOM   3720  C10 CHL    84      67.169   4.022  53.183  1.00  0.00           C  
ATOM   3721  C11 CHL    84      65.543   2.715  51.603  1.00  0.00           C  
ATOM   3722 H111 CHL    84      65.545   1.860  52.281  1.00  0.00           H  
ATOM   3723 H112 CHL    84      64.713   3.354  51.906  1.00  0.00           H  
ATOM   3724  C12 CHL    84      65.269   2.185  50.177  1.00  0.00           C  
ATOM   3725 H121 CHL    84      65.989   1.405  49.933  1.00  0.00           H  
ATOM   3726 H122 CHL    84      64.284   1.717  50.183  1.00  0.00           H  
ATOM   3727  C13 CHL    84      65.359   3.301  49.106  1.00  0.00           C  
ATOM   3728  C14 CHL    84      66.750   3.975  49.249  1.00  0.00           C  
ATOM   3729 H141 CHL    84      67.491   3.178  49.158  1.00  0.00           H  
ATOM   3730  C15 CHL    84      66.925   4.824  47.975  1.00  0.00           C  
ATOM   3731 H151 CHL    84      66.466   5.803  48.109  1.00  0.00           H  
ATOM   3732 H152 CHL    84      67.977   4.971  47.715  1.00  0.00           H  
ATOM   3733  C16 CHL    84      66.171   4.005  46.895  1.00  0.00           C  
ATOM   3734 H161 CHL    84      65.417   4.634  46.412  1.00  0.00           H  
ATOM   3735 H162 CHL    84      66.862   3.652  46.124  1.00  0.00           H  
ATOM   3736  C17 CHL    84      65.500   2.802  47.633  1.00  0.00           C  
ATOM   3737 H171 CHL    84      66.240   1.996  47.664  1.00  0.00           H  
ATOM   3738  C18 CHL    84      64.171   4.293  49.297  1.00  0.00           C  
ATOM   3739 H181 CHL    84      64.261   4.857  50.226  1.00  0.00           H  
ATOM   3740 H182 CHL    84      63.231   3.745  49.353  1.00  0.00           H  
ATOM   3741 H183 CHL    84      64.099   5.003  48.475  1.00  0.00           H  
ATOM   3742  C19 CHL    84      65.970   4.842  53.724  1.00  0.00           C  
ATOM   3743 H191 CHL    84      66.283   5.449  54.573  1.00  0.00           H  
ATOM   3744 H192 CHL    84      65.168   4.189  54.071  1.00  0.00           H  
ATOM   3745 H193 CHL    84      65.553   5.514  52.974  1.00  0.00           H  
ATOM   3746  C20 CHL    84      64.278   2.209  46.855  1.00  0.00           C  
ATOM   3747 H201 CHL    84      63.594   3.011  46.573  1.00  0.00           H  
ATOM   3748  C21 CHL    84      63.461   1.199  47.689  1.00  0.00           C  
ATOM   3749 H211 CHL    84      62.710   0.711  47.073  1.00  0.00           H  
ATOM   3750 H212 CHL    84      62.898   1.711  48.467  1.00  0.00           H  
ATOM   3751 H213 CHL    84      64.090   0.429  48.147  1.00  0.00           H  
ATOM   3752  C22 CHL    84      64.823   1.558  45.548  1.00  0.00           C  
ATOM   3753 H221 CHL    84      65.291   2.340  44.946  1.00  0.00           H  
ATOM   3754 H222 CHL    84      65.608   0.849  45.818  1.00  0.00           H  
ATOM   3755  C23 CHL    84      63.806   0.813  44.657  1.00  0.00           C  
ATOM   3756 H231 CHL    84      63.396  -0.031  45.210  1.00  0.00           H  
ATOM   3757 H232 CHL    84      62.978   1.485  44.434  1.00  0.00           H  
ATOM   3758  C24 CHL    84      64.417   0.241  43.355  1.00  0.00           C  
ATOM   3759 H241 CHL    84      63.777  -0.562  42.983  1.00  0.00           H  
ATOM   3760 H242 CHL    84      65.387  -0.205  43.586  1.00  0.00           H  
ATOM   3761  C25 CHL    84      64.578   1.259  42.216  1.00  0.00           C  
ATOM   3762 H251 CHL    84      65.118   2.133  42.583  1.00  0.00           H  
ATOM   3763  C26 CHL    84      63.193   1.665  41.688  1.00  0.00           C  
ATOM   3764 H261 CHL    84      62.594   2.084  42.496  1.00  0.00           H  
ATOM   3765 H262 CHL    84      62.665   0.799  41.285  1.00  0.00           H  
ATOM   3766 H263 CHL    84      63.261   2.402  40.889  1.00  0.00           H  
ATOM   3767  C27 CHL    84      65.398   0.654  41.076  1.00  0.00           C  
ATOM   3768 H271 CHL    84      65.746   1.451  40.418  1.00  0.00           H  
ATOM   3769 H272 CHL    84      64.797  -0.043  40.489  1.00  0.00           H  
ATOM   3770 H273 CHL    84      66.269   0.125  41.470  1.00  0.00           H  
ATOM   3771  O1  CHL    84      69.861   4.273  56.605  1.00  0.00           O  
ATOM   3772  HO1 CHL    84      69.122   4.711  57.104  1.00  0.00           H  
TER    3773      CHL    84 
ATOM   3773 C116  PA    85      53.812  23.397  42.789  1.00  0.00           C  
ATOM   3774 H16R  PA    85      54.849  23.057  42.747  1.00  0.00           H  
ATOM   3775 H16S  PA    85      53.618  24.037  41.928  1.00  0.00           H  
ATOM   3776 H16T  PA    85      53.165  22.518  42.727  1.00  0.00           H  
ATOM   3777 C115  PA    85      53.564  24.165  44.096  1.00  0.00           C  
ATOM   3778 H15R  PA    85      52.495  24.353  44.215  1.00  0.00           H  
ATOM   3779 H15S  PA    85      54.061  25.137  44.047  1.00  0.00           H  
ATOM   3780 C114  PA    85      54.117  23.371  45.291  1.00  0.00           C  
ATOM   3781 H14R  PA    85      55.202  23.316  45.194  1.00  0.00           H  
ATOM   3782 H14S  PA    85      53.740  22.345  45.277  1.00  0.00           H  
ATOM   3783 C113  PA    85      53.825  24.005  46.655  1.00  0.00           C  
ATOM   3784 H13R  PA    85      54.253  25.009  46.645  1.00  0.00           H  
ATOM   3785 H13S  PA    85      54.355  23.426  47.414  1.00  0.00           H  
ATOM   3786 C112  PA    85      52.338  24.105  47.048  1.00  0.00           C  
ATOM   3787 H12R  PA    85      51.887  24.944  46.513  1.00  0.00           H  
ATOM   3788 H12S  PA    85      52.301  24.327  48.116  1.00  0.00           H  
ATOM   3789 C111  PA    85      51.527  22.818  46.789  1.00  0.00           C  
ATOM   3790 H11R  PA    85      52.059  21.978  47.239  1.00  0.00           H  
ATOM   3791 H11S  PA    85      51.466  22.644  45.712  1.00  0.00           H  
ATOM   3792 C110  PA    85      50.080  22.860  47.318  1.00  0.00           C  
ATOM   3793 H10R  PA    85      49.596  23.748  46.913  1.00  0.00           H  
ATOM   3794 H10S  PA    85      50.063  22.955  48.407  1.00  0.00           H  
ATOM   3795  C19  PA    85      49.272  21.629  46.857  1.00  0.00           C  
ATOM   3796  H9R  PA    85      49.457  21.471  45.794  1.00  0.00           H  
ATOM   3797  H9S  PA    85      48.203  21.840  46.944  1.00  0.00           H  
ATOM   3798  C18  PA    85      49.612  20.326  47.609  1.00  0.00           C  
ATOM   3799  H8R  PA    85      50.675  20.267  47.844  1.00  0.00           H  
ATOM   3800  H8S  PA    85      49.384  19.467  46.973  1.00  0.00           H  
ATOM   3801  C17  PA    85      48.788  20.198  48.891  1.00  0.00           C  
ATOM   3802  H7R  PA    85      47.736  20.313  48.620  1.00  0.00           H  
ATOM   3803  H7S  PA    85      49.056  20.988  49.597  1.00  0.00           H  
ATOM   3804  C16  PA    85      49.000  18.817  49.525  1.00  0.00           C  
ATOM   3805  H6R  PA    85      50.012  18.740  49.930  1.00  0.00           H  
ATOM   3806  H6S  PA    85      48.922  18.058  48.743  1.00  0.00           H  
ATOM   3807  C15  PA    85      47.945  18.515  50.605  1.00  0.00           C  
ATOM   3808  H5R  PA    85      47.739  17.446  50.575  1.00  0.00           H  
ATOM   3809  H5S  PA    85      47.007  19.019  50.353  1.00  0.00           H  
ATOM   3810  C14  PA    85      48.414  18.893  52.027  1.00  0.00           C  
ATOM   3811  H4R  PA    85      48.540  19.973  52.116  1.00  0.00           H  
ATOM   3812  H4S  PA    85      49.399  18.461  52.194  1.00  0.00           H  
ATOM   3813  C13  PA    85      47.506  18.354  53.151  1.00  0.00           C  
ATOM   3814  H3R  PA    85      48.138  18.109  54.005  1.00  0.00           H  
ATOM   3815  H3S  PA    85      47.034  17.422  52.831  1.00  0.00           H  
ATOM   3816  C12  PA    85      46.430  19.349  53.617  1.00  0.00           C  
ATOM   3817  H2R  PA    85      45.701  19.477  52.817  1.00  0.00           H  
ATOM   3818  H2S  PA    85      46.896  20.307  53.850  1.00  0.00           H  
ATOM   3819  C11  PC    86      45.706  18.857  54.843  1.00  0.00           C  
ATOM   3820  O12  PC    86      45.872  19.292  55.969  1.00  0.00           O  
ATOM   3821  O11  PC    86      44.896  17.826  54.552  1.00  0.00           O  
ATOM   3822  C1   PC    86      44.380  17.041  55.658  1.00  0.00           C  
ATOM   3823  HR   PC    86      43.697  17.648  56.254  1.00  0.00           H  
ATOM   3824  HS   PC    86      45.211  16.725  56.292  1.00  0.00           H  
ATOM   3825  C2   PC    86      43.667  15.796  55.085  1.00  0.00           C  
ATOM   3826  HX   PC    86      42.818  16.140  54.487  1.00  0.00           H  
ATOM   3827  C3   PC    86      43.185  14.836  56.191  1.00  0.00           C  
ATOM   3828  HA   PC    86      42.724  13.953  55.741  1.00  0.00           H  
ATOM   3829  HB   PC    86      42.424  15.346  56.793  1.00  0.00           H  
ATOM   3830  O31  PC    86      44.278  14.418  57.056  1.00  0.00           O  
ATOM   3831  P31  PC    86      43.980  14.043  58.573  1.00  0.00           P  
ATOM   3832  O32  PC    86      43.992  15.457  59.282  1.00  0.00           O  
ATOM   3833  C31  PC    86      45.224  16.197  59.438  1.00  0.00           C  
ATOM   3834  H1A  PC    86      45.048  17.231  59.136  1.00  0.00           H  
ATOM   3835  H1B  PC    86      46.010  15.778  58.797  1.00  0.00           H  
ATOM   3836  C32  PC    86      45.676  16.173  60.910  1.00  0.00           C  
ATOM   3837  H2A  PC    86      46.620  16.715  60.984  1.00  0.00           H  
ATOM   3838  H2B  PC    86      45.848  15.147  61.231  1.00  0.00           H  
ATOM   3839  N31  PC    86      44.772  16.807  61.933  1.00  0.00           N  
ATOM   3840  C33  PC    86      43.576  15.956  62.169  1.00  0.00           C  
ATOM   3841  H3A  PC    86      43.926  14.945  62.379  1.00  0.00           H  
ATOM   3842  H3B  PC    86      42.981  15.972  61.256  1.00  0.00           H  
ATOM   3843  H3C  PC    86      43.015  16.360  63.013  1.00  0.00           H  
ATOM   3844  C34  PC    86      45.503  16.901  63.223  1.00  0.00           C  
ATOM   3845  H4A  PC    86      44.881  17.447  63.934  1.00  0.00           H  
ATOM   3846  H4B  PC    86      46.444  17.422  63.049  1.00  0.00           H  
ATOM   3847  H4C  PC    86      45.707  15.896  63.598  1.00  0.00           H  
ATOM   3848  C35  PC    86      44.340  18.175  61.502  1.00  0.00           C  
ATOM   3849  H5A  PC    86      44.041  18.751  62.377  1.00  0.00           H  
ATOM   3850  H5B  PC    86      43.506  18.083  60.801  1.00  0.00           H  
ATOM   3851  H5C  PC    86      45.181  18.664  61.008  1.00  0.00           H  
ATOM   3852  O33  PC    86      42.628  13.453  58.620  1.00  0.00           O  
ATOM   3853  O34  PC    86      45.105  13.242  59.114  1.00  0.00           O  
ATOM   3854  O21  PC    86      44.629  15.094  54.251  1.00  0.00           O  
ATOM   3855  C21  PC    86      44.200  14.471  53.143  1.00  0.00           C  
ATOM   3856  O22  PC    86      43.033  14.196  52.923  1.00  0.00           O  
ATOM   3857  C12  OL    87      45.346  14.177  52.204  1.00  0.00           C  
ATOM   3858  H2R  OL    87      46.077  14.976  52.341  1.00  0.00           H  
ATOM   3859  H2S  OL    87      45.828  13.243  52.499  1.00  0.00           H  
ATOM   3860  C13  OL    87      44.920  14.122  50.722  1.00  0.00           C  
ATOM   3861  H3R  OL    87      44.687  13.087  50.457  1.00  0.00           H  
ATOM   3862  H3S  OL    87      44.012  14.712  50.585  1.00  0.00           H  
ATOM   3863  C14  OL    87      45.995  14.668  49.761  1.00  0.00           C  
ATOM   3864  H4R  OL    87      46.263  15.687  50.057  1.00  0.00           H  
ATOM   3865  H4S  OL    87      46.889  14.049  49.842  1.00  0.00           H  
ATOM   3866  C15  OL    87      45.499  14.671  48.300  1.00  0.00           C  
ATOM   3867  H5R  OL    87      45.238  13.653  48.001  1.00  0.00           H  
ATOM   3868  H5S  OL    87      44.583  15.263  48.239  1.00  0.00           H  
ATOM   3869  C16  OL    87      46.516  15.235  47.289  1.00  0.00           C  
ATOM   3870  H6R  OL    87      46.109  15.127  46.285  1.00  0.00           H  
ATOM   3871  H6S  OL    87      46.638  16.306  47.467  1.00  0.00           H  
ATOM   3872  C17  OL    87      47.898  14.555  47.299  1.00  0.00           C  
ATOM   3873  H7R  OL    87      48.468  14.926  46.444  1.00  0.00           H  
ATOM   3874  H7S  OL    87      48.436  14.858  48.199  1.00  0.00           H  
ATOM   3875  C18  OL    87      47.867  13.017  47.220  1.00  0.00           C  
ATOM   3876  H8R  OL    87      48.894  12.654  47.268  1.00  0.00           H  
ATOM   3877  H8S  OL    87      47.351  12.620  48.097  1.00  0.00           H  
ATOM   3878  C19  OL    87      47.169  12.527  45.966  1.00  0.00           C  
ATOM   3879  H9R  OL    87      46.087  12.639  45.967  1.00  0.00           H  
ATOM   3880 C110  OL    87      47.738  11.961  44.905  1.00  0.00           C  
ATOM   3881 H10R  OL    87      47.102  11.637  44.087  1.00  0.00           H  
ATOM   3882 C111  OL    87      49.216  11.789  44.625  1.00  0.00           C  
ATOM   3883 H11R  OL    87      49.416  12.136  43.609  1.00  0.00           H  
ATOM   3884 H11S  OL    87      49.839  12.398  45.285  1.00  0.00           H  
ATOM   3885 C112  OL    87      49.612  10.304  44.694  1.00  0.00           C  
ATOM   3886 H12R  OL    87      48.962   9.727  44.034  1.00  0.00           H  
ATOM   3887 H12S  OL    87      50.629  10.190  44.312  1.00  0.00           H  
ATOM   3888 C113  OL    87      49.546   9.731  46.121  1.00  0.00           C  
ATOM   3889 H13R  OL    87      49.783  10.530  46.827  1.00  0.00           H  
ATOM   3890 H13S  OL    87      48.533   9.395  46.360  1.00  0.00           H  
ATOM   3891 C114  OL    87      50.570   8.592  46.312  1.00  0.00           C  
ATOM   3892 H14R  OL    87      51.550   8.993  46.045  1.00  0.00           H  
ATOM   3893 H14S  OL    87      50.630   8.341  47.372  1.00  0.00           H  
ATOM   3894 C115  OL    87      50.339   7.306  45.477  1.00  0.00           C  
ATOM   3895 H15R  OL    87      50.521   7.527  44.424  1.00  0.00           H  
ATOM   3896 H15S  OL    87      51.091   6.572  45.780  1.00  0.00           H  
ATOM   3897 C116  OL    87      48.937   6.667  45.593  1.00  0.00           C  
ATOM   3898 H16R  OL    87      48.216   7.330  45.119  1.00  0.00           H  
ATOM   3899 H16S  OL    87      48.905   5.743  45.012  1.00  0.00           H  
ATOM   3900 C117  OL    87      48.515   6.380  47.048  1.00  0.00           C  
ATOM   3901 H17R  OL    87      49.282   5.766  47.525  1.00  0.00           H  
ATOM   3902 H17S  OL    87      48.464   7.321  47.597  1.00  0.00           H  
ATOM   3903 C118  OL    87      47.161   5.659  47.173  1.00  0.00           C  
ATOM   3904 H18R  OL    87      47.228   4.649  46.765  1.00  0.00           H  
ATOM   3905 H18S  OL    87      46.371   6.202  46.648  1.00  0.00           H  
ATOM   3906 H18T  OL    87      46.880   5.579  48.225  1.00  0.00           H  
TER    3907       OL    87 
ATOM   3907  C1  CHL    88       5.039  72.171  53.136  1.00  0.00           C  
ATOM   3908  H11 CHL    88       5.208  71.092  53.214  1.00  0.00           H  
ATOM   3909  H12 CHL    88       4.015  72.292  52.778  1.00  0.00           H  
ATOM   3910  C2  CHL    88       5.156  72.790  54.550  1.00  0.00           C  
ATOM   3911  H21 CHL    88       4.848  73.836  54.510  1.00  0.00           H  
ATOM   3912  H22 CHL    88       4.478  72.272  55.229  1.00  0.00           H  
ATOM   3913  C3  CHL    88       6.592  72.682  55.101  1.00  0.00           C  
ATOM   3914  H31 CHL    88       6.865  71.630  55.182  1.00  0.00           H  
ATOM   3915  C4  CHL    88       7.587  73.375  54.163  1.00  0.00           C  
ATOM   3916  H41 CHL    88       7.414  74.452  54.146  1.00  0.00           H  
ATOM   3917  H42 CHL    88       8.602  73.233  54.544  1.00  0.00           H  
ATOM   3918  C5  CHL    88       7.458  72.790  52.768  1.00  0.00           C  
ATOM   3919  C6  CHL    88       8.533  72.251  52.218  1.00  0.00           C  
ATOM   3920  H61 CHL    88       9.481  72.292  52.746  1.00  0.00           H  
ATOM   3921  C7  CHL    88       8.538  71.566  50.888  1.00  0.00           C  
ATOM   3922  H71 CHL    88       9.488  71.760  50.389  1.00  0.00           H  
ATOM   3923  H72 CHL    88       8.480  70.490  51.047  1.00  0.00           H  
ATOM   3924  C8  CHL    88       7.363  72.031  50.014  1.00  0.00           C  
ATOM   3925  H81 CHL    88       7.561  73.061  49.715  1.00  0.00           H  
ATOM   3926  C9  CHL    88       6.030  71.917  50.813  1.00  0.00           C  
ATOM   3927  H91 CHL    88       5.979  70.870  51.129  1.00  0.00           H  
ATOM   3928  C10 CHL    88       6.057  72.784  52.125  1.00  0.00           C  
ATOM   3929  C11 CHL    88       4.780  72.168  49.899  1.00  0.00           C  
ATOM   3930 H111 CHL    88       3.860  71.959  50.451  1.00  0.00           H  
ATOM   3931 H112 CHL    88       4.731  73.214  49.591  1.00  0.00           H  
ATOM   3932  C12 CHL    88       4.792  71.305  48.612  1.00  0.00           C  
ATOM   3933 H121 CHL    88       4.676  70.255  48.895  1.00  0.00           H  
ATOM   3934 H122 CHL    88       3.923  71.558  48.007  1.00  0.00           H  
ATOM   3935  C13 CHL    88       6.115  71.488  47.814  1.00  0.00           C  
ATOM   3936  C14 CHL    88       7.262  71.123  48.776  1.00  0.00           C  
ATOM   3937 H141 CHL    88       7.066  70.117  49.150  1.00  0.00           H  
ATOM   3938  C15 CHL    88       8.498  70.988  47.892  1.00  0.00           C  
ATOM   3939 H151 CHL    88       8.889  71.971  47.627  1.00  0.00           H  
ATOM   3940 H152 CHL    88       9.288  70.409  48.375  1.00  0.00           H  
ATOM   3941  C16 CHL    88       7.920  70.276  46.655  1.00  0.00           C  
ATOM   3942 H161 CHL    88       8.344  70.712  45.749  1.00  0.00           H  
ATOM   3943 H162 CHL    88       8.188  69.218  46.696  1.00  0.00           H  
ATOM   3944  C17 CHL    88       6.364  70.425  46.703  1.00  0.00           C  
ATOM   3945 H171 CHL    88       5.966  69.466  47.052  1.00  0.00           H  
ATOM   3946  C18 CHL    88       6.269  72.944  47.248  1.00  0.00           C  
ATOM   3947 H181 CHL    88       7.149  73.017  46.605  1.00  0.00           H  
ATOM   3948 H182 CHL    88       6.359  73.699  48.027  1.00  0.00           H  
ATOM   3949 H183 CHL    88       5.416  73.229  46.637  1.00  0.00           H  
ATOM   3950  C19 CHL    88       5.686  74.259  51.816  1.00  0.00           C  
ATOM   3951 H191 CHL    88       6.352  74.650  51.048  1.00  0.00           H  
ATOM   3952 H192 CHL    88       5.801  74.895  52.692  1.00  0.00           H  
ATOM   3953 H193 CHL    88       4.657  74.376  51.473  1.00  0.00           H  
ATOM   3954  C20 CHL    88       5.751  70.730  45.302  1.00  0.00           C  
ATOM   3955 H201 CHL    88       6.212  71.639  44.911  1.00  0.00           H  
ATOM   3956  C21 CHL    88       4.229  70.934  45.349  1.00  0.00           C  
ATOM   3957 H211 CHL    88       3.828  71.083  44.345  1.00  0.00           H  
ATOM   3958 H212 CHL    88       3.966  71.810  45.934  1.00  0.00           H  
ATOM   3959 H213 CHL    88       3.753  70.056  45.790  1.00  0.00           H  
ATOM   3960  C22 CHL    88       6.017  69.564  44.328  1.00  0.00           C  
ATOM   3961 H221 CHL    88       6.936  69.061  44.609  1.00  0.00           H  
ATOM   3962 H222 CHL    88       5.227  68.817  44.419  1.00  0.00           H  
ATOM   3963  C23 CHL    88       6.172  69.991  42.860  1.00  0.00           C  
ATOM   3964 H231 CHL    88       6.031  69.114  42.228  1.00  0.00           H  
ATOM   3965 H232 CHL    88       5.424  70.734  42.574  1.00  0.00           H  
ATOM   3966  C24 CHL    88       7.594  70.536  42.665  1.00  0.00           C  
ATOM   3967 H241 CHL    88       7.722  71.443  43.257  1.00  0.00           H  
ATOM   3968 H242 CHL    88       8.296  69.795  43.055  1.00  0.00           H  
ATOM   3969  C25 CHL    88       7.976  70.852  41.221  1.00  0.00           C  
ATOM   3970 H251 CHL    88       7.794  69.983  40.588  1.00  0.00           H  
ATOM   3971  C26 CHL    88       9.469  71.158  41.203  1.00  0.00           C  
ATOM   3972 H261 CHL    88       9.697  71.966  41.897  1.00  0.00           H  
ATOM   3973 H262 CHL    88       9.789  71.447  40.202  1.00  0.00           H  
ATOM   3974 H263 CHL    88      10.022  70.267  41.504  1.00  0.00           H  
ATOM   3975  C27 CHL    88       7.193  72.050  40.685  1.00  0.00           C  
ATOM   3976 H271 CHL    88       6.131  71.816  40.603  1.00  0.00           H  
ATOM   3977 H272 CHL    88       7.560  72.315  39.693  1.00  0.00           H  
ATOM   3978 H273 CHL    88       7.306  72.908  41.349  1.00  0.00           H  
ATOM   3979  O1  CHL    88       6.666  73.290  56.383  1.00  0.00           O  
ATOM   3980  HO1 CHL    88       7.286  72.709  56.905  1.00  0.00           H  
TER    3981      CHL    88 
ATOM   3981 C116  PA    89      44.069  53.783  41.419  1.00  0.00           C  
ATOM   3982 H16R  PA    89      43.495  54.669  41.702  1.00  0.00           H  
ATOM   3983 H16S  PA    89      44.023  53.693  40.331  1.00  0.00           H  
ATOM   3984 H16T  PA    89      45.110  53.941  41.703  1.00  0.00           H  
ATOM   3985 C115  PA    89      43.488  52.522  42.092  1.00  0.00           C  
ATOM   3986 H15R  PA    89      43.488  51.699  41.374  1.00  0.00           H  
ATOM   3987 H15S  PA    89      42.439  52.711  42.338  1.00  0.00           H  
ATOM   3988 C114  PA    89      44.236  52.068  43.368  1.00  0.00           C  
ATOM   3989 H14R  PA    89      44.580  52.938  43.928  1.00  0.00           H  
ATOM   3990 H14S  PA    89      45.118  51.487  43.095  1.00  0.00           H  
ATOM   3991 C113  PA    89      43.311  51.201  44.245  1.00  0.00           C  
ATOM   3992 H13R  PA    89      42.862  50.440  43.605  1.00  0.00           H  
ATOM   3993 H13S  PA    89      42.489  51.826  44.609  1.00  0.00           H  
ATOM   3994 C112  PA    89      43.975  50.502  45.455  1.00  0.00           C  
ATOM   3995 H12R  PA    89      43.185  50.053  46.057  1.00  0.00           H  
ATOM   3996 H12S  PA    89      44.456  51.243  46.093  1.00  0.00           H  
ATOM   3997 C111  PA    89      44.983  49.387  45.098  1.00  0.00           C  
ATOM   3998 H11R  PA    89      45.897  49.820  44.689  1.00  0.00           H  
ATOM   3999 H11S  PA    89      44.545  48.747  44.329  1.00  0.00           H  
ATOM   4000 C110  PA    89      45.331  48.501  46.312  1.00  0.00           C  
ATOM   4001 H10R  PA    89      45.753  47.559  45.960  1.00  0.00           H  
ATOM   4002 H10S  PA    89      44.408  48.246  46.830  1.00  0.00           H  
ATOM   4003  C19  PA    89      46.330  49.128  47.299  1.00  0.00           C  
ATOM   4004  H9R  PA    89      46.140  50.196  47.426  1.00  0.00           H  
ATOM   4005  H9S  PA    89      47.329  49.024  46.876  1.00  0.00           H  
ATOM   4006  C18  PA    89      46.300  48.450  48.678  1.00  0.00           C  
ATOM   4007  H8R  PA    89      47.176  48.774  49.238  1.00  0.00           H  
ATOM   4008  H8S  PA    89      46.347  47.362  48.585  1.00  0.00           H  
ATOM   4009  C17  PA    89      45.073  48.852  49.503  1.00  0.00           C  
ATOM   4010  H7R  PA    89      44.151  48.537  49.011  1.00  0.00           H  
ATOM   4011  H7S  PA    89      45.056  49.941  49.591  1.00  0.00           H  
ATOM   4012  C16  PA    89      45.158  48.223  50.900  1.00  0.00           C  
ATOM   4013  H6R  PA    89      46.193  48.229  51.243  1.00  0.00           H  
ATOM   4014  H6S  PA    89      44.837  47.183  50.851  1.00  0.00           H  
ATOM   4015  C15  PA    89      44.317  48.991  51.918  1.00  0.00           C  
ATOM   4016  H5R  PA    89      43.261  48.925  51.646  1.00  0.00           H  
ATOM   4017  H5S  PA    89      44.612  50.043  51.898  1.00  0.00           H  
ATOM   4018  C14  PA    89      44.540  48.456  53.337  1.00  0.00           C  
ATOM   4019  H4R  PA    89      45.592  48.579  53.607  1.00  0.00           H  
ATOM   4020  H4S  PA    89      44.332  47.382  53.373  1.00  0.00           H  
ATOM   4021  C13  PA    89      43.633  49.238  54.305  1.00  0.00           C  
ATOM   4022  H3R  PA    89      42.602  49.207  53.941  1.00  0.00           H  
ATOM   4023  H3S  PA    89      43.939  50.286  54.333  1.00  0.00           H  
ATOM   4024  C12  PA    89      43.673  48.675  55.726  1.00  0.00           C  
ATOM   4025  H2R  PA    89      44.694  48.702  56.107  1.00  0.00           H  
ATOM   4026  H2S  PA    89      43.362  47.633  55.700  1.00  0.00           H  
ATOM   4027  C11  PS    90      42.755  49.449  56.642  1.00  0.00           C  
ATOM   4028  O12  PS    90      43.139  50.217  57.508  1.00  0.00           O  
ATOM   4029  O11  PS    90      41.458  49.177  56.412  1.00  0.00           O  
ATOM   4030  C1   PS    90      40.489  49.511  57.447  1.00  0.00           C  
ATOM   4031  HR   PS    90      40.905  49.241  58.420  1.00  0.00           H  
ATOM   4032  HS   PS    90      39.614  48.883  57.271  1.00  0.00           H  
ATOM   4033  C2   PS    90      40.057  51.005  57.418  1.00  0.00           C  
ATOM   4034  HX   PS    90      40.927  51.648  57.535  1.00  0.00           H  
ATOM   4035  C3   PS    90      39.080  51.342  58.571  1.00  0.00           C  
ATOM   4036  HA   PS    90      38.230  50.665  58.481  1.00  0.00           H  
ATOM   4037  HB   PS    90      38.709  52.363  58.443  1.00  0.00           H  
ATOM   4038  O31  PS    90      39.658  51.190  59.917  1.00  0.00           O  
ATOM   4039  P31  PS    90      40.774  52.173  60.530  1.00  0.00           P  
ATOM   4040  O32  PS    90      42.120  51.336  60.395  1.00  0.00           O  
ATOM   4041  C31  PS    90      42.403  50.266  61.339  1.00  0.00           C  
ATOM   4042  H1A  PS    90      41.830  49.375  61.081  1.00  0.00           H  
ATOM   4043  H1B  PS    90      42.133  50.589  62.350  1.00  0.00           H  
ATOM   4044  C32  PS    90      43.912  49.960  61.310  1.00  0.00           C  
ATOM   4045  H2A  PS    90      44.454  50.878  61.519  1.00  0.00           H  
ATOM   4046  N31  PS    90      44.359  49.528  59.924  1.00  0.00           N  
ATOM   4047 HN1A  PS    90      44.017  48.573  59.683  1.00  0.00           H  
ATOM   4048 HN1B  PS    90      44.013  50.176  59.186  1.00  0.00           H  
ATOM   4049 HN1C  PS    90      45.393  49.514  59.808  1.00  0.00           H  
ATOM   4050  C33  PS    90      44.277  49.039  62.474  1.00  0.00           C  
ATOM   4051  O33  PS    90      40.878  53.360  59.656  1.00  0.00           O  
ATOM   4052  O34  PS    90      40.505  52.427  61.966  1.00  0.00           O  
ATOM   4053  O21  PS    90      39.370  51.320  56.169  1.00  0.00           O  
ATOM   4054  C21  PS    90      40.101  51.838  55.160  1.00  0.00           C  
ATOM   4055  O22  PS    90      41.305  52.017  55.211  1.00  0.00           O  
ATOM   4056  O35  PS    90      43.946  49.337  63.603  1.00  0.00           O  
ATOM   4057  O36  PS    90      45.048  48.114  62.300  1.00  0.00           O  
ATOM   4058  C12  OL    91      39.255  52.214  53.955  1.00  0.00           C  
ATOM   4059  H2R  OL    91      38.473  51.463  53.821  1.00  0.00           H  
ATOM   4060  H2S  OL    91      38.759  53.161  54.171  1.00  0.00           H  
ATOM   4061  C13  OL    91      40.095  52.346  52.657  1.00  0.00           C  
ATOM   4062  H3R  OL    91      40.750  53.219  52.736  1.00  0.00           H  
ATOM   4063  H3S  OL    91      40.737  51.470  52.576  1.00  0.00           H  
ATOM   4064  C14  OL    91      39.271  52.457  51.354  1.00  0.00           C  
ATOM   4065  H4R  OL    91      38.437  51.754  51.404  1.00  0.00           H  
ATOM   4066  H4S  OL    91      38.846  53.462  51.284  1.00  0.00           H  
ATOM   4067  C15  OL    91      40.092  52.182  50.067  1.00  0.00           C  
ATOM   4068  H5R  OL    91      39.517  52.549  49.217  1.00  0.00           H  
ATOM   4069  H5S  OL    91      41.012  52.771  50.100  1.00  0.00           H  
ATOM   4070  C16  OL    91      40.390  50.674  49.837  1.00  0.00           C  
ATOM   4071  H6R  OL    91      40.928  50.292  50.706  1.00  0.00           H  
ATOM   4072  H6S  OL    91      39.439  50.142  49.785  1.00  0.00           H  
ATOM   4073  C17  OL    91      41.200  50.315  48.563  1.00  0.00           C  
ATOM   4074  H7R  OL    91      42.117  50.906  48.532  1.00  0.00           H  
ATOM   4075  H7S  OL    91      41.526  49.275  48.611  1.00  0.00           H  
ATOM   4076  C18  OL    91      40.444  50.490  47.232  1.00  0.00           C  
ATOM   4077  H8R  OL    91      39.993  51.482  47.214  1.00  0.00           H  
ATOM   4078  H8S  OL    91      41.182  50.469  46.439  1.00  0.00           H  
ATOM   4079  C19  OL    91      39.385  49.422  46.999  1.00  0.00           C  
ATOM   4080  H9R  OL    91      38.666  49.306  47.808  1.00  0.00           H  
ATOM   4081 C110  OL    91      39.277  48.643  45.924  1.00  0.00           C  
ATOM   4082 H10R  OL    91      38.465  47.922  45.873  1.00  0.00           H  
ATOM   4083 C111  OL    91      40.167  48.663  44.696  1.00  0.00           C  
ATOM   4084 H11R  OL    91      41.046  49.288  44.834  1.00  0.00           H  
ATOM   4085 H11S  OL    91      40.525  47.655  44.485  1.00  0.00           H  
ATOM   4086 C112  OL    91      39.351  49.190  43.508  1.00  0.00           C  
ATOM   4087 H12R  OL    91      38.502  48.520  43.356  1.00  0.00           H  
ATOM   4088 H12S  OL    91      38.958  50.165  43.800  1.00  0.00           H  
ATOM   4089 C113  OL    91      40.132  49.336  42.184  1.00  0.00           C  
ATOM   4090 H13R  OL    91      41.203  49.354  42.400  1.00  0.00           H  
ATOM   4091 H13S  OL    91      39.957  48.460  41.555  1.00  0.00           H  
ATOM   4092 C114  OL    91      39.780  50.626  41.401  1.00  0.00           C  
ATOM   4093 H14R  OL    91      40.157  51.490  41.951  1.00  0.00           H  
ATOM   4094 H14S  OL    91      40.317  50.590  40.455  1.00  0.00           H  
ATOM   4095 C115  OL    91      38.278  50.865  41.110  1.00  0.00           C  
ATOM   4096 H15R  OL    91      37.896  50.060  40.479  1.00  0.00           H  
ATOM   4097 H15S  OL    91      37.720  50.834  42.047  1.00  0.00           H  
ATOM   4098 C116  OL    91      37.962  52.231  40.448  1.00  0.00           C  
ATOM   4099 H16R  OL    91      36.876  52.355  40.430  1.00  0.00           H  
ATOM   4100 H16S  OL    91      38.356  53.031  41.078  1.00  0.00           H  
ATOM   4101 C117  OL    91      38.498  52.400  39.006  1.00  0.00           C  
ATOM   4102 H17R  OL    91      39.587  52.300  38.991  1.00  0.00           H  
ATOM   4103 H17S  OL    91      38.079  51.601  38.397  1.00  0.00           H  
ATOM   4104 C118  OL    91      38.100  53.735  38.338  1.00  0.00           C  
ATOM   4105 H18R  OL    91      37.015  53.803  38.244  1.00  0.00           H  
ATOM   4106 H18S  OL    91      38.518  53.814  37.331  1.00  0.00           H  
ATOM   4107 H18T  OL    91      38.462  54.587  38.917  1.00  0.00           H  
TER    4108       OL    91 
ATOM   4108  C1  CHL    92      14.219  43.886  53.833  1.00  0.00           C  
ATOM   4109  H11 CHL    92      13.527  43.116  53.485  1.00  0.00           H  
ATOM   4110  H12 CHL    92      13.902  44.826  53.380  1.00  0.00           H  
ATOM   4111  C2  CHL    92      14.053  43.968  55.374  1.00  0.00           C  
ATOM   4112  H21 CHL    92      14.601  44.826  55.770  1.00  0.00           H  
ATOM   4113  H22 CHL    92      12.998  44.129  55.602  1.00  0.00           H  
ATOM   4114  C3  CHL    92      14.499  42.674  56.083  1.00  0.00           C  
ATOM   4115  H31 CHL    92      13.805  41.870  55.824  1.00  0.00           H  
ATOM   4116  C4  CHL    92      15.928  42.291  55.659  1.00  0.00           C  
ATOM   4117  H41 CHL    92      16.632  42.993  56.115  1.00  0.00           H  
ATOM   4118  H42 CHL    92      16.158  41.309  56.074  1.00  0.00           H  
ATOM   4119  C5  CHL    92      16.105  42.268  54.141  1.00  0.00           C  
ATOM   4120  C6  CHL    92      16.614  41.182  53.576  1.00  0.00           C  
ATOM   4121  H61 CHL    92      16.875  40.324  54.191  1.00  0.00           H  
ATOM   4122  C7  CHL    92      16.845  41.013  52.101  1.00  0.00           C  
ATOM   4123  H71 CHL    92      17.810  40.528  51.942  1.00  0.00           H  
ATOM   4124  H72 CHL    92      16.082  40.333  51.725  1.00  0.00           H  
ATOM   4125  C8  CHL    92      16.786  42.343  51.319  1.00  0.00           C  
ATOM   4126  H81 CHL    92      17.702  42.902  51.515  1.00  0.00           H  
ATOM   4127  C9  CHL    92      15.562  43.178  51.795  1.00  0.00           C  
ATOM   4128  H91 CHL    92      14.702  42.514  51.668  1.00  0.00           H  
ATOM   4129  C10 CHL    92      15.648  43.502  53.345  1.00  0.00           C  
ATOM   4130  C11 CHL    92      15.284  44.408  50.852  1.00  0.00           C  
ATOM   4131 H111 CHL    92      14.312  44.839  51.100  1.00  0.00           H  
ATOM   4132 H112 CHL    92      16.016  45.196  51.011  1.00  0.00           H  
ATOM   4133  C12 CHL    92      15.307  44.067  49.331  1.00  0.00           C  
ATOM   4134 H121 CHL    92      14.433  43.454  49.098  1.00  0.00           H  
ATOM   4135 H122 CHL    92      15.215  44.977  48.738  1.00  0.00           H  
ATOM   4136  C13 CHL    92      16.591  43.307  48.915  1.00  0.00           C  
ATOM   4137  C14 CHL    92      16.648  42.046  49.802  1.00  0.00           C  
ATOM   4138 H141 CHL    92      15.701  41.518  49.676  1.00  0.00           H  
ATOM   4139  C15 CHL    92      17.705  41.155  49.144  1.00  0.00           C  
ATOM   4140 H151 CHL    92      18.689  41.465  49.498  1.00  0.00           H  
ATOM   4141 H152 CHL    92      17.564  40.099  49.383  1.00  0.00           H  
ATOM   4142  C16 CHL    92      17.548  41.447  47.629  1.00  0.00           C  
ATOM   4143 H161 CHL    92      18.545  41.652  47.245  1.00  0.00           H  
ATOM   4144 H162 CHL    92      17.159  40.576  47.096  1.00  0.00           H  
ATOM   4145  C17 CHL    92      16.546  42.650  47.500  1.00  0.00           C  
ATOM   4146 H171 CHL    92      15.556  42.190  47.418  1.00  0.00           H  
ATOM   4147  C18 CHL    92      17.865  44.200  49.080  1.00  0.00           C  
ATOM   4148 H181 CHL    92      18.021  44.508  50.112  1.00  0.00           H  
ATOM   4149 H182 CHL    92      17.790  45.110  48.486  1.00  0.00           H  
ATOM   4150 H183 CHL    92      18.766  43.671  48.766  1.00  0.00           H  
ATOM   4151  C19 CHL    92      16.665  44.635  53.653  1.00  0.00           C  
ATOM   4152 H191 CHL    92      16.634  44.915  54.706  1.00  0.00           H  
ATOM   4153 H192 CHL    92      16.479  45.539  53.076  1.00  0.00           H  
ATOM   4154 H193 CHL    92      17.683  44.298  53.448  1.00  0.00           H  
ATOM   4155  C20 CHL    92      16.689  43.625  46.263  1.00  0.00           C  
ATOM   4156 H201 CHL    92      16.919  44.624  46.618  1.00  0.00           H  
ATOM   4157  C21 CHL    92      15.343  43.745  45.508  1.00  0.00           C  
ATOM   4158 H211 CHL    92      14.925  42.761  45.292  1.00  0.00           H  
ATOM   4159 H212 CHL    92      15.454  44.267  44.558  1.00  0.00           H  
ATOM   4160 H213 CHL    92      14.625  44.312  46.103  1.00  0.00           H  
ATOM   4161  C22 CHL    92      17.834  43.255  45.288  1.00  0.00           C  
ATOM   4162 H221 CHL    92      18.741  43.137  45.875  1.00  0.00           H  
ATOM   4163 H222 CHL    92      17.602  42.297  44.817  1.00  0.00           H  
ATOM   4164  C23 CHL    92      18.190  44.285  44.192  1.00  0.00           C  
ATOM   4165 H231 CHL    92      17.342  44.459  43.529  1.00  0.00           H  
ATOM   4166 H232 CHL    92      18.439  45.240  44.662  1.00  0.00           H  
ATOM   4167  C24 CHL    92      19.414  43.799  43.383  1.00  0.00           C  
ATOM   4168 H241 CHL    92      20.292  43.876  44.028  1.00  0.00           H  
ATOM   4169 H242 CHL    92      19.293  42.744  43.133  1.00  0.00           H  
ATOM   4170  C25 CHL    92      19.669  44.569  42.076  1.00  0.00           C  
ATOM   4171 H251 CHL    92      19.814  45.621  42.321  1.00  0.00           H  
ATOM   4172  C26 CHL    92      18.497  44.406  41.100  1.00  0.00           C  
ATOM   4173 H261 CHL    92      18.097  43.392  41.157  1.00  0.00           H  
ATOM   4174 H262 CHL    92      18.807  44.599  40.070  1.00  0.00           H  
ATOM   4175 H263 CHL    92      17.697  45.103  41.348  1.00  0.00           H  
ATOM   4176  C27 CHL    92      20.941  44.053  41.400  1.00  0.00           C  
ATOM   4177 H271 CHL    92      21.229  44.696  40.568  1.00  0.00           H  
ATOM   4178 H272 CHL    92      20.792  43.050  41.001  1.00  0.00           H  
ATOM   4179 H273 CHL    92      21.756  44.031  42.123  1.00  0.00           H  
ATOM   4180  O1  CHL    92      14.478  42.880  57.490  1.00  0.00           O  
ATOM   4181  HO1 CHL    92      13.952  42.135  57.882  1.00  0.00           H  
TER    4182      CHL    92 
ATOM   4182 C116  PA    93      74.840  71.761  39.576  1.00  0.00           C  
ATOM   4183 H16R  PA    93      75.624  72.330  39.072  1.00  0.00           H  
ATOM   4184 H16S  PA    93      73.945  72.373  39.612  1.00  0.00           H  
ATOM   4185 H16T  PA    93      74.620  70.881  38.975  1.00  0.00           H  
ATOM   4186 C115  PA    93      75.276  71.378  40.999  1.00  0.00           C  
ATOM   4187 H15R  PA    93      75.911  70.492  40.960  1.00  0.00           H  
ATOM   4188 H15S  PA    93      74.397  71.126  41.595  1.00  0.00           H  
ATOM   4189 C114  PA    93      76.047  72.547  41.642  1.00  0.00           C  
ATOM   4190 H14R  PA    93      75.349  73.365  41.840  1.00  0.00           H  
ATOM   4191 H14S  PA    93      76.778  72.918  40.920  1.00  0.00           H  
ATOM   4192 C113  PA    93      76.831  72.191  42.923  1.00  0.00           C  
ATOM   4193 H13R  PA    93      77.434  73.059  43.192  1.00  0.00           H  
ATOM   4194 H13S  PA    93      77.528  71.378  42.702  1.00  0.00           H  
ATOM   4195 C112  PA    93      75.930  71.793  44.110  1.00  0.00           C  
ATOM   4196 H12R  PA    93      75.409  70.872  43.842  1.00  0.00           H  
ATOM   4197 H12S  PA    93      75.163  72.557  44.248  1.00  0.00           H  
ATOM   4198 C111  PA    93      76.652  71.558  45.463  1.00  0.00           C  
ATOM   4199 H11R  PA    93      77.467  70.844  45.316  1.00  0.00           H  
ATOM   4200 H11S  PA    93      75.925  71.095  46.133  1.00  0.00           H  
ATOM   4201 C110  PA    93      77.189  72.830  46.166  1.00  0.00           C  
ATOM   4202 H10R  PA    93      76.424  73.605  46.105  1.00  0.00           H  
ATOM   4203 H10S  PA    93      78.063  73.207  45.634  1.00  0.00           H  
ATOM   4204  C19  PA    93      77.587  72.645  47.653  1.00  0.00           C  
ATOM   4205  H9R  PA    93      76.714  72.322  48.222  1.00  0.00           H  
ATOM   4206  H9S  PA    93      77.884  73.620  48.040  1.00  0.00           H  
ATOM   4207  C18  PA    93      78.735  71.630  47.852  1.00  0.00           C  
ATOM   4208  H8R  PA    93      79.504  71.866  47.110  1.00  0.00           H  
ATOM   4209  H8S  PA    93      78.348  70.641  47.605  1.00  0.00           H  
ATOM   4210  C17  PA    93      79.431  71.540  49.240  1.00  0.00           C  
ATOM   4211  H7R  PA    93      80.081  72.407  49.362  1.00  0.00           H  
ATOM   4212  H7S  PA    93      80.097  70.674  49.194  1.00  0.00           H  
ATOM   4213  C16  PA    93      78.550  71.412  50.515  1.00  0.00           C  
ATOM   4214  H6R  PA    93      77.788  70.647  50.359  1.00  0.00           H  
ATOM   4215  H6S  PA    93      78.023  72.354  50.678  1.00  0.00           H  
ATOM   4216  C15  PA    93      79.371  71.032  51.783  1.00  0.00           C  
ATOM   4217  H5R  PA    93      80.227  71.704  51.874  1.00  0.00           H  
ATOM   4218  H5S  PA    93      79.772  70.027  51.635  1.00  0.00           H  
ATOM   4219  C14  PA    93      78.559  71.041  53.108  1.00  0.00           C  
ATOM   4220  H4R  PA    93      77.634  70.494  52.923  1.00  0.00           H  
ATOM   4221  H4S  PA    93      78.277  72.068  53.355  1.00  0.00           H  
ATOM   4222  C13  PA    93      79.296  70.397  54.322  1.00  0.00           C  
ATOM   4223  H3R  PA    93      80.187  70.983  54.556  1.00  0.00           H  
ATOM   4224  H3S  PA    93      79.635  69.404  54.034  1.00  0.00           H  
ATOM   4225  C12  PA    93      78.440  70.278  55.612  1.00  0.00           C  
ATOM   4226  H2R  PA    93      78.397  71.256  56.094  1.00  0.00           H  
ATOM   4227  H2S  PA    93      77.423  69.998  55.340  1.00  0.00           H  
ATOM   4228  C11  PE    94      78.950  69.267  56.631  1.00  0.00           C  
ATOM   4229  O12  PE    94      79.478  69.558  57.692  1.00  0.00           O  
ATOM   4230  O11  PE    94      78.739  67.988  56.255  1.00  0.00           O  
ATOM   4231  C1   PE    94      79.135  66.900  57.163  1.00  0.00           C  
ATOM   4232  HR   PE    94      80.172  67.031  57.481  1.00  0.00           H  
ATOM   4233  HS   PE    94      79.073  65.968  56.598  1.00  0.00           H  
ATOM   4234  C2   PE    94      78.207  66.768  58.406  1.00  0.00           C  
ATOM   4235  HX   PE    94      78.163  67.719  58.944  1.00  0.00           H  
ATOM   4236  C3   PE    94      78.694  65.678  59.400  1.00  0.00           C  
ATOM   4237  HA   PE    94      78.034  65.695  60.271  1.00  0.00           H  
ATOM   4238  HB   PE    94      79.703  65.905  59.745  1.00  0.00           H  
ATOM   4239  O31  PE    94      78.664  64.334  58.830  1.00  0.00           O  
ATOM   4240  P31  PE    94      78.821  63.036  59.761  1.00  0.00           P  
ATOM   4241  O32  PE    94      80.269  62.462  59.424  1.00  0.00           O  
ATOM   4242  C31  PE    94      81.477  63.254  59.556  1.00  0.00           C  
ATOM   4243  H1A  PE    94      81.287  64.180  60.106  1.00  0.00           H  
ATOM   4244  H1B  PE    94      81.834  63.505  58.553  1.00  0.00           H  
ATOM   4245  C32  PE    94      82.575  62.441  60.261  1.00  0.00           C  
ATOM   4246  H2A  PE    94      82.697  61.480  59.757  1.00  0.00           H  
ATOM   4247  H2B  PE    94      83.515  62.991  60.179  1.00  0.00           H  
ATOM   4248  N31  PE    94      82.380  62.170  61.734  1.00  0.00           N  
ATOM   4249 HN1A  PE    94      81.521  61.629  61.948  1.00  0.00           H  
ATOM   4250 HN1B  PE    94      83.190  61.625  62.097  1.00  0.00           H  
ATOM   4251 HN1C  PE    94      82.385  63.057  62.281  1.00  0.00           H  
ATOM   4252  O33  PE    94      78.823  63.403  61.196  1.00  0.00           O  
ATOM   4253  O34  PE    94      77.827  62.038  59.308  1.00  0.00           O  
ATOM   4254  O21  PE    94      76.888  66.371  57.962  1.00  0.00           O  
ATOM   4255  C21  PE    94      75.960  67.308  57.726  1.00  0.00           C  
ATOM   4256  O22  PE    94      76.086  68.500  57.968  1.00  0.00           O  
ATOM   4257  C12  OL    95      74.750  66.704  57.061  1.00  0.00           C  
ATOM   4258  H2R  OL    95      74.633  65.674  57.409  1.00  0.00           H  
ATOM   4259  H2S  OL    95      73.856  67.249  57.368  1.00  0.00           H  
ATOM   4260  C13  OL    95      74.915  66.710  55.523  1.00  0.00           C  
ATOM   4261  H3R  OL    95      75.891  66.293  55.272  1.00  0.00           H  
ATOM   4262  H3S  OL    95      74.163  66.053  55.081  1.00  0.00           H  
ATOM   4263  C14  OL    95      74.804  68.113  54.897  1.00  0.00           C  
ATOM   4264  H4R  OL    95      73.882  68.574  55.256  1.00  0.00           H  
ATOM   4265  H4S  OL    95      75.634  68.727  55.250  1.00  0.00           H  
ATOM   4266  C15  OL    95      74.794  68.125  53.351  1.00  0.00           C  
ATOM   4267  H5R  OL    95      74.007  67.460  52.994  1.00  0.00           H  
ATOM   4268  H5S  OL    95      74.514  69.125  53.021  1.00  0.00           H  
ATOM   4269  C16  OL    95      76.152  67.769  52.698  1.00  0.00           C  
ATOM   4270  H6R  OL    95      76.926  68.388  53.147  1.00  0.00           H  
ATOM   4271  H6S  OL    95      76.419  66.734  52.915  1.00  0.00           H  
ATOM   4272  C17  OL    95      76.187  68.029  51.177  1.00  0.00           C  
ATOM   4273  H7R  OL    95      75.914  69.072  50.993  1.00  0.00           H  
ATOM   4274  H7S  OL    95      77.216  67.928  50.821  1.00  0.00           H  
ATOM   4275  C18  OL    95      75.279  67.097  50.352  1.00  0.00           C  
ATOM   4276  H8R  OL    95      75.789  66.150  50.172  1.00  0.00           H  
ATOM   4277  H8S  OL    95      74.368  66.870  50.908  1.00  0.00           H  
ATOM   4278  C19  OL    95      74.905  67.790  49.061  1.00  0.00           C  
ATOM   4279  H9R  OL    95      74.409  68.747  49.202  1.00  0.00           H  
ATOM   4280 C110  OL    95      75.158  67.348  47.835  1.00  0.00           C  
ATOM   4281 H10R  OL    95      74.889  67.962  46.978  1.00  0.00           H  
ATOM   4282 C111  OL    95      75.873  66.050  47.531  1.00  0.00           C  
ATOM   4283 H11R  OL    95      76.795  66.027  48.111  1.00  0.00           H  
ATOM   4284 H11S  OL    95      75.259  65.207  47.847  1.00  0.00           H  
ATOM   4285 C112  OL    95      76.245  65.904  46.041  1.00  0.00           C  
ATOM   4286 H12R  OL    95      76.960  66.693  45.808  1.00  0.00           H  
ATOM   4287 H12S  OL    95      76.755  64.950  45.878  1.00  0.00           H  
ATOM   4288 C113  OL    95      75.045  65.989  45.078  1.00  0.00           C  
ATOM   4289 H13R  OL    95      74.378  65.146  45.271  1.00  0.00           H  
ATOM   4290 H13S  OL    95      74.475  66.900  45.269  1.00  0.00           H  
ATOM   4291 C114  OL    95      75.449  65.961  43.592  1.00  0.00           C  
ATOM   4292 H14R  OL    95      75.926  65.003  43.383  1.00  0.00           H  
ATOM   4293 H14S  OL    95      74.544  66.015  42.989  1.00  0.00           H  
ATOM   4294 C115  OL    95      76.403  67.086  43.146  1.00  0.00           C  
ATOM   4295 H15R  OL    95      76.049  68.051  43.520  1.00  0.00           H  
ATOM   4296 H15S  OL    95      77.390  66.911  43.580  1.00  0.00           H  
ATOM   4297 C116  OL    95      76.534  67.177  41.611  1.00  0.00           C  
ATOM   4298 H16R  OL    95      75.692  67.751  41.218  1.00  0.00           H  
ATOM   4299 H16S  OL    95      77.430  67.752  41.380  1.00  0.00           H  
ATOM   4300 C117  OL    95      76.605  65.814  40.885  1.00  0.00           C  
ATOM   4301 H17R  OL    95      77.279  65.140  41.420  1.00  0.00           H  
ATOM   4302 H17S  OL    95      75.614  65.355  40.875  1.00  0.00           H  
ATOM   4303 C118  OL    95      77.083  65.940  39.432  1.00  0.00           C  
ATOM   4304 H18R  OL    95      76.506  66.687  38.881  1.00  0.00           H  
ATOM   4305 H18S  OL    95      76.966  64.982  38.925  1.00  0.00           H  
ATOM   4306 H18T  OL    95      78.140  66.213  39.420  1.00  0.00           H  
TER    4307       OL    95 
ATOM   4307 C116  PA    96      26.427  38.738  39.726  1.00  0.00           C  
ATOM   4308 H16R  PA    96      25.750  38.488  40.544  1.00  0.00           H  
ATOM   4309 H16S  PA    96      25.820  39.003  38.857  1.00  0.00           H  
ATOM   4310 H16T  PA    96      27.015  39.613  40.013  1.00  0.00           H  
ATOM   4311 C115  PA    96      27.338  37.540  39.392  1.00  0.00           C  
ATOM   4312 H15R  PA    96      28.032  37.822  38.599  1.00  0.00           H  
ATOM   4313 H15S  PA    96      26.714  36.738  38.992  1.00  0.00           H  
ATOM   4314 C114  PA    96      28.149  37.006  40.593  1.00  0.00           C  
ATOM   4315 H14R  PA    96      28.749  36.160  40.251  1.00  0.00           H  
ATOM   4316 H14S  PA    96      27.462  36.626  41.352  1.00  0.00           H  
ATOM   4317 C113  PA    96      29.101  38.059  41.202  1.00  0.00           C  
ATOM   4318 H13R  PA    96      28.536  38.951  41.477  1.00  0.00           H  
ATOM   4319 H13S  PA    96      29.817  38.348  40.431  1.00  0.00           H  
ATOM   4320 C112  PA    96      29.869  37.593  42.456  1.00  0.00           C  
ATOM   4321 H12R  PA    96      30.651  38.326  42.670  1.00  0.00           H  
ATOM   4322 H12S  PA    96      30.349  36.631  42.259  1.00  0.00           H  
ATOM   4323 C111  PA    96      28.921  37.476  43.666  1.00  0.00           C  
ATOM   4324 H11R  PA    96      28.240  36.645  43.476  1.00  0.00           H  
ATOM   4325 H11S  PA    96      28.322  38.387  43.719  1.00  0.00           H  
ATOM   4326 C110  PA    96      29.606  37.270  45.034  1.00  0.00           C  
ATOM   4327 H10R  PA    96      30.199  38.158  45.259  1.00  0.00           H  
ATOM   4328 H10S  PA    96      30.281  36.413  44.980  1.00  0.00           H  
ATOM   4329  C19  PA    96      28.572  37.032  46.160  1.00  0.00           C  
ATOM   4330  H9R  PA    96      27.900  36.243  45.823  1.00  0.00           H  
ATOM   4331  H9S  PA    96      27.955  37.923  46.299  1.00  0.00           H  
ATOM   4332  C18  PA    96      29.176  36.607  47.520  1.00  0.00           C  
ATOM   4333  H8R  PA    96      29.835  35.751  47.363  1.00  0.00           H  
ATOM   4334  H8S  PA    96      28.370  36.269  48.177  1.00  0.00           H  
ATOM   4335  C17  PA    96      29.961  37.716  48.247  1.00  0.00           C  
ATOM   4336  H7R  PA    96      29.257  38.459  48.629  1.00  0.00           H  
ATOM   4337  H7S  PA    96      30.622  38.217  47.538  1.00  0.00           H  
ATOM   4338  C16  PA    96      30.851  37.195  49.395  1.00  0.00           C  
ATOM   4339  H6R  PA    96      31.374  38.046  49.837  1.00  0.00           H  
ATOM   4340  H6S  PA    96      31.614  36.554  48.953  1.00  0.00           H  
ATOM   4341  C15  PA    96      30.111  36.409  50.503  1.00  0.00           C  
ATOM   4342  H5R  PA    96      30.843  35.975  51.189  1.00  0.00           H  
ATOM   4343  H5S  PA    96      29.587  35.561  50.055  1.00  0.00           H  
ATOM   4344  C14  PA    96      29.105  37.282  51.292  1.00  0.00           C  
ATOM   4345  H4R  PA    96      28.365  37.685  50.599  1.00  0.00           H  
ATOM   4346  H4S  PA    96      29.623  38.127  51.750  1.00  0.00           H  
ATOM   4347  C13  PA    96      28.351  36.479  52.367  1.00  0.00           C  
ATOM   4348  H3R  PA    96      29.045  36.135  53.136  1.00  0.00           H  
ATOM   4349  H3S  PA    96      27.963  35.591  51.865  1.00  0.00           H  
ATOM   4350  C12  PA    96      27.152  37.218  53.010  1.00  0.00           C  
ATOM   4351  H2R  PA    96      26.316  36.519  53.030  1.00  0.00           H  
ATOM   4352  H2S  PA    96      26.842  38.063  52.393  1.00  0.00           H  
ATOM   4353  C11  PE    97      27.376  37.698  54.429  1.00  0.00           C  
ATOM   4354  O12  PE    97      27.661  36.963  55.355  1.00  0.00           O  
ATOM   4355  O11  PE    97      27.143  39.019  54.579  1.00  0.00           O  
ATOM   4356  C1   PE    97      27.265  39.588  55.919  1.00  0.00           C  
ATOM   4357  HR   PE    97      26.793  38.923  56.649  1.00  0.00           H  
ATOM   4358  HS   PE    97      26.707  40.525  55.929  1.00  0.00           H  
ATOM   4359  C2   PE    97      28.748  39.862  56.318  1.00  0.00           C  
ATOM   4360  HX   PE    97      29.288  38.914  56.394  1.00  0.00           H  
ATOM   4361  C3   PE    97      28.831  40.569  57.691  1.00  0.00           C  
ATOM   4362  HA   PE    97      28.176  41.438  57.681  1.00  0.00           H  
ATOM   4363  HB   PE    97      29.852  40.903  57.875  1.00  0.00           H  
ATOM   4364  O31  PE    97      28.384  39.720  58.775  1.00  0.00           O  
ATOM   4365  P31  PE    97      29.373  38.867  59.682  1.00  0.00           P  
ATOM   4366  O32  PE    97      29.590  39.719  61.012  1.00  0.00           O  
ATOM   4367  C31  PE    97      28.684  39.654  62.145  1.00  0.00           C  
ATOM   4368  H1A  PE    97      28.579  38.627  62.500  1.00  0.00           H  
ATOM   4369  H1B  PE    97      27.697  40.034  61.865  1.00  0.00           H  
ATOM   4370  C32  PE    97      29.309  40.497  63.267  1.00  0.00           C  
ATOM   4371  H2A  PE    97      28.714  40.433  64.180  1.00  0.00           H  
ATOM   4372  H2B  PE    97      30.315  40.122  63.472  1.00  0.00           H  
ATOM   4373  N31  PE    97      29.429  41.949  62.899  1.00  0.00           N  
ATOM   4374 HN1A  PE    97      29.863  42.078  61.963  1.00  0.00           H  
ATOM   4375 HN1B  PE    97      28.490  42.396  62.847  1.00  0.00           H  
ATOM   4376 HN1C  PE    97      29.978  42.508  63.582  1.00  0.00           H  
ATOM   4377  O33  PE    97      28.594  37.663  60.024  1.00  0.00           O  
ATOM   4378  O34  PE    97      30.696  38.755  59.025  1.00  0.00           O  
ATOM   4379  O21  PE    97      29.403  40.765  55.373  1.00  0.00           O  
ATOM   4380  C21  PE    97      30.236  40.246  54.446  1.00  0.00           C  
ATOM   4381  O22  PE    97      30.348  39.050  54.239  1.00  0.00           O  
ATOM   4382  C12  OL    98      31.022  41.304  53.684  1.00  0.00           C  
ATOM   4383  H2R  OL    98      30.720  42.302  54.011  1.00  0.00           H  
ATOM   4384  H2S  OL    98      32.079  41.204  53.948  1.00  0.00           H  
ATOM   4385  C13  OL    98      30.820  41.172  52.153  1.00  0.00           C  
ATOM   4386  H3R  OL    98      31.034  40.141  51.860  1.00  0.00           H  
ATOM   4387  H3S  OL    98      29.768  41.348  51.920  1.00  0.00           H  
ATOM   4388  C14  OL    98      31.680  42.139  51.299  1.00  0.00           C  
ATOM   4389  H4R  OL    98      31.495  43.172  51.600  1.00  0.00           H  
ATOM   4390  H4S  OL    98      32.741  41.950  51.479  1.00  0.00           H  
ATOM   4391  C15  OL    98      31.403  42.018  49.782  1.00  0.00           C  
ATOM   4392  H5R  OL    98      31.596  40.995  49.451  1.00  0.00           H  
ATOM   4393  H5S  OL    98      30.350  42.219  49.572  1.00  0.00           H  
ATOM   4394  C16  OL    98      32.273  42.989  48.962  1.00  0.00           C  
ATOM   4395  H6R  OL    98      32.063  44.021  49.255  1.00  0.00           H  
ATOM   4396  H6S  OL    98      33.328  42.796  49.175  1.00  0.00           H  
ATOM   4397  C17  OL    98      32.037  42.837  47.450  1.00  0.00           C  
ATOM   4398  H7R  OL    98      32.235  41.805  47.164  1.00  0.00           H  
ATOM   4399  H7S  OL    98      30.991  43.048  47.217  1.00  0.00           H  
ATOM   4400  C18  OL    98      32.947  43.787  46.651  1.00  0.00           C  
ATOM   4401  H8R  OL    98      32.565  44.800  46.769  1.00  0.00           H  
ATOM   4402  H8S  OL    98      33.947  43.768  47.087  1.00  0.00           H  
ATOM   4403  C19  OL    98      33.031  43.369  45.195  1.00  0.00           C  
ATOM   4404  H9R  OL    98      32.990  42.299  45.022  1.00  0.00           H  
ATOM   4405 C110  OL    98      33.140  44.174  44.144  1.00  0.00           C  
ATOM   4406 H10R  OL    98      33.200  43.738  43.148  1.00  0.00           H  
ATOM   4407 C111  OL    98      33.231  45.684  44.187  1.00  0.00           C  
ATOM   4408 H11R  OL    98      33.160  46.066  45.205  1.00  0.00           H  
ATOM   4409 H11S  OL    98      34.209  45.982  43.812  1.00  0.00           H  
ATOM   4410 C112  OL    98      32.171  46.348  43.287  1.00  0.00           C  
ATOM   4411 H12R  OL    98      32.334  47.427  43.296  1.00  0.00           H  
ATOM   4412 H12S  OL    98      32.322  46.012  42.259  1.00  0.00           H  
ATOM   4413 C113  OL    98      30.716  46.064  43.704  1.00  0.00           C  
ATOM   4414 H13R  OL    98      30.039  46.607  43.042  1.00  0.00           H  
ATOM   4415 H13S  OL    98      30.499  45.002  43.571  1.00  0.00           H  
ATOM   4416 C114  OL    98      30.427  46.468  45.162  1.00  0.00           C  
ATOM   4417 H14R  OL    98      29.370  46.297  45.368  1.00  0.00           H  
ATOM   4418 H14S  OL    98      30.988  45.823  45.837  1.00  0.00           H  
ATOM   4419 C115  OL    98      30.770  47.934  45.481  1.00  0.00           C  
ATOM   4420 H15R  OL    98      31.845  48.099  45.380  1.00  0.00           H  
ATOM   4421 H15S  OL    98      30.269  48.581  44.760  1.00  0.00           H  
ATOM   4422 C116  OL    98      30.355  48.320  46.909  1.00  0.00           C  
ATOM   4423 H16R  OL    98      29.400  47.853  47.163  1.00  0.00           H  
ATOM   4424 H16S  OL    98      31.109  47.942  47.603  1.00  0.00           H  
ATOM   4425 C117  OL    98      30.207  49.839  47.079  1.00  0.00           C  
ATOM   4426 H17R  OL    98      31.111  50.350  46.747  1.00  0.00           H  
ATOM   4427 H17S  OL    98      29.389  50.195  46.451  1.00  0.00           H  
ATOM   4428 C118  OL    98      29.912  50.205  48.537  1.00  0.00           C  
ATOM   4429 H18R  OL    98      29.747  51.280  48.610  1.00  0.00           H  
ATOM   4430 H18S  OL    98      30.741  49.912  49.186  1.00  0.00           H  
ATOM   4431 H18T  OL    98      29.015  49.693  48.888  1.00  0.00           H  
TER    4432       OL    98 
ATOM   4432 C116  PA    99      23.881  53.700  50.111  1.00  0.00           C  
ATOM   4433 H16R  PA    99      24.161  54.717  50.390  1.00  0.00           H  
ATOM   4434 H16S  PA    99      24.573  53.358  49.337  1.00  0.00           H  
ATOM   4435 H16T  PA    99      23.988  53.059  50.988  1.00  0.00           H  
ATOM   4436 C115  PA    99      22.437  53.678  49.585  1.00  0.00           C  
ATOM   4437 H15R  PA    99      22.357  52.941  48.783  1.00  0.00           H  
ATOM   4438 H15S  PA    99      22.204  54.652  49.154  1.00  0.00           H  
ATOM   4439 C114  PA    99      21.387  53.326  50.652  1.00  0.00           C  
ATOM   4440 H14R  PA    99      21.439  54.034  51.479  1.00  0.00           H  
ATOM   4441 H14S  PA    99      21.614  52.330  51.038  1.00  0.00           H  
ATOM   4442 C113  PA    99      19.972  53.350  50.042  1.00  0.00           C  
ATOM   4443 H13R  PA    99      20.015  52.866  49.065  1.00  0.00           H  
ATOM   4444 H13S  PA    99      19.667  54.388  49.878  1.00  0.00           H  
ATOM   4445 C112  PA    99      18.915  52.617  50.888  1.00  0.00           C  
ATOM   4446 H12R  PA    99      19.240  51.588  51.052  1.00  0.00           H  
ATOM   4447 H12S  PA    99      17.994  52.563  50.305  1.00  0.00           H  
ATOM   4448 C111  PA    99      18.607  53.309  52.231  1.00  0.00           C  
ATOM   4449 H11R  PA    99      18.005  54.194  52.031  1.00  0.00           H  
ATOM   4450 H11S  PA    99      19.527  53.644  52.716  1.00  0.00           H  
ATOM   4451 C110  PA    99      17.850  52.395  53.207  1.00  0.00           C  
ATOM   4452 H10R  PA    99      17.157  51.762  52.650  1.00  0.00           H  
ATOM   4453 H10S  PA    99      17.265  53.006  53.899  1.00  0.00           H  
ATOM   4454  C19  PA    99      18.862  51.544  53.997  1.00  0.00           C  
ATOM   4455  H9R  PA    99      19.517  52.215  54.558  1.00  0.00           H  
ATOM   4456  H9S  PA    99      19.487  50.992  53.295  1.00  0.00           H  
ATOM   4457  C18  PA    99      18.250  50.564  55.006  1.00  0.00           C  
ATOM   4458  H8R  PA    99      17.594  51.126  55.665  1.00  0.00           H  
ATOM   4459  H8S  PA    99      19.054  50.168  55.629  1.00  0.00           H  
ATOM   4460  C17  PA    99      17.489  49.375  54.391  1.00  0.00           C  
ATOM   4461  H7R  PA    99      18.108  48.915  53.617  1.00  0.00           H  
ATOM   4462  H7S  PA    99      16.567  49.717  53.918  1.00  0.00           H  
ATOM   4463  C16  PA    99      17.180  48.299  55.449  1.00  0.00           C  
ATOM   4464  H6R  PA    99      18.131  47.929  55.836  1.00  0.00           H  
ATOM   4465  H6S  PA    99      16.681  47.459  54.961  1.00  0.00           H  
ATOM   4466  C15  PA    99      16.318  48.793  56.632  1.00  0.00           C  
ATOM   4467  H5R  PA    99      15.288  48.890  56.288  1.00  0.00           H  
ATOM   4468  H5S  PA    99      16.644  49.779  56.965  1.00  0.00           H  
ATOM   4469  C14  PA    99      16.376  47.830  57.835  1.00  0.00           C  
ATOM   4470  H4R  PA    99      17.407  47.685  58.165  1.00  0.00           H  
ATOM   4471  H4S  PA    99      16.008  46.857  57.510  1.00  0.00           H  
ATOM   4472  C13  PA    99      15.534  48.292  59.036  1.00  0.00           C  
ATOM   4473  H3R  PA    99      15.876  49.265  59.399  1.00  0.00           H  
ATOM   4474  H3S  PA    99      15.681  47.589  59.853  1.00  0.00           H  
ATOM   4475  C12  PA    99      14.044  48.325  58.655  1.00  0.00           C  
ATOM   4476  H2R  PA    99      13.753  47.350  58.264  1.00  0.00           H  
ATOM   4477  H2S  PA    99      13.875  49.059  57.870  1.00  0.00           H  
ATOM   4478  C11  PC   100      13.135  48.665  59.803  1.00  0.00           C  
ATOM   4479  O12  PC   100      13.432  49.413  60.715  1.00  0.00           O  
ATOM   4480  O11  PC   100      11.930  48.080  59.701  1.00  0.00           O  
ATOM   4481  C1   PC   100      10.918  48.530  60.630  1.00  0.00           C  
ATOM   4482  HR   PC   100      11.310  48.488  61.653  1.00  0.00           H  
ATOM   4483  HS   PC   100      10.065  47.852  60.558  1.00  0.00           H  
ATOM   4484  C2   PC   100      10.461  49.974  60.281  1.00  0.00           C  
ATOM   4485  HX   PC   100      11.312  50.664  60.220  1.00  0.00           H  
ATOM   4486  C3   PC   100       9.513  50.501  61.372  1.00  0.00           C  
ATOM   4487  HA   PC   100       9.104  51.469  61.071  1.00  0.00           H  
ATOM   4488  HB   PC   100      10.092  50.643  62.290  1.00  0.00           H  
ATOM   4489  O31  PC   100       8.416  49.558  61.582  1.00  0.00           O  
ATOM   4490  P31  PC   100       8.204  48.770  62.960  1.00  0.00           P  
ATOM   4491  O32  PC   100       7.474  49.816  63.882  1.00  0.00           O  
ATOM   4492  C31  PC   100       8.184  50.801  64.647  1.00  0.00           C  
ATOM   4493  H1A  PC   100       8.784  51.435  63.986  1.00  0.00           H  
ATOM   4494  H1B  PC   100       8.848  50.320  65.371  1.00  0.00           H  
ATOM   4495  C32  PC   100       7.118  51.642  65.369  1.00  0.00           C  
ATOM   4496  H2A  PC   100       6.416  52.036  64.633  1.00  0.00           H  
ATOM   4497  H2B  PC   100       7.606  52.487  65.856  1.00  0.00           H  
ATOM   4498  N31  PC   100       6.283  50.981  66.428  1.00  0.00           N  
ATOM   4499  C33  PC   100       5.374  49.927  65.883  1.00  0.00           C  
ATOM   4500  H3A  PC   100       4.851  50.371  65.035  1.00  0.00           H  
ATOM   4501  H3B  PC   100       4.652  49.657  66.654  1.00  0.00           H  
ATOM   4502  H3C  PC   100       5.959  49.064  65.562  1.00  0.00           H  
ATOM   4503  C34  PC   100       7.152  50.441  67.518  1.00  0.00           C  
ATOM   4504  H4A  PC   100       6.506  50.075  68.312  1.00  0.00           H  
ATOM   4505  H4B  PC   100       7.790  51.252  67.879  1.00  0.00           H  
ATOM   4506  H4C  PC   100       7.770  49.629  67.136  1.00  0.00           H  
ATOM   4507  C35  PC   100       5.378  52.007  67.002  1.00  0.00           C  
ATOM   4508  H5A  PC   100       5.974  52.733  67.557  1.00  0.00           H  
ATOM   4509  H5B  PC   100       4.695  51.488  67.676  1.00  0.00           H  
ATOM   4510  H5C  PC   100       4.825  52.485  66.191  1.00  0.00           H  
ATOM   4511  O33  PC   100       7.237  47.678  62.706  1.00  0.00           O  
ATOM   4512  O34  PC   100       9.516  48.416  63.541  1.00  0.00           O  
ATOM   4513  O21  PC   100       9.718  50.003  59.033  1.00  0.00           O  
ATOM   4514  C21  PC   100      10.361  50.282  57.882  1.00  0.00           C  
ATOM   4515  O22  PC   100      11.567  50.272  57.731  1.00  0.00           O  
ATOM   4516  C12  OL   101       9.401  50.703  56.798  1.00  0.00           C  
ATOM   4517  H2R  OL   101       9.589  50.139  55.884  1.00  0.00           H  
ATOM   4518  H2S  OL   101       8.378  50.487  57.117  1.00  0.00           H  
ATOM   4519  C13  OL   101       9.578  52.213  56.558  1.00  0.00           C  
ATOM   4520  H3R  OL   101       9.547  52.726  57.521  1.00  0.00           H  
ATOM   4521  H3S  OL   101      10.564  52.406  56.123  1.00  0.00           H  
ATOM   4522  C14  OL   101       8.492  52.827  55.667  1.00  0.00           C  
ATOM   4523  H4R  OL   101       7.520  52.683  56.142  1.00  0.00           H  
ATOM   4524  H4S  OL   101       8.677  53.901  55.622  1.00  0.00           H  
ATOM   4525  C15  OL   101       8.458  52.260  54.238  1.00  0.00           C  
ATOM   4526  H5R  OL   101       9.477  52.046  53.913  1.00  0.00           H  
ATOM   4527  H5S  OL   101       7.908  51.317  54.235  1.00  0.00           H  
ATOM   4528  C16  OL   101       7.796  53.246  53.257  1.00  0.00           C  
ATOM   4529  H6R  OL   101       6.718  53.247  53.422  1.00  0.00           H  
ATOM   4530  H6S  OL   101       8.160  54.259  53.449  1.00  0.00           H  
ATOM   4531  C17  OL   101       8.074  52.899  51.787  1.00  0.00           C  
ATOM   4532  H7R  OL   101       9.117  53.140  51.567  1.00  0.00           H  
ATOM   4533  H7S  OL   101       7.933  51.828  51.625  1.00  0.00           H  
ATOM   4534  C18  OL   101       7.132  53.683  50.855  1.00  0.00           C  
ATOM   4535  H8R  OL   101       6.103  53.428  51.113  1.00  0.00           H  
ATOM   4536  H8S  OL   101       7.262  54.752  51.025  1.00  0.00           H  
ATOM   4537  C19  OL   101       7.377  53.360  49.400  1.00  0.00           C  
ATOM   4538  H9R  OL   101       8.163  52.632  49.209  1.00  0.00           H  
ATOM   4539 C110  OL   101       6.730  53.915  48.378  1.00  0.00           C  
ATOM   4540 H10R  OL   101       6.996  53.607  47.372  1.00  0.00           H  
ATOM   4541 C111  OL   101       5.602  54.931  48.491  1.00  0.00           C  
ATOM   4542 H11R  OL   101       5.186  54.923  49.499  1.00  0.00           H  
ATOM   4543 H11S  OL   101       5.985  55.935  48.307  1.00  0.00           H  
ATOM   4544 C112  OL   101       4.469  54.690  47.473  1.00  0.00           C  
ATOM   4545 H12R  OL   101       4.175  53.638  47.495  1.00  0.00           H  
ATOM   4546 H12S  OL   101       3.616  55.297  47.781  1.00  0.00           H  
ATOM   4547 C113  OL   101       4.865  55.092  46.038  1.00  0.00           C  
ATOM   4548 H13R  OL   101       5.048  56.168  46.020  1.00  0.00           H  
ATOM   4549 H13S  OL   101       5.804  54.600  45.789  1.00  0.00           H  
ATOM   4550 C114  OL   101       3.817  54.744  44.958  1.00  0.00           C  
ATOM   4551 H14R  OL   101       3.458  53.725  45.119  1.00  0.00           H  
ATOM   4552 H14S  OL   101       2.952  55.407  45.046  1.00  0.00           H  
ATOM   4553 C115  OL   101       4.399  54.811  43.526  1.00  0.00           C  
ATOM   4554 H15R  OL   101       5.220  54.096  43.473  1.00  0.00           H  
ATOM   4555 H15S  OL   101       3.634  54.474  42.824  1.00  0.00           H  
ATOM   4556 C116  OL   101       4.913  56.205  43.098  1.00  0.00           C  
ATOM   4557 H16R  OL   101       4.129  56.933  43.320  1.00  0.00           H  
ATOM   4558 H16S  OL   101       5.782  56.469  43.704  1.00  0.00           H  
ATOM   4559 C117  OL   101       5.283  56.319  41.595  1.00  0.00           C  
ATOM   4560 H17R  OL   101       4.392  56.124  40.994  1.00  0.00           H  
ATOM   4561 H17S  OL   101       5.577  57.349  41.375  1.00  0.00           H  
ATOM   4562 C118  OL   101       6.426  55.397  41.113  1.00  0.00           C  
ATOM   4563 H18R  OL   101       6.324  54.382  41.499  1.00  0.00           H  
ATOM   4564 H18S  OL   101       7.398  55.784  41.428  1.00  0.00           H  
ATOM   4565 H18T  OL   101       6.417  55.338  40.022  1.00  0.00           H  
TER    4566       OL   101 
ATOM   4566  C1  CHL   102      54.509  42.481  51.345  1.00  0.00           C  
ATOM   4567  H11 CHL   102      54.464  43.553  51.550  1.00  0.00           H  
ATOM   4568  H12 CHL   102      55.547  42.249  51.095  1.00  0.00           H  
ATOM   4569  C2  CHL   102      54.123  41.755  52.659  1.00  0.00           C  
ATOM   4570  H21 CHL   102      54.318  40.684  52.571  1.00  0.00           H  
ATOM   4571  H22 CHL   102      54.757  42.125  53.470  1.00  0.00           H  
ATOM   4572  C3  CHL   102      52.643  42.004  53.027  1.00  0.00           C  
ATOM   4573  H31 CHL   102      52.491  43.060  53.257  1.00  0.00           H  
ATOM   4574  C4  CHL   102      51.704  41.607  51.879  1.00  0.00           C  
ATOM   4575  H41 CHL   102      51.693  40.520  51.778  1.00  0.00           H  
ATOM   4576  H42 CHL   102      50.691  41.917  52.148  1.00  0.00           H  
ATOM   4577  C5  CHL   102      52.101  42.231  50.553  1.00  0.00           C  
ATOM   4578  C6  CHL   102      51.150  42.804  49.827  1.00  0.00           C  
ATOM   4579  H61 CHL   102      50.124  42.819  50.188  1.00  0.00           H  
ATOM   4580  C7  CHL   102      51.380  43.432  48.484  1.00  0.00           C  
ATOM   4581  H71 CHL   102      50.597  43.091  47.806  1.00  0.00           H  
ATOM   4582  H72 CHL   102      51.272  44.513  48.571  1.00  0.00           H  
ATOM   4583  C8  CHL   102      52.755  43.063  47.892  1.00  0.00           C  
ATOM   4584  H81 CHL   102      52.667  42.052  47.500  1.00  0.00           H  
ATOM   4585  C9  CHL   102      53.871  43.162  48.969  1.00  0.00           C  
ATOM   4586  H91 CHL   102      53.790  44.169  49.381  1.00  0.00           H  
ATOM   4587  C10 CHL   102      53.581  42.147  50.135  1.00  0.00           C  
ATOM   4588  C11 CHL   102      55.324  43.081  48.383  1.00  0.00           C  
ATOM   4589 H111 CHL   102      56.027  43.482  49.117  1.00  0.00           H  
ATOM   4590 H112 CHL   102      55.614  42.046  48.220  1.00  0.00           H  
ATOM   4591  C12 CHL   102      55.551  43.855  47.056  1.00  0.00           C  
ATOM   4592 H121 CHL   102      55.657  44.917  47.280  1.00  0.00           H  
ATOM   4593 H122 CHL   102      56.509  43.520  46.662  1.00  0.00           H  
ATOM   4594  C13 CHL   102      54.410  43.650  46.016  1.00  0.00           C  
ATOM   4595  C14 CHL   102      53.091  43.999  46.736  1.00  0.00           C  
ATOM   4596 H141 CHL   102      53.195  45.003  47.159  1.00  0.00           H  
ATOM   4597  C15 CHL   102      52.019  44.089  45.649  1.00  0.00           C  
ATOM   4598 H151 CHL   102      51.609  43.097  45.458  1.00  0.00           H  
ATOM   4599 H152 CHL   102      51.204  44.748  45.958  1.00  0.00           H  
ATOM   4600  C16 CHL   102      52.799  44.613  44.430  1.00  0.00           C  
ATOM   4601 H161 CHL   102      52.703  43.912  43.596  1.00  0.00           H  
ATOM   4602 H162 CHL   102      52.404  45.579  44.108  1.00  0.00           H  
ATOM   4603  C17 CHL   102      54.290  44.714  44.878  1.00  0.00           C  
ATOM   4604 H171 CHL   102      54.424  45.702  45.330  1.00  0.00           H  
ATOM   4605  C18 CHL   102      54.437  42.183  45.461  1.00  0.00           C  
ATOM   4606 H181 CHL   102      53.574  41.971  44.829  1.00  0.00           H  
ATOM   4607 H182 CHL   102      54.435  41.440  46.260  1.00  0.00           H  
ATOM   4608 H183 CHL   102      55.331  42.001  44.865  1.00  0.00           H  
ATOM   4609  C19 CHL   102      53.852  40.691  49.672  1.00  0.00           C  
ATOM   4610 H191 CHL   102      53.355  40.476  48.728  1.00  0.00           H  
ATOM   4611 H192 CHL   102      53.472  39.979  50.400  1.00  0.00           H  
ATOM   4612 H193 CHL   102      54.914  40.487  49.546  1.00  0.00           H  
ATOM   4613  C20 CHL   102      55.276  44.659  43.681  1.00  0.00           C  
ATOM   4614 H201 CHL   102      55.159  43.702  43.170  1.00  0.00           H  
ATOM   4615  C21 CHL   102      56.747  44.762  44.121  1.00  0.00           C  
ATOM   4616 H211 CHL   102      57.021  43.918  44.742  1.00  0.00           H  
ATOM   4617 H212 CHL   102      56.956  45.677  44.681  1.00  0.00           H  
ATOM   4618 H213 CHL   102      57.405  44.716  43.252  1.00  0.00           H  
ATOM   4619  C22 CHL   102      54.908  45.787  42.681  1.00  0.00           C  
ATOM   4620 H221 CHL   102      53.910  45.586  42.290  1.00  0.00           H  
ATOM   4621 H222 CHL   102      54.855  46.751  43.194  1.00  0.00           H  
ATOM   4622  C23 CHL   102      55.844  45.904  41.470  1.00  0.00           C  
ATOM   4623 H231 CHL   102      56.779  46.403  41.736  1.00  0.00           H  
ATOM   4624 H232 CHL   102      56.094  44.896  41.139  1.00  0.00           H  
ATOM   4625  C24 CHL   102      55.174  46.683  40.326  1.00  0.00           C  
ATOM   4626 H241 CHL   102      54.894  47.681  40.675  1.00  0.00           H  
ATOM   4627 H242 CHL   102      54.251  46.176  40.030  1.00  0.00           H  
ATOM   4628  C25 CHL   102      56.092  46.821  39.105  1.00  0.00           C  
ATOM   4629 H251 CHL   102      56.983  47.386  39.376  1.00  0.00           H  
ATOM   4630  C26 CHL   102      56.533  45.458  38.555  1.00  0.00           C  
ATOM   4631 H261 CHL   102      57.110  44.890  39.289  1.00  0.00           H  
ATOM   4632 H262 CHL   102      57.169  45.581  37.678  1.00  0.00           H  
ATOM   4633 H263 CHL   102      55.652  44.885  38.267  1.00  0.00           H  
ATOM   4634  C27 CHL   102      55.334  47.594  38.027  1.00  0.00           C  
ATOM   4635 H271 CHL   102      55.910  47.594  37.103  1.00  0.00           H  
ATOM   4636 H272 CHL   102      55.171  48.629  38.336  1.00  0.00           H  
ATOM   4637 H273 CHL   102      54.362  47.134  37.844  1.00  0.00           H  
ATOM   4638  O1  CHL   102      52.283  41.206  54.147  1.00  0.00           O  
ATOM   4639  HO1 CHL   102      53.064  41.216  54.778  1.00  0.00           H  
TER    4640      CHL   102 
ATOM   4640 C116  PA   103       0.867  24.260  46.172  1.00  0.00           C  
ATOM   4641 H16R  PA   103      -0.174  24.457  46.436  1.00  0.00           H  
ATOM   4642 H16S  PA   103       1.506  24.656  46.962  1.00  0.00           H  
ATOM   4643 H16T  PA   103       1.006  23.176  46.143  1.00  0.00           H  
ATOM   4644 C115  PA   103       1.186  24.888  44.801  1.00  0.00           C  
ATOM   4645 H15R  PA   103       0.582  24.361  44.063  1.00  0.00           H  
ATOM   4646 H15S  PA   103       2.235  24.727  44.536  1.00  0.00           H  
ATOM   4647 C114  PA   103       0.834  26.384  44.689  1.00  0.00           C  
ATOM   4648 H14R  PA   103      -0.139  26.566  45.151  1.00  0.00           H  
ATOM   4649 H14S  PA   103       0.725  26.625  43.629  1.00  0.00           H  
ATOM   4650 C113  PA   103       1.879  27.325  45.315  1.00  0.00           C  
ATOM   4651 H13R  PA   103       2.427  26.800  46.101  1.00  0.00           H  
ATOM   4652 H13S  PA   103       1.351  28.162  45.777  1.00  0.00           H  
ATOM   4653 C112  PA   103       2.849  27.876  44.251  1.00  0.00           C  
ATOM   4654 H12R  PA   103       2.280  28.529  43.585  1.00  0.00           H  
ATOM   4655 H12S  PA   103       3.228  27.047  43.647  1.00  0.00           H  
ATOM   4656 C111  PA   103       4.060  28.663  44.792  1.00  0.00           C  
ATOM   4657 H11R  PA   103       4.610  29.044  43.929  1.00  0.00           H  
ATOM   4658 H11S  PA   103       4.740  27.989  45.317  1.00  0.00           H  
ATOM   4659 C110  PA   103       3.715  29.859  45.699  1.00  0.00           C  
ATOM   4660 H10R  PA   103       2.766  30.298  45.385  1.00  0.00           H  
ATOM   4661 H10S  PA   103       4.472  30.632  45.546  1.00  0.00           H  
ATOM   4662  C19  PA   103       3.671  29.518  47.204  1.00  0.00           C  
ATOM   4663  H9R  PA   103       4.563  28.952  47.487  1.00  0.00           H  
ATOM   4664  H9S  PA   103       2.817  28.881  47.430  1.00  0.00           H  
ATOM   4665  C18  PA   103       3.600  30.803  48.049  1.00  0.00           C  
ATOM   4666  H8R  PA   103       4.450  31.431  47.769  1.00  0.00           H  
ATOM   4667  H8S  PA   103       3.757  30.548  49.099  1.00  0.00           H  
ATOM   4668  C17  PA   103       2.272  31.593  47.868  1.00  0.00           C  
ATOM   4669  H7R  PA   103       2.068  31.773  46.811  1.00  0.00           H  
ATOM   4670  H7S  PA   103       2.392  32.584  48.307  1.00  0.00           H  
ATOM   4671  C16  PA   103       1.026  30.940  48.514  1.00  0.00           C  
ATOM   4672  H6R  PA   103       0.835  29.953  48.083  1.00  0.00           H  
ATOM   4673  H6S  PA   103       0.151  31.553  48.290  1.00  0.00           H  
ATOM   4674  C15  PA   103       1.195  30.833  50.043  1.00  0.00           C  
ATOM   4675  H5R  PA   103       1.747  31.706  50.396  1.00  0.00           H  
ATOM   4676  H5S  PA   103       1.805  29.956  50.263  1.00  0.00           H  
ATOM   4677  C14  PA   103      -0.101  30.722  50.864  1.00  0.00           C  
ATOM   4678  H4R  PA   103      -0.619  29.798  50.605  1.00  0.00           H  
ATOM   4679  H4S  PA   103      -0.775  31.551  50.630  1.00  0.00           H  
ATOM   4680  C13  PA   103       0.241  30.704  52.369  1.00  0.00           C  
ATOM   4681  H3R  PA   103       1.113  30.065  52.519  1.00  0.00           H  
ATOM   4682  H3S  PA   103      -0.577  30.253  52.936  1.00  0.00           H  
ATOM   4683  C12  PA   103       0.544  32.100  52.950  1.00  0.00           C  
ATOM   4684  H2R  PA   103      -0.312  32.757  52.806  1.00  0.00           H  
ATOM   4685  H2S  PA   103       1.401  32.554  52.450  1.00  0.00           H  
ATOM   4686  C11  PS   104       0.825  31.993  54.424  1.00  0.00           C  
ATOM   4687  O12  PS   104      -0.049  31.984  55.270  1.00  0.00           O  
ATOM   4688  O11  PS   104       2.133  31.844  54.667  1.00  0.00           O  
ATOM   4689  C1   PS   104       2.573  31.530  56.018  1.00  0.00           C  
ATOM   4690  HR   PS   104       2.063  32.156  56.753  1.00  0.00           H  
ATOM   4691  HS   PS   104       3.637  31.762  56.062  1.00  0.00           H  
ATOM   4692  C2   PS   104       2.389  30.020  56.348  1.00  0.00           C  
ATOM   4693  HX   PS   104       1.346  29.810  56.586  1.00  0.00           H  
ATOM   4694  C3   PS   104       3.265  29.632  57.557  1.00  0.00           C  
ATOM   4695  HA   PS   104       4.311  29.734  57.258  1.00  0.00           H  
ATOM   4696  HB   PS   104       3.073  28.597  57.844  1.00  0.00           H  
ATOM   4697  O31  PS   104       3.066  30.498  58.702  1.00  0.00           O  
ATOM   4698  P31  PS   104       1.812  30.397  59.656  1.00  0.00           P  
ATOM   4699  O32  PS   104       0.809  31.437  59.016  1.00  0.00           O  
ATOM   4700  C31  PS   104       1.035  32.862  59.138  1.00  0.00           C  
ATOM   4701  H1A  PS   104       0.564  33.380  58.297  1.00  0.00           H  
ATOM   4702  H1B  PS   104       2.112  33.061  59.104  1.00  0.00           H  
ATOM   4703  C32  PS   104       0.442  33.382  60.461  1.00  0.00           C  
ATOM   4704  H2A  PS   104       0.996  32.938  61.286  1.00  0.00           H  
ATOM   4705  N31  PS   104      -1.000  32.952  60.677  1.00  0.00           N  
ATOM   4706 HN1A  PS   104      -1.082  31.913  60.680  1.00  0.00           H  
ATOM   4707 HN1B  PS   104      -1.388  33.304  61.578  1.00  0.00           H  
ATOM   4708 HN1C  PS   104      -1.625  33.301  59.921  1.00  0.00           H  
ATOM   4709  C33  PS   104       0.735  34.874  60.540  1.00  0.00           C  
ATOM   4710  O33  PS   104       1.190  29.056  59.568  1.00  0.00           O  
ATOM   4711  O34  PS   104       2.244  30.897  60.984  1.00  0.00           O  
ATOM   4712  O21  PS   104       2.881  29.218  55.233  1.00  0.00           O  
ATOM   4713  C21  PS   104       2.045  28.434  54.531  1.00  0.00           C  
ATOM   4714  O22  PS   104       0.889  28.227  54.846  1.00  0.00           O  
ATOM   4715  O35  PS   104       1.614  35.273  61.291  1.00  0.00           O  
ATOM   4716  O36  PS   104       0.177  35.632  59.770  1.00  0.00           O  
ATOM   4717  C12  OL   105       2.746  27.914  53.290  1.00  0.00           C  
ATOM   4718  H2R  OL   105       3.190  28.779  52.792  1.00  0.00           H  
ATOM   4719  H2S  OL   105       3.575  27.274  53.597  1.00  0.00           H  
ATOM   4720  C13  OL   105       1.854  27.148  52.283  1.00  0.00           C  
ATOM   4721  H3R  OL   105       1.271  26.381  52.794  1.00  0.00           H  
ATOM   4722  H3S  OL   105       1.142  27.834  51.825  1.00  0.00           H  
ATOM   4723  C14  OL   105       2.704  26.482  51.181  1.00  0.00           C  
ATOM   4724  H4R  OL   105       2.143  26.434  50.245  1.00  0.00           H  
ATOM   4725  H4S  OL   105       3.583  27.103  50.985  1.00  0.00           H  
ATOM   4726  C15  OL   105       3.167  25.072  51.614  1.00  0.00           C  
ATOM   4727  H5R  OL   105       3.984  24.743  50.972  1.00  0.00           H  
ATOM   4728  H5S  OL   105       3.581  25.149  52.618  1.00  0.00           H  
ATOM   4729  C16  OL   105       2.074  23.978  51.629  1.00  0.00           C  
ATOM   4730  H6R  OL   105       2.523  23.055  52.003  1.00  0.00           H  
ATOM   4731  H6S  OL   105       1.287  24.218  52.344  1.00  0.00           H  
ATOM   4732  C17  OL   105       1.445  23.727  50.240  1.00  0.00           C  
ATOM   4733  H7R  OL   105       0.977  24.640  49.867  1.00  0.00           H  
ATOM   4734  H7S  OL   105       2.221  23.448  49.528  1.00  0.00           H  
ATOM   4735  C18  OL   105       0.396  22.606  50.291  1.00  0.00           C  
ATOM   4736  H8R  OL   105       0.810  21.764  50.846  1.00  0.00           H  
ATOM   4737  H8S  OL   105      -0.466  22.965  50.853  1.00  0.00           H  
ATOM   4738  C19  OL   105      -0.076  22.197  48.908  1.00  0.00           C  
ATOM   4739  H9R  OL   105      -0.538  22.984  48.317  1.00  0.00           H  
ATOM   4740 C110  OL   105      -0.047  20.959  48.429  1.00  0.00           C  
ATOM   4741 H10R  OL   105      -0.478  20.749  47.452  1.00  0.00           H  
ATOM   4742 C111  OL   105       0.692  19.818  49.085  1.00  0.00           C  
ATOM   4743 H11R  OL   105       1.565  20.194  49.611  1.00  0.00           H  
ATOM   4744 H11S  OL   105       0.062  19.329  49.828  1.00  0.00           H  
ATOM   4745 C112  OL   105       1.158  18.791  48.047  1.00  0.00           C  
ATOM   4746 H12R  OL   105       0.283  18.346  47.572  1.00  0.00           H  
ATOM   4747 H12S  OL   105       1.732  19.286  47.261  1.00  0.00           H  
ATOM   4748 C113  OL   105       2.028  17.717  48.725  1.00  0.00           C  
ATOM   4749 H13R  OL   105       2.939  18.188  49.095  1.00  0.00           H  
ATOM   4750 H13S  OL   105       1.496  17.312  49.589  1.00  0.00           H  
ATOM   4751 C114  OL   105       2.390  16.554  47.795  1.00  0.00           C  
ATOM   4752 H14R  OL   105       2.872  15.775  48.390  1.00  0.00           H  
ATOM   4753 H14S  OL   105       1.457  16.142  47.404  1.00  0.00           H  
ATOM   4754 C115  OL   105       3.315  16.959  46.628  1.00  0.00           C  
ATOM   4755 H15R  OL   105       2.951  17.881  46.174  1.00  0.00           H  
ATOM   4756 H15S  OL   105       4.317  17.151  47.014  1.00  0.00           H  
ATOM   4757 C116  OL   105       3.358  15.869  45.542  1.00  0.00           C  
ATOM   4758 H16R  OL   105       3.795  14.960  45.960  1.00  0.00           H  
ATOM   4759 H16S  OL   105       2.326  15.641  45.269  1.00  0.00           H  
ATOM   4760 C117  OL   105       4.113  16.263  44.253  1.00  0.00           C  
ATOM   4761 H17R  OL   105       3.874  15.542  43.466  1.00  0.00           H  
ATOM   4762 H17S  OL   105       3.759  17.236  43.905  1.00  0.00           H  
ATOM   4763 C118  OL   105       5.641  16.304  44.416  1.00  0.00           C  
ATOM   4764 H18R  OL   105       5.987  15.408  44.934  1.00  0.00           H  
ATOM   4765 H18S  OL   105       5.953  17.185  44.981  1.00  0.00           H  
ATOM   4766 H18T  OL   105       6.124  16.334  43.436  1.00  0.00           H  
TER    4767       OL   105 
ATOM   4767 C116  PA   106      30.947   0.542  40.028  1.00  0.00           C  
ATOM   4768 H16R  PA   106      31.226  -0.344  40.602  1.00  0.00           H  
ATOM   4769 H16S  PA   106      31.779   1.249  40.057  1.00  0.00           H  
ATOM   4770 H16T  PA   106      30.786   0.252  38.987  1.00  0.00           H  
ATOM   4771 C115  PA   106      29.679   1.199  40.607  1.00  0.00           C  
ATOM   4772 H15R  PA   106      28.811   0.559  40.444  1.00  0.00           H  
ATOM   4773 H15S  PA   106      29.489   2.120  40.056  1.00  0.00           H  
ATOM   4774 C114  PA   106      29.785   1.484  42.120  1.00  0.00           C  
ATOM   4775 H14R  PA   106      30.718   2.016  42.320  1.00  0.00           H  
ATOM   4776 H14S  PA   106      29.822   0.531  42.654  1.00  0.00           H  
ATOM   4777 C113  PA   106      28.608   2.345  42.634  1.00  0.00           C  
ATOM   4778 H13R  PA   106      27.661   1.958  42.254  1.00  0.00           H  
ATOM   4779 H13S  PA   106      28.731   3.350  42.227  1.00  0.00           H  
ATOM   4780 C112  PA   106      28.507   2.468  44.168  1.00  0.00           C  
ATOM   4781 H12R  PA   106      28.013   3.416  44.397  1.00  0.00           H  
ATOM   4782 H12S  PA   106      29.512   2.524  44.586  1.00  0.00           H  
ATOM   4783 C111  PA   106      27.711   1.328  44.849  1.00  0.00           C  
ATOM   4784 H11R  PA   106      28.178   0.370  44.613  1.00  0.00           H  
ATOM   4785 H11S  PA   106      26.700   1.311  44.434  1.00  0.00           H  
ATOM   4786 C110  PA   106      27.640   1.506  46.387  1.00  0.00           C  
ATOM   4787 H10R  PA   106      27.237   2.500  46.592  1.00  0.00           H  
ATOM   4788 H10S  PA   106      28.652   1.481  46.791  1.00  0.00           H  
ATOM   4789  C19  PA   106      26.789   0.451  47.134  1.00  0.00           C  
ATOM   4790  H9R  PA   106      27.057  -0.557  46.804  1.00  0.00           H  
ATOM   4791  H9S  PA   106      25.741   0.611  46.877  1.00  0.00           H  
ATOM   4792  C18  PA   106      26.909   0.508  48.675  1.00  0.00           C  
ATOM   4793  H8R  PA   106      27.931   0.269  48.976  1.00  0.00           H  
ATOM   4794  H8S  PA   106      26.256  -0.262  49.093  1.00  0.00           H  
ATOM   4795  C17  PA   106      26.492   1.876  49.254  1.00  0.00           C  
ATOM   4796  H7R  PA   106      25.501   2.102  48.857  1.00  0.00           H  
ATOM   4797  H7S  PA   106      27.173   2.660  48.914  1.00  0.00           H  
ATOM   4798  C16  PA   106      26.382   1.942  50.790  1.00  0.00           C  
ATOM   4799  H6R  PA   106      25.889   1.040  51.156  1.00  0.00           H  
ATOM   4800  H6S  PA   106      25.709   2.773  51.018  1.00  0.00           H  
ATOM   4801  C15  PA   106      27.721   2.160  51.535  1.00  0.00           C  
ATOM   4802  H5R  PA   106      28.104   3.159  51.309  1.00  0.00           H  
ATOM   4803  H5S  PA   106      28.471   1.453  51.179  1.00  0.00           H  
ATOM   4804  C14  PA   106      27.571   1.977  53.062  1.00  0.00           C  
ATOM   4805  H4R  PA   106      27.367   0.925  53.270  1.00  0.00           H  
ATOM   4806  H4S  PA   106      26.715   2.554  53.423  1.00  0.00           H  
ATOM   4807  C13  PA   106      28.820   2.405  53.855  1.00  0.00           C  
ATOM   4808  H3R  PA   106      29.005   3.463  53.660  1.00  0.00           H  
ATOM   4809  H3S  PA   106      29.690   1.840  53.516  1.00  0.00           H  
ATOM   4810  C12  PA   106      28.634   2.206  55.372  1.00  0.00           C  
ATOM   4811  H2R  PA   106      28.369   1.170  55.586  1.00  0.00           H  
ATOM   4812  H2S  PA   106      27.820   2.845  55.701  1.00  0.00           H  
ATOM   4813  C11  PE   107      29.863   2.585  56.157  1.00  0.00           C  
ATOM   4814  O12  PE   107      30.489   1.823  56.874  1.00  0.00           O  
ATOM   4815  O11  PE   107      30.203   3.870  55.962  1.00  0.00           O  
ATOM   4816  C1   PE   107      31.449   4.359  56.528  1.00  0.00           C  
ATOM   4817  HR   PE   107      31.525   4.073  57.578  1.00  0.00           H  
ATOM   4818  HS   PE   107      31.424   5.449  56.469  1.00  0.00           H  
ATOM   4819  C2   PE   107      32.679   3.851  55.731  1.00  0.00           C  
ATOM   4820  HX   PE   107      32.817   2.777  55.875  1.00  0.00           H  
ATOM   4821  C3   PE   107      33.948   4.577  56.209  1.00  0.00           C  
ATOM   4822  HA   PE   107      33.737   5.644  56.187  1.00  0.00           H  
ATOM   4823  HB   PE   107      34.783   4.370  55.536  1.00  0.00           H  
ATOM   4824  O31  PE   107      34.319   4.226  57.568  1.00  0.00           O  
ATOM   4825  P31  PE   107      35.035   2.864  57.938  1.00  0.00           P  
ATOM   4826  O32  PE   107      33.929   2.107  58.791  1.00  0.00           O  
ATOM   4827  C31  PE   107      33.556   2.545  60.122  1.00  0.00           C  
ATOM   4828  H1A  PE   107      34.162   3.404  60.429  1.00  0.00           H  
ATOM   4829  H1B  PE   107      33.739   1.727  60.824  1.00  0.00           H  
ATOM   4830  C32  PE   107      32.059   2.922  60.136  1.00  0.00           C  
ATOM   4831  H2A  PE   107      31.741   3.134  61.161  1.00  0.00           H  
ATOM   4832  H2B  PE   107      31.878   3.821  59.541  1.00  0.00           H  
ATOM   4833  N31  PE   107      31.140   1.850  59.601  1.00  0.00           N  
ATOM   4834 HN1A  PE   107      31.322   0.928  60.045  1.00  0.00           H  
ATOM   4835 HN1B  PE   107      30.134   2.085  59.764  1.00  0.00           H  
ATOM   4836 HN1C  PE   107      31.224   1.726  58.574  1.00  0.00           H  
ATOM   4837  O33  PE   107      35.251   2.098  56.693  1.00  0.00           O  
ATOM   4838  O34  PE   107      36.214   3.186  58.782  1.00  0.00           O  
ATOM   4839  O21  PE   107      32.501   4.186  54.326  1.00  0.00           O  
ATOM   4840  C21  PE   107      32.349   3.199  53.423  1.00  0.00           C  
ATOM   4841  O22  PE   107      32.371   2.013  53.710  1.00  0.00           O  
ATOM   4842  C12  OL   108      32.101   3.758  52.038  1.00  0.00           C  
ATOM   4843  H2R  OL   108      31.245   4.432  52.101  1.00  0.00           H  
ATOM   4844  H2S  OL   108      32.971   4.342  51.736  1.00  0.00           H  
ATOM   4845  C13  OL   108      31.830   2.699  50.956  1.00  0.00           C  
ATOM   4846  H3R  OL   108      32.673   2.003  50.927  1.00  0.00           H  
ATOM   4847  H3S  OL   108      30.941   2.127  51.231  1.00  0.00           H  
ATOM   4848  C14  OL   108      31.626   3.338  49.559  1.00  0.00           C  
ATOM   4849  H4R  OL   108      30.773   4.023  49.577  1.00  0.00           H  
ATOM   4850  H4S  OL   108      32.505   3.928  49.290  1.00  0.00           H  
ATOM   4851  C15  OL   108      31.418   2.261  48.481  1.00  0.00           C  
ATOM   4852  H5R  OL   108      32.315   1.642  48.438  1.00  0.00           H  
ATOM   4853  H5S  OL   108      30.595   1.613  48.785  1.00  0.00           H  
ATOM   4854  C16  OL   108      31.127   2.794  47.064  1.00  0.00           C  
ATOM   4855  H6R  OL   108      31.033   1.927  46.405  1.00  0.00           H  
ATOM   4856  H6S  OL   108      30.160   3.303  47.072  1.00  0.00           H  
ATOM   4857  C17  OL   108      32.217   3.742  46.509  1.00  0.00           C  
ATOM   4858  H7R  OL   108      32.160   4.704  47.025  1.00  0.00           H  
ATOM   4859  H7S  OL   108      33.201   3.317  46.711  1.00  0.00           H  
ATOM   4860  C18  OL   108      32.127   4.004  44.995  1.00  0.00           C  
ATOM   4861  H8R  OL   108      33.045   4.488  44.661  1.00  0.00           H  
ATOM   4862  H8S  OL   108      32.074   3.046  44.473  1.00  0.00           H  
ATOM   4863  C19  OL   108      30.917   4.855  44.675  1.00  0.00           C  
ATOM   4864  H9R  OL   108      29.997   4.554  45.173  1.00  0.00           H  
ATOM   4865 C110  OL   108      30.896   5.920  43.884  1.00  0.00           C  
ATOM   4866 H10R  OL   108      29.963   6.471  43.778  1.00  0.00           H  
ATOM   4867 C111  OL   108      32.060   6.474  43.088  1.00  0.00           C  
ATOM   4868 H11R  OL   108      33.011   6.339  43.599  1.00  0.00           H  
ATOM   4869 H11S  OL   108      32.116   5.960  42.126  1.00  0.00           H  
ATOM   4870 C112  OL   108      31.831   7.969  42.831  1.00  0.00           C  
ATOM   4871 H12R  OL   108      30.825   8.072  42.422  1.00  0.00           H  
ATOM   4872 H12S  OL   108      31.865   8.514  43.778  1.00  0.00           H  
ATOM   4873 C113  OL   108      32.831   8.605  41.847  1.00  0.00           C  
ATOM   4874 H13R  OL   108      33.832   8.646  42.283  1.00  0.00           H  
ATOM   4875 H13S  OL   108      32.892   7.975  40.957  1.00  0.00           H  
ATOM   4876 C114  OL   108      32.393  10.028  41.443  1.00  0.00           C  
ATOM   4877 H14R  OL   108      31.431  10.268  41.906  1.00  0.00           H  
ATOM   4878 H14S  OL   108      33.116  10.748  41.828  1.00  0.00           H  
ATOM   4879 C115  OL   108      32.266  10.193  39.917  1.00  0.00           C  
ATOM   4880 H15R  OL   108      33.256  10.095  39.465  1.00  0.00           H  
ATOM   4881 H15S  OL   108      31.631   9.392  39.531  1.00  0.00           H  
ATOM   4882 C116  OL   108      31.648  11.552  39.538  1.00  0.00           C  
ATOM   4883 H16R  OL   108      30.649  11.600  39.982  1.00  0.00           H  
ATOM   4884 H16S  OL   108      32.241  12.351  39.986  1.00  0.00           H  
ATOM   4885 C117  OL   108      31.519  11.824  38.022  1.00  0.00           C  
ATOM   4886 H17R  OL   108      31.044  10.975  37.528  1.00  0.00           H  
ATOM   4887 H17S  OL   108      30.859  12.684  37.889  1.00  0.00           H  
ATOM   4888 C118  OL   108      32.841  12.139  37.303  1.00  0.00           C  
ATOM   4889 H18R  OL   108      32.634  12.417  36.266  1.00  0.00           H  
ATOM   4890 H18S  OL   108      33.507  11.274  37.306  1.00  0.00           H  
ATOM   4891 H18T  OL   108      33.343  12.979  37.788  1.00  0.00           H  
TER    4892       OL   108 
ATOM   4892  C1  CHL   109       9.862  78.234  52.521  1.00  0.00           C  
ATOM   4893  H11 CHL   109       8.933  77.702  52.311  1.00  0.00           H  
ATOM   4894  H12 CHL   109       9.955  79.049  51.803  1.00  0.00           H  
ATOM   4895  C2  CHL   109       9.708  78.831  53.943  1.00  0.00           C  
ATOM   4896  H21 CHL   109      10.543  79.495  54.166  1.00  0.00           H  
ATOM   4897  H22 CHL   109       8.794  79.429  53.993  1.00  0.00           H  
ATOM   4898  C3  CHL   109       9.650  77.694  54.976  1.00  0.00           C  
ATOM   4899  H31 CHL   109       8.833  77.013  54.730  1.00  0.00           H  
ATOM   4900  C4  CHL   109      10.957  76.914  54.923  1.00  0.00           C  
ATOM   4901  H41 CHL   109      11.769  77.596  55.173  1.00  0.00           H  
ATOM   4902  H42 CHL   109      10.915  76.134  55.686  1.00  0.00           H  
ATOM   4903  C5  CHL   109      11.188  76.308  53.551  1.00  0.00           C  
ATOM   4904  C6  CHL   109      11.509  75.023  53.471  1.00  0.00           C  
ATOM   4905  H61 CHL   109      11.629  74.433  54.380  1.00  0.00           H  
ATOM   4906  C7  CHL   109      11.716  74.270  52.183  1.00  0.00           C  
ATOM   4907  H71 CHL   109      12.640  73.691  52.256  1.00  0.00           H  
ATOM   4908  H72 CHL   109      10.907  73.548  52.091  1.00  0.00           H  
ATOM   4909  C8  CHL   109      11.764  75.172  50.926  1.00  0.00           C  
ATOM   4910  H81 CHL   109      12.785  75.541  50.859  1.00  0.00           H  
ATOM   4911  C9  CHL   109      10.780  76.378  51.037  1.00  0.00           C  
ATOM   4912  H91 CHL   109       9.791  75.926  51.169  1.00  0.00           H  
ATOM   4913  C10 CHL   109      11.051  77.238  52.333  1.00  0.00           C  
ATOM   4914  C11 CHL   109      10.674  77.215  49.708  1.00  0.00           C  
ATOM   4915 H111 CHL   109       9.807  77.878  49.762  1.00  0.00           H  
ATOM   4916 H112 CHL   109      11.539  77.866  49.576  1.00  0.00           H  
ATOM   4917  C12 CHL   109      10.527  76.360  48.418  1.00  0.00           C  
ATOM   4918 H121 CHL   109       9.513  75.964  48.340  1.00  0.00           H  
ATOM   4919 H122 CHL   109      10.681  77.030  47.574  1.00  0.00           H  
ATOM   4920  C13 CHL   109      11.542  75.193  48.345  1.00  0.00           C  
ATOM   4921  C14 CHL   109      11.401  74.371  49.646  1.00  0.00           C  
ATOM   4922 H141 CHL   109      10.348  74.079  49.750  1.00  0.00           H
[truncated: 5,017,360 more chars]
