# Supplementary material for: Molecules in the Serotonin-Melatonin Synthesis Pathway Have Distinct Interactions with Lipid Membranes
Source: J Phys Chem B. 2025 Feb 28;129(10):2687–700. doi: 10.1021/acs.jpcb.4c08750 (PMC11912468; doi:10.1021/acs.jpcb.4c08750)
Supplement: Supplementary file 2 — jp4c08750_si_002.zip [file jp4c08750_si_002.zip › PDB/2_Melatonin_initial.pdb]

CRYST1   78.500   78.500   97.800  90.00  90.00  90.00               1
ATOM      1  C1  UNL     1      33.605  38.303  90.417  1.00  0.00           C  
ATOM      2  H1  UNL     1      32.679  37.902  90.597  1.00  0.00           H  
ATOM      3  H2  UNL     1      33.300  39.043  89.755  1.00  0.00           H  
ATOM      4  H3  UNL     1      33.969  38.580  91.397  1.00  0.00           H  
ATOM      5  O1  UNL     1      34.308  37.326  89.761  1.00  0.00           O  
ATOM      6  N1  UNL     1      39.204  37.992  88.771  1.00  0.00           N  
ATOM      7  H4  UNL     1      39.933  37.345  88.383  1.00  0.00           H  
ATOM      8  N   UNL     1      36.771  43.500  90.183  1.00  0.00           N  
ATOM      9  H5  UNL     1      37.670  41.748  87.741  1.00  0.00           H  
ATOM     10  C2  UNL     1      38.376  39.669  89.697  1.00  0.00           C  
ATOM     11  C3  UNL     1      37.492  38.593  89.654  1.00  0.00           C  
ATOM     12  C4  UNL     1      38.169  40.965  90.203  1.00  0.00           C  
ATOM     13  H6  UNL     1      39.051  41.212  90.770  1.00  0.00           H  
ATOM     14  H7  UNL     1      37.300  40.913  90.789  1.00  0.00           H  
ATOM     15  C5  UNL     1      38.032  37.493  89.041  1.00  0.00           C  
ATOM     16  C6  UNL     1      39.511  39.066  89.535  1.00  0.00           C  
ATOM     17  H8  UNL     1      40.499  39.466  89.704  1.00  0.00           H  
ATOM     18  C7  UNL     1      37.909  42.132  89.296  1.00  0.00           C  
ATOM     19  H9  UNL     1      38.058  42.880  90.090  1.00  0.00           H  
ATOM     20  H10 UNL     1      38.702  42.418  88.554  1.00  0.00           H  
ATOM     21  C8  UNL     1      36.265  38.427  90.136  1.00  0.00           C  
ATOM     22  H11 UNL     1      35.780  39.359  90.383  1.00  0.00           H  
ATOM     23  C9  UNL     1      37.388  36.270  88.792  1.00  0.00           C  
ATOM     24  H12 UNL     1      37.620  35.477  88.062  1.00  0.00           H  
ATOM     25  C10 UNL     1      35.596  37.242  89.850  1.00  0.00           C  
ATOM     26  C11 UNL     1      36.206  36.108  89.298  1.00  0.00           C  
ATOM     27  H13 UNL     1      35.893  35.182  88.886  1.00  0.00           H  
ATOM     28  C12 UNL     1      35.082  42.147  88.139  1.00  0.00           C  
ATOM     29  O   UNL     1      34.596  42.112  88.723  1.00  0.00           O  
ATOM     30  C   UNL     1      34.405  41.190  86.662  1.00  0.00           C  
ATOM     31  H14 UNL     1      33.313  40.898  86.783  1.00  0.00           H  
ATOM     32  H15 UNL     1      34.333  41.445  85.659  1.00  0.00           H  
ATOM     33  H   UNL     1      33.895  40.195  86.658  1.00  0.00           H  
TER      34      UNL     1 
ATOM     34  C1  UNL     2      58.414   3.251  85.356  1.00  0.00           C  
ATOM     35  H1  UNL     2      57.400   2.923  85.530  1.00  0.00           H  
ATOM     36  H2  UNL     2      58.403   4.214  84.834  1.00  0.00           H  
ATOM     37  H3  UNL     2      58.454   3.225  86.464  1.00  0.00           H  
ATOM     38  O1  UNL     2      59.475   2.432  84.825  1.00  0.00           O  
ATOM     39  N1  UNL     2      63.786   2.743  84.185  1.00  0.00           N  
ATOM     40  H4  UNL     2      65.033   2.034  83.538  1.00  0.00           H  
ATOM     41  N   UNL     2      62.156   7.274  83.134  1.00  0.00           N  
ATOM     42  H5  UNL     2      62.612   6.778  82.406  1.00  0.00           H  
ATOM     43  C2  UNL     2      63.778   4.711  84.609  1.00  0.00           C  
ATOM     44  C3  UNL     2      63.085   3.398  84.672  1.00  0.00           C  
ATOM     45  C4  UNL     2      63.536   6.106  85.126  1.00  0.00           C  
ATOM     46  H6  UNL     2      64.495   6.564  85.441  1.00  0.00           H  
ATOM     47  H7  UNL     2      62.873   6.123  85.966  1.00  0.00           H  
ATOM     48  C5  UNL     2      63.564   2.628  84.254  1.00  0.00           C  
ATOM     49  C6  UNL     2      64.867   4.083  84.447  1.00  0.00           C  
ATOM     50  H8  UNL     2      65.782   4.318  84.732  1.00  0.00           H  
ATOM     51  C7  UNL     2      63.000   7.149  84.287  1.00  0.00           C  
ATOM     52  H9  UNL     2      63.140   8.099  84.764  1.00  0.00           H  
ATOM     53  H10 UNL     2      63.761   6.663  83.600  1.00  0.00           H  
ATOM     54  C8  UNL     2      61.731   3.555  85.255  1.00  0.00           C  
ATOM     55  H11 UNL     2      61.873   4.310  85.517  1.00  0.00           H  
ATOM     56  C9  UNL     2      62.774   1.005  83.635  1.00  0.00           C  
ATOM     57  H12 UNL     2      63.256   0.696  83.319  1.00  0.00           H  
ATOM     58  C10 UNL     2      60.939   2.181  84.856  1.00  0.00           C  
ATOM     59  C11 UNL     2      61.332   1.296  84.457  1.00  0.00           C  
ATOM     60  H13 UNL     2      60.668   0.639  83.923  1.00  0.00           H  
ATOM     61  C12 UNL     2      60.862   7.245  83.167  1.00  0.00           C  
ATOM     62  O   UNL     2      60.232   6.951  84.149  1.00  0.00           O  
ATOM     63  C   UNL     2      59.951   6.746  82.032  1.00  0.00           C  
ATOM     64  H14 UNL     2      58.909   7.125  82.152  1.00  0.00           H  
ATOM     65  H15 UNL     2      59.791   6.902  81.022  1.00  0.00           H  
ATOM     66  H   UNL     2      60.094   5.694  81.854  1.00  0.00           H  
TER      67      UNL     2 
ATOM     67 C116  PA     3      38.443  45.102  45.385  1.00  0.00           C  
ATOM     68 H16R  PA     3      39.457  45.203  45.775  1.00  0.00           H  
ATOM     69 H16S  PA     3      37.852  45.954  45.697  1.00  0.00           H  
ATOM     70 H16T  PA     3      38.482  45.144  44.299  1.00  0.00           H  
ATOM     71 C115  PA     3      37.739  43.850  45.935  1.00  0.00           C  
ATOM     72 H15R  PA     3      36.709  43.860  45.571  1.00  0.00           H  
ATOM     73 H15S  PA     3      37.664  43.957  47.017  1.00  0.00           H  
ATOM     74 C114  PA     3      38.457  42.511  45.635  1.00  0.00           C  
ATOM     75 H14R  PA     3      38.567  42.384  44.553  1.00  0.00           H  
ATOM     76 H14S  PA     3      37.852  41.669  45.978  1.00  0.00           H  
ATOM     77 C113  PA     3      39.865  42.468  46.276  1.00  0.00           C  
ATOM     78 H13R  PA     3      40.435  43.205  45.709  1.00  0.00           H  
ATOM     79 H13S  PA     3      40.362  41.507  46.115  1.00  0.00           H  
ATOM     80 C112  PA     3      40.051  42.861  47.763  1.00  0.00           C  
ATOM     81 H12R  PA     3      39.818  43.928  47.842  1.00  0.00           H  
ATOM     82 H12S  PA     3      41.125  42.784  47.923  1.00  0.00           H  
ATOM     83 C111  PA     3      39.315  42.086  48.911  1.00  0.00           C  
ATOM     84 H11R  PA     3      38.295  42.462  48.950  1.00  0.00           H  
ATOM     85 H11S  PA     3      39.768  42.288  49.888  1.00  0.00           H  
ATOM     86 C110  PA     3      39.245  40.553  48.825  1.00  0.00           C  
ATOM     87 H10R  PA     3      40.229  40.138  48.597  1.00  0.00           H  
ATOM     88 H10S  PA     3      38.606  40.321  47.981  1.00  0.00           H  
ATOM     89  C19  PA     3      38.585  39.880  50.062  1.00  0.00           C  
ATOM     90  H9R  PA     3      37.644  40.391  50.270  1.00  0.00           H  
ATOM     91  H9S  PA     3      39.174  39.969  50.983  1.00  0.00           H  
ATOM     92  C18  PA     3      38.317  38.383  49.810  1.00  0.00           C  
ATOM     93  H8R  PA     3      38.156  38.158  48.755  1.00  0.00           H  
ATOM     94  H8S  PA     3      37.404  38.098  50.317  1.00  0.00           H  
ATOM     95  C17  PA     3      39.511  37.572  50.321  1.00  0.00           C  
ATOM     96  H7R  PA     3      39.755  37.897  51.331  1.00  0.00           H  
ATOM     97  H7S  PA     3      40.381  37.829  49.726  1.00  0.00           H  
ATOM     98  C16  PA     3      39.324  36.052  50.268  1.00  0.00           C  
ATOM     99  H6R  PA     3      39.048  35.786  49.242  1.00  0.00           H  
ATOM    100  H6S  PA     3      38.524  35.761  50.951  1.00  0.00           H  
ATOM    101  C15  PA     3      40.651  35.363  50.645  1.00  0.00           C  
ATOM    102  H5R  PA     3      41.079  35.798  51.550  1.00  0.00           H  
ATOM    103  H5S  PA     3      41.328  35.542  49.809  1.00  0.00           H  
ATOM    104  C14  PA     3      40.596  33.859  50.905  1.00  0.00           C  
ATOM    105  H4R  PA     3      41.623  33.503  50.999  1.00  0.00           H  
ATOM    106  H4S  PA     3      40.102  33.395  50.049  1.00  0.00           H  
ATOM    107  C13  PA     3      39.933  33.470  52.229  1.00  0.00           C  
ATOM    108  H3R  PA     3      39.718  34.369  52.812  1.00  0.00           H  
ATOM    109  H3S  PA     3      40.619  32.852  52.814  1.00  0.00           H  
ATOM    110  C12  PA     3      38.718  32.576  52.024  1.00  0.00           C  
ATOM    111  H2R  PA     3      39.044  31.704  51.458  1.00  0.00           H  
ATOM    112  H2S  PA     3      37.929  33.060  51.444  1.00  0.00           H  
ATOM    113  C11  PE     4      38.165  32.153  53.354  1.00  0.00           C  
ATOM    114  O12  PE     4      38.812  32.017  54.381  1.00  0.00           O  
ATOM    115  O11  PE     4      36.852  31.958  53.230  1.00  0.00           O  
ATOM    116  C1   PE     4      36.161  31.450  54.382  1.00  0.00           C  
ATOM    117  HR   PE     4      36.666  30.550  54.729  1.00  0.00           H  
ATOM    118  HS   PE     4      35.162  31.175  54.047  1.00  0.00           H  
ATOM    119  C2   PE     4      35.938  32.474  55.519  1.00  0.00           C  
ATOM    120  HX   PE     4      36.857  32.876  55.952  1.00  0.00           H  
ATOM    121  C3   PE     4      35.188  31.724  56.621  1.00  0.00           C  
ATOM    122  HA   PE     4      34.529  31.020  56.092  1.00  0.00           H  
ATOM    123  HB   PE     4      34.570  32.427  57.172  1.00  0.00           H  
ATOM    124  O31  PE     4      36.115  31.036  57.538  1.00  0.00           O  
ATOM    125  P31  PE     4      36.692  31.725  58.895  1.00  0.00           P  
ATOM    126  O32  PE     4      37.716  32.835  58.368  1.00  0.00           O  
ATOM    127  C31  PE     4      39.088  32.478  58.016  1.00  0.00           C  
ATOM    128  H1A  PE     4      39.463  33.112  57.211  1.00  0.00           H  
ATOM    129  H1B  PE     4      39.150  31.454  57.651  1.00  0.00           H  
ATOM    130  C32  PE     4      40.004  32.644  59.235  1.00  0.00           C  
ATOM    131  H2A  PE     4      39.704  32.015  60.075  1.00  0.00           H  
ATOM    132  H2B  PE     4      41.041  32.408  58.987  1.00  0.00           H  
ATOM    133  N31  PE     4      40.007  34.026  59.751  1.00  0.00           N  
ATOM    134 HN1A  PE     4      39.067  34.271  60.102  1.00  0.00           H  
ATOM    135 HN1B  PE     4      40.664  34.063  60.557  1.00  0.00           H  
ATOM    136 HN1C  PE     4      40.281  34.729  59.032  1.00  0.00           H  
ATOM    137  O33  PE     4      35.552  32.374  59.602  1.00  0.00           O  
ATOM    138  O34  PE     4      37.506  30.732  59.651  1.00  0.00           O  
ATOM    139  O21  PE     4      35.043  33.526  55.066  1.00  0.00           O  
ATOM    140  C21  PE     4      35.560  34.613  54.469  1.00  0.00           C  
ATOM    141  O22  PE     4      36.741  34.761  54.208  1.00  0.00           O  
ATOM    142  C12  OL     5      34.478  35.610  54.133  1.00  0.00           C  
ATOM    143  H2R  OL     5      33.678  35.026  53.671  1.00  0.00           H  
ATOM    144  H2S  OL     5      34.072  36.015  55.063  1.00  0.00           H  
ATOM    145  C13  OL     5      34.960  36.768  53.209  1.00  0.00           C  
ATOM    146  H3R  OL     5      35.827  37.253  53.659  1.00  0.00           H  
ATOM    147  H3S  OL     5      35.326  36.357  52.261  1.00  0.00           H  
ATOM    148  C14  OL     5      33.869  37.858  52.990  1.00  0.00           C  
ATOM    149  H4R  OL     5      32.935  37.389  52.674  1.00  0.00           H  
ATOM    150  H4S  OL     5      33.583  38.295  53.946  1.00  0.00           H  
ATOM    151  C15  OL     5      34.243  39.006  52.001  1.00  0.00           C  
ATOM    152  H5R  OL     5      33.366  39.637  51.895  1.00  0.00           H  
ATOM    153  H5S  OL     5      35.033  39.684  52.356  1.00  0.00           H  
ATOM    154  C16  OL     5      34.576  38.511  50.591  1.00  0.00           C  
ATOM    155  H6R  OL     5      35.497  37.930  50.615  1.00  0.00           H  
ATOM    156  H6S  OL     5      33.775  37.829  50.294  1.00  0.00           H  
ATOM    157  C17  OL     5      34.668  39.742  49.641  1.00  0.00           C  
ATOM    158  H7R  OL     5      33.691  40.213  49.563  1.00  0.00           H  
ATOM    159  H7S  OL     5      35.297  40.512  50.090  1.00  0.00           H  
ATOM    160  C18  OL     5      35.191  39.523  48.214  1.00  0.00           C  
ATOM    161  H8R  OL     5      35.180  40.502  47.726  1.00  0.00           H  
ATOM    162  H8S  OL     5      36.215  39.157  48.274  1.00  0.00           H  
ATOM    163  C19  OL     5      34.389  38.506  47.439  1.00  0.00           C  
ATOM    164  H9R  OL     5      34.228  37.583  47.984  1.00  0.00           H  
ATOM    165 C110  OL     5      33.887  38.644  46.213  1.00  0.00           C  
ATOM    166 H10R  OL     5      33.285  37.829  45.819  1.00  0.00           H  
ATOM    167 C111  OL     5      33.895  39.928  45.394  1.00  0.00           C  
ATOM    168 H11R  OL     5      33.133  39.913  44.608  1.00  0.00           H  
ATOM    169 H11S  OL     5      33.606  40.697  46.097  1.00  0.00           H  
ATOM    170 C112  OL     5      35.264  40.293  44.766  1.00  0.00           C  
ATOM    171 H12R  OL     5      35.306  41.299  44.333  1.00  0.00           H  
ATOM    172 H12S  OL     5      36.017  40.232  45.553  1.00  0.00           H  
ATOM    173 C113  OL     5      35.656  39.339  43.647  1.00  0.00           C  
ATOM    174 H13R  OL     5      36.738  39.436  43.499  1.00  0.00           H  
ATOM    175 H13S  OL     5      35.458  38.341  44.018  1.00  0.00           H  
ATOM    176 C114  OL     5      34.854  39.510  42.329  1.00  0.00           C  
ATOM    177 H14R  OL     5      33.873  39.048  42.441  1.00  0.00           H  
ATOM    178 H14S  OL     5      34.626  40.561  42.142  1.00  0.00           H  
ATOM    179 C115  OL     5      35.604  38.910  41.115  1.00  0.00           C  
ATOM    180 H15R  OL     5      35.081  39.123  40.176  1.00  0.00           H  
ATOM    181 H15S  OL     5      36.574  39.411  41.074  1.00  0.00           H  
ATOM    182 C116  OL     5      35.776  37.377  41.149  1.00  0.00           C  
ATOM    183 H16R  OL     5      36.142  37.010  42.110  1.00  0.00           H  
ATOM    184 H16S  OL     5      34.782  36.954  40.997  1.00  0.00           H  
ATOM    185 C117  OL     5      36.691  36.882  40.012  1.00  0.00           C  
ATOM    186 H17R  OL     5      36.266  37.260  39.079  1.00  0.00           H  
ATOM    187 H17S  OL     5      37.693  37.303  40.099  1.00  0.00           H  
ATOM    188 C118  OL     5      36.820  35.349  39.953  1.00  0.00           C  
ATOM    189 H18R  OL     5      37.313  34.918  40.833  1.00  0.00           H  
ATOM    190 H18S  OL     5      37.414  35.060  39.084  1.00  0.00           H  
ATOM    191 H18T  OL     5      35.815  34.933  39.872  1.00  0.00           H  
TER     192       OL     5 
ATOM    192 C116  PA     6      39.263  61.074  45.014  1.00  0.00           C  
ATOM    193 H16R  PA     6      39.298  59.988  44.867  1.00  0.00           H  
ATOM    194 H16S  PA     6      40.266  61.509  44.984  1.00  0.00           H  
ATOM    195 H16T  PA     6      38.717  61.471  44.162  1.00  0.00           H  
ATOM    196 C115  PA     6      38.525  61.446  46.320  1.00  0.00           C  
ATOM    197 H15R  PA     6      39.068  61.140  47.212  1.00  0.00           H  
ATOM    198 H15S  PA     6      37.595  60.878  46.343  1.00  0.00           H  
ATOM    199 C114  PA     6      38.248  62.952  46.489  1.00  0.00           C  
ATOM    200 H14R  PA     6      37.664  63.314  45.636  1.00  0.00           H  
ATOM    201 H14S  PA     6      39.195  63.507  46.522  1.00  0.00           H  
ATOM    202 C113  PA     6      37.448  63.171  47.797  1.00  0.00           C  
ATOM    203 H13R  PA     6      36.692  62.390  47.876  1.00  0.00           H  
ATOM    204 H13S  PA     6      36.903  64.111  47.757  1.00  0.00           H  
ATOM    205 C112  PA     6      38.304  63.134  49.081  1.00  0.00           C  
ATOM    206 H12R  PA     6      39.067  63.908  49.047  1.00  0.00           H  
ATOM    207 H12S  PA     6      38.863  62.199  49.105  1.00  0.00           H  
ATOM    208 C111  PA     6      37.456  63.298  50.368  1.00  0.00           C  
ATOM    209 H11R  PA     6      36.590  62.643  50.309  1.00  0.00           H  
ATOM    210 H11S  PA     6      37.081  64.323  50.471  1.00  0.00           H  
ATOM    211 C110  PA     6      38.230  62.911  51.636  1.00  0.00           C  
ATOM    212 H10R  PA     6      38.539  61.868  51.536  1.00  0.00           H  
ATOM    213 H10S  PA     6      37.558  62.969  52.495  1.00  0.00           H  
ATOM    214  C19  PA     6      39.462  63.789  51.908  1.00  0.00           C  
ATOM    215  H9R  PA     6      39.223  64.840  51.736  1.00  0.00           H  
ATOM    216  H9S  PA     6      40.270  63.531  51.223  1.00  0.00           H  
ATOM    217  C18  PA     6      39.958  63.615  53.348  1.00  0.00           C  
ATOM    218  H8R  PA     6      40.146  62.559  53.560  1.00  0.00           H  
ATOM    219  H8S  PA     6      39.186  63.988  54.026  1.00  0.00           H  
ATOM    220  C17  PA     6      41.252  64.406  53.522  1.00  0.00           C  
ATOM    221  H7R  PA     6      41.032  65.432  53.212  1.00  0.00           H  
ATOM    222  H7S  PA     6      41.980  63.978  52.821  1.00  0.00           H  
ATOM    223  C16  PA     6      41.780  64.396  54.981  1.00  0.00           C  
ATOM    224  H6R  PA     6      42.031  63.388  55.315  1.00  0.00           H  
ATOM    225  H6S  PA     6      40.988  64.743  55.638  1.00  0.00           H  
ATOM    226  C15  PA     6      42.985  65.319  55.185  1.00  0.00           C  
ATOM    227  H5R  PA     6      42.625  66.357  55.182  1.00  0.00           H  
ATOM    228  H5S  PA     6      43.638  65.205  54.325  1.00  0.00           H  
ATOM    229  C14  PA     6      43.809  65.046  56.470  1.00  0.00           C  
ATOM    230  H4R  PA     6      44.550  65.839  56.502  1.00  0.00           H  
ATOM    231  H4S  PA     6      44.376  64.102  56.454  1.00  0.00           H  
ATOM    232  C13  PA     6      42.989  65.171  57.764  1.00  0.00           C  
ATOM    233  H3R  PA     6      41.993  65.546  57.522  1.00  0.00           H  
ATOM    234  H3S  PA     6      43.453  65.965  58.353  1.00  0.00           H  
ATOM    235  C12  PA     6      42.879  63.862  58.599  1.00  0.00           C  
ATOM    236  H2R  PA     6      43.799  63.677  59.159  1.00  0.00           H  
ATOM    237  H2S  PA     6      42.720  62.989  57.974  1.00  0.00           H  
ATOM    238  C11  PC     7      41.702  63.903  59.539  1.00  0.00           C  
ATOM    239  O12  PC     7      41.345  64.915  60.112  1.00  0.00           O  
ATOM    240  O11  PC     7      41.058  62.718  59.681  1.00  0.00           O  
ATOM    241  C1   PC     7      39.907  62.717  60.590  1.00  0.00           C  
ATOM    242  HR   PC     7      40.127  63.391  61.415  1.00  0.00           H  
ATOM    243  HS   PC     7      39.726  61.718  60.990  1.00  0.00           H  
ATOM    244  C2   PC     7      38.609  63.182  59.891  1.00  0.00           C  
ATOM    245  HX   PC     7      38.803  64.137  59.415  1.00  0.00           H  
ATOM    246  C3   PC     7      37.446  63.407  60.886  1.00  0.00           C  
ATOM    247  HA   PC     7      37.219  62.480  61.430  1.00  0.00           H  
ATOM    248  HB   PC     7      36.522  63.751  60.415  1.00  0.00           H  
ATOM    249  O31  PC     7      37.865  64.500  61.737  1.00  0.00           O  
ATOM    250  P31  PC     7      37.772  64.411  63.304  1.00  0.00           P  
ATOM    251  O32  PC     7      36.219  64.523  63.551  1.00  0.00           O  
ATOM    252  C31  PC     7      35.657  65.591  64.329  1.00  0.00           C  
ATOM    253  H1A  PC     7      35.886  66.545  63.847  1.00  0.00           H  
ATOM    254  H1B  PC     7      36.083  65.598  65.326  1.00  0.00           H  
ATOM    255  C32  PC     7      34.146  65.344  64.439  1.00  0.00           C  
ATOM    256  H2A  PC     7      33.926  64.274  64.538  1.00  0.00           H  
ATOM    257  H2B  PC     7      33.690  65.680  63.512  1.00  0.00           H  
ATOM    258  N31  PC     7      33.390  66.068  65.527  1.00  0.00           N  
ATOM    259  C33  PC     7      31.948  65.852  65.160  1.00  0.00           C  
ATOM    260  H3A  PC     7      31.736  66.462  64.285  1.00  0.00           H  
ATOM    261  H3B  PC     7      31.247  66.108  65.955  1.00  0.00           H  
ATOM    262  H3C  PC     7      31.818  64.799  64.903  1.00  0.00           H  
ATOM    263  C34  PC     7      33.711  65.503  66.871  1.00  0.00           C  
ATOM    264  H4A  PC     7      33.704  64.411  66.818  1.00  0.00           H  
ATOM    265  H4B  PC     7      32.964  65.863  67.584  1.00  0.00           H  
ATOM    266  H4C  PC     7      34.711  65.858  67.138  1.00  0.00           H  
ATOM    267  C35  PC     7      33.706  67.541  65.576  1.00  0.00           C  
ATOM    268  H5A  PC     7      33.667  67.955  64.570  1.00  0.00           H  
ATOM    269  H5B  PC     7      34.716  67.721  65.945  1.00  0.00           H  
ATOM    270  H5C  PC     7      33.007  68.042  66.249  1.00  0.00           H  
ATOM    271  O33  PC     7      38.247  63.080  63.742  1.00  0.00           O  
ATOM    272  O34  PC     7      38.482  65.605  63.823  1.00  0.00           O  
ATOM    273  O21  PC     7      38.265  62.217  58.879  1.00  0.00           O  
ATOM    274  C21  PC     7      38.935  62.354  57.715  1.00  0.00           C  
ATOM    275  O22  PC     7      39.506  63.354  57.328  1.00  0.00           O  
ATOM    276  C12  OL     8      38.826  61.123  56.897  1.00  0.00           C  
ATOM    277  H2R  OL     8      39.755  60.940  56.352  1.00  0.00           H  
ATOM    278  H2S  OL     8      38.655  60.289  57.576  1.00  0.00           H  
ATOM    279  C13  OL     8      37.627  61.237  55.959  1.00  0.00           C  
ATOM    280  H3R  OL     8      36.729  61.427  56.563  1.00  0.00           H  
ATOM    281  H3S  OL     8      37.734  62.051  55.240  1.00  0.00           H  
ATOM    282  C14  OL     8      37.602  59.943  55.149  1.00  0.00           C  
ATOM    283  H4R  OL     8      38.588  59.810  54.691  1.00  0.00           H  
ATOM    284  H4S  OL     8      37.458  59.082  55.798  1.00  0.00           H  
ATOM    285  C15  OL     8      36.578  59.981  54.016  1.00  0.00           C  
ATOM    286  H5R  OL     8      35.549  59.900  54.369  1.00  0.00           H  
ATOM    287  H5S  OL     8      36.699  60.957  53.532  1.00  0.00           H  
ATOM    288  C16  OL     8      36.853  58.806  53.065  1.00  0.00           C  
ATOM    289  H6R  OL     8      36.085  58.774  52.285  1.00  0.00           H  
ATOM    290  H6S  OL     8      37.816  58.992  52.596  1.00  0.00           H  
ATOM    291  C17  OL     8      36.974  57.441  53.785  1.00  0.00           C  
ATOM    292  H7R  OL     8      37.995  57.303  54.147  1.00  0.00           H  
ATOM    293  H7S  OL     8      36.335  57.428  54.663  1.00  0.00           H  
ATOM    294  C18  OL     8      36.546  56.267  52.897  1.00  0.00           C  
ATOM    295  H8R  OL     8      36.568  55.332  53.462  1.00  0.00           H  
ATOM    296  H8S  OL     8      35.513  56.481  52.634  1.00  0.00           H  
ATOM    297  C19  OL     8      37.421  56.114  51.675  1.00  0.00           C  
ATOM    298  H9R  OL     8      38.482  56.301  51.873  1.00  0.00           H  
ATOM    299 C110  OL     8      36.984  55.769  50.460  1.00  0.00           C  
ATOM    300 H10R  OL     8      37.718  55.670  49.657  1.00  0.00           H  
ATOM    301 C111  OL     8      35.542  55.372  50.092  1.00  0.00           C  
ATOM    302 H11R  OL     8      34.865  55.363  50.947  1.00  0.00           H  
ATOM    303 H11S  OL     8      35.093  56.094  49.400  1.00  0.00           H  
ATOM    304 C112  OL     8      35.515  53.920  49.556  1.00  0.00           C  
ATOM    305 H12R  OL     8      36.097  53.328  50.260  1.00  0.00           H  
ATOM    306 H12S  OL     8      34.501  53.499  49.566  1.00  0.00           H  
ATOM    307 C113  OL     8      36.171  53.675  48.189  1.00  0.00           C  
ATOM    308 H13R  OL     8      37.201  54.027  48.190  1.00  0.00           H  
ATOM    309 H13S  OL     8      36.280  52.603  48.045  1.00  0.00           H  
ATOM    310 C114  OL     8      35.429  54.302  47.000  1.00  0.00           C  
ATOM    311 H14R  OL     8      34.353  54.134  47.032  1.00  0.00           H  
ATOM    312 H14S  OL     8      35.548  55.380  47.038  1.00  0.00           H  
ATOM    313 C115  OL     8      36.017  53.760  45.695  1.00  0.00           C  
ATOM    314 H15R  OL     8      37.107  53.805  45.784  1.00  0.00           H  
ATOM    315 H15S  OL     8      35.722  52.709  45.609  1.00  0.00           H  
ATOM    316 C116  OL     8      35.560  54.654  44.519  1.00  0.00           C  
ATOM    317 H16R  OL     8      34.472  54.795  44.556  1.00  0.00           H  
ATOM    318 H16S  OL     8      36.001  55.633  44.706  1.00  0.00           H  
ATOM    319 C117  OL     8      36.045  54.232  43.109  1.00  0.00           C  
ATOM    320 H17R  OL     8      37.120  54.018  43.169  1.00  0.00           H  
ATOM    321 H17S  OL     8      35.565  53.311  42.786  1.00  0.00           H  
ATOM    322 C118  OL     8      35.637  55.275  42.034  1.00  0.00           C  
ATOM    323 H18R  OL     8      34.545  55.313  42.042  1.00  0.00           H  
ATOM    324 H18S  OL     8      35.937  54.992  41.019  1.00  0.00           H  
ATOM    325 H18T  OL     8      36.021  56.281  42.230  1.00  0.00           H  
TER     326       OL     8 
ATOM    326 C116  PA     9      26.427  -2.676  40.257  1.00  0.00           C  
ATOM    327 H16R  PA     9      26.656  -1.610  40.230  1.00  0.00           H  
ATOM    328 H16S  PA     9      25.463  -2.846  39.770  1.00  0.00           H  
ATOM    329 H16T  PA     9      27.206  -3.181  39.689  1.00  0.00           H  
ATOM    330 C115  PA     9      26.385  -3.223  41.694  1.00  0.00           C  
ATOM    331 H15R  PA     9      27.402  -3.333  42.069  1.00  0.00           H  
ATOM    332 H15S  PA     9      26.003  -4.245  41.644  1.00  0.00           H  
ATOM    333 C114  PA     9      25.571  -2.310  42.661  1.00  0.00           C  
ATOM    334 H14R  PA     9      24.552  -2.146  42.291  1.00  0.00           H  
ATOM    335 H14S  PA     9      26.076  -1.346  42.680  1.00  0.00           H  
ATOM    336 C113  PA     9      25.549  -2.822  44.117  1.00  0.00           C  
ATOM    337 H13R  PA     9      26.583  -2.751  44.465  1.00  0.00           H  
ATOM    338 H13S  PA     9      25.241  -3.863  44.073  1.00  0.00           H  
ATOM    339 C112  PA     9      24.599  -2.081  45.102  1.00  0.00           C  
ATOM    340 H12R  PA     9      23.628  -2.044  44.600  1.00  0.00           H  
ATOM    341 H12S  PA     9      24.953  -1.056  45.219  1.00  0.00           H  
ATOM    342 C111  PA     9      24.411  -2.664  46.547  1.00  0.00           C  
ATOM    343 H11R  PA     9      25.370  -2.795  47.053  1.00  0.00           H  
ATOM    344 H11S  PA     9      23.918  -3.641  46.495  1.00  0.00           H  
ATOM    345 C110  PA     9      23.575  -1.725  47.451  1.00  0.00           C  
ATOM    346 H10R  PA     9      22.604  -1.616  46.968  1.00  0.00           H  
ATOM    347 H10S  PA     9      24.015  -0.729  47.424  1.00  0.00           H  
ATOM    348  C19  PA     9      23.458  -2.161  48.949  1.00  0.00           C  
ATOM    349  H9R  PA     9      24.420  -2.548  49.280  1.00  0.00           H  
ATOM    350  H9S  PA     9      22.753  -2.984  49.061  1.00  0.00           H  
ATOM    351  C18  PA     9      23.088  -1.051  49.961  1.00  0.00           C  
ATOM    352  H8R  PA     9      22.232  -0.471  49.620  1.00  0.00           H  
ATOM    353  H8S  PA     9      23.929  -0.362  50.038  1.00  0.00           H  
ATOM    354  C17  PA     9      22.765  -1.612  51.359  1.00  0.00           C  
ATOM    355  H7R  PA     9      23.373  -2.490  51.595  1.00  0.00           H  
ATOM    356  H7S  PA     9      21.748  -1.989  51.372  1.00  0.00           H  
ATOM    357  C16  PA     9      22.876  -0.562  52.470  1.00  0.00           C  
ATOM    358  H6R  PA     9      22.166   0.259  52.326  1.00  0.00           H  
ATOM    359  H6S  PA     9      23.871  -0.106  52.460  1.00  0.00           H  
ATOM    360  C15  PA     9      22.524  -1.306  53.767  1.00  0.00           C  
ATOM    361  H5R  PA     9      23.216  -2.131  53.969  1.00  0.00           H  
ATOM    362  H5S  PA     9      21.521  -1.733  53.640  1.00  0.00           H  
ATOM    363  C14  PA     9      22.465  -0.346  54.948  1.00  0.00           C  
ATOM    364  H4R  PA     9      22.015  -0.891  55.784  1.00  0.00           H  
ATOM    365  H4S  PA     9      21.784   0.454  54.657  1.00  0.00           H  
ATOM    366  C13  PA     9      23.793   0.305  55.398  1.00  0.00           C  
ATOM    367  H3R  PA     9      24.222   0.979  54.641  1.00  0.00           H  
ATOM    368  H3S  PA     9      24.558  -0.436  55.600  1.00  0.00           H  
ATOM    369  C12  PA     9      23.536   1.048  56.721  1.00  0.00           C  
ATOM    370  H2R  PA     9      23.229   0.353  57.509  1.00  0.00           H  
ATOM    371  H2S  PA     9      22.745   1.778  56.586  1.00  0.00           H  
ATOM    372  C11  PS    10      24.740   1.830  57.131  1.00  0.00           C  
ATOM    373  O12  PS    10      25.492   2.315  56.311  1.00  0.00           O  
ATOM    374  O11  PS    10      24.860   2.003  58.459  1.00  0.00           O  
ATOM    375  C1   PS    10      26.008   2.799  58.880  1.00  0.00           C  
ATOM    376  HR   PS    10      26.849   2.590  58.207  1.00  0.00           H  
ATOM    377  HS   PS    10      26.306   2.442  59.861  1.00  0.00           H  
ATOM    378  C2   PS    10      25.699   4.336  58.975  1.00  0.00           C  
ATOM    379  HX   PS    10      26.520   4.808  59.516  1.00  0.00           H  
ATOM    380  C3   PS    10      24.421   4.633  59.827  1.00  0.00           C  
ATOM    381  HA   PS    10      24.607   4.278  60.845  1.00  0.00           H  
ATOM    382  HB   PS    10      23.556   4.068  59.472  1.00  0.00           H  
ATOM    383  O31  PS    10      24.036   6.051  59.828  1.00  0.00           O  
ATOM    384  P31  PS    10      24.725   7.140  60.779  1.00  0.00           P  
ATOM    385  O32  PS    10      26.121   7.472  60.051  1.00  0.00           O  
ATOM    386  C31  PS    10      27.407   7.019  60.550  1.00  0.00           C  
ATOM    387  H1A  PS    10      28.074   6.852  59.702  1.00  0.00           H  
ATOM    388  H1B  PS    10      27.320   6.078  61.099  1.00  0.00           H  
ATOM    389  C32  PS    10      27.937   8.145  61.455  1.00  0.00           C  
ATOM    390  H2A  PS    10      27.086   8.477  62.046  1.00  0.00           H  
ATOM    391  N31  PS    10      28.395   9.354  60.681  1.00  0.00           N  
ATOM    392 HN1A  PS    10      29.281   9.119  60.206  1.00  0.00           H  
ATOM    393 HN1B  PS    10      27.707   9.768  60.004  1.00  0.00           H  
ATOM    394 HN1C  PS    10      28.636  10.088  61.379  1.00  0.00           H  
ATOM    395  C33  PS    10      28.988   7.665  62.468  1.00  0.00           C  
ATOM    396  O33  PS    10      23.926   8.387  60.758  1.00  0.00           O  
ATOM    397  O34  PS    10      24.977   6.499  62.098  1.00  0.00           O  
ATOM    398  O21  PS    10      25.606   4.933  57.637  1.00  0.00           O  
ATOM    399  C21  PS    10      26.750   5.317  57.029  1.00  0.00           C  
ATOM    400  O22  PS    10      27.821   5.353  57.615  1.00  0.00           O  
ATOM    401  O35  PS    10      28.796   6.646  63.111  1.00  0.00           O  
ATOM    402  O36  PS    10      29.933   8.386  62.752  1.00  0.00           O  
ATOM    403  C12  OL    11      26.598   5.648  55.553  1.00  0.00           C  
ATOM    404  H2R  OL    11      26.771   4.756  54.956  1.00  0.00           H  
ATOM    405  H2S  OL    11      25.573   5.917  55.356  1.00  0.00           H  
ATOM    406  C13  OL    11      27.533   6.763  55.042  1.00  0.00           C  
ATOM    407  H3R  OL    11      27.405   7.665  55.647  1.00  0.00           H  
ATOM    408  H3S  OL    11      28.570   6.438  55.159  1.00  0.00           H  
ATOM    409  C14  OL    11      27.257   7.102  53.559  1.00  0.00           C  
ATOM    410  H4R  OL    11      26.175   7.151  53.407  1.00  0.00           H  
ATOM    411  H4S  OL    11      27.626   8.107  53.356  1.00  0.00           H  
ATOM    412  C15  OL    11      27.948   6.128  52.565  1.00  0.00           C  
ATOM    413  H5R  OL    11      29.008   6.080  52.842  1.00  0.00           H  
ATOM    414  H5S  OL    11      27.560   5.111  52.623  1.00  0.00           H  
ATOM    415  C16  OL    11      27.810   6.517  51.083  1.00  0.00           C  
ATOM    416  H6R  OL    11      28.360   7.440  50.904  1.00  0.00           H  
ATOM    417  H6S  OL    11      28.219   5.708  50.470  1.00  0.00           H  
ATOM    418  C17  OL    11      26.376   6.736  50.600  1.00  0.00           C  
ATOM    419  H7R  OL    11      25.803   5.823  50.753  1.00  0.00           H  
ATOM    420  H7S  OL    11      25.924   7.550  51.173  1.00  0.00           H  
ATOM    421  C18  OL    11      26.343   7.031  49.095  1.00  0.00           C  
ATOM    422  H8R  OL    11      25.328   7.351  48.851  1.00  0.00           H  
ATOM    423  H8S  OL    11      27.062   7.817  48.880  1.00  0.00           H  
ATOM    424  C19  OL    11      26.692   5.792  48.305  1.00  0.00           C  
ATOM    425  H9R  OL    11      26.298   4.884  48.764  1.00  0.00           H  
ATOM    426 C110  OL    11      27.461   5.727  47.214  1.00  0.00           C  
ATOM    427 H10R  OL    11      27.659   4.741  46.797  1.00  0.00           H  
ATOM    428 C111  OL    11      28.119   6.892  46.464  1.00  0.00           C  
ATOM    429 H11R  OL    11      28.259   7.784  47.075  1.00  0.00           H  
ATOM    430 H11S  OL    11      29.126   6.626  46.121  1.00  0.00           H  
ATOM    431 C112  OL    11      27.295   7.338  45.251  1.00  0.00           C  
ATOM    432 H12R  OL    11      27.473   6.629  44.445  1.00  0.00           H  
ATOM    433 H12S  OL    11      26.228   7.328  45.490  1.00  0.00           H  
ATOM    434 C113  OL    11      27.790   8.741  44.845  1.00  0.00           C  
ATOM    435 H13R  OL    11      27.737   9.373  45.741  1.00  0.00           H  
ATOM    436 H13S  OL    11      28.847   8.610  44.589  1.00  0.00           H  
ATOM    437 C114  OL    11      27.037   9.456  43.687  1.00  0.00           C  
ATOM    438 H14R  OL    11      27.199   8.969  42.729  1.00  0.00           H  
ATOM    439 H14S  OL    11      25.963   9.465  43.881  1.00  0.00           H  
ATOM    440 C115  OL    11      27.459  10.917  43.528  1.00  0.00           C  
ATOM    441 H15R  OL    11      27.193  11.399  44.464  1.00  0.00           H  
ATOM    442 H15S  OL    11      28.539  11.000  43.397  1.00  0.00           H  
ATOM    443 C116  OL    11      26.693  11.680  42.437  1.00  0.00           C  
ATOM    444 H16R  OL    11      25.638  11.402  42.499  1.00  0.00           H  
ATOM    445 H16S  OL    11      26.822  12.737  42.677  1.00  0.00           H  
ATOM    446 C117  OL    11      27.148  11.515  40.985  1.00  0.00           C  
ATOM    447 H17R  OL    11      28.121  12.005  40.899  1.00  0.00           H  
ATOM    448 H17S  OL    11      27.239  10.456  40.736  1.00  0.00           H  
ATOM    449 C118  OL    11      26.158  12.238  40.051  1.00  0.00           C  
ATOM    450 H18R  OL    11      26.075  13.260  40.425  1.00  0.00           H  
ATOM    451 H18S  OL    11      25.162  11.779  40.043  1.00  0.00           H  
ATOM    452 H18T  OL    11      26.523  12.268  39.022  1.00  0.00           H  
TER     453       OL    11 
ATOM    453 C116  PA    12      21.605  35.537  38.824  1.00  0.00           C  
ATOM    454 H16R  PA    12      21.886  34.604  39.322  1.00  0.00           H  
ATOM    455 H16S  PA    12      22.499  36.156  38.701  1.00  0.00           H  
ATOM    456 H16T  PA    12      21.120  35.339  37.867  1.00  0.00           H  
ATOM    457 C115  PA    12      20.594  36.299  39.657  1.00  0.00           C  
ATOM    458 H15R  PA    12      20.291  37.190  39.121  1.00  0.00           H  
ATOM    459 H15S  PA    12      21.082  36.598  40.582  1.00  0.00           H  
ATOM    460 C114  PA    12      19.290  35.534  39.877  1.00  0.00           C  
ATOM    461 H14R  PA    12      19.472  34.463  39.955  1.00  0.00           H  
ATOM    462 H14S  PA    12      18.681  35.638  38.980  1.00  0.00           H  
ATOM    463 C113  PA    12      18.537  36.089  41.102  1.00  0.00           C  
ATOM    464 H13R  PA    12      17.562  35.610  41.167  1.00  0.00           H  
ATOM    465 H13S  PA    12      18.348  37.160  40.965  1.00  0.00           H  
ATOM    466 C112  PA    12      19.318  35.820  42.411  1.00  0.00           C  
ATOM    467 H12R  PA    12      20.250  36.382  42.385  1.00  0.00           H  
ATOM    468 H12S  PA    12      19.608  34.767  42.439  1.00  0.00           H  
ATOM    469 C111  PA    12      18.521  36.211  43.682  1.00  0.00           C  
ATOM    470 H11R  PA    12      17.591  35.639  43.723  1.00  0.00           H  
ATOM    471 H11S  PA    12      18.252  37.265  43.609  1.00  0.00           H  
ATOM    472 C110  PA    12      19.228  35.945  45.028  1.00  0.00           C  
ATOM    473 H10R  PA    12      20.299  36.190  44.992  1.00  0.00           H  
ATOM    474 H10S  PA    12      19.091  34.887  45.218  1.00  0.00           H  
ATOM    475  C19  PA    12      18.550  36.625  46.228  1.00  0.00           C  
ATOM    476  H9R  PA    12      17.549  36.204  46.302  1.00  0.00           H  
ATOM    477  H9S  PA    12      18.442  37.687  45.991  1.00  0.00           H  
ATOM    478  C18  PA    12      19.255  36.319  47.585  1.00  0.00           C  
ATOM    479  H8R  PA    12      20.337  36.441  47.475  1.00  0.00           H  
ATOM    480  H8S  PA    12      19.084  35.263  47.796  1.00  0.00           H  
ATOM    481  C17  PA    12      18.773  37.123  48.825  1.00  0.00           C  
ATOM    482  H7R  PA    12      17.684  37.146  48.863  1.00  0.00           H  
ATOM    483  H7S  PA    12      19.175  38.139  48.755  1.00  0.00           H  
ATOM    484  C16  PA    12      19.139  36.526  50.197  1.00  0.00           C  
ATOM    485  H6R  PA    12      20.208  36.359  50.247  1.00  0.00           H  
ATOM    486  H6S  PA    12      18.630  35.558  50.294  1.00  0.00           H  
ATOM    487  C15  PA    12      18.737  37.468  51.360  1.00  0.00           C  
ATOM    488  H5R  PA    12      17.722  37.812  51.160  1.00  0.00           H  
ATOM    489  H5S  PA    12      19.354  38.371  51.354  1.00  0.00           H  
ATOM    490  C14  PA    12      18.792  36.830  52.771  1.00  0.00           C  
ATOM    491  H4R  PA    12      19.778  36.416  53.015  1.00  0.00           H  
ATOM    492  H4S  PA    12      18.100  35.985  52.769  1.00  0.00           H  
ATOM    493  C13  PA    12      18.374  37.853  53.859  1.00  0.00           C  
ATOM    494  H3R  PA    12      17.313  38.076  53.745  1.00  0.00           H  
ATOM    495  H3S  PA    12      18.868  38.812  53.717  1.00  0.00           H  
ATOM    496  C12  PA    12      18.652  37.390  55.303  1.00  0.00           C  
ATOM    497  H2R  PA    12      19.714  37.468  55.539  1.00  0.00           H  
ATOM    498  H2S  PA    12      18.324  36.347  55.375  1.00  0.00           H  
ATOM    499  C11  PE    13      17.889  38.261  56.277  1.00  0.00           C  
ATOM    500  O12  PE    13      16.719  38.506  56.080  1.00  0.00           O  
ATOM    501  O11  PE    13      18.600  38.758  57.314  1.00  0.00           O  
ATOM    502  C1   PE    13      17.894  39.647  58.247  1.00  0.00           C  
ATOM    503  HR   PE    13      17.722  39.131  59.198  1.00  0.00           H  
ATOM    504  HS   PE    13      16.920  39.941  57.844  1.00  0.00           H  
ATOM    505  C2   PE    13      18.729  40.929  58.482  1.00  0.00           C  
ATOM    506  HX   PE    13      19.668  40.673  58.972  1.00  0.00           H  
ATOM    507  C3   PE    13      17.983  41.911  59.389  1.00  0.00           C  
ATOM    508  HA   PE    13      16.931  42.024  59.092  1.00  0.00           H  
ATOM    509  HB   PE    13      18.494  42.876  59.377  1.00  0.00           H  
ATOM    510  O31  PE    13      18.108  41.346  60.705  1.00  0.00           O  
ATOM    511  P31  PE    13      17.793  42.161  62.013  1.00  0.00           P  
ATOM    512  O32  PE    13      16.219  41.942  62.147  1.00  0.00           O  
ATOM    513  C31  PE    13      15.278  43.021  62.104  1.00  0.00           C  
ATOM    514  H1A  PE    13      14.826  43.097  61.116  1.00  0.00           H  
ATOM    515  H1B  PE    13      15.801  43.947  62.368  1.00  0.00           H  
ATOM    516  C32  PE    13      14.216  42.730  63.172  1.00  0.00           C  
ATOM    517  H2A  PE    13      14.746  42.589  64.111  1.00  0.00           H  
ATOM    518  H2B  PE    13      13.523  43.575  63.250  1.00  0.00           H  
ATOM    519  N31  PE    13      13.388  41.483  63.005  1.00  0.00           N  
ATOM    520 HN1A  PE    13      13.942  40.613  63.131  1.00  0.00           H  
ATOM    521 HN1B  PE    13      12.626  41.483  63.717  1.00  0.00           H  
ATOM    522 HN1C  PE    13      12.928  41.439  62.075  1.00  0.00           H  
ATOM    523  O33  PE    13      18.493  41.471  63.122  1.00  0.00           O  
ATOM    524  O34  PE    13      18.126  43.594  61.784  1.00  0.00           O  
ATOM    525  O21  PE    13      19.017  41.577  57.232  1.00  0.00           O  
ATOM    526  C21  PE    13      20.312  41.727  56.903  1.00  0.00           C  
ATOM    527  O22  PE    13      21.281  41.381  57.552  1.00  0.00           O  
ATOM    528  C12  OL    14      20.454  42.414  55.594  1.00  0.00           C  
ATOM    529  H2R  OL    14      19.597  43.067  55.440  1.00  0.00           H  
ATOM    530  H2S  OL    14      21.384  42.955  55.617  1.00  0.00           H  
ATOM    531  C13  OL    14      20.531  41.435  54.448  1.00  0.00           C  
ATOM    532  H3R  OL    14      21.382  40.773  54.606  1.00  0.00           H  
ATOM    533  H3S  OL    14      19.595  40.878  54.521  1.00  0.00           H  
ATOM    534  C14  OL    14      20.733  42.196  53.119  1.00  0.00           C  
ATOM    535  H4R  OL    14      19.831  42.793  52.930  1.00  0.00           H  
ATOM    536  H4S  OL    14      21.573  42.881  53.244  1.00  0.00           H  
ATOM    537  C15  OL    14      21.132  41.295  51.928  1.00  0.00           C  
ATOM    538  H5R  OL    14      22.053  40.761  52.181  1.00  0.00           H  
ATOM    539  H5S  OL    14      20.339  40.570  51.759  1.00  0.00           H  
ATOM    540  C16  OL    14      21.411  42.026  50.601  1.00  0.00           C  
ATOM    541  H6R  OL    14      20.633  42.772  50.426  1.00  0.00           H  
ATOM    542  H6S  OL    14      22.371  42.538  50.670  1.00  0.00           H  
ATOM    543  C17  OL    14      21.469  41.058  49.403  1.00  0.00           C  
ATOM    544  H7R  OL    14      22.357  40.425  49.499  1.00  0.00           H  
ATOM    545  H7S  OL    14      20.596  40.408  49.442  1.00  0.00           H  
ATOM    546  C18  OL    14      21.457  41.811  48.055  1.00  0.00           C  
ATOM    547  H8R  OL    14      21.062  41.181  47.256  1.00  0.00           H  
ATOM    548  H8S  OL    14      20.758  42.645  48.171  1.00  0.00           H  
ATOM    549  C19  OL    14      22.861  42.274  47.720  1.00  0.00           C  
ATOM    550  H9R  OL    14      23.444  42.646  48.556  1.00  0.00           H  
ATOM    551 C110  OL    14      23.492  42.147  46.562  1.00  0.00           C  
ATOM    552 H10R  OL    14      24.520  42.502  46.562  1.00  0.00           H  
ATOM    553 C111  OL    14      22.849  41.802  45.224  1.00  0.00           C  
ATOM    554 H11R  OL    14      21.823  42.168  45.254  1.00  0.00           H  
ATOM    555 H11S  OL    14      23.317  42.404  44.432  1.00  0.00           H  
ATOM    556 C112  OL    14      22.810  40.269  44.887  1.00  0.00           C  
ATOM    557 H12R  OL    14      23.784  39.804  44.746  1.00  0.00           H  
ATOM    558 H12S  OL    14      22.344  39.700  45.694  1.00  0.00           H  
ATOM    559 C113  OL    14      21.980  39.952  43.648  1.00  0.00           C  
ATOM    560 H13R  OL    14      21.951  38.868  43.509  1.00  0.00           H  
ATOM    561 H13S  OL    14      20.978  40.310  43.872  1.00  0.00           H  
ATOM    562 C114  OL    14      22.449  40.589  42.340  1.00  0.00           C  
ATOM    563 H14R  OL    14      22.333  41.679  42.373  1.00  0.00           H  
ATOM    564 H14S  OL    14      23.484  40.298  42.123  1.00  0.00           H  
ATOM    565 C115  OL    14      21.629  40.073  41.168  1.00  0.00           C  
ATOM    566 H15R  OL    14      21.892  40.756  40.362  1.00  0.00           H  
ATOM    567 H15S  OL    14      21.999  39.071  40.947  1.00  0.00           H  
ATOM    568 C116  OL    14      20.091  39.996  41.361  1.00  0.00           C  
ATOM    569 H16R  OL    14      19.854  39.082  41.913  1.00  0.00           H  
ATOM    570 H16S  OL    14      19.783  40.835  41.984  1.00  0.00           H  
ATOM    571 C117  OL    14      19.285  39.977  40.031  1.00  0.00           C  
ATOM    572 H17R  OL    14      19.581  40.816  39.404  1.00  0.00           H  
ATOM    573 H17S  OL    14      19.544  39.062  39.501  1.00  0.00           H  
ATOM    574 C118  OL    14      17.746  40.046  40.154  1.00  0.00           C  
ATOM    575 H18R  OL    14      17.443  40.898  40.759  1.00  0.00           H  
ATOM    576 H18S  OL    14      17.373  39.143  40.630  1.00  0.00           H  
ATOM    577 H18T  OL    14      17.245  40.154  39.181  1.00  0.00           H  
TER     578       OL    14 
ATOM    578 C116  PA    15      25.780  15.371  44.234  1.00  0.00           C  
ATOM    579 H16R  PA    15      26.235  15.183  43.266  1.00  0.00           H  
ATOM    580 H16S  PA    15      24.913  14.708  44.367  1.00  0.00           H  
ATOM    581 H16T  PA    15      26.542  15.091  44.961  1.00  0.00           H  
ATOM    582 C115  PA    15      25.461  16.886  44.278  1.00  0.00           C  
ATOM    583 H15R  PA    15      24.839  17.155  45.138  1.00  0.00           H  
ATOM    584 H15S  PA    15      24.897  17.168  43.385  1.00  0.00           H  
ATOM    585 C114  PA    15      26.782  17.687  44.318  1.00  0.00           C  
ATOM    586 H14R  PA    15      27.448  17.338  43.530  1.00  0.00           H  
ATOM    587 H14S  PA    15      27.283  17.414  45.254  1.00  0.00           H  
ATOM    588 C113  PA    15      26.580  19.230  44.176  1.00  0.00           C  
ATOM    589 H13R  PA    15      25.830  19.459  43.403  1.00  0.00           H  
ATOM    590 H13S  PA    15      27.507  19.737  43.903  1.00  0.00           H  
ATOM    591 C112  PA    15      26.185  19.796  45.543  1.00  0.00           C  
ATOM    592 H12R  PA    15      27.051  19.690  46.201  1.00  0.00           H  
ATOM    593 H12S  PA    15      25.368  19.169  45.889  1.00  0.00           H  
ATOM    594 C111  PA    15      25.674  21.246  45.619  1.00  0.00           C  
ATOM    595 H11R  PA    15      24.820  21.311  44.950  1.00  0.00           H  
ATOM    596 H11S  PA    15      26.399  21.980  45.286  1.00  0.00           H  
ATOM    597 C110  PA    15      25.207  21.660  47.024  1.00  0.00           C  
ATOM    598 H10R  PA    15      24.783  20.783  47.523  1.00  0.00           H  
ATOM    599 H10S  PA    15      24.392  22.366  46.879  1.00  0.00           H  
ATOM    600  C19  PA    15      26.239  22.336  47.964  1.00  0.00           C  
ATOM    601  H9R  PA    15      26.700  23.243  47.561  1.00  0.00           H  
ATOM    602  H9S  PA    15      27.070  21.647  48.137  1.00  0.00           H  
ATOM    603  C18  PA    15      25.501  22.723  49.267  1.00  0.00           C  
ATOM    604  H8R  PA    15      25.216  21.795  49.757  1.00  0.00           H  
ATOM    605  H8S  PA    15      24.554  23.248  49.076  1.00  0.00           H  
ATOM    606  C17  PA    15      26.371  23.505  50.265  1.00  0.00           C  
ATOM    607  H7R  PA    15      26.923  24.337  49.817  1.00  0.00           H  
ATOM    608  H7S  PA    15      27.127  22.795  50.602  1.00  0.00           H  
ATOM    609  C16  PA    15      25.518  24.068  51.427  1.00  0.00           C  
ATOM    610  H6R  PA    15      24.817  23.310  51.778  1.00  0.00           H  
ATOM    611  H6S  PA    15      24.910  24.902  51.059  1.00  0.00           H  
ATOM    612  C15  PA    15      26.372  24.453  52.650  1.00  0.00           C  
ATOM    613  H5R  PA    15      27.386  24.723  52.344  1.00  0.00           H  
ATOM    614  H5S  PA    15      26.492  23.531  53.215  1.00  0.00           H  
ATOM    615  C14  PA    15      25.760  25.543  53.576  1.00  0.00           C  
ATOM    616  H4R  PA    15      26.210  25.467  54.567  1.00  0.00           H  
ATOM    617  H4S  PA    15      24.693  25.377  53.742  1.00  0.00           H  
ATOM    618  C13  PA    15      25.937  26.974  53.015  1.00  0.00           C  
ATOM    619  H3R  PA    15      25.283  27.689  53.524  1.00  0.00           H  
ATOM    620  H3S  PA    15      25.586  26.965  51.990  1.00  0.00           H  
ATOM    621  C12  PA    15      27.381  27.517  53.024  1.00  0.00           C  
ATOM    622  H2R  PA    15      28.070  26.876  52.461  1.00  0.00           H  
ATOM    623  H2S  PA    15      27.384  28.497  52.551  1.00  0.00           H  
ATOM    624  C11  PE    16      27.915  27.730  54.409  1.00  0.00           C  
ATOM    625  O12  PE    16      27.259  27.666  55.433  1.00  0.00           O  
ATOM    626  O11  PE    16      29.218  28.000  54.339  1.00  0.00           O  
ATOM    627  C1   PE    16      30.015  28.176  55.530  1.00  0.00           C  
ATOM    628  HR   PE    16      31.003  27.800  55.301  1.00  0.00           H  
ATOM    629  HS   PE    16      29.629  27.624  56.400  1.00  0.00           H  
ATOM    630  C2   PE    16      30.194  29.672  55.802  1.00  0.00           C  
ATOM    631  HX   PE    16      31.062  29.737  56.451  1.00  0.00           H  
ATOM    632  C3   PE    16      28.932  30.222  56.492  1.00  0.00           C  
ATOM    633  HA   PE    16      28.019  29.975  55.933  1.00  0.00           H  
ATOM    634  HB   PE    16      29.005  31.313  56.491  1.00  0.00           H  
ATOM    635  O31  PE    16      28.837  29.641  57.841  1.00  0.00           O  
ATOM    636  P31  PE    16      29.705  30.210  59.068  1.00  0.00           P  
ATOM    637  O32  PE    16      29.083  31.640  59.097  1.00  0.00           O  
ATOM    638  C31  PE    16      27.673  31.773  59.335  1.00  0.00           C  
ATOM    639  H1A  PE    16      27.250  30.808  59.646  1.00  0.00           H  
ATOM    640  H1B  PE    16      27.153  32.118  58.442  1.00  0.00           H  
ATOM    641  C32  PE    16      27.555  32.812  60.427  1.00  0.00           C  
ATOM    642  H2A  PE    16      26.535  32.840  60.806  1.00  0.00           H  
ATOM    643  H2B  PE    16      28.236  32.512  61.225  1.00  0.00           H  
ATOM    644  N31  PE    16      27.903  34.215  59.987  1.00  0.00           N  
ATOM    645 HN1A  PE    16      27.216  34.607  59.307  1.00  0.00           H  
ATOM    646 HN1B  PE    16      27.946  34.855  60.795  1.00  0.00           H  
ATOM    647 HN1C  PE    16      28.791  34.310  59.455  1.00  0.00           H  
ATOM    648  O33  PE    16      29.374  29.521  60.338  1.00  0.00           O  
ATOM    649  O34  PE    16      31.134  30.350  58.704  1.00  0.00           O  
ATOM    650  O21  PE    16      30.455  30.438  54.584  1.00  0.00           O  
ATOM    651  C21  PE    16      31.645  30.311  53.963  1.00  0.00           C  
ATOM    652  O22  PE    16      32.623  29.760  54.441  1.00  0.00           O  
ATOM    653  C12  OL    17      31.573  30.813  52.534  1.00  0.00           C  
ATOM    654  H2R  OL    17      31.345  29.937  51.935  1.00  0.00           H  
ATOM    655  H2S  OL    17      30.735  31.502  52.434  1.00  0.00           H  
ATOM    656  C13  OL    17      32.825  31.550  52.010  1.00  0.00           C  
ATOM    657  H3R  OL    17      32.859  32.497  52.557  1.00  0.00           H  
ATOM    658  H3S  OL    17      33.732  30.990  52.252  1.00  0.00           H  
ATOM    659  C14  OL    17      32.836  31.807  50.471  1.00  0.00           C  
ATOM    660  H4R  OL    17      33.297  30.950  49.973  1.00  0.00           H  
ATOM    661  H4S  OL    17      31.855  31.969  50.036  1.00  0.00           H  
ATOM    662  C15  OL    17      33.651  33.043  50.106  1.00  0.00           C  
ATOM    663  H5R  OL    17      33.402  33.860  50.786  1.00  0.00           H  
ATOM    664  H5S  OL    17      34.691  32.752  50.232  1.00  0.00           H  
ATOM    665  C16  OL    17      33.439  33.558  48.671  1.00  0.00           C  
ATOM    666  H6R  OL    17      33.832  32.842  47.954  1.00  0.00           H  
ATOM    667  H6S  OL    17      32.370  33.605  48.445  1.00  0.00           H  
ATOM    668  C17  OL    17      34.088  34.951  48.457  1.00  0.00           C  
ATOM    669  H7R  OL    17      33.963  35.216  47.403  1.00  0.00           H  
ATOM    670  H7S  OL    17      33.519  35.700  49.008  1.00  0.00           H  
ATOM    671  C18  OL    17      35.562  35.150  48.925  1.00  0.00           C  
ATOM    672  H8R  OL    17      35.863  36.171  48.674  1.00  0.00           H  
ATOM    673  H8S  OL    17      35.639  35.093  50.009  1.00  0.00           H  
ATOM    674  C19  OL    17      36.585  34.155  48.429  1.00  0.00           C  
ATOM    675  H9R  OL    17      36.792  33.360  49.149  1.00  0.00           H  
ATOM    676 C110  OL    17      37.335  34.336  47.345  1.00  0.00           C  
ATOM    677 H10R  OL    17      38.121  33.614  47.108  1.00  0.00           H  
ATOM    678 C111  OL    17      36.898  35.259  46.217  1.00  0.00           C  
ATOM    679 H11R  OL    17      36.949  34.666  45.305  1.00  0.00           H  
ATOM    680 H11S  OL    17      35.862  35.551  46.361  1.00  0.00           H  
ATOM    681 C112  OL    17      37.647  36.578  45.962  1.00  0.00           C  
ATOM    682 H12R  OL    17      37.051  37.132  45.223  1.00  0.00           H  
ATOM    683 H12S  OL    17      37.650  37.221  46.844  1.00  0.00           H  
ATOM    684 C113  OL    17      39.051  36.306  45.376  1.00  0.00           C  
ATOM    685 H13R  OL    17      39.833  36.185  46.130  1.00  0.00           H  
ATOM    686 H13S  OL    17      39.004  35.349  44.851  1.00  0.00           H  
ATOM    687 C114  OL    17      39.459  37.410  44.392  1.00  0.00           C  
ATOM    688 H14R  OL    17      38.746  37.361  43.563  1.00  0.00           H  
ATOM    689 H14S  OL    17      39.349  38.386  44.870  1.00  0.00           H  
ATOM    690 C115  OL    17      40.928  37.219  43.942  1.00  0.00           C  
ATOM    691 H15R  OL    17      41.568  37.245  44.826  1.00  0.00           H  
ATOM    692 H15S  OL    17      41.016  36.222  43.518  1.00  0.00           H  
ATOM    693 C116  OL    17      41.469  38.232  42.912  1.00  0.00           C  
ATOM    694 H16R  OL    17      41.277  39.234  43.289  1.00  0.00           H  
ATOM    695 H16S  OL    17      42.554  38.125  42.778  1.00  0.00           H  
ATOM    696 C117  OL    17      40.782  38.046  41.553  1.00  0.00           C  
ATOM    697 H17R  OL    17      39.744  38.349  41.684  1.00  0.00           H  
ATOM    698 H17S  OL    17      41.222  38.706  40.801  1.00  0.00           H  
ATOM    699 C118  OL    17      40.977  36.608  41.035  1.00  0.00           C  
ATOM    700 H18R  OL    17      42.027  36.395  41.229  1.00  0.00           H  
ATOM    701 H18S  OL    17      40.811  36.560  39.961  1.00  0.00           H  
ATOM    702 H18T  OL    17      40.355  35.835  41.508  1.00  0.00           H  
TER     703       OL    17 
ATOM    703 C116  PA    18      37.759   7.606  38.769  1.00  0.00           C  
ATOM    704 H16R  PA    18      37.411   6.849  38.061  1.00  0.00           H  
ATOM    705 H16S  PA    18      38.772   7.358  39.077  1.00  0.00           H  
ATOM    706 H16T  PA    18      37.799   8.581  38.275  1.00  0.00           H  
ATOM    707 C115  PA    18      36.854   7.638  40.008  1.00  0.00           C  
ATOM    708 H15R  PA    18      36.866   6.656  40.485  1.00  0.00           H  
ATOM    709 H15S  PA    18      35.830   7.843  39.674  1.00  0.00           H  
ATOM    710 C114  PA    18      37.351   8.678  41.036  1.00  0.00           C  
ATOM    711 H14R  PA    18      38.440   8.694  41.060  1.00  0.00           H  
ATOM    712 H14S  PA    18      37.007   8.424  42.041  1.00  0.00           H  
ATOM    713 C113  PA    18      36.869  10.075  40.667  1.00  0.00           C  
ATOM    714 H13R  PA    18      35.802   9.993  40.487  1.00  0.00           H  
ATOM    715 H13S  PA    18      37.323  10.381  39.719  1.00  0.00           H  
ATOM    716 C112  PA    18      37.014  11.125  41.787  1.00  0.00           C  
ATOM    717 H12R  PA    18      36.563  10.731  42.705  1.00  0.00           H  
ATOM    718 H12S  PA    18      36.396  11.966  41.480  1.00  0.00           H  
ATOM    719 C111  PA    18      38.411  11.707  42.087  1.00  0.00           C  
ATOM    720 H11R  PA    18      38.902  11.994  41.157  1.00  0.00           H  
ATOM    721 H11S  PA    18      39.071  10.973  42.558  1.00  0.00           H  
ATOM    722 C110  PA    18      38.264  12.977  42.955  1.00  0.00           C  
ATOM    723 H10R  PA    18      37.771  13.742  42.357  1.00  0.00           H  
ATOM    724 H10S  PA    18      39.265  13.355  43.172  1.00  0.00           H  
ATOM    725  C19  PA    18      37.446  12.771  44.256  1.00  0.00           C  
ATOM    726  H9R  PA    18      37.845  11.900  44.763  1.00  0.00           H  
ATOM    727  H9S  PA    18      36.382  12.595  44.034  1.00  0.00           H  
ATOM    728  C18  PA    18      37.610  13.896  45.282  1.00  0.00           C  
ATOM    729  H8R  PA    18      37.128  14.821  44.960  1.00  0.00           H  
ATOM    730  H8S  PA    18      38.680  14.097  45.373  1.00  0.00           H  
ATOM    731  C17  PA    18      37.004  13.512  46.646  1.00  0.00           C  
ATOM    732  H7R  PA    18      37.500  12.663  47.130  1.00  0.00           H  
ATOM    733  H7S  PA    18      35.963  13.220  46.491  1.00  0.00           H  
ATOM    734  C16  PA    18      37.082  14.733  47.567  1.00  0.00           C  
ATOM    735  H6R  PA    18      36.421  15.491  47.158  1.00  0.00           H  
ATOM    736  H6S  PA    18      38.093  15.150  47.511  1.00  0.00           H  
ATOM    737  C15  PA    18      36.660  14.364  49.007  1.00  0.00           C  
ATOM    738  H5R  PA    18      37.208  13.457  49.274  1.00  0.00           H  
ATOM    739  H5S  PA    18      35.610  14.053  49.000  1.00  0.00           H  
ATOM    740  C14  PA    18      36.880  15.480  50.079  1.00  0.00           C  
ATOM    741  H4R  PA    18      37.925  15.802  50.095  1.00  0.00           H  
ATOM    742  H4S  PA    18      36.712  15.053  51.070  1.00  0.00           H  
ATOM    743  C13  PA    18      36.053  16.774  49.854  1.00  0.00           C  
ATOM    744  H3R  PA    18      34.983  16.611  49.707  1.00  0.00           H  
ATOM    745  H3S  PA    18      36.402  17.166  48.902  1.00  0.00           H  
ATOM    746  C12  PA    18      36.308  17.897  50.891  1.00  0.00           C  
ATOM    747  H2R  PA    18      36.145  18.845  50.394  1.00  0.00           H  
ATOM    748  H2S  PA    18      37.343  17.891  51.218  1.00  0.00           H  
ATOM    749  C11  PC    19      35.468  17.938  52.134  1.00  0.00           C  
ATOM    750  O12  PC    19      35.187  16.974  52.819  1.00  0.00           O  
ATOM    751  O11  PC    19      35.141  19.205  52.452  1.00  0.00           O  
ATOM    752  C1   PC    19      34.435  19.369  53.707  1.00  0.00           C  
ATOM    753  HR   PC    19      34.922  18.734  54.443  1.00  0.00           H  
ATOM    754  HS   PC    19      33.393  19.073  53.576  1.00  0.00           H  
ATOM    755  C2   PC    19      34.549  20.781  54.294  1.00  0.00           C  
ATOM    756  HX   PC    19      35.573  20.913  54.658  1.00  0.00           H  
ATOM    757  C3   PC    19      33.522  20.963  55.450  1.00  0.00           C  
ATOM    758  HA   PC    19      32.520  20.984  55.017  1.00  0.00           H  
ATOM    759  HB   PC    19      33.706  21.918  55.948  1.00  0.00           H  
ATOM    760  O31  PC    19      33.447  19.884  56.435  1.00  0.00           O  
ATOM    761  P31  PC    19      34.591  19.550  57.506  1.00  0.00           P  
ATOM    762  O32  PC    19      35.060  18.125  56.980  1.00  0.00           O  
ATOM    763  C31  PC    19      34.542  16.895  57.539  1.00  0.00           C  
ATOM    764  H1A  PC    19      33.477  17.010  57.791  1.00  0.00           H  
ATOM    765  H1B  PC    19      35.086  16.623  58.443  1.00  0.00           H  
ATOM    766  C32  PC    19      34.702  15.806  56.464  1.00  0.00           C  
ATOM    767  H2A  PC    19      34.234  16.214  55.576  1.00  0.00           H  
ATOM    768  H2B  PC    19      34.201  14.885  56.774  1.00  0.00           H  
ATOM    769  N31  PC    19      36.063  15.335  56.024  1.00  0.00           N  
ATOM    770  C33  PC    19      37.022  16.438  55.665  1.00  0.00           C  
ATOM    771  H3A  PC    19      37.976  16.036  55.320  1.00  0.00           H  
ATOM    772  H3B  PC    19      37.209  17.080  56.531  1.00  0.00           H  
ATOM    773  H3C  PC    19      36.552  17.006  54.862  1.00  0.00           H  
ATOM    774  C34  PC    19      36.646  14.445  57.059  1.00  0.00           C  
ATOM    775  H4A  PC    19      36.973  15.077  57.883  1.00  0.00           H  
ATOM    776  H4B  PC    19      37.483  13.897  56.628  1.00  0.00           H  
ATOM    777  H4C  PC    19      35.889  13.722  57.370  1.00  0.00           H  
ATOM    778  C35  PC    19      35.875  14.495  54.812  1.00  0.00           C  
ATOM    779  H5A  PC    19      35.517  15.134  54.004  1.00  0.00           H  
ATOM    780  H5B  PC    19      35.146  13.696  54.982  1.00  0.00           H  
ATOM    781  H5C  PC    19      36.860  14.080  54.603  1.00  0.00           H  
ATOM    782  O33  PC    19      35.729  20.487  57.341  1.00  0.00           O  
ATOM    783  O34  PC    19      34.013  19.369  58.865  1.00  0.00           O  
ATOM    784  O21  PC    19      34.216  21.758  53.270  1.00  0.00           O  
ATOM    785  C21  PC    19      35.195  22.275  52.501  1.00  0.00           C  
ATOM    786  O22  PC    19      36.386  22.069  52.664  1.00  0.00           O  
ATOM    787  C12  OL    20      34.606  23.069  51.358  1.00  0.00           C  
ATOM    788  H2R  OL    20      33.640  23.452  51.698  1.00  0.00           H  
ATOM    789  H2S  OL    20      35.232  23.931  51.110  1.00  0.00           H  
ATOM    790  C13  OL    20      34.385  22.142  50.137  1.00  0.00           C  
ATOM    791  H3R  OL    20      33.933  21.219  50.500  1.00  0.00           H  
ATOM    792  H3S  OL    20      33.708  22.619  49.417  1.00  0.00           H  
ATOM    793  C14  OL    20      35.667  21.708  49.408  1.00  0.00           C  
ATOM    794  H4R  OL    20      36.087  22.562  48.890  1.00  0.00           H  
ATOM    795  H4S  OL    20      36.394  21.358  50.143  1.00  0.00           H  
ATOM    796  C15  OL    20      35.415  20.623  48.348  1.00  0.00           C  
ATOM    797  H5R  OL    20      35.015  19.732  48.840  1.00  0.00           H  
ATOM    798  H5S  OL    20      34.675  21.000  47.646  1.00  0.00           H  
ATOM    799  C16  OL    20      36.672  20.245  47.545  1.00  0.00           C  
ATOM    800  H6R  OL    20      37.009  21.091  46.940  1.00  0.00           H  
ATOM    801  H6S  OL    20      37.459  20.027  48.272  1.00  0.00           H  
ATOM    802  C17  OL    20      36.413  19.037  46.608  1.00  0.00           C  
ATOM    803  H7R  OL    20      35.859  18.268  47.139  1.00  0.00           H  
ATOM    804  H7S  OL    20      35.801  19.307  45.743  1.00  0.00           H  
ATOM    805  C18  OL    20      37.683  18.385  46.067  1.00  0.00           C  
ATOM    806  H8R  OL    20      38.394  18.191  46.870  1.00  0.00           H  
ATOM    807  H8S  OL    20      37.386  17.414  45.671  1.00  0.00           H  
ATOM    808  C19  OL    20      38.360  19.278  45.055  1.00  0.00           C  
ATOM    809  H9R  OL    20      38.838  20.159  45.490  1.00  0.00           H  
ATOM    810 C110  OL    20      38.491  19.036  43.752  1.00  0.00           C  
ATOM    811 H10R  OL    20      39.076  19.736  43.162  1.00  0.00           H  
ATOM    812 C111  OL    20      37.905  17.875  42.952  1.00  0.00           C  
ATOM    813 H11R  OL    20      37.011  17.450  43.415  1.00  0.00           H  
ATOM    814 H11S  OL    20      37.551  18.254  41.987  1.00  0.00           H  
ATOM    815 C112  OL    20      38.938  16.727  42.763  1.00  0.00           C  
ATOM    816 H12R  OL    20      39.310  16.439  43.748  1.00  0.00           H  
ATOM    817 H12S  OL    20      38.428  15.858  42.350  1.00  0.00           H  
ATOM    818 C113  OL    20      40.175  17.057  41.895  1.00  0.00           C  
ATOM    819 H13R  OL    20      40.627  17.927  42.361  1.00  0.00           H  
ATOM    820 H13S  OL    20      40.938  16.265  41.926  1.00  0.00           H  
ATOM    821 C114  OL    20      39.851  17.400  40.424  1.00  0.00           C  
ATOM    822 H14R  OL    20      39.180  18.254  40.413  1.00  0.00           H  
ATOM    823 H14S  OL    20      40.766  17.724  39.928  1.00  0.00           H  
ATOM    824 C115  OL    20      39.177  16.245  39.656  1.00  0.00           C  
ATOM    825 H15R  OL    20      39.730  15.327  39.842  1.00  0.00           H  
ATOM    826 H15S  OL    20      38.182  16.099  40.082  1.00  0.00           H  
ATOM    827 C116  OL    20      39.051  16.383  38.122  1.00  0.00           C  
ATOM    828 H16R  OL    20      40.040  16.221  37.673  1.00  0.00           H  
ATOM    829 H16S  OL    20      38.445  15.523  37.815  1.00  0.00           H  
ATOM    830 C117  OL    20      38.389  17.723  37.643  1.00  0.00           C  
ATOM    831 H17R  OL    20      37.450  17.883  38.164  1.00  0.00           H  
ATOM    832 H17S  OL    20      39.002  18.610  37.854  1.00  0.00           H  
ATOM    833 C118  OL    20      38.020  17.796  36.161  1.00  0.00           C  
ATOM    834 H18R  OL    20      37.510  18.746  36.010  1.00  0.00           H  
ATOM    835 H18S  OL    20      37.358  16.994  35.823  1.00  0.00           H  
ATOM    836 H18T  OL    20      38.923  17.780  35.562  1.00  0.00           H  
TER     837       OL    20 
ATOM    837  C1  CHL    21      31.819  16.582  52.900  1.00  0.00           C  
ATOM    838  H11 CHL    21      32.752  17.131  52.981  1.00  0.00           H  
ATOM    839  H12 CHL    21      31.985  15.813  52.139  1.00  0.00           H  
ATOM    840  C2  CHL    21      31.650  15.958  54.296  1.00  0.00           C  
ATOM    841  H21 CHL    21      30.795  15.274  54.296  1.00  0.00           H  
ATOM    842  H22 CHL    21      32.518  15.367  54.579  1.00  0.00           H  
ATOM    843  C3  CHL    21      31.617  17.083  55.345  1.00  0.00           C  
ATOM    844  H31 CHL    21      32.574  17.624  55.305  1.00  0.00           H  
ATOM    845  C4  CHL    21      30.469  18.066  55.075  1.00  0.00           C  
ATOM    846  H41 CHL    21      29.508  17.572  55.218  1.00  0.00           H  
ATOM    847  H42 CHL    21      30.542  18.863  55.826  1.00  0.00           H  
ATOM    848  C5  CHL    21      30.537  18.619  53.651  1.00  0.00           C  
ATOM    849  C6  CHL    21      30.599  19.936  53.480  1.00  0.00           C  
ATOM    850  H61 CHL    21      30.568  20.584  54.358  1.00  0.00           H  
ATOM    851  C7  CHL    21      30.784  20.631  52.144  1.00  0.00           C  
ATOM    852  H71 CHL    21      30.102  21.483  52.089  1.00  0.00           H  
ATOM    853  H72 CHL    21      31.816  21.003  52.082  1.00  0.00           H  
ATOM    854  C8  CHL    21      30.494  19.716  50.932  1.00  0.00           C  
ATOM    855  H81 CHL    21      29.424  19.596  50.801  1.00  0.00           H  
ATOM    856  C9  CHL    21      31.169  18.314  51.178  1.00  0.00           C  
ATOM    857  H91 CHL    21      32.249  18.480  51.294  1.00  0.00           H  
ATOM    858  C10 CHL    21      30.681  17.590  52.504  1.00  0.00           C  
ATOM    859  C11 CHL    21      31.049  17.418  49.917  1.00  0.00           C  
ATOM    860 H111 CHL    21      31.644  16.517  50.064  1.00  0.00           H  
ATOM    861 H112 CHL    21      30.028  17.064  49.795  1.00  0.00           H  
ATOM    862  C12 CHL    21      31.528  18.161  48.635  1.00  0.00           C  
ATOM    863 H121 CHL    21      32.584  18.376  48.793  1.00  0.00           H  
ATOM    864 H122 CHL    21      31.476  17.496  47.776  1.00  0.00           H  
ATOM    865  C13 CHL    21      30.732  19.478  48.361  1.00  0.00           C  
ATOM    866  C14 CHL    21      30.948  20.381  49.602  1.00  0.00           C  
ATOM    867 H141 CHL    21      32.014  20.561  49.728  1.00  0.00           H  
ATOM    868  C15 CHL    21      30.383  21.757  49.192  1.00  0.00           C  
ATOM    869 H151 CHL    21      29.299  21.808  49.362  1.00  0.00           H  
ATOM    870 H152 CHL    21      30.871  22.546  49.772  1.00  0.00           H  
ATOM    871  C16 CHL    21      30.699  21.844  47.663  1.00  0.00           C  
ATOM    872 H161 CHL    21      29.785  22.110  47.133  1.00  0.00           H  
ATOM    873 H162 CHL    21      31.427  22.621  47.399  1.00  0.00           H  
ATOM    874  C17 CHL    21      31.218  20.438  47.210  1.00  0.00           C  
ATOM    875 H171 CHL    21      32.309  20.498  47.236  1.00  0.00           H  
ATOM    876  C18 CHL    21      29.243  19.108  48.077  1.00  0.00           C  
ATOM    877 H181 CHL    21      29.234  18.408  47.242  1.00  0.00           H  
ATOM    878 H182 CHL    21      28.670  19.983  47.773  1.00  0.00           H  
ATOM    879 H183 CHL    21      28.709  18.640  48.905  1.00  0.00           H  
ATOM    880  C19 CHL    21      29.322  16.825  52.274  1.00  0.00           C  
ATOM    881 H191 CHL    21      28.662  17.414  51.631  1.00  0.00           H  
ATOM    882 H192 CHL    21      28.772  16.527  53.175  1.00  0.00           H  
ATOM    883 H193 CHL    21      29.482  15.881  51.759  1.00  0.00           H  
ATOM    884  C20 CHL    21      30.800  20.079  45.734  1.00  0.00           C  
ATOM    885 H201 CHL    21      29.713  20.008  45.667  1.00  0.00           H  
ATOM    886  C21 CHL    21      31.458  18.749  45.279  1.00  0.00           C  
ATOM    887 H211 CHL    21      32.441  18.626  45.747  1.00  0.00           H  
ATOM    888 H212 CHL    21      31.590  18.755  44.194  1.00  0.00           H  
ATOM    889 H213 CHL    21      30.857  17.872  45.519  1.00  0.00           H  
ATOM    890  C22 CHL    21      31.240  21.166  44.715  1.00  0.00           C  
ATOM    891 H221 CHL    21      31.158  22.174  45.131  1.00  0.00           H  
ATOM    892 H222 CHL    21      32.299  20.977  44.598  1.00  0.00           H  
ATOM    893  C23 CHL    21      30.592  21.106  43.293  1.00  0.00           C  
ATOM    894 H231 CHL    21      31.146  20.398  42.670  1.00  0.00           H  
ATOM    895 H232 CHL    21      29.589  20.696  43.355  1.00  0.00           H  
ATOM    896  C24 CHL    21      30.505  22.474  42.571  1.00  0.00           C  
ATOM    897 H241 CHL    21      31.504  22.792  42.275  1.00  0.00           H  
ATOM    898 H242 CHL    21      30.111  23.231  43.255  1.00  0.00           H  
ATOM    899  C25 CHL    21      29.676  22.472  41.282  1.00  0.00           C  
ATOM    900 H251 CHL    21      29.742  21.496  40.803  1.00  0.00           H  
ATOM    901  C26 CHL    21      28.205  22.815  41.577  1.00  0.00           C  
ATOM    902 H261 CHL    21      27.735  22.059  42.215  1.00  0.00           H  
ATOM    903 H262 CHL    21      27.627  22.930  40.661  1.00  0.00           H  
ATOM    904 H263 CHL    21      28.139  23.773  42.085  1.00  0.00           H  
ATOM    905  C27 CHL    21      30.351  23.473  40.338  1.00  0.00           C  
ATOM    906 H271 CHL    21      29.792  23.548  39.405  1.00  0.00           H  
ATOM    907 H272 CHL    21      31.352  23.104  40.105  1.00  0.00           H  
ATOM    908 H273 CHL    21      30.485  24.452  40.810  1.00  0.00           H  
ATOM    909  O1  CHL    21      31.447  16.486  56.619  1.00  0.00           O  
ATOM    910  HO1 CHL    21      31.207  17.210  57.248  1.00  0.00           H  
TER     911      CHL    21 
ATOM    911 C116  PA    22      35.757  21.905  42.654  1.00  0.00           C  
ATOM    912 H16R  PA    22      36.230  21.031  42.194  1.00  0.00           H  
ATOM    913 H16S  PA    22      36.389  22.776  42.494  1.00  0.00           H  
ATOM    914 H16T  PA    22      34.792  22.060  42.171  1.00  0.00           H  
ATOM    915 C115  PA    22      35.560  21.711  44.160  1.00  0.00           C  
ATOM    916 H15R  PA    22      36.535  21.739  44.647  1.00  0.00           H  
ATOM    917 H15S  PA    22      35.140  20.716  44.291  1.00  0.00           H  
ATOM    918 C114  PA    22      34.592  22.736  44.791  1.00  0.00           C  
ATOM    919 H14R  PA    22      34.415  22.509  45.850  1.00  0.00           H  
ATOM    920 H14S  PA    22      33.654  22.584  44.259  1.00  0.00           H  
ATOM    921 C113  PA    22      35.020  24.218  44.643  1.00  0.00           C  
ATOM    922 H13R  PA    22      35.105  24.455  43.579  1.00  0.00           H  
ATOM    923 H13S  PA    22      36.008  24.349  45.084  1.00  0.00           H  
ATOM    924 C112  PA    22      34.064  25.257  45.275  1.00  0.00           C  
ATOM    925 H12R  PA    22      34.295  26.228  44.845  1.00  0.00           H  
ATOM    926 H12S  PA    22      34.210  25.369  46.350  1.00  0.00           H  
ATOM    927 C111  PA    22      32.595  24.920  45.023  1.00  0.00           C  
ATOM    928 H11R  PA    22      32.419  23.919  45.421  1.00  0.00           H  
ATOM    929 H11S  PA    22      32.402  24.892  43.947  1.00  0.00           H  
ATOM    930 C110  PA    22      31.615  25.875  45.726  1.00  0.00           C  
ATOM    931 H10R  PA    22      30.628  25.465  45.514  1.00  0.00           H  
ATOM    932 H10S  PA    22      31.627  26.883  45.297  1.00  0.00           H  
ATOM    933  C19  PA    22      31.825  25.960  47.259  1.00  0.00           C  
ATOM    934  H9R  PA    22      32.664  26.619  47.518  1.00  0.00           H  
ATOM    935  H9S  PA    22      32.104  24.976  47.649  1.00  0.00           H  
ATOM    936  C18  PA    22      30.516  26.408  47.942  1.00  0.00           C  
ATOM    937  H8R  PA    22      29.744  25.676  47.713  1.00  0.00           H  
ATOM    938  H8S  PA    22      30.128  27.363  47.577  1.00  0.00           H  
ATOM    939  C17  PA    22      30.631  26.398  49.460  1.00  0.00           C  
ATOM    940  H7R  PA    22      30.757  25.353  49.732  1.00  0.00           H  
ATOM    941  H7S  PA    22      29.670  26.697  49.878  1.00  0.00           H  
ATOM    942  C16  PA    22      31.748  27.270  50.079  1.00  0.00           C  
ATOM    943  H6R  PA    22      31.595  28.311  49.801  1.00  0.00           H  
ATOM    944  H6S  PA    22      32.750  26.982  49.734  1.00  0.00           H  
ATOM    945  C15  PA    22      31.644  27.209  51.609  1.00  0.00           C  
ATOM    946  H5R  PA    22      30.643  27.547  51.907  1.00  0.00           H  
ATOM    947  H5S  PA    22      32.361  27.897  52.047  1.00  0.00           H  
ATOM    948  C14  PA    22      31.944  25.818  52.180  1.00  0.00           C  
ATOM    949  H4R  PA    22      33.022  25.673  52.247  1.00  0.00           H  
ATOM    950  H4S  PA    22      31.549  25.038  51.541  1.00  0.00           H  
ATOM    951  C13  PA    22      31.336  25.645  53.565  1.00  0.00           C  
ATOM    952  H3R  PA    22      30.257  25.820  53.522  1.00  0.00           H  
ATOM    953  H3S  PA    22      31.808  26.369  54.220  1.00  0.00           H  
ATOM    954  C12  PA    22      31.646  24.286  54.184  1.00  0.00           C  
ATOM    955  H2R  PA    22      32.720  24.116  54.072  1.00  0.00           H  
ATOM    956  H2S  PA    22      31.070  23.487  53.717  1.00  0.00           H  
ATOM    957  C11  PE    23      31.298  24.256  55.641  1.00  0.00           C  
ATOM    958  O12  PE    23      30.940  25.219  56.287  1.00  0.00           O  
ATOM    959  O11  PE    23      31.406  23.017  56.143  1.00  0.00           O  
ATOM    960  C1   PE    23      31.049  22.799  57.533  1.00  0.00           C  
ATOM    961  HR   PE    23      31.681  23.393  58.199  1.00  0.00           H  
ATOM    962  HS   PE    23      31.238  21.746  57.721  1.00  0.00           H  
ATOM    963  C2   PE    23      29.542  23.006  57.834  1.00  0.00           C  
ATOM    964  HX   PE    23      29.196  23.976  57.458  1.00  0.00           H  
ATOM    965  C3   PE    23      29.331  22.955  59.374  1.00  0.00           C  
ATOM    966  HA   PE    23      30.019  23.666  59.830  1.00  0.00           H  
ATOM    967  HB   PE    23      29.580  21.972  59.784  1.00  0.00           H  
ATOM    968  O31  PE    23      27.969  23.281  59.767  1.00  0.00           O  
ATOM    969  P31  PE    23      27.560  24.773  60.148  1.00  0.00           P  
ATOM    970  O32  PE    23      27.537  25.546  58.752  1.00  0.00           O  
ATOM    971  C31  PE    23      26.640  25.180  57.673  1.00  0.00           C  
ATOM    972  H1A  PE    23      26.447  24.109  57.693  1.00  0.00           H  
ATOM    973  H1B  PE    23      27.154  25.373  56.725  1.00  0.00           H  
ATOM    974  C32  PE    23      25.300  25.948  57.758  1.00  0.00           C  
ATOM    975  H2A  PE    23      24.612  25.566  56.991  1.00  0.00           H  
ATOM    976  H2B  PE    23      24.838  25.842  58.747  1.00  0.00           H  
ATOM    977  N31  PE    23      25.422  27.433  57.571  1.00  0.00           N  
ATOM    978 HN1A  PE    23      24.483  27.904  57.521  1.00  0.00           H  
ATOM    979 HN1B  PE    23      25.844  27.890  58.398  1.00  0.00           H  
ATOM    980 HN1C  PE    23      26.017  27.678  56.759  1.00  0.00           H  
ATOM    981  O33  PE    23      26.210  24.715  60.747  1.00  0.00           O  
ATOM    982  O34  PE    23      28.643  25.401  60.934  1.00  0.00           O  
ATOM    983  O21  PE    23      28.800  21.908  57.223  1.00  0.00           O  
ATOM    984  C21  PE    23      28.344  22.058  55.960  1.00  0.00           C  
ATOM    985  O22  PE    23      28.483  23.081  55.320  1.00  0.00           O  
ATOM    986  C12  OL    24      27.675  20.797  55.432  1.00  0.00           C  
ATOM    987  H2R  OL    24      28.411  20.012  55.505  1.00  0.00           H  
ATOM    988  H2S  OL    24      26.867  20.474  56.092  1.00  0.00           H  
ATOM    989  C13  OL    24      27.192  20.843  53.958  1.00  0.00           C  
ATOM    990  H3R  OL    24      26.322  21.502  53.900  1.00  0.00           H  
ATOM    991  H3S  OL    24      27.970  21.208  53.282  1.00  0.00           H  
ATOM    992  C14  OL    24      26.771  19.455  53.440  1.00  0.00           C  
ATOM    993  H4R  OL    24      27.578  18.720  53.506  1.00  0.00           H  
ATOM    994  H4S  OL    24      25.996  19.081  54.102  1.00  0.00           H  
ATOM    995  C15  OL    24      26.246  19.503  51.989  1.00  0.00           C  
ATOM    996  H5R  OL    24      25.468  20.266  51.904  1.00  0.00           H  
ATOM    997  H5S  OL    24      27.045  19.741  51.276  1.00  0.00           H  
ATOM    998  C16  OL    24      25.601  18.163  51.619  1.00  0.00           C  
ATOM    999  H6R  OL    24      26.204  17.326  51.975  1.00  0.00           H  
ATOM   1000  H6S  OL    24      24.660  18.090  52.166  1.00  0.00           H  
ATOM   1001  C17  OL    24      25.359  18.010  50.104  1.00  0.00           C  
ATOM   1002  H7R  OL    24      24.883  18.898  49.680  1.00  0.00           H  
ATOM   1003  H7S  OL    24      26.309  17.907  49.568  1.00  0.00           H  
ATOM   1004  C18  OL    24      24.464  16.780  49.868  1.00  0.00           C  
ATOM   1005  H8R  OL    24      24.936  15.893  50.289  1.00  0.00           H  
ATOM   1006  H8S  OL    24      23.493  16.901  50.352  1.00  0.00           H  
ATOM   1007  C19  OL    24      24.351  16.501  48.407  1.00  0.00           C  
ATOM   1008  H9R  OL    24      25.296  16.196  47.968  1.00  0.00           H  
ATOM   1009 C110  OL    24      23.258  16.463  47.658  1.00  0.00           C  
ATOM   1010 H10R  OL    24      23.427  16.174  46.626  1.00  0.00           H  
ATOM   1011 C111  OL    24      21.809  16.757  48.042  1.00  0.00           C  
ATOM   1012 H11R  OL    24      21.692  17.144  49.057  1.00  0.00           H  
ATOM   1013 H11S  OL    24      21.451  17.532  47.363  1.00  0.00           H  
ATOM   1014 C112  OL    24      20.908  15.502  47.945  1.00  0.00           C  
ATOM   1015 H12R  OL    24      21.048  14.969  47.001  1.00  0.00           H  
ATOM   1016 H12S  OL    24      21.186  14.829  48.760  1.00  0.00           H  
ATOM   1017 C113  OL    24      19.403  15.795  48.026  1.00  0.00           C  
ATOM   1018 H13R  OL    24      19.159  16.555  48.772  1.00  0.00           H  
ATOM   1019 H13S  OL    24      19.072  16.197  47.067  1.00  0.00           H  
ATOM   1020 C114  OL    24      18.592  14.508  48.229  1.00  0.00           C  
ATOM   1021 H14R  OL    24      17.556  14.818  48.141  1.00  0.00           H  
ATOM   1022 H14S  OL    24      18.801  13.833  47.391  1.00  0.00           H  
ATOM   1023 C115  OL    24      18.743  13.719  49.555  1.00  0.00           C  
ATOM   1024 H15R  OL    24      18.084  12.852  49.481  1.00  0.00           H  
ATOM   1025 H15S  OL    24      19.759  13.343  49.698  1.00  0.00           H  
ATOM   1026 C116  OL    24      18.355  14.503  50.814  1.00  0.00           C  
ATOM   1027 H16R  OL    24      19.087  15.303  50.942  1.00  0.00           H  
ATOM   1028 H16S  OL    24      17.358  14.934  50.683  1.00  0.00           H  
ATOM   1029 C117  OL    24      18.389  13.621  52.078  1.00  0.00           C  
ATOM   1030 H17R  OL    24      17.760  12.728  51.962  1.00  0.00           H  
ATOM   1031 H17S  OL    24      19.412  13.282  52.229  1.00  0.00           H  
ATOM   1032 C118  OL    24      17.976  14.416  53.329  1.00  0.00           C  
ATOM   1033 H18R  OL    24      18.349  13.924  54.227  1.00  0.00           H  
ATOM   1034 H18S  OL    24      16.889  14.460  53.393  1.00  0.00           H  
ATOM   1035 H18T  OL    24      18.380  15.432  53.322  1.00  0.00           H  
TER    1036       OL    24 
ATOM   1036  C1  CHL    25      27.189  31.985  53.259  1.00  0.00           C  
ATOM   1037  H11 CHL    25      28.148  32.499  53.175  1.00  0.00           H  
ATOM   1038  H12 CHL    25      27.374  30.919  53.388  1.00  0.00           H  
ATOM   1039  C2  CHL    25      26.465  32.422  54.559  1.00  0.00           C  
ATOM   1040  H21 CHL    25      25.635  31.734  54.748  1.00  0.00           H  
ATOM   1041  H22 CHL    25      27.142  32.422  55.406  1.00  0.00           H  
ATOM   1042  C3  CHL    25      25.962  33.849  54.506  1.00  0.00           C  
ATOM   1043  H31 CHL    25      26.793  34.538  54.348  1.00  0.00           H  
ATOM   1044  C4  CHL    25      24.984  33.964  53.378  1.00  0.00           C  
ATOM   1045  H41 CHL    25      24.109  33.364  53.626  1.00  0.00           H  
ATOM   1046  H42 CHL    25      24.731  35.021  53.416  1.00  0.00           H  
ATOM   1047  C5  CHL    25      25.593  33.556  52.044  1.00  0.00           C  
ATOM   1048  C6  CHL    25      25.461  34.424  51.059  1.00  0.00           C  
ATOM   1049  H61 CHL    25      24.925  35.356  51.245  1.00  0.00           H  
ATOM   1050  C7  CHL    25      26.133  34.277  49.722  1.00  0.00           C  
ATOM   1051  H71 CHL    25      25.447  34.493  48.907  1.00  0.00           H  
ATOM   1052  H72 CHL    25      26.888  35.066  49.707  1.00  0.00           H  
ATOM   1053  C8  CHL    25      26.755  32.878  49.455  1.00  0.00           C  
ATOM   1054  H81 CHL    25      25.981  32.187  49.111  1.00  0.00           H  
ATOM   1055  C9  CHL    25      27.455  32.328  50.742  1.00  0.00           C  
ATOM   1056  H91 CHL    25      28.240  33.044  51.014  1.00  0.00           H  
ATOM   1057  C10 CHL    25      26.413  32.245  51.938  1.00  0.00           C  
ATOM   1058  C11 CHL    25      28.269  31.022  50.454  1.00  0.00           C  
ATOM   1059 H111 CHL    25      28.851  30.741  51.340  1.00  0.00           H  
ATOM   1060 H112 CHL    25      27.575  30.219  50.213  1.00  0.00           H  
ATOM   1061  C12 CHL    25      29.250  31.207  49.267  1.00  0.00           C  
ATOM   1062 H121 CHL    25      29.933  32.000  49.533  1.00  0.00           H  
ATOM   1063 H122 CHL    25      29.836  30.305  49.071  1.00  0.00           H  
ATOM   1064  C13 CHL    25      28.530  31.663  47.991  1.00  0.00           C  
ATOM   1065  C14 CHL    25      27.787  32.993  48.322  1.00  0.00           C  
ATOM   1066 H141 CHL    25      28.518  33.724  48.697  1.00  0.00           H  
ATOM   1067  C15 CHL    25      27.332  33.536  46.954  1.00  0.00           C  
ATOM   1068 H151 CHL    25      26.398  33.079  46.610  1.00  0.00           H  
ATOM   1069 H152 CHL    25      27.113  34.604  46.958  1.00  0.00           H  
ATOM   1070  C16 CHL    25      28.538  33.113  46.063  1.00  0.00           C  
ATOM   1071 H161 CHL    25      28.136  32.502  45.262  1.00  0.00           H  
ATOM   1072 H162 CHL    25      29.085  33.944  45.604  1.00  0.00           H  
ATOM   1073  C17 CHL    25      29.497  32.213  46.903  1.00  0.00           C  
ATOM   1074 H171 CHL    25      30.249  32.877  47.362  1.00  0.00           H  
ATOM   1075  C18 CHL    25      27.614  30.455  47.525  1.00  0.00           C  
ATOM   1076 H181 CHL    25      28.183  29.523  47.538  1.00  0.00           H  
ATOM   1077 H182 CHL    25      27.166  30.496  46.532  1.00  0.00           H  
ATOM   1078 H183 CHL    25      26.776  30.334  48.206  1.00  0.00           H  
ATOM   1079  C19 CHL    25      25.427  31.071  51.721  1.00  0.00           C  
ATOM   1080 H191 CHL    25      24.783  30.920  52.593  1.00  0.00           H  
ATOM   1081 H192 CHL    25      25.954  30.138  51.550  1.00  0.00           H  
ATOM   1082 H193 CHL    25      24.809  31.250  50.844  1.00  0.00           H  
ATOM   1083  C20 CHL    25      30.196  31.141  46.009  1.00  0.00           C  
ATOM   1084 H201 CHL    25      29.378  30.536  45.632  1.00  0.00           H  
ATOM   1085  C21 CHL    25      31.132  30.107  46.692  1.00  0.00           C  
ATOM   1086 H211 CHL    25      30.577  29.424  47.329  1.00  0.00           H  
ATOM   1087 H212 CHL    25      31.887  30.619  47.286  1.00  0.00           H  
ATOM   1088 H213 CHL    25      31.623  29.448  45.959  1.00  0.00           H  
ATOM   1089  C22 CHL    25      30.907  31.776  44.785  1.00  0.00           C  
ATOM   1090 H221 CHL    25      31.326  30.917  44.263  1.00  0.00           H  
ATOM   1091 H222 CHL    25      30.163  32.254  44.141  1.00  0.00           H  
ATOM   1092  C23 CHL    25      32.044  32.800  45.030  1.00  0.00           C  
ATOM   1093 H231 CHL    25      31.649  33.695  45.502  1.00  0.00           H  
ATOM   1094 H232 CHL    25      32.775  32.337  45.695  1.00  0.00           H  
ATOM   1095  C24 CHL    25      32.750  33.288  43.753  1.00  0.00           C  
ATOM   1096 H241 CHL    25      33.054  32.390  43.218  1.00  0.00           H  
ATOM   1097 H242 CHL    25      32.039  33.840  43.125  1.00  0.00           H  
ATOM   1098  C25 CHL    25      33.930  34.237  44.081  1.00  0.00           C  
ATOM   1099 H251 CHL    25      34.496  33.896  44.953  1.00  0.00           H  
ATOM   1100  C26 CHL    25      35.022  34.333  43.020  1.00  0.00           C  
ATOM   1101 H261 CHL    25      34.673  34.508  42.001  1.00  0.00           H  
ATOM   1102 H262 CHL    25      35.591  33.406  43.058  1.00  0.00           H  
ATOM   1103 H263 CHL    25      35.691  35.148  43.301  1.00  0.00           H  
ATOM   1104  C27 CHL    25      33.370  35.641  44.330  1.00  0.00           C  
ATOM   1105 H271 CHL    25      32.864  35.995  43.433  1.00  0.00           H  
ATOM   1106 H272 CHL    25      34.199  36.314  44.548  1.00  0.00           H  
ATOM   1107 H273 CHL    25      32.634  35.667  45.141  1.00  0.00           H  
ATOM   1108  O1  CHL    25      25.260  34.199  55.691  1.00  0.00           O  
ATOM   1109  HO1 CHL    25      25.977  34.514  56.298  1.00  0.00           H  
TER    1110      CHL    25 
ATOM   1110  C1  CHL    26      72.327  15.210  49.301  1.00  0.00           C  
ATOM   1111  H11 CHL    26      73.226  15.825  49.308  1.00  0.00           H  
ATOM   1112  H12 CHL    26      72.549  14.262  48.830  1.00  0.00           H  
ATOM   1113  C2  CHL    26      71.993  14.986  50.800  1.00  0.00           C  
ATOM   1114  H21 CHL    26      71.174  14.281  50.947  1.00  0.00           H  
ATOM   1115  H22 CHL    26      72.878  14.543  51.268  1.00  0.00           H  
ATOM   1116  C3  CHL    26      71.722  16.358  51.442  1.00  0.00           C  
ATOM   1117  H31 CHL    26      72.633  16.946  51.296  1.00  0.00           H  
ATOM   1118  C4  CHL    26      70.583  17.093  50.736  1.00  0.00           C  
ATOM   1119  H41 CHL    26      69.620  16.633  50.995  1.00  0.00           H  
ATOM   1120  H42 CHL    26      70.584  18.090  51.190  1.00  0.00           H  
ATOM   1121  C5  CHL    26      70.798  17.182  49.209  1.00  0.00           C  
ATOM   1122  C6  CHL    26      70.579  18.339  48.599  1.00  0.00           C  
ATOM   1123  H61 CHL    26      70.204  19.175  49.182  1.00  0.00           H  
ATOM   1124  C7  CHL    26      70.772  18.602  47.116  1.00  0.00           C  
ATOM   1125  H71 CHL    26      69.909  19.148  46.737  1.00  0.00           H  
ATOM   1126  H72 CHL    26      71.610  19.287  46.977  1.00  0.00           H  
ATOM   1127  C8  CHL    26      71.013  17.340  46.248  1.00  0.00           C  
ATOM   1128  H81 CHL    26      70.044  16.903  45.993  1.00  0.00           H  
ATOM   1129  C9  CHL    26      71.920  16.335  47.023  1.00  0.00           C  
ATOM   1130  H91 CHL    26      72.840  16.880  47.261  1.00  0.00           H  
ATOM   1131  C10 CHL    26      71.279  15.945  48.424  1.00  0.00           C  
ATOM   1132  C11 CHL    26      72.356  15.153  46.065  1.00  0.00           C  
ATOM   1133 H111 CHL    26      73.017  14.465  46.585  1.00  0.00           H  
ATOM   1134 H112 CHL    26      71.498  14.546  45.761  1.00  0.00           H  
ATOM   1135  C12 CHL    26      73.074  15.654  44.765  1.00  0.00           C  
ATOM   1136 H121 CHL    26      74.008  16.177  45.000  1.00  0.00           H  
ATOM   1137 H122 CHL    26      73.357  14.808  44.139  1.00  0.00           H  
ATOM   1138  C13 CHL    26      72.151  16.603  43.968  1.00  0.00           C  
ATOM   1139  C14 CHL    26      71.765  17.742  44.956  1.00  0.00           C  
ATOM   1140 H141 CHL    26      72.705  18.144  45.333  1.00  0.00           H  
ATOM   1141  C15 CHL    26      71.238  18.920  44.142  1.00  0.00           C  
ATOM   1142 H151 CHL    26      70.145  18.926  44.072  1.00  0.00           H  
ATOM   1143 H152 CHL    26      71.568  19.860  44.594  1.00  0.00           H  
ATOM   1144  C16 CHL    26      71.951  18.730  42.790  1.00  0.00           C  
ATOM   1145 H161 CHL    26      71.193  18.558  42.036  1.00  0.00           H  
ATOM   1146 H162 CHL    26      72.479  19.659  42.552  1.00  0.00           H  
ATOM   1147  C17 CHL    26      72.884  17.469  42.895  1.00  0.00           C  
ATOM   1148 H171 CHL    26      73.815  17.811  43.362  1.00  0.00           H  
ATOM   1149  C18 CHL    26      70.905  15.807  43.429  1.00  0.00           C  
ATOM   1150 H181 CHL    26      71.164  14.927  42.826  1.00  0.00           H  
ATOM   1151 H182 CHL    26      70.231  16.433  42.851  1.00  0.00           H  
ATOM   1152 H183 CHL    26      70.305  15.447  44.260  1.00  0.00           H  
ATOM   1153  C19 CHL    26      70.051  15.052  48.181  1.00  0.00           C  
ATOM   1154 H191 CHL    26      70.276  14.105  47.679  1.00  0.00           H  
ATOM   1155 H192 CHL    26      69.313  15.583  47.583  1.00  0.00           H  
ATOM   1156 H193 CHL    26      69.601  14.865  49.149  1.00  0.00           H  
ATOM   1157  C20 CHL    26      73.268  16.802  41.514  1.00  0.00           C  
ATOM   1158 H201 CHL    26      72.355  16.530  40.989  1.00  0.00           H  
ATOM   1159  C21 CHL    26      74.000  15.453  41.607  1.00  0.00           C  
ATOM   1160 H211 CHL    26      74.337  15.192  40.606  1.00  0.00           H  
ATOM   1161 H212 CHL    26      73.277  14.693  41.897  1.00  0.00           H  
ATOM   1162 H213 CHL    26      74.861  15.427  42.284  1.00  0.00           H  
ATOM   1163  C22 CHL    26      74.067  17.790  40.612  1.00  0.00           C  
ATOM   1164 H221 CHL    26      73.535  18.736  40.667  1.00  0.00           H  
ATOM   1165 H222 CHL    26      75.070  17.951  41.021  1.00  0.00           H  
ATOM   1166  C23 CHL    26      74.223  17.398  39.114  1.00  0.00           C  
ATOM   1167 H231 CHL    26      74.969  16.610  39.010  1.00  0.00           H  
ATOM   1168 H232 CHL    26      73.275  17.002  38.731  1.00  0.00           H  
ATOM   1169  C24 CHL    26      74.648  18.550  38.178  1.00  0.00           C  
ATOM   1170 H241 CHL    26      74.726  18.168  37.161  1.00  0.00           H  
ATOM   1171 H242 CHL    26      73.854  19.300  38.195  1.00  0.00           H  
ATOM   1172  C25 CHL    26      75.967  19.280  38.448  1.00  0.00           C  
ATOM   1173 H251 CHL    26      75.813  19.907  39.320  1.00  0.00           H  
ATOM   1174  C26 CHL    26      77.195  18.354  38.590  1.00  0.00           C  
ATOM   1175 H261 CHL    26      76.993  17.642  39.384  1.00  0.00           H  
ATOM   1176 H262 CHL    26      78.119  18.873  38.871  1.00  0.00           H  
ATOM   1177 H263 CHL    26      77.379  17.814  37.655  1.00  0.00           H  
ATOM   1178  C27 CHL    26      76.187  20.224  37.279  1.00  0.00           C  
ATOM   1179 H271 CHL    26      77.011  20.895  37.500  1.00  0.00           H  
ATOM   1180 H272 CHL    26      75.290  20.819  37.096  1.00  0.00           H  
ATOM   1181 H273 CHL    26      76.424  19.652  36.383  1.00  0.00           H  
ATOM   1182  O1  CHL    26      71.348  16.273  52.822  1.00  0.00           O  
ATOM   1183  HO1 CHL    26      72.099  15.833  53.299  1.00  0.00           H  
TER    1184      CHL    26 
ATOM   1184 C116  PA    27      36.839  73.576  41.062  1.00  0.00           C  
ATOM   1185 H16R  PA    27      37.920  73.700  41.006  1.00  0.00           H  
ATOM   1186 H16S  PA    27      36.383  74.549  40.903  1.00  0.00           H  
ATOM   1187 H16T  PA    27      36.536  72.875  40.273  1.00  0.00           H  
ATOM   1188 C115  PA    27      36.404  73.095  42.450  1.00  0.00           C  
ATOM   1189 H15R  PA    27      36.840  73.753  43.209  1.00  0.00           H  
ATOM   1190 H15S  PA    27      36.797  72.090  42.591  1.00  0.00           H  
ATOM   1191 C114  PA    27      34.869  72.997  42.554  1.00  0.00           C  
ATOM   1192 H14R  PA    27      34.600  72.303  41.756  1.00  0.00           H  
ATOM   1193 H14S  PA    27      34.367  73.943  42.318  1.00  0.00           H  
ATOM   1194 C113  PA    27      34.351  72.480  43.924  1.00  0.00           C  
ATOM   1195 H13R  PA    27      34.636  71.439  44.075  1.00  0.00           H  
ATOM   1196 H13S  PA    27      33.260  72.494  43.906  1.00  0.00           H  
ATOM   1197 C112  PA    27      34.843  73.250  45.168  1.00  0.00           C  
ATOM   1198 H12R  PA    27      34.342  74.218  45.258  1.00  0.00           H  
ATOM   1199 H12S  PA    27      35.915  73.443  45.069  1.00  0.00           H  
ATOM   1200 C111  PA    27      34.577  72.488  46.486  1.00  0.00           C  
ATOM   1201 H11R  PA    27      34.857  73.194  47.271  1.00  0.00           H  
ATOM   1202 H11S  PA    27      35.233  71.620  46.572  1.00  0.00           H  
ATOM   1203 C110  PA    27      33.132  71.930  46.625  1.00  0.00           C  
ATOM   1204 H10R  PA    27      33.068  71.136  45.887  1.00  0.00           H  
ATOM   1205 H10S  PA    27      32.401  72.702  46.361  1.00  0.00           H  
ATOM   1206  C19  PA    27      32.776  71.300  47.998  1.00  0.00           C  
ATOM   1207  H9R  PA    27      33.647  70.753  48.349  1.00  0.00           H  
ATOM   1208  H9S  PA    27      31.952  70.576  47.969  1.00  0.00           H  
ATOM   1209  C18  PA    27      32.401  72.437  48.946  1.00  0.00           C  
ATOM   1210  H8R  PA    27      31.443  72.858  48.627  1.00  0.00           H  
ATOM   1211  H8S  PA    27      33.176  73.188  48.812  1.00  0.00           H  
ATOM   1212  C17  PA    27      32.247  72.074  50.428  1.00  0.00           C  
ATOM   1213  H7R  PA    27      33.211  71.855  50.896  1.00  0.00           H  
ATOM   1214  H7S  PA    27      31.612  71.199  50.499  1.00  0.00           H  
ATOM   1215  C16  PA    27      31.566  73.209  51.197  1.00  0.00           C  
ATOM   1216  H6R  PA    27      30.582  73.417  50.780  1.00  0.00           H  
ATOM   1217  H6S  PA    27      32.185  74.105  51.077  1.00  0.00           H  
ATOM   1218  C15  PA    27      31.367  72.813  52.670  1.00  0.00           C  
ATOM   1219  H5R  PA    27      31.234  73.731  53.247  1.00  0.00           H  
ATOM   1220  H5S  PA    27      32.301  72.355  52.984  1.00  0.00           H  
ATOM   1221  C14  PA    27      30.152  71.856  52.920  1.00  0.00           C  
ATOM   1222  H4R  PA    27      30.244  70.928  52.357  1.00  0.00           H  
ATOM   1223  H4S  PA    27      29.290  72.358  52.480  1.00  0.00           H  
ATOM   1224  C13  PA    27      29.841  71.498  54.412  1.00  0.00           C  
ATOM   1225  H3R  PA    27      30.659  70.944  54.866  1.00  0.00           H  
ATOM   1226  H3S  PA    27      28.961  70.850  54.545  1.00  0.00           H  
ATOM   1227  C12  PA    27      29.651  72.762  55.246  1.00  0.00           C  
ATOM   1228  H2R  PA    27      28.938  73.424  54.760  1.00  0.00           H  
ATOM   1229  H2S  PA    27      30.595  73.299  55.300  1.00  0.00           H  
ATOM   1230  C11  PC    28      29.239  72.412  56.654  1.00  0.00           C  
ATOM   1231  O12  PC    28      28.092  72.348  57.051  1.00  0.00           O  
ATOM   1232  O11  PC    28      30.317  72.162  57.423  1.00  0.00           O  
ATOM   1233  C1   PC    28      30.110  71.659  58.776  1.00  0.00           C  
ATOM   1234  HR   PC    28      29.630  70.678  58.764  1.00  0.00           H  
ATOM   1235  HS   PC    28      29.454  72.337  59.320  1.00  0.00           H  
ATOM   1236  C2   PC    28      31.455  71.465  59.510  1.00  0.00           C  
ATOM   1237  HX   PC    28      31.236  71.192  60.540  1.00  0.00           H  
ATOM   1238  C3   PC    28      32.299  72.783  59.599  1.00  0.00           C  
ATOM   1239  HA   PC    28      31.809  73.539  60.226  1.00  0.00           H  
ATOM   1240  HB   PC    28      32.359  73.213  58.595  1.00  0.00           H  
ATOM   1241  O31  PC    28      33.675  72.531  60.074  1.00  0.00           O  
ATOM   1242  P31  PC    28      34.081  72.149  61.607  1.00  0.00           P  
ATOM   1243  O32  PC    28      34.420  73.514  62.339  1.00  0.00           O  
ATOM   1244  C31  PC    28      33.407  74.409  62.824  1.00  0.00           C  
ATOM   1245  H1A  PC    28      32.493  74.293  62.238  1.00  0.00           H  
ATOM   1246  H1B  PC    28      33.833  75.388  62.613  1.00  0.00           H  
ATOM   1247  C32  PC    28      33.133  74.162  64.341  1.00  0.00           C  
ATOM   1248  H2A  PC    28      34.041  74.271  64.934  1.00  0.00           H  
ATOM   1249  H2B  PC    28      32.760  73.149  64.472  1.00  0.00           H  
ATOM   1250  N31  PC    28      32.158  75.026  65.087  1.00  0.00           N  
ATOM   1251  C33  PC    28      32.818  76.315  65.411  1.00  0.00           C  
ATOM   1252  H3A  PC    28      33.627  76.181  66.139  1.00  0.00           H  
ATOM   1253  H3B  PC    28      32.034  76.955  65.806  1.00  0.00           H  
ATOM   1254  H3C  PC    28      33.203  76.727  64.482  1.00  0.00           H  
ATOM   1255  C34  PC    28      30.893  75.356  64.356  1.00  0.00           C  
ATOM   1256  H4A  PC    28      31.167  76.025  63.543  1.00  0.00           H  
ATOM   1257  H4B  PC    28      30.236  75.872  65.058  1.00  0.00           H  
ATOM   1258  H4C  PC    28      30.363  74.473  63.988  1.00  0.00           H  
ATOM   1259  C35  PC    28      31.786  74.323  66.345  1.00  0.00           C  
ATOM   1260  H5A  PC    28      31.448  73.337  66.046  1.00  0.00           H  
ATOM   1261  H5B  PC    28      30.962  74.870  66.815  1.00  0.00           H  
ATOM   1262  H5C  PC    28      32.661  74.212  66.993  1.00  0.00           H  
ATOM   1263  O33  PC    28      32.933  71.524  62.295  1.00  0.00           O  
ATOM   1264  O34  PC    28      35.349  71.385  61.583  1.00  0.00           O  
ATOM   1265  O21  PC    28      32.221  70.411  58.818  1.00  0.00           O  
ATOM   1266  C21  PC    28      31.853  69.106  58.653  1.00  0.00           C  
ATOM   1267  O22  PC    28      30.818  68.598  59.062  1.00  0.00           O  
ATOM   1268  C12  OL    29      32.921  68.369  57.859  1.00  0.00           C  
ATOM   1269  H2R  OL    29      33.859  68.744  58.268  1.00  0.00           H  
ATOM   1270  H2S  OL    29      32.949  67.291  58.030  1.00  0.00           H  
ATOM   1271  C13  OL    29      32.846  68.709  56.346  1.00  0.00           C  
ATOM   1272  H3R  OL    29      32.747  69.791  56.302  1.00  0.00           H  
ATOM   1273  H3S  OL    29      33.776  68.432  55.842  1.00  0.00           H  
ATOM   1274  C14  OL    29      31.688  68.110  55.520  1.00  0.00           C  
ATOM   1275  H4R  OL    29      31.730  67.023  55.624  1.00  0.00           H  
ATOM   1276  H4S  OL    29      30.756  68.460  55.961  1.00  0.00           H  
ATOM   1277  C15  OL    29      31.772  68.532  54.018  1.00  0.00           C  
ATOM   1278  H5R  OL    29      31.939  69.616  53.971  1.00  0.00           H  
ATOM   1279  H5S  OL    29      32.667  68.081  53.589  1.00  0.00           H  
ATOM   1280  C16  OL    29      30.570  68.173  53.090  1.00  0.00           C  
ATOM   1281  H6R  OL    29      30.232  67.137  53.203  1.00  0.00           H  
ATOM   1282  H6S  OL    29      29.722  68.800  53.379  1.00  0.00           H  
ATOM   1283  C17  OL    29      30.958  68.387  51.594  1.00  0.00           C  
ATOM   1284  H7R  OL    29      31.305  69.404  51.446  1.00  0.00           H  
ATOM   1285  H7S  OL    29      31.792  67.747  51.335  1.00  0.00           H  
ATOM   1286  C18  OL    29      29.880  68.039  50.561  1.00  0.00           C  
ATOM   1287  H8R  OL    29      29.525  67.042  50.795  1.00  0.00           H  
ATOM   1288  H8S  OL    29      29.085  68.784  50.595  1.00  0.00           H  
ATOM   1289  C19  OL    29      30.388  68.009  49.148  1.00  0.00           C  
ATOM   1290  H9R  OL    29      30.948  68.885  48.831  1.00  0.00           H  
ATOM   1291 C110  OL    29      30.157  67.027  48.283  1.00  0.00           C  
ATOM   1292 H10R  OL    29      30.558  67.164  47.285  1.00  0.00           H  
ATOM   1293 C111  OL    29      29.397  65.721  48.534  1.00  0.00           C  
ATOM   1294 H11R  OL    29      29.901  64.892  48.026  1.00  0.00           H  
ATOM   1295 H11S  OL    29      29.375  65.433  49.586  1.00  0.00           H  
ATOM   1296 C112  OL    29      27.895  65.803  48.208  1.00  0.00           C  
ATOM   1297 H12R  OL    29      27.468  64.866  48.576  1.00  0.00           H  
ATOM   1298 H12S  OL    29      27.476  66.606  48.813  1.00  0.00           H  
ATOM   1299 C113  OL    29      27.439  66.048  46.753  1.00  0.00           C  
ATOM   1300 H13R  OL    29      26.347  66.046  46.716  1.00  0.00           H  
ATOM   1301 H13S  OL    29      27.793  67.028  46.419  1.00  0.00           H  
ATOM   1302 C114  OL    29      27.888  64.944  45.797  1.00  0.00           C  
ATOM   1303 H14R  OL    29      28.971  65.018  45.670  1.00  0.00           H  
ATOM   1304 H14S  OL    29      27.647  63.996  46.286  1.00  0.00           H  
ATOM   1305 C115  OL    29      27.180  65.000  44.419  1.00  0.00           C  
ATOM   1306 H15R  OL    29      27.632  64.270  43.745  1.00  0.00           H  
ATOM   1307 H15S  OL    29      26.134  64.707  44.533  1.00  0.00           H  
ATOM   1308 C116  OL    29      27.270  66.373  43.723  1.00  0.00           C  
ATOM   1309 H16R  OL    29      26.626  67.116  44.205  1.00  0.00           H  
ATOM   1310 H16S  OL    29      28.292  66.724  43.828  1.00  0.00           H  
ATOM   1311 C117  OL    29      26.936  66.267  42.224  1.00  0.00           C  
ATOM   1312 H17R  OL    29      27.571  65.502  41.771  1.00  0.00           H  
ATOM   1313 H17S  OL    29      25.894  65.944  42.152  1.00  0.00           H  
ATOM   1314 C118  OL    29      27.193  67.583  41.457  1.00  0.00           C  
ATOM   1315 H18R  OL    29      26.458  68.346  41.722  1.00  0.00           H  
ATOM   1316 H18S  OL    29      27.212  67.456  40.369  1.00  0.00           H  
ATOM   1317 H18T  OL    29      28.180  67.948  41.729  1.00  0.00           H  
TER    1318       OL    29 
ATOM   1318  C1  CHL    30      30.145  11.805  52.635  1.00  0.00           C  
ATOM   1319  H11 CHL    30      30.582  12.797  52.790  1.00  0.00           H  
ATOM   1320  H12 CHL    30      30.985  11.163  52.398  1.00  0.00           H  
ATOM   1321  C2  CHL    30      29.510  11.232  53.936  1.00  0.00           C  
ATOM   1322  H21 CHL    30      29.325  10.162  53.820  1.00  0.00           H  
ATOM   1323  H22 CHL    30      30.219  11.329  54.751  1.00  0.00           H  
ATOM   1324  C3  CHL    30      28.205  11.934  54.340  1.00  0.00           C  
ATOM   1325  H31 CHL    30      28.420  12.968  54.617  1.00  0.00           H  
ATOM   1326  C4  CHL    30      27.221  11.905  53.169  1.00  0.00           C  
ATOM   1327  H41 CHL    30      26.910  10.866  53.042  1.00  0.00           H  
ATOM   1328  H42 CHL    30      26.346  12.473  53.489  1.00  0.00           H  
ATOM   1329  C5  CHL    30      27.819  12.436  51.856  1.00  0.00           C  
ATOM   1330  C6  CHL    30      27.183  13.371  51.147  1.00  0.00           C  
ATOM   1331  H61 CHL    30      26.210  13.711  51.474  1.00  0.00           H  
ATOM   1332  C7  CHL    30      27.692  13.992  49.853  1.00  0.00           C  
ATOM   1333  H71 CHL    30      26.893  14.134  49.123  1.00  0.00           H  
ATOM   1334  H72 CHL    30      28.076  14.999  50.042  1.00  0.00           H  
ATOM   1335  C8  CHL    30      28.758  13.104  49.198  1.00  0.00           C  
ATOM   1336  H81 CHL    30      28.255  12.211  48.816  1.00  0.00           H  
ATOM   1337  C9  CHL    30      29.812  12.725  50.288  1.00  0.00           C  
ATOM   1338  H91 CHL    30      30.105  13.674  50.752  1.00  0.00           H  
ATOM   1339  C10 CHL    30      29.173  11.844  51.424  1.00  0.00           C  
ATOM   1340  C11 CHL    30      31.149  12.168  49.714  1.00  0.00           C  
ATOM   1341 H111 CHL    30      31.864  12.068  50.529  1.00  0.00           H  
ATOM   1342 H112 CHL    30      31.063  11.170  49.288  1.00  0.00           H  
ATOM   1343  C12 CHL    30      31.686  13.077  48.594  1.00  0.00           C  
ATOM   1344 H121 CHL    30      31.888  14.081  49.005  1.00  0.00           H  
ATOM   1345 H122 CHL    30      32.650  12.659  48.309  1.00  0.00           H  
ATOM   1346  C13 CHL    30      30.620  13.139  47.431  1.00  0.00           C  
ATOM   1347  C14 CHL    30      29.414  13.884  48.032  1.00  0.00           C  
ATOM   1348 H141 CHL    30      29.797  14.814  48.464  1.00  0.00           H  
ATOM   1349  C15 CHL    30      28.531  14.263  46.818  1.00  0.00           C  
ATOM   1350 H151 CHL    30      27.930  13.401  46.518  1.00  0.00           H  
ATOM   1351 H152 CHL    30      27.856  15.106  47.003  1.00  0.00           H  
ATOM   1352  C16 CHL    30      29.562  14.567  45.706  1.00  0.00           C  
ATOM   1353 H161 CHL    30      29.300  14.006  44.798  1.00  0.00           H  
ATOM   1354 H162 CHL    30      29.574  15.629  45.444  1.00  0.00           H  
ATOM   1355  C17 CHL    30      30.952  14.110  46.262  1.00  0.00           C  
ATOM   1356 H171 CHL    30      31.461  14.957  46.729  1.00  0.00           H  
ATOM   1357  C18 CHL    30      30.164  11.734  46.876  1.00  0.00           C  
ATOM   1358 H181 CHL    30      29.513  11.834  46.006  1.00  0.00           H  
ATOM   1359 H182 CHL    30      29.595  11.138  47.588  1.00  0.00           H  
ATOM   1360 H183 CHL    30      31.013  11.130  46.570  1.00  0.00           H  
ATOM   1361  C19 CHL    30      28.945  10.383  50.956  1.00  0.00           C  
ATOM   1362 H191 CHL    30      28.657   9.744  51.788  1.00  0.00           H  
ATOM   1363 H192 CHL    30      29.863   9.954  50.557  1.00  0.00           H  
ATOM   1364 H193 CHL    30      28.140  10.322  50.222  1.00  0.00           H  
ATOM   1365  C20 CHL    30      31.845  13.564  45.109  1.00  0.00           C  
ATOM   1366 H201 CHL    30      31.249  12.844  44.545  1.00  0.00           H  
ATOM   1367  C21 CHL    30      33.114  12.852  45.612  1.00  0.00           C  
ATOM   1368 H211 CHL    30      32.871  11.885  46.048  1.00  0.00           H  
ATOM   1369 H212 CHL    30      33.602  13.476  46.365  1.00  0.00           H  
ATOM   1370 H213 CHL    30      33.820  12.655  44.802  1.00  0.00           H  
ATOM   1371  C22 CHL    30      32.210  14.660  44.081  1.00  0.00           C  
ATOM   1372 H221 CHL    30      32.328  14.146  43.132  1.00  0.00           H  
ATOM   1373 H222 CHL    30      31.365  15.342  43.947  1.00  0.00           H  
ATOM   1374  C23 CHL    30      33.503  15.470  44.349  1.00  0.00           C  
ATOM   1375 H231 CHL    30      33.378  15.984  45.304  1.00  0.00           H  
ATOM   1376 H232 CHL    30      34.386  14.834  44.450  1.00  0.00           H  
ATOM   1377  C24 CHL    30      33.819  16.472  43.214  1.00  0.00           C  
ATOM   1378 H241 CHL    30      33.060  17.249  43.206  1.00  0.00           H  
ATOM   1379 H242 CHL    30      34.749  16.990  43.450  1.00  0.00           H  
ATOM   1380  C25 CHL    30      33.904  15.856  41.795  1.00  0.00           C  
ATOM   1381 H251 CHL    30      33.040  15.220  41.625  1.00  0.00           H  
ATOM   1382  C26 CHL    30      35.239  15.091  41.558  1.00  0.00           C  
ATOM   1383 H261 CHL    30      35.447  14.292  42.283  1.00  0.00           H  
ATOM   1384 H262 CHL    30      36.020  15.843  41.609  1.00  0.00           H  
ATOM   1385 H263 CHL    30      35.344  14.628  40.573  1.00  0.00           H  
ATOM   1386  C27 CHL    30      33.696  16.953  40.747  1.00  0.00           C  
ATOM   1387 H271 CHL    30      34.315  17.830  40.903  1.00  0.00           H  
ATOM   1388 H272 CHL    30      32.664  17.307  40.770  1.00  0.00           H  
ATOM   1389 H273 CHL    30      33.923  16.545  39.763  1.00  0.00           H  
ATOM   1390  O1  CHL    30      27.583  11.259  55.435  1.00  0.00           O  
ATOM   1391  HO1 CHL    30      26.792  11.844  55.622  1.00  0.00           H  
TER    1392      CHL    30 
ATOM   1392 C116  PA    31      63.140  21.176  38.644  1.00  0.00           C  
ATOM   1393 H16R  PA    31      63.588  22.003  38.079  1.00  0.00           H  
ATOM   1394 H16S  PA    31      62.345  20.715  38.040  1.00  0.00           H  
ATOM   1395 H16T  PA    31      63.923  20.443  38.810  1.00  0.00           H  
ATOM   1396 C115  PA    31      62.571  21.624  40.011  1.00  0.00           C  
ATOM   1397 H15R  PA    31      62.397  20.772  40.672  1.00  0.00           H  
ATOM   1398 H15S  PA    31      61.596  22.063  39.806  1.00  0.00           H  
ATOM   1399 C114  PA    31      63.444  22.621  40.802  1.00  0.00           C  
ATOM   1400 H14R  PA    31      63.763  23.427  40.134  1.00  0.00           H  
ATOM   1401 H14S  PA    31      64.347  22.152  41.194  1.00  0.00           H  
ATOM   1402 C113  PA    31      62.755  23.219  42.038  1.00  0.00           C  
ATOM   1403 H13R  PA    31      61.865  23.784  41.753  1.00  0.00           H  
ATOM   1404 H13S  PA    31      63.452  23.943  42.454  1.00  0.00           H  
ATOM   1405 C112  PA    31      62.304  22.259  43.157  1.00  0.00           C  
ATOM   1406 H12R  PA    31      61.382  21.763  42.860  1.00  0.00           H  
ATOM   1407 H12S  PA    31      62.018  22.928  43.956  1.00  0.00           H  
ATOM   1408 C111  PA    31      63.282  21.231  43.775  1.00  0.00           C  
ATOM   1409 H11R  PA    31      64.092  21.750  44.304  1.00  0.00           H  
ATOM   1410 H11S  PA    31      63.741  20.648  42.975  1.00  0.00           H  
ATOM   1411 C110  PA    31      62.538  20.311  44.792  1.00  0.00           C  
ATOM   1412 H10R  PA    31      63.159  19.437  45.015  1.00  0.00           H  
ATOM   1413 H10S  PA    31      61.633  19.872  44.367  1.00  0.00           H  
ATOM   1414  C19  PA    31      62.076  21.096  46.054  1.00  0.00           C  
ATOM   1415  H9R  PA    31      61.374  20.476  46.621  1.00  0.00           H  
ATOM   1416  H9S  PA    31      61.498  21.962  45.729  1.00  0.00           H  
ATOM   1417  C18  PA    31      63.210  21.655  46.954  1.00  0.00           C  
ATOM   1418  H8R  PA    31      63.747  22.422  46.396  1.00  0.00           H  
ATOM   1419  H8S  PA    31      63.927  20.875  47.207  1.00  0.00           H  
ATOM   1420  C17  PA    31      62.724  22.336  48.245  1.00  0.00           C  
ATOM   1421  H7R  PA    31      61.692  22.039  48.444  1.00  0.00           H  
ATOM   1422  H7S  PA    31      62.718  23.411  48.060  1.00  0.00           H  
ATOM   1423  C16  PA    31      63.624  22.051  49.470  1.00  0.00           C  
ATOM   1424  H6R  PA    31      64.612  22.488  49.305  1.00  0.00           H  
ATOM   1425  H6S  PA    31      63.782  20.974  49.587  1.00  0.00           H  
ATOM   1426  C15  PA    31      63.009  22.571  50.784  1.00  0.00           C  
ATOM   1427  H5R  PA    31      63.472  21.985  51.581  1.00  0.00           H  
ATOM   1428  H5S  PA    31      61.954  22.290  50.774  1.00  0.00           H  
ATOM   1429  C14  PA    31      63.119  24.116  50.993  1.00  0.00           C  
ATOM   1430  H4R  PA    31      62.485  24.586  50.240  1.00  0.00           H  
ATOM   1431  H4S  PA    31      64.133  24.451  50.764  1.00  0.00           H  
ATOM   1432  C13  PA    31      62.681  24.683  52.377  1.00  0.00           C  
ATOM   1433  H3R  PA    31      61.672  24.336  52.609  1.00  0.00           H  
ATOM   1434  H3S  PA    31      62.568  25.769  52.332  1.00  0.00           H  
ATOM   1435  C12  PA    31      63.650  24.380  53.542  1.00  0.00           C  
ATOM   1436  H2R  PA    31      63.830  23.307  53.606  1.00  0.00           H  
ATOM   1437  H2S  PA    31      64.624  24.851  53.371  1.00  0.00           H  
ATOM   1438  C11  PC    32      63.076  24.912  54.843  1.00  0.00           C  
ATOM   1439  O12  PC    32      62.025  24.542  55.335  1.00  0.00           O  
ATOM   1440  O11  PC    32      63.829  25.897  55.363  1.00  0.00           O  
ATOM   1441  C1   PC    32      63.368  26.551  56.585  1.00  0.00           C  
ATOM   1442  HR   PC    32      64.284  26.820  57.117  1.00  0.00           H  
ATOM   1443  HS   PC    32      62.753  25.888  57.198  1.00  0.00           H  
ATOM   1444  C2   PC    32      62.579  27.860  56.346  1.00  0.00           C  
ATOM   1445  HX   PC    32      63.306  28.550  55.914  1.00  0.00           H  
ATOM   1446  C3   PC    32      62.126  28.492  57.690  1.00  0.00           C  
ATOM   1447  HA   PC    32      61.727  29.494  57.494  1.00  0.00           H  
ATOM   1448  HB   PC    32      63.018  28.573  58.317  1.00  0.00           H  
ATOM   1449  O31  PC    32      61.139  27.697  58.425  1.00  0.00           O  
ATOM   1450  P31  PC    32      61.017  27.738  60.043  1.00  0.00           P  
ATOM   1451  O32  PC    32      62.139  26.735  60.513  1.00  0.00           O  
ATOM   1452  C31  PC    32      63.409  27.196  61.029  1.00  0.00           C  
ATOM   1453  H1A  PC    32      63.788  28.002  60.398  1.00  0.00           H  
ATOM   1454  H1B  PC    32      64.157  26.403  60.945  1.00  0.00           H  
ATOM   1455  C32  PC    32      63.214  27.695  62.494  1.00  0.00           C  
ATOM   1456  H2A  PC    32      62.562  28.566  62.430  1.00  0.00           H  
ATOM   1457  H2B  PC    32      64.168  28.036  62.901  1.00  0.00           H  
ATOM   1458  N31  PC    32      62.636  26.777  63.570  1.00  0.00           N  
ATOM   1459  C33  PC    32      61.182  27.018  63.843  1.00  0.00           C  
ATOM   1460  H3A  PC    32      60.639  26.944  62.904  1.00  0.00           H  
ATOM   1461  H3B  PC    32      61.065  28.027  64.227  1.00  0.00           H  
ATOM   1462  H3C  PC    32      60.825  26.315  64.610  1.00  0.00           H  
ATOM   1463  C34  PC    32      62.876  25.348  63.244  1.00  0.00           C  
ATOM   1464  H4A  PC    32      62.162  24.717  63.770  1.00  0.00           H  
ATOM   1465  H4B  PC    32      63.892  25.149  63.573  1.00  0.00           H  
ATOM   1466  H4C  PC    32      62.815  25.194  62.170  1.00  0.00           H  
ATOM   1467  C35  PC    32      63.367  26.995  64.849  1.00  0.00           C  
ATOM   1468  H5A  PC    32      64.292  26.427  64.780  1.00  0.00           H  
ATOM   1469  H5B  PC    32      62.769  26.640  65.686  1.00  0.00           H  
ATOM   1470  H5C  PC    32      63.579  28.053  64.986  1.00  0.00           H  
ATOM   1471  O33  PC    32      61.376  29.083  60.538  1.00  0.00           O  
ATOM   1472  O34  PC    32      59.730  27.150  60.477  1.00  0.00           O  
ATOM   1473  O21  PC    32      61.412  27.656  55.468  1.00  0.00           O  
ATOM   1474  C21  PC    32      61.223  28.543  54.470  1.00  0.00           C  
ATOM   1475  O22  PC    32      61.967  29.489  54.282  1.00  0.00           O  
ATOM   1476  C12  OL    33      60.059  28.246  53.546  1.00  0.00           C  
ATOM   1477  H2R  OL    33      59.714  27.223  53.697  1.00  0.00           H  
ATOM   1478  H2S  OL    33      59.217  28.916  53.758  1.00  0.00           H  
ATOM   1479  C13  OL    33      60.526  28.403  52.085  1.00  0.00           C  
ATOM   1480  H3R  OL    33      60.431  29.441  51.766  1.00  0.00           H  
ATOM   1481  H3S  OL    33      61.577  28.120  52.018  1.00  0.00           H  
ATOM   1482  C14  OL    33      59.765  27.505  51.120  1.00  0.00           C  
ATOM   1483  H4R  OL    33      59.990  26.467  51.389  1.00  0.00           H  
ATOM   1484  H4S  OL    33      58.694  27.682  51.249  1.00  0.00           H  
ATOM   1485  C15  OL    33      60.140  27.739  49.646  1.00  0.00           C  
ATOM   1486  H5R  OL    33      59.565  27.003  49.094  1.00  0.00           H  
ATOM   1487  H5S  OL    33      59.801  28.719  49.291  1.00  0.00           H  
ATOM   1488  C16  OL    33      61.629  27.525  49.289  1.00  0.00           C  
ATOM   1489  H6R  OL    33      62.292  28.277  49.733  1.00  0.00           H  
ATOM   1490  H6S  OL    33      61.957  26.560  49.659  1.00  0.00           H  
ATOM   1491  C17  OL    33      61.786  27.490  47.765  1.00  0.00           C  
ATOM   1492  H7R  OL    33      61.277  28.353  47.336  1.00  0.00           H  
ATOM   1493  H7S  OL    33      62.837  27.578  47.494  1.00  0.00           H  
ATOM   1494  C18  OL    33      61.235  26.187  47.152  1.00  0.00           C  
ATOM   1495  H8R  OL    33      61.739  25.317  47.574  1.00  0.00           H  
ATOM   1496  H8S  OL    33      60.174  26.040  47.374  1.00  0.00           H  
ATOM   1497  C19  OL    33      61.475  26.183  45.666  1.00  0.00           C  
ATOM   1498  H9R  OL    33      62.346  25.642  45.324  1.00  0.00           H  
ATOM   1499 C110  OL    33      60.644  26.635  44.747  1.00  0.00           C  
ATOM   1500 H10R  OL    33      60.894  26.389  43.718  1.00  0.00           H  
ATOM   1501 C111  OL    33      59.397  27.449  45.048  1.00  0.00           C  
ATOM   1502 H11R  OL    33      59.507  27.935  46.018  1.00  0.00           H  
ATOM   1503 H11S  OL    33      59.232  28.263  44.334  1.00  0.00           H  
ATOM   1504 C112  OL    33      58.167  26.526  45.059  1.00  0.00           C  
ATOM   1505 H12R  OL    33      57.932  26.215  44.041  1.00  0.00           H  
ATOM   1506 H12S  OL    33      58.371  25.613  45.619  1.00  0.00           H  
ATOM   1507 C113  OL    33      56.937  27.182  45.685  1.00  0.00           C  
ATOM   1508 H13R  OL    33      56.747  28.158  45.229  1.00  0.00           H  
ATOM   1509 H13S  OL    33      56.099  26.519  45.467  1.00  0.00           H  
ATOM   1510 C114  OL    33      57.021  27.283  47.218  1.00  0.00           C  
ATOM   1511 H14R  OL    33      57.068  26.251  47.567  1.00  0.00           H  
ATOM   1512 H14S  OL    33      57.937  27.792  47.554  1.00  0.00           H  
ATOM   1513 C115  OL    33      55.710  27.906  47.766  1.00  0.00           C  
ATOM   1514 H15R  OL    33      54.908  27.368  47.260  1.00  0.00           H  
ATOM   1515 H15S  OL    33      55.557  27.690  48.827  1.00  0.00           H  
ATOM   1516 C116  OL    33      55.556  29.443  47.595  1.00  0.00           C  
ATOM   1517 H16R  OL    33      56.490  29.905  47.912  1.00  0.00           H  
ATOM   1518 H16S  OL    33      55.359  29.736  46.564  1.00  0.00           H  
ATOM   1519 C117  OL    33      54.408  30.010  48.446  1.00  0.00           C  
ATOM   1520 H17R  OL    33      53.471  29.588  48.074  1.00  0.00           H  
ATOM   1521 H17S  OL    33      54.580  29.646  49.461  1.00  0.00           H  
ATOM   1522 C118  OL    33      54.277  31.558  48.454  1.00  0.00           C  
ATOM   1523 H18R  OL    33      55.232  32.046  48.640  1.00  0.00           H  
ATOM   1524 H18S  OL    33      53.570  31.894  49.220  1.00  0.00           H  
ATOM   1525 H18T  OL    33      53.936  31.952  47.501  1.00  0.00           H  
TER    1526       OL    33 
ATOM   1526 C116  PA    34      22.732  34.997  42.753  1.00  0.00           C  
ATOM   1527 H16R  PA    34      22.438  36.026  42.962  1.00  0.00           H  
ATOM   1528 H16S  PA    34      22.045  34.338  43.294  1.00  0.00           H  
ATOM   1529 H16T  PA    34      22.616  34.834  41.677  1.00  0.00           H  
ATOM   1530 C115  PA    34      24.183  34.744  43.225  1.00  0.00           C  
ATOM   1531 H15R  PA    34      24.893  35.283  42.596  1.00  0.00           H  
ATOM   1532 H15S  PA    34      24.409  33.676  43.151  1.00  0.00           H  
ATOM   1533 C114  PA    34      24.380  35.164  44.689  1.00  0.00           C  
ATOM   1534 H14R  PA    34      25.355  34.853  45.071  1.00  0.00           H  
ATOM   1535 H14S  PA    34      23.674  34.569  45.253  1.00  0.00           H  
ATOM   1536 C113  PA    34      24.174  36.676  44.967  1.00  0.00           C  
ATOM   1537 H13R  PA    34      23.139  36.992  44.798  1.00  0.00           H  
ATOM   1538 H13S  PA    34      24.765  37.332  44.321  1.00  0.00           H  
ATOM   1539 C112  PA    34      24.640  37.006  46.382  1.00  0.00           C  
ATOM   1540 H12R  PA    34      24.685  38.094  46.392  1.00  0.00           H  
ATOM   1541 H12S  PA    34      25.662  36.648  46.552  1.00  0.00           H  
ATOM   1542 C111  PA    34      23.728  36.492  47.516  1.00  0.00           C  
ATOM   1543 H11R  PA    34      23.857  35.421  47.709  1.00  0.00           H  
ATOM   1544 H11S  PA    34      22.686  36.696  47.286  1.00  0.00           H  
ATOM   1545 C110  PA    34      24.053  37.279  48.773  1.00  0.00           C  
ATOM   1546 H10R  PA    34      23.958  38.332  48.507  1.00  0.00           H  
ATOM   1547 H10S  PA    34      25.096  37.051  49.023  1.00  0.00           H  
ATOM   1548  C19  PA    34      23.076  37.024  49.943  1.00  0.00           C  
ATOM   1549  H9R  PA    34      22.944  35.952  50.092  1.00  0.00           H  
ATOM   1550  H9S  PA    34      22.115  37.499  49.721  1.00  0.00           H  
ATOM   1551  C18  PA    34      23.594  37.632  51.247  1.00  0.00           C  
ATOM   1552  H8R  PA    34      23.569  38.720  51.148  1.00  0.00           H  
ATOM   1553  H8S  PA    34      24.636  37.334  51.333  1.00  0.00           H  
ATOM   1554  C17  PA    34      22.869  37.161  52.537  1.00  0.00           C  
ATOM   1555  H7R  PA    34      22.935  36.074  52.632  1.00  0.00           H  
ATOM   1556  H7S  PA    34      21.798  37.359  52.506  1.00  0.00           H  
ATOM   1557  C16  PA    34      23.470  37.835  53.794  1.00  0.00           C  
ATOM   1558  H6R  PA    34      23.138  38.868  53.866  1.00  0.00           H  
ATOM   1559  H6S  PA    34      24.562  37.885  53.701  1.00  0.00           H  
ATOM   1560  C15  PA    34      23.014  37.123  55.090  1.00  0.00           C  
ATOM   1561  H5R  PA    34      23.357  36.095  55.053  1.00  0.00           H  
ATOM   1562  H5S  PA    34      21.923  37.083  55.141  1.00  0.00           H  
ATOM   1563  C14  PA    34      23.555  37.766  56.383  1.00  0.00           C  
ATOM   1564  H4R  PA    34      23.159  38.775  56.498  1.00  0.00           H  
ATOM   1565  H4S  PA    34      24.642  37.860  56.307  1.00  0.00           H  
ATOM   1566  C13  PA    34      23.209  37.032  57.694  1.00  0.00           C  
ATOM   1567  H3R  PA    34      23.677  37.664  58.444  1.00  0.00           H  
ATOM   1568  H3S  PA    34      23.693  36.057  57.768  1.00  0.00           H  
ATOM   1569  C12  PA    34      21.701  36.917  58.029  1.00  0.00           C  
ATOM   1570  H2R  PA    34      21.132  36.510  57.193  1.00  0.00           H  
ATOM   1571  H2S  PA    34      21.357  37.942  58.183  1.00  0.00           H  
ATOM   1572  C11  PE    35      21.408  36.020  59.232  1.00  0.00           C  
ATOM   1573  O12  PE    35      20.667  36.339  60.148  1.00  0.00           O  
ATOM   1574  O11  PE    35      22.009  34.815  59.148  1.00  0.00           O  
ATOM   1575  C1   PE    35      21.839  33.800  60.188  1.00  0.00           C  
ATOM   1576  HR   PE    35      21.859  34.271  61.171  1.00  0.00           H  
ATOM   1577  HS   PE    35      22.688  33.115  60.162  1.00  0.00           H  
ATOM   1578  C2   PE    35      20.531  32.990  59.961  1.00  0.00           C  
ATOM   1579  HX   PE    35      19.706  33.702  60.009  1.00  0.00           H  
ATOM   1580  C3   PE    35      20.278  31.906  61.049  1.00  0.00           C  
ATOM   1581  HA   PE    35      20.957  31.058  60.904  1.00  0.00           H  
ATOM   1582  HB   PE    35      19.250  31.526  60.978  1.00  0.00           H  
ATOM   1583  O31  PE    35      20.570  32.393  62.393  1.00  0.00           O  
ATOM   1584  P31  PE    35      19.629  33.371  63.237  1.00  0.00           P  
ATOM   1585  O32  PE    35      20.127  34.829  62.874  1.00  0.00           O  
ATOM   1586  C31  PE    35      21.253  35.416  63.585  1.00  0.00           C  
ATOM   1587  H1A  PE    35      21.814  36.033  62.876  1.00  0.00           H  
ATOM   1588  H1B  PE    35      21.932  34.616  63.902  1.00  0.00           H  
ATOM   1589  C32  PE    35      20.759  36.228  64.825  1.00  0.00           C  
ATOM   1590  H2A  PE    35      20.413  35.562  65.619  1.00  0.00           H  
ATOM   1591  H2B  PE    35      21.571  36.824  65.241  1.00  0.00           H  
ATOM   1592  N31  PE    35      19.631  37.189  64.547  1.00  0.00           N  
ATOM   1593 HN1A  PE    35      19.147  37.558  65.395  1.00  0.00           H  
ATOM   1594 HN1B  PE    35      19.940  38.012  63.983  1.00  0.00           H  
ATOM   1595 HN1C  PE    35      18.898  36.719  63.986  1.00  0.00           H  
ATOM   1596  O33  PE    35      18.208  33.195  62.845  1.00  0.00           O  
ATOM   1597  O34  PE    35      19.989  33.167  64.659  1.00  0.00           O  
ATOM   1598  O21  PE    35      20.572  32.314  58.663  1.00  0.00           O  
ATOM   1599  C21  PE    35      20.350  33.031  57.542  1.00  0.00           C  
ATOM   1600  O22  PE    35      19.836  34.137  57.531  1.00  0.00           O  
ATOM   1601  C12  OL    36      20.768  32.307  56.285  1.00  0.00           C  
ATOM   1602  H2R  OL    36      21.707  31.791  56.471  1.00  0.00           H  
ATOM   1603  H2S  OL    36      20.046  31.524  56.046  1.00  0.00           H  
ATOM   1604  C13  OL    36      21.015  33.252  55.090  1.00  0.00           C  
ATOM   1605  H3R  OL    36      20.147  33.863  54.818  1.00  0.00           H  
ATOM   1606  H3S  OL    36      21.844  33.930  55.308  1.00  0.00           H  
ATOM   1607  C14  OL    36      21.376  32.365  53.907  1.00  0.00           C  
ATOM   1608  H4R  OL    36      22.375  31.948  54.045  1.00  0.00           H  
ATOM   1609  H4S  OL    36      20.659  31.550  53.907  1.00  0.00           H  
ATOM   1610  C15  OL    36      21.219  33.148  52.607  1.00  0.00           C  
ATOM   1611  H5R  OL    36      20.142  33.311  52.537  1.00  0.00           H  
ATOM   1612  H5S  OL    36      21.723  34.114  52.714  1.00  0.00           H  
ATOM   1613  C16  OL    36      21.674  32.420  51.327  1.00  0.00           C  
ATOM   1614  H6R  OL    36      22.740  32.163  51.351  1.00  0.00           H  
ATOM   1615  H6S  OL    36      21.122  31.485  51.239  1.00  0.00           H  
ATOM   1616  C17  OL    36      21.309  33.224  50.073  1.00  0.00           C  
ATOM   1617  H7R  OL    36      20.223  33.179  49.965  1.00  0.00           H  
ATOM   1618  H7S  OL    36      21.542  34.287  50.169  1.00  0.00           H  
ATOM   1619  C18  OL    36      22.018  32.612  48.851  1.00  0.00           C  
ATOM   1620  H8R  OL    36      23.100  32.644  48.998  1.00  0.00           H  
ATOM   1621  H8S  OL    36      21.699  31.577  48.706  1.00  0.00           H  
ATOM   1622  C19  OL    36      21.665  33.367  47.616  1.00  0.00           C  
ATOM   1623  H9R  OL    36      20.930  34.147  47.748  1.00  0.00           H  
ATOM   1624 C110  OL    36      22.128  33.110  46.407  1.00  0.00           C  
ATOM   1625 H10R  OL    36      21.704  33.684  45.589  1.00  0.00           H  
ATOM   1626 C111  OL    36      23.125  32.028  46.032  1.00  0.00           C  
ATOM   1627 H11R  OL    36      24.082  32.424  45.677  1.00  0.00           H  
ATOM   1628 H11S  OL    36      23.371  31.394  46.884  1.00  0.00           H  
ATOM   1629 C112  OL    36      22.466  31.176  44.947  1.00  0.00           C  
ATOM   1630 H12R  OL    36      21.513  30.841  45.354  1.00  0.00           H  
ATOM   1631 H12S  OL    36      22.213  31.751  44.054  1.00  0.00           H  
ATOM   1632 C113  OL    36      23.321  29.971  44.534  1.00  0.00           C  
ATOM   1633 H13R  OL    36      24.272  30.323  44.127  1.00  0.00           H  
ATOM   1634 H13S  OL    36      23.484  29.353  45.420  1.00  0.00           H  
ATOM   1635 C114  OL    36      22.575  29.223  43.418  1.00  0.00           C  
ATOM   1636 H14R  OL    36      21.522  29.198  43.715  1.00  0.00           H  
ATOM   1637 H14S  OL    36      22.615  29.905  42.568  1.00  0.00           H  
ATOM   1638 C115  OL    36      23.074  27.806  42.953  1.00  0.00           C  
ATOM   1639 H15R  OL    36      22.397  27.413  42.188  1.00  0.00           H  
ATOM   1640 H15S  OL    36      24.024  27.862  42.434  1.00  0.00           H  
ATOM   1641 C116  OL    36      23.221  26.726  44.041  1.00  0.00           C  
ATOM   1642 H16R  OL    36      23.471  25.752  43.600  1.00  0.00           H  
ATOM   1643 H16S  OL    36      24.039  26.937  44.732  1.00  0.00           H  
ATOM   1644 C117  OL    36      21.924  26.682  44.848  1.00  0.00           C  
ATOM   1645 H17R  OL    36      21.887  27.562  45.487  1.00  0.00           H  
ATOM   1646 H17S  OL    36      21.033  26.684  44.216  1.00  0.00           H  
ATOM   1647 C118  OL    36      21.904  25.485  45.761  1.00  0.00           C  
ATOM   1648 H18R  OL    36      22.897  25.372  46.200  1.00  0.00           H  
ATOM   1649 H18S  OL    36      21.627  24.587  45.203  1.00  0.00           H  
ATOM   1650 H18T  OL    36      21.174  25.695  46.540  1.00  0.00           H  
TER    1651       OL    36 
ATOM   1651 C116  PA    37      11.014  60.882  43.077  1.00  0.00           C  
ATOM   1652 H16R  PA    37      10.392  60.034  43.373  1.00  0.00           H  
ATOM   1653 H16S  PA    37      12.045  60.542  43.181  1.00  0.00           H  
ATOM   1654 H16T  PA    37      10.818  61.067  42.018  1.00  0.00           H  
ATOM   1655 C115  PA    37      10.776  62.177  43.913  1.00  0.00           C  
ATOM   1656 H15R  PA    37       9.839  62.645  43.586  1.00  0.00           H  
ATOM   1657 H15S  PA    37      11.565  62.905  43.697  1.00  0.00           H  
ATOM   1658 C114  PA    37      10.735  61.928  45.447  1.00  0.00           C  
ATOM   1659 H14R  PA    37      11.493  61.195  45.729  1.00  0.00           H  
ATOM   1660 H14S  PA    37       9.790  61.449  45.686  1.00  0.00           H  
ATOM   1661 C113  PA    37      10.882  63.191  46.340  1.00  0.00           C  
ATOM   1662 H13R  PA    37      10.236  63.982  45.953  1.00  0.00           H  
ATOM   1663 H13S  PA    37      11.904  63.588  46.295  1.00  0.00           H  
ATOM   1664 C112  PA    37      10.535  62.931  47.828  1.00  0.00           C  
ATOM   1665 H12R  PA    37      11.092  62.057  48.191  1.00  0.00           H  
ATOM   1666 H12S  PA    37       9.473  62.714  47.956  1.00  0.00           H  
ATOM   1667 C111  PA    37      10.852  64.192  48.656  1.00  0.00           C  
ATOM   1668 H11R  PA    37      10.259  65.028  48.272  1.00  0.00           H  
ATOM   1669 H11S  PA    37      11.903  64.427  48.473  1.00  0.00           H  
ATOM   1670 C110  PA    37      10.622  63.984  50.176  1.00  0.00           C  
ATOM   1671 H10R  PA    37      11.253  63.132  50.419  1.00  0.00           H  
ATOM   1672 H10S  PA    37       9.587  63.699  50.395  1.00  0.00           H  
ATOM   1673  C19  PA    37      11.044  65.173  51.086  1.00  0.00           C  
ATOM   1674  H9R  PA    37      10.302  65.970  51.119  1.00  0.00           H  
ATOM   1675  H9S  PA    37      11.925  65.611  50.629  1.00  0.00           H  
ATOM   1676  C18  PA    37      11.441  64.793  52.527  1.00  0.00           C  
ATOM   1677  H8R  PA    37      11.722  65.678  53.104  1.00  0.00           H  
ATOM   1678  H8S  PA    37      12.361  64.210  52.427  1.00  0.00           H  
ATOM   1679  C17  PA    37      10.386  64.029  53.369  1.00  0.00           C  
ATOM   1680  H7R  PA    37      10.912  63.692  54.255  1.00  0.00           H  
ATOM   1681  H7S  PA    37      10.059  63.133  52.839  1.00  0.00           H  
ATOM   1682  C16  PA    37       9.146  64.850  53.823  1.00  0.00           C  
ATOM   1683  H6R  PA    37       8.447  64.897  52.988  1.00  0.00           H  
ATOM   1684  H6S  PA    37       9.462  65.875  54.039  1.00  0.00           H  
ATOM   1685  C15  PA    37       8.333  64.355  55.052  1.00  0.00           C  
ATOM   1686  H5R  PA    37       7.403  64.930  55.074  1.00  0.00           H  
ATOM   1687  H5S  PA    37       8.852  64.602  55.978  1.00  0.00           H  
ATOM   1688  C14  PA    37       7.926  62.867  55.071  1.00  0.00           C  
ATOM   1689  H4R  PA    37       8.785  62.194  55.063  1.00  0.00           H  
ATOM   1690  H4S  PA    37       7.326  62.666  54.184  1.00  0.00           H  
ATOM   1691  C13  PA    37       7.057  62.506  56.278  1.00  0.00           C  
ATOM   1692  H3R  PA    37       6.722  61.483  56.099  1.00  0.00           H  
ATOM   1693  H3S  PA    37       6.182  63.165  56.255  1.00  0.00           H  
ATOM   1694  C12  PA    37       7.747  62.562  57.672  1.00  0.00           C  
ATOM   1695  H2R  PA    37       8.441  63.401  57.753  1.00  0.00           H  
ATOM   1696  H2S  PA    37       6.971  62.735  58.412  1.00  0.00           H  
ATOM   1697  C11  PE    38       8.448  61.262  58.031  1.00  0.00           C  
ATOM   1698  O12  PE    38       8.802  60.466  57.182  1.00  0.00           O  
ATOM   1699  O11  PE    38       8.656  61.082  59.359  1.00  0.00           O  
ATOM   1700  C1   PE    38       9.405  59.910  59.844  1.00  0.00           C  
ATOM   1701  HR   PE    38       9.246  59.021  59.224  1.00  0.00           H  
ATOM   1702  HS   PE    38       9.077  59.671  60.865  1.00  0.00           H  
ATOM   1703  C2   PE    38      10.931  60.175  59.845  1.00  0.00           C  
ATOM   1704  HX   PE    38      11.412  59.203  59.945  1.00  0.00           H  
ATOM   1705  C3   PE    38      11.470  61.093  60.999  1.00  0.00           C  
ATOM   1706  HA   PE    38      11.002  62.080  61.038  1.00  0.00           H  
ATOM   1707  HB   PE    38      12.523  61.254  60.754  1.00  0.00           H  
ATOM   1708  O31  PE    38      11.356  60.500  62.339  1.00  0.00           O  
ATOM   1709  P31  PE    38      10.136  60.851  63.333  1.00  0.00           P  
ATOM   1710  O32  PE    38      10.809  61.691  64.510  1.00  0.00           O  
ATOM   1711  C31  PE    38      10.904  63.136  64.496  1.00  0.00           C  
ATOM   1712  H1A  PE    38      10.966  63.474  65.536  1.00  0.00           H  
ATOM   1713  H1B  PE    38      10.028  63.599  64.026  1.00  0.00           H  
ATOM   1714  C32  PE    38      12.157  63.568  63.725  1.00  0.00           C  
ATOM   1715  H2A  PE    38      13.041  63.014  64.070  1.00  0.00           H  
ATOM   1716  H2B  PE    38      11.983  63.384  62.662  1.00  0.00           H  
ATOM   1717  N31  PE    38      12.372  65.052  63.856  1.00  0.00           N  
ATOM   1718 HN1A  PE    38      11.509  65.525  63.523  1.00  0.00           H  
ATOM   1719 HN1B  PE    38      12.474  65.376  64.833  1.00  0.00           H  
ATOM   1720 HN1C  PE    38      13.153  65.449  63.298  1.00  0.00           H  
ATOM   1721  O33  PE    38       9.162  61.719  62.654  1.00  0.00           O  
ATOM   1722  O34  PE    38       9.647  59.590  63.946  1.00  0.00           O  
ATOM   1723  O21  PE    38      11.355  60.741  58.555  1.00  0.00           O  
ATOM   1724  C21  PE    38      11.657  59.912  57.525  1.00  0.00           C  
ATOM   1725  O22  PE    38      11.550  58.698  57.586  1.00  0.00           O  
ATOM   1726  C12  OL    39      12.179  60.653  56.309  1.00  0.00           C  
ATOM   1727  H2R  OL    39      11.347  60.933  55.655  1.00  0.00           H  
ATOM   1728  H2S  OL    39      12.678  61.574  56.617  1.00  0.00           H  
ATOM   1729  C13  OL    39      13.225  59.788  55.588  1.00  0.00           C  
ATOM   1730  H3R  OL    39      14.006  59.518  56.298  1.00  0.00           H  
ATOM   1731  H3S  OL    39      12.765  58.866  55.228  1.00  0.00           H  
ATOM   1732  C14  OL    39      13.868  60.479  54.392  1.00  0.00           C  
ATOM   1733  H4R  OL    39      14.014  61.548  54.581  1.00  0.00           H  
ATOM   1734  H4S  OL    39      14.839  60.016  54.191  1.00  0.00           H  
ATOM   1735  C15  OL    39      12.996  60.230  53.164  1.00  0.00           C  
ATOM   1736  H5R  OL    39      12.906  59.157  53.029  1.00  0.00           H  
ATOM   1737  H5S  OL    39      11.975  60.625  53.277  1.00  0.00           H  
ATOM   1738  C16  OL    39      13.742  60.755  51.941  1.00  0.00           C  
ATOM   1739  H6R  OL    39      13.854  61.829  52.017  1.00  0.00           H  
ATOM   1740  H6S  OL    39      14.760  60.342  51.929  1.00  0.00           H  
ATOM   1741  C17  OL    39      13.016  60.417  50.637  1.00  0.00           C  
ATOM   1742  H7R  OL    39      13.064  59.337  50.490  1.00  0.00           H  
ATOM   1743  H7S  OL    39      11.951  60.670  50.714  1.00  0.00           H  
ATOM   1744  C18  OL    39      13.647  61.175  49.446  1.00  0.00           C  
ATOM   1745  H8R  OL    39      13.197  60.807  48.540  1.00  0.00           H  
ATOM   1746  H8S  OL    39      13.361  62.233  49.505  1.00  0.00           H  
ATOM   1747  C19  OL    39      15.149  60.965  49.295  1.00  0.00           C  
ATOM   1748  H9R  OL    39      15.765  61.570  49.963  1.00  0.00           H  
ATOM   1749 C110  OL    39      15.711  60.136  48.405  1.00  0.00           C  
ATOM   1750 H10R  OL    39      16.796  60.014  48.374  1.00  0.00           H  
ATOM   1751 C111  OL    39      14.945  59.232  47.441  1.00  0.00           C  
ATOM   1752 H11R  OL    39      15.303  58.207  47.462  1.00  0.00           H  
ATOM   1753 H11S  OL    39      13.915  59.154  47.760  1.00  0.00           H  
ATOM   1754 C112  OL    39      14.935  59.733  45.991  1.00  0.00           C  
ATOM   1755 H12R  OL    39      14.359  60.665  45.970  1.00  0.00           H  
ATOM   1756 H12S  OL    39      15.949  59.886  45.618  1.00  0.00           H  
ATOM   1757 C113  OL    39      14.238  58.785  45.014  1.00  0.00           C  
ATOM   1758 H13R  OL    39      13.215  58.652  45.370  1.00  0.00           H  
ATOM   1759 H13S  OL    39      14.188  59.346  44.080  1.00  0.00           H  
ATOM   1760 C114  OL    39      14.904  57.397  44.760  1.00  0.00           C  
ATOM   1761 H14R  OL    39      14.977  56.844  45.696  1.00  0.00           H  
ATOM   1762 H14S  OL    39      14.262  56.803  44.105  1.00  0.00           H  
ATOM   1763 C115  OL    39      16.330  57.468  44.173  1.00  0.00           C  
ATOM   1764 H15R  OL    39      16.349  58.093  43.290  1.00  0.00           H  
ATOM   1765 H15S  OL    39      16.948  57.993  44.906  1.00  0.00           H  
ATOM   1766 C116  OL    39      16.963  56.112  43.761  1.00  0.00           C  
ATOM   1767 H16R  OL    39      18.048  56.228  43.803  1.00  0.00           H  
ATOM   1768 H16S  OL    39      16.694  55.360  44.508  1.00  0.00           H  
ATOM   1769 C117  OL    39      16.612  55.633  42.315  1.00  0.00           C  
ATOM   1770 H17R  OL    39      15.549  55.396  42.248  1.00  0.00           H  
ATOM   1771 H17S  OL    39      16.831  56.437  41.604  1.00  0.00           H  
ATOM   1772 C118  OL    39      17.387  54.352  41.924  1.00  0.00           C  
ATOM   1773 H18R  OL    39      17.087  53.597  42.648  1.00  0.00           H  
ATOM   1774 H18S  OL    39      18.463  54.516  41.970  1.00  0.00           H  
ATOM   1775 H18T  OL    39      17.195  53.949  40.922  1.00  0.00           H  
TER    1776       OL    39 
ATOM   1776 C116  PA    40      26.203  51.240  41.201  1.00  0.00           C  
ATOM   1777 H16R  PA    40      27.201  51.164  40.762  1.00  0.00           H  
ATOM   1778 H16S  PA    40      25.543  50.508  40.730  1.00  0.00           H  
ATOM   1779 H16T  PA    40      26.290  50.923  42.240  1.00  0.00           H  
ATOM   1780 C115  PA    40      25.647  52.683  41.025  1.00  0.00           C  
ATOM   1781 H15R  PA    40      24.575  52.698  41.231  1.00  0.00           H  
ATOM   1782 H15S  PA    40      25.786  52.975  39.977  1.00  0.00           H  
ATOM   1783 C114  PA    40      26.349  53.753  41.896  1.00  0.00           C  
ATOM   1784 H14R  PA    40      26.148  54.752  41.484  1.00  0.00           H  
ATOM   1785 H14S  PA    40      27.413  53.531  41.803  1.00  0.00           H  
ATOM   1786 C113  PA    40      25.953  53.745  43.399  1.00  0.00           C  
ATOM   1787 H13R  PA    40      26.050  52.725  43.760  1.00  0.00           H  
ATOM   1788 H13S  PA    40      24.894  53.972  43.516  1.00  0.00           H  
ATOM   1789 C112  PA    40      26.728  54.738  44.314  1.00  0.00           C  
ATOM   1790 H12R  PA    40      26.549  55.754  43.963  1.00  0.00           H  
ATOM   1791 H12S  PA    40      27.811  54.581  44.242  1.00  0.00           H  
ATOM   1792 C111  PA    40      26.248  54.743  45.790  1.00  0.00           C  
ATOM   1793 H11R  PA    40      26.757  53.995  46.398  1.00  0.00           H  
ATOM   1794 H11S  PA    40      25.171  54.550  45.835  1.00  0.00           H  
ATOM   1795 C110  PA    40      26.572  56.078  46.464  1.00  0.00           C  
ATOM   1796 H10R  PA    40      26.103  56.892  45.917  1.00  0.00           H  
ATOM   1797 H10S  PA    40      27.652  56.210  46.374  1.00  0.00           H  
ATOM   1798  C19  PA    40      26.106  56.090  47.938  1.00  0.00           C  
ATOM   1799  H9R  PA    40      26.279  55.096  48.349  1.00  0.00           H  
ATOM   1800  H9S  PA    40      25.024  56.261  48.012  1.00  0.00           H  
ATOM   1801  C18  PA    40      26.836  57.139  48.799  1.00  0.00           C  
ATOM   1802  H8R  PA    40      26.491  58.131  48.511  1.00  0.00           H  
ATOM   1803  H8S  PA    40      27.917  57.101  48.633  1.00  0.00           H  
ATOM   1804  C17  PA    40      26.549  56.943  50.294  1.00  0.00           C  
ATOM   1805  H7R  PA    40      27.052  56.039  50.649  1.00  0.00           H  
ATOM   1806  H7S  PA    40      25.483  56.781  50.417  1.00  0.00           H  
ATOM   1807  C16  PA    40      26.993  58.156  51.131  1.00  0.00           C  
ATOM   1808  H6R  PA    40      26.326  59.017  50.988  1.00  0.00           H  
ATOM   1809  H6S  PA    40      27.963  58.453  50.727  1.00  0.00           H  
ATOM   1810  C15  PA    40      27.088  57.830  52.645  1.00  0.00           C  
ATOM   1811  H5R  PA    40      27.745  58.569  53.105  1.00  0.00           H  
ATOM   1812  H5S  PA    40      27.576  56.870  52.814  1.00  0.00           H  
ATOM   1813  C14  PA    40      25.705  57.774  53.344  1.00  0.00           C  
ATOM   1814  H4R  PA    40      25.102  56.988  52.894  1.00  0.00           H  
ATOM   1815  H4S  PA    40      25.175  58.719  53.193  1.00  0.00           H  
ATOM   1816  C13  PA    40      25.727  57.387  54.831  1.00  0.00           C  
ATOM   1817  H3R  PA    40      26.116  56.381  54.927  1.00  0.00           H  
ATOM   1818  H3S  PA    40      24.696  57.355  55.182  1.00  0.00           H  
ATOM   1819  C12  PA    40      26.680  58.227  55.678  1.00  0.00           C  
ATOM   1820  H2R  PA    40      26.680  59.255  55.319  1.00  0.00           H  
ATOM   1821  H2S  PA    40      27.672  57.802  55.519  1.00  0.00           H  
ATOM   1822  C11  PE    41      26.518  58.155  57.176  1.00  0.00           C  
ATOM   1823  O12  PE    41      25.621  57.594  57.786  1.00  0.00           O  
ATOM   1824  O11  PE    41      27.587  58.752  57.737  1.00  0.00           O  
ATOM   1825  C1   PE    41      27.793  58.670  59.172  1.00  0.00           C  
ATOM   1826  HR   PE    41      26.879  58.928  59.692  1.00  0.00           H  
ATOM   1827  HS   PE    41      28.572  59.378  59.457  1.00  0.00           H  
ATOM   1828  C2   PE    41      28.239  57.279  59.667  1.00  0.00           C  
ATOM   1829  HX   PE    41      27.439  56.546  59.539  1.00  0.00           H  
ATOM   1830  C3   PE    41      28.656  57.363  61.136  1.00  0.00           C  
ATOM   1831  HA   PE    41      29.631  57.861  61.179  1.00  0.00           H  
ATOM   1832  HB   PE    41      28.805  56.360  61.533  1.00  0.00           H  
ATOM   1833  O31  PE    41      27.679  58.119  61.912  1.00  0.00           O  
ATOM   1834  P31  PE    41      26.286  57.510  62.381  1.00  0.00           P  
ATOM   1835  O32  PE    41      25.344  57.679  61.116  1.00  0.00           O  
ATOM   1836  C31  PE    41      24.504  58.837  60.950  1.00  0.00           C  
ATOM   1837  H1A  PE    41      24.674  59.289  59.967  1.00  0.00           H  
ATOM   1838  H1B  PE    41      24.756  59.591  61.702  1.00  0.00           H  
ATOM   1839  C32  PE    41      23.033  58.425  61.147  1.00  0.00           C  
ATOM   1840  H2A  PE    41      22.411  59.297  60.947  1.00  0.00           H  
ATOM   1841  H2B  PE    41      22.671  57.644  60.475  1.00  0.00           H  
ATOM   1842  N31  PE    41      22.735  57.932  62.533  1.00  0.00           N  
ATOM   1843 HN1A  PE    41      22.896  58.653  63.272  1.00  0.00           H  
ATOM   1844 HN1B  PE    41      21.735  57.669  62.582  1.00  0.00           H  
ATOM   1845 HN1C  PE    41      23.220  57.062  62.831  1.00  0.00           H  
ATOM   1846  O33  PE    41      26.472  56.046  62.579  1.00  0.00           O  
ATOM   1847  O34  PE    41      25.801  58.376  63.493  1.00  0.00           O  
ATOM   1848  O21  PE    41      29.437  56.847  59.012  1.00  0.00           O  
ATOM   1849  C21  PE    41      29.297  56.093  57.924  1.00  0.00           C  
ATOM   1850  O22  PE    41      28.231  55.803  57.405  1.00  0.00           O  
ATOM   1851  C12  OL    42      30.641  55.637  57.448  1.00  0.00           C  
ATOM   1852  H2R  OL    42      31.428  56.224  57.916  1.00  0.00           H  
ATOM   1853  H2S  OL    42      30.760  54.611  57.810  1.00  0.00           H  
ATOM   1854  C13  OL    42      30.769  55.752  55.916  1.00  0.00           C  
ATOM   1855  H3R  OL    42      31.378  54.905  55.593  1.00  0.00           H  
ATOM   1856  H3S  OL    42      29.780  55.645  55.453  1.00  0.00           H  
ATOM   1857  C14  OL    42      31.416  57.046  55.349  1.00  0.00           C  
ATOM   1858  H4R  OL    42      30.740  57.896  55.431  1.00  0.00           H  
ATOM   1859  H4S  OL    42      32.350  57.319  55.851  1.00  0.00           H  
ATOM   1860  C15  OL    42      31.693  56.801  53.857  1.00  0.00           C  
ATOM   1861  H5R  OL    42      32.186  55.820  53.801  1.00  0.00           H  
ATOM   1862  H5S  OL    42      30.731  56.700  53.353  1.00  0.00           H  
ATOM   1863  C16  OL    42      32.501  57.931  53.145  1.00  0.00           C  
ATOM   1864  H6R  OL    42      33.546  57.877  53.450  1.00  0.00           H  
ATOM   1865  H6S  OL    42      32.525  57.766  52.065  1.00  0.00           H  
ATOM   1866  C17  OL    42      31.934  59.352  53.426  1.00  0.00           C  
ATOM   1867  H7R  OL    42      30.895  59.429  53.107  1.00  0.00           H  
ATOM   1868  H7S  OL    42      31.933  59.565  54.493  1.00  0.00           H  
ATOM   1869  C18  OL    42      32.647  60.542  52.796  1.00  0.00           C  
ATOM   1870  H8R  OL    42      32.318  61.368  53.420  1.00  0.00           H  
ATOM   1871  H8S  OL    42      33.729  60.503  52.924  1.00  0.00           H  
ATOM   1872  C19  OL    42      32.150  60.810  51.388  1.00  0.00           C  
ATOM   1873  H9R  OL    42      31.082  60.971  51.340  1.00  0.00           H  
ATOM   1874 C110  OL    42      32.902  61.052  50.324  1.00  0.00           C  
ATOM   1875 H10R  OL    42      32.465  61.451  49.407  1.00  0.00           H  
ATOM   1876 C111  OL    42      34.391  60.862  50.308  1.00  0.00           C  
ATOM   1877 H11R  OL    42      34.809  61.805  50.639  1.00  0.00           H  
ATOM   1878 H11S  OL    42      34.695  60.094  51.023  1.00  0.00           H  
ATOM   1879 C112  OL    42      34.928  60.543  48.901  1.00  0.00           C  
ATOM   1880 H12R  OL    42      34.637  61.365  48.245  1.00  0.00           H  
ATOM   1881 H12S  OL    42      36.014  60.518  48.929  1.00  0.00           H  
ATOM   1882 C113  OL    42      34.420  59.208  48.333  1.00  0.00           C  
ATOM   1883 H13R  OL    42      34.463  58.450  49.124  1.00  0.00           H  
ATOM   1884 H13S  OL    42      33.384  59.392  48.061  1.00  0.00           H  
ATOM   1885 C114  OL    42      35.151  58.677  47.078  1.00  0.00           C  
ATOM   1886 H14R  OL    42      36.224  58.629  47.285  1.00  0.00           H  
ATOM   1887 H14S  OL    42      34.836  57.645  46.888  1.00  0.00           H  
ATOM   1888 C115  OL    42      34.909  59.580  45.841  1.00  0.00           C  
ATOM   1889 H15R  OL    42      33.847  59.705  45.611  1.00  0.00           H  
ATOM   1890 H15S  OL    42      35.287  60.575  46.088  1.00  0.00           H  
ATOM   1891 C116  OL    42      35.585  59.043  44.564  1.00  0.00           C  
ATOM   1892 H16R  OL    42      36.609  58.735  44.781  1.00  0.00           H  
ATOM   1893 H16S  OL    42      35.050  58.154  44.214  1.00  0.00           H  
ATOM   1894 C117  OL    42      35.645  60.119  43.465  1.00  0.00           C  
ATOM   1895 H17R  OL    42      34.643  60.434  43.160  1.00  0.00           H  
ATOM   1896 H17S  OL    42      36.138  60.989  43.904  1.00  0.00           H  
ATOM   1897 C118  OL    42      36.461  59.656  42.242  1.00  0.00           C  
ATOM   1898 H18R  OL    42      36.662  60.487  41.566  1.00  0.00           H  
ATOM   1899 H18S  OL    42      35.968  58.859  41.677  1.00  0.00           H  
ATOM   1900 H18T  OL    42      37.427  59.291  42.584  1.00  0.00           H  
TER    1901       OL    42 
ATOM   1901  C1  CHL    43      42.833  18.582  50.387  1.00  0.00           C  
ATOM   1902  H11 CHL    43      43.382  19.483  50.676  1.00  0.00           H  
ATOM   1903  H12 CHL    43      43.608  17.833  50.264  1.00  0.00           H  
ATOM   1904  C2  CHL    43      41.884  18.179  51.570  1.00  0.00           C  
ATOM   1905  H21 CHL    43      41.501  17.168  51.443  1.00  0.00           H  
ATOM   1906  H22 CHL    43      42.440  18.183  52.509  1.00  0.00           H  
ATOM   1907  C3  CHL    43      40.686  19.133  51.712  1.00  0.00           C  
ATOM   1908  H31 CHL    43      41.066  20.114  51.999  1.00  0.00           H  
ATOM   1909  C4  CHL    43      39.936  19.188  50.384  1.00  0.00           C  
ATOM   1910  H41 CHL    43      39.527  18.182  50.227  1.00  0.00           H  
ATOM   1911  H42 CHL    43      39.101  19.889  50.492  1.00  0.00           H  
ATOM   1912  C5  CHL    43      40.858  19.596  49.228  1.00  0.00           C  
ATOM   1913  C6  CHL    43      40.564  20.662  48.494  1.00  0.00           C  
ATOM   1914  H61 CHL    43      39.680  21.247  48.718  1.00  0.00           H  
ATOM   1915  C7  CHL    43      41.339  21.129  47.282  1.00  0.00           C  
ATOM   1916  H71 CHL    43      40.614  21.294  46.493  1.00  0.00           H  
ATOM   1917  H72 CHL    43      41.794  22.109  47.454  1.00  0.00           H  
ATOM   1918  C8  CHL    43      42.377  20.099  46.778  1.00  0.00           C  
ATOM   1919  H81 CHL    43      41.842  19.318  46.242  1.00  0.00           H  
ATOM   1920  C9  CHL    43      43.132  19.514  48.006  1.00  0.00           C  
ATOM   1921  H91 CHL    43      43.496  20.390  48.535  1.00  0.00           H  
ATOM   1922  C10 CHL    43      42.134  18.769  48.998  1.00  0.00           C  
ATOM   1923  C11 CHL    43      44.454  18.754  47.633  1.00  0.00           C  
ATOM   1924 H111 CHL    43      45.112  18.690  48.501  1.00  0.00           H  
ATOM   1925 H112 CHL    43      44.210  17.741  47.340  1.00  0.00           H  
ATOM   1926  C12 CHL    43      45.309  19.401  46.512  1.00  0.00           C  
ATOM   1927 H121 CHL    43      45.791  20.296  46.913  1.00  0.00           H  
ATOM   1928 H122 CHL    43      46.127  18.726  46.274  1.00  0.00           H  
ATOM   1929  C13 CHL    43      44.449  19.772  45.272  1.00  0.00           C  
ATOM   1930  C14 CHL    43      43.383  20.746  45.800  1.00  0.00           C  
ATOM   1931 H141 CHL    43      43.902  21.526  46.370  1.00  0.00           H  
ATOM   1932  C15 CHL    43      42.810  21.431  44.547  1.00  0.00           C  
ATOM   1933 H151 CHL    43      41.955  20.878  44.159  1.00  0.00           H  
ATOM   1934 H152 CHL    43      42.510  22.437  44.836  1.00  0.00           H  
ATOM   1935  C16 CHL    43      43.947  21.420  43.493  1.00  0.00           C  
ATOM   1936 H161 CHL    43      43.657  20.865  42.592  1.00  0.00           H  
ATOM   1937 H162 CHL    43      44.200  22.441  43.189  1.00  0.00           H  
ATOM   1938  C17 CHL    43      45.124  20.718  44.225  1.00  0.00           C  
ATOM   1939 H171 CHL    43      45.580  21.532  44.792  1.00  0.00           H  
ATOM   1940  C18 CHL    43      43.821  18.514  44.581  1.00  0.00           C  
ATOM   1941 H181 CHL    43      43.284  18.823  43.687  1.00  0.00           H  
ATOM   1942 H182 CHL    43      43.132  17.934  45.211  1.00  0.00           H  
ATOM   1943 H183 CHL    43      44.600  17.844  44.234  1.00  0.00           H  
ATOM   1944  C19 CHL    43      41.716  17.379  48.437  1.00  0.00           C  
ATOM   1945 H191 CHL    43      41.360  17.425  47.405  1.00  0.00           H  
ATOM   1946 H192 CHL    43      40.915  16.945  49.037  1.00  0.00           H  
ATOM   1947 H193 CHL    43      42.558  16.689  48.462  1.00  0.00           H  
ATOM   1948  C20 CHL    43      46.220  20.095  43.295  1.00  0.00           C  
ATOM   1949 H201 CHL    43      45.792  19.282  42.706  1.00  0.00           H  
ATOM   1950  C21 CHL    43      47.405  19.551  44.139  1.00  0.00           C  
ATOM   1951 H211 CHL    43      47.175  18.601  44.617  1.00  0.00           H  
ATOM   1952 H212 CHL    43      47.644  20.303  44.892  1.00  0.00           H  
ATOM   1953 H213 CHL    43      48.315  19.331  43.584  1.00  0.00           H  
ATOM   1954  C22 CHL    43      46.722  21.119  42.250  1.00  0.00           C  
ATOM   1955 H221 CHL    43      47.431  20.633  41.585  1.00  0.00           H  
ATOM   1956 H222 CHL    43      45.884  21.379  41.602  1.00  0.00           H  
ATOM   1957  C23 CHL    43      47.428  22.374  42.808  1.00  0.00           C  
ATOM   1958 H231 CHL    43      46.723  22.988  43.368  1.00  0.00           H  
ATOM   1959 H232 CHL    43      48.237  22.068  43.468  1.00  0.00           H  
ATOM   1960  C24 CHL    43      48.089  23.168  41.680  1.00  0.00           C  
ATOM   1961 H241 CHL    43      48.864  22.517  41.287  1.00  0.00           H  
ATOM   1962 H242 CHL    43      47.311  23.380  40.944  1.00  0.00           H  
ATOM   1963  C25 CHL    43      48.756  24.488  42.076  1.00  0.00           C  
ATOM   1964 H251 CHL    43      47.921  25.141  42.335  1.00  0.00           H  
ATOM   1965  C26 CHL    43      49.510  25.164  40.938  1.00  0.00           C  
ATOM   1966 H261 CHL    43      49.652  26.207  41.215  1.00  0.00           H  
ATOM   1967 H262 CHL    43      48.964  25.092  39.993  1.00  0.00           H  
ATOM   1968 H263 CHL    43      50.503  24.728  40.830  1.00  0.00           H  
ATOM   1969  C27 CHL    43      49.803  24.291  43.203  1.00  0.00           C  
ATOM   1970 H271 CHL    43      50.723  23.823  42.836  1.00  0.00           H  
ATOM   1971 H272 CHL    43      49.388  23.657  43.973  1.00  0.00           H  
ATOM   1972 H273 CHL    43      50.127  25.205  43.698  1.00  0.00           H  
ATOM   1973  O1  CHL    43      39.741  18.665  52.671  1.00  0.00           O  
ATOM   1974  HO1 CHL    43      39.131  19.450  52.786  1.00  0.00           H  
TER    1975      CHL    43 
ATOM   1975 C116  PA    44      38.570  26.937  37.734  1.00  0.00           C  
ATOM   1976 H16R  PA    44      39.311  27.687  37.445  1.00  0.00           H  
ATOM   1977 H16S  PA    44      37.603  27.368  37.453  1.00  0.00           H  
ATOM   1978 H16T  PA    44      38.725  26.048  37.127  1.00  0.00           H  
ATOM   1979 C115  PA    44      38.680  26.531  39.231  1.00  0.00           C  
ATOM   1980 H15R  PA    44      39.663  26.117  39.486  1.00  0.00           H  
ATOM   1981 H15S  PA    44      37.984  25.735  39.485  1.00  0.00           H  
ATOM   1982 C114  PA    44      38.369  27.694  40.160  1.00  0.00           C  
ATOM   1983 H14R  PA    44      37.295  27.894  40.149  1.00  0.00           H  
ATOM   1984 H14S  PA    44      38.864  28.590  39.784  1.00  0.00           H  
ATOM   1985 C113  PA    44      38.848  27.329  41.575  1.00  0.00           C  
ATOM   1986 H13R  PA    44      39.933  27.183  41.562  1.00  0.00           H  
ATOM   1987 H13S  PA    44      38.404  26.365  41.853  1.00  0.00           H  
ATOM   1988 C112  PA    44      38.510  28.465  42.562  1.00  0.00           C  
ATOM   1989 H12R  PA    44      38.660  29.401  42.027  1.00  0.00           H  
ATOM   1990 H12S  PA    44      39.185  28.457  43.423  1.00  0.00           H  
ATOM   1991 C111  PA    44      37.059  28.452  43.059  1.00  0.00           C  
ATOM   1992 H11R  PA    44      36.818  27.437  43.360  1.00  0.00           H  
ATOM   1993 H11S  PA    44      36.386  28.704  42.243  1.00  0.00           H  
ATOM   1994 C110  PA    44      36.800  29.393  44.254  1.00  0.00           C  
ATOM   1995 H10R  PA    44      37.103  30.422  44.044  1.00  0.00           H  
ATOM   1996 H10S  PA    44      37.433  29.077  45.085  1.00  0.00           H  
ATOM   1997  C19  PA    44      35.302  29.357  44.648  1.00  0.00           C  
ATOM   1998  H9R  PA    44      35.080  28.402  45.121  1.00  0.00           H  
ATOM   1999  H9S  PA    44      34.681  29.410  43.747  1.00  0.00           H  
ATOM   2000  C18  PA    44      34.922  30.482  45.629  1.00  0.00           C  
ATOM   2001  H8R  PA    44      35.100  31.449  45.153  1.00  0.00           H  
ATOM   2002  H8S  PA    44      33.864  30.458  45.905  1.00  0.00           H  
ATOM   2003  C17  PA    44      35.702  30.408  46.947  1.00  0.00           C  
ATOM   2004  H7R  PA    44      35.373  31.275  47.504  1.00  0.00           H  
ATOM   2005  H7S  PA    44      36.782  30.501  46.810  1.00  0.00           H  
ATOM   2006  C16  PA    44      35.381  29.190  47.826  1.00  0.00           C  
ATOM   2007  H6R  PA    44      35.719  28.279  47.320  1.00  0.00           H  
ATOM   2008  H6S  PA    44      34.299  29.140  47.937  1.00  0.00           H  
ATOM   2009  C15  PA    44      36.066  29.371  49.203  1.00  0.00           C  
ATOM   2010  H5R  PA    44      36.055  30.436  49.444  1.00  0.00           H  
ATOM   2011  H5S  PA    44      37.101  29.050  49.076  1.00  0.00           H  
ATOM   2012  C14  PA    44      35.452  28.666  50.431  1.00  0.00           C  
ATOM   2013  H4R  PA    44      35.373  27.593  50.246  1.00  0.00           H  
ATOM   2014  H4S  PA    44      34.448  29.055  50.608  1.00  0.00           H  
ATOM   2015  C13  PA    44      36.264  28.836  51.730  1.00  0.00           C  
ATOM   2016  H3R  PA    44      35.870  28.076  52.393  1.00  0.00           H  
ATOM   2017  H3S  PA    44      36.045  29.778  52.240  1.00  0.00           H  
ATOM   2018  C12  PA    44      37.778  28.536  51.555  1.00  0.00           C  
ATOM   2019  H2R  PA    44      38.356  29.265  50.977  1.00  0.00           H  
ATOM   2020  H2S  PA    44      37.813  27.619  50.979  1.00  0.00           H  
ATOM   2021  C11  PE    45      38.461  28.258  52.872  1.00  0.00           C  
ATOM   2022  O12  PE    45      38.064  28.657  53.940  1.00  0.00           O  
ATOM   2023  O11  PE    45      39.544  27.481  52.745  1.00  0.00           O  
ATOM   2024  C1   PE    45      40.051  26.815  53.952  1.00  0.00           C  
ATOM   2025  HR   PE    45      39.945  27.385  54.874  1.00  0.00           H  
ATOM   2026  HS   PE    45      41.120  26.680  53.829  1.00  0.00           H  
ATOM   2027  C2   PE    45      39.456  25.407  54.150  1.00  0.00           C  
ATOM   2028  HX   PE    45      38.400  25.404  54.460  1.00  0.00           H  
ATOM   2029  C3   PE    45      40.325  24.691  55.209  1.00  0.00           C  
ATOM   2030  HA   PE    45      41.377  24.783  54.931  1.00  0.00           H  
ATOM   2031  HB   PE    45      40.093  23.632  55.275  1.00  0.00           H  
ATOM   2032  O31  PE    45      40.182  25.287  56.516  1.00  0.00           O  
ATOM   2033  P31  PE    45      38.892  25.109  57.418  1.00  0.00           P  
ATOM   2034  O32  PE    45      37.900  26.176  56.779  1.00  0.00           O  
ATOM   2035  C31  PE    45      38.044  27.585  57.083  1.00  0.00           C  
ATOM   2036  H1A  PE    45      37.864  28.163  56.177  1.00  0.00           H  
ATOM   2037  H1B  PE    45      39.046  27.802  57.467  1.00  0.00           H  
ATOM   2038  C32  PE    45      37.004  27.956  58.143  1.00  0.00           C  
ATOM   2039  H2A  PE    45      37.177  27.388  59.057  1.00  0.00           H  
ATOM   2040  H2B  PE    45      37.080  28.999  58.429  1.00  0.00           H  
ATOM   2041  N31  PE    45      35.604  27.701  57.665  1.00  0.00           N  
ATOM   2042 HN1A  PE    45      35.561  26.779  57.189  1.00  0.00           H  
ATOM   2043 HN1B  PE    45      34.913  27.672  58.436  1.00  0.00           H  
ATOM   2044 HN1C  PE    45      35.298  28.373  56.927  1.00  0.00           H  
ATOM   2045  O33  PE    45      38.397  23.718  57.244  1.00  0.00           O  
ATOM   2046  O34  PE    45      39.357  25.566  58.745  1.00  0.00           O  
ATOM   2047  O21  PE    45      39.656  24.677  52.929  1.00  0.00           O  
ATOM   2048  C21  PE    45      38.666  24.586  52.039  1.00  0.00           C  
ATOM   2049  O22  PE    45      37.591  25.161  52.122  1.00  0.00           O  
ATOM   2050  C12  OL    46      39.070  23.584  50.985  1.00  0.00           C  
ATOM   2051  H2R  OL    46      39.972  23.097  51.357  1.00  0.00           H  
ATOM   2052  H2S  OL    46      38.286  22.829  50.968  1.00  0.00           H  
ATOM   2053  C13  OL    46      39.400  24.108  49.562  1.00  0.00           C  
ATOM   2054  H3R  OL    46      40.431  24.445  49.513  1.00  0.00           H  
ATOM   2055  H3S  OL    46      39.336  23.253  48.882  1.00  0.00           H  
ATOM   2056  C14  OL    46      38.495  25.254  49.072  1.00  0.00           C  
ATOM   2057  H4R  OL    46      37.463  24.907  49.116  1.00  0.00           H  
ATOM   2058  H4S  OL    46      38.557  26.071  49.794  1.00  0.00           H  
ATOM   2059  C15  OL    46      38.745  25.794  47.634  1.00  0.00           C  
ATOM   2060  H5R  OL    46      37.765  26.131  47.308  1.00  0.00           H  
ATOM   2061  H5S  OL    46      39.357  26.703  47.589  1.00  0.00           H  
ATOM   2062  C16  OL    46      39.246  24.766  46.591  1.00  0.00           C  
ATOM   2063  H6R  OL    46      40.072  24.165  46.984  1.00  0.00           H  
ATOM   2064  H6S  OL    46      38.433  24.084  46.360  1.00  0.00           H  
ATOM   2065  C17  OL    46      39.691  25.428  45.276  1.00  0.00           C  
ATOM   2066  H7R  OL    46      38.860  25.876  44.732  1.00  0.00           H  
ATOM   2067  H7S  OL    46      40.373  26.236  45.539  1.00  0.00           H  
ATOM   2068  C18  OL    46      40.414  24.476  44.323  1.00  0.00           C  
ATOM   2069  H8R  OL    46      40.644  25.060  43.433  1.00  0.00           H  
ATOM   2070  H8S  OL    46      41.346  24.256  44.842  1.00  0.00           H  
ATOM   2071  C19  OL    46      39.637  23.200  43.975  1.00  0.00           C  
ATOM   2072  H9R  OL    46      39.129  22.702  44.800  1.00  0.00           H  
ATOM   2073 C110  OL    46      39.502  22.652  42.768  1.00  0.00           C  
ATOM   2074 H10R  OL    46      38.897  21.750  42.692  1.00  0.00           H  
ATOM   2075 C111  OL    46      40.110  23.185  41.476  1.00  0.00           C  
ATOM   2076 H11R  OL    46      40.365  24.230  41.633  1.00  0.00           H  
ATOM   2077 H11S  OL    46      41.031  22.657  41.210  1.00  0.00           H  
ATOM   2078 C112  OL    46      39.192  23.136  40.240  1.00  0.00           C  
ATOM   2079 H12R  OL    46      38.405  23.878  40.356  1.00  0.00           H  
ATOM   2080 H12S  OL    46      39.793  23.468  39.387  1.00  0.00           H  
ATOM   2081 C113  OL    46      38.513  21.792  39.889  1.00  0.00           C  
ATOM   2082 H13R  OL    46      39.236  21.042  39.577  1.00  0.00           H  
ATOM   2083 H13S  OL    46      37.976  21.364  40.739  1.00  0.00           H  
ATOM   2084 C114  OL    46      37.512  22.022  38.753  1.00  0.00           C  
ATOM   2085 H14R  OL    46      36.988  21.084  38.566  1.00  0.00           H  
ATOM   2086 H14S  OL    46      36.806  22.800  39.060  1.00  0.00           H  
ATOM   2087 C115  OL    46      38.119  22.537  37.453  1.00  0.00           C  
ATOM   2088 H15R  OL    46      37.294  22.705  36.761  1.00  0.00           H  
ATOM   2089 H15S  OL    46      38.523  23.531  37.650  1.00  0.00           H  
ATOM   2090 C116  OL    46      39.147  21.591  36.779  1.00  0.00           C  
ATOM   2091 H16R  OL    46      40.134  21.612  37.260  1.00  0.00           H  
ATOM   2092 H16S  OL    46      38.778  20.566  36.810  1.00  0.00           H  
ATOM   2093 C117  OL    46      39.316  22.010  35.314  1.00  0.00           C  
ATOM   2094 H17R  OL    46      39.796  21.211  34.746  1.00  0.00           H  
ATOM   2095 H17S  OL    46      38.340  22.197  34.879  1.00  0.00           H  
ATOM   2096 C118  OL    46      40.113  23.311  35.274  1.00  0.00           C  
ATOM   2097 H18R  OL    46      39.553  24.067  35.827  1.00  0.00           H  
ATOM   2098 H18S  OL    46      40.280  23.711  34.272  1.00  0.00           H  
ATOM   2099 H18T  OL    46      41.073  23.106  35.750  1.00  0.00           H  
TER    2100       OL    46 
ATOM   2100 C116  PA    47      24.778   0.470  39.482  1.00  0.00           C  
ATOM   2101 H16R  PA    47      24.515  -0.464  39.989  1.00  0.00           H  
ATOM   2102 H16S  PA    47      25.857   0.638  39.493  1.00  0.00           H  
ATOM   2103 H16T  PA    47      24.446   0.428  38.449  1.00  0.00           H  
ATOM   2104 C115  PA    47      24.050   1.646  40.105  1.00  0.00           C  
ATOM   2105 H15R  PA    47      22.992   1.520  39.891  1.00  0.00           H  
ATOM   2106 H15S  PA    47      24.414   2.546  39.599  1.00  0.00           H  
ATOM   2107 C114  PA    47      24.267   1.732  41.622  1.00  0.00           C  
ATOM   2108 H14R  PA    47      25.334   1.909  41.766  1.00  0.00           H  
ATOM   2109 H14S  PA    47      24.000   0.794  42.117  1.00  0.00           H  
ATOM   2110 C113  PA    47      23.506   2.896  42.270  1.00  0.00           C  
ATOM   2111 H13R  PA    47      23.759   3.779  41.688  1.00  0.00           H  
ATOM   2112 H13S  PA    47      23.942   3.061  43.256  1.00  0.00           H  
ATOM   2113 C112  PA    47      21.953   2.795  42.345  1.00  0.00           C  
ATOM   2114 H12R  PA    47      21.571   2.530  41.361  1.00  0.00           H  
ATOM   2115 H12S  PA    47      21.580   3.781  42.639  1.00  0.00           H  
ATOM   2116 C111  PA    47      21.369   1.738  43.292  1.00  0.00           C  
ATOM   2117 H11R  PA    47      21.675   0.774  42.889  1.00  0.00           H  
ATOM   2118 H11S  PA    47      20.271   1.705  43.290  1.00  0.00           H  
ATOM   2119 C110  PA    47      21.849   2.013  44.728  1.00  0.00           C  
ATOM   2120 H10R  PA    47      21.443   2.971  45.051  1.00  0.00           H  
ATOM   2121 H10S  PA    47      22.930   2.134  44.761  1.00  0.00           H  
ATOM   2122  C19  PA    47      21.437   0.911  45.704  1.00  0.00           C  
ATOM   2123  H9R  PA    47      21.813  -0.041  45.300  1.00  0.00           H  
ATOM   2124  H9S  PA    47      20.343   0.858  45.733  1.00  0.00           H  
ATOM   2125  C18  PA    47      21.989   1.211  47.130  1.00  0.00           C  
ATOM   2126  H8R  PA    47      23.065   1.362  47.115  1.00  0.00           H  
ATOM   2127  H8S  PA    47      21.807   0.341  47.765  1.00  0.00           H  
ATOM   2128  C17  PA    47      21.407   2.458  47.829  1.00  0.00           C  
ATOM   2129  H7R  PA    47      20.337   2.292  47.874  1.00  0.00           H  
ATOM   2130  H7S  PA    47      21.540   3.388  47.273  1.00  0.00           H  
ATOM   2131  C16  PA    47      22.025   2.668  49.234  1.00  0.00           C  
ATOM   2132  H6R  PA    47      23.079   2.957  49.169  1.00  0.00           H  
ATOM   2133  H6S  PA    47      22.048   1.707  49.750  1.00  0.00           H  
ATOM   2134  C15  PA    47      21.263   3.732  50.066  1.00  0.00           C  
ATOM   2135  H5R  PA    47      20.189   3.632  49.919  1.00  0.00           H  
ATOM   2136  H5S  PA    47      21.512   4.746  49.744  1.00  0.00           H  
ATOM   2137  C14  PA    47      21.643   3.615  51.544  1.00  0.00           C  
ATOM   2138  H4R  PA    47      22.719   3.811  51.576  1.00  0.00           H  
ATOM   2139  H4S  PA    47      21.480   2.590  51.894  1.00  0.00           H  
ATOM   2140  C13  PA    47      20.880   4.587  52.474  1.00  0.00           C  
ATOM   2141  H3R  PA    47      20.847   5.605  52.064  1.00  0.00           H  
ATOM   2142  H3S  PA    47      21.412   4.633  53.422  1.00  0.00           H  
ATOM   2143  C12  PA    47      19.452   4.152  52.821  1.00  0.00           C  
ATOM   2144  H2R  PA    47      19.294   3.092  52.594  1.00  0.00           H  
ATOM   2145  H2S  PA    47      18.781   4.709  52.167  1.00  0.00           H  
ATOM   2146  C11  PC    48      19.190   4.488  54.291  1.00  0.00           C  
ATOM   2147  O12  PC    48      18.985   5.618  54.690  1.00  0.00           O  
ATOM   2148  O11  PC    48      19.245   3.424  55.117  1.00  0.00           O  
ATOM   2149  C1   PC    48      18.970   3.577  56.549  1.00  0.00           C  
ATOM   2150  HR   PC    48      18.619   2.595  56.856  1.00  0.00           H  
ATOM   2151  HS   PC    48      18.160   4.285  56.768  1.00  0.00           H  
ATOM   2152  C2   PC    48      20.263   3.859  57.360  1.00  0.00           C  
ATOM   2153  HX   PC    48      21.014   3.150  57.003  1.00  0.00           H  
ATOM   2154  C3   PC    48      20.063   3.613  58.867  1.00  0.00           C  
ATOM   2155  HA   PC    48      21.041   3.732  59.335  1.00  0.00           H  
ATOM   2156  HB   PC    48      19.678   2.611  59.057  1.00  0.00           H  
ATOM   2157  O31  PC    48      19.111   4.518  59.469  1.00  0.00           O  
ATOM   2158  P31  PC    48      18.974   4.588  61.053  1.00  0.00           P  
ATOM   2159  O32  PC    48      19.820   5.832  61.508  1.00  0.00           O  
ATOM   2160  C31  PC    48      21.142   6.099  61.018  1.00  0.00           C  
ATOM   2161  H1A  PC    48      21.657   5.189  60.705  1.00  0.00           H  
ATOM   2162  H1B  PC    48      21.733   6.552  61.821  1.00  0.00           H  
ATOM   2163  C32  PC    48      21.014   7.061  59.825  1.00  0.00           C  
ATOM   2164  H2A  PC    48      20.510   6.582  58.983  1.00  0.00           H  
ATOM   2165  H2B  PC    48      22.020   7.338  59.505  1.00  0.00           H  
ATOM   2166  N31  PC    48      20.317   8.370  60.044  1.00  0.00           N  
ATOM   2167  C33  PC    48      18.815   8.238  60.124  1.00  0.00           C  
ATOM   2168  H3A  PC    48      18.490   7.602  60.949  1.00  0.00           H  
ATOM   2169  H3B  PC    48      18.443   7.837  59.190  1.00  0.00           H  
ATOM   2170  H3C  PC    48      18.393   9.217  60.317  1.00  0.00           H  
ATOM   2171  C34  PC    48      20.764   8.997  61.318  1.00  0.00           C  
ATOM   2172  H4A  PC    48      21.846   9.034  61.268  1.00  0.00           H  
ATOM   2173  H4B  PC    48      20.473   8.373  62.166  1.00  0.00           H  
ATOM   2174  H4C  PC    48      20.283   9.973  61.418  1.00  0.00           H  
ATOM   2175  C35  PC    48      20.788   9.222  58.889  1.00  0.00           C  
ATOM   2176  H5A  PC    48      21.871   9.373  58.975  1.00  0.00           H  
ATOM   2177  H5B  PC    48      20.311  10.195  58.922  1.00  0.00           H  
ATOM   2178  H5C  PC    48      20.539   8.733  57.940  1.00  0.00           H  
ATOM   2179  O33  PC    48      17.576   4.928  61.367  1.00  0.00           O  
ATOM   2180  O34  PC    48      19.544   3.369  61.679  1.00  0.00           O  
ATOM   2181  O21  PC    48      20.733   5.232  57.217  1.00  0.00           O  
ATOM   2182  C21  PC    48      21.850   5.510  56.517  1.00  0.00           C  
ATOM   2183  O22  PC    48      22.609   4.666  56.086  1.00  0.00           O  
ATOM   2184  C12  OL    49      22.059   6.994  56.361  1.00  0.00           C  
ATOM   2185  H2R  OL    49      21.086   7.446  56.167  1.00  0.00           H  
ATOM   2186  H2S  OL    49      22.434   7.344  57.320  1.00  0.00           H  
ATOM   2187  C13  OL    49      23.042   7.455  55.265  1.00  0.00           C  
ATOM   2188  H3R  OL    49      23.287   8.505  55.456  1.00  0.00           H  
ATOM   2189  H3S  OL    49      23.986   6.942  55.363  1.00  0.00           H  
ATOM   2190  C14  OL    49      22.472   7.303  53.839  1.00  0.00           C  
ATOM   2191  H4R  OL    49      22.733   6.329  53.414  1.00  0.00           H  
ATOM   2192  H4S  OL    49      21.384   7.312  53.907  1.00  0.00           H  
ATOM   2193  C15  OL    49      22.971   8.446  52.928  1.00  0.00           C  
ATOM   2194  H5R  OL    49      22.798   9.400  53.432  1.00  0.00           H  
ATOM   2195  H5S  OL    49      24.044   8.327  52.764  1.00  0.00           H  
ATOM   2196  C16  OL    49      22.238   8.517  51.585  1.00  0.00           C  
ATOM   2197  H6R  OL    49      22.830   9.049  50.828  1.00  0.00           H  
ATOM   2198  H6S  OL    49      22.094   7.502  51.218  1.00  0.00           H  
ATOM   2199  C17  OL    49      20.892   9.251  51.787  1.00  0.00           C  
ATOM   2200  H7R  OL    49      20.264   8.838  52.585  1.00  0.00           H  
ATOM   2201  H7S  OL    49      21.107  10.269  52.100  1.00  0.00           H  
ATOM   2202  C18  OL    49      20.050   9.316  50.523  1.00  0.00           C  
ATOM   2203  H8R  OL    49      19.083   9.661  50.868  1.00  0.00           H  
ATOM   2204  H8S  OL    49      20.431  10.080  49.840  1.00  0.00           H  
ATOM   2205  C19  OL    49      19.885   7.944  49.898  1.00  0.00           C  
ATOM   2206  H9R  OL    49      19.284   7.259  50.493  1.00  0.00           H  
ATOM   2207 C110  OL    49      20.395   7.552  48.734  1.00  0.00           C  
ATOM   2208 H10R  OL    49      20.199   6.550  48.354  1.00  0.00           H  
ATOM   2209 C111  OL    49      21.369   8.352  47.895  1.00  0.00           C  
ATOM   2210 H11R  OL    49      20.903   8.520  46.923  1.00  0.00           H  
ATOM   2211 H11S  OL    49      21.575   9.326  48.340  1.00  0.00           H  
ATOM   2212 C112  OL    49      22.689   7.565  47.689  1.00  0.00           C  
ATOM   2213 H12R  OL    49      23.479   8.177  47.242  1.00  0.00           H  
ATOM   2214 H12S  OL    49      23.093   7.277  48.665  1.00  0.00           H  
ATOM   2215 C113  OL    49      22.439   6.344  46.768  1.00  0.00           C  
ATOM   2216 H13R  OL    49      22.505   5.406  47.320  1.00  0.00           H  
ATOM   2217 H13S  OL    49      21.443   6.410  46.329  1.00  0.00           H  
ATOM   2218 C114  OL    49      23.421   6.231  45.607  1.00  0.00           C  
ATOM   2219 H14R  OL    49      24.415   6.250  46.047  1.00  0.00           H  
ATOM   2220 H14S  OL    49      23.303   5.248  45.141  1.00  0.00           H  
ATOM   2221 C115  OL    49      23.252   7.300  44.501  1.00  0.00           C  
ATOM   2222 H15R  OL    49      22.194   7.393  44.237  1.00  0.00           H  
ATOM   2223 H15S  OL    49      23.618   8.283  44.825  1.00  0.00           H  
ATOM   2224 C116  OL    49      24.033   6.801  43.272  1.00  0.00           C  
ATOM   2225 H16R  OL    49      25.093   6.841  43.511  1.00  0.00           H  
ATOM   2226 H16S  OL    49      23.759   5.764  43.079  1.00  0.00           H  
ATOM   2227 C117  OL    49      23.814   7.579  41.976  1.00  0.00           C  
ATOM   2228 H17R  OL    49      22.756   7.580  41.709  1.00  0.00           H  
ATOM   2229 H17S  OL    49      24.087   8.610  42.162  1.00  0.00           H  
ATOM   2230 C118  OL    49      24.671   7.056  40.808  1.00  0.00           C  
ATOM   2231 H18R  OL    49      24.252   6.131  40.402  1.00  0.00           H  
ATOM   2232 H18S  OL    49      25.707   6.877  41.119  1.00  0.00           H  
ATOM   2233 H18T  OL    49      24.682   7.816  40.024  1.00  0.00           H  
TER    2234       OL    49 
ATOM   2234 C116  PA    50       8.900  33.595  40.390  1.00  0.00           C  
ATOM   2235 H16R  PA    50       8.072  32.915  40.188  1.00  0.00           H  
ATOM   2236 H16S  PA    50       9.631  33.533  39.580  1.00  0.00           H  
ATOM   2237 H16T  PA    50       8.482  34.594  40.417  1.00  0.00           H  
ATOM   2238 C115  PA    50       9.550  33.267  41.737  1.00  0.00           C  
ATOM   2239 H15R  PA    50       8.791  33.314  42.522  1.00  0.00           H  
ATOM   2240 H15S  PA    50      10.318  34.003  41.983  1.00  0.00           H  
ATOM   2241 C114  PA    50      10.139  31.854  41.662  1.00  0.00           C  
ATOM   2242 H14R  PA    50      10.858  31.739  40.848  1.00  0.00           H  
ATOM   2243 H14S  PA    50       9.301  31.189  41.447  1.00  0.00           H  
ATOM   2244 C113  PA    50      10.804  31.407  42.962  1.00  0.00           C  
ATOM   2245 H13R  PA    50      11.457  32.174  43.371  1.00  0.00           H  
ATOM   2246 H13S  PA    50      11.440  30.552  42.723  1.00  0.00           H  
ATOM   2247 C112  PA    50       9.704  31.124  43.993  1.00  0.00           C  
ATOM   2248 H12R  PA    50       8.898  30.584  43.488  1.00  0.00           H  
ATOM   2249 H12S  PA    50       9.319  32.098  44.322  1.00  0.00           H  
ATOM   2250 C111  PA    50      10.219  30.306  45.196  1.00  0.00           C  
ATOM   2251 H11R  PA    50      11.032  30.848  45.678  1.00  0.00           H  
ATOM   2252 H11S  PA    50      10.668  29.392  44.817  1.00  0.00           H  
ATOM   2253 C110  PA    50       9.138  29.904  46.227  1.00  0.00           C  
ATOM   2254 H10R  PA    50       8.496  29.147  45.773  1.00  0.00           H  
ATOM   2255 H10S  PA    50       8.507  30.759  46.481  1.00  0.00           H  
ATOM   2256  C19  PA    50       9.693  29.269  47.517  1.00  0.00           C  
ATOM   2257  H9R  PA    50      10.435  28.502  47.256  1.00  0.00           H  
ATOM   2258  H9S  PA    50       8.859  28.759  48.000  1.00  0.00           H  
ATOM   2259  C18  PA    50      10.251  30.296  48.530  1.00  0.00           C  
ATOM   2260  H8R  PA    50       9.435  30.925  48.901  1.00  0.00           H  
ATOM   2261  H8S  PA    50      10.975  30.963  48.061  1.00  0.00           H  
ATOM   2262  C17  PA    50      11.032  29.640  49.677  1.00  0.00           C  
ATOM   2263  H7R  PA    50      11.545  30.419  50.230  1.00  0.00           H  
ATOM   2264  H7S  PA    50      11.811  29.034  49.208  1.00  0.00           H  
ATOM   2265  C16  PA    50      10.273  28.745  50.668  1.00  0.00           C  
ATOM   2266  H6R  PA    50       9.917  27.900  50.084  1.00  0.00           H  
ATOM   2267  H6S  PA    50       9.425  29.215  51.179  1.00  0.00           H  
ATOM   2268  C15  PA    50      11.207  28.237  51.763  1.00  0.00           C  
ATOM   2269  H5R  PA    50      12.147  27.955  51.312  1.00  0.00           H  
ATOM   2270  H5S  PA    50      10.735  27.346  52.175  1.00  0.00           H  
ATOM   2271  C14  PA    50      11.532  29.265  52.862  1.00  0.00           C  
ATOM   2272  H4R  PA    50      10.690  29.931  53.032  1.00  0.00           H  
ATOM   2273  H4S  PA    50      12.390  29.863  52.542  1.00  0.00           H  
ATOM   2274  C13  PA    50      11.846  28.634  54.213  1.00  0.00           C  
ATOM   2275  H3R  PA    50      12.804  28.110  54.141  1.00  0.00           H  
ATOM   2276  H3S  PA    50      11.072  27.902  54.470  1.00  0.00           H  
ATOM   2277  C12  PA    50      11.855  29.704  55.324  1.00  0.00           C  
ATOM   2278  H2R  PA    50      10.910  30.259  55.347  1.00  0.00           H  
ATOM   2279  H2S  PA    50      12.622  30.468  55.175  1.00  0.00           H  
ATOM   2280  C11  PC    51      12.004  28.979  56.638  1.00  0.00           C  
ATOM   2281  O12  PC    51      11.056  28.772  57.364  1.00  0.00           O  
ATOM   2282  O11  PC    51      13.269  28.601  56.928  1.00  0.00           O  
ATOM   2283  C1   PC    51      13.542  27.818  58.150  1.00  0.00           C  
ATOM   2284  HR   PC    51      12.887  28.125  58.972  1.00  0.00           H  
ATOM   2285  HS   PC    51      14.578  27.958  58.469  1.00  0.00           H  
ATOM   2286  C2   PC    51      13.352  26.305  57.924  1.00  0.00           C  
ATOM   2287  HX   PC    51      12.289  26.126  58.051  1.00  0.00           H  
ATOM   2288  C3   PC    51      14.218  25.453  58.896  1.00  0.00           C  
ATOM   2289  HA   PC    51      15.259  25.669  58.657  1.00  0.00           H  
ATOM   2290  HB   PC    51      14.117  24.380  58.686  1.00  0.00           H  
ATOM   2291  O31  PC    51      13.905  25.726  60.308  1.00  0.00           O  
ATOM   2292  P31  PC    51      14.991  26.102  61.429  1.00  0.00           P  
ATOM   2293  O32  PC    51      15.007  27.705  61.467  1.00  0.00           O  
ATOM   2294  C31  PC    51      14.148  28.470  62.360  1.00  0.00           C  
ATOM   2295  H1A  PC    51      13.116  28.075  62.392  1.00  0.00           H  
ATOM   2296  H1B  PC    51      14.063  29.484  61.959  1.00  0.00           H  
ATOM   2297  C32  PC    51      14.801  28.546  63.774  1.00  0.00           C  
ATOM   2298  H2A  PC    51      14.921  27.552  64.222  1.00  0.00           H  
ATOM   2299  H2B  PC    51      14.101  29.072  64.427  1.00  0.00           H  
ATOM   2300  N31  PC    51      16.140  29.263  63.963  1.00  0.00           N  
ATOM   2301  C33  PC    51      16.338  30.530  63.168  1.00  0.00           C  
ATOM   2302  H3A  PC    51      17.260  30.992  63.525  1.00  0.00           H  
ATOM   2303  H3B  PC    51      15.544  31.253  63.353  1.00  0.00           H  
ATOM   2304  H3C  PC    51      16.416  30.294  62.104  1.00  0.00           H  
ATOM   2305  C34  PC    51      16.163  29.664  65.407  1.00  0.00           C  
ATOM   2306  H4A  PC    51      17.178  29.918  65.701  1.00  0.00           H  
ATOM   2307  H4B  PC    51      15.810  28.831  66.019  1.00  0.00           H  
ATOM   2308  H4C  PC    51      15.528  30.542  65.554  1.00  0.00           H  
ATOM   2309  C35  PC    51      17.355  28.391  63.720  1.00  0.00           C  
ATOM   2310  H5A  PC    51      17.378  27.598  64.471  1.00  0.00           H  
ATOM   2311  H5B  PC    51      18.247  28.998  63.854  1.00  0.00           H  
ATOM   2312  H5C  PC    51      17.418  27.983  62.706  1.00  0.00           H  
ATOM   2313  O33  PC    51      14.469  25.615  62.726  1.00  0.00           O  
ATOM   2314  O34  PC    51      16.311  25.589  61.009  1.00  0.00           O  
ATOM   2315  O21  PC    51      13.818  25.927  56.606  1.00  0.00           O  
ATOM   2316  C21  PC    51      12.934  25.600  55.641  1.00  0.00           C  
ATOM   2317  O22  PC    51      11.727  25.710  55.726  1.00  0.00           O  
ATOM   2318  C12  OL    52      13.681  25.159  54.407  1.00  0.00           C  
ATOM   2319  H2R  OL    52      14.565  25.795  54.380  1.00  0.00           H  
ATOM   2320  H2S  OL    52      13.989  24.117  54.505  1.00  0.00           H  
ATOM   2321  C13  OL    52      12.972  25.297  53.055  1.00  0.00           C  
ATOM   2322  H3R  OL    52      12.141  24.600  52.969  1.00  0.00           H  
ATOM   2323  H3S  OL    52      12.527  26.278  52.920  1.00  0.00           H  
ATOM   2324  C14  OL    52      14.024  25.058  51.957  1.00  0.00           C  
ATOM   2325  H4R  OL    52      14.919  25.667  52.148  1.00  0.00           H  
ATOM   2326  H4S  OL    52      14.357  24.015  51.931  1.00  0.00           H  
ATOM   2327  C15  OL    52      13.448  25.479  50.608  1.00  0.00           C  
ATOM   2328  H5R  OL    52      13.178  26.527  50.666  1.00  0.00           H  
ATOM   2329  H5S  OL    52      14.274  25.406  49.919  1.00  0.00           H  
ATOM   2330  C16  OL    52      12.308  24.610  50.030  1.00  0.00           C  
ATOM   2331  H6R  OL    52      12.782  23.717  49.624  1.00  0.00           H  
ATOM   2332  H6S  OL    52      11.618  24.260  50.799  1.00  0.00           H  
ATOM   2333  C17  OL    52      11.488  25.212  48.871  1.00  0.00           C  
ATOM   2334  H7R  OL    52      10.601  24.581  48.797  1.00  0.00           H  
ATOM   2335  H7S  OL    52      11.109  26.220  49.078  1.00  0.00           H  
ATOM   2336  C18  OL    52      12.279  25.214  47.540  1.00  0.00           C  
ATOM   2337  H8R  OL    52      12.974  24.380  47.476  1.00  0.00           H  
ATOM   2338  H8S  OL    52      11.601  25.119  46.690  1.00  0.00           H  
ATOM   2339  C19  OL    52      13.150  26.431  47.436  1.00  0.00           C  
ATOM   2340  H9R  OL    52      13.704  26.679  48.341  1.00  0.00           H  
ATOM   2341 C110  OL    52      13.246  27.188  46.351  1.00  0.00           C  
ATOM   2342 H10R  OL    52      13.905  28.049  46.390  1.00  0.00           H  
ATOM   2343 C111  OL    52      12.506  26.924  45.039  1.00  0.00           C  
ATOM   2344 H11R  OL    52      12.303  25.858  44.962  1.00  0.00           H  
ATOM   2345 H11S  OL    52      11.533  27.417  45.073  1.00  0.00           H  
ATOM   2346 C112  OL    52      13.282  27.380  43.768  1.00  0.00           C  
ATOM   2347 H12R  OL    52      13.884  28.244  44.060  1.00  0.00           H  
ATOM   2348 H12S  OL    52      13.942  26.574  43.437  1.00  0.00           H  
ATOM   2349 C113  OL    52      12.443  27.769  42.521  1.00  0.00           C  
ATOM   2350 H13R  OL    52      11.900  26.917  42.111  1.00  0.00           H  
ATOM   2351 H13S  OL    52      11.674  28.463  42.839  1.00  0.00           H  
ATOM   2352 C114  OL    52      13.228  28.501  41.403  1.00  0.00           C  
ATOM   2353 H14R  OL    52      12.529  28.779  40.605  1.00  0.00           H  
ATOM   2354 H14S  OL    52      13.570  29.427  41.862  1.00  0.00           H  
ATOM   2355 C115  OL    52      14.459  27.792  40.782  1.00  0.00           C  
ATOM   2356 H15R  OL    52      15.183  27.551  41.563  1.00  0.00           H  
ATOM   2357 H15S  OL    52      14.162  26.851  40.312  1.00  0.00           H  
ATOM   2358 C116  OL    52      15.141  28.633  39.682  1.00  0.00           C  
ATOM   2359 H16R  OL    52      14.384  28.838  38.929  1.00  0.00           H  
ATOM   2360 H16S  OL    52      15.493  29.612  40.030  1.00  0.00           H  
ATOM   2361 C117  OL    52      16.295  27.821  39.064  1.00  0.00           C  
ATOM   2362 H17R  OL    52      16.927  27.444  39.877  1.00  0.00           H  
ATOM   2363 H17S  OL    52      15.878  26.969  38.521  1.00  0.00           H  
ATOM   2364 C118  OL    52      17.088  28.609  38.013  1.00  0.00           C  
ATOM   2365 H18R  OL    52      17.509  29.542  38.398  1.00  0.00           H  
ATOM   2366 H18S  OL    52      16.402  28.859  37.207  1.00  0.00           H  
ATOM   2367 H18T  OL    52      17.888  27.987  37.601  1.00  0.00           H  
TER    2368       OL    52 
ATOM   2368 C116  PA    53       0.129  30.357  37.229  1.00  0.00           C  
ATOM   2369 H16R  PA    53       0.183  30.922  36.300  1.00  0.00           H  
ATOM   2370 H16S  PA    53      -0.914  30.355  37.551  1.00  0.00           H  
ATOM   2371 H16T  PA    53       0.383  29.330  36.962  1.00  0.00           H  
ATOM   2372 C115  PA    53       1.096  30.933  38.305  1.00  0.00           C  
ATOM   2373 H15R  PA    53       0.966  32.015  38.428  1.00  0.00           H  
ATOM   2374 H15S  PA    53       2.118  30.717  37.978  1.00  0.00           H  
ATOM   2375 C114  PA    53       0.891  30.278  39.678  1.00  0.00           C  
ATOM   2376 H14R  PA    53       0.906  29.204  39.506  1.00  0.00           H  
ATOM   2377 H14S  PA    53      -0.087  30.541  40.062  1.00  0.00           H  
ATOM   2378 C113  PA    53       1.858  30.687  40.807  1.00  0.00           C  
ATOM   2379 H13R  PA    53       2.891  30.442  40.559  1.00  0.00           H  
ATOM   2380 H13S  PA    53       1.571  30.145  41.711  1.00  0.00           H  
ATOM   2381 C112  PA    53       1.735  32.176  41.132  1.00  0.00           C  
ATOM   2382 H12R  PA    53       0.676  32.422  41.041  1.00  0.00           H  
ATOM   2383 H12S  PA    53       2.286  32.764  40.392  1.00  0.00           H  
ATOM   2384 C111  PA    53       2.194  32.541  42.558  1.00  0.00           C  
ATOM   2385 H11R  PA    53       3.216  32.209  42.763  1.00  0.00           H  
ATOM   2386 H11S  PA    53       1.583  32.011  43.291  1.00  0.00           H  
ATOM   2387 C110  PA    53       2.118  34.071  42.762  1.00  0.00           C  
ATOM   2388 H10R  PA    53       2.848  34.526  42.089  1.00  0.00           H  
ATOM   2389 H10S  PA    53       2.426  34.269  43.787  1.00  0.00           H  
ATOM   2390  C19  PA    53       0.737  34.744  42.546  1.00  0.00           C  
ATOM   2391  H9R  PA    53       0.020  34.186  43.148  1.00  0.00           H  
ATOM   2392  H9S  PA    53       0.397  34.650  41.504  1.00  0.00           H  
ATOM   2393  C18  PA    53       0.702  36.259  42.931  1.00  0.00           C  
ATOM   2394  H8R  PA    53      -0.280  36.667  42.682  1.00  0.00           H  
ATOM   2395  H8S  PA    53       1.383  36.824  42.301  1.00  0.00           H  
ATOM   2396  C17  PA    53       1.078  36.683  44.370  1.00  0.00           C  
ATOM   2397  H7R  PA    53       1.069  37.771  44.373  1.00  0.00           H  
ATOM   2398  H7S  PA    53       2.104  36.396  44.603  1.00  0.00           H  
ATOM   2399  C16  PA    53       0.122  36.127  45.444  1.00  0.00           C  
ATOM   2400  H6R  PA    53       0.194  35.047  45.343  1.00  0.00           H  
ATOM   2401  H6S  PA    53      -0.907  36.438  45.227  1.00  0.00           H  
ATOM   2402  C15  PA    53       0.435  36.509  46.910  1.00  0.00           C  
ATOM   2403  H5R  PA    53       0.391  37.598  46.993  1.00  0.00           H  
ATOM   2404  H5S  PA    53       1.447  36.199  47.181  1.00  0.00           H  
ATOM   2405  C14  PA    53      -0.551  35.842  47.904  1.00  0.00           C  
ATOM   2406  H4R  PA    53      -0.563  34.762  47.747  1.00  0.00           H  
ATOM   2407  H4S  PA    53      -1.556  36.221  47.708  1.00  0.00           H  
ATOM   2408  C13  PA    53      -0.216  36.137  49.379  1.00  0.00           C  
ATOM   2409  H3R  PA    53      -0.550  37.156  49.557  1.00  0.00           H  
ATOM   2410  H3S  PA    53       0.863  36.067  49.537  1.00  0.00           H  
ATOM   2411  C12  PA    53      -0.911  35.227  50.411  1.00  0.00           C  
ATOM   2412  H2R  PA    53      -0.566  34.205  50.285  1.00  0.00           H  
ATOM   2413  H2S  PA    53      -1.990  35.253  50.243  1.00  0.00           H  
ATOM   2414  C11  PS    54      -0.599  35.555  51.855  1.00  0.00           C  
ATOM   2415  O12  PS    54      -1.390  35.248  52.729  1.00  0.00           O  
ATOM   2416  O11  PS    54       0.633  36.102  52.032  1.00  0.00           O  
ATOM   2417  C1   PS    54       1.183  36.376  53.366  1.00  0.00           C  
ATOM   2418  HR   PS    54       2.265  36.179  53.307  1.00  0.00           H  
ATOM   2419  HS   PS    54       0.723  35.694  54.077  1.00  0.00           H  
ATOM   2420  C2   PS    54       1.042  37.841  53.904  1.00  0.00           C  
ATOM   2421  HX   PS    54       1.234  37.841  54.980  1.00  0.00           H  
ATOM   2422  C3   PS    54      -0.336  38.489  53.717  1.00  0.00           C  
ATOM   2423  HA   PS    54      -0.656  38.414  52.681  1.00  0.00           H  
ATOM   2424  HB   PS    54      -0.246  39.548  53.971  1.00  0.00           H  
ATOM   2425  O31  PS    54      -1.354  37.874  54.526  1.00  0.00           O  
ATOM   2426  P31  PS    54      -1.720  38.380  55.979  1.00  0.00           P  
ATOM   2427  O32  PS    54      -1.079  37.270  56.902  1.00  0.00           O  
ATOM   2428  C31  PS    54      -1.714  35.972  57.008  1.00  0.00           C  
ATOM   2429  H1A  PS    54      -0.973  35.224  57.282  1.00  0.00           H  
ATOM   2430  H1B  PS    54      -2.107  35.658  56.037  1.00  0.00           H  
ATOM   2431  C32  PS    54      -2.822  36.039  58.079  1.00  0.00           C  
ATOM   2432  H2A  PS    54      -3.650  36.653  57.731  1.00  0.00           H  
ATOM   2433  N31  PS    54      -2.329  36.679  59.366  1.00  0.00           N  
ATOM   2434 HN1A  PS    54      -3.061  36.758  60.101  1.00  0.00           H  
ATOM   2435 HN1B  PS    54      -1.515  36.174  59.766  1.00  0.00           H  
ATOM   2436 HN1C  PS    54      -2.003  37.649  59.177  1.00  0.00           H  
ATOM   2437  C33  PS    54      -3.412  34.660  58.219  1.00  0.00           C  
ATOM   2438  O33  PS    54      -1.071  39.685  56.262  1.00  0.00           O  
ATOM   2439  O34  PS    54      -3.195  38.269  56.087  1.00  0.00           O  
ATOM   2440  O21  PS    54       1.951  38.726  53.195  1.00  0.00           O  
ATOM   2441  C21  PS    54       3.080  39.135  53.799  1.00  0.00           C  
ATOM   2442  O22  PS    54       3.368  38.936  54.965  1.00  0.00           O  
ATOM   2443  O35  PS    54      -4.571  34.450  57.908  1.00  0.00           O  
ATOM   2444  O36  PS    54      -2.730  33.813  58.756  1.00  0.00           O  
ATOM   2445  C12  OL    55       4.056  39.786  52.858  1.00  0.00           C  
ATOM   2446  H2R  OL    55       3.632  40.376  52.041  1.00  0.00           H  
ATOM   2447  H2S  OL    55       4.651  40.448  53.473  1.00  0.00           H  
ATOM   2448  C13  OL    55       4.951  38.715  52.261  1.00  0.00           C  
ATOM   2449  H3R  OL    55       5.373  38.093  53.052  1.00  0.00           H  
ATOM   2450  H3S  OL    55       4.352  38.068  51.613  1.00  0.00           H  
ATOM   2451  C14  OL    55       6.093  39.341  51.471  1.00  0.00           C  
ATOM   2452  H4R  OL    55       5.688  39.903  50.622  1.00  0.00           H  
ATOM   2453  H4S  OL    55       6.688  40.037  52.069  1.00  0.00           H  
ATOM   2454  C15  OL    55       6.996  38.180  51.062  1.00  0.00           C  
ATOM   2455  H5R  OL    55       7.379  37.677  51.954  1.00  0.00           H  
ATOM   2456  H5S  OL    55       6.388  37.442  50.528  1.00  0.00           H  
ATOM   2457  C16  OL    55       8.184  38.729  50.261  1.00  0.00           C  
ATOM   2458  H6R  OL    55       8.680  39.484  50.879  1.00  0.00           H  
ATOM   2459  H6S  OL    55       8.902  37.939  50.054  1.00  0.00           H  
ATOM   2460  C17  OL    55       7.717  39.330  48.928  1.00  0.00           C  
ATOM   2461  H7R  OL    55       7.123  38.585  48.401  1.00  0.00           H  
ATOM   2462  H7S  OL    55       7.072  40.187  49.117  1.00  0.00           H  
ATOM   2463  C18  OL    55       8.822  39.782  47.973  1.00  0.00           C  
ATOM   2464  H8R  OL    55       9.495  40.473  48.470  1.00  0.00           H  
ATOM   2465  H8S  OL    55       9.408  38.928  47.626  1.00  0.00           H  
ATOM   2466  C19  OL    55       8.152  40.456  46.807  1.00  0.00           C  
ATOM   2467  H9R  OL    55       7.574  39.802  46.166  1.00  0.00           H  
ATOM   2468 C110  OL    55       8.190  41.747  46.518  1.00  0.00           C  
ATOM   2469 H10R  OL    55       7.616  42.103  45.669  1.00  0.00           H  
ATOM   2470 C111  OL    55       8.845  42.852  47.303  1.00  0.00           C  
ATOM   2471 H11R  OL    55       9.323  42.509  48.225  1.00  0.00           H  
ATOM   2472 H11S  OL    55       9.660  43.276  46.702  1.00  0.00           H  
ATOM   2473 C112  OL    55       7.695  43.857  47.597  1.00  0.00           C  
ATOM   2474 H12R  OL    55       8.119  44.828  47.843  1.00  0.00           H  
ATOM   2475 H12S  OL    55       7.095  44.014  46.694  1.00  0.00           H  
ATOM   2476 C113  OL    55       6.783  43.366  48.763  1.00  0.00           C  
ATOM   2477 H13R  OL    55       6.626  42.290  48.699  1.00  0.00           H  
ATOM   2478 H13S  OL    55       7.361  43.512  49.677  1.00  0.00           H  
ATOM   2479 C114  OL    55       5.347  43.962  48.893  1.00  0.00           C  
ATOM   2480 H14R  OL    55       5.356  45.050  48.810  1.00  0.00           H  
ATOM   2481 H14S  OL    55       4.728  43.653  48.054  1.00  0.00           H  
ATOM   2482 C115  OL    55       4.644  43.442  50.182  1.00  0.00           C  
ATOM   2483 H15R  OL    55       3.573  43.662  50.156  1.00  0.00           H  
ATOM   2484 H15S  OL    55       4.709  42.346  50.198  1.00  0.00           H  
ATOM   2485 C116  OL    55       5.225  44.075  51.473  1.00  0.00           C  
ATOM   2486 H16R  OL    55       6.304  43.960  51.512  1.00  0.00           H  
ATOM   2487 H16S  OL    55       5.002  45.142  51.452  1.00  0.00           H  
ATOM   2488 C117  OL    55       4.694  43.455  52.769  1.00  0.00           C  
ATOM   2489 H17R  OL    55       3.608  43.442  52.692  1.00  0.00           H  
ATOM   2490 H17S  OL    55       5.096  42.441  52.820  1.00  0.00           H  
ATOM   2491 C118  OL    55       5.126  44.140  54.080  1.00  0.00           C  
ATOM   2492 H18R  OL    55       4.939  43.461  54.910  1.00  0.00           H  
ATOM   2493 H18S  OL    55       4.571  45.055  54.297  1.00  0.00           H  
ATOM   2494 H18T  OL    55       6.196  44.352  54.044  1.00  0.00           H  
TER    2495       OL    55 
ATOM   2495 C116  PA    56      52.816  17.810  42.247  1.00  0.00           C  
ATOM   2496 H16R  PA    56      53.654  17.143  42.469  1.00  0.00           H  
ATOM   2497 H16S  PA    56      52.938  18.292  41.276  1.00  0.00           H  
ATOM   2498 H16T  PA    56      51.900  17.228  42.159  1.00  0.00           H  
ATOM   2499 C115  PA    56      52.652  18.840  43.369  1.00  0.00           C  
ATOM   2500 H15R  PA    56      51.713  19.350  43.170  1.00  0.00           H  
ATOM   2501 H15S  PA    56      53.436  19.603  43.372  1.00  0.00           H  
ATOM   2502 C114  PA    56      52.617  18.179  44.753  1.00  0.00           C  
ATOM   2503 H14R  PA    56      52.750  18.967  45.493  1.00  0.00           H  
ATOM   2504 H14S  PA    56      53.451  17.477  44.839  1.00  0.00           H  
ATOM   2505 C113  PA    56      51.268  17.509  45.044  1.00  0.00           C  
ATOM   2506 H13R  PA    56      51.036  16.725  44.308  1.00  0.00           H  
ATOM   2507 H13S  PA    56      50.537  18.313  44.944  1.00  0.00           H  
ATOM   2508 C112  PA    56      51.154  16.963  46.482  1.00  0.00           C  
ATOM   2509 H12R  PA    56      50.150  16.570  46.625  1.00  0.00           H  
ATOM   2510 H12S  PA    56      51.224  17.792  47.186  1.00  0.00           H  
ATOM   2511 C111  PA    56      52.169  15.867  46.862  1.00  0.00           C  
ATOM   2512 H11R  PA    56      53.172  16.293  46.998  1.00  0.00           H  
ATOM   2513 H11S  PA    56      52.245  15.153  46.044  1.00  0.00           H  
ATOM   2514 C110  PA    56      51.706  15.065  48.100  1.00  0.00           C  
ATOM   2515 H10R  PA    56      52.475  14.336  48.335  1.00  0.00           H  
ATOM   2516 H10S  PA    56      50.810  14.491  47.846  1.00  0.00           H  
ATOM   2517  C19  PA    56      51.352  15.915  49.332  1.00  0.00           C  
ATOM   2518  H9R  PA    56      50.431  16.434  49.054  1.00  0.00           H  
ATOM   2519  H9S  PA    56      52.138  16.631  49.583  1.00  0.00           H  
ATOM   2520  C18  PA    56      51.079  15.074  50.586  1.00  0.00           C  
ATOM   2521  H8R  PA    56      51.813  14.268  50.697  1.00  0.00           H  
ATOM   2522  H8S  PA    56      50.098  14.641  50.430  1.00  0.00           H  
ATOM   2523  C17  PA    56      50.998  15.909  51.871  1.00  0.00           C  
ATOM   2524  H7R  PA    56      50.142  16.578  51.750  1.00  0.00           H  
ATOM   2525  H7S  PA    56      51.892  16.520  51.990  1.00  0.00           H  
ATOM   2526  C16  PA    56      50.773  15.072  53.148  1.00  0.00           C  
ATOM   2527  H6R  PA    56      49.994  14.338  52.941  1.00  0.00           H  
ATOM   2528  H6S  PA    56      50.309  15.743  53.872  1.00  0.00           H  
ATOM   2529  C15  PA    56      52.016  14.371  53.802  1.00  0.00           C  
ATOM   2530  H5R  PA    56      52.839  15.064  54.008  1.00  0.00           H  
ATOM   2531  H5S  PA    56      52.447  13.590  53.171  1.00  0.00           H  
ATOM   2532  C14  PA    56      51.632  13.681  55.122  1.00  0.00           C  
ATOM   2533  H4R  PA    56      52.517  13.212  55.546  1.00  0.00           H  
ATOM   2534  H4S  PA    56      50.978  12.853  54.876  1.00  0.00           H  
ATOM   2535  C13  PA    56      50.961  14.583  56.184  1.00  0.00           C  
ATOM   2536  H3R  PA    56      50.980  14.058  57.140  1.00  0.00           H  
ATOM   2537  H3S  PA    56      49.908  14.754  55.941  1.00  0.00           H  
ATOM   2538  C12  PA    56      51.714  15.917  56.344  1.00  0.00           C  
ATOM   2539  H2R  PA    56      52.649  15.688  56.847  1.00  0.00           H  
ATOM   2540  H2S  PA    56      51.949  16.363  55.379  1.00  0.00           H  
ATOM   2541  C11  PC    57      50.958  16.921  57.172  1.00  0.00           C  
ATOM   2542  O12  PC    57      51.336  17.244  58.284  1.00  0.00           O  
ATOM   2543  O11  PC    57      49.853  17.394  56.552  1.00  0.00           O  
ATOM   2544  C1   PC    57      48.757  17.876  57.382  1.00  0.00           C  
ATOM   2545  HR   PC    57      48.570  17.148  58.175  1.00  0.00           H  
ATOM   2546  HS   PC    57      47.860  17.921  56.754  1.00  0.00           H  
ATOM   2547  C2   PC    57      49.016  19.288  57.967  1.00  0.00           C  
ATOM   2548  HX   PC    57      49.969  19.321  58.508  1.00  0.00           H  
ATOM   2549  C3   PC    57      47.868  19.710  58.897  1.00  0.00           C  
ATOM   2550  HA   PC    57      46.926  19.600  58.359  1.00  0.00           H  
ATOM   2551  HB   PC    57      47.985  20.751  59.194  1.00  0.00           H  
ATOM   2552  O31  PC    57      47.875  18.907  60.098  1.00  0.00           O  
ATOM   2553  P31  PC    57      48.544  19.470  61.428  1.00  0.00           P  
ATOM   2554  O32  PC    57      50.056  19.694  60.997  1.00  0.00           O  
ATOM   2555  C31  PC    57      51.070  18.732  61.282  1.00  0.00           C  
ATOM   2556  H1A  PC    57      51.933  18.894  60.629  1.00  0.00           H  
ATOM   2557  H1B  PC    57      50.673  17.726  61.100  1.00  0.00           H  
ATOM   2558  C32  PC    57      51.481  19.018  62.735  1.00  0.00           C  
ATOM   2559  H2A  PC    57      50.603  19.307  63.322  1.00  0.00           H  
ATOM   2560  H2B  PC    57      52.185  19.852  62.784  1.00  0.00           H  
ATOM   2561  N31  PC    57      52.163  17.890  63.435  1.00  0.00           N  
ATOM   2562  C33  PC    57      53.351  17.378  62.690  1.00  0.00           C  
ATOM   2563  H3A  PC    57      54.004  18.181  62.356  1.00  0.00           H  
ATOM   2564  H3B  PC    57      53.005  16.803  61.834  1.00  0.00           H  
ATOM   2565  H3C  PC    57      53.882  16.733  63.380  1.00  0.00           H  
ATOM   2566  C34  PC    57      52.594  18.336  64.790  1.00  0.00           C  
ATOM   2567  H4A  PC    57      53.612  18.678  64.665  1.00  0.00           H  
ATOM   2568  H4B  PC    57      52.541  17.453  65.430  1.00  0.00           H  
ATOM   2569  H4C  PC    57      52.005  19.165  65.207  1.00  0.00           H  
ATOM   2570  C35  PC    57      51.271  16.721  63.625  1.00  0.00           C  
ATOM   2571  H5A  PC    57      50.355  17.127  64.046  1.00  0.00           H  
ATOM   2572  H5B  PC    57      51.792  16.043  64.308  1.00  0.00           H  
ATOM   2573  H5C  PC    57      51.074  16.197  62.683  1.00  0.00           H  
ATOM   2574  O33  PC    57      47.991  20.797  61.806  1.00  0.00           O  
ATOM   2575  O34  PC    57      48.440  18.381  62.423  1.00  0.00           O  
ATOM   2576  O21  PC    57      49.015  20.204  56.852  1.00  0.00           O  
ATOM   2577  C21  PC    57      49.947  21.167  56.799  1.00  0.00           C  
ATOM   2578  O22  PC    57      50.702  21.451  57.712  1.00  0.00           O  
ATOM   2579  C12  OL    58      50.017  21.807  55.433  1.00  0.00           C  
ATOM   2580  H2R  OL    58      50.922  21.448  54.952  1.00  0.00           H  
ATOM   2581  H2S  OL    58      49.174  21.483  54.820  1.00  0.00           H  
ATOM   2582  C13  OL    58      50.017  23.345  55.466  1.00  0.00           C  
ATOM   2583  H3R  OL    58      49.071  23.687  55.873  1.00  0.00           H  
ATOM   2584  H3S  OL    58      50.816  23.743  56.091  1.00  0.00           H  
ATOM   2585  C14  OL    58      50.238  23.982  54.100  1.00  0.00           C  
ATOM   2586  H4R  OL    58      49.999  25.039  54.207  1.00  0.00           H  
ATOM   2587  H4S  OL    58      51.307  23.914  53.860  1.00  0.00           H  
ATOM   2588  C15  OL    58      49.354  23.477  52.943  1.00  0.00           C  
ATOM   2589  H5R  OL    58      49.245  22.394  52.903  1.00  0.00           H  
ATOM   2590  H5S  OL    58      48.346  23.884  53.039  1.00  0.00           H  
ATOM   2591  C16  OL    58      49.916  23.975  51.617  1.00  0.00           C  
ATOM   2592  H6R  OL    58      50.845  23.454  51.368  1.00  0.00           H  
ATOM   2593  H6S  OL    58      49.177  23.692  50.867  1.00  0.00           H  
ATOM   2594  C17  OL    58      50.184  25.505  51.695  1.00  0.00           C  
ATOM   2595  H7R  OL    58      49.325  26.055  52.088  1.00  0.00           H  
ATOM   2596  H7S  OL    58      50.971  25.700  52.420  1.00  0.00           H  
ATOM   2597  C18  OL    58      50.560  26.151  50.363  1.00  0.00           C  
ATOM   2598  H8R  OL    58      50.998  27.117  50.603  1.00  0.00           H  
ATOM   2599  H8S  OL    58      51.294  25.543  49.827  1.00  0.00           H  
ATOM   2600  C19  OL    58      49.286  26.266  49.568  1.00  0.00           C  
ATOM   2601  H9R  OL    58      48.545  25.525  49.865  1.00  0.00           H  
ATOM   2602 C110  OL    58      48.958  27.173  48.654  1.00  0.00           C  
ATOM   2603 H10R  OL    58      47.987  27.083  48.182  1.00  0.00           H  
ATOM   2604 C111  OL    58      49.782  28.309  48.085  1.00  0.00           C  
ATOM   2605 H11R  OL    58      49.747  29.150  48.775  1.00  0.00           H  
ATOM   2606 H11S  OL    58      50.827  28.032  47.941  1.00  0.00           H  
ATOM   2607 C112  OL    58      49.154  28.750  46.738  1.00  0.00           C  
ATOM   2608 H12R  OL    58      48.066  28.745  46.843  1.00  0.00           H  
ATOM   2609 H12S  OL    58      49.412  29.774  46.475  1.00  0.00           H  
ATOM   2610 C113  OL    58      49.552  27.857  45.553  1.00  0.00           C  
ATOM   2611 H13R  OL    58      49.468  26.808  45.851  1.00  0.00           H  
ATOM   2612 H13S  OL    58      48.831  28.069  44.755  1.00  0.00           H  
ATOM   2613 C114  OL    58      50.994  28.110  45.046  1.00  0.00           C  
ATOM   2614 H14R  OL    58      51.701  27.966  45.867  1.00  0.00           H  
ATOM   2615 H14S  OL    58      51.270  27.402  44.261  1.00  0.00           H  
ATOM   2616 C115  OL    58      51.229  29.532  44.530  1.00  0.00           C  
ATOM   2617 H15R  OL    58      50.355  29.930  44.004  1.00  0.00           H  
ATOM   2618 H15S  OL    58      51.411  30.137  45.414  1.00  0.00           H  
ATOM   2619 C116  OL    58      52.434  29.603  43.585  1.00  0.00           C  
ATOM   2620 H16R  OL    58      53.293  29.055  43.975  1.00  0.00           H  
ATOM   2621 H16S  OL    58      52.156  29.088  42.661  1.00  0.00           H  
ATOM   2622 C117  OL    58      52.891  31.047  43.314  1.00  0.00           C  
ATOM   2623 H17R  OL    58      53.702  30.939  42.598  1.00  0.00           H  
ATOM   2624 H17S  OL    58      52.087  31.628  42.834  1.00  0.00           H  
ATOM   2625 C118  OL    58      53.522  31.765  44.543  1.00  0.00           C  
ATOM   2626 H18R  OL    58      54.349  31.173  44.938  1.00  0.00           H  
ATOM   2627 H18S  OL    58      52.854  31.934  45.389  1.00  0.00           H  
ATOM   2628 H18T  OL    58      53.920  32.738  44.248  1.00  0.00           H  
TER    2629       OL    58 
ATOM   2629  C1  CHL    59      45.074  55.705  52.445  1.00  0.00           C  
ATOM   2630  H11 CHL    59      44.187  56.298  52.246  1.00  0.00           H  
ATOM   2631  H12 CHL    59      45.894  56.423  52.549  1.00  0.00           H  
ATOM   2632  C2  CHL    59      44.795  55.026  53.802  1.00  0.00           C  
ATOM   2633  H21 CHL    59      45.725  54.650  54.216  1.00  0.00           H  
ATOM   2634  H22 CHL    59      44.444  55.770  54.511  1.00  0.00           H  
ATOM   2635  C3  CHL    59      43.769  53.885  53.778  1.00  0.00           C  
ATOM   2636  H31 CHL    59      42.734  54.242  53.656  1.00  0.00           H  
ATOM   2637  C4  CHL    59      44.128  52.886  52.673  1.00  0.00           C  
ATOM   2638  H41 CHL    59      45.022  52.338  52.980  1.00  0.00           H  
ATOM   2639  H42 CHL    59      43.303  52.177  52.603  1.00  0.00           H  
ATOM   2640  C5  CHL    59      44.380  53.534  51.315  1.00  0.00           C  
ATOM   2641  C6  CHL    59      43.762  53.034  50.250  1.00  0.00           C  
ATOM   2642  H61 CHL    59      43.102  52.171  50.342  1.00  0.00           H  
ATOM   2643  C7  CHL    59      43.899  53.581  48.855  1.00  0.00           C  
ATOM   2644  H71 CHL    59      44.199  52.774  48.191  1.00  0.00           H  
ATOM   2645  H72 CHL    59      42.910  53.935  48.538  1.00  0.00           H  
ATOM   2646  C8  CHL    59      45.011  54.634  48.689  1.00  0.00           C  
ATOM   2647  H81 CHL    59      45.955  54.109  48.597  1.00  0.00           H  
ATOM   2648  C9  CHL    59      45.118  55.566  49.927  1.00  0.00           C  
ATOM   2649  H91 CHL    59      44.141  56.060  50.006  1.00  0.00           H  
ATOM   2650  C10 CHL    59      45.351  54.736  51.254  1.00  0.00           C  
ATOM   2651  C11 CHL    59      46.187  56.696  49.705  1.00  0.00           C  
ATOM   2652 H111 CHL    59      46.022  57.466  50.462  1.00  0.00           H  
ATOM   2653 H112 CHL    59      47.213  56.335  49.838  1.00  0.00           H  
ATOM   2654  C12 CHL    59      46.131  57.371  48.306  1.00  0.00           C  
ATOM   2655 H121 CHL    59      45.251  58.002  48.269  1.00  0.00           H  
ATOM   2656 H122 CHL    59      47.019  57.998  48.208  1.00  0.00           H  
ATOM   2657  C13 CHL    59      46.053  56.369  47.128  1.00  0.00           C  
ATOM   2658  C14 CHL    59      44.826  55.449  47.390  1.00  0.00           C  
ATOM   2659 H141 CHL    59      43.924  56.057  47.544  1.00  0.00           H  
ATOM   2660  C15 CHL    59      44.588  54.701  46.051  1.00  0.00           C  
ATOM   2661 H151 CHL    59      45.226  53.818  45.964  1.00  0.00           H  
ATOM   2662 H152 CHL    59      43.548  54.395  45.894  1.00  0.00           H  
ATOM   2663  C16 CHL    59      44.976  55.736  44.981  1.00  0.00           C  
ATOM   2664 H161 CHL    59      45.615  55.262  44.231  1.00  0.00           H  
ATOM   2665 H162 CHL    59      44.073  56.079  44.466  1.00  0.00           H  
ATOM   2666  C17 CHL    59      45.634  56.938  45.739  1.00  0.00           C  
ATOM   2667 H171 CHL    59      44.775  57.588  45.886  1.00  0.00           H  
ATOM   2668  C18 CHL    59      47.439  55.640  47.055  1.00  0.00           C  
ATOM   2669 H181 CHL    59      47.727  55.248  48.027  1.00  0.00           H  
ATOM   2670 H182 CHL    59      48.250  56.301  46.728  1.00  0.00           H  
ATOM   2671 H183 CHL    59      47.414  54.786  46.391  1.00  0.00           H  
ATOM   2672  C19 CHL    59      46.820  54.199  51.324  1.00  0.00           C  
ATOM   2673 H191 CHL    59      47.533  54.984  51.565  1.00  0.00           H  
ATOM   2674 H192 CHL    59      47.126  53.759  50.372  1.00  0.00           H  
ATOM   2675 H193 CHL    59      46.978  53.471  52.121  1.00  0.00           H  
ATOM   2676  C20 CHL    59      46.704  57.715  44.898  1.00  0.00           C  
ATOM   2677 H201 CHL    59      47.387  56.956  44.524  1.00  0.00           H  
ATOM   2678  C21 CHL    59      47.495  58.849  45.636  1.00  0.00           C  
ATOM   2679 H211 CHL    59      48.144  59.376  44.932  1.00  0.00           H  
ATOM   2680 H212 CHL    59      48.183  58.499  46.411  1.00  0.00           H  
ATOM   2681 H213 CHL    59      46.817  59.580  46.085  1.00  0.00           H  
ATOM   2682  C22 CHL    59      45.981  58.280  43.661  1.00  0.00           C  
ATOM   2683 H221 CHL    59      45.585  57.430  43.109  1.00  0.00           H  
ATOM   2684 H222 CHL    59      45.164  58.889  44.016  1.00  0.00           H  
ATOM   2685  C23 CHL    59      46.723  59.157  42.653  1.00  0.00           C  
ATOM   2686 H231 CHL    59      46.052  59.314  41.804  1.00  0.00           H  
ATOM   2687 H232 CHL    59      46.870  60.147  43.087  1.00  0.00           H  
ATOM   2688  C24 CHL    59      48.033  58.521  42.143  1.00  0.00           C  
ATOM   2689 H241 CHL    59      48.709  58.327  42.980  1.00  0.00           H  
ATOM   2690 H242 CHL    59      47.789  57.556  41.690  1.00  0.00           H  
ATOM   2691  C25 CHL    59      48.715  59.441  41.111  1.00  0.00           C  
ATOM   2692 H251 CHL    59      47.992  59.663  40.324  1.00  0.00           H  
ATOM   2693  C26 CHL    59      49.161  60.748  41.774  1.00  0.00           C  
ATOM   2694 H261 CHL    59      48.343  61.278  42.259  1.00  0.00           H  
ATOM   2695 H262 CHL    59      49.599  61.415  41.034  1.00  0.00           H  
ATOM   2696 H263 CHL    59      49.920  60.529  42.523  1.00  0.00           H  
ATOM   2697  C27 CHL    59      49.981  58.875  40.451  1.00  0.00           C  
ATOM   2698 H271 CHL    59      50.748  58.670  41.199  1.00  0.00           H  
ATOM   2699 H272 CHL    59      50.405  59.612  39.770  1.00  0.00           H  
ATOM   2700 H273 CHL    59      49.777  57.991  39.847  1.00  0.00           H  
ATOM   2701  O1  CHL    59      43.940  53.232  55.033  1.00  0.00           O  
ATOM   2702  HO1 CHL    59      43.121  52.708  55.196  1.00  0.00           H  
TER    2703      CHL    59 
ATOM   2703 C116  PA    60      49.182  27.235  37.965  1.00  0.00           C  
ATOM   2704 H16R  PA    60      49.018  26.823  36.965  1.00  0.00           H  
ATOM   2705 H16S  PA    60      48.427  26.867  38.651  1.00  0.00           H  
ATOM   2706 H16T  PA    60      50.153  26.905  38.349  1.00  0.00           H  
ATOM   2707 C115  PA    60      49.067  28.758  37.912  1.00  0.00           C  
ATOM   2708 H15R  PA    60      48.074  29.054  37.580  1.00  0.00           H  
ATOM   2709 H15S  PA    60      49.707  29.096  37.098  1.00  0.00           H  
ATOM   2710 C114  PA    60      49.329  29.403  39.301  1.00  0.00           C  
ATOM   2711 H14R  PA    60      49.242  30.485  39.223  1.00  0.00           H  
ATOM   2712 H14S  PA    60      50.348  29.203  39.649  1.00  0.00           H  
ATOM   2713 C113  PA    60      48.332  28.891  40.372  1.00  0.00           C  
ATOM   2714 H13R  PA    60      48.542  27.844  40.591  1.00  0.00           H  
ATOM   2715 H13S  PA    60      47.293  28.978  40.055  1.00  0.00           H  
ATOM   2716 C112  PA    60      48.399  29.662  41.674  1.00  0.00           C  
ATOM   2717 H12R  PA    60      49.449  29.780  41.936  1.00  0.00           H  
ATOM   2718 H12S  PA    60      47.867  29.058  42.416  1.00  0.00           H  
ATOM   2719 C111  PA    60      47.803  31.069  41.544  1.00  0.00           C  
ATOM   2720 H11R  PA    60      46.720  31.065  41.364  1.00  0.00           H  
ATOM   2721 H11S  PA    60      48.269  31.547  40.689  1.00  0.00           H  
ATOM   2722 C110  PA    60      48.151  31.945  42.741  1.00  0.00           C  
ATOM   2723 H10R  PA    60      47.786  32.938  42.494  1.00  0.00           H  
ATOM   2724 H10S  PA    60      49.235  32.021  42.872  1.00  0.00           H  
ATOM   2725  C19  PA    60      47.477  31.523  44.042  1.00  0.00           C  
ATOM   2726  H9R  PA    60      47.759  30.504  44.340  1.00  0.00           H  
ATOM   2727  H9S  PA    60      46.404  31.543  43.849  1.00  0.00           H  
ATOM   2728  C18  PA    60      47.836  32.573  45.110  1.00  0.00           C  
ATOM   2729  H8R  PA    60      47.629  33.562  44.688  1.00  0.00           H  
ATOM   2730  H8S  PA    60      48.912  32.562  45.283  1.00  0.00           H  
ATOM   2731  C17  PA    60      47.074  32.332  46.433  1.00  0.00           C  
ATOM   2732  H7R  PA    60      47.365  31.363  46.836  1.00  0.00           H  
ATOM   2733  H7S  PA    60      46.002  32.292  46.234  1.00  0.00           H  
ATOM   2734  C16  PA    60      47.302  33.373  47.533  1.00  0.00           C  
ATOM   2735  H6R  PA    60      47.156  34.366  47.101  1.00  0.00           H  
ATOM   2736  H6S  PA    60      48.329  33.293  47.901  1.00  0.00           H  
ATOM   2737  C15  PA    60      46.307  33.126  48.694  1.00  0.00           C  
ATOM   2738  H5R  PA    60      46.478  32.136  49.118  1.00  0.00           H  
ATOM   2739  H5S  PA    60      45.278  33.134  48.318  1.00  0.00           H  
ATOM   2740  C14  PA    60      46.499  34.100  49.863  1.00  0.00           C  
ATOM   2741  H4R  PA    60      46.448  35.145  49.551  1.00  0.00           H  
ATOM   2742  H4S  PA    60      47.520  33.925  50.200  1.00  0.00           H  
ATOM   2743  C13  PA    60      45.515  33.845  51.027  1.00  0.00           C  
ATOM   2744  H3R  PA    60      45.971  33.110  51.702  1.00  0.00           H  
ATOM   2745  H3S  PA    60      44.576  33.429  50.658  1.00  0.00           H  
ATOM   2746  C12  PA    60      45.131  35.126  51.795  1.00  0.00           C  
ATOM   2747  H2R  PA    60      44.329  34.889  52.496  1.00  0.00           H  
ATOM   2748  H2S  PA    60      44.728  35.886  51.118  1.00  0.00           H  
ATOM   2749  C11  PE    61      46.329  35.682  52.524  1.00  0.00           C  
ATOM   2750  O12  PE    61      47.063  34.996  53.218  1.00  0.00           O  
ATOM   2751  O11  PE    61      46.531  36.988  52.260  1.00  0.00           O  
ATOM   2752  C1   PE    61      47.736  37.597  52.806  1.00  0.00           C  
ATOM   2753  HR   PE    61      48.617  37.106  52.383  1.00  0.00           H  
ATOM   2754  HS   PE    61      47.760  37.439  53.886  1.00  0.00           H  
ATOM   2755  C2   PE    61      47.776  39.137  52.585  1.00  0.00           C  
ATOM   2756  HX   PE    61      48.732  39.481  52.989  1.00  0.00           H  
ATOM   2757  C3   PE    61      46.630  39.829  53.356  1.00  0.00           C  
ATOM   2758  HA   PE    61      45.760  39.165  53.296  1.00  0.00           H  
ATOM   2759  HB   PE    61      46.370  40.788  52.892  1.00  0.00           H  
ATOM   2760  O31  PE    61      46.991  40.079  54.750  1.00  0.00           O  
ATOM   2761  P31  PE    61      46.049  39.554  55.943  1.00  0.00           P  
ATOM   2762  O32  PE    61      46.433  38.040  56.131  1.00  0.00           O  
ATOM   2763  C31  PE    61      47.585  37.625  56.876  1.00  0.00           C  
ATOM   2764  H1A  PE    61      47.435  37.774  57.949  1.00  0.00           H  
ATOM   2765  H1B  PE    61      48.472  38.157  56.515  1.00  0.00           H  
ATOM   2766  C32  PE    61      47.764  36.132  56.632  1.00  0.00           C  
ATOM   2767  H2A  PE    61      47.886  35.943  55.560  1.00  0.00           H  
ATOM   2768  H2B  PE    61      48.651  35.824  57.175  1.00  0.00           H  
ATOM   2769  N31  PE    61      46.653  35.252  57.135  1.00  0.00           N  
ATOM   2770 HN1A  PE    61      46.881  34.249  57.018  1.00  0.00           H  
ATOM   2771 HN1B  PE    61      46.373  35.393  58.129  1.00  0.00           H  
ATOM   2772 HN1C  PE    61      45.800  35.376  56.563  1.00  0.00           H  
ATOM   2773  O33  PE    61      46.336  40.279  57.211  1.00  0.00           O  
ATOM   2774  O34  PE    61      44.647  39.507  55.488  1.00  0.00           O  
ATOM   2775  O21  PE    61      47.626  39.579  51.204  1.00  0.00           O  
ATOM   2776  C21  PE    61      48.527  39.240  50.275  1.00  0.00           C  
ATOM   2777  O22  PE    61      49.396  38.411  50.442  1.00  0.00           O  
ATOM   2778  C12  OL    62      48.324  40.044  49.012  1.00  0.00           C  
ATOM   2779  H2R  OL    62      47.276  39.968  48.715  1.00  0.00           H  
ATOM   2780  H2S  OL    62      48.518  41.094  49.239  1.00  0.00           H  
ATOM   2781  C13  OL    62      49.263  39.557  47.894  1.00  0.00           C  
ATOM   2782  H3R  OL    62      50.294  39.697  48.221  1.00  0.00           H  
ATOM   2783  H3S  OL    62      49.101  38.490  47.735  1.00  0.00           H  
ATOM   2784  C14  OL    62      49.098  40.268  46.552  1.00  0.00           C  
ATOM   2785  H4R  OL    62      48.033  40.336  46.317  1.00  0.00           H  
ATOM   2786  H4S  OL    62      49.508  41.271  46.665  1.00  0.00           H  
ATOM   2787  C15  OL    62      49.912  39.534  45.463  1.00  0.00           C  
ATOM   2788  H5R  OL    62      50.956  39.731  45.713  1.00  0.00           H  
ATOM   2789  H5S  OL    62      49.778  38.453  45.571  1.00  0.00           H  
ATOM   2790  C16  OL    62      49.624  39.975  43.996  1.00  0.00           C  
ATOM   2791  H6R  OL    62      49.619  39.122  43.310  1.00  0.00           H  
ATOM   2792  H6S  OL    62      48.651  40.468  43.939  1.00  0.00           H  
ATOM   2793  C17  OL    62      50.693  40.930  43.461  1.00  0.00           C  
ATOM   2794  H7R  OL    62      50.647  41.836  44.065  1.00  0.00           H  
ATOM   2795  H7S  OL    62      51.662  40.445  43.578  1.00  0.00           H  
ATOM   2796  C18  OL    62      50.498  41.266  41.971  1.00  0.00           C  
ATOM   2797  H8R  OL    62      50.271  40.339  41.441  1.00  0.00           H  
ATOM   2798  H8S  OL    62      49.623  41.911  41.883  1.00  0.00           H  
ATOM   2799  C19  OL    62      51.707  41.962  41.358  1.00  0.00           C  
ATOM   2800  H9R  OL    62      52.650  41.900  41.903  1.00  0.00           H  
ATOM   2801 C110  OL    62      51.643  42.749  40.292  1.00  0.00           C  
ATOM   2802 H10R  OL    62      52.515  43.338  40.000  1.00  0.00           H  
ATOM   2803 C111  OL    62      50.469  42.850  39.338  1.00  0.00           C  
ATOM   2804 H11R  OL    62      49.762  42.021  39.399  1.00  0.00           H  
ATOM   2805 H11S  OL    62      49.908  43.767  39.542  1.00  0.00           H  
ATOM   2806 C112  OL    62      51.040  42.921  37.920  1.00  0.00           C  
ATOM   2807 H12R  OL    62      52.114  42.747  37.982  1.00  0.00           H  
ATOM   2808 H12S  OL    62      50.610  42.135  37.298  1.00  0.00           H  
ATOM   2809 C113  OL    62      50.740  44.324  37.373  1.00  0.00           C  
ATOM   2810 H13R  OL    62      49.682  44.324  37.101  1.00  0.00           H  
ATOM   2811 H13S  OL    62      50.810  45.005  38.223  1.00  0.00           H  
ATOM   2812 C114  OL    62      51.684  44.883  36.266  1.00  0.00           C  
ATOM   2813 H14R  OL    62      52.696  44.960  36.677  1.00  0.00           H  
ATOM   2814 H14S  OL    62      51.753  44.213  35.408  1.00  0.00           H  
ATOM   2815 C115  OL    62      51.247  46.284  35.772  1.00  0.00           C  
ATOM   2816 H15R  OL    62      50.410  46.204  35.075  1.00  0.00           H  
ATOM   2817 H15S  OL    62      50.910  46.855  36.645  1.00  0.00           H  
ATOM   2818 C116  OL    62      52.344  47.112  35.071  1.00  0.00           C  
ATOM   2819 H16R  OL    62      51.917  48.058  34.740  1.00  0.00           H  
ATOM   2820 H16S  OL    62      53.097  47.361  35.819  1.00  0.00           H  
ATOM   2821 C117  OL    62      53.075  46.534  33.847  1.00  0.00           C  
ATOM   2822 H17R  OL    62      53.704  47.360  33.512  1.00  0.00           H  
ATOM   2823 H17S  OL    62      53.737  45.731  34.180  1.00  0.00           H  
ATOM   2824 C118  OL    62      52.188  46.053  32.667  1.00  0.00           C  
ATOM   2825 H18R  OL    62      52.765  45.734  31.789  1.00  0.00           H  
ATOM   2826 H18S  OL    62      51.534  46.847  32.306  1.00  0.00           H  
ATOM   2827 H18T  OL    62      51.578  45.217  33.012  1.00  0.00           H  
TER    2828       OL    62 
ATOM   2828 C116  PA    63      72.032  50.141  40.466  1.00  0.00           C  
ATOM   2829 H16R  PA    63      72.191  49.828  41.502  1.00  0.00           H  
ATOM   2830 H16S  PA    63      72.535  49.393  39.856  1.00  0.00           H  
ATOM   2831 H16T  PA    63      70.955  50.118  40.273  1.00  0.00           H  
ATOM   2832 C115  PA    63      72.631  51.534  40.146  1.00  0.00           C  
ATOM   2833 H15R  PA    63      72.850  51.643  39.081  1.00  0.00           H  
ATOM   2834 H15S  PA    63      73.576  51.645  40.673  1.00  0.00           H  
ATOM   2835 C114  PA    63      71.789  52.706  40.641  1.00  0.00           C  
ATOM   2836 H14R  PA    63      72.390  53.614  40.555  1.00  0.00           H  
ATOM   2837 H14S  PA    63      71.651  52.484  41.698  1.00  0.00           H  
ATOM   2838 C113  PA    63      70.426  52.940  39.950  1.00  0.00           C  
ATOM   2839 H13R  PA    63      69.773  52.101  40.179  1.00  0.00           H  
ATOM   2840 H13S  PA    63      70.538  52.916  38.860  1.00  0.00           H  
ATOM   2841 C112  PA    63      69.741  54.273  40.374  1.00  0.00           C  
ATOM   2842 H12R  PA    63      68.771  54.329  39.876  1.00  0.00           H  
ATOM   2843 H12S  PA    63      70.307  55.133  40.003  1.00  0.00           H  
ATOM   2844 C111  PA    63      69.547  54.551  41.884  1.00  0.00           C  
ATOM   2845 H11R  PA    63      69.291  55.603  41.930  1.00  0.00           H  
ATOM   2846 H11S  PA    63      70.483  54.434  42.437  1.00  0.00           H  
ATOM   2847 C110  PA    63      68.382  53.829  42.591  1.00  0.00           C  
ATOM   2848 H10R  PA    63      68.608  52.765  42.704  1.00  0.00           H  
ATOM   2849 H10S  PA    63      67.510  53.906  41.936  1.00  0.00           H  
ATOM   2850  C19  PA    63      67.944  54.431  43.959  1.00  0.00           C  
ATOM   2851  H9R  PA    63      67.189  53.757  44.351  1.00  0.00           H  
ATOM   2852  H9S  PA    63      67.460  55.403  43.826  1.00  0.00           H  
ATOM   2853  C18  PA    63      68.977  54.679  45.070  1.00  0.00           C  
ATOM   2854  H8R  PA    63      69.620  55.483  44.724  1.00  0.00           H  
ATOM   2855  H8S  PA    63      69.618  53.808  45.251  1.00  0.00           H  
ATOM   2856  C17  PA    63      68.285  55.197  46.360  1.00  0.00           C  
ATOM   2857  H7R  PA    63      67.495  54.545  46.729  1.00  0.00           H  
ATOM   2858  H7S  PA    63      67.733  56.107  46.125  1.00  0.00           H  
ATOM   2859  C16  PA    63      69.325  55.473  47.466  1.00  0.00           C  
ATOM   2860  H6R  PA    63      70.000  56.247  47.092  1.00  0.00           H  
ATOM   2861  H6S  PA    63      69.899  54.577  47.690  1.00  0.00           H  
ATOM   2862  C15  PA    63      68.676  55.916  48.777  1.00  0.00           C  
ATOM   2863  H5R  PA    63      67.898  55.195  49.037  1.00  0.00           H  
ATOM   2864  H5S  PA    63      68.182  56.856  48.517  1.00  0.00           H  
ATOM   2865  C14  PA    63      69.651  56.035  49.998  1.00  0.00           C  
ATOM   2866  H4R  PA    63      70.452  56.745  49.765  1.00  0.00           H  
ATOM   2867  H4S  PA    63      70.151  55.085  50.235  1.00  0.00           H  
ATOM   2868  C13  PA    63      68.913  56.448  51.298  1.00  0.00           C  
ATOM   2869  H3R  PA    63      69.590  56.332  52.143  1.00  0.00           H  
ATOM   2870  H3S  PA    63      68.083  55.756  51.478  1.00  0.00           H  
ATOM   2871  C12  PA    63      68.410  57.908  51.263  1.00  0.00           C  
ATOM   2872  H2R  PA    63      67.685  58.005  50.453  1.00  0.00           H  
ATOM   2873  H2S  PA    63      69.246  58.561  51.021  1.00  0.00           H  
ATOM   2874  C11  PS    64      67.869  58.441  52.586  1.00  0.00           C  
ATOM   2875  O12  PS    64      67.106  57.862  53.341  1.00  0.00           O  
ATOM   2876  O11  PS    64      68.367  59.665  52.860  1.00  0.00           O  
ATOM   2877  C1   PS    64      67.991  60.343  54.102  1.00  0.00           C  
ATOM   2878  HR   PS    64      66.912  60.292  54.249  1.00  0.00           H  
ATOM   2879  HS   PS    64      68.274  61.392  54.003  1.00  0.00           H  
ATOM   2880  C2   PS    64      68.704  59.832  55.382  1.00  0.00           C  
ATOM   2881  HX   PS    64      68.399  58.819  55.652  1.00  0.00           H  
ATOM   2882  C3   PS    64      68.340  60.823  56.528  1.00  0.00           C  
ATOM   2883  HA   PS    64      68.590  61.843  56.212  1.00  0.00           H  
ATOM   2884  HB   PS    64      68.919  60.568  57.419  1.00  0.00           H  
ATOM   2885  O31  PS    64      66.912  60.841  56.855  1.00  0.00           O  
ATOM   2886  P31  PS    64      66.212  59.645  57.645  1.00  0.00           P  
ATOM   2887  O32  PS    64      65.681  58.741  56.441  1.00  0.00           O  
ATOM   2888  C31  PS    64      64.753  57.634  56.621  1.00  0.00           C  
ATOM   2889  H1A  PS    64      64.292  57.435  55.654  1.00  0.00           H  
ATOM   2890  H1B  PS    64      63.980  57.838  57.366  1.00  0.00           H  
ATOM   2891  C32  PS    64      65.474  56.357  57.032  1.00  0.00           C  
ATOM   2892  H2A  PS    64      66.002  56.549  57.964  1.00  0.00           H  
ATOM   2893  N31  PS    64      66.570  56.029  56.022  1.00  0.00           N  
ATOM   2894 HN1A  PS    64      67.034  56.893  55.678  1.00  0.00           H  
ATOM   2895 HN1B  PS    64      67.278  55.411  56.461  1.00  0.00           H  
ATOM   2896 HN1C  PS    64      66.187  55.516  55.195  1.00  0.00           H  
ATOM   2897  C33  PS    64      64.370  55.322  57.364  1.00  0.00           C  
ATOM   2898  O33  PS    64      67.276  58.878  58.338  1.00  0.00           O  
ATOM   2899  O34  PS    64      65.041  60.179  58.391  1.00  0.00           O  
ATOM   2900  O21  PS    64      70.143  59.866  55.213  1.00  0.00           O  
ATOM   2901  C21  PS    64      70.787  58.798  54.703  1.00  0.00           C  
ATOM   2902  O22  PS    64      70.249  57.749  54.388  1.00  0.00           O  
ATOM   2903  O35  PS    64      63.561  55.579  58.242  1.00  0.00           O  
ATOM   2904  O36  PS    64      64.262  54.318  56.682  1.00  0.00           O  
ATOM   2905  C12  OL    65      72.247  59.116  54.564  1.00  0.00           C  
ATOM   2906  H2R  OL    65      72.352  59.898  53.820  1.00  0.00           H  
ATOM   2907  H2S  OL    65      72.535  59.545  55.521  1.00  0.00           H  
ATOM   2908  C13  OL    65      73.209  57.963  54.237  1.00  0.00           C  
ATOM   2909  H3R  OL    65      74.198  58.418  54.136  1.00  0.00           H  
ATOM   2910  H3S  OL    65      73.233  57.288  55.102  1.00  0.00           H  
ATOM   2911  C14  OL    65      72.930  57.214  52.907  1.00  0.00           C  
ATOM   2912  H4R  OL    65      73.720  56.483  52.741  1.00  0.00           H  
ATOM   2913  H4S  OL    65      71.979  56.673  52.983  1.00  0.00           H  
ATOM   2914  C15  OL    65      72.958  58.119  51.651  1.00  0.00           C  
ATOM   2915  H5R  OL    65      71.948  58.485  51.482  1.00  0.00           H  
ATOM   2916  H5S  OL    65      73.568  58.995  51.868  1.00  0.00           H  
ATOM   2917  C16  OL    65      73.475  57.353  50.389  1.00  0.00           C  
ATOM   2918  H6R  OL    65      74.469  56.938  50.577  1.00  0.00           H  
ATOM   2919  H6S  OL    65      72.803  56.512  50.276  1.00  0.00           H  
ATOM   2920  C17  OL    65      73.562  58.021  48.995  1.00  0.00           C  
ATOM   2921  H7R  OL    65      72.594  58.443  48.706  1.00  0.00           H  
ATOM   2922  H7S  OL    65      74.293  58.831  49.020  1.00  0.00           H  
ATOM   2923  C18  OL    65      74.060  57.027  47.908  1.00  0.00           C  
ATOM   2924  H8R  OL    65      74.647  57.580  47.194  1.00  0.00           H  
ATOM   2925  H8S  OL    65      74.774  56.315  48.320  1.00  0.00           H  
ATOM   2926  C19  OL    65      72.953  56.337  47.144  1.00  0.00           C  
ATOM   2927  H9R  OL    65      72.267  55.738  47.757  1.00  0.00           H  
ATOM   2928 C110  OL    65      72.778  56.501  45.824  1.00  0.00           C  
ATOM   2929 H10R  OL    65      71.909  56.069  45.338  1.00  0.00           H  
ATOM   2930 C111  OL    65      73.679  57.261  44.838  1.00  0.00           C  
ATOM   2931 H11R  OL    65      73.164  58.159  44.501  1.00  0.00           H  
ATOM   2932 H11S  OL    65      74.620  57.603  45.269  1.00  0.00           H  
ATOM   2933 C112  OL    65      73.996  56.422  43.578  1.00  0.00           C  
ATOM   2934 H12R  OL    65      74.524  55.513  43.869  1.00  0.00           H  
ATOM   2935 H12S  OL    65      73.069  56.135  43.083  1.00  0.00           H  
ATOM   2936 C113  OL    65      74.842  57.138  42.516  1.00  0.00           C  
ATOM   2937 H13R  OL    65      74.261  57.957  42.088  1.00  0.00           H  
ATOM   2938 H13S  OL    65      75.734  57.566  42.977  1.00  0.00           H  
ATOM   2939 C114  OL    65      75.260  56.168  41.388  1.00  0.00           C  
ATOM   2940 H14R  OL    65      75.795  55.316  41.812  1.00  0.00           H  
ATOM   2941 H14S  OL    65      74.387  55.735  40.895  1.00  0.00           H  
ATOM   2942 C115  OL    65      76.211  56.827  40.372  1.00  0.00           C  
ATOM   2943 H15R  OL    65      75.946  57.873  40.167  1.00  0.00           H  
ATOM   2944 H15S  OL    65      77.190  56.831  40.843  1.00  0.00           H  
ATOM   2945 C116  OL    65      76.308  56.027  39.056  1.00  0.00           C  
ATOM   2946 H16R  OL    65      76.326  54.955  39.264  1.00  0.00           H  
ATOM   2947 H16S  OL    65      75.419  56.245  38.464  1.00  0.00           H  
ATOM   2948 C117  OL    65      77.573  56.320  38.233  1.00  0.00           C  
ATOM   2949 H17R  OL    65      77.393  56.125  37.178  1.00  0.00           H  
ATOM   2950 H17S  OL    65      77.886  57.359  38.324  1.00  0.00           H  
ATOM   2951 C118  OL    65      78.740  55.449  38.671  1.00  0.00           C  
ATOM   2952 H18R  OL    65      79.593  55.748  38.064  1.00  0.00           H  
ATOM   2953 H18S  OL    65      78.543  54.389  38.475  1.00  0.00           H  
ATOM   2954 H18T  OL    65      78.917  55.623  39.738  1.00  0.00           H  
TER    2955       OL    65 
ATOM   2955 C116  PA    66      27.855  31.740  42.214  1.00  0.00           C  
ATOM   2956 H16R  PA    66      27.802  31.954  41.148  1.00  0.00           H  
ATOM   2957 H16S  PA    66      28.880  31.464  42.472  1.00  0.00           H  
ATOM   2958 H16T  PA    66      27.617  32.678  42.723  1.00  0.00           H  
ATOM   2959 C115  PA    66      26.824  30.644  42.573  1.00  0.00           C  
ATOM   2960 H15R  PA    66      25.862  31.021  42.248  1.00  0.00           H  
ATOM   2961 H15S  PA    66      26.767  30.477  43.653  1.00  0.00           H  
ATOM   2962 C114  PA    66      26.902  29.285  41.867  1.00  0.00           C  
ATOM   2963 H14R  PA    66      26.818  29.425  40.783  1.00  0.00           H  
ATOM   2964 H14S  PA    66      25.966  28.791  42.118  1.00  0.00           H  
ATOM   2965 C113  PA    66      28.100  28.380  42.281  1.00  0.00           C  
ATOM   2966 H13R  PA    66      28.890  28.957  42.762  1.00  0.00           H  
ATOM   2967 H13S  PA    66      28.532  27.948  41.380  1.00  0.00           H  
ATOM   2968 C112  PA    66      27.736  27.219  43.227  1.00  0.00           C  
ATOM   2969 H12R  PA    66      28.509  26.442  43.212  1.00  0.00           H  
ATOM   2970 H12S  PA    66      26.821  26.769  42.831  1.00  0.00           H  
ATOM   2971 C111  PA    66      27.576  27.679  44.695  1.00  0.00           C  
ATOM   2972 H11R  PA    66      26.894  28.528  44.739  1.00  0.00           H  
ATOM   2973 H11S  PA    66      28.530  28.007  45.120  1.00  0.00           H  
ATOM   2974 C110  PA    66      27.084  26.535  45.587  1.00  0.00           C  
ATOM   2975 H10R  PA    66      27.798  25.711  45.518  1.00  0.00           H  
ATOM   2976 H10S  PA    66      26.130  26.168  45.208  1.00  0.00           H  
ATOM   2977  C19  PA    66      26.947  26.959  47.059  1.00  0.00           C  
ATOM   2978  H9R  PA    66      27.828  27.542  47.346  1.00  0.00           H  
ATOM   2979  H9S  PA    66      26.991  26.061  47.668  1.00  0.00           H  
ATOM   2980  C18  PA    66      25.613  27.704  47.334  1.00  0.00           C  
ATOM   2981  H8R  PA    66      24.782  27.179  46.859  1.00  0.00           H  
ATOM   2982  H8S  PA    66      25.631  28.669  46.830  1.00  0.00           H  
ATOM   2983  C17  PA    66      25.280  27.841  48.843  1.00  0.00           C  
ATOM   2984  H7R  PA    66      26.080  28.340  49.399  1.00  0.00           H  
ATOM   2985  H7S  PA    66      25.197  26.835  49.255  1.00  0.00           H  
ATOM   2986  C16  PA    66      23.986  28.632  49.120  1.00  0.00           C  
ATOM   2987  H6R  PA    66      23.974  29.510  48.480  1.00  0.00           H  
ATOM   2988  H6S  PA    66      24.007  28.997  50.152  1.00  0.00           H  
ATOM   2989  C15  PA    66      22.647  27.949  48.805  1.00  0.00           C  
ATOM   2990  H5R  PA    66      22.612  27.762  47.728  1.00  0.00           H  
ATOM   2991  H5S  PA    66      21.888  28.708  49.001  1.00  0.00           H  
ATOM   2992  C14  PA    66      22.287  26.658  49.586  1.00  0.00           C  
ATOM   2993  H4R  PA    66      22.907  25.814  49.273  1.00  0.00           H  
ATOM   2994  H4S  PA    66      21.245  26.412  49.389  1.00  0.00           H  
ATOM   2995  C13  PA    66      22.444  26.743  51.097  1.00  0.00           C  
ATOM   2996  H3R  PA    66      21.859  27.562  51.514  1.00  0.00           H  
ATOM   2997  H3S  PA    66      23.506  26.892  51.251  1.00  0.00           H  
ATOM   2998  C12  PA    66      22.044  25.433  51.774  1.00  0.00           C  
ATOM   2999  H2R  PA    66      22.758  24.679  51.454  1.00  0.00           H  
ATOM   3000  H2S  PA    66      21.076  25.092  51.409  1.00  0.00           H  
ATOM   3001  C11  PE    67      22.020  25.490  53.284  1.00  0.00           C  
ATOM   3002  O12  PE    67      22.089  26.491  53.977  1.00  0.00           O  
ATOM   3003  O11  PE    67      21.904  24.242  53.747  1.00  0.00           O  
ATOM   3004  C1   PE    67      21.741  24.061  55.169  1.00  0.00           C  
ATOM   3005  HR   PE    67      20.907  24.676  55.513  1.00  0.00           H  
ATOM   3006  HS   PE    67      22.629  24.399  55.699  1.00  0.00           H  
ATOM   3007  C2   PE    67      21.492  22.565  55.476  1.00  0.00           C  
ATOM   3008  HX   PE    67      21.319  22.477  56.552  1.00  0.00           H  
ATOM   3009  C3   PE    67      22.685  21.633  55.121  1.00  0.00           C  
ATOM   3010  HA   PE    67      23.148  21.880  54.161  1.00  0.00           H  
ATOM   3011  HB   PE    67      22.272  20.626  55.027  1.00  0.00           H  
ATOM   3012  O31  PE    67      23.707  21.660  56.164  1.00  0.00           O  
ATOM   3013  P31  PE    67      23.671  20.629  57.387  1.00  0.00           P  
ATOM   3014  O32  PE    67      24.703  19.481  57.001  1.00  0.00           O  
ATOM   3015  C31  PE    67      24.468  18.080  57.305  1.00  0.00           C  
ATOM   3016  H1A  PE    67      25.414  17.617  57.019  1.00  0.00           H  
ATOM   3017  H1B  PE    67      23.645  17.677  56.699  1.00  0.00           H  
ATOM   3018  C32  PE    67      24.233  17.890  58.834  1.00  0.00           C  
ATOM   3019  H2A  PE    67      25.164  18.187  59.302  1.00  0.00           H  
ATOM   3020  H2B  PE    67      23.458  18.594  59.172  1.00  0.00           H  
ATOM   3021  N31  PE    67      23.970  16.476  59.385  1.00  0.00           N  
ATOM   3022 HN1A  PE    67      23.083  16.058  59.060  1.00  0.00           H  
ATOM   3023 HN1B  PE    67      24.701  15.789  59.106  1.00  0.00           H  
ATOM   3024 HN1C  PE    67      23.881  16.407  60.420  1.00  0.00           H  
ATOM   3025  O33  PE    67      24.209  21.297  58.610  1.00  0.00           O  
ATOM   3026  O34  PE    67      22.326  20.017  57.408  1.00  0.00           O  
ATOM   3027  O21  PE    67      20.337  22.053  54.745  1.00  0.00           O  
ATOM   3028  C21  PE    67      19.113  22.338  55.220  1.00  0.00           C  
ATOM   3029  O22  PE    67      18.884  23.209  56.041  1.00  0.00           O  
ATOM   3030  C12  OL    68      18.042  21.432  54.653  1.00  0.00           C  
ATOM   3031  H2R  OL    68      18.310  20.400  54.888  1.00  0.00           H  
ATOM   3032  H2S  OL    68      17.109  21.630  55.181  1.00  0.00           H  
ATOM   3033  C13  OL    68      17.791  21.585  53.134  1.00  0.00           C  
ATOM   3034  H3R  OL    68      18.609  21.151  52.552  1.00  0.00           H  
ATOM   3035  H3S  OL    68      16.908  20.986  52.906  1.00  0.00           H  
ATOM   3036  C14  OL    68      17.516  23.046  52.710  1.00  0.00           C  
ATOM   3037  H4R  OL    68      16.623  23.400  53.244  1.00  0.00           H  
ATOM   3038  H4S  OL    68      18.359  23.659  53.028  1.00  0.00           H  
ATOM   3039  C15  OL    68      17.355  23.252  51.183  1.00  0.00           C  
ATOM   3040  H5R  OL    68      16.918  24.240  50.990  1.00  0.00           H  
ATOM   3041  H5S  OL    68      18.332  23.309  50.697  1.00  0.00           H  
ATOM   3042  C16  OL    68      16.553  22.123  50.493  1.00  0.00           C  
ATOM   3043  H6R  OL    68      17.213  21.281  50.255  1.00  0.00           H  
ATOM   3044  H6S  OL    68      15.754  21.726  51.121  1.00  0.00           H  
ATOM   3045  C17  OL    68      15.865  22.631  49.234  1.00  0.00           C  
ATOM   3046  H7R  OL    68      15.253  21.837  48.807  1.00  0.00           H  
ATOM   3047  H7S  OL    68      15.204  23.438  49.525  1.00  0.00           H  
ATOM   3048  C18  OL    68      16.800  23.230  48.194  1.00  0.00           C  
ATOM   3049  H8R  OL    68      17.112  24.212  48.560  1.00  0.00           H  
ATOM   3050  H8S  OL    68      17.663  22.581  48.053  1.00  0.00           H  
ATOM   3051  C19  OL    68      16.064  23.339  46.893  1.00  0.00           C  
ATOM   3052  H9R  OL    68      15.339  22.554  46.686  1.00  0.00           H  
ATOM   3053 C110  OL    68      16.209  24.299  45.999  1.00  0.00           C  
ATOM   3054 H10R  OL    68      15.599  24.241  45.110  1.00  0.00           H  
ATOM   3055 C111  OL    68      17.267  25.371  45.920  1.00  0.00           C  
ATOM   3056 H11R  OL    68      16.845  26.285  46.336  1.00  0.00           H  
ATOM   3057 H11S  OL    68      18.204  25.130  46.436  1.00  0.00           H  
ATOM   3058 C112  OL    68      17.498  25.698  44.436  1.00  0.00           C  
ATOM   3059 H12R  OL    68      16.580  26.208  44.150  1.00  0.00           H  
ATOM   3060 H12S  OL    68      18.317  26.414  44.350  1.00  0.00           H  
ATOM   3061 C113  OL    68      17.767  24.490  43.498  1.00  0.00           C  
ATOM   3062 H13R  OL    68      18.591  23.939  43.953  1.00  0.00           H  
ATOM   3063 H13S  OL    68      16.919  23.797  43.506  1.00  0.00           H  
ATOM   3064 C114  OL    68      18.065  24.854  42.007  1.00  0.00           C  
ATOM   3065 H14R  OL    68      17.238  25.428  41.578  1.00  0.00           H  
ATOM   3066 H14S  OL    68      18.962  25.461  41.889  1.00  0.00           H  
ATOM   3067 C115  OL    68      18.329  23.603  41.169  1.00  0.00           C  
ATOM   3068 H15R  OL    68      19.171  23.067  41.616  1.00  0.00           H  
ATOM   3069 H15S  OL    68      17.452  22.947  41.200  1.00  0.00           H  
ATOM   3070 C116  OL    68      18.714  23.925  39.714  1.00  0.00           C  
ATOM   3071 H16R  OL    68      17.994  24.590  39.234  1.00  0.00           H  
ATOM   3072 H16S  OL    68      19.696  24.402  39.666  1.00  0.00           H  
ATOM   3073 C117  OL    68      18.800  22.594  38.989  1.00  0.00           C  
ATOM   3074 H17R  OL    68      19.487  21.990  39.579  1.00  0.00           H  
ATOM   3075 H17S  OL    68      17.814  22.117  38.979  1.00  0.00           H  
ATOM   3076 C118  OL    68      19.356  22.723  37.574  1.00  0.00           C  
ATOM   3077 H18R  OL    68      20.390  23.077  37.598  1.00  0.00           H  
ATOM   3078 H18S  OL    68      18.784  23.459  37.008  1.00  0.00           H  
ATOM   3079 H18T  OL    68      19.285  21.732  37.114  1.00  0.00           H  
TER    3080       OL    68 
ATOM   3080 C116  PA    69      50.444  75.048  40.562  1.00  0.00           C  
ATOM   3081 H16R  PA    69      50.197  75.065  39.505  1.00  0.00           H  
ATOM   3082 H16S  PA    69      49.881  74.219  40.989  1.00  0.00           H  
ATOM   3083 H16T  PA    69      51.521  74.867  40.657  1.00  0.00           H  
ATOM   3084 C115  PA    69      49.982  76.364  41.207  1.00  0.00           C  
ATOM   3085 H15R  PA    69      48.886  76.394  41.123  1.00  0.00           H  
ATOM   3086 H15S  PA    69      50.387  77.199  40.635  1.00  0.00           H  
ATOM   3087 C114  PA    69      50.454  76.596  42.658  1.00  0.00           C  
ATOM   3088 H14R  PA    69      50.023  77.557  42.952  1.00  0.00           H  
ATOM   3089 H14S  PA    69      51.547  76.698  42.645  1.00  0.00           H  
ATOM   3090 C113  PA    69      50.030  75.492  43.663  1.00  0.00           C  
ATOM   3091 H13R  PA    69      50.333  74.529  43.252  1.00  0.00           H  
ATOM   3092 H13S  PA    69      48.941  75.493  43.716  1.00  0.00           H  
ATOM   3093 C112  PA    69      50.633  75.568  45.094  1.00  0.00           C  
ATOM   3094 H12R  PA    69      50.427  76.526  45.569  1.00  0.00           H  
ATOM   3095 H12S  PA    69      51.712  75.488  44.997  1.00  0.00           H  
ATOM   3096 C111  PA    69      50.174  74.454  46.061  1.00  0.00           C  
ATOM   3097 H11R  PA    69      50.390  73.479  45.621  1.00  0.00           H  
ATOM   3098 H11S  PA    69      49.099  74.552  46.234  1.00  0.00           H  
ATOM   3099 C110  PA    69      50.836  74.530  47.448  1.00  0.00           C  
ATOM   3100 H10R  PA    69      51.930  74.474  47.368  1.00  0.00           H  
ATOM   3101 H10S  PA    69      50.524  73.659  48.022  1.00  0.00           H  
ATOM   3102  C19  PA    69      50.302  75.780  48.183  1.00  0.00           C  
ATOM   3103  H9R  PA    69      49.206  75.749  48.131  1.00  0.00           H  
ATOM   3104  H9S  PA    69      50.668  76.685  47.691  1.00  0.00           H  
ATOM   3105  C18  PA    69      50.707  75.867  49.659  1.00  0.00           C  
ATOM   3106  H8R  PA    69      51.744  76.201  49.699  1.00  0.00           H  
ATOM   3107  H8S  PA    69      50.609  74.892  50.141  1.00  0.00           H  
ATOM   3108  C17  PA    69      49.877  76.870  50.469  1.00  0.00           C  
ATOM   3109  H7R  PA    69      48.816  76.631  50.393  1.00  0.00           H  
ATOM   3110  H7S  PA    69      50.052  77.869  50.071  1.00  0.00           H  
ATOM   3111  C16  PA    69      50.270  76.810  51.950  1.00  0.00           C  
ATOM   3112  H6R  PA    69      51.352  76.945  52.022  1.00  0.00           H  
ATOM   3113  H6S  PA    69      50.002  75.822  52.327  1.00  0.00           H  
ATOM   3114  C15  PA    69      49.552  77.853  52.820  1.00  0.00           C  
ATOM   3115  H5R  PA    69      48.478  77.789  52.614  1.00  0.00           H  
ATOM   3116  H5S  PA    69      49.928  78.842  52.572  1.00  0.00           H  
ATOM   3117  C14  PA    69      49.784  77.718  54.327  1.00  0.00           C  
ATOM   3118  H4R  PA    69      49.350  76.777  54.650  1.00  0.00           H  
ATOM   3119  H4S  PA    69      49.213  78.499  54.829  1.00  0.00           H  
ATOM   3120  C13  PA    69      51.277  77.801  54.714  1.00  0.00           C  
ATOM   3121  H3R  PA    69      51.682  78.794  54.467  1.00  0.00           H  
ATOM   3122  H3S  PA    69      51.825  77.064  54.134  1.00  0.00           H  
ATOM   3123  C12  PA    69      51.538  77.478  56.194  1.00  0.00           C  
ATOM   3124  H2R  PA    69      51.346  76.428  56.426  1.00  0.00           H  
ATOM   3125  H2S  PA    69      50.859  78.085  56.797  1.00  0.00           H  
ATOM   3126  C11  PE    70      52.983  77.742  56.537  1.00  0.00           C  
ATOM   3127  O12  PE    70      53.317  78.607  57.329  1.00  0.00           O  
ATOM   3128  O11  PE    70      53.866  76.941  55.889  1.00  0.00           O  
ATOM   3129  C1   PE    70      55.268  77.171  56.219  1.00  0.00           C  
ATOM   3130  HR   PE    70      55.404  76.942  57.278  1.00  0.00           H  
ATOM   3131  HS   PE    70      55.464  78.236  56.054  1.00  0.00           H  
ATOM   3132  C2   PE    70      56.297  76.301  55.434  1.00  0.00           C  
ATOM   3133  HX   PE    70      56.015  75.248  55.544  1.00  0.00           H  
ATOM   3134  C3   PE    70      57.723  76.478  56.051  1.00  0.00           C  
ATOM   3135  HA   PE    70      58.458  76.078  55.360  1.00  0.00           H  
ATOM   3136  HB   PE    70      57.832  75.875  56.962  1.00  0.00           H  
ATOM   3137  O31  PE    70      58.056  77.881  56.316  1.00  0.00           O  
ATOM   3138  P31  PE    70      58.213  78.462  57.803  1.00  0.00           P  
ATOM   3139  O32  PE    70      59.763  78.315  58.141  1.00  0.00           O  
ATOM   3140  C31  PE    70      60.710  79.407  57.994  1.00  0.00           C  
ATOM   3141  H1A  PE    70      60.650  79.845  56.989  1.00  0.00           H  
ATOM   3142  H1B  PE    70      61.722  79.016  58.141  1.00  0.00           H  
ATOM   3143  C32  PE    70      60.450  80.458  59.097  1.00  0.00           C  
ATOM   3144  H2A  PE    70      61.174  81.278  59.033  1.00  0.00           H  
ATOM   3145  H2B  PE    70      59.455  80.887  59.001  1.00  0.00           H  
ATOM   3146  N31  PE    70      60.458  79.907  60.497  1.00  0.00           N  
ATOM   3147 HN1A  PE    70      60.394  80.670  61.191  1.00  0.00           H  
ATOM   3148 HN1B  PE    70      59.610  79.337  60.686  1.00  0.00           H  
ATOM   3149 HN1C  PE    70      61.275  79.313  60.737  1.00  0.00           H  
ATOM   3150  O33  PE    70      57.843  79.897  57.815  1.00  0.00           O  
ATOM   3151  O34  PE    70      57.455  77.594  58.735  1.00  0.00           O  
ATOM   3152  O21  PE    70      56.335  76.682  54.011  1.00  0.00           O  
ATOM   3153  C21  PE    70      56.555  75.728  53.082  1.00  0.00           C  
ATOM   3154  O22  PE    70      56.539  74.540  53.342  1.00  0.00           O  
ATOM   3155  C12  OL    71      56.845  76.282  51.694  1.00  0.00           C  
ATOM   3156  H2R  OL    71      56.908  77.372  51.710  1.00  0.00           H  
ATOM   3157  H2S  OL    71      57.828  75.970  51.333  1.00  0.00           H  
ATOM   3158  C13  OL    71      55.772  75.831  50.690  1.00  0.00           C  
ATOM   3159  H3R  OL    71      55.801  74.748  50.553  1.00  0.00           H  
ATOM   3160  H3S  OL    71      54.782  76.104  51.072  1.00  0.00           H  
ATOM   3161  C14  OL    71      56.064  76.513  49.353  1.00  0.00           C  
ATOM   3162  H4R  OL    71      55.965  77.586  49.537  1.00  0.00           H  
ATOM   3163  H4S  OL    71      57.101  76.299  49.074  1.00  0.00           H  
ATOM   3164  C15  OL    71      55.167  76.030  48.197  1.00  0.00           C  
ATOM   3165  H5R  OL    71      55.356  74.964  48.058  1.00  0.00           H  
ATOM   3166  H5S  OL    71      54.106  76.174  48.423  1.00  0.00           H  
ATOM   3167  C16  OL    71      55.486  76.716  46.864  1.00  0.00           C  
ATOM   3168  H6R  OL    71      55.371  77.797  46.970  1.00  0.00           H  
ATOM   3169  H6S  OL    71      56.509  76.461  46.590  1.00  0.00           H  
ATOM   3170  C17  OL    71      54.524  76.244  45.771  1.00  0.00           C  
ATOM   3171  H7R  OL    71      54.498  75.149  45.772  1.00  0.00           H  
ATOM   3172  H7S  OL    71      53.542  76.582  46.102  1.00  0.00           H  
ATOM   3173  C18  OL    71      54.812  76.747  44.325  1.00  0.00           C  
ATOM   3174  H8R  OL    71      55.616  76.182  43.849  1.00  0.00           H  
ATOM   3175  H8S  OL    71      53.935  76.498  43.732  1.00  0.00           H  
ATOM   3176  C19  OL    71      54.991  78.252  44.167  1.00  0.00           C  
ATOM   3177  H9R  OL    71      54.076  78.826  44.275  1.00  0.00           H  
ATOM   3178 C110  OL    71      56.073  78.897  43.733  1.00  0.00           C  
ATOM   3179 H10R  OL    71      55.966  79.958  43.512  1.00  0.00           H  
ATOM   3180 C111  OL    71      57.460  78.297  43.558  1.00  0.00           C  
ATOM   3181 H11R  OL    71      58.243  79.017  43.838  1.00  0.00           H  
ATOM   3182 H11S  OL    71      57.557  77.435  44.212  1.00  0.00           H  
ATOM   3183 C112  OL    71      57.618  77.863  42.094  1.00  0.00           C  
ATOM   3184 H12R  OL    71      56.659  77.456  41.761  1.00  0.00           H  
ATOM   3185 H12S  OL    71      57.763  78.785  41.539  1.00  0.00           H  
ATOM   3186 C113  OL    71      58.751  76.879  41.699  1.00  0.00           C  
ATOM   3187 H13R  OL    71      59.730  77.294  41.921  1.00  0.00           H  
ATOM   3188 H13S  OL    71      58.694  75.947  42.278  1.00  0.00           H  
ATOM   3189 C114  OL    71      58.619  76.603  40.179  1.00  0.00           C  
ATOM   3190 H14R  OL    71      59.389  75.917  39.823  1.00  0.00           H  
ATOM   3191 H14S  OL    71      57.666  76.082  40.081  1.00  0.00           H  
ATOM   3192 C115  OL    71      58.633  77.857  39.247  1.00  0.00           C  
ATOM   3193 H15R  OL    71      58.510  77.546  38.211  1.00  0.00           H  
ATOM   3194 H15S  OL    71      57.790  78.521  39.450  1.00  0.00           H  
ATOM   3195 C116  OL    71      59.916  78.698  39.290  1.00  0.00           C  
ATOM   3196 H16R  OL    71      60.236  78.839  40.328  1.00  0.00           H  
ATOM   3197 H16S  OL    71      60.694  78.137  38.773  1.00  0.00           H  
ATOM   3198 C117  OL    71      59.678  80.063  38.591  1.00  0.00           C  
ATOM   3199 H17R  OL    71      59.603  79.928  37.505  1.00  0.00           H  
ATOM   3200 H17S  OL    71      58.739  80.482  38.964  1.00  0.00           H  
ATOM   3201 C118  OL    71      60.747  81.110  38.918  1.00  0.00           C  
ATOM   3202 H18R  OL    71      61.717  80.841  38.512  1.00  0.00           H  
ATOM   3203 H18S  OL    71      60.822  81.180  40.004  1.00  0.00           H  
ATOM   3204 H18T  OL    71      60.502  82.089  38.499  1.00  0.00           H  
TER    3205       OL    71 
ATOM   3205 C116  PA    72      39.059   5.342  41.881  1.00  0.00           C  
ATOM   3206 H16R  PA    72      38.924   4.498  42.564  1.00  0.00           H  
ATOM   3207 H16S  PA    72      38.996   4.971  40.856  1.00  0.00           H  
ATOM   3208 H16T  PA    72      38.287   6.087  42.058  1.00  0.00           H  
ATOM   3209 C115  PA    72      40.414   5.992  42.134  1.00  0.00           C  
ATOM   3210 H15R  PA    72      40.620   6.794  41.421  1.00  0.00           H  
ATOM   3211 H15S  PA    72      41.163   5.213  41.979  1.00  0.00           H  
ATOM   3212 C114  PA    72      40.494   6.533  43.573  1.00  0.00           C  
ATOM   3213 H14R  PA    72      41.556   6.633  43.807  1.00  0.00           H  
ATOM   3214 H14S  PA    72      40.087   5.771  44.244  1.00  0.00           H  
ATOM   3215 C113  PA    72      39.799   7.898  43.866  1.00  0.00           C  
ATOM   3216 H13R  PA    72      38.720   7.862  43.707  1.00  0.00           H  
ATOM   3217 H13S  PA    72      40.166   8.662  43.168  1.00  0.00           H  
ATOM   3218 C112  PA    72      40.067   8.300  45.345  1.00  0.00           C  
ATOM   3219 H12R  PA    72      41.135   8.159  45.505  1.00  0.00           H  
ATOM   3220 H12S  PA    72      39.587   7.605  46.037  1.00  0.00           H  
ATOM   3221 C111  PA    72      39.596   9.736  45.709  1.00  0.00           C  
ATOM   3222 H11R  PA    72      38.603   9.857  45.287  1.00  0.00           H  
ATOM   3223 H11S  PA    72      40.250  10.461  45.217  1.00  0.00           H  
ATOM   3224 C110  PA    72      39.471  10.106  47.211  1.00  0.00           C  
ATOM   3225 H10R  PA    72      39.261  11.177  47.322  1.00  0.00           H  
ATOM   3226 H10S  PA    72      40.431   9.912  47.695  1.00  0.00           H  
ATOM   3227  C19  PA    72      38.390   9.328  47.990  1.00  0.00           C  
ATOM   3228  H9R  PA    72      38.669   8.282  47.933  1.00  0.00           H  
ATOM   3229  H9S  PA    72      37.386   9.378  47.538  1.00  0.00           H  
ATOM   3230  C18  PA    72      38.338   9.840  49.455  1.00  0.00           C  
ATOM   3231  H8R  PA    72      37.783  10.781  49.425  1.00  0.00           H  
ATOM   3232  H8S  PA    72      39.320  10.110  49.847  1.00  0.00           H  
ATOM   3233  C17  PA    72      37.705   8.816  50.423  1.00  0.00           C  
ATOM   3234  H7R  PA    72      36.901   8.332  49.871  1.00  0.00           H  
ATOM   3235  H7S  PA    72      37.256   9.331  51.279  1.00  0.00           H  
ATOM   3236  C16  PA    72      38.686   7.701  50.884  1.00  0.00           C  
ATOM   3237  H6R  PA    72      39.605   8.093  51.329  1.00  0.00           H  
ATOM   3238  H6S  PA    72      39.021   7.181  49.982  1.00  0.00           H  
ATOM   3239  C15  PA    72      38.088   6.695  51.905  1.00  0.00           C  
ATOM   3240  H5R  PA    72      38.819   5.901  52.035  1.00  0.00           H  
ATOM   3241  H5S  PA    72      37.212   6.194  51.493  1.00  0.00           H  
ATOM   3242  C14  PA    72      37.788   7.280  53.315  1.00  0.00           C  
ATOM   3243  H4R  PA    72      37.122   8.147  53.262  1.00  0.00           H  
ATOM   3244  H4S  PA    72      38.719   7.657  53.732  1.00  0.00           H  
ATOM   3245  C13  PA    72      37.186   6.231  54.284  1.00  0.00           C  
ATOM   3246  H3R  PA    72      37.772   5.305  54.290  1.00  0.00           H  
ATOM   3247  H3S  PA    72      36.205   5.957  53.907  1.00  0.00           H  
ATOM   3248  C12  PA    72      37.012   6.665  55.753  1.00  0.00           C  
ATOM   3249  H2R  PA    72      36.696   5.773  56.290  1.00  0.00           H  
ATOM   3250  H2S  PA    72      37.951   6.981  56.214  1.00  0.00           H  
ATOM   3251  C11  PS    73      35.989   7.736  56.028  1.00  0.00           C  
ATOM   3252  O12  PS    73      35.435   8.451  55.209  1.00  0.00           O  
ATOM   3253  O11  PS    73      35.802   7.847  57.346  1.00  0.00           O  
ATOM   3254  C1   PS    73      34.913   8.867  57.867  1.00  0.00           C  
ATOM   3255  HR   PS    73      34.824   9.694  57.161  1.00  0.00           H  
ATOM   3256  HS   PS    73      35.389   9.227  58.787  1.00  0.00           H  
ATOM   3257  C2   PS    73      33.517   8.244  58.174  1.00  0.00           C  
ATOM   3258  HX   PS    73      32.861   8.923  58.726  1.00  0.00           H  
ATOM   3259  C3   PS    73      33.728   7.075  59.123  1.00  0.00           C  
ATOM   3260  HA   PS    73      34.122   7.522  60.037  1.00  0.00           H  
ATOM   3261  HB   PS    73      34.500   6.417  58.735  1.00  0.00           H  
ATOM   3262  O31  PS    73      32.518   6.272  59.334  1.00  0.00           O  
ATOM   3263  P31  PS    73      31.404   6.704  60.370  1.00  0.00           P  
ATOM   3264  O32  PS    73      32.355   7.101  61.596  1.00  0.00           O  
ATOM   3265  C31  PS    73      33.164   6.088  62.265  1.00  0.00           C  
ATOM   3266  H1A  PS    73      34.104   6.505  62.638  1.00  0.00           H  
ATOM   3267  H1B  PS    73      33.362   5.250  61.583  1.00  0.00           H  
ATOM   3268  C32  PS    73      32.423   5.538  63.473  1.00  0.00           C  
ATOM   3269  H2A  PS    73      31.693   4.845  63.069  1.00  0.00           H  
ATOM   3270  N31  PS    73      31.635   6.591  64.228  1.00  0.00           N  
ATOM   3271 HN1A  PS    73      31.205   6.191  65.083  1.00  0.00           H  
ATOM   3272 HN1B  PS    73      32.234   7.400  64.508  1.00  0.00           H  
ATOM   3273 HN1C  PS    73      30.868   6.969  63.628  1.00  0.00           H  
ATOM   3274  C33  PS    73      33.425   4.705  64.278  1.00  0.00           C  
ATOM   3275  O33  PS    73      30.689   7.889  59.832  1.00  0.00           O  
ATOM   3276  O34  PS    73      30.617   5.502  60.719  1.00  0.00           O  
ATOM   3277  O21  PS    73      32.908   7.721  56.958  1.00  0.00           O  
ATOM   3278  C21  PS    73      32.197   8.553  56.199  1.00  0.00           C  
ATOM   3279  O22  PS    73      31.905   9.683  56.558  1.00  0.00           O  
ATOM   3280  O35  PS    73      33.878   3.687  63.789  1.00  0.00           O  
ATOM   3281  O36  PS    73      33.812   5.059  65.377  1.00  0.00           O  
ATOM   3282  C12  OL    74      31.882   7.986  54.828  1.00  0.00           C  
ATOM   3283  H2R  OL    74      32.354   7.009  54.656  1.00  0.00           H  
ATOM   3284  H2S  OL    74      30.802   7.848  54.792  1.00  0.00           H  
ATOM   3285  C13  OL    74      32.352   8.970  53.737  1.00  0.00           C  
ATOM   3286  H3R  OL    74      32.005   9.976  53.972  1.00  0.00           H  
ATOM   3287  H3S  OL    74      33.432   9.048  53.771  1.00  0.00           H  
ATOM   3288  C14  OL    74      31.981   8.529  52.308  1.00  0.00           C  
ATOM   3289  H4R  OL    74      30.920   8.281  52.282  1.00  0.00           H  
ATOM   3290  H4S  OL    74      32.087   9.362  51.611  1.00  0.00           H  
ATOM   3291  C15  OL    74      32.888   7.355  51.853  1.00  0.00           C  
ATOM   3292  H5R  OL    74      33.936   7.665  51.931  1.00  0.00           H  
ATOM   3293  H5S  OL    74      32.761   6.499  52.520  1.00  0.00           H  
ATOM   3294  C16  OL    74      32.613   6.889  50.411  1.00  0.00           C  
ATOM   3295  H6R  OL    74      33.211   6.008  50.161  1.00  0.00           H  
ATOM   3296  H6S  OL    74      31.582   6.555  50.318  1.00  0.00           H  
ATOM   3297  C17  OL    74      32.799   7.972  49.344  1.00  0.00           C  
ATOM   3298  H7R  OL    74      32.519   7.465  48.425  1.00  0.00           H  
ATOM   3299  H7S  OL    74      32.068   8.768  49.497  1.00  0.00           H  
ATOM   3300  C18  OL    74      34.214   8.578  49.178  1.00  0.00           C  
ATOM   3301  H8R  OL    74      34.542   9.109  50.083  1.00  0.00           H  
ATOM   3302  H8S  OL    74      34.918   7.775  48.984  1.00  0.00           H  
ATOM   3303  C19  OL    74      34.270   9.599  48.062  1.00  0.00           C  
ATOM   3304  H9R  OL    74      34.377  10.598  48.456  1.00  0.00           H  
ATOM   3305 C110  OL    74      34.224   9.407  46.743  1.00  0.00           C  
ATOM   3306 H10R  OL    74      34.280  10.247  46.050  1.00  0.00           H  
ATOM   3307 C111  OL    74      34.235   8.070  46.069  1.00  0.00           C  
ATOM   3308 H11R  OL    74      34.457   7.311  46.814  1.00  0.00           H  
ATOM   3309 H11S  OL    74      33.269   7.883  45.587  1.00  0.00           H  
ATOM   3310 C112  OL    74      35.362   8.071  45.035  1.00  0.00           C  
ATOM   3311 H12R  OL    74      35.054   8.644  44.156  1.00  0.00           H  
ATOM   3312 H12S  OL    74      36.204   8.618  45.460  1.00  0.00           H  
ATOM   3313 C113  OL    74      35.821   6.663  44.604  1.00  0.00           C  
ATOM   3314 H13R  OL    74      35.137   6.285  43.853  1.00  0.00           H  
ATOM   3315 H13S  OL    74      36.810   6.777  44.155  1.00  0.00           H  
ATOM   3316 C114  OL    74      35.931   5.551  45.660  1.00  0.00           C  
ATOM   3317 H14R  OL    74      34.967   5.302  46.117  1.00  0.00           H  
ATOM   3318 H14S  OL    74      36.278   4.672  45.114  1.00  0.00           H  
ATOM   3319 C115  OL    74      36.970   5.908  46.723  1.00  0.00           C  
ATOM   3320 H15R  OL    74      37.920   5.946  46.192  1.00  0.00           H  
ATOM   3321 H15S  OL    74      36.761   6.896  47.136  1.00  0.00           H  
ATOM   3322 C116  OL    74      37.082   4.906  47.884  1.00  0.00           C  
ATOM   3323 H16R  OL    74      37.071   3.893  47.495  1.00  0.00           H  
ATOM   3324 H16S  OL    74      38.040   5.035  48.387  1.00  0.00           H  
ATOM   3325 C117  OL    74      35.959   5.041  48.916  1.00  0.00           C  
ATOM   3326 H17R  OL    74      36.009   6.021  49.394  1.00  0.00           H  
ATOM   3327 H17S  OL    74      34.996   4.925  48.410  1.00  0.00           H  
ATOM   3328 C118  OL    74      36.095   4.010  50.037  1.00  0.00           C  
ATOM   3329 H18R  OL    74      36.984   4.227  50.630  1.00  0.00           H  
ATOM   3330 H18S  OL    74      36.232   2.997  49.665  1.00  0.00           H  
ATOM   3331 H18T  OL    74      35.192   4.057  50.651  1.00  0.00           H  
TER    3332       OL    74 
ATOM   3332 C116  PA    75      41.735  57.729  41.759  1.00  0.00           C  
ATOM   3333 H16R  PA    75      42.143  56.981  41.066  1.00  0.00           H  
ATOM   3334 H16S  PA    75      42.419  57.820  42.602  1.00  0.00           H  
ATOM   3335 H16T  PA    75      41.762  58.666  41.198  1.00  0.00           H  
ATOM   3336 C115  PA    75      40.279  57.479  42.269  1.00  0.00           C  
ATOM   3337 H15R  PA    75      39.609  57.740  41.451  1.00  0.00           H  
ATOM   3338 H15S  PA    75      40.023  58.186  43.067  1.00  0.00           H  
ATOM   3339 C114  PA    75      39.890  56.040  42.710  1.00  0.00           C  
ATOM   3340 H14R  PA    75      40.182  55.363  41.912  1.00  0.00           H  
ATOM   3341 H14S  PA    75      38.800  55.996  42.821  1.00  0.00           H  
ATOM   3342 C113  PA    75      40.471  55.515  44.031  1.00  0.00           C  
ATOM   3343 H13R  PA    75      41.530  55.755  44.089  1.00  0.00           H  
ATOM   3344 H13S  PA    75      40.395  54.424  44.124  1.00  0.00           H  
ATOM   3345 C112  PA    75      39.717  56.123  45.209  1.00  0.00           C  
ATOM   3346 H12R  PA    75      38.777  55.569  45.297  1.00  0.00           H  
ATOM   3347 H12S  PA    75      39.494  57.175  44.999  1.00  0.00           H  
ATOM   3348 C111  PA    75      40.616  55.924  46.445  1.00  0.00           C  
ATOM   3349 H11R  PA    75      41.615  56.301  46.212  1.00  0.00           H  
ATOM   3350 H11S  PA    75      40.711  54.846  46.579  1.00  0.00           H  
ATOM   3351 C110  PA    75      40.177  56.541  47.786  1.00  0.00           C  
ATOM   3352 H10R  PA    75      41.004  56.422  48.491  1.00  0.00           H  
ATOM   3353 H10S  PA    75      39.357  55.949  48.201  1.00  0.00           H  
ATOM   3354  C19  PA    75      39.812  58.046  47.666  1.00  0.00           C  
ATOM   3355  H9R  PA    75      38.954  58.164  47.004  1.00  0.00           H  
ATOM   3356  H9S  PA    75      40.642  58.583  47.196  1.00  0.00           H  
ATOM   3357  C18  PA    75      39.386  58.689  49.004  1.00  0.00           C  
ATOM   3358  H8R  PA    75      38.815  57.930  49.530  1.00  0.00           H  
ATOM   3359  H8S  PA    75      38.668  59.500  48.848  1.00  0.00           H  
ATOM   3360  C17  PA    75      40.514  59.315  49.853  1.00  0.00           C  
ATOM   3361  H7R  PA    75      40.037  59.931  50.625  1.00  0.00           H  
ATOM   3362  H7S  PA    75      40.989  60.040  49.205  1.00  0.00           H  
ATOM   3363  C16  PA    75      41.636  58.360  50.375  1.00  0.00           C  
ATOM   3364  H6R  PA    75      42.233  58.025  49.527  1.00  0.00           H  
ATOM   3365  H6S  PA    75      41.204  57.457  50.814  1.00  0.00           H  
ATOM   3366  C15  PA    75      42.672  58.936  51.362  1.00  0.00           C  
ATOM   3367  H5R  PA    75      43.178  59.801  50.927  1.00  0.00           H  
ATOM   3368  H5S  PA    75      43.436  58.176  51.485  1.00  0.00           H  
ATOM   3369  C14  PA    75      42.077  59.239  52.745  1.00  0.00           C  
ATOM   3370  H4R  PA    75      41.451  58.390  53.034  1.00  0.00           H  
ATOM   3371  H4S  PA    75      41.422  60.101  52.639  1.00  0.00           H  
ATOM   3372  C13  PA    75      43.080  59.449  53.901  1.00  0.00           C  
ATOM   3373  H3R  PA    75      43.978  60.025  53.619  1.00  0.00           H  
ATOM   3374  H3S  PA    75      43.375  58.459  54.253  1.00  0.00           H  
ATOM   3375  C12  PA    75      42.326  60.035  55.102  1.00  0.00           C  
ATOM   3376  H2R  PA    75      41.515  59.342  55.308  1.00  0.00           H  
ATOM   3377  H2S  PA    75      41.903  61.025  54.935  1.00  0.00           H  
ATOM   3378  C11  PS    76      43.179  60.100  56.320  1.00  0.00           C  
ATOM   3379  O12  PS    76      42.946  59.447  57.318  1.00  0.00           O  
ATOM   3380  O11  PS    76      44.181  60.973  56.158  1.00  0.00           O  
ATOM   3381  C1   PS    76      45.102  61.202  57.247  1.00  0.00           C  
ATOM   3382  HR   PS    76      44.590  61.125  58.209  1.00  0.00           H  
ATOM   3383  HS   PS    76      45.443  62.224  57.087  1.00  0.00           H  
ATOM   3384  C2   PS    76      46.345  60.282  57.163  1.00  0.00           C  
ATOM   3385  HX   PS    76      46.096  59.228  57.287  1.00  0.00           H  
ATOM   3386  C3   PS    76      47.353  60.539  58.284  1.00  0.00           C  
ATOM   3387  HA   PS    76      47.458  61.602  58.519  1.00  0.00           H  
ATOM   3388  HB   PS    76      48.303  60.125  57.933  1.00  0.00           H  
ATOM   3389  O31  PS    76      46.981  59.830  59.496  1.00  0.00           O  
ATOM   3390  P31  PS    76      48.082  59.594  60.614  1.00  0.00           P  
ATOM   3391  O32  PS    76      48.695  58.115  60.347  1.00  0.00           O  
ATOM   3392  C31  PS    76      48.040  56.896  60.832  1.00  0.00           C  
ATOM   3393  H1A  PS    76      48.156  56.078  60.107  1.00  0.00           H  
ATOM   3394  H1B  PS    76      46.975  57.112  60.919  1.00  0.00           H  
ATOM   3395  C32  PS    76      48.590  56.414  62.202  1.00  0.00           C  
ATOM   3396  H2A  PS    76      48.326  57.117  62.991  1.00  0.00           H  
ATOM   3397  N31  PS    76      50.127  56.385  62.230  1.00  0.00           N  
ATOM   3398 HN1A  PS    76      50.502  56.030  63.133  1.00  0.00           H  
ATOM   3399 HN1B  PS    76      50.501  55.769  61.482  1.00  0.00           H  
ATOM   3400 HN1C  PS    76      50.544  57.330  62.087  1.00  0.00           H  
ATOM   3401  C33  PS    76      47.852  55.116  62.593  1.00  0.00           C  
ATOM   3402  O33  PS    76      49.165  60.576  60.373  1.00  0.00           O  
ATOM   3403  O34  PS    76      47.427  59.638  61.932  1.00  0.00           O  
ATOM   3404  O21  PS    76      47.022  60.545  55.904  1.00  0.00           O  
ATOM   3405  C21  PS    76      47.047  59.546  55.010  1.00  0.00           C  
ATOM   3406  O22  PS    76      46.442  58.497  55.146  1.00  0.00           O  
ATOM   3407  O35  PS    76      46.638  55.073  62.714  1.00  0.00           O  
ATOM   3408  O36  PS    76      48.514  54.208  63.059  1.00  0.00           O  
ATOM   3409  C12  OL    77      47.981  59.846  53.857  1.00  0.00           C  
ATOM   3410  H2R  OL    77      47.459  60.353  53.048  1.00  0.00           H  
ATOM   3411  H2S  OL    77      48.739  60.550  54.201  1.00  0.00           H  
ATOM   3412  C13  OL    77      48.692  58.571  53.361  1.00  0.00           C  
ATOM   3413  H3R  OL    77      49.277  58.221  54.215  1.00  0.00           H  
ATOM   3414  H3S  OL    77      47.964  57.790  53.121  1.00  0.00           H  
ATOM   3415  C14  OL    77      49.591  58.850  52.123  1.00  0.00           C  
ATOM   3416  H4R  OL    77      48.989  59.280  51.323  1.00  0.00           H  
ATOM   3417  H4S  OL    77      50.335  59.592  52.405  1.00  0.00           H  
ATOM   3418  C15  OL    77      50.309  57.645  51.485  1.00  0.00           C  
ATOM   3419  H5R  OL    77      50.847  57.087  52.256  1.00  0.00           H  
ATOM   3420  H5S  OL    77      49.557  56.989  51.055  1.00  0.00           H  
ATOM   3421  C16  OL    77      51.321  58.032  50.379  1.00  0.00           C  
ATOM   3422  H6R  OL    77      51.882  58.890  50.744  1.00  0.00           H  
ATOM   3423  H6S  OL    77      52.043  57.218  50.345  1.00  0.00           H  
ATOM   3424  C17  OL    77      50.768  58.305  48.938  1.00  0.00           C  
ATOM   3425  H7R  OL    77      50.636  57.365  48.379  1.00  0.00           H  
ATOM   3426  H7S  OL    77      49.808  58.815  49.004  1.00  0.00           H  
ATOM   3427  C18  OL    77      51.665  59.167  48.033  1.00  0.00           C  
ATOM   3428  H8R  OL    77      51.811  60.178  48.414  1.00  0.00           H  
ATOM   3429  H8S  OL    77      52.629  58.665  48.041  1.00  0.00           H  
ATOM   3430  C19  OL    77      51.070  59.182  46.635  1.00  0.00           C  
ATOM   3431  H9R  OL    77      50.659  58.229  46.317  1.00  0.00           H  
ATOM   3432 C110  OL    77      50.923  60.197  45.789  1.00  0.00           C  
ATOM   3433 H10R  OL    77      50.426  59.976  44.851  1.00  0.00           H  
ATOM   3434 C111  OL    77      51.469  61.606  45.872  1.00  0.00           C  
ATOM   3435 H11R  OL    77      52.077  61.779  46.756  1.00  0.00           H  
ATOM   3436 H11S  OL    77      52.140  61.725  45.013  1.00  0.00           H  
ATOM   3437 C112  OL    77      50.342  62.665  45.801  1.00  0.00           C  
ATOM   3438 H12R  OL    77      50.800  63.658  45.772  1.00  0.00           H  
ATOM   3439 H12S  OL    77      49.771  62.515  44.883  1.00  0.00           H  
ATOM   3440 C113  OL    77      49.326  62.657  46.961  1.00  0.00           C  
ATOM   3441 H13R  OL    77      48.562  63.405  46.740  1.00  0.00           H  
ATOM   3442 H13S  OL    77      48.796  61.704  46.980  1.00  0.00           H  
ATOM   3443 C114  OL    77      49.988  62.997  48.316  1.00  0.00           C  
ATOM   3444 H14R  OL    77      50.770  62.285  48.571  1.00  0.00           H  
ATOM   3445 H14S  OL    77      50.465  63.968  48.204  1.00  0.00           H  
ATOM   3446 C115  OL    77      49.033  63.156  49.500  1.00  0.00           C  
ATOM   3447 H15R  OL    77      48.268  63.855  49.157  1.00  0.00           H  
ATOM   3448 H15S  OL    77      48.549  62.208  49.755  1.00  0.00           H  
ATOM   3449 C116  OL    77      49.778  63.766  50.716  1.00  0.00           C  
ATOM   3450 H16R  OL    77      50.606  64.384  50.362  1.00  0.00           H  
ATOM   3451 H16S  OL    77      49.115  64.456  51.224  1.00  0.00           H  
ATOM   3452 C117  OL    77      50.346  62.788  51.758  1.00  0.00           C  
ATOM   3453 H17R  OL    77      50.938  63.381  52.457  1.00  0.00           H  
ATOM   3454 H17S  OL    77      49.562  62.262  52.315  1.00  0.00           H  
ATOM   3455 C118  OL    77      51.259  61.752  51.125  1.00  0.00           C  
ATOM   3456 H18R  OL    77      51.835  61.254  51.911  1.00  0.00           H  
ATOM   3457 H18S  OL    77      51.965  62.235  50.455  1.00  0.00           H  
ATOM   3458 H18T  OL    77      50.645  61.064  50.533  1.00  0.00           H  
TER    3459       OL    77 
ATOM   3459 C116  PA    78       6.185  12.862  42.131  1.00  0.00           C  
ATOM   3460 H16R  PA    78       5.460  12.050  42.147  1.00  0.00           H  
ATOM   3461 H16S  PA    78       6.184  13.361  41.155  1.00  0.00           H  
ATOM   3462 H16T  PA    78       5.860  13.599  42.864  1.00  0.00           H  
ATOM   3463 C115  PA    78       7.587  12.316  42.467  1.00  0.00           C  
ATOM   3464 H15R  PA    78       8.194  13.184  42.717  1.00  0.00           H  
ATOM   3465 H15S  PA    78       8.000  11.867  41.557  1.00  0.00           H  
ATOM   3466 C114  PA    78       7.584  11.295  43.649  1.00  0.00           C  
ATOM   3467 H14R  PA    78       7.048  10.408  43.307  1.00  0.00           H  
ATOM   3468 H14S  PA    78       7.012  11.722  44.475  1.00  0.00           H  
ATOM   3469 C113  PA    78       8.941  10.838  44.257  1.00  0.00           C  
ATOM   3470 H13R  PA    78       9.532  11.724  44.499  1.00  0.00           H  
ATOM   3471 H13S  PA    78       9.489  10.225  43.541  1.00  0.00           H  
ATOM   3472 C112  PA    78       8.772   9.968  45.529  1.00  0.00           C  
ATOM   3473 H12R  PA    78       8.168   9.107  45.251  1.00  0.00           H  
ATOM   3474 H12S  PA    78       8.208  10.536  46.267  1.00  0.00           H  
ATOM   3475 C111  PA    78      10.101   9.431  46.129  1.00  0.00           C  
ATOM   3476 H11R  PA    78      10.732  10.248  46.499  1.00  0.00           H  
ATOM   3477 H11S  PA    78      10.612   8.952  45.294  1.00  0.00           H  
ATOM   3478 C110  PA    78       9.971   8.368  47.251  1.00  0.00           C  
ATOM   3479 H10R  PA    78      10.953   7.944  47.496  1.00  0.00           H  
ATOM   3480 H10S  PA    78       9.379   7.522  46.900  1.00  0.00           H  
ATOM   3481  C19  PA    78       9.297   8.844  48.545  1.00  0.00           C  
ATOM   3482  H9R  PA    78       9.242   7.946  49.149  1.00  0.00           H  
ATOM   3483  H9S  PA    78       8.279   9.197  48.349  1.00  0.00           H  
ATOM   3484  C18  PA    78      10.034   9.885  49.396  1.00  0.00           C  
ATOM   3485  H8R  PA    78      10.101  10.814  48.826  1.00  0.00           H  
ATOM   3486  H8S  PA    78      11.047   9.515  49.570  1.00  0.00           H  
ATOM   3487  C17  PA    78       9.279  10.082  50.745  1.00  0.00           C  
ATOM   3488  H7R  PA    78       9.264   9.131  51.279  1.00  0.00           H  
ATOM   3489  H7S  PA    78       8.239  10.338  50.539  1.00  0.00           H  
ATOM   3490  C16  PA    78       9.797  11.204  51.666  1.00  0.00           C  
ATOM   3491  H6R  PA    78       9.755  12.106  51.063  1.00  0.00           H  
ATOM   3492  H6S  PA    78      10.849  11.058  51.930  1.00  0.00           H  
ATOM   3493  C15  PA    78       8.926  11.405  52.942  1.00  0.00           C  
ATOM   3494  H5R  PA    78       9.091  10.604  53.659  1.00  0.00           H  
ATOM   3495  H5S  PA    78       7.859  11.356  52.711  1.00  0.00           H  
ATOM   3496  C14  PA    78       9.142  12.716  53.698  1.00  0.00           C  
ATOM   3497  H4R  PA    78       8.404  12.711  54.503  1.00  0.00           H  
ATOM   3498  H4S  PA    78       8.991  13.568  53.033  1.00  0.00           H  
ATOM   3499  C13  PA    78      10.505  12.912  54.340  1.00  0.00           C  
ATOM   3500  H3R  PA    78      11.219  13.163  53.560  1.00  0.00           H  
ATOM   3501  H3S  PA    78      10.834  12.003  54.851  1.00  0.00           H  
ATOM   3502  C12  PA    78      10.372  14.051  55.362  1.00  0.00           C  
ATOM   3503  H2R  PA    78       9.677  13.705  56.125  1.00  0.00           H  
ATOM   3504  H2S  PA    78       9.937  14.958  54.926  1.00  0.00           H  
ATOM   3505  C11  PE    79      11.672  14.368  56.040  1.00  0.00           C  
ATOM   3506  O12  PE    79      12.700  13.735  55.878  1.00  0.00           O  
ATOM   3507  O11  PE    79      11.536  15.395  56.896  1.00  0.00           O  
ATOM   3508  C1   PE    79      12.704  15.864  57.627  1.00  0.00           C  
ATOM   3509  HR   PE    79      13.499  15.111  57.614  1.00  0.00           H  
ATOM   3510  HS   PE    79      12.408  15.973  58.672  1.00  0.00           H  
ATOM   3511  C2   PE    79      13.136  17.258  57.061  1.00  0.00           C  
ATOM   3512  HX   PE    79      14.008  17.684  57.556  1.00  0.00           H  
ATOM   3513  C3   PE    79      12.029  18.306  57.246  1.00  0.00           C  
ATOM   3514  HA   PE    79      11.205  18.057  56.572  1.00  0.00           H  
ATOM   3515  HB   PE    79      12.421  19.296  56.981  1.00  0.00           H  
ATOM   3516  O31  PE    79      11.504  18.262  58.601  1.00  0.00           O  
ATOM   3517  P31  PE    79      12.162  19.008  59.845  1.00  0.00           P  
ATOM   3518  O32  PE    79      11.722  20.501  59.582  1.00  0.00           O  
ATOM   3519  C31  PE    79      10.651  21.075  60.320  1.00  0.00           C  
ATOM   3520  H1A  PE    79       9.951  20.275  60.612  1.00  0.00           H  
ATOM   3521  H1B  PE    79      10.190  21.828  59.686  1.00  0.00           H  
ATOM   3522  C32  PE    79      11.221  21.817  61.530  1.00  0.00           C  
ATOM   3523  H2A  PE    79      10.381  22.218  62.096  1.00  0.00           H  
ATOM   3524  H2B  PE    79      11.807  21.122  62.138  1.00  0.00           H  
ATOM   3525  N31  PE    79      12.107  22.997  61.206  1.00  0.00           N  
ATOM   3526 HN1A  PE    79      11.753  23.634  60.466  1.00  0.00           H  
ATOM   3527 HN1B  PE    79      12.297  23.584  62.030  1.00  0.00           H  
ATOM   3528 HN1C  PE    79      13.051  22.715  60.897  1.00  0.00           H  
ATOM   3529  O33  PE    79      11.492  18.489  61.064  1.00  0.00           O  
ATOM   3530  O34  PE    79      13.646  18.997  59.821  1.00  0.00           O  
ATOM   3531  O21  PE    79      13.397  17.170  55.639  1.00  0.00           O  
ATOM   3532  C21  PE    79      14.645  16.868  55.243  1.00  0.00           C  
ATOM   3533  O22  PE    79      15.552  16.548  55.997  1.00  0.00           O  
ATOM   3534  C12  OL    80      14.792  17.035  53.744  1.00  0.00           C  
ATOM   3535  H2R  OL    80      15.162  16.112  53.295  1.00  0.00           H  
ATOM   3536  H2S  OL    80      13.808  17.260  53.320  1.00  0.00           H  
ATOM   3537  C13  OL    80      15.757  18.197  53.448  1.00  0.00           C  
ATOM   3538  H3R  OL    80      15.179  19.124  53.374  1.00  0.00           H  
ATOM   3539  H3S  OL    80      16.438  18.279  54.294  1.00  0.00           H  
ATOM   3540  C14  OL    80      16.685  18.048  52.232  1.00  0.00           C  
ATOM   3541  H4R  OL    80      17.517  18.740  52.389  1.00  0.00           H  
ATOM   3542  H4S  OL    80      17.101  17.042  52.181  1.00  0.00           H  
ATOM   3543  C15  OL    80      16.024  18.369  50.892  1.00  0.00           C  
ATOM   3544  H5R  OL    80      15.238  17.643  50.689  1.00  0.00           H  
ATOM   3545  H5S  OL    80      15.572  19.364  50.956  1.00  0.00           H  
ATOM   3546  C16  OL    80      17.032  18.321  49.731  1.00  0.00           C  
ATOM   3547  H6R  OL    80      17.932  18.864  50.017  1.00  0.00           H  
ATOM   3548  H6S  OL    80      17.336  17.298  49.496  1.00  0.00           H  
ATOM   3549  C17  OL    80      16.388  18.925  48.475  1.00  0.00           C  
ATOM   3550  H7R  OL    80      15.435  18.429  48.305  1.00  0.00           H  
ATOM   3551  H7S  OL    80      16.231  19.988  48.622  1.00  0.00           H  
ATOM   3552  C18  OL    80      17.199  18.727  47.209  1.00  0.00           C  
ATOM   3553  H8R  OL    80      18.050  19.422  47.240  1.00  0.00           H  
ATOM   3554  H8S  OL    80      17.546  17.705  47.270  1.00  0.00           H  
ATOM   3555  C19  OL    80      16.339  18.914  45.965  1.00  0.00           C  
ATOM   3556  H9R  OL    80      15.996  19.936  45.794  1.00  0.00           H  
ATOM   3557 C110  OL    80      15.990  17.979  45.073  1.00  0.00           C  
ATOM   3558 H10R  OL    80      15.406  18.320  44.217  1.00  0.00           H  
ATOM   3559 C111  OL    80      16.306  16.474  45.082  1.00  0.00           C  
ATOM   3560 H11R  OL    80      16.540  16.118  44.077  1.00  0.00           H  
ATOM   3561 H11S  OL    80      17.161  16.237  45.714  1.00  0.00           H  
ATOM   3562 C112  OL    80      15.063  15.698  45.541  1.00  0.00           C  
ATOM   3563 H12R  OL    80      14.755  16.189  46.457  1.00  0.00           H  
ATOM   3564 H12S  OL    80      14.313  15.829  44.762  1.00  0.00           H  
ATOM   3565 C113  OL    80      15.171  14.202  45.881  1.00  0.00           C  
ATOM   3566 H13R  OL    80      15.531  13.643  45.012  1.00  0.00           H  
ATOM   3567 H13S  OL    80      15.927  14.139  46.664  1.00  0.00           H  
ATOM   3568 C114  OL    80      13.816  13.595  46.363  1.00  0.00           C  
ATOM   3569 H14R  OL    80      13.065  13.635  45.565  1.00  0.00           H  
ATOM   3570 H14S  OL    80      13.941  12.534  46.606  1.00  0.00           H  
ATOM   3571 C115  OL    80      13.141  14.290  47.561  1.00  0.00           C  
ATOM   3572 H15R  OL    80      12.717  15.244  47.226  1.00  0.00           H  
ATOM   3573 H15S  OL    80      12.286  13.654  47.780  1.00  0.00           H  
ATOM   3574 C116  OL    80      13.978  14.480  48.863  1.00  0.00           C  
ATOM   3575 H16R  OL    80      14.615  13.615  49.057  1.00  0.00           H  
ATOM   3576 H16S  OL    80      14.643  15.349  48.800  1.00  0.00           H  
ATOM   3577 C117  OL    80      13.097  14.682  50.108  1.00  0.00           C  
ATOM   3578 H17R  OL    80      13.697  15.202  50.850  1.00  0.00           H  
ATOM   3579 H17S  OL    80      12.267  15.355  49.901  1.00  0.00           H  
ATOM   3580 C118  OL    80      12.589  13.377  50.744  1.00  0.00           C  
ATOM   3581 H18R  OL    80      11.844  13.619  51.503  1.00  0.00           H  
ATOM   3582 H18S  OL    80      13.434  12.871  51.215  1.00  0.00           H  
ATOM   3583 H18T  OL    80      12.134  12.691  50.023  1.00  0.00           H  
TER    3584       OL    80 
ATOM   3584 C116  PA    81       2.564  74.796  40.465  1.00  0.00           C  
ATOM   3585 H16R  PA    81       2.905  73.762  40.484  1.00  0.00           H  
ATOM   3586 H16S  PA    81       3.223  75.382  41.106  1.00  0.00           H  
ATOM   3587 H16T  PA    81       2.673  75.157  39.441  1.00  0.00           H  
ATOM   3588 C115  PA    81       1.095  74.850  40.938  1.00  0.00           C  
ATOM   3589 H15R  PA    81       0.962  74.168  41.779  1.00  0.00           H  
ATOM   3590 H15S  PA    81       0.469  74.507  40.123  1.00  0.00           H  
ATOM   3591 C114  PA    81       0.586  76.239  41.336  1.00  0.00           C  
ATOM   3592 H14R  PA    81      -0.496  76.232  41.479  1.00  0.00           H  
ATOM   3593 H14S  PA    81       0.784  76.917  40.507  1.00  0.00           H  
ATOM   3594 C113  PA    81       1.254  76.769  42.608  1.00  0.00           C  
ATOM   3595 H13R  PA    81       0.947  77.806  42.732  1.00  0.00           H  
ATOM   3596 H13S  PA    81       2.331  76.803  42.445  1.00  0.00           H  
ATOM   3597 C112  PA    81       0.902  76.030  43.922  1.00  0.00           C  
ATOM   3598 H12R  PA    81       0.879  74.937  43.826  1.00  0.00           H  
ATOM   3599 H12S  PA    81      -0.096  76.367  44.219  1.00  0.00           H  
ATOM   3600 C111  PA    81       1.930  76.448  44.990  1.00  0.00           C  
ATOM   3601 H11R  PA    81       1.989  77.534  44.960  1.00  0.00           H  
ATOM   3602 H11S  PA    81       2.925  76.091  44.721  1.00  0.00           H  
ATOM   3603 C110  PA    81       1.577  76.031  46.428  1.00  0.00           C  
ATOM   3604 H10R  PA    81       1.325  74.971  46.515  1.00  0.00           H  
ATOM   3605 H10S  PA    81       0.667  76.556  46.696  1.00  0.00           H  
ATOM   3606  C19  PA    81       2.642  76.430  47.465  1.00  0.00           C  
ATOM   3607  H9R  PA    81       2.747  77.514  47.510  1.00  0.00           H  
ATOM   3608  H9S  PA    81       3.626  76.001  47.239  1.00  0.00           H  
ATOM   3609  C18  PA    81       2.276  75.928  48.853  1.00  0.00           C  
ATOM   3610  H8R  PA    81       2.979  76.418  49.528  1.00  0.00           H  
ATOM   3611  H8S  PA    81       2.510  74.868  48.837  1.00  0.00           H  
ATOM   3612  C17  PA    81       0.799  75.989  49.346  1.00  0.00           C  
ATOM   3613  H7R  PA    81       0.159  75.585  48.564  1.00  0.00           H  
ATOM   3614  H7S  PA    81       0.407  76.987  49.562  1.00  0.00           H  
ATOM   3615  C16  PA    81       0.668  75.116  50.616  1.00  0.00           C  
ATOM   3616  H6R  PA    81       1.184  74.167  50.463  1.00  0.00           H  
ATOM   3617  H6S  PA    81      -0.378  74.899  50.848  1.00  0.00           H  
ATOM   3618  C15  PA    81       1.335  75.767  51.828  1.00  0.00           C  
ATOM   3619  H5R  PA    81       0.723  76.587  52.203  1.00  0.00           H  
ATOM   3620  H5S  PA    81       2.279  76.193  51.491  1.00  0.00           H  
ATOM   3621  C14  PA    81       1.623  74.722  52.923  1.00  0.00           C  
ATOM   3622  H4R  PA    81       2.356  74.035  52.500  1.00  0.00           H  
ATOM   3623  H4S  PA    81       0.745  74.133  53.184  1.00  0.00           H  
ATOM   3624  C13  PA    81       2.211  75.311  54.204  1.00  0.00           C  
ATOM   3625  H3R  PA    81       3.042  75.959  53.918  1.00  0.00           H  
ATOM   3626  H3S  PA    81       2.670  74.499  54.772  1.00  0.00           H  
ATOM   3627  C12  PA    81       1.210  76.048  55.133  1.00  0.00           C  
ATOM   3628  H2R  PA    81       0.475  75.374  55.582  1.00  0.00           H  
ATOM   3629  H2S  PA    81       0.628  76.823  54.619  1.00  0.00           H  
ATOM   3630  C11  PE    82       2.044  76.665  56.220  1.00  0.00           C  
ATOM   3631  O12  PE    82       2.857  76.038  56.881  1.00  0.00           O  
ATOM   3632  O11  PE    82       1.870  77.993  56.270  1.00  0.00           O  
ATOM   3633  C1   PE    82       2.701  78.786  57.162  1.00  0.00           C  
ATOM   3634  HR   PE    82       2.653  78.393  58.183  1.00  0.00           H  
ATOM   3635  HS   PE    82       2.345  79.818  57.168  1.00  0.00           H  
ATOM   3636  C2   PE    82       4.145  78.766  56.623  1.00  0.00           C  
ATOM   3637  HX   PE    82       4.522  77.768  56.836  1.00  0.00           H  
ATOM   3638  C3   PE    82       5.009  79.877  57.258  1.00  0.00           C  
ATOM   3639  HA   PE    82       4.549  80.847  57.066  1.00  0.00           H  
ATOM   3640  HB   PE    82       5.993  79.891  56.786  1.00  0.00           H  
ATOM   3641  O31  PE    82       5.128  79.709  58.694  1.00  0.00           O  
ATOM   3642  P31  PE    82       6.183  78.699  59.329  1.00  0.00           P  
ATOM   3643  O32  PE    82       5.551  77.275  59.068  1.00  0.00           O  
ATOM   3644  C31  PE    82       4.649  76.636  59.984  1.00  0.00           C  
ATOM   3645  H1A  PE    82       3.644  76.961  59.724  1.00  0.00           H  
ATOM   3646  H1B  PE    82       4.862  76.907  61.025  1.00  0.00           H  
ATOM   3647  C32  PE    82       4.800  75.112  59.827  1.00  0.00           C  
ATOM   3648  H2A  PE    82       5.709  74.759  60.319  1.00  0.00           H  
ATOM   3649  H2B  PE    82       3.981  74.617  60.336  1.00  0.00           H  
ATOM   3650  N31  PE    82       4.771  74.598  58.407  1.00  0.00           N  
ATOM   3651 HN1A  PE    82       3.988  75.000  57.846  1.00  0.00           H  
ATOM   3652 HN1B  PE    82       5.662  74.791  57.901  1.00  0.00           H  
ATOM   3653 HN1C  PE    82       4.601  73.576  58.412  1.00  0.00           H  
ATOM   3654  O33  PE    82       7.469  78.788  58.595  1.00  0.00           O  
ATOM   3655  O34  PE    82       6.202  78.972  60.787  1.00  0.00           O  
ATOM   3656  O21  PE    82       4.122  79.018  55.193  1.00  0.00           O  
ATOM   3657  C21  PE    82       4.917  78.320  54.369  1.00  0.00           C  
ATOM   3658  O22  PE    82       5.666  77.425  54.714  1.00  0.00           O  
ATOM   3659  C12  OL    83       4.816  78.851  52.966  1.00  0.00           C  
ATOM   3660  H2R  OL    83       3.802  79.217  52.775  1.00  0.00           H  
ATOM   3661  H2S  OL    83       5.507  79.692  52.972  1.00  0.00           H  
ATOM   3662  C13  OL    83       5.221  77.834  51.876  1.00  0.00           C  
ATOM   3663  H3R  OL    83       6.213  77.454  52.108  1.00  0.00           H  
ATOM   3664  H3S  OL    83       4.544  76.977  51.924  1.00  0.00           H  
ATOM   3665  C14  OL    83       5.296  78.464  50.459  1.00  0.00           C  
ATOM   3666  H4R  OL    83       4.295  78.801  50.181  1.00  0.00           H  
ATOM   3667  H4S  OL    83       5.942  79.343  50.549  1.00  0.00           H  
ATOM   3668  C15  OL    83       5.870  77.488  49.380  1.00  0.00           C  
ATOM   3669  H5R  OL    83       6.839  77.162  49.755  1.00  0.00           H  
ATOM   3670  H5S  OL    83       5.217  76.621  49.306  1.00  0.00           H  
ATOM   3671  C16  OL    83       6.109  77.934  47.914  1.00  0.00           C  
ATOM   3672  H6R  OL    83       5.194  78.342  47.498  1.00  0.00           H  
ATOM   3673  H6S  OL    83       6.855  78.729  47.890  1.00  0.00           H  
ATOM   3674  C17  OL    83       6.537  76.772  46.969  1.00  0.00           C  
ATOM   3675  H7R  OL    83       7.273  76.131  47.456  1.00  0.00           H  
ATOM   3676  H7S  OL    83       5.668  76.137  46.767  1.00  0.00           H  
ATOM   3677  C18  OL    83       7.140  77.240  45.622  1.00  0.00           C  
ATOM   3678  H8R  OL    83       7.612  76.389  45.133  1.00  0.00           H  
ATOM   3679  H8S  OL    83       6.360  77.610  44.959  1.00  0.00           H  
ATOM   3680  C19  OL    83       8.237  78.257  45.810  1.00  0.00           C  
ATOM   3681  H9R  OL    83       9.092  77.873  46.352  1.00  0.00           H  
ATOM   3682 C110  OL    83       8.247  79.500  45.347  1.00  0.00           C  
ATOM   3683 H10R  OL    83       9.098  80.144  45.561  1.00  0.00           H  
ATOM   3684 C111  OL    83       7.235  80.077  44.385  1.00  0.00           C  
ATOM   3685 H11R  OL    83       6.500  79.360  44.033  1.00  0.00           H  
ATOM   3686 H11S  OL    83       6.697  80.890  44.872  1.00  0.00           H  
ATOM   3687 C112  OL    83       7.908  80.528  43.096  1.00  0.00           C  
ATOM   3688 H12R  OL    83       8.399  79.670  42.631  1.00  0.00           H  
ATOM   3689 H12S  OL    83       7.111  80.858  42.442  1.00  0.00           H  
ATOM   3690 C113  OL    83       8.952  81.630  43.243  1.00  0.00           C  
ATOM   3691 H13R  OL    83       9.817  81.203  43.746  1.00  0.00           H  
ATOM   3692 H13S  OL    83       9.270  81.900  42.237  1.00  0.00           H  
ATOM   3693 C114  OL    83       8.460  82.868  44.019  1.00  0.00           C  
ATOM   3694 H14R  OL    83       7.461  83.124  43.663  1.00  0.00           H  
ATOM   3695 H14S  OL    83       8.405  82.632  45.088  1.00  0.00           H  
ATOM   3696 C115  OL    83       9.364  84.088  43.762  1.00  0.00           C  
ATOM   3697 H15R  OL    83       9.275  84.841  44.548  1.00  0.00           H  
ATOM   3698 H15S  OL    83      10.407  83.782  43.721  1.00  0.00           H  
ATOM   3699 C116  OL    83       8.983  84.701  42.415  1.00  0.00           C  
ATOM   3700 H16R  OL    83       9.092  83.942  41.646  1.00  0.00           H  
ATOM   3701 H16S  OL    83       7.926  84.966  42.425  1.00  0.00           H  
ATOM   3702 C117  OL    83       9.864  85.897  42.029  1.00  0.00           C  
ATOM   3703 H17R  OL    83       9.667  86.753  42.671  1.00  0.00           H  
ATOM   3704 H17S  OL    83      10.925  85.668  42.129  1.00  0.00           H  
ATOM   3705 C118  OL    83       9.591  86.303  40.589  1.00  0.00           C  
ATOM   3706 H18R  OL    83       9.942  85.553  39.871  1.00  0.00           H  
ATOM   3707 H18S  OL    83      10.136  87.225  40.415  1.00  0.00           H  
ATOM   3708 H18T  OL    83       8.522  86.483  40.459  1.00  0.00           H  
TER    3709       OL    83 
ATOM   3709  C1  CHL    84      67.424   2.779  54.145  1.00  0.00           C  
ATOM   3710  H11 CHL    84      68.040   2.030  53.641  1.00  0.00           H  
ATOM   3711  H12 CHL    84      66.474   2.305  54.389  1.00  0.00           H  
ATOM   3712  C2  CHL    84      68.045   3.176  55.519  1.00  0.00           C  
ATOM   3713  H21 CHL    84      67.367   3.854  56.021  1.00  0.00           H  
ATOM   3714  H22 CHL    84      68.167   2.350  56.230  1.00  0.00           H  
ATOM   3715  C3  CHL    84      69.350   3.939  55.318  1.00  0.00           C  
ATOM   3716  H31 CHL    84      70.021   3.327  54.718  1.00  0.00           H  
ATOM   3717  C4  CHL    84      69.053   5.237  54.563  1.00  0.00           C  
ATOM   3718  H41 CHL    84      68.401   5.860  55.179  1.00  0.00           H  
ATOM   3719  H42 CHL    84      69.977   5.812  54.474  1.00  0.00           H  
ATOM   3720  C5  CHL    84      68.415   4.924  53.198  1.00  0.00           C  
ATOM   3721  C6  CHL    84      68.976   5.420  52.106  1.00  0.00           C  
ATOM   3722  H61 CHL    84      69.849   6.045  52.243  1.00  0.00           H  
ATOM   3723  C7  CHL    84      68.526   5.139  50.685  1.00  0.00           C  
ATOM   3724  H71 CHL    84      68.607   6.014  50.037  1.00  0.00           H  
ATOM   3725  H72 CHL    84      69.220   4.406  50.279  1.00  0.00           H  
ATOM   3726  C8  CHL    84      67.073   4.622  50.630  1.00  0.00           C  
ATOM   3727  H81 CHL    84      66.426   5.477  50.840  1.00  0.00           H  
ATOM   3728  C9  CHL    84      66.920   3.481  51.696  1.00  0.00           C  
ATOM   3729  H91 CHL    84      67.667   2.723  51.428  1.00  0.00           H  
ATOM   3730  C10 CHL    84      67.192   3.992  53.168  1.00  0.00           C  
ATOM   3731  C11 CHL    84      65.575   2.721  51.588  1.00  0.00           C  
ATOM   3732 H111 CHL    84      65.576   1.865  52.265  1.00  0.00           H  
ATOM   3733 H112 CHL    84      64.761   3.368  51.905  1.00  0.00           H  
ATOM   3734  C12 CHL    84      65.280   2.208  50.166  1.00  0.00           C  
ATOM   3735 H121 CHL    84      65.981   1.423  49.890  1.00  0.00           H  
ATOM   3736 H122 CHL    84      64.294   1.748  50.205  1.00  0.00           H  
ATOM   3737  C13 CHL    84      65.365   3.332  49.105  1.00  0.00           C  
ATOM   3738  C14 CHL    84      66.756   4.014  49.239  1.00  0.00           C  
ATOM   3739 H141 CHL    84      67.488   3.214  49.177  1.00  0.00           H  
ATOM   3740  C15 CHL    84      66.943   4.846  47.954  1.00  0.00           C  
ATOM   3741 H151 CHL    84      66.478   5.816  48.110  1.00  0.00           H  
ATOM   3742 H152 CHL    84      67.995   5.017  47.687  1.00  0.00           H  
ATOM   3743  C16 CHL    84      66.176   4.011  46.883  1.00  0.00           C  
ATOM   3744 H161 CHL    84      65.411   4.630  46.401  1.00  0.00           H  
ATOM   3745 H162 CHL    84      66.867   3.653  46.111  1.00  0.00           H  
ATOM   3746  C17 CHL    84      65.495   2.816  47.636  1.00  0.00           C  
ATOM   3747 H171 CHL    84      66.215   1.990  47.686  1.00  0.00           H  
ATOM   3748  C18 CHL    84      64.172   4.308  49.328  1.00  0.00           C  
ATOM   3749 H181 CHL    84      64.273   4.864  50.263  1.00  0.00           H  
ATOM   3750 H182 CHL    84      63.257   3.730  49.424  1.00  0.00           H  
ATOM   3751 H183 CHL    84      64.047   5.012  48.508  1.00  0.00           H  
ATOM   3752  C19 CHL    84      65.998   4.813  53.721  1.00  0.00           C  
ATOM   3753 H191 CHL    84      66.381   5.435  54.527  1.00  0.00           H  
ATOM   3754 H192 CHL    84      65.226   4.166  54.132  1.00  0.00           H  
ATOM   3755 H193 CHL    84      65.492   5.460  53.002  1.00  0.00           H  
ATOM   3756  C20 CHL    84      64.280   2.187  46.870  1.00  0.00           C  
ATOM   3757 H201 CHL    84      63.565   2.954  46.568  1.00  0.00           H  
ATOM   3758  C21 CHL    84      63.473   1.175  47.713  1.00  0.00           C  
ATOM   3759 H211 CHL    84      62.734   0.685  47.094  1.00  0.00           H  
ATOM   3760 H212 CHL    84      62.855   1.713  48.423  1.00  0.00           H  
ATOM   3761 H213 CHL    84      64.071   0.408  48.228  1.00  0.00           H  
ATOM   3762  C22 CHL    84      64.836   1.554  45.564  1.00  0.00           C  
ATOM   3763 H221 CHL    84      65.301   2.354  44.983  1.00  0.00           H  
ATOM   3764 H222 CHL    84      65.604   0.840  45.856  1.00  0.00           H  
ATOM   3765  C23 CHL    84      63.841   0.825  44.641  1.00  0.00           C  
ATOM   3766 H231 CHL    84      63.399  -0.014  45.175  1.00  0.00           H  
ATOM   3767 H232 CHL    84      63.048   1.533  44.422  1.00  0.00           H  
ATOM   3768  C24 CHL    84      64.449   0.248  43.335  1.00  0.00           C  
ATOM   3769 H241 CHL    84      63.793  -0.528  42.929  1.00  0.00           H  
ATOM   3770 H242 CHL    84      65.411  -0.213  43.575  1.00  0.00           H  
ATOM   3771  C25 CHL    84      64.608   1.260  42.198  1.00  0.00           C  
ATOM   3772 H251 CHL    84      65.190   2.117  42.547  1.00  0.00           H  
ATOM   3773  C26 CHL    84      63.192   1.646  41.703  1.00  0.00           C  
ATOM   3774 H261 CHL    84      62.632   1.996  42.567  1.00  0.00           H  
ATOM   3775 H262 CHL    84      62.665   0.795  41.274  1.00  0.00           H  
ATOM   3776 H263 CHL    84      63.142   2.387  40.906  1.00  0.00           H  
ATOM   3777  C27 CHL    84      65.425   0.641  41.079  1.00  0.00           C  
ATOM   3778 H271 CHL    84      65.798   1.460  40.471  1.00  0.00           H  
ATOM   3779 H272 CHL    84      64.808  -0.003  40.452  1.00  0.00           H  
ATOM   3780 H273 CHL    84      66.273   0.081  41.489  1.00  0.00           H  
ATOM   3781  O1  CHL    84      69.902   4.232  56.593  1.00  0.00           O  
ATOM   3782  HO1 CHL    84      69.141   4.605  57.105  1.00  0.00           H  
TER    3783      CHL    84 
ATOM   3783 C116  PA    85      53.816  23.390  42.812  1.00  0.00           C  
ATOM   3784 H16R  PA    85      54.842  23.024  42.826  1.00  0.00           H  
ATOM   3785 H16S  PA    85      53.670  24.030  41.940  1.00  0.00           H  
ATOM   3786 H16T  PA    85      53.169  22.514  42.725  1.00  0.00           H  
ATOM   3787 C115  PA    85      53.553  24.176  44.103  1.00  0.00           C  
ATOM   3788 H15R  PA    85      52.488  24.389  44.214  1.00  0.00           H  
ATOM   3789 H15S  PA    85      54.061  25.145  44.051  1.00  0.00           H  
ATOM   3790 C114  PA    85      54.106  23.369  45.293  1.00  0.00           C  
ATOM   3791 H14R  PA    85      55.194  23.380  45.248  1.00  0.00           H  
ATOM   3792 H14S  PA    85      53.758  22.334  45.307  1.00  0.00           H  
ATOM   3793 C113  PA    85      53.829  23.993  46.631  1.00  0.00           C  
ATOM   3794 H13R  PA    85      54.241  24.994  46.524  1.00  0.00           H  
ATOM   3795 H13S  PA    85      54.389  23.429  47.382  1.00  0.00           H  
ATOM   3796 C112  PA    85      52.359  24.100  47.040  1.00  0.00           C  
ATOM   3797 H12R  PA    85      51.954  24.975  46.524  1.00  0.00           H  
ATOM   3798 H12S  PA    85      52.381  24.259  48.117  1.00  0.00           H  
ATOM   3799 C111  PA    85      51.518  22.829  46.794  1.00  0.00           C  
ATOM   3800 H11R  PA    85      52.091  22.013  47.233  1.00  0.00           H  
ATOM   3801 H11S  PA    85      51.376  22.670  45.722  1.00  0.00           H  
ATOM   3802 C110  PA    85      50.088  22.831  47.362  1.00  0.00           C  
ATOM   3803 H10R  PA    85      49.609  23.695  46.926  1.00  0.00           H  
ATOM   3804 H10S  PA    85      50.062  22.988  48.445  1.00  0.00           H  
ATOM   3805  C19  PA    85      49.261  21.605  46.904  1.00  0.00           C  
ATOM   3806  H9R  PA    85      49.434  21.447  45.844  1.00  0.00           H  
ATOM   3807  H9S  PA    85      48.192  21.856  46.961  1.00  0.00           H  
ATOM   3808  C18  PA    85      49.623  20.291  47.640  1.00  0.00           C  
ATOM   3809  H8R  PA    85      50.672  20.232  47.915  1.00  0.00           H  
ATOM   3810  H8S  PA    85      49.424  19.392  47.048  1.00  0.00           H  
ATOM   3811  C17  PA    85      48.804  20.195  48.895  1.00  0.00           C  
ATOM   3812  H7R  PA    85      47.766  20.300  48.566  1.00  0.00           H  
ATOM   3813  H7S  PA    85      49.079  20.997  49.588  1.00  0.00           H  
ATOM   3814  C16  PA    85      49.064  18.823  49.519  1.00  0.00           C  
ATOM   3815  H6R  PA    85      50.078  18.772  49.927  1.00  0.00           H  
ATOM   3816  H6S  PA    85      49.034  18.051  48.747  1.00  0.00           H  
ATOM   3817  C15  PA    85      47.969  18.547  50.559  1.00  0.00           C  
ATOM   3818  H5R  PA    85      47.724  17.492  50.512  1.00  0.00           H  
ATOM   3819  H5S  PA    85      47.043  19.054  50.255  1.00  0.00           H  
ATOM   3820  C14  PA    85      48.417  18.892  52.005  1.00  0.00           C  
ATOM   3821  H4R  PA    85      48.606  19.961  52.122  1.00  0.00           H  
ATOM   3822  H4S  PA    85      49.370  18.416  52.222  1.00  0.00           H  
ATOM   3823  C13  PA    85      47.498  18.351  53.111  1.00  0.00           C  
ATOM   3824  H3R  PA    85      48.131  18.088  53.953  1.00  0.00           H  
ATOM   3825  H3S  PA    85      47.011  17.434  52.784  1.00  0.00           H  
ATOM   3826  C12  PA    85      46.447  19.342  53.602  1.00  0.00           C  
ATOM   3827  H2R  PA    85      45.714  19.444  52.805  1.00  0.00           H  
ATOM   3828  H2S  PA    85      46.949  20.284  53.837  1.00  0.00           H  
ATOM   3829  C11  PC    86      45.723  18.862  54.830  1.00  0.00           C  
ATOM   3830  O12  PC    86      45.915  19.288  55.955  1.00  0.00           O  
ATOM   3831  O11  PC    86      44.872  17.862  54.540  1.00  0.00           O  
ATOM   3832  C1   PC    86      44.366  17.068  55.645  1.00  0.00           C  
ATOM   3833  HR   PC    86      43.663  17.667  56.225  1.00  0.00           H  
ATOM   3834  HS   PC    86      45.196  16.759  56.287  1.00  0.00           H  
ATOM   3835  C2   PC    86      43.669  15.811  55.080  1.00  0.00           C  
ATOM   3836  HX   PC    86      42.814  16.161  54.499  1.00  0.00           H  
ATOM   3837  C3   PC    86      43.200  14.851  56.191  1.00  0.00           C  
ATOM   3838  HA   PC    86      42.775  13.953  55.742  1.00  0.00           H  
ATOM   3839  HB   PC    86      42.417  15.308  56.806  1.00  0.00           H  
ATOM   3840  O31  PC    86      44.293  14.487  57.064  1.00  0.00           O  
ATOM   3841  P31  PC    86      43.991  14.112  58.575  1.00  0.00           P  
ATOM   3842  O32  PC    86      44.030  15.500  59.288  1.00  0.00           O  
ATOM   3843  C31  PC    86      45.275  16.190  59.459  1.00  0.00           C  
ATOM   3844  H1A  PC    86      45.085  17.228  59.212  1.00  0.00           H  
ATOM   3845  H1B  PC    86      46.056  15.773  58.800  1.00  0.00           H  
ATOM   3846  C32  PC    86      45.698  16.160  60.930  1.00  0.00           C  
ATOM   3847  H2A  PC    86      46.644  16.697  61.002  1.00  0.00           H  
ATOM   3848  H2B  PC    86      45.835  15.127  61.246  1.00  0.00           H  
ATOM   3849  N31  PC    86      44.788  16.805  61.943  1.00  0.00           N  
ATOM   3850  C33  PC    86      43.618  15.944  62.173  1.00  0.00           C  
ATOM   3851  H3A  PC    86      44.014  14.940  62.344  1.00  0.00           H  
ATOM   3852  H3B  PC    86      43.052  16.003  61.250  1.00  0.00           H  
ATOM   3853  H3C  PC    86      43.032  16.305  63.023  1.00  0.00           H  
ATOM   3854  C34  PC    86      45.504  16.876  63.239  1.00  0.00           C  
ATOM   3855  H4A  PC    86      44.871  17.433  63.927  1.00  0.00           H  
ATOM   3856  H4B  PC    86      46.443  17.391  63.062  1.00  0.00           H  
ATOM   3857  H4C  PC    86      45.689  15.873  63.640  1.00  0.00           H  
ATOM   3858  C35  PC    86      44.334  18.170  61.493  1.00  0.00           C  
ATOM   3859  H5A  PC    86      44.087  18.793  62.351  1.00  0.00           H  
ATOM   3860  H5B  PC    86      43.461  18.093  60.837  1.00  0.00           H  
ATOM   3861  H5C  PC    86      45.158  18.626  60.948  1.00  0.00           H  
ATOM   3862  O33  PC    86      42.612  13.581  58.682  1.00  0.00           O  
ATOM   3863  O34  PC    86      45.104  13.297  59.111  1.00  0.00           O  
ATOM   3864  O21  PC    86      44.612  15.095  54.231  1.00  0.00           O  
ATOM   3865  C21  PC    86      44.166  14.470  53.129  1.00  0.00           C  
ATOM   3866  O22  PC    86      42.995  14.203  52.915  1.00  0.00           O  
ATOM   3867  C12  OL    87      45.331  14.161  52.216  1.00  0.00           C  
ATOM   3868  H2R  OL    87      46.035  14.978  52.369  1.00  0.00           H  
ATOM   3869  H2S  OL    87      45.814  13.229  52.518  1.00  0.00           H  
ATOM   3870  C13  OL    87      44.955  14.098  50.728  1.00  0.00           C  
ATOM   3871  H3R  OL    87      44.758  13.052  50.470  1.00  0.00           H  
ATOM   3872  H3S  OL    87      44.042  14.674  50.597  1.00  0.00           H  
ATOM   3873  C14  OL    87      46.014  14.678  49.768  1.00  0.00           C  
ATOM   3874  H4R  OL    87      46.288  15.696  50.084  1.00  0.00           H  
ATOM   3875  H4S  OL    87      46.897  14.044  49.812  1.00  0.00           H  
ATOM   3876  C15  OL    87      45.509  14.685  48.307  1.00  0.00           C  
ATOM   3877  H5R  OL    87      45.271  13.673  47.976  1.00  0.00           H  
ATOM   3878  H5S  OL    87      44.589  15.270  48.255  1.00  0.00           H  
ATOM   3879  C16  OL    87      46.512  15.243  47.289  1.00  0.00           C  
ATOM   3880  H6R  OL    87      46.116  15.107  46.287  1.00  0.00           H  
ATOM   3881  H6S  OL    87      46.615  16.315  47.461  1.00  0.00           H  
ATOM   3882  C17  OL    87      47.886  14.559  47.299  1.00  0.00           C  
ATOM   3883  H7R  OL    87      48.445  14.886  46.420  1.00  0.00           H  
ATOM   3884  H7S  OL    87      48.436  14.883  48.182  1.00  0.00           H  
ATOM   3885  C18  OL    87      47.844  13.025  47.258  1.00  0.00           C  
ATOM   3886  H8R  OL    87      48.880  12.696  47.321  1.00  0.00           H  
ATOM   3887  H8S  OL    87      47.322  12.645  48.144  1.00  0.00           H  
ATOM   3888  C19  OL    87      47.184  12.523  45.982  1.00  0.00           C  
ATOM   3889  H9R  OL    87      46.105  12.675  45.900  1.00  0.00           H  
ATOM   3890 C110  OL    87      47.787  11.963  44.938  1.00  0.00           C  
ATOM   3891 H10R  OL    87      47.172  11.649  44.106  1.00  0.00           H  
ATOM   3892 C111  OL    87      49.262  11.801  44.639  1.00  0.00           C  
ATOM   3893 H11R  OL    87      49.431  12.109  43.607  1.00  0.00           H  
ATOM   3894 H11S  OL    87      49.904  12.454  45.242  1.00  0.00           H  
ATOM   3895 C112  OL    87      49.623  10.306  44.698  1.00  0.00           C  
ATOM   3896 H12R  OL    87      48.967   9.774  44.005  1.00  0.00           H  
ATOM   3897 H12S  OL    87      50.641  10.140  44.334  1.00  0.00           H  
ATOM   3898 C113  OL    87      49.517   9.739  46.127  1.00  0.00           C  
ATOM   3899 H13R  OL    87      49.733  10.570  46.806  1.00  0.00           H  
ATOM   3900 H13S  OL    87      48.513   9.396  46.397  1.00  0.00           H  
ATOM   3901 C114  OL    87      50.567   8.615  46.298  1.00  0.00           C  
ATOM   3902 H14R  OL    87      51.514   9.051  45.975  1.00  0.00           H  
ATOM   3903 H14S  OL    87      50.717   8.407  47.358  1.00  0.00           H  
ATOM   3904 C115  OL    87      50.358   7.288  45.495  1.00  0.00           C  
ATOM   3905 H15R  OL    87      50.519   7.500  44.437  1.00  0.00           H  
ATOM   3906 H15S  OL    87      51.136   6.584  45.811  1.00  0.00           H  
ATOM   3907 C116  OL    87      48.968   6.607  45.581  1.00  0.00           C  
ATOM   3908 H16R  OL    87      48.278   7.262  45.065  1.00  0.00           H  
ATOM   3909 H16S  OL    87      48.915   5.670  45.016  1.00  0.00           H  
ATOM   3910 C117  OL    87      48.512   6.369  47.030  1.00  0.00           C  
ATOM   3911 H17R  OL    87      49.271   5.756  47.513  1.00  0.00           H  
ATOM   3912 H17S  OL    87      48.492   7.322  47.559  1.00  0.00           H  
ATOM   3913 C118  OL    87      47.150   5.661  47.180  1.00  0.00           C  
ATOM   3914 H18R  OL    87      47.230   4.636  46.813  1.00  0.00           H  
ATOM   3915 H18S  OL    87      46.339   6.180  46.656  1.00  0.00           H  
ATOM   3916 H18T  OL    87      46.888   5.597  48.237  1.00  0.00           H  
TER    3917       OL    87 
ATOM   3917  C1  CHL    88       5.043  72.116  53.132  1.00  0.00           C  
ATOM   3918  H11 CHL    88       5.203  71.031  53.180  1.00  0.00           H  
ATOM   3919  H12 CHL    88       4.011  72.241  52.808  1.00  0.00           H  
ATOM   3920  C2  CHL    88       5.178  72.773  54.522  1.00  0.00           C  
ATOM   3921  H21 CHL    88       4.845  73.810  54.420  1.00  0.00           H  
ATOM   3922  H22 CHL    88       4.527  72.273  55.233  1.00  0.00           H  
ATOM   3923  C3  CHL    88       6.620  72.686  55.069  1.00  0.00           C  
ATOM   3924  H31 CHL    88       6.894  71.631  55.115  1.00  0.00           H  
ATOM   3925  C4  CHL    88       7.617  73.381  54.132  1.00  0.00           C  
ATOM   3926  H41 CHL    88       7.476  74.460  54.114  1.00  0.00           H  
ATOM   3927  H42 CHL    88       8.642  73.225  54.484  1.00  0.00           H  
ATOM   3928  C5  CHL    88       7.451  72.799  52.747  1.00  0.00           C  
ATOM   3929  C6  CHL    88       8.530  72.293  52.189  1.00  0.00           C  
ATOM   3930  H61 CHL    88       9.479  72.400  52.696  1.00  0.00           H  
ATOM   3931  C7  CHL    88       8.531  71.560  50.895  1.00  0.00           C  
ATOM   3932  H71 CHL    88       9.504  71.703  50.427  1.00  0.00           H  
ATOM   3933  H72 CHL    88       8.406  70.495  51.075  1.00  0.00           H  
ATOM   3934  C8  CHL    88       7.371  72.029  50.017  1.00  0.00           C  
ATOM   3935  H81 CHL    88       7.609  73.040  49.692  1.00  0.00           H  
ATOM   3936  C9  CHL    88       6.035  71.904  50.817  1.00  0.00           C  
ATOM   3937  H91 CHL    88       6.028  70.857  51.150  1.00  0.00           H  
ATOM   3938  C10 CHL    88       6.042  72.761  52.126  1.00  0.00           C  
ATOM   3939  C11 CHL    88       4.780  72.159  49.901  1.00  0.00           C  
ATOM   3940 H111 CHL    88       3.847  71.970  50.439  1.00  0.00           H  
ATOM   3941 H112 CHL    88       4.751  73.205  49.588  1.00  0.00           H  
ATOM   3942  C12 CHL    88       4.798  71.292  48.617  1.00  0.00           C  
ATOM   3943 H121 CHL    88       4.690  70.242  48.901  1.00  0.00           H  
ATOM   3944 H122 CHL    88       3.936  71.516  47.992  1.00  0.00           H  
ATOM   3945  C13 CHL    88       6.123  71.487  47.832  1.00  0.00           C  
ATOM   3946  C14 CHL    88       7.262  71.119  48.796  1.00  0.00           C  
ATOM   3947 H141 CHL    88       7.076  70.108  49.159  1.00  0.00           H  
ATOM   3948  C15 CHL    88       8.496  71.017  47.925  1.00  0.00           C  
ATOM   3949 H151 CHL    88       8.862  72.007  47.644  1.00  0.00           H  
ATOM   3950 H152 CHL    88       9.288  70.464  48.429  1.00  0.00           H  
ATOM   3951  C16 CHL    88       7.921  70.278  46.710  1.00  0.00           C  
ATOM   3952 H161 CHL    88       8.328  70.704  45.796  1.00  0.00           H  
ATOM   3953 H162 CHL    88       8.192  69.226  46.797  1.00  0.00           H  
ATOM   3954  C17 CHL    88       6.373  70.416  46.735  1.00  0.00           C  
ATOM   3955 H171 CHL    88       5.991  69.444  47.081  1.00  0.00           H  
ATOM   3956  C18 CHL    88       6.310  72.940  47.248  1.00  0.00           C  
ATOM   3957 H181 CHL    88       7.173  72.955  46.578  1.00  0.00           H  
ATOM   3958 H182 CHL    88       6.417  73.725  48.001  1.00  0.00           H  
ATOM   3959 H183 CHL    88       5.483  73.246  46.619  1.00  0.00           H  
ATOM   3960  C19 CHL    88       5.682  74.240  51.820  1.00  0.00           C  
ATOM   3961 H191 CHL    88       6.375  74.594  51.067  1.00  0.00           H  
ATOM   3962 H192 CHL    88       5.832  74.881  52.685  1.00  0.00           H  
ATOM   3963 H193 CHL    88       4.675  74.423  51.439  1.00  0.00           H  
ATOM   3964  C20 CHL    88       5.791  70.746  45.322  1.00  0.00           C  
ATOM   3965 H201 CHL    88       6.240  71.669  44.949  1.00  0.00           H  
ATOM   3966  C21 CHL    88       4.281  70.930  45.364  1.00  0.00           C  
ATOM   3967 H211 CHL    88       3.853  71.118  44.374  1.00  0.00           H  
ATOM   3968 H212 CHL    88       4.052  71.775  45.998  1.00  0.00           H  
ATOM   3969 H213 CHL    88       3.847  70.025  45.788  1.00  0.00           H  
ATOM   3970  C22 CHL    88       6.048  69.594  44.339  1.00  0.00           C  
ATOM   3971 H221 CHL    88       6.963  69.096  44.632  1.00  0.00           H  
ATOM   3972 H222 CHL    88       5.278  68.835  44.456  1.00  0.00           H  
ATOM   3973  C23 CHL    88       6.178  69.993  42.857  1.00  0.00           C  
ATOM   3974 H231 CHL    88       6.046  69.095  42.252  1.00  0.00           H  
ATOM   3975 H232 CHL    88       5.446  70.739  42.532  1.00  0.00           H  
ATOM   3976  C24 CHL    88       7.596  70.527  42.672  1.00  0.00           C  
ATOM   3977 H241 CHL    88       7.716  71.453  43.230  1.00  0.00           H  
ATOM   3978 H242 CHL    88       8.276  69.785  43.097  1.00  0.00           H  
ATOM   3979  C25 CHL    88       7.991  70.842  41.237  1.00  0.00           C  
ATOM   3980 H251 CHL    88       7.832  69.977  40.600  1.00  0.00           H  
ATOM   3981  C26 CHL    88       9.483  71.126  41.233  1.00  0.00           C  
ATOM   3982 H261 CHL    88       9.716  71.928  41.936  1.00  0.00           H  
ATOM   3983 H262 CHL    88       9.805  71.402  40.230  1.00  0.00           H  
ATOM   3984 H263 CHL    88      10.007  70.216  41.531  1.00  0.00           H  
ATOM   3985  C27 CHL    88       7.209  72.045  40.705  1.00  0.00           C  
ATOM   3986 H271 CHL    88       6.145  71.833  40.599  1.00  0.00           H  
ATOM   3987 H272 CHL    88       7.593  72.299  39.718  1.00  0.00           H  
ATOM   3988 H273 CHL    88       7.298  72.897  41.383  1.00  0.00           H  
ATOM   3989  O1  CHL    88       6.679  73.287  56.364  1.00  0.00           O  
ATOM   3990  HO1 CHL    88       7.163  72.657  56.956  1.00  0.00           H  
TER    3991      CHL    88 
ATOM   3991 C116  PA    89      44.059  53.800  41.409  1.00  0.00           C  
ATOM   3992 H16R  PA    89      43.456  54.686  41.634  1.00  0.00           H  
ATOM   3993 H16S  PA    89      44.068  53.702  40.321  1.00  0.00           H  
ATOM   3994 H16T  PA    89      45.088  53.991  41.716  1.00  0.00           H  
ATOM   3995 C115  PA    89      43.503  52.523  42.100  1.00  0.00           C  
ATOM   3996 H15R  PA    89      43.480  51.703  41.376  1.00  0.00           H  
ATOM   3997 H15S  PA    89      42.452  52.668  42.371  1.00  0.00           H  
ATOM   3998 C114  PA    89      44.268  52.081  43.383  1.00  0.00           C  
ATOM   3999 H14R  PA    89      44.656  52.958  43.908  1.00  0.00           H  
ATOM   4000 H14S  PA    89      45.123  51.438  43.158  1.00  0.00           H  
ATOM   4001 C113  PA    89      43.315  51.241  44.255  1.00  0.00           C  
ATOM   4002 H13R  PA    89      42.886  50.514  43.570  1.00  0.00           H  
ATOM   4003 H13S  PA    89      42.474  51.854  44.607  1.00  0.00           H  
ATOM   4004 C112  PA    89      43.961  50.486  45.453  1.00  0.00           C  
ATOM   4005 H12R  PA    89      43.170  50.050  46.063  1.00  0.00           H  
ATOM   4006 H12S  PA    89      44.431  51.199  46.119  1.00  0.00           H  
ATOM   4007 C111  PA    89      45.001  49.384  45.111  1.00  0.00           C  
ATOM   4008 H11R  PA    89      45.915  49.817  44.703  1.00  0.00           H  
ATOM   4009 H11S  PA    89      44.576  48.718  44.357  1.00  0.00           H  
ATOM   4010 C110  PA    89      45.380  48.519  46.330  1.00  0.00           C  
ATOM   4011 H10R  PA    89      45.789  47.564  45.997  1.00  0.00           H  
ATOM   4012 H10S  PA    89      44.468  48.267  46.853  1.00  0.00           H  
ATOM   4013  C19  PA    89      46.370  49.135  47.327  1.00  0.00           C  
ATOM   4014  H9R  PA    89      46.192  50.203  47.476  1.00  0.00           H  
ATOM   4015  H9S  PA    89      47.367  49.045  46.895  1.00  0.00           H  
ATOM   4016  C18  PA    89      46.286  48.448  48.707  1.00  0.00           C  
ATOM   4017  H8R  PA    89      47.108  48.839  49.298  1.00  0.00           H  
ATOM   4018  H8S  PA    89      46.354  47.354  48.665  1.00  0.00           H  
ATOM   4019  C17  PA    89      45.045  48.836  49.503  1.00  0.00           C  
ATOM   4020  H7R  PA    89      44.125  48.502  49.019  1.00  0.00           H  
ATOM   4021  H7S  PA    89      45.056  49.924  49.594  1.00  0.00           H  
ATOM   4022  C16  PA    89      45.133  48.200  50.888  1.00  0.00           C  
ATOM   4023  H6R  PA    89      46.157  48.212  51.245  1.00  0.00           H  
ATOM   4024  H6S  PA    89      44.832  47.154  50.816  1.00  0.00           H  
ATOM   4025  C15  PA    89      44.326  48.972  51.922  1.00  0.00           C  
ATOM   4026  H5R  PA    89      43.264  48.934  51.659  1.00  0.00           H  
ATOM   4027  H5S  PA    89      44.668  50.013  51.929  1.00  0.00           H  
ATOM   4028  C14  PA    89      44.591  48.424  53.325  1.00  0.00           C  
ATOM   4029  H4R  PA    89      45.656  48.555  53.547  1.00  0.00           H  
ATOM   4030  H4S  PA    89      44.469  47.334  53.361  1.00  0.00           H  
ATOM   4031  C13  PA    89      43.658  49.216  54.293  1.00  0.00           C  
ATOM   4032  H3R  PA    89      42.620  49.204  53.939  1.00  0.00           H  
ATOM   4033  H3S  PA    89      43.953  50.266  54.364  1.00  0.00           H  
ATOM   4034  C12  PA    89      43.689  48.651  55.701  1.00  0.00           C  
ATOM   4035  H2R  PA    89      44.718  48.637  56.041  1.00  0.00           H  
ATOM   4036  H2S  PA    89      43.362  47.617  55.635  1.00  0.00           H  
ATOM   4037  C11  PS    90      42.813  49.447  56.651  1.00  0.00           C  
ATOM   4038  O12  PS    90      43.229  50.214  57.510  1.00  0.00           O  
ATOM   4039  O11  PS    90      41.511  49.180  56.435  1.00  0.00           O  
ATOM   4040  C1   PS    90      40.513  49.463  57.449  1.00  0.00           C  
ATOM   4041  HR   PS    90      40.919  49.154  58.417  1.00  0.00           H  
ATOM   4042  HS   PS    90      39.675  48.803  57.213  1.00  0.00           H  
ATOM   4043  C2   PS    90      40.028  50.948  57.410  1.00  0.00           C  
ATOM   4044  HX   PS    90      40.873  51.614  57.516  1.00  0.00           H  
ATOM   4045  C3   PS    90      39.067  51.311  58.553  1.00  0.00           C  
ATOM   4046  HA   PS    90      38.244  50.604  58.431  1.00  0.00           H  
ATOM   4047  HB   PS    90      38.684  52.329  58.393  1.00  0.00           H  
ATOM   4048  O31  PS    90      39.671  51.180  59.902  1.00  0.00           O  
ATOM   4049  P31  PS    90      40.794  52.172  60.527  1.00  0.00           P  
ATOM   4050  O32  PS    90      42.150  51.331  60.384  1.00  0.00           O  
ATOM   4051  C31  PS    90      42.433  50.258  61.315  1.00  0.00           C  
ATOM   4052  H1A  PS    90      41.870  49.357  61.050  1.00  0.00           H  
ATOM   4053  H1B  PS    90      42.159  50.600  62.315  1.00  0.00           H  
ATOM   4054  C32  PS    90      43.930  49.942  61.319  1.00  0.00           C  
ATOM   4055  H2A  PS    90      44.487  50.837  61.554  1.00  0.00           H  
ATOM   4056  N31  PS    90      44.398  49.543  59.924  1.00  0.00           N  
ATOM   4057 HN1A  PS    90      44.072  48.582  59.685  1.00  0.00           H  
ATOM   4058 HN1B  PS    90      44.015  50.177  59.188  1.00  0.00           H  
ATOM   4059 HN1C  PS    90      45.427  49.615  59.794  1.00  0.00           H  
ATOM   4060  C33  PS    90      44.243  49.051  62.524  1.00  0.00           C  
ATOM   4061  O33  PS    90      40.940  53.360  59.658  1.00  0.00           O  
ATOM   4062  O34  PS    90      40.539  52.392  61.975  1.00  0.00           O  
ATOM   4063  O21  PS    90      39.329  51.230  56.156  1.00  0.00           O  
ATOM   4064  C21  PS    90      40.058  51.791  55.165  1.00  0.00           C  
ATOM   4065  O22  PS    90      41.254  52.001  55.235  1.00  0.00           O  
ATOM   4066  O35  PS    90      43.773  49.304  63.626  1.00  0.00           O  
ATOM   4067  O36  PS    90      45.038  48.141  62.381  1.00  0.00           O  
ATOM   4068  C12  OL    91      39.233  52.214  53.961  1.00  0.00           C  
ATOM   4069  H2R  OL    91      38.416  51.502  53.805  1.00  0.00           H  
ATOM   4070  H2S  OL    91      38.790  53.171  54.220  1.00  0.00           H  
ATOM   4071  C13  OL    91      40.079  52.405  52.666  1.00  0.00           C  
ATOM   4072  H3R  OL    91      40.729  53.282  52.752  1.00  0.00           H  
ATOM   4073  H3S  OL    91      40.717  51.538  52.547  1.00  0.00           H  
ATOM   4074  C14  OL    91      39.288  52.489  51.354  1.00  0.00           C  
ATOM   4075  H4R  OL    91      38.479  51.761  51.441  1.00  0.00           H  
ATOM   4076  H4S  OL    91      38.859  53.487  51.225  1.00  0.00           H  
ATOM   4077  C15  OL    91      40.148  52.198  50.096  1.00  0.00           C  
ATOM   4078  H5R  OL    91      39.567  52.544  49.249  1.00  0.00           H  
ATOM   4079  H5S  OL    91      41.034  52.848  50.130  1.00  0.00           H  
ATOM   4080  C16  OL    91      40.434  50.679  49.834  1.00  0.00           C  
ATOM   4081  H6R  OL    91      40.900  50.250  50.727  1.00  0.00           H  
ATOM   4082  H6S  OL    91      39.462  50.199  49.707  1.00  0.00           H  
ATOM   4083  C17  OL    91      41.228  50.274  48.548  1.00  0.00           C  
ATOM   4084  H7R  OL    91      42.162  50.829  48.485  1.00  0.00           H  
ATOM   4085  H7S  OL    91      41.567  49.239  48.543  1.00  0.00           H  
ATOM   4086  C18  OL    91      40.454  50.442  47.231  1.00  0.00           C  
ATOM   4087  H8R  OL    91      40.071  51.460  47.209  1.00  0.00           H  
ATOM   4088  H8S  OL    91      41.213  50.362  46.470  1.00  0.00           H  
ATOM   4089  C19  OL    91      39.350  49.412  46.976  1.00  0.00           C  
ATOM   4090  H9R  OL    91      38.637  49.288  47.787  1.00  0.00           H  
ATOM   4091 C110  OL    91      39.249  48.632  45.897  1.00  0.00           C  
ATOM   4092 H10R  OL    91      38.439  47.901  45.802  1.00  0.00           H  
ATOM   4093 C111  OL    91      40.196  48.656  44.716  1.00  0.00           C  
ATOM   4094 H11R  OL    91      41.043  49.317  44.859  1.00  0.00           H  
ATOM   4095 H11S  OL    91      40.603  47.662  44.535  1.00  0.00           H  
ATOM   4096 C112  OL    91      39.394  49.148  43.519  1.00  0.00           C  
ATOM   4097 H12R  OL    91      38.574  48.436  43.414  1.00  0.00           H  
ATOM   4098 H12S  OL    91      38.999  50.127  43.801  1.00  0.00           H  
ATOM   4099 C113  OL    91      40.166  49.305  42.195  1.00  0.00           C  
ATOM   4100 H13R  OL    91      41.238  49.338  42.419  1.00  0.00           H  
ATOM   4101 H13S  OL    91      40.015  48.434  41.545  1.00  0.00           H  
ATOM   4102 C114  OL    91      39.782  50.596  41.419  1.00  0.00           C  
ATOM   4103 H14R  OL    91      40.156  51.488  41.929  1.00  0.00           H  
ATOM   4104 H14S  OL    91      40.309  50.497  40.476  1.00  0.00           H  
ATOM   4105 C115  OL    91      38.285  50.867  41.121  1.00  0.00           C  
ATOM   4106 H15R  OL    91      37.904  50.060  40.496  1.00  0.00           H  
ATOM   4107 H15S  OL    91      37.726  50.871  42.061  1.00  0.00           H  
ATOM   4108 C116  OL    91      37.968  52.228  40.442  1.00  0.00           C  
ATOM   4109 H16R  OL    91      36.878  52.345  40.440  1.00  0.00           H  
ATOM   4110 H16S  OL    91      38.342  53.015  41.095  1.00  0.00           H  
ATOM   4111 C117  OL    91      38.513  52.425  38.993  1.00  0.00           C  
ATOM   4112 H17R  OL    91      39.603  52.288  38.967  1.00  0.00           H  
ATOM   4113 H17S  OL    91      38.041  51.678  38.366  1.00  0.00           H  
ATOM   4114 C118  OL    91      38.122  53.747  38.296  1.00  0.00           C  
ATOM   4115 H18R  OL    91      37.039  53.775  38.184  1.00  0.00           H  
ATOM   4116 H18S  OL    91      38.517  53.851  37.282  1.00  0.00           H  
ATOM   4117 H18T  OL    91      38.469  54.606  38.863  1.00  0.00           H  
TER    4118       OL    91 
ATOM   4118  C1  CHL    92      14.246  43.883  53.843  1.00  0.00           C  
ATOM   4119  H11 CHL    92      13.592  43.074  53.518  1.00  0.00           H  
ATOM   4120  H12 CHL    92      13.892  44.799  53.372  1.00  0.00           H  
ATOM   4121  C2  CHL    92      14.072  43.986  55.376  1.00  0.00           C  
ATOM   4122  H21 CHL    92      14.563  44.888  55.749  1.00  0.00           H  
ATOM   4123  H22 CHL    92      13.008  44.085  55.578  1.00  0.00           H  
ATOM   4124  C3  CHL    92      14.533  42.707  56.101  1.00  0.00           C  
ATOM   4125  H31 CHL    92      13.826  41.914  55.846  1.00  0.00           H  
ATOM   4126  C4  CHL    92      15.958  42.303  55.671  1.00  0.00           C  
ATOM   4127  H41 CHL    92      16.685  42.966  56.153  1.00  0.00           H  
ATOM   4128  H42 CHL    92      16.176  41.299  56.037  1.00  0.00           H  
ATOM   4129  C5  CHL    92      16.129  42.297  54.151  1.00  0.00           C  
ATOM   4130  C6  CHL    92      16.610  41.208  53.570  1.00  0.00           C  
ATOM   4131  H61 CHL    92      16.820  40.318  54.147  1.00  0.00           H  
ATOM   4132  C7  CHL    92      16.854  41.042  52.108  1.00  0.00           C  
ATOM   4133  H71 CHL    92      17.808  40.527  51.969  1.00  0.00           H  
ATOM   4134  H72 CHL    92      16.075  40.372  51.751  1.00  0.00           H  
ATOM   4135  C8  CHL    92      16.790  42.369  51.324  1.00  0.00           C  
ATOM   4136  H81 CHL    92      17.681  42.965  51.515  1.00  0.00           H  
ATOM   4137  C9  CHL    92      15.558  43.180  51.804  1.00  0.00           C  
ATOM   4138  H91 CHL    92      14.710  42.490  51.700  1.00  0.00           H  
ATOM   4139  C10 CHL    92      15.673  43.524  53.352  1.00  0.00           C  
ATOM   4140  C11 CHL    92      15.265  44.397  50.845  1.00  0.00           C  
ATOM   4141 H111 CHL    92      14.298  44.839  51.099  1.00  0.00           H  
ATOM   4142 H112 CHL    92      15.990  45.192  50.977  1.00  0.00           H  
ATOM   4143  C12 CHL    92      15.326  44.044  49.327  1.00  0.00           C  
ATOM   4144 H121 CHL    92      14.461  43.423  49.090  1.00  0.00           H  
ATOM   4145 H122 CHL    92      15.243  44.934  48.711  1.00  0.00           H  
ATOM   4146  C13 CHL    92      16.619  43.305  48.914  1.00  0.00           C  
ATOM   4147  C14 CHL    92      16.668  42.057  49.810  1.00  0.00           C  
ATOM   4148 H141 CHL    92      15.716  41.545  49.678  1.00  0.00           H  
ATOM   4149  C15 CHL    92      17.739  41.178  49.164  1.00  0.00           C  
ATOM   4150 H151 CHL    92      18.710  41.515  49.542  1.00  0.00           H  
ATOM   4151 H152 CHL    92      17.622  40.126  49.421  1.00  0.00           H  
ATOM   4152  C16 CHL    92      17.568  41.456  47.636  1.00  0.00           C  
ATOM   4153 H161 CHL    92      18.573  41.646  47.256  1.00  0.00           H  
ATOM   4154 H162 CHL    92      17.182  40.587  47.094  1.00  0.00           H  
ATOM   4155  C17 CHL    92      16.556  42.663  47.494  1.00  0.00           C  
ATOM   4156 H171 CHL    92      15.549  42.232  47.433  1.00  0.00           H  
ATOM   4157  C18 CHL    92      17.909  44.175  49.079  1.00  0.00           C  
ATOM   4158 H181 CHL    92      18.066  44.468  50.113  1.00  0.00           H  
ATOM   4159 H182 CHL    92      17.858  45.082  48.477  1.00  0.00           H  
ATOM   4160 H183 CHL    92      18.806  43.624  48.790  1.00  0.00           H  
ATOM   4161  C19 CHL    92      16.700  44.645  53.662  1.00  0.00           C  
ATOM   4162 H191 CHL    92      16.632  44.953  54.707  1.00  0.00           H  
ATOM   4163 H192 CHL    92      16.574  45.526  53.038  1.00  0.00           H  
ATOM   4164 H193 CHL    92      17.717  44.279  53.524  1.00  0.00           H  
ATOM   4165  C20 CHL    92      16.670  43.641  46.239  1.00  0.00           C  
ATOM   4166 H201 CHL    92      16.907  44.646  46.571  1.00  0.00           H  
ATOM   4167  C21 CHL    92      15.333  43.758  45.469  1.00  0.00           C  
ATOM   4168 H211 CHL    92      14.882  42.777  45.307  1.00  0.00           H  
ATOM   4169 H212 CHL    92      15.442  44.232  44.492  1.00  0.00           H  
ATOM   4170 H213 CHL    92      14.664  44.401  46.038  1.00  0.00           H  
ATOM   4171  C22 CHL    92      17.802  43.275  45.267  1.00  0.00           C  
ATOM   4172 H221 CHL    92      18.671  43.155  45.901  1.00  0.00           H  
ATOM   4173 H222 CHL    92      17.564  42.322  44.795  1.00  0.00           H  
ATOM   4174  C23 CHL    92      18.214  44.304  44.183  1.00  0.00           C  
ATOM   4175 H231 CHL    92      17.392  44.563  43.513  1.00  0.00           H  
ATOM   4176 H232 CHL    92      18.499  45.226  44.691  1.00  0.00           H  
ATOM   4177  C24 CHL    92      19.443  43.805  43.385  1.00  0.00           C  
ATOM   4178 H241 CHL    92      20.290  43.888  44.073  1.00  0.00           H  
ATOM   4179 H242 CHL    92      19.349  42.752  43.113  1.00  0.00           H  
ATOM   4180  C25 CHL    92      19.706  44.576  42.076  1.00  0.00           C  
ATOM   4181 H251 CHL    92      19.877  45.615  42.365  1.00  0.00           H  
ATOM   4182  C26 CHL    92      18.521  44.392  41.101  1.00  0.00           C  
ATOM   4183 H261 CHL    92      18.084  43.398  41.233  1.00  0.00           H  
ATOM   4184 H262 CHL    92      18.804  44.519  40.050  1.00  0.00           H  
ATOM   4185 H263 CHL    92      17.733  45.109  41.314  1.00  0.00           H  
ATOM   4186  C27 CHL    92      20.973  44.076  41.380  1.00  0.00           C  
ATOM   4187 H271 CHL    92      21.280  44.719  40.552  1.00  0.00           H  
ATOM   4188 H272 CHL    92      20.824  43.096  40.937  1.00  0.00           H  
ATOM   4189 H273 CHL    92      21.760  44.025  42.131  1.00  0.00           H  
ATOM   4190  O1  CHL    92      14.467  42.877  57.511  1.00  0.00           O  
ATOM   4191  HO1 CHL    92      13.966  42.070  57.768  1.00  0.00           H  
TER    4192      CHL    92 
ATOM   4192 C116  PA    93      74.843  71.756  39.575  1.00  0.00           C  
ATOM   4193 H16R  PA    93      75.629  72.369  39.124  1.00  0.00           H  
ATOM   4194 H16S  PA    93      73.922  72.317  39.573  1.00  0.00           H  
ATOM   4195 H16T  PA    93      74.662  70.894  38.942  1.00  0.00           H  
ATOM   4196 C115  PA    93      75.214  71.368  41.016  1.00  0.00           C  
ATOM   4197 H15R  PA    93      75.827  70.468  41.015  1.00  0.00           H  
ATOM   4198 H15S  PA    93      74.318  71.159  41.609  1.00  0.00           H  
ATOM   4199 C114  PA    93      76.016  72.530  41.624  1.00  0.00           C  
ATOM   4200 H14R  PA    93      75.323  73.359  41.808  1.00  0.00           H  
ATOM   4201 H14S  PA    93      76.767  72.875  40.911  1.00  0.00           H  
ATOM   4202 C113  PA    93      76.835  72.174  42.876  1.00  0.00           C  
ATOM   4203 H13R  PA    93      77.446  73.044  43.097  1.00  0.00           H  
ATOM   4204 H13S  PA    93      77.538  71.367  42.650  1.00  0.00           H  
ATOM   4205 C112  PA    93      75.962  71.792  44.086  1.00  0.00           C  
ATOM   4206 H12R  PA    93      75.440  70.869  43.828  1.00  0.00           H  
ATOM   4207 H12S  PA    93      75.193  72.552  44.223  1.00  0.00           H  
ATOM   4208 C111  PA    93      76.681  71.568  45.440  1.00  0.00           C  
ATOM   4209 H11R  PA    93      77.496  70.850  45.297  1.00  0.00           H  
ATOM   4210 H11S  PA    93      75.925  71.135  46.101  1.00  0.00           H  
ATOM   4211 C110  PA    93      77.200  72.834  46.167  1.00  0.00           C  
ATOM   4212 H10R  PA    93      76.443  73.611  46.064  1.00  0.00           H  
ATOM   4213 H10S  PA    93      78.116  73.214  45.727  1.00  0.00           H  
ATOM   4214  C19  PA    93      77.584  72.670  47.649  1.00  0.00           C  
ATOM   4215  H9R  PA    93      76.721  72.316  48.203  1.00  0.00           H  
ATOM   4216  H9S  PA    93      77.848  73.667  48.000  1.00  0.00           H  
ATOM   4217  C18  PA    93      78.756  71.687  47.845  1.00  0.00           C  
ATOM   4218  H8R  PA    93      79.506  71.951  47.086  1.00  0.00           H  
ATOM   4219  H8S  PA    93      78.362  70.700  47.605  1.00  0.00           H  
ATOM   4220  C17  PA    93      79.449  71.547  49.237  1.00  0.00           C  
ATOM   4221  H7R  PA    93      80.106  72.399  49.400  1.00  0.00           H  
ATOM   4222  H7S  PA    93      80.106  70.675  49.152  1.00  0.00           H  
ATOM   4223  C16  PA    93      78.576  71.422  50.523  1.00  0.00           C  
ATOM   4224  H6R  PA    93      77.808  70.662  50.412  1.00  0.00           H  
ATOM   4225  H6S  PA    93      78.037  72.361  50.663  1.00  0.00           H  
ATOM   4226  C15  PA    93      79.399  71.047  51.791  1.00  0.00           C  
ATOM   4227  H5R  PA    93      80.282  71.686  51.854  1.00  0.00           H  
ATOM   4228  H5S  PA    93      79.760  70.022  51.661  1.00  0.00           H  
ATOM   4229  C14  PA    93      78.575  71.072  53.107  1.00  0.00           C  
ATOM   4230  H4R  PA    93      77.672  70.516  52.866  1.00  0.00           H  
ATOM   4231  H4S  PA    93      78.262  72.096  53.352  1.00  0.00           H  
ATOM   4232  C13  PA    93      79.287  70.398  54.328  1.00  0.00           C  
ATOM   4233  H3R  PA    93      80.157  70.993  54.596  1.00  0.00           H  
ATOM   4234  H3S  PA    93      79.641  69.406  54.046  1.00  0.00           H  
ATOM   4235  C12  PA    93      78.442  70.278  55.616  1.00  0.00           C  
ATOM   4236  H2R  PA    93      78.468  71.252  56.099  1.00  0.00           H  
ATOM   4237  H2S  PA    93      77.415  70.043  55.331  1.00  0.00           H  
ATOM   4238  C11  PE    94      78.949  69.260  56.637  1.00  0.00           C  
ATOM   4239  O12  PE    94      79.445  69.534  57.720  1.00  0.00           O  
ATOM   4240  O11  PE    94      78.778  67.991  56.228  1.00  0.00           O  
ATOM   4241  C1   PE    94      79.140  66.892  57.136  1.00  0.00           C  
ATOM   4242  HR   PE    94      80.183  66.963  57.453  1.00  0.00           H  
ATOM   4243  HS   PE    94      79.049  65.984  56.542  1.00  0.00           H  
ATOM   4244  C2   PE    94      78.221  66.776  58.393  1.00  0.00           C  
ATOM   4245  HX   PE    94      78.177  67.742  58.913  1.00  0.00           H  
ATOM   4246  C3   PE    94      78.701  65.684  59.391  1.00  0.00           C  
ATOM   4247  HA   PE    94      78.061  65.683  60.273  1.00  0.00           H  
ATOM   4248  HB   PE    94      79.704  65.892  59.754  1.00  0.00           H  
ATOM   4249  O31  PE    94      78.656  64.342  58.824  1.00  0.00           O  
ATOM   4250  P31  PE    94      78.823  63.058  59.766  1.00  0.00           P  
ATOM   4251  O32  PE    94      80.258  62.466  59.406  1.00  0.00           O  
ATOM   4252  C31  PE    94      81.482  63.228  59.540  1.00  0.00           C  
ATOM   4253  H1A  PE    94      81.314  64.181  60.050  1.00  0.00           H  
ATOM   4254  H1B  PE    94      81.899  63.402  58.544  1.00  0.00           H  
ATOM   4255  C32  PE    94      82.549  62.421  60.276  1.00  0.00           C  
ATOM   4256  H2A  PE    94      82.700  61.476  59.750  1.00  0.00           H  
ATOM   4257  H2B  PE    94      83.474  62.994  60.194  1.00  0.00           H  
ATOM   4258  N31  PE    94      82.339  62.149  61.753  1.00  0.00           N  
ATOM   4259 HN1A  PE    94      81.447  61.671  62.013  1.00  0.00           H  
ATOM   4260 HN1B  PE    94      83.115  61.553  62.097  1.00  0.00           H  
ATOM   4261 HN1C  PE    94      82.467  63.028  62.289  1.00  0.00           H  
ATOM   4262  O33  PE    94      78.821  63.454  61.193  1.00  0.00           O  
ATOM   4263  O34  PE    94      77.818  62.059  59.334  1.00  0.00           O  
ATOM   4264  O21  PE    94      76.905  66.358  57.971  1.00  0.00           O  
ATOM   4265  C21  PE    94      75.975  67.287  57.732  1.00  0.00           C  
ATOM   4266  O22  PE    94      76.113  68.486  57.933  1.00  0.00           O  
ATOM   4267  C12  OL    95      74.760  66.673  57.084  1.00  0.00           C  
ATOM   4268  H2R  OL    95      74.632  65.642  57.432  1.00  0.00           H  
ATOM   4269  H2S  OL    95      73.877  67.217  57.422  1.00  0.00           H  
ATOM   4270  C13  OL    95      74.924  66.696  55.536  1.00  0.00           C  
ATOM   4271  H3R  OL    95      75.903  66.297  55.285  1.00  0.00           H  
ATOM   4272  H3S  OL    95      74.212  66.012  55.072  1.00  0.00           H  
ATOM   4273  C14  OL    95      74.824  68.098  54.898  1.00  0.00           C  
ATOM   4274  H4R  OL    95      73.911  68.561  55.284  1.00  0.00           H  
ATOM   4275  H4S  OL    95      75.679  68.687  55.239  1.00  0.00           H  
ATOM   4276  C15  OL    95      74.805  68.121  53.341  1.00  0.00           C  
ATOM   4277  H5R  OL    95      73.976  67.504  52.991  1.00  0.00           H  
ATOM   4278  H5S  OL    95      74.545  69.119  52.993  1.00  0.00           H  
ATOM   4279  C16  OL    95      76.155  67.755  52.659  1.00  0.00           C  
ATOM   4280  H6R  OL    95      76.921  68.403  53.063  1.00  0.00           H  
ATOM   4281  H6S  OL    95      76.481  66.744  52.918  1.00  0.00           H  
ATOM   4282  C17  OL    95      76.210  68.017  51.138  1.00  0.00           C  
ATOM   4283  H7R  OL    95      75.972  69.069  50.931  1.00  0.00           H  
ATOM   4284  H7S  OL    95      77.249  67.943  50.806  1.00  0.00           H  
ATOM   4285  C18  OL    95      75.306  67.051  50.335  1.00  0.00           C  
ATOM   4286  H8R  OL    95      75.829  66.112  50.131  1.00  0.00           H  
ATOM   4287  H8S  OL    95      74.418  66.804  50.919  1.00  0.00           H  
ATOM   4288  C19  OL    95      74.882  67.751  49.072  1.00  0.00           C  
ATOM   4289  H9R  OL    95      74.434  68.717  49.284  1.00  0.00           H  
ATOM   4290 C110  OL    95      75.147  67.349  47.831  1.00  0.00           C  
ATOM   4291 H10R  OL    95      74.959  68.005  46.980  1.00  0.00           H  
ATOM   4292 C111  OL    95      75.874  66.055  47.541  1.00  0.00           C  
ATOM   4293 H11R  OL    95      76.803  66.127  48.105  1.00  0.00           H  
ATOM   4294 H11S  OL    95      75.304  65.214  47.935  1.00  0.00           H  
ATOM   4295 C112  OL    95      76.236  65.862  46.050  1.00  0.00           C  
ATOM   4296 H12R  OL    95      76.948  66.653  45.846  1.00  0.00           H  
ATOM   4297 H12S  OL    95      76.750  64.915  45.837  1.00  0.00           H  
ATOM   4298 C113  OL    95      75.050  65.973  45.082  1.00  0.00           C  
ATOM   4299 H13R  OL    95      74.391  65.120  45.242  1.00  0.00           H  
ATOM   4300 H13S  OL    95      74.475  66.875  45.297  1.00  0.00           H  
ATOM   4301 C114  OL    95      75.482  65.966  43.605  1.00  0.00           C  
ATOM   4302 H14R  OL    95      75.957  65.005  43.391  1.00  0.00           H  
ATOM   4303 H14S  OL    95      74.587  66.025  42.993  1.00  0.00           H  
ATOM   4304 C115  OL    95      76.424  67.101  43.166  1.00  0.00           C  
ATOM   4305 H15R  OL    95      76.060  68.076  43.508  1.00  0.00           H  
ATOM   4306 H15S  OL    95      77.411  66.940  43.607  1.00  0.00           H  
ATOM   4307 C116  OL    95      76.536  67.170  41.629  1.00  0.00           C  
ATOM   4308 H16R  OL    95      75.722  67.785  41.243  1.00  0.00           H  
ATOM   4309 H16S  OL    95      77.427  67.735  41.389  1.00  0.00           H  
ATOM   4310 C117  OL    95      76.602  65.810  40.889  1.00  0.00           C  
ATOM   4311 H17R  OL    95      77.275  65.122  41.419  1.00  0.00           H  
ATOM   4312 H17S  OL    95      75.619  65.346  40.828  1.00  0.00           H  
ATOM   4313 C118  OL    95      77.079  65.946  39.444  1.00  0.00           C  
ATOM   4314 H18R  OL    95      76.524  66.691  38.857  1.00  0.00           H  
ATOM   4315 H18S  OL    95      76.919  64.992  38.952  1.00  0.00           H  
ATOM   4316 H18T  OL    95      78.148  66.163  39.479  1.00  0.00           H  
TER    4317       OL    95 
ATOM   4317 C116  PA    96      26.443  38.783  39.702  1.00  0.00           C  
ATOM   4318 H16R  PA    96      25.755  38.524  40.503  1.00  0.00           H  
ATOM   4319 H16S  PA    96      25.839  39.083  38.837  1.00  0.00           H  
ATOM   4320 H16T  PA    96      27.039  39.641  40.024  1.00  0.00           H  
ATOM   4321 C115  PA    96      27.335  37.558  39.396  1.00  0.00           C  
ATOM   4322 H15R  PA    96      28.056  37.797  38.616  1.00  0.00           H  
ATOM   4323 H15S  PA    96      26.697  36.779  38.973  1.00  0.00           H  
ATOM   4324 C114  PA    96      28.146  37.005  40.597  1.00  0.00           C  
ATOM   4325 H14R  PA    96      28.779  36.199  40.223  1.00  0.00           H  
ATOM   4326 H14S  PA    96      27.486  36.569  41.349  1.00  0.00           H  
ATOM   4327 C113  PA    96      29.093  38.048  41.223  1.00  0.00           C  
ATOM   4328 H13R  PA    96      28.531  38.927  41.543  1.00  0.00           H  
ATOM   4329 H13S  PA    96      29.781  38.333  40.429  1.00  0.00           H  
ATOM   4330 C112  PA    96      29.909  37.592  42.443  1.00  0.00           C  
ATOM   4331 H12R  PA    96      30.689  38.343  42.614  1.00  0.00           H  
ATOM   4332 H12S  PA    96      30.347  36.613  42.232  1.00  0.00           H  
ATOM   4333 C111  PA    96      28.971  37.480  43.653  1.00  0.00           C  
ATOM   4334 H11R  PA    96      28.302  36.656  43.419  1.00  0.00           H  
ATOM   4335 H11S  PA    96      28.392  38.404  43.687  1.00  0.00           H  
ATOM   4336 C110  PA    96      29.605  37.272  45.045  1.00  0.00           C  
ATOM   4337 H10R  PA    96      30.159  38.189  45.241  1.00  0.00           H  
ATOM   4338 H10S  PA    96      30.299  36.425  45.018  1.00  0.00           H  
ATOM   4339  C19  PA    96      28.567  37.025  46.179  1.00  0.00           C  
ATOM   4340  H9R  PA    96      27.912  36.229  45.827  1.00  0.00           H  
ATOM   4341  H9S  PA    96      27.928  37.900  46.320  1.00  0.00           H  
ATOM   4342  C18  PA    96      29.161  36.602  47.554  1.00  0.00           C  
ATOM   4343  H8R  PA    96      29.837  35.764  47.408  1.00  0.00           H  
ATOM   4344  H8S  PA    96      28.364  36.253  48.222  1.00  0.00           H  
ATOM   4345  C17  PA    96      29.962  37.693  48.279  1.00  0.00           C  
ATOM   4346  H7R  PA    96      29.247  38.424  48.667  1.00  0.00           H  
ATOM   4347  H7S  PA    96      30.646  38.172  47.579  1.00  0.00           H  
ATOM   4348  C16  PA    96      30.888  37.180  49.395  1.00  0.00           C  
ATOM   4349  H6R  PA    96      31.394  38.058  49.806  1.00  0.00           H  
ATOM   4350  H6S  PA    96      31.669  36.579  48.922  1.00  0.00           H  
ATOM   4351  C15  PA    96      30.151  36.379  50.505  1.00  0.00           C  
ATOM   4352  H5R  PA    96      30.860  35.873  51.172  1.00  0.00           H  
ATOM   4353  H5S  PA    96      29.617  35.545  50.046  1.00  0.00           H  
ATOM   4354  C14  PA    96      29.146  37.278  51.295  1.00  0.00           C  
ATOM   4355  H4R  PA    96      28.376  37.650  50.621  1.00  0.00           H  
ATOM   4356  H4S  PA    96      29.649  38.142  51.732  1.00  0.00           H  
ATOM   4357  C13  PA    96      28.368  36.504  52.358  1.00  0.00           C  
ATOM   4358  H3R  PA    96      29.044  36.136  53.128  1.00  0.00           H  
ATOM   4359  H3S  PA    96      27.988  35.654  51.787  1.00  0.00           H  
ATOM   4360  C12  PA    96      27.152  37.212  53.015  1.00  0.00           C  
ATOM   4361  H2R  PA    96      26.360  36.463  52.999  1.00  0.00           H  
ATOM   4362  H2S  PA    96      26.818  38.074  52.437  1.00  0.00           H  
ATOM   4363  C11  PE    97      27.339  37.692  54.443  1.00  0.00           C  
ATOM   4364  O12  PE    97      27.630  36.961  55.374  1.00  0.00           O  
ATOM   4365  O11  PE    97      27.097  39.015  54.589  1.00  0.00           O  
ATOM   4366  C1   PE    97      27.227  39.600  55.921  1.00  0.00           C  
ATOM   4367  HR   PE    97      26.775  38.925  56.655  1.00  0.00           H  
ATOM   4368  HS   PE    97      26.622  40.508  55.936  1.00  0.00           H  
ATOM   4369  C2   PE    97      28.726  39.879  56.306  1.00  0.00           C  
ATOM   4370  HX   PE    97      29.243  38.917  56.381  1.00  0.00           H  
ATOM   4371  C3   PE    97      28.865  40.566  57.681  1.00  0.00           C  
ATOM   4372  HA   PE    97      28.241  41.455  57.734  1.00  0.00           H  
ATOM   4373  HB   PE    97      29.913  40.850  57.812  1.00  0.00           H  
ATOM   4374  O31  PE    97      28.421  39.731  58.771  1.00  0.00           O  
ATOM   4375  P31  PE    97      29.414  38.894  59.689  1.00  0.00           P  
ATOM   4376  O32  PE    97      29.581  39.678  61.065  1.00  0.00           O  
ATOM   4377  C31  PE    97      28.649  39.635  62.176  1.00  0.00           C  
ATOM   4378  H1A  PE    97      28.503  38.626  62.559  1.00  0.00           H  
ATOM   4379  H1B  PE    97      27.677  40.026  61.864  1.00  0.00           H  
ATOM   4380  C32  PE    97      29.310  40.485  63.277  1.00  0.00           C  
ATOM   4381  H2A  PE    97      28.744  40.431  64.212  1.00  0.00           H  
ATOM   4382  H2B  PE    97      30.311  40.075  63.449  1.00  0.00           H  
ATOM   4383  N31  PE    97      29.433  41.942  62.883  1.00  0.00           N  
ATOM   4384 HN1A  PE    97      29.830  42.075  61.931  1.00  0.00           H  
ATOM   4385 HN1B  PE    97      28.491  42.372  62.848  1.00  0.00           H  
ATOM   4386 HN1C  PE    97      30.012  42.538  63.508  1.00  0.00           H  
ATOM   4387  O33  PE    97      28.709  37.634  59.972  1.00  0.00           O  
ATOM   4388  O34  PE    97      30.780  38.871  59.114  1.00  0.00           O  
ATOM   4389  O21  PE    97      29.434  40.792  55.394  1.00  0.00           O  
ATOM   4390  C21  PE    97      30.240  40.287  54.436  1.00  0.00           C  
ATOM   4391  O22  PE    97      30.283  39.098  54.169  1.00  0.00           O  
ATOM   4392  C12  OL    98      31.077  41.341  53.710  1.00  0.00           C  
ATOM   4393  H2R  OL    98      30.800  42.348  54.029  1.00  0.00           H  
ATOM   4394  H2S  OL    98      32.129  41.252  54.014  1.00  0.00           H  
ATOM   4395  C13  OL    98      30.872  41.193  52.171  1.00  0.00           C  
ATOM   4396  H3R  OL    98      31.025  40.138  51.915  1.00  0.00           H  
ATOM   4397  H3S  OL    98      29.823  41.363  51.924  1.00  0.00           H  
ATOM   4398  C14  OL    98      31.716  42.154  51.273  1.00  0.00           C  
ATOM   4399  H4R  OL    98      31.530  43.200  51.533  1.00  0.00           H  
ATOM   4400  H4S  OL    98      32.783  42.017  51.459  1.00  0.00           H  
ATOM   4401  C15  OL    98      31.438  42.014  49.751  1.00  0.00           C  
ATOM   4402  H5R  OL    98      31.627  40.994  49.413  1.00  0.00           H  
ATOM   4403  H5S  OL    98      30.388  42.195  49.505  1.00  0.00           H  
ATOM   4404  C16  OL    98      32.313  42.989  48.941  1.00  0.00           C  
ATOM   4405  H6R  OL    98      32.104  44.027  49.214  1.00  0.00           H  
ATOM   4406  H6S  OL    98      33.371  42.809  49.154  1.00  0.00           H  
ATOM   4407  C17  OL    98      32.053  42.828  47.440  1.00  0.00           C  
ATOM   4408  H7R  OL    98      32.268  41.806  47.130  1.00  0.00           H  
ATOM   4409  H7S  OL    98      30.999  43.042  47.238  1.00  0.00           H  
ATOM   4410  C18  OL    98      32.935  43.797  46.653  1.00  0.00           C  
ATOM   4411  H8R  OL    98      32.491  44.783  46.767  1.00  0.00           H  
ATOM   4412  H8S  OL    98      33.920  43.850  47.120  1.00  0.00           H  
ATOM   4413  C19  OL    98      33.068  43.355  45.207  1.00  0.00           C  
ATOM   4414  H9R  OL    98      33.050  42.280  45.046  1.00  0.00           H  
ATOM   4415 C110  OL    98      33.169  44.155  44.154  1.00  0.00           C  
ATOM   4416 H10R  OL    98      33.264  43.729  43.154  1.00  0.00           H  
ATOM   4417 C111  OL    98      33.222  45.664  44.219  1.00  0.00           C  
ATOM   4418 H11R  OL    98      33.170  46.043  45.244  1.00  0.00           H  
ATOM   4419 H11S  OL    98      34.188  45.954  43.825  1.00  0.00           H  
ATOM   4420 C112  OL    98      32.172  46.341  43.318  1.00  0.00           C  
ATOM   4421 H12R  OL    98      32.316  47.421  43.369  1.00  0.00           H  
ATOM   4422 H12S  OL    98      32.356  46.026  42.291  1.00  0.00           H  
ATOM   4423 C113  OL    98      30.713  46.058  43.694  1.00  0.00           C  
ATOM   4424 H13R  OL    98      30.029  46.600  43.035  1.00  0.00           H  
ATOM   4425 H13S  OL    98      30.503  44.997  43.544  1.00  0.00           H  
ATOM   4426 C114  OL    98      30.472  46.474  45.157  1.00  0.00           C  
ATOM   4427 H14R  OL    98      29.427  46.309  45.397  1.00  0.00           H  
ATOM   4428 H14S  OL    98      31.063  45.847  45.816  1.00  0.00           H  
ATOM   4429 C115  OL    98      30.824  47.930  45.490  1.00  0.00           C  
ATOM   4430 H15R  OL    98      31.906  48.061  45.433  1.00  0.00           H  
ATOM   4431 H15S  OL    98      30.370  48.590  44.755  1.00  0.00           H  
ATOM   4432 C116  OL    98      30.381  48.320  46.906  1.00  0.00           C  
ATOM   4433 H16R  OL    98      29.413  47.880  47.176  1.00  0.00           H  
ATOM   4434 H16S  OL    98      31.151  47.955  47.586  1.00  0.00           H  
ATOM   4435 C117  OL    98      30.257  49.831  47.071  1.00  0.00           C  
ATOM   4436 H17R  OL    98      31.169  50.330  46.741  1.00  0.00           H  
ATOM   4437 H17S  OL    98      29.437  50.204  46.459  1.00  0.00           H  
ATOM   4438 C118  OL    98      29.949  50.180  48.524  1.00  0.00           C  
ATOM   4439 H18R  OL    98      29.748  51.251  48.543  1.00  0.00           H  
ATOM   4440 H18S  OL    98      30.753  49.868  49.198  1.00  0.00           H  
ATOM   4441 H18T  OL    98      29.058  49.673  48.883  1.00  0.00           H  
TER    4442       OL    98 
ATOM   4442 C116  PA    99      23.899  53.677  50.100  1.00  0.00           C  
ATOM   4443 H16R  PA    99      24.191  54.707  50.303  1.00  0.00           H  
ATOM   4444 H16S  PA    99      24.585  53.277  49.344  1.00  0.00           H  
ATOM   4445 H16T  PA    99      23.996  53.110  51.028  1.00  0.00           H  
ATOM   4446 C115  PA    99      22.441  53.669  49.613  1.00  0.00           C  
ATOM   4447 H15R  PA    99      22.302  52.944  48.809  1.00  0.00           H  
ATOM   4448 H15S  PA    99      22.209  54.652  49.218  1.00  0.00           H  
ATOM   4449 C114  PA    99      21.413  53.329  50.688  1.00  0.00           C  
ATOM   4450 H14R  PA    99      21.468  54.043  51.510  1.00  0.00           H  
ATOM   4451 H14S  PA    99      21.668  52.325  51.036  1.00  0.00           H  
ATOM   4452 C113  PA    99      20.003  53.362  50.076  1.00  0.00           C  
ATOM   4453 H13R  PA    99      20.062  52.893  49.095  1.00  0.00           H  
ATOM   4454 H13S  PA    99      19.697  54.404  49.916  1.00  0.00           H  
ATOM   4455 C112  PA    99      18.945  52.600  50.893  1.00  0.00           C  
ATOM   4456 H12R  PA    99      19.235  51.551  51.017  1.00  0.00           H  
ATOM   4457 H12S  PA    99      18.036  52.588  50.290  1.00  0.00           H  
ATOM   4458 C111  PA    99      18.633  53.278  52.245  1.00  0.00           C  
ATOM   4459 H11R  PA    99      18.034  54.155  52.023  1.00  0.00           H  
ATOM   4460 H11S  PA    99      19.540  53.593  52.768  1.00  0.00           H  
ATOM   4461 C110  PA    99      17.846  52.396  53.210  1.00  0.00           C  
ATOM   4462 H10R  PA    99      17.180  51.773  52.613  1.00  0.00           H  
ATOM   4463 H10S  PA    99      17.242  53.024  53.877  1.00  0.00           H  
ATOM   4464  C19  PA    99      18.854  51.552  54.015  1.00  0.00           C  
ATOM   4465  H9R  PA    99      19.501  52.208  54.608  1.00  0.00           H  
ATOM   4466  H9S  PA    99      19.483  51.015  53.306  1.00  0.00           H  
ATOM   4467  C18  PA    99      18.232  50.564  55.004  1.00  0.00           C  
ATOM   4468  H8R  PA    99      17.588  51.135  55.664  1.00  0.00           H  
ATOM   4469  H8S  PA    99      19.018  50.156  55.639  1.00  0.00           H  
ATOM   4470  C17  PA    99      17.484  49.371  54.382  1.00  0.00           C  
ATOM   4471  H7R  PA    99      18.135  48.886  53.652  1.00  0.00           H  
ATOM   4472  H7S  PA    99      16.577  49.687  53.864  1.00  0.00           H  
ATOM   4473  C16  PA    99      17.160  48.312  55.442  1.00  0.00           C  
ATOM   4474  H6R  PA    99      18.118  47.955  55.820  1.00  0.00           H  
ATOM   4475  H6S  PA    99      16.679  47.473  54.930  1.00  0.00           H  
ATOM   4476  C15  PA    99      16.315  48.819  56.642  1.00  0.00           C  
ATOM   4477  H5R  PA    99      15.268  48.883  56.338  1.00  0.00           H  
ATOM   4478  H5S  PA    99      16.621  49.825  56.928  1.00  0.00           H  
ATOM   4479  C14  PA    99      16.388  47.876  57.864  1.00  0.00           C  
ATOM   4480  H4R  PA    99      17.396  47.627  58.204  1.00  0.00           H  
ATOM   4481  H4S  PA    99      15.973  46.942  57.510  1.00  0.00           H  
ATOM   4482  C13  PA    99      15.561  48.298  59.085  1.00  0.00           C  
ATOM   4483  H3R  PA    99      15.916  49.242  59.514  1.00  0.00           H  
ATOM   4484  H3S  PA    99      15.706  47.529  59.840  1.00  0.00           H  
ATOM   4485  C12  PA    99      14.076  48.338  58.689  1.00  0.00           C  
ATOM   4486  H2R  PA    99      13.799  47.362  58.291  1.00  0.00           H  
ATOM   4487  H2S  PA    99      13.938  49.068  57.893  1.00  0.00           H  
ATOM   4488  C11  PC   100      13.145  48.657  59.827  1.00  0.00           C  
ATOM   4489  O12  PC   100      13.424  49.393  60.750  1.00  0.00           O  
ATOM   4490  O11  PC   100      11.937  48.084  59.728  1.00  0.00           O  
ATOM   4491  C1   PC   100      10.942  48.562  60.655  1.00  0.00           C  
ATOM   4492  HR   PC   100      11.331  48.517  61.683  1.00  0.00           H  
ATOM   4493  HS   PC   100      10.090  47.885  60.583  1.00  0.00           H  
ATOM   4494  C2   PC   100      10.502  50.009  60.272  1.00  0.00           C  
ATOM   4495  HX   PC   100      11.344  50.712  60.217  1.00  0.00           H  
ATOM   4496  C3   PC   100       9.564  50.528  61.365  1.00  0.00           C  
ATOM   4497  HA   PC   100       9.137  51.496  61.103  1.00  0.00           H  
ATOM   4498  HB   PC   100      10.180  50.668  62.255  1.00  0.00           H  
ATOM   4499  O31  PC   100       8.501  49.558  61.600  1.00  0.00           O  
ATOM   4500  P31  PC   100       8.324  48.821  63.008  1.00  0.00           P  
ATOM   4501  O32  PC   100       7.521  49.868  63.858  1.00  0.00           O  
ATOM   4502  C31  PC   100       8.207  50.848  64.651  1.00  0.00           C  
ATOM   4503  H1A  PC   100       8.870  51.451  64.016  1.00  0.00           H  
ATOM   4504  H1B  PC   100       8.827  50.375  65.407  1.00  0.00           H  
ATOM   4505  C32  PC   100       7.134  51.664  65.382  1.00  0.00           C  
ATOM   4506  H2A  PC   100       6.410  52.028  64.659  1.00  0.00           H  
ATOM   4507  H2B  PC   100       7.622  52.494  65.890  1.00  0.00           H  
ATOM   4508  N31  PC   100       6.315  50.978  66.443  1.00  0.00           N  
ATOM   4509  C33  PC   100       5.372  49.937  65.901  1.00  0.00           C  
ATOM   4510  H3A  PC   100       4.863  50.413  65.068  1.00  0.00           H  
ATOM   4511  H3B  PC   100       4.601  49.722  66.639  1.00  0.00           H  
ATOM   4512  H3C  PC   100       5.886  49.029  65.570  1.00  0.00           H  
ATOM   4513  C34  PC   100       7.196  50.461  67.542  1.00  0.00           C  
ATOM   4514  H4A  PC   100       6.538  50.063  68.311  1.00  0.00           H  
ATOM   4515  H4B  PC   100       7.858  51.267  67.879  1.00  0.00           H  
ATOM   4516  H4C  PC   100       7.837  49.650  67.211  1.00  0.00           H  
ATOM   4517  C35  PC   100       5.397  51.979  67.052  1.00  0.00           C  
ATOM   4518  H5A  PC   100       5.953  52.705  67.644  1.00  0.00           H  
ATOM   4519  H5B  PC   100       4.699  51.394  67.645  1.00  0.00           H  
ATOM   4520  H5C  PC   100       4.838  52.491  66.272  1.00  0.00           H  
ATOM   4521  O33  PC   100       7.458  47.635  62.819  1.00  0.00           O  
ATOM   4522  O34  PC   100       9.648  48.619  63.652  1.00  0.00           O  
ATOM   4523  O21  PC   100       9.750  50.033  59.026  1.00  0.00           O  
ATOM   4524  C21  PC   100      10.383  50.289  57.864  1.00  0.00           C  
ATOM   4525  O22  PC   100      11.590  50.275  57.707  1.00  0.00           O  
ATOM   4526  C12  OL   101       9.404  50.706  56.794  1.00  0.00           C  
ATOM   4527  H2R  OL   101       9.547  50.160  55.863  1.00  0.00           H  
ATOM   4528  H2S  OL   101       8.383  50.486  57.127  1.00  0.00           H  
ATOM   4529  C13  OL   101       9.611  52.209  56.548  1.00  0.00           C  
ATOM   4530  H3R  OL   101       9.552  52.721  57.509  1.00  0.00           H  
ATOM   4531  H3S  OL   101      10.603  52.413  56.123  1.00  0.00           H  
ATOM   4532  C14  OL   101       8.515  52.805  55.674  1.00  0.00           C  
ATOM   4533  H4R  OL   101       7.574  52.650  56.197  1.00  0.00           H  
ATOM   4534  H4S  OL   101       8.696  53.875  55.620  1.00  0.00           H  
ATOM   4535  C15  OL   101       8.430  52.236  54.252  1.00  0.00           C  
ATOM   4536  H5R  OL   101       9.439  51.963  53.945  1.00  0.00           H  
ATOM   4537  H5S  OL   101       7.832  51.323  54.255  1.00  0.00           H  
ATOM   4538  C16  OL   101       7.823  53.251  53.258  1.00  0.00           C  
ATOM   4539  H6R  OL   101       6.738  53.255  53.352  1.00  0.00           H  
ATOM   4540  H6S  OL   101       8.193  54.261  53.473  1.00  0.00           H  
ATOM   4541  C17  OL   101       8.121  52.907  51.801  1.00  0.00           C  
ATOM   4542  H7R  OL   101       9.168  53.158  51.622  1.00  0.00           H  
ATOM   4543  H7S  OL   101       7.975  51.835  51.634  1.00  0.00           H  
ATOM   4544  C18  OL   101       7.171  53.691  50.871  1.00  0.00           C  
ATOM   4545  H8R  OL   101       6.143  53.432  51.133  1.00  0.00           H  
ATOM   4546  H8S  OL   101       7.298  54.762  51.024  1.00  0.00           H  
ATOM   4547  C19  OL   101       7.397  53.353  49.421  1.00  0.00           C  
ATOM   4548  H9R  OL   101       8.185  52.629  49.239  1.00  0.00           H  
ATOM   4549 C110  OL   101       6.757  53.894  48.391  1.00  0.00           C  
ATOM   4550 H10R  OL   101       7.032  53.541  47.405  1.00  0.00           H  
ATOM   4551 C111  OL   101       5.645  54.933  48.475  1.00  0.00           C  
ATOM   4552 H11R  OL   101       5.239  54.945  49.487  1.00  0.00           H  
ATOM   4553 H11S  OL   101       6.023  55.936  48.255  1.00  0.00           H  
ATOM   4554 C112  OL   101       4.494  54.688  47.484  1.00  0.00           C  
ATOM   4555 H12R  OL   101       4.210  53.631  47.489  1.00  0.00           H  
ATOM   4556 H12S  OL   101       3.681  55.333  47.829  1.00  0.00           H  
ATOM   4557 C113  OL   101       4.853  55.085  46.048  1.00  0.00           C  
ATOM   4558 H13R  OL   101       5.010  56.161  46.057  1.00  0.00           H  
ATOM   4559 H13S  OL   101       5.804  54.610  45.803  1.00  0.00           H  
ATOM   4560 C114  OL   101       3.802  54.753  44.959  1.00  0.00           C  
ATOM   4561 H14R  OL   101       3.453  53.727  45.081  1.00  0.00           H  
ATOM   4562 H14S  OL   101       2.923  55.403  45.046  1.00  0.00           H  
ATOM   4563 C115  OL   101       4.412  54.816  43.543  1.00  0.00           C  
ATOM   4564 H15R  OL   101       5.248  54.120  43.562  1.00  0.00           H  
ATOM   4565 H15S  OL   101       3.674  54.438  42.832  1.00  0.00           H  
ATOM   4566 C116  OL   101       4.918  56.204  43.096  1.00  0.00           C  
ATOM   4567 H16R  OL   101       4.114  56.905  43.345  1.00  0.00           H  
ATOM   4568 H16S  OL   101       5.780  56.460  43.718  1.00  0.00           H  
ATOM   4569 C117  OL   101       5.312  56.330  41.582  1.00  0.00           C  
ATOM   4570 H17R  OL   101       4.420  56.186  40.962  1.00  0.00           H  
ATOM   4571 H17S  OL   101       5.636  57.349  41.352  1.00  0.00           H  
ATOM   4572 C118  OL   101       6.454  55.396  41.089  1.00  0.00           C  
ATOM   4573 H18R  OL   101       6.409  54.394  41.509  1.00  0.00           H  
ATOM   4574 H18S  OL   101       7.440  55.788  41.357  1.00  0.00           H  
ATOM   4575 H18T  OL   101       6.391  55.284  40.001  1.00  0.00           H  
TER    4576       OL   101 
ATOM   4576  C1  CHL   102      54.531  42.485  51.348  1.00  0.00           C  
ATOM   4577  H11 CHL   102      54.476  43.550  51.585  1.00  0.00           H  
ATOM   4578  H12 CHL   102      55.567  42.261  51.074  1.00  0.00           H  
ATOM   4579  C2  CHL   102      54.141  41.768  52.669  1.00  0.00           C  
ATOM   4580  H21 CHL   102      54.387  40.707  52.598  1.00  0.00           H  
ATOM   4581  H22 CHL   102      54.774  42.153  53.476  1.00  0.00           H  
ATOM   4582  C3  CHL   102      52.635  42.005  53.015  1.00  0.00           C  
ATOM   4583  H31 CHL   102      52.453  43.068  53.196  1.00  0.00           H  
ATOM   4584  C4  CHL   102      51.711  41.612  51.848  1.00  0.00           C  
ATOM   4585  H41 CHL   102      51.675  40.528  51.724  1.00  0.00           H  
ATOM   4586  H42 CHL   102      50.707  41.967  52.099  1.00  0.00           H  
ATOM   4587  C5  CHL   102      52.123  42.237  50.532  1.00  0.00           C  
ATOM   4588  C6  CHL   102      51.175  42.817  49.809  1.00  0.00           C  
ATOM   4589  H61 CHL   102      50.140  42.802  50.147  1.00  0.00           H  
ATOM   4590  C7  CHL   102      51.417  43.467  48.485  1.00  0.00           C  
ATOM   4591  H71 CHL   102      50.655  43.080  47.814  1.00  0.00           H  
ATOM   4592  H72 CHL   102      51.290  44.551  48.549  1.00  0.00           H  
ATOM   4593  C8  CHL   102      52.782  43.088  47.896  1.00  0.00           C  
ATOM   4594  H81 CHL   102      52.649  42.092  47.486  1.00  0.00           H  
ATOM   4595  C9  CHL   102      53.901  43.177  48.969  1.00  0.00           C  
ATOM   4596  H91 CHL   102      53.821  44.186  49.373  1.00  0.00           H  
ATOM   4597  C10 CHL   102      53.607  42.164  50.129  1.00  0.00           C  
ATOM   4598  C11 CHL   102      55.354  43.091  48.392  1.00  0.00           C  
ATOM   4599 H111 CHL   102      56.037  43.558  49.102  1.00  0.00           H  
ATOM   4600 H112 CHL   102      55.688  42.060  48.291  1.00  0.00           H  
ATOM   4601  C12 CHL   102      55.580  43.826  47.050  1.00  0.00           C  
ATOM   4602 H121 CHL   102      55.706  44.887  47.271  1.00  0.00           H  
ATOM   4603 H122 CHL   102      56.533  43.470  46.669  1.00  0.00           H  
ATOM   4604  C13 CHL   102      54.434  43.622  46.014  1.00  0.00           C  
ATOM   4605  C14 CHL   102      53.129  43.997  46.739  1.00  0.00           C  
ATOM   4606 H141 CHL   102      53.246  45.003  47.154  1.00  0.00           H  
ATOM   4607  C15 CHL   102      52.038  44.053  45.680  1.00  0.00           C  
ATOM   4608 H151 CHL   102      51.649  43.046  45.524  1.00  0.00           H  
ATOM   4609 H152 CHL   102      51.219  44.673  46.061  1.00  0.00           H  
ATOM   4610  C16 CHL   102      52.807  44.586  44.440  1.00  0.00           C  
ATOM   4611 H161 CHL   102      52.758  43.896  43.593  1.00  0.00           H  
ATOM   4612 H162 CHL   102      52.376  45.532  44.107  1.00  0.00           H  
ATOM   4613  C17 CHL   102      54.306  44.697  44.879  1.00  0.00           C  
ATOM   4614 H171 CHL   102      54.448  45.689  45.309  1.00  0.00           H  
ATOM   4615  C18 CHL   102      54.422  42.139  45.470  1.00  0.00           C  
ATOM   4616 H181 CHL   102      53.544  41.940  44.856  1.00  0.00           H  
ATOM   4617 H182 CHL   102      54.412  41.385  46.262  1.00  0.00           H  
ATOM   4618 H183 CHL   102      55.289  41.917  44.851  1.00  0.00           H  
ATOM   4619  C19 CHL   102      53.867  40.718  49.628  1.00  0.00           C  
ATOM   4620 H191 CHL   102      53.385  40.565  48.666  1.00  0.00           H  
ATOM   4621 H192 CHL   102      53.461  39.991  50.323  1.00  0.00           H  
ATOM   4622 H193 CHL   102      54.919  40.472  49.499  1.00  0.00           H  
ATOM   4623  C20 CHL   102      55.317  44.682  43.707  1.00  0.00           C  
ATOM   4624 H201 CHL   102      55.217  43.724  43.199  1.00  0.00           H  
ATOM   4625  C21 CHL   102      56.790  44.760  44.169  1.00  0.00           C  
ATOM   4626 H211 CHL   102      57.036  43.921  44.802  1.00  0.00           H  
ATOM   4627 H212 CHL   102      57.071  45.652  44.741  1.00  0.00           H  
ATOM   4628 H213 CHL   102      57.435  44.669  43.295  1.00  0.00           H  
ATOM   4629  C22 CHL   102      54.937  45.811  42.701  1.00  0.00           C  
ATOM   4630 H221 CHL   102      53.952  45.578  42.295  1.00  0.00           H  
ATOM   4631 H222 CHL   102      54.821  46.774  43.209  1.00  0.00           H  
ATOM   4632  C23 CHL   102      55.853  45.937  41.469  1.00  0.00           C  
ATOM   4633 H231 CHL   102      56.804  46.441  41.649  1.00  0.00           H  
ATOM   4634 H232 CHL   102      56.123  44.928  41.161  1.00  0.00           H  
ATOM   4635  C24 CHL   102      55.152  46.700  40.333  1.00  0.00           C  
ATOM   4636 H241 CHL   102      54.854  47.702  40.667  1.00  0.00           H  
ATOM   4637 H242 CHL   102      54.226  46.190  40.033  1.00  0.00           H  
ATOM   4638  C25 CHL   102      56.110  46.823  39.138  1.00  0.00           C  
ATOM   4639 H251 CHL   102      57.009  47.385  39.386  1.00  0.00           H  
ATOM   4640  C26 CHL   102      56.569  45.449  38.607  1.00  0.00           C  
ATOM   4641 H261 CHL   102      57.135  44.849  39.334  1.00  0.00           H  
ATOM   4642 H262 CHL   102      57.221  45.524  37.737  1.00  0.00           H  
ATOM   4643 H263 CHL   102      55.662  44.941  38.295  1.00  0.00           H  
ATOM   4644  C27 CHL   102      55.334  47.594  38.073  1.00  0.00           C  
ATOM   4645 H271 CHL   102      55.915  47.546  37.161  1.00  0.00           H  
ATOM   4646 H272 CHL   102      55.182  48.648  38.328  1.00  0.00           H  
ATOM   4647 H273 CHL   102      54.348  47.153  37.914  1.00  0.00           H  
ATOM   4648  O1  CHL   102      52.238  41.274  54.187  1.00  0.00           O  
ATOM   4649  HO1 CHL   102      53.046  41.237  54.762  1.00  0.00           H  
TER    4650      CHL   102 
ATOM   4650 C116  PA   103       0.879  24.239  46.185  1.00  0.00           C  
ATOM   4651 H16R  PA   103      -0.164  24.465  46.407  1.00  0.00           H  
ATOM   4652 H16S  PA   103       1.493  24.575  47.016  1.00  0.00           H  
ATOM   4653 H16T  PA   103       0.985  23.150  46.155  1.00  0.00           H  
ATOM   4654 C115  PA   103       1.236  24.911  44.839  1.00  0.00           C  
ATOM   4655 H15R  PA   103       0.589  24.421  44.125  1.00  0.00           H  
ATOM   4656 H15S  PA   103       2.275  24.746  44.520  1.00  0.00           H  
ATOM   4657 C114  PA   103       0.866  26.393  44.691  1.00  0.00           C  
ATOM   4658 H14R  PA   103      -0.116  26.603  45.121  1.00  0.00           H  
ATOM   4659 H14S  PA   103       0.785  26.582  43.618  1.00  0.00           H  
ATOM   4660 C113  PA   103       1.893  27.333  45.319  1.00  0.00           C  
ATOM   4661 H13R  PA   103       2.428  26.790  46.101  1.00  0.00           H  
ATOM   4662 H13S  PA   103       1.341  28.160  45.770  1.00  0.00           H  
ATOM   4663 C112  PA   103       2.859  27.890  44.261  1.00  0.00           C  
ATOM   4664 H12R  PA   103       2.266  28.550  43.622  1.00  0.00           H  
ATOM   4665 H12S  PA   103       3.245  27.065  43.651  1.00  0.00           H  
ATOM   4666 C111  PA   103       4.067  28.684  44.800  1.00  0.00           C  
ATOM   4667 H11R  PA   103       4.610  29.064  43.934  1.00  0.00           H  
ATOM   4668 H11S  PA   103       4.759  28.016  45.312  1.00  0.00           H  
ATOM   4669 C110  PA   103       3.732  29.871  45.725  1.00  0.00           C  
ATOM   4670 H10R  PA   103       2.778  30.315  45.444  1.00  0.00           H  
ATOM   4671 H10S  PA   103       4.455  30.674  45.558  1.00  0.00           H  
ATOM   4672  C19  PA   103       3.708  29.503  47.227  1.00  0.00           C  
ATOM   4673  H9R  PA   103       4.559  28.880  47.528  1.00  0.00           H  
ATOM   4674  H9S  PA   103       2.839  28.891  47.451  1.00  0.00           H  
ATOM   4675  C18  PA   103       3.659  30.801  48.051  1.00  0.00           C  
ATOM   4676  H8R  PA   103       4.551  31.377  47.770  1.00  0.00           H  
ATOM   4677  H8S  PA   103       3.845  30.539  49.095  1.00  0.00           H  
ATOM   4678  C17  PA   103       2.297  31.597  47.867  1.00  0.00           C  
ATOM   4679  H7R  PA   103       2.057  31.801  46.819  1.00  0.00           H  
ATOM   4680  H7S  PA   103       2.380  32.607  48.276  1.00  0.00           H  
ATOM   4681  C16  PA   103       1.038  30.921  48.498  1.00  0.00           C  
ATOM   4682  H6R  PA   103       0.841  29.935  48.063  1.00  0.00           H  
ATOM   4683  H6S  PA   103       0.147  31.501  48.256  1.00  0.00           H  
ATOM   4684  C15  PA   103       1.167  30.827  50.036  1.00  0.00           C  
ATOM   4685  H5R  PA   103       1.745  31.676  50.409  1.00  0.00           H  
ATOM   4686  H5S  PA   103       1.728  29.929  50.272  1.00  0.00           H  
ATOM   4687  C14  PA   103      -0.115  30.723  50.873  1.00  0.00           C  
ATOM   4688  H4R  PA   103      -0.629  29.793  50.636  1.00  0.00           H  
ATOM   4689  H4S  PA   103      -0.787  31.550  50.616  1.00  0.00           H  
ATOM   4690  C13  PA   103       0.294  30.692  52.373  1.00  0.00           C  
ATOM   4691  H3R  PA   103       1.180  30.062  52.480  1.00  0.00           H  
ATOM   4692  H3S  PA   103      -0.469  30.220  53.000  1.00  0.00           H  
ATOM   4693  C12  PA   103       0.599  32.088  52.950  1.00  0.00           C  
ATOM   4694  H2R  PA   103      -0.255  32.733  52.797  1.00  0.00           H  
ATOM   4695  H2S  PA   103       1.452  32.564  52.459  1.00  0.00           H  
ATOM   4696  C11  PS   104       0.806  32.014  54.436  1.00  0.00           C  
ATOM   4697  O12  PS   104      -0.106  32.060  55.241  1.00  0.00           O  
ATOM   4698  O11  PS   104       2.105  31.866  54.724  1.00  0.00           O  
ATOM   4699  C1   PS   104       2.546  31.532  56.064  1.00  0.00           C  
ATOM   4700  HR   PS   104       2.083  32.149  56.839  1.00  0.00           H  
ATOM   4701  HS   PS   104       3.611  31.762  56.086  1.00  0.00           H  
ATOM   4702  C2   PS   104       2.370  30.016  56.362  1.00  0.00           C  
ATOM   4703  HX   PS   104       1.344  29.797  56.655  1.00  0.00           H  
ATOM   4704  C3   PS   104       3.258  29.677  57.562  1.00  0.00           C  
ATOM   4705  HA   PS   104       4.297  29.816  57.264  1.00  0.00           H  
ATOM   4706  HB   PS   104       3.081  28.663  57.894  1.00  0.00           H  
ATOM   4707  O31  PS   104       3.037  30.554  58.681  1.00  0.00           O  
ATOM   4708  P31  PS   104       1.818  30.416  59.670  1.00  0.00           P  
ATOM   4709  O32  PS   104       0.808  31.430  59.015  1.00  0.00           O  
ATOM   4710  C31  PS   104       1.051  32.848  59.152  1.00  0.00           C  
ATOM   4711  H1A  PS   104       0.635  33.404  58.313  1.00  0.00           H  
ATOM   4712  H1B  PS   104       2.134  33.022  59.148  1.00  0.00           H  
ATOM   4713  C32  PS   104       0.422  33.364  60.459  1.00  0.00           C  
ATOM   4714  H2A  PS   104       0.975  32.922  61.283  1.00  0.00           H  
ATOM   4715  N31  PS   104      -1.017  32.935  60.675  1.00  0.00           N  
ATOM   4716 HN1A  PS   104      -1.053  31.901  60.668  1.00  0.00           H  
ATOM   4717 HN1B  PS   104      -1.453  33.293  61.557  1.00  0.00           H  
ATOM   4718 HN1C  PS   104      -1.634  33.295  59.920  1.00  0.00           H  
ATOM   4719  C33  PS   104       0.670  34.858  60.493  1.00  0.00           C  
ATOM   4720  O33  PS   104       1.193  29.068  59.632  1.00  0.00           O  
ATOM   4721  O34  PS   104       2.277  30.975  60.966  1.00  0.00           O  
ATOM   4722  O21  PS   104       2.869  29.222  55.231  1.00  0.00           O  
ATOM   4723  C21  PS   104       2.076  28.388  54.533  1.00  0.00           C  
ATOM   4724  O22  PS   104       0.937  28.109  54.851  1.00  0.00           O  
ATOM   4725  O35  PS   104       1.400  35.324  61.352  1.00  0.00           O  
ATOM   4726  O36  PS   104       0.192  35.551  59.614  1.00  0.00           O  
ATOM   4727  C12  OL   105       2.784  27.924  53.268  1.00  0.00           C  
ATOM   4728  H2R  OL   105       3.176  28.844  52.822  1.00  0.00           H  
ATOM   4729  H2S  OL   105       3.672  27.336  53.511  1.00  0.00           H  
ATOM   4730  C13  OL   105       1.905  27.120  52.256  1.00  0.00           C  
ATOM   4731  H3R  OL   105       1.349  26.309  52.735  1.00  0.00           H  
ATOM   4732  H3S  OL   105       1.151  27.772  51.825  1.00  0.00           H  
ATOM   4733  C14  OL   105       2.754  26.489  51.137  1.00  0.00           C  
ATOM   4734  H4R  OL   105       2.197  26.472  50.190  1.00  0.00           H  
ATOM   4735  H4S  OL   105       3.638  27.118  50.990  1.00  0.00           H  
ATOM   4736  C15  OL   105       3.196  25.075  51.607  1.00  0.00           C  
ATOM   4737  H5R  OL   105       4.076  24.735  51.059  1.00  0.00           H  
ATOM   4738  H5S  OL   105       3.563  25.199  52.619  1.00  0.00           H  
ATOM   4739  C16  OL   105       2.127  23.943  51.630  1.00  0.00           C  
ATOM   4740  H6R  OL   105       2.615  23.042  52.018  1.00  0.00           H  
ATOM   4741  H6S  OL   105       1.332  24.094  52.363  1.00  0.00           H  
ATOM   4742  C17  OL   105       1.470  23.721  50.240  1.00  0.00           C  
ATOM   4743  H7R  OL   105       1.025  24.654  49.876  1.00  0.00           H  
ATOM   4744  H7S  OL   105       2.211  23.416  49.508  1.00  0.00           H  
ATOM   4745  C18  OL   105       0.433  22.596  50.272  1.00  0.00           C  
ATOM   4746  H8R  OL   105       0.869  21.779  50.851  1.00  0.00           H  
ATOM   4747  H8S  OL   105      -0.458  22.935  50.796  1.00  0.00           H  
ATOM   4748  C19  OL   105      -0.025  22.169  48.890  1.00  0.00           C  
ATOM   4749  H9R  OL   105      -0.432  22.954  48.260  1.00  0.00           H  
ATOM   4750 C110  OL   105      -0.065  20.920  48.451  1.00  0.00           C  
ATOM   4751 H10R  OL   105      -0.508  20.726  47.474  1.00  0.00           H  
ATOM   4752 C111  OL   105       0.696  19.785  49.093  1.00  0.00           C  
ATOM   4753 H11R  OL   105       1.564  20.159  49.626  1.00  0.00           H  
ATOM   4754 H11S  OL   105       0.106  19.268  49.852  1.00  0.00           H  
ATOM   4755 C112  OL   105       1.157  18.786  48.023  1.00  0.00           C  
ATOM   4756 H12R  OL   105       0.274  18.398  47.519  1.00  0.00           H  
ATOM   4757 H12S  OL   105       1.752  19.245  47.230  1.00  0.00           H  
ATOM   4758 C113  OL   105       2.020  17.722  48.715  1.00  0.00           C  
ATOM   4759 H13R  OL   105       2.920  18.228  49.059  1.00  0.00           H  
ATOM   4760 H13S  OL   105       1.520  17.309  49.592  1.00  0.00           H  
ATOM   4761 C114  OL   105       2.397  16.550  47.823  1.00  0.00           C  
ATOM   4762 H14R  OL   105       2.873  15.801  48.460  1.00  0.00           H  
ATOM   4763 H14S  OL   105       1.455  16.157  47.438  1.00  0.00           H  
ATOM   4764 C115  OL   105       3.337  16.939  46.665  1.00  0.00           C  
ATOM   4765 H15R  OL   105       2.972  17.864  46.216  1.00  0.00           H  
ATOM   4766 H15S  OL   105       4.329  17.118  47.079  1.00  0.00           H  
ATOM   4767 C116  OL   105       3.385  15.858  45.566  1.00  0.00           C  
ATOM   4768 H16R  OL   105       3.784  14.924  45.977  1.00  0.00           H  
ATOM   4769 H16S  OL   105       2.341  15.692  45.314  1.00  0.00           H  
ATOM   4770 C117  OL   105       4.124  16.257  44.255  1.00  0.00           C  
ATOM   4771 H17R  OL   105       3.886  15.572  43.430  1.00  0.00           H  
ATOM   4772 H17S  OL   105       3.770  17.236  43.938  1.00  0.00           H  
ATOM   4773 C118  OL   105       5.651  16.300  44.398  1.00  0.00           C  
ATOM   4774 H18R  OL   105       5.968  15.412  44.941  1.00  0.00           H  
ATOM   4775 H18S  OL   105       5.982  17.198  44.928  1.00  0.00           H  
ATOM   4776 H18T  OL   105       6.137  16.276  43.420  1.00  0.00           H  
TER    4777       OL   105 
ATOM   4777 C116  PA   106      30.968   0.546  40.014  1.00  0.00           C  
ATOM   4778 H16R  PA   106      31.277  -0.321  40.605  1.00  0.00           H  
ATOM   4779 H16S  PA   106      31.788   1.267  40.033  1.00  0.00           H  
ATOM   4780 H16T  PA   106      30.811   0.250  38.970  1.00  0.00           H  
ATOM   4781 C115  PA   106      29.706   1.218  40.602  1.00  0.00           C  
ATOM   4782 H15R  PA   106      28.799   0.631  40.488  1.00  0.00           H  
ATOM   4783 H15S  PA   106      29.525   2.122  40.024  1.00  0.00           H  
ATOM   4784 C114  PA   106      29.817   1.489  42.112  1.00  0.00           C  
ATOM   4785 H14R  PA   106      30.743   2.033  42.296  1.00  0.00           H  
ATOM   4786 H14S  PA   106      29.866   0.519  42.623  1.00  0.00           H  
ATOM   4787 C113  PA   106      28.651   2.360  42.640  1.00  0.00           C  
ATOM   4788 H13R  PA   106      27.687   1.992  42.293  1.00  0.00           H  
ATOM   4789 H13S  PA   106      28.804   3.362  42.233  1.00  0.00           H  
ATOM   4790 C112  PA   106      28.527   2.495  44.164  1.00  0.00           C  
ATOM   4791 H12R  PA   106      28.029   3.447  44.373  1.00  0.00           H  
ATOM   4792 H12S  PA   106      29.532   2.569  44.570  1.00  0.00           H  
ATOM   4793 C111  PA   106      27.720   1.349  44.836  1.00  0.00           C  
ATOM   4794 H11R  PA   106      28.187   0.395  44.595  1.00  0.00           H  
ATOM   4795 H11S  PA   106      26.717   1.334  44.393  1.00  0.00           H  
ATOM   4796 C110  PA   106      27.628   1.502  46.382  1.00  0.00           C  
ATOM   4797 H10R  PA   106      27.227   2.502  46.565  1.00  0.00           H  
ATOM   4798 H10S  PA   106      28.631   1.501  46.805  1.00  0.00           H  
ATOM   4799  C19  PA   106      26.792   0.436  47.158  1.00  0.00           C  
ATOM   4800  H9R  PA   106      27.017  -0.592  46.839  1.00  0.00           H  
ATOM   4801  H9S  PA   106      25.739   0.635  46.968  1.00  0.00           H  
ATOM   4802  C18  PA   106      26.924   0.478  48.693  1.00  0.00           C  
ATOM   4803  H8R  PA   106      27.937   0.211  48.988  1.00  0.00           H  
ATOM   4804  H8S  PA   106      26.231  -0.270  49.092  1.00  0.00           H  
ATOM   4805  C17  PA   106      26.534   1.848  49.272  1.00  0.00           C  
ATOM   4806  H7R  PA   106      25.528   2.035  48.903  1.00  0.00           H  
ATOM   4807  H7S  PA   106      27.201   2.649  48.936  1.00  0.00           H  
ATOM   4808  C16  PA   106      26.394   1.957  50.788  1.00  0.00           C  
ATOM   4809  H6R  PA   106      25.883   1.074  51.173  1.00  0.00           H  
ATOM   4810  H6S  PA   106      25.681   2.779  50.906  1.00  0.00           H  
ATOM   4811  C15  PA   106      27.728   2.209  51.556  1.00  0.00           C  
ATOM   4812  H5R  PA   106      28.157   3.184  51.298  1.00  0.00           H  
ATOM   4813  H5S  PA   106      28.496   1.509  51.237  1.00  0.00           H  
ATOM   4814  C14  PA   106      27.587   1.991  53.080  1.00  0.00           C  
ATOM   4815  H4R  PA   106      27.428   0.925  53.260  1.00  0.00           H  
ATOM   4816  H4S  PA   106      26.726   2.536  53.479  1.00  0.00           H  
ATOM   4817  C13  PA   106      28.831   2.421  53.869  1.00  0.00           C  
ATOM   4818  H3R  PA   106      28.954   3.487  53.697  1.00  0.00           H  
ATOM   4819  H3S  PA   106      29.725   1.884  53.541  1.00  0.00           H  
ATOM   4820  C12  PA   106      28.629   2.219  55.372  1.00  0.00           C  
ATOM   4821  H2R  PA   106      28.364   1.181  55.575  1.00  0.00           H  
ATOM   4822  H2S  PA   106      27.814   2.882  55.651  1.00  0.00           H  
ATOM   4823  C11  PE   107      29.837   2.594  56.183  1.00  0.00           C  
ATOM   4824  O12  PE   107      30.434   1.834  56.925  1.00  0.00           O  
ATOM   4825  O11  PE   107      30.203   3.865  55.976  1.00  0.00           O  
ATOM   4826  C1   PE   107      31.462   4.333  56.521  1.00  0.00           C  
ATOM   4827  HR   PE   107      31.550   4.069  57.574  1.00  0.00           H  
ATOM   4828  HS   PE   107      31.441   5.421  56.436  1.00  0.00           H  
ATOM   4829  C2   PE   107      32.695   3.826  55.726  1.00  0.00           C  
ATOM   4830  HX   PE   107      32.890   2.759  55.852  1.00  0.00           H  
ATOM   4831  C3   PE   107      33.925   4.581  56.248  1.00  0.00           C  
ATOM   4832  HA   PE   107      33.628   5.624  56.270  1.00  0.00           H  
ATOM   4833  HB   PE   107      34.786   4.432  55.596  1.00  0.00           H  
ATOM   4834  O31  PE   107      34.302   4.227  57.601  1.00  0.00           O  
ATOM   4835  P31  PE   107      35.056   2.891  57.969  1.00  0.00           P  
ATOM   4836  O32  PE   107      33.974   2.131  58.825  1.00  0.00           O  
ATOM   4837  C31  PE   107      33.575   2.592  60.134  1.00  0.00           C  
ATOM   4838  H1A  PE   107      34.210   3.424  60.464  1.00  0.00           H  
ATOM   4839  H1B  PE   107      33.746   1.769  60.827  1.00  0.00           H  
ATOM   4840  C32  PE   107      32.062   2.953  60.137  1.00  0.00           C  
ATOM   4841  H2A  PE   107      31.748   3.152  61.167  1.00  0.00           H  
ATOM   4842  H2B  PE   107      31.834   3.850  59.556  1.00  0.00           H  
ATOM   4843  N31  PE   107      31.153   1.873  59.592  1.00  0.00           N  
ATOM   4844 HN1A  PE   107      31.382   0.948  60.007  1.00  0.00           H  
ATOM   4845 HN1B  PE   107      30.139   2.078  59.771  1.00  0.00           H  
ATOM   4846 HN1C  PE   107      31.224   1.768  58.562  1.00  0.00           H  
ATOM   4847  O33  PE   107      35.230   2.090  56.740  1.00  0.00           O  
ATOM   4848  O34  PE   107      36.251   3.242  58.783  1.00  0.00           O  
ATOM   4849  O21  PE   107      32.503   4.170  54.324  1.00  0.00           O  
ATOM   4850  C21  PE   107      32.382   3.182  53.418  1.00  0.00           C  
ATOM   4851  O22  PE   107      32.445   1.995  53.709  1.00  0.00           O  
ATOM   4852  C12  OL   108      32.111   3.741  52.032  1.00  0.00           C  
ATOM   4853  H2R  OL   108      31.233   4.378  52.126  1.00  0.00           H  
ATOM   4854  H2S  OL   108      32.958   4.328  51.670  1.00  0.00           H  
ATOM   4855  C13  OL   108      31.838   2.700  50.953  1.00  0.00           C  
ATOM   4856  H3R  OL   108      32.685   2.006  50.958  1.00  0.00           H  
ATOM   4857  H3S  OL   108      30.956   2.133  51.255  1.00  0.00           H  
ATOM   4858  C14  OL   108      31.624   3.366  49.552  1.00  0.00           C  
ATOM   4859  H4R  OL   108      30.797   4.089  49.560  1.00  0.00           H  
ATOM   4860  H4S  OL   108      32.499   3.929  49.228  1.00  0.00           H  
ATOM   4861  C15  OL   108      31.424   2.286  48.486  1.00  0.00           C  
ATOM   4862  H5R  OL   108      32.339   1.698  48.438  1.00  0.00           H  
ATOM   4863  H5S  OL   108      30.625   1.620  48.808  1.00  0.00           H  
ATOM   4864  C16  OL   108      31.116   2.786  47.068  1.00  0.00           C  
ATOM   4865  H6R  OL   108      31.033   1.888  46.446  1.00  0.00           H  
ATOM   4866  H6S  OL   108      30.133   3.264  47.106  1.00  0.00           H  
ATOM   4867  C17  OL   108      32.188   3.755  46.486  1.00  0.00           C  
ATOM   4868  H7R  OL   108      32.100   4.735  46.967  1.00  0.00           H  
ATOM   4869  H7S  OL   108      33.186   3.362  46.674  1.00  0.00           H  
ATOM   4870  C18  OL   108      32.134   3.999  44.975  1.00  0.00           C  
ATOM   4871  H8R  OL   108      33.051   4.491  44.650  1.00  0.00           H  
ATOM   4872  H8S  OL   108      32.144   3.037  44.467  1.00  0.00           H  
ATOM   4873  C19  OL   108      30.919   4.838  44.651  1.00  0.00           C  
ATOM   4874  H9R  OL   108      29.992   4.532  45.137  1.00  0.00           H  
ATOM   4875 C110  OL   108      30.926   5.939  43.913  1.00  0.00           C  
ATOM   4876 H10R  OL   108      30.005   6.521  43.854  1.00  0.00           H  
ATOM   4877 C111  OL   108      32.094   6.459  43.084  1.00  0.00           C  
ATOM   4878 H11R  OL   108      33.065   6.349  43.560  1.00  0.00           H  
ATOM   4879 H11S  OL   108      32.115   5.946  42.117  1.00  0.00           H  
ATOM   4880 C112  OL   108      31.875   7.948  42.844  1.00  0.00           C  
ATOM   4881 H12R  OL   108      30.865   7.994  42.438  1.00  0.00           H  
ATOM   4882 H12S  OL   108      31.915   8.498  43.787  1.00  0.00           H  
ATOM   4883 C113  OL   108      32.854   8.613  41.864  1.00  0.00           C  
ATOM   4884 H13R  OL   108      33.869   8.693  42.267  1.00  0.00           H  
ATOM   4885 H13S  OL   108      32.899   7.986  40.976  1.00  0.00           H  
ATOM   4886 C114  OL   108      32.385  10.024  41.469  1.00  0.00           C  
ATOM   4887 H14R  OL   108      31.426  10.274  41.932  1.00  0.00           H  
ATOM   4888 H14S  OL   108      33.118  10.737  41.837  1.00  0.00           H  
ATOM   4889 C115  OL   108      32.267  10.177  39.947  1.00  0.00           C  
ATOM   4890 H15R  OL   108      33.265  10.097  39.512  1.00  0.00           H  
ATOM   4891 H15S  OL   108      31.627   9.366  39.595  1.00  0.00           H  
ATOM   4892 C116  OL   108      31.652  11.525  39.540  1.00  0.00           C  
ATOM   4893 H16R  OL   108      30.653  11.567  39.990  1.00  0.00           H  
ATOM   4894 H16S  OL   108      32.260  12.315  39.978  1.00  0.00           H  
ATOM   4895 C117  OL   108      31.549  11.827  38.023  1.00  0.00           C  
ATOM   4896 H17R  OL   108      31.094  10.996  37.490  1.00  0.00           H  
ATOM   4897 H17S  OL   108      30.902  12.697  37.901  1.00  0.00           H  
ATOM   4898 C118  OL   108      32.850  12.155  37.289  1.00  0.00           C  
ATOM   4899 H18R  OL   108      32.601  12.450  36.262  1.00  0.00           H  
ATOM   4900 H18S  OL   108      33.517  11.289  37.268  1.00  0.00           H  
ATOM   4901 H18T  OL   108      33.338  12.994  37.785  1.00  0.00           H  
TER    4902       OL   108 
ATOM   4902  C1  CHL   109       9.897  78.247  52.530  1.00  0.00           C  
ATOM   4903  H11 CHL   109       8.980  77.677  52.381  1.00  0.00           H  
ATOM   4904  H12 CHL   109      10.002  79.063  51.813  1.00  0.00           H  
ATOM   4905  C2  CHL   109       9.744  78.852  53.943  1.00  0.00           C  
ATOM   4906  H21 CHL   109      10.584  79.500  54.176  1.00  0.00           H  
ATOM   4907  H22 CHL   109       8.828  79.453  53.978  1.00  0.00           H  
ATOM   4908  C3  CHL   109       9.692  77.706  54.961  1.00  0.00           C  
ATOM   4909  H31 CHL   109       8.921  76.996  54.667  1.00  0.00           H  
ATOM   4910  C4  CHL   109      10.990  76.932  54.915  1.00  0.00           C  
ATOM   4911  H41 CHL   109      11.800  77.585  55.240  1.00  0.00           H  
ATOM   4912  H42 CHL   109      10.891  76.126  55.638  1.00  0.00           H  
ATOM   4913  C5  CHL   109      11.214  76.333  53.540  1.00  0.00           C  
ATOM   4914  C6  CHL   109      11.548  75.053  53.472  1.00  0.00           C  
ATOM   4915  H61 CHL   109      11.755  74.489  54.380  1.00  0.00           H  
ATOM   4916  C7  CHL   109      11.721  74.272  52.211  1.00  0.00           C  
ATOM   4917  H71 CHL   109      12.649  73.704  52.306  1.00  0.00           H  
ATOM   4918  H72 CHL   109      10.909  73.555  52.160  1.00  0.00           H  
ATOM   4919  C8  CHL   109      11.743  75.142  50.934  1.00  0.00           C  
ATOM   4920  H81 CHL   109      12.762  75.493  50.855  1.00  0.00           H  
ATOM   4921  C9  CHL   109      10.785  76.380  51.024  1.00  0.00           C  
ATOM   4922  H91 CHL   109       9.793  75.935  51.158  1.00  0.00           H
[truncated: 5,018,170 more chars]
