# Supplementary material for: Molecules in the Serotonin-Melatonin Synthesis Pathway Have Distinct Interactions with Lipid Membranes
Source: J Phys Chem B. 2025 Feb 28;129(10):2687–700. doi: 10.1021/acs.jpcb.4c08750 (PMC11912468; doi:10.1021/acs.jpcb.4c08750)
Supplement: Supplementary file 2 — jp4c08750_si_002.zip [file jp4c08750_si_002.zip › PDB/2_NAS_initial.pdb]

CRYST1   78.500   78.500   97.800  90.00  90.00  90.00               1
ATOM      1  N1  UNL     1      29.544  45.333  87.311  1.00  0.00           N  
ATOM      2  H1  UNL     1      28.868  45.954  86.852  1.00  0.00           H  
ATOM      3  N   UNL     1      33.803  43.403  87.066  1.00  0.00           N  
ATOM      4  H2  UNL     1      33.372  43.509  86.155  1.00  0.00           H  
ATOM      5  C1  UNL     1      31.442  44.704  88.292  1.00  0.00           C  
ATOM      6  C2  UNL     1      32.816  44.735  88.880  1.00  0.00           C  
ATOM      7  H3  UNL     1      32.891  43.928  89.611  1.00  0.00           H  
ATOM      8  H4  UNL     1      32.945  45.671  89.421  1.00  0.00           H  
ATOM      9  C3  UNL     1      30.551  43.558  88.155  1.00  0.00           C  
ATOM     10  C4  UNL     1      29.357  43.992  87.506  1.00  0.00           C  
ATOM     11  C5  UNL     1      33.969  44.597  87.885  1.00  0.00           C  
ATOM     12  H5  UNL     1      33.993  45.479  87.242  1.00  0.00           H  
ATOM     13  H6  UNL     1      34.909  44.543  88.430  1.00  0.00           H  
ATOM     14  C6  UNL     1      30.783  45.748  87.745  1.00  0.00           C  
ATOM     15  H7  UNL     1      31.160  46.761  87.670  1.00  0.00           H  
ATOM     16  C7  UNL     1      30.657  42.184  88.464  1.00  0.00           C  
ATOM     17  H8  UNL     1      31.558  41.818  88.932  1.00  0.00           H  
ATOM     18  C8  UNL     1      28.317  43.122  87.178  1.00  0.00           C  
ATOM     19  H9  UNL     1      27.431  43.498  86.684  1.00  0.00           H  
ATOM     20  C9  UNL     1      29.612  41.304  88.149  1.00  0.00           C  
ATOM     21  O1  UNL     1      29.712  39.993  88.469  1.00  0.00           O  
ATOM     22  H10 UNL     1      30.580  39.766  88.809  1.00  0.00           H  
ATOM     23  C10 UNL     1      28.448  41.766  87.522  1.00  0.00           C  
ATOM     24  H11 UNL     1      27.651  41.068  87.324  1.00  0.00           H  
ATOM     25  C11 UNL     1      34.117  42.164  87.440  1.00  0.00           C  
ATOM     26  O   UNL     1      34.503  41.882  88.574  1.00  0.00           O  
ATOM     27  C   UNL     1      33.915  41.069  86.412  1.00  0.00           C  
ATOM     28  H12 UNL     1      34.442  40.166  86.716  1.00  0.00           H  
ATOM     29  H13 UNL     1      32.851  40.855  86.335  1.00  0.00           H  
ATOM     30  H   UNL     1      34.286  41.402  85.444  1.00  0.00           H  
TER      31      UNL     1 
ATOM     31  N1  UNL     2      54.867  10.502  82.370  1.00  0.00           N  
ATOM     32  H1  UNL     2      54.176  11.130  81.954  1.00  0.00           H  
ATOM     33  N   UNL     2      59.113   8.554  82.161  1.00  0.00           N  
ATOM     34  H2  UNL     2      58.645   8.672  81.268  1.00  0.00           H  
ATOM     35  C1  UNL     2      56.748   9.859  83.382  1.00  0.00           C  
ATOM     36  C2  UNL     2      58.120   9.873  83.982  1.00  0.00           C  
ATOM     37  H3  UNL     2      58.186   9.048  84.695  1.00  0.00           H  
ATOM     38  H4  UNL     2      58.254  10.793  84.549  1.00  0.00           H  
ATOM     39  C3  UNL     2      55.867   8.710  83.199  1.00  0.00           C  
ATOM     40  C4  UNL     2      54.676   9.158  82.557  1.00  0.00           C  
ATOM     41  C5  UNL     2      59.275   9.746  82.986  1.00  0.00           C  
ATOM     42  H5  UNL     2      59.290  10.627  82.345  1.00  0.00           H  
ATOM     43  H6  UNL     2      60.218   9.707  83.526  1.00  0.00           H  
ATOM     44  C6  UNL     2      56.091  10.914  82.843  1.00  0.00           C  
ATOM     45  H7  UNL     2      56.460  11.927  82.770  1.00  0.00           H  
ATOM     46  C7  UNL     2      55.963   7.332  83.494  1.00  0.00           C  
ATOM     47  H8  UNL     2      56.849   6.963  83.991  1.00  0.00           H  
ATOM     48  C8  UNL     2      53.635   8.291  82.215  1.00  0.00           C  
ATOM     49  H9  UNL     2      52.749   8.670  81.727  1.00  0.00           H  
ATOM     50  C9  UNL     2      54.916   6.457  83.171  1.00  0.00           C  
ATOM     51  O1  UNL     2      54.999   5.139  83.478  1.00  0.00           O  
ATOM     52  H10 UNL     2      55.864   4.933  83.879  1.00  0.00           H  
ATOM     53  C10 UNL     2      53.763   6.929  82.528  1.00  0.00           C  
ATOM     54  H11 UNL     2      52.963   6.244  82.297  1.00  0.00           H  
ATOM     55  C11 UNL     2      59.474   7.319  82.499  1.00  0.00           C  
ATOM     56  O   UNL     2      60.005   7.069  83.580  1.00  0.00           O  
ATOM     57  C   UNL     2      59.193   6.220  81.487  1.00  0.00           C  
ATOM     58  H12 UNL     2      59.693   5.301  81.789  1.00  0.00           H  
ATOM     59  H13 UNL     2      58.118   6.054  81.424  1.00  0.00           H  
ATOM     60  H   UNL     2      59.556   6.523  80.507  1.00  0.00           H  
TER      61      UNL     2 
ATOM     61 C116  PA     3      38.418  45.099  45.417  1.00  0.00           C  
ATOM     62 H16R  PA     3      39.424  45.206  45.824  1.00  0.00           H  
ATOM     63 H16S  PA     3      37.842  45.982  45.686  1.00  0.00           H  
ATOM     64 H16T  PA     3      38.489  45.068  44.332  1.00  0.00           H  
ATOM     65 C115  PA     3      37.715  43.853  45.981  1.00  0.00           C  
ATOM     66 H15R  PA     3      36.702  43.812  45.575  1.00  0.00           H  
ATOM     67 H15S  PA     3      37.612  43.969  47.059  1.00  0.00           H  
ATOM     68 C114  PA     3      38.447  42.524  45.694  1.00  0.00           C  
ATOM     69 H14R  PA     3      38.520  42.383  44.611  1.00  0.00           H  
ATOM     70 H14S  PA     3      37.850  41.693  46.073  1.00  0.00           H  
ATOM     71 C113  PA     3      39.872  42.457  46.286  1.00  0.00           C  
ATOM     72 H13R  PA     3      40.488  43.141  45.698  1.00  0.00           H  
ATOM     73 H13S  PA     3      40.286  41.460  46.124  1.00  0.00           H  
ATOM     74 C112  PA     3      40.065  42.846  47.773  1.00  0.00           C  
ATOM     75 H12R  PA     3      39.841  43.910  47.876  1.00  0.00           H  
ATOM     76 H12S  PA     3      41.130  42.743  47.982  1.00  0.00           H  
ATOM     77 C111  PA     3      39.279  42.090  48.877  1.00  0.00           C  
ATOM     78 H11R  PA     3      38.256  42.464  48.896  1.00  0.00           H  
ATOM     79 H11S  PA     3      39.721  42.339  49.846  1.00  0.00           H  
ATOM     80 C110  PA     3      39.230  40.553  48.772  1.00  0.00           C  
ATOM     81 H10R  PA     3      40.236  40.152  48.630  1.00  0.00           H  
ATOM     82 H10S  PA     3      38.645  40.291  47.891  1.00  0.00           H  
ATOM     83  C19  PA     3      38.560  39.900  50.005  1.00  0.00           C  
ATOM     84  H9R  PA     3      37.598  40.383  50.181  1.00  0.00           H  
ATOM     85  H9S  PA     3      39.155  40.064  50.907  1.00  0.00           H  
ATOM     86  C18  PA     3      38.337  38.386  49.826  1.00  0.00           C  
ATOM     87  H8R  PA     3      38.127  38.150  48.782  1.00  0.00           H  
ATOM     88  H8S  PA     3      37.467  38.086  50.404  1.00  0.00           H  
ATOM     89  C17  PA     3      39.551  37.582  50.305  1.00  0.00           C  
ATOM     90  H7R  PA     3      39.790  37.885  51.326  1.00  0.00           H  
ATOM     91  H7S  PA     3      40.411  37.844  49.688  1.00  0.00           H  
ATOM     92  C16  PA     3      39.350  36.058  50.271  1.00  0.00           C  
ATOM     93  H6R  PA     3      39.044  35.754  49.266  1.00  0.00           H  
ATOM     94  H6S  PA     3      38.559  35.773  50.969  1.00  0.00           H  
ATOM     95  C15  PA     3      40.680  35.372  50.638  1.00  0.00           C  
ATOM     96  H5R  PA     3      41.097  35.834  51.536  1.00  0.00           H  
ATOM     97  H5S  PA     3      41.380  35.557  49.821  1.00  0.00           H  
ATOM     98  C14  PA     3      40.609  33.857  50.879  1.00  0.00           C  
ATOM     99  H4R  PA     3      41.632  33.479  50.906  1.00  0.00           H  
ATOM    100  H4S  PA     3      40.099  33.381  50.038  1.00  0.00           H  
ATOM    101  C13  PA     3      39.952  33.470  52.216  1.00  0.00           C  
ATOM    102  H3R  PA     3      39.687  34.365  52.786  1.00  0.00           H  
ATOM    103  H3S  PA     3      40.677  32.912  52.812  1.00  0.00           H  
ATOM    104  C12  PA     3      38.721  32.577  52.024  1.00  0.00           C  
ATOM    105  H2R  PA     3      38.998  31.688  51.457  1.00  0.00           H  
ATOM    106  H2S  PA     3      37.951  33.103  51.454  1.00  0.00           H  
ATOM    107  C11  PE     4      38.150  32.144  53.346  1.00  0.00           C  
ATOM    108  O12  PE     4      38.812  31.958  54.355  1.00  0.00           O  
ATOM    109  O11  PE     4      36.827  31.972  53.244  1.00  0.00           O  
ATOM    110  C1   PE     4      36.136  31.422  54.391  1.00  0.00           C  
ATOM    111  HR   PE     4      36.673  30.550  54.767  1.00  0.00           H  
ATOM    112  HS   PE     4      35.153  31.098  54.046  1.00  0.00           H  
ATOM    113  C2   PE     4      35.908  32.455  55.520  1.00  0.00           C  
ATOM    114  HX   PE     4      36.848  32.862  55.901  1.00  0.00           H  
ATOM    115  C3   PE     4      35.173  31.737  56.669  1.00  0.00           C  
ATOM    116  HA   PE     4      34.488  31.005  56.227  1.00  0.00           H  
ATOM    117  HB   PE     4      34.579  32.459  57.225  1.00  0.00           H  
ATOM    118  O31  PE     4      36.109  31.056  57.566  1.00  0.00           O  
ATOM    119  P31  PE     4      36.649  31.743  58.908  1.00  0.00           P  
ATOM    120  O32  PE     4      37.666  32.853  58.383  1.00  0.00           O  
ATOM    121  C31  PE     4      39.025  32.507  58.010  1.00  0.00           C  
ATOM    122  H1A  PE     4      39.365  33.166  57.209  1.00  0.00           H  
ATOM    123  H1B  PE     4      39.070  31.478  57.640  1.00  0.00           H  
ATOM    124  C32  PE     4      39.949  32.674  59.227  1.00  0.00           C  
ATOM    125  H2A  PE     4      39.646  32.006  60.037  1.00  0.00           H  
ATOM    126  H2B  PE     4      40.981  32.431  58.956  1.00  0.00           H  
ATOM    127  N31  PE     4      39.975  34.056  59.806  1.00  0.00           N  
ATOM    128 HN1A  PE     4      39.062  34.329  60.217  1.00  0.00           H  
ATOM    129 HN1B  PE     4      40.663  34.075  60.588  1.00  0.00           H  
ATOM    130 HN1C  PE     4      40.263  34.793  59.138  1.00  0.00           H  
ATOM    131  O33  PE     4      35.506  32.398  59.597  1.00  0.00           O  
ATOM    132  O34  PE     4      37.437  30.735  59.660  1.00  0.00           O  
ATOM    133  O21  PE     4      35.041  33.524  55.053  1.00  0.00           O  
ATOM    134  C21  PE     4      35.574  34.632  54.504  1.00  0.00           C  
ATOM    135  O22  PE     4      36.771  34.816  54.340  1.00  0.00           O  
ATOM    136  C12  OL     5      34.486  35.620  54.133  1.00  0.00           C  
ATOM    137  H2R  OL     5      33.677  35.065  53.652  1.00  0.00           H  
ATOM    138  H2S  OL     5      34.076  36.033  55.057  1.00  0.00           H  
ATOM    139  C13  OL     5      34.957  36.770  53.207  1.00  0.00           C  
ATOM    140  H3R  OL     5      35.820  37.261  53.657  1.00  0.00           H  
ATOM    141  H3S  OL     5      35.285  36.352  52.252  1.00  0.00           H  
ATOM    142  C14  OL     5      33.847  37.827  52.984  1.00  0.00           C  
ATOM    143  H4R  OL     5      32.940  37.333  52.630  1.00  0.00           H  
ATOM    144  H4S  OL     5      33.583  38.269  53.948  1.00  0.00           H  
ATOM    145  C15  OL     5      34.201  38.977  52.009  1.00  0.00           C  
ATOM    146  H5R  OL     5      33.339  39.642  51.955  1.00  0.00           H  
ATOM    147  H5S  OL     5      35.027  39.580  52.399  1.00  0.00           H  
ATOM    148  C16  OL     5      34.530  38.524  50.575  1.00  0.00           C  
ATOM    149  H6R  OL     5      35.459  37.956  50.577  1.00  0.00           H  
ATOM    150  H6S  OL     5      33.742  37.855  50.224  1.00  0.00           H  
ATOM    151  C17  OL     5      34.638  39.757  49.643  1.00  0.00           C  
ATOM    152  H7R  OL     5      33.656  40.219  49.564  1.00  0.00           H  
ATOM    153  H7S  OL     5      35.285  40.501  50.111  1.00  0.00           H  
ATOM    154  C18  OL     5      35.168  39.512  48.217  1.00  0.00           C  
ATOM    155  H8R  OL     5      35.192  40.474  47.701  1.00  0.00           H  
ATOM    156  H8S  OL     5      36.194  39.153  48.284  1.00  0.00           H  
ATOM    157  C19  OL     5      34.354  38.494  47.445  1.00  0.00           C  
ATOM    158  H9R  OL     5      34.212  37.548  47.958  1.00  0.00           H  
ATOM    159 C110  OL     5      33.859  38.649  46.219  1.00  0.00           C  
ATOM    160 H10R  OL     5      33.292  37.834  45.776  1.00  0.00           H  
ATOM    161 C111  OL     5      33.883  39.933  45.415  1.00  0.00           C  
ATOM    162 H11R  OL     5      33.112  39.910  44.641  1.00  0.00           H  
ATOM    163 H11S  OL     5      33.628  40.743  46.090  1.00  0.00           H  
ATOM    164 C112  OL     5      35.248  40.254  44.773  1.00  0.00           C  
ATOM    165 H12R  OL     5      35.249  41.273  44.376  1.00  0.00           H  
ATOM    166 H12S  OL     5      36.015  40.217  45.548  1.00  0.00           H  
ATOM    167 C113  OL     5      35.652  39.299  43.642  1.00  0.00           C  
ATOM    168 H13R  OL     5      36.718  39.446  43.448  1.00  0.00           H  
ATOM    169 H13S  OL     5      35.521  38.275  43.987  1.00  0.00           H  
ATOM    170 C114  OL     5      34.854  39.494  42.334  1.00  0.00           C  
ATOM    171 H14R  OL     5      33.868  39.033  42.431  1.00  0.00           H  
ATOM    172 H14S  OL     5      34.682  40.558  42.160  1.00  0.00           H  
ATOM    173 C115  OL     5      35.596  38.911  41.113  1.00  0.00           C  
ATOM    174 H15R  OL     5      35.057  39.173  40.199  1.00  0.00           H  
ATOM    175 H15S  OL     5      36.577  39.387  41.053  1.00  0.00           H  
ATOM    176 C116  OL     5      35.766  37.378  41.147  1.00  0.00           C  
ATOM    177 H16R  OL     5      36.183  37.053  42.101  1.00  0.00           H  
ATOM    178 H16S  OL     5      34.780  36.920  41.046  1.00  0.00           H  
ATOM    179 C117  OL     5      36.672  36.886  40.001  1.00  0.00           C  
ATOM    180 H17R  OL     5      36.260  37.246  39.057  1.00  0.00           H  
ATOM    181 H17S  OL     5      37.670  37.317  40.105  1.00  0.00           H  
ATOM    182 C118  OL     5      36.794  35.354  39.943  1.00  0.00           C  
ATOM    183 H18R  OL     5      37.272  34.958  40.844  1.00  0.00           H  
ATOM    184 H18S  OL     5      37.397  35.058  39.081  1.00  0.00           H  
ATOM    185 H18T  OL     5      35.802  34.910  39.846  1.00  0.00           H  
TER     186       OL     5 
ATOM    186 C116  PA     6      39.241  61.088  45.003  1.00  0.00           C  
ATOM    187 H16R  PA     6      39.315  60.004  44.882  1.00  0.00           H  
ATOM    188 H16S  PA     6      40.244  61.517  44.995  1.00  0.00           H  
ATOM    189 H16T  PA     6      38.688  61.483  44.149  1.00  0.00           H  
ATOM    190 C115  PA     6      38.519  61.430  46.317  1.00  0.00           C  
ATOM    191 H15R  PA     6      39.114  61.088  47.164  1.00  0.00           H  
ATOM    192 H15S  PA     6      37.579  60.877  46.347  1.00  0.00           H  
ATOM    193 C114  PA     6      38.230  62.934  46.493  1.00  0.00           C  
ATOM    194 H14R  PA     6      37.636  63.285  45.645  1.00  0.00           H  
ATOM    195 H14S  PA     6      39.165  63.502  46.502  1.00  0.00           H  
ATOM    196 C113  PA     6      37.445  63.194  47.795  1.00  0.00           C  
ATOM    197 H13R  PA     6      36.648  62.452  47.870  1.00  0.00           H  
ATOM    198 H13S  PA     6      36.958  64.169  47.748  1.00  0.00           H  
ATOM    199 C112  PA     6      38.312  63.122  49.069  1.00  0.00           C  
ATOM    200 H12R  PA     6      39.082  63.895  49.033  1.00  0.00           H  
ATOM    201 H12S  PA     6      38.828  62.162  49.103  1.00  0.00           H  
ATOM    202 C111  PA     6      37.466  63.294  50.346  1.00  0.00           C  
ATOM    203 H11R  PA     6      36.594  62.652  50.267  1.00  0.00           H  
ATOM    204 H11S  PA     6      37.104  64.323  50.424  1.00  0.00           H  
ATOM    205 C110  PA     6      38.210  62.908  51.636  1.00  0.00           C  
ATOM    206 H10R  PA     6      38.514  61.860  51.574  1.00  0.00           H  
ATOM    207 H10S  PA     6      37.519  62.995  52.477  1.00  0.00           H  
ATOM    208  C19  PA     6      39.446  63.780  51.904  1.00  0.00           C  
ATOM    209  H9R  PA     6      39.192  64.829  51.741  1.00  0.00           H  
ATOM    210  H9S  PA     6      40.239  63.522  51.199  1.00  0.00           H  
ATOM    211  C18  PA     6      39.963  63.612  53.342  1.00  0.00           C  
ATOM    212  H8R  PA     6      40.154  62.557  53.550  1.00  0.00           H  
ATOM    213  H8S  PA     6      39.196  63.962  54.037  1.00  0.00           H  
ATOM    214  C17  PA     6      41.252  64.423  53.537  1.00  0.00           C  
ATOM    215  H7R  PA     6      41.054  65.458  53.247  1.00  0.00           H  
ATOM    216  H7S  PA     6      42.013  64.027  52.858  1.00  0.00           H  
ATOM    217  C16  PA     6      41.774  64.388  54.988  1.00  0.00           C  
ATOM    218  H6R  PA     6      42.037  63.365  55.266  1.00  0.00           H  
ATOM    219  H6S  PA     6      40.976  64.712  55.656  1.00  0.00           H  
ATOM    220  C15  PA     6      42.988  65.313  55.185  1.00  0.00           C  
ATOM    221  H5R  PA     6      42.635  66.348  55.168  1.00  0.00           H  
ATOM    222  H5S  PA     6      43.663  65.195  54.337  1.00  0.00           H  
ATOM    223  C14  PA     6      43.788  65.069  56.484  1.00  0.00           C  
ATOM    224  H4R  PA     6      44.574  65.824  56.524  1.00  0.00           H  
ATOM    225  H4S  PA     6      44.294  64.100  56.445  1.00  0.00           H  
ATOM    226  C13  PA     6      42.947  65.187  57.774  1.00  0.00           C  
ATOM    227  H3R  PA     6      41.950  65.555  57.525  1.00  0.00           H  
ATOM    228  H3S  PA     6      43.403  65.952  58.407  1.00  0.00           H  
ATOM    229  C12  PA     6      42.823  63.871  58.584  1.00  0.00           C  
ATOM    230  H2R  PA     6      43.755  63.665  59.117  1.00  0.00           H  
ATOM    231  H2S  PA     6      42.644  63.029  57.915  1.00  0.00           H  
ATOM    232  C11  PC     7      41.686  63.925  59.582  1.00  0.00           C  
ATOM    233  O12  PC     7      41.356  64.933  60.181  1.00  0.00           O  
ATOM    234  O11  PC     7      41.080  62.732  59.766  1.00  0.00           O  
ATOM    235  C1   PC     7      39.908  62.709  60.641  1.00  0.00           C  
ATOM    236  HR   PC     7      40.104  63.330  61.517  1.00  0.00           H  
ATOM    237  HS   PC     7      39.727  61.685  60.977  1.00  0.00           H  
ATOM    238  C2   PC     7      38.636  63.216  59.907  1.00  0.00           C  
ATOM    239  HX   PC     7      38.837  64.187  59.450  1.00  0.00           H  
ATOM    240  C3   PC     7      37.460  63.421  60.877  1.00  0.00           C  
ATOM    241  HA   PC     7      37.268  62.511  61.454  1.00  0.00           H  
ATOM    242  HB   PC     7      36.548  63.701  60.344  1.00  0.00           H  
ATOM    243  O31  PC     7      37.824  64.525  61.730  1.00  0.00           O  
ATOM    244  P31  PC     7      37.749  64.438  63.303  1.00  0.00           P  
ATOM    245  O32  PC     7      36.202  64.537  63.583  1.00  0.00           O  
ATOM    246  C31  PC     7      35.657  65.598  64.379  1.00  0.00           C  
ATOM    247  H1A  PC     7      35.871  66.563  63.916  1.00  0.00           H  
ATOM    248  H1B  PC     7      36.094  65.562  65.376  1.00  0.00           H  
ATOM    249  C32  PC     7      34.147  65.359  64.441  1.00  0.00           C  
ATOM    250  H2A  PC     7      33.951  64.294  64.576  1.00  0.00           H  
ATOM    251  H2B  PC     7      33.711  65.660  63.491  1.00  0.00           H  
ATOM    252  N31  PC     7      33.369  66.079  65.504  1.00  0.00           N  
ATOM    253  C33  PC     7      31.927  65.860  65.178  1.00  0.00           C  
ATOM    254  H3A  PC     7      31.694  66.437  64.284  1.00  0.00           H  
ATOM    255  H3B  PC     7      31.294  66.175  66.009  1.00  0.00           H  
ATOM    256  H3C  PC     7      31.783  64.794  64.984  1.00  0.00           H  
ATOM    257  C34  PC     7      33.685  65.521  66.853  1.00  0.00           C  
ATOM    258  H4A  PC     7      33.648  64.433  66.798  1.00  0.00           H  
ATOM    259  H4B  PC     7      32.948  65.897  67.565  1.00  0.00           H  
ATOM    260  H4C  PC     7      34.690  65.848  67.128  1.00  0.00           H  
ATOM    261  C35  PC     7      33.658  67.547  65.524  1.00  0.00           C  
ATOM    262  H5A  PC     7      33.565  67.952  64.515  1.00  0.00           H  
ATOM    263  H5B  PC     7      34.679  67.704  65.877  1.00  0.00           H  
ATOM    264  H5C  PC     7      32.958  68.035  66.206  1.00  0.00           H  
ATOM    265  O33  PC     7      38.238  63.116  63.775  1.00  0.00           O  
ATOM    266  O34  PC     7      38.437  65.657  63.778  1.00  0.00           O  
ATOM    267  O21  PC     7      38.258  62.266  58.884  1.00  0.00           O  
ATOM    268  C21  PC     7      38.938  62.359  57.724  1.00  0.00           C  
ATOM    269  O22  PC     7      39.541  63.342  57.343  1.00  0.00           O  
ATOM    270  C12  OL     8      38.818  61.115  56.913  1.00  0.00           C  
ATOM    271  H2R  OL     8      39.750  60.955  56.367  1.00  0.00           H  
ATOM    272  H2S  OL     8      38.670  60.266  57.582  1.00  0.00           H  
ATOM    273  C13  OL     8      37.638  61.224  55.943  1.00  0.00           C  
ATOM    274  H3R  OL     8      36.706  61.363  56.500  1.00  0.00           H  
ATOM    275  H3S  OL     8      37.767  62.077  55.272  1.00  0.00           H  
ATOM    276  C14  OL     8      37.614  59.939  55.117  1.00  0.00           C  
ATOM    277  H4R  OL     8      38.602  59.795  54.673  1.00  0.00           H  
ATOM    278  H4S  OL     8      37.434  59.091  55.782  1.00  0.00           H  
ATOM    279  C15  OL     8      36.577  59.965  53.990  1.00  0.00           C  
ATOM    280  H5R  OL     8      35.567  59.894  54.400  1.00  0.00           H  
ATOM    281  H5S  OL     8      36.656  60.916  53.458  1.00  0.00           H  
ATOM    282  C16  OL     8      36.829  58.795  53.024  1.00  0.00           C  
ATOM    283  H6R  OL     8      36.029  58.767  52.283  1.00  0.00           H  
ATOM    284  H6S  OL     8      37.768  58.974  52.496  1.00  0.00           H  
ATOM    285  C17  OL     8      36.932  57.439  53.753  1.00  0.00           C  
ATOM    286  H7R  OL     8      37.950  57.293  54.126  1.00  0.00           H  
ATOM    287  H7S  OL     8      36.273  57.454  54.619  1.00  0.00           H  
ATOM    288  C18  OL     8      36.515  56.251  52.880  1.00  0.00           C  
ATOM    289  H8R  OL     8      36.576  55.337  53.473  1.00  0.00           H  
ATOM    290  H8S  OL     8      35.470  56.406  52.614  1.00  0.00           H  
ATOM    291  C19  OL     8      37.389  56.104  51.653  1.00  0.00           C  
ATOM    292  H9R  OL     8      38.444  56.328  51.816  1.00  0.00           H  
ATOM    293 C110  OL     8      36.963  55.755  50.442  1.00  0.00           C  
ATOM    294 H10R  OL     8      37.686  55.692  49.631  1.00  0.00           H  
ATOM    295 C111  OL     8      35.542  55.346  50.077  1.00  0.00           C  
ATOM    296 H11R  OL     8      34.872  55.392  50.935  1.00  0.00           H  
ATOM    297 H11S  OL     8      35.128  56.029  49.331  1.00  0.00           H  
ATOM    298 C112  OL     8      35.514  53.891  49.565  1.00  0.00           C  
ATOM    299 H12R  OL     8      36.034  53.274  50.300  1.00  0.00           H  
ATOM    300 H12S  OL     8      34.482  53.534  49.529  1.00  0.00           H  
ATOM    301 C113  OL     8      36.184  53.647  48.199  1.00  0.00           C  
ATOM    302 H13R  OL     8      37.215  54.002  48.220  1.00  0.00           H  
ATOM    303 H13S  OL     8      36.236  52.571  48.033  1.00  0.00           H  
ATOM    304 C114  OL     8      35.455  54.301  47.013  1.00  0.00           C  
ATOM    305 H14R  OL     8      34.387  54.082  47.058  1.00  0.00           H  
ATOM    306 H14S  OL     8      35.562  55.384  47.075  1.00  0.00           H  
ATOM    307 C115  OL     8      36.021  53.800  45.674  1.00  0.00           C  
ATOM    308 H15R  OL     8      37.113  53.818  45.723  1.00  0.00           H  
ATOM    309 H15S  OL     8      35.713  52.762  45.527  1.00  0.00           H  
ATOM    310 C116  OL     8      35.549  54.694  44.511  1.00  0.00           C  
ATOM    311 H16R  OL     8      34.459  54.770  44.529  1.00  0.00           H  
ATOM    312 H16S  OL     8      35.946  55.695  44.687  1.00  0.00           H  
ATOM    313 C117  OL     8      36.017  54.234  43.114  1.00  0.00           C  
ATOM    314 H17R  OL     8      37.101  54.085  43.124  1.00  0.00           H  
ATOM    315 H17S  OL     8      35.560  53.276  42.860  1.00  0.00           H  
ATOM    316 C118  OL     8      35.614  55.259  42.033  1.00  0.00           C  
ATOM    317 H18R  OL     8      34.526  55.343  42.005  1.00  0.00           H  
ATOM    318 H18S  OL     8      35.957  54.947  41.043  1.00  0.00           H  
ATOM    319 H18T  OL     8      36.032  56.246  42.246  1.00  0.00           H  
TER     320       OL     8 
ATOM    320 C116  PA     9      26.417  -2.668  40.294  1.00  0.00           C  
ATOM    321 H16R  PA     9      26.669  -1.606  40.277  1.00  0.00           H  
ATOM    322 H16S  PA     9      25.452  -2.810  39.801  1.00  0.00           H  
ATOM    323 H16T  PA     9      27.179  -3.197  39.723  1.00  0.00           H  
ATOM    324 C115  PA     9      26.374  -3.209  41.734  1.00  0.00           C  
ATOM    325 H15R  PA     9      27.395  -3.295  42.106  1.00  0.00           H  
ATOM    326 H15S  PA     9      25.963  -4.221  41.708  1.00  0.00           H  
ATOM    327 C114  PA     9      25.555  -2.310  42.693  1.00  0.00           C  
ATOM    328 H14R  PA     9      24.538  -2.199  42.310  1.00  0.00           H  
ATOM    329 H14S  PA     9      26.010  -1.318  42.703  1.00  0.00           H  
ATOM    330 C113  PA     9      25.519  -2.852  44.142  1.00  0.00           C  
ATOM    331 H13R  PA     9      26.538  -2.822  44.536  1.00  0.00           H  
ATOM    332 H13S  PA     9      25.201  -3.895  44.110  1.00  0.00           H  
ATOM    333 C112  PA     9      24.575  -2.067  45.089  1.00  0.00           C  
ATOM    334 H12R  PA     9      23.590  -2.018  44.620  1.00  0.00           H  
ATOM    335 H12S  PA     9      24.943  -1.043  45.174  1.00  0.00           H  
ATOM    336 C111  PA     9      24.414  -2.651  46.523  1.00  0.00           C  
ATOM    337 H11R  PA     9      25.396  -2.791  46.980  1.00  0.00           H  
ATOM    338 H11S  PA     9      23.932  -3.631  46.469  1.00  0.00           H  
ATOM    339 C110  PA     9      23.582  -1.722  47.441  1.00  0.00           C  
ATOM    340 H10R  PA     9      22.587  -1.613  47.006  1.00  0.00           H  
ATOM    341 H10S  PA     9      24.040  -0.734  47.433  1.00  0.00           H  
ATOM    342  C19  PA     9      23.456  -2.192  48.913  1.00  0.00           C  
ATOM    343  H9R  PA     9      24.408  -2.616  49.227  1.00  0.00           H  
ATOM    344  H9S  PA     9      22.718  -2.992  48.980  1.00  0.00           H  
ATOM    345  C18  PA     9      23.092  -1.079  49.924  1.00  0.00           C  
ATOM    346  H8R  PA     9      22.225  -0.517  49.581  1.00  0.00           H  
ATOM    347  H8S  PA     9      23.927  -0.379  49.999  1.00  0.00           H  
ATOM    348  C17  PA     9      22.770  -1.643  51.320  1.00  0.00           C  
ATOM    349  H7R  PA     9      23.438  -2.474  51.552  1.00  0.00           H  
ATOM    350  H7S  PA     9      21.761  -2.057  51.305  1.00  0.00           H  
ATOM    351  C16  PA     9      22.852  -0.603  52.449  1.00  0.00           C  
ATOM    352  H6R  PA     9      22.145   0.211  52.268  1.00  0.00           H  
ATOM    353  H6S  PA     9      23.853  -0.166  52.483  1.00  0.00           H  
ATOM    354  C15  PA     9      22.504  -1.304  53.773  1.00  0.00           C  
ATOM    355  H5R  PA     9      23.226  -2.096  53.986  1.00  0.00           H  
ATOM    356  H5S  PA     9      21.532  -1.785  53.657  1.00  0.00           H  
ATOM    357  C14  PA     9      22.408  -0.346  54.965  1.00  0.00           C  
ATOM    358  H4R  PA     9      21.983  -0.897  55.807  1.00  0.00           H  
ATOM    359  H4S  PA     9      21.711   0.454  54.708  1.00  0.00           H  
ATOM    360  C13  PA     9      23.739   0.288  55.406  1.00  0.00           C  
ATOM    361  H3R  PA     9      24.131   0.941  54.621  1.00  0.00           H  
ATOM    362  H3S  PA     9      24.488  -0.480  55.595  1.00  0.00           H  
ATOM    363  C12  PA     9      23.520   1.083  56.706  1.00  0.00           C  
ATOM    364  H2R  PA     9      23.258   0.400  57.518  1.00  0.00           H  
ATOM    365  H2S  PA     9      22.695   1.781  56.580  1.00  0.00           H  
ATOM    366  C11  PS    10      24.734   1.883  57.079  1.00  0.00           C  
ATOM    367  O12  PS    10      25.496   2.354  56.257  1.00  0.00           O  
ATOM    368  O11  PS    10      24.853   2.052  58.409  1.00  0.00           O  
ATOM    369  C1   PS    10      26.006   2.809  58.880  1.00  0.00           C  
ATOM    370  HR   PS    10      26.873   2.605  58.244  1.00  0.00           H  
ATOM    371  HS   PS    10      26.240   2.441  59.876  1.00  0.00           H  
ATOM    372  C2   PS    10      25.727   4.341  58.972  1.00  0.00           C  
ATOM    373  HX   PS    10      26.550   4.802  59.513  1.00  0.00           H  
ATOM    374  C3   PS    10      24.437   4.632  59.794  1.00  0.00           C  
ATOM    375  HA   PS    10      24.580   4.288  60.823  1.00  0.00           H  
ATOM    376  HB   PS    10      23.602   4.067  59.372  1.00  0.00           H  
ATOM    377  O31  PS    10      24.057   6.044  59.786  1.00  0.00           O  
ATOM    378  P31  PS    10      24.752   7.139  60.715  1.00  0.00           P  
ATOM    379  O32  PS    10      26.159   7.435  60.012  1.00  0.00           O  
ATOM    380  C31  PS    10      27.425   7.024  60.580  1.00  0.00           C  
ATOM    381  H1A  PS    10      28.133   6.860  59.766  1.00  0.00           H  
ATOM    382  H1B  PS    10      27.319   6.082  61.118  1.00  0.00           H  
ATOM    383  C32  PS    10      27.925   8.162  61.491  1.00  0.00           C  
ATOM    384  H2A  PS    10      27.079   8.505  62.087  1.00  0.00           H  
ATOM    385  N31  PS    10      28.383   9.368  60.694  1.00  0.00           N  
ATOM    386 HN1A  PS    10      29.272   9.146  60.209  1.00  0.00           H  
ATOM    387 HN1B  PS    10      27.686   9.682  59.987  1.00  0.00           H  
ATOM    388 HN1C  PS    10      28.582  10.166  61.334  1.00  0.00           H  
ATOM    389  C33  PS    10      28.945   7.653  62.508  1.00  0.00           C  
ATOM    390  O33  PS    10      23.958   8.383  60.641  1.00  0.00           O  
ATOM    391  O34  PS    10      24.973   6.514  62.050  1.00  0.00           O  
ATOM    392  O21  PS    10      25.634   4.925  57.636  1.00  0.00           O  
ATOM    393  C21  PS    10      26.772   5.326  57.031  1.00  0.00           C  
ATOM    394  O22  PS    10      27.846   5.428  57.608  1.00  0.00           O  
ATOM    395  O35  PS    10      28.653   6.738  63.261  1.00  0.00           O  
ATOM    396  O36  PS    10      29.936   8.324  62.740  1.00  0.00           O  
ATOM    397  C12  OL    11      26.604   5.617  55.555  1.00  0.00           C  
ATOM    398  H2R  OL    11      26.798   4.709  54.986  1.00  0.00           H  
ATOM    399  H2S  OL    11      25.568   5.868  55.366  1.00  0.00           H  
ATOM    400  C13  OL    11      27.511   6.756  55.041  1.00  0.00           C  
ATOM    401  H3R  OL    11      27.336   7.650  55.643  1.00  0.00           H  
ATOM    402  H3S  OL    11      28.559   6.476  55.174  1.00  0.00           H  
ATOM    403  C14  OL    11      27.258   7.105  53.559  1.00  0.00           C  
ATOM    404  H4R  OL    11      26.181   7.152  53.384  1.00  0.00           H  
ATOM    405  H4S  OL    11      27.653   8.104  53.364  1.00  0.00           H  
ATOM    406  C15  OL    11      27.925   6.114  52.578  1.00  0.00           C  
ATOM    407  H5R  OL    11      28.985   6.036  52.833  1.00  0.00           H  
ATOM    408  H5S  OL    11      27.492   5.119  52.694  1.00  0.00           H  
ATOM    409  C16  OL    11      27.813   6.510  51.092  1.00  0.00           C  
ATOM    410  H6R  OL    11      28.381   7.427  50.921  1.00  0.00           H  
ATOM    411  H6S  OL    11      28.270   5.721  50.492  1.00  0.00           H  
ATOM    412  C17  OL    11      26.373   6.728  50.591  1.00  0.00           C  
ATOM    413  H7R  OL    11      25.777   5.835  50.792  1.00  0.00           H  
ATOM    414  H7S  OL    11      25.920   7.560  51.135  1.00  0.00           H  
ATOM    415  C18  OL    11      26.334   7.020  49.081  1.00  0.00           C  
ATOM    416  H8R  OL    11      25.320   7.334  48.828  1.00  0.00           H  
ATOM    417  H8S  OL    11      27.009   7.847  48.861  1.00  0.00           H  
ATOM    418  C19  OL    11      26.687   5.780  48.282  1.00  0.00           C  
ATOM    419  H9R  OL    11      26.281   4.860  48.699  1.00  0.00           H  
ATOM    420 C110  OL    11      27.442   5.722  47.186  1.00  0.00           C  
ATOM    421 H10R  OL    11      27.632   4.749  46.737  1.00  0.00           H  
ATOM    422 C111  OL    11      28.104   6.895  46.482  1.00  0.00           C  
ATOM    423 H11R  OL    11      28.230   7.742  47.157  1.00  0.00           H  
ATOM    424 H11S  OL    11      29.110   6.614  46.159  1.00  0.00           H  
ATOM    425 C112  OL    11      27.304   7.368  45.254  1.00  0.00           C  
ATOM    426 H12R  OL    11      27.432   6.652  44.439  1.00  0.00           H  
ATOM    427 H12S  OL    11      26.242   7.410  45.502  1.00  0.00           H  
ATOM    428 C113  OL    11      27.805   8.763  44.830  1.00  0.00           C  
ATOM    429 H13R  OL    11      27.747   9.411  45.709  1.00  0.00           H  
ATOM    430 H13S  OL    11      28.859   8.677  44.556  1.00  0.00           H  
ATOM    431 C114  OL    11      27.027   9.442  43.679  1.00  0.00           C  
ATOM    432 H14R  OL    11      27.200   8.918  42.737  1.00  0.00           H  
ATOM    433 H14S  OL    11      25.955   9.406  43.888  1.00  0.00           H  
ATOM    434 C115  OL    11      27.439  10.919  43.531  1.00  0.00           C  
ATOM    435 H15R  OL    11      27.238  11.407  44.486  1.00  0.00           H  
ATOM    436 H15S  OL    11      28.513  10.999  43.350  1.00  0.00           H  
ATOM    437 C116  OL    11      26.653  11.694  42.457  1.00  0.00           C  
ATOM    438 H16R  OL    11      25.597  11.424  42.529  1.00  0.00           H  
ATOM    439 H16S  OL    11      26.740  12.756  42.693  1.00  0.00           H  
ATOM    440 C117  OL    11      27.123  11.511  41.003  1.00  0.00           C  
ATOM    441 H17R  OL    11      28.122  11.943  40.899  1.00  0.00           H  
ATOM    442 H17S  OL    11      27.181  10.451  40.747  1.00  0.00           H  
ATOM    443 C118  OL    11      26.163  12.238  40.042  1.00  0.00           C  
ATOM    444 H18R  OL    11      26.057  13.279  40.355  1.00  0.00           H  
ATOM    445 H18S  OL    11      25.174  11.772  40.050  1.00  0.00           H  
ATOM    446 H18T  OL    11      26.544  12.221  39.019  1.00  0.00           H  
TER     447       OL    11 
ATOM    447 C116  PA    12      21.591  35.520  38.784  1.00  0.00           C  
ATOM    448 H16R  PA    12      21.869  34.590  39.285  1.00  0.00           H  
ATOM    449 H16S  PA    12      22.493  36.118  38.634  1.00  0.00           H  
ATOM    450 H16T  PA    12      21.140  35.291  37.818  1.00  0.00           H  
ATOM    451 C115  PA    12      20.592  36.305  39.635  1.00  0.00           C  
ATOM    452 H15R  PA    12      20.338  37.226  39.116  1.00  0.00           H  
ATOM    453 H15S  PA    12      21.084  36.579  40.568  1.00  0.00           H  
ATOM    454 C114  PA    12      19.285  35.536  39.895  1.00  0.00           C  
ATOM    455 H14R  PA    12      19.493  34.472  40.022  1.00  0.00           H  
ATOM    456 H14S  PA    12      18.652  35.620  39.009  1.00  0.00           H  
ATOM    457 C113  PA    12      18.523  36.067  41.126  1.00  0.00           C  
ATOM    458 H13R  PA    12      17.549  35.577  41.176  1.00  0.00           H  
ATOM    459 H13S  PA    12      18.338  37.136  41.003  1.00  0.00           H  
ATOM    460 C112  PA    12      19.290  35.809  42.445  1.00  0.00           C  
ATOM    461 H12R  PA    12      20.219  36.379  42.436  1.00  0.00           H  
ATOM    462 H12S  PA    12      19.560  34.753  42.499  1.00  0.00           H  
ATOM    463 C111  PA    12      18.488  36.210  43.700  1.00  0.00           C  
ATOM    464 H11R  PA    12      17.545  35.662  43.704  1.00  0.00           H  
ATOM    465 H11S  PA    12      18.255  37.275  43.633  1.00  0.00           H  
ATOM    466 C110  PA    12      19.210  35.921  45.037  1.00  0.00           C  
ATOM    467 H10R  PA    12      20.257  36.231  44.975  1.00  0.00           H  
ATOM    468 H10S  PA    12      19.186  34.844  45.204  1.00  0.00           H  
ATOM    469  C19  PA    12      18.539  36.606  46.250  1.00  0.00           C  
ATOM    470  H9R  PA    12      17.507  36.257  46.314  1.00  0.00           H  
ATOM    471  H9S  PA    12      18.508  37.684  46.072  1.00  0.00           H  
ATOM    472  C18  PA    12      19.240  36.284  47.595  1.00  0.00           C  
ATOM    473  H8R  PA    12      20.317  36.432  47.488  1.00  0.00           H  
ATOM    474  H8S  PA    12      19.079  35.226  47.807  1.00  0.00           H  
ATOM    475  C17  PA    12      18.742  37.112  48.806  1.00  0.00           C  
ATOM    476  H7R  PA    12      17.654  37.170  48.780  1.00  0.00           H  
ATOM    477  H7S  PA    12      19.136  38.129  48.723  1.00  0.00           H  
ATOM    478  C16  PA    12      19.120  36.525  50.185  1.00  0.00           C  
ATOM    479  H6R  PA    12      20.194  36.346  50.234  1.00  0.00           H  
ATOM    480  H6S  PA    12      18.620  35.560  50.304  1.00  0.00           H  
ATOM    481  C15  PA    12      18.712  37.467  51.342  1.00  0.00           C  
ATOM    482  H5R  PA    12      17.688  37.803  51.167  1.00  0.00           H  
ATOM    483  H5S  PA    12      19.341  38.360  51.314  1.00  0.00           H  
ATOM    484  C14  PA    12      18.793  36.839  52.754  1.00  0.00           C  
ATOM    485  H4R  PA    12      19.800  36.468  52.957  1.00  0.00           H  
ATOM    486  H4S  PA    12      18.119  35.981  52.796  1.00  0.00           H  
ATOM    487  C13  PA    12      18.384  37.861  53.839  1.00  0.00           C  
ATOM    488  H3R  PA    12      17.327  38.092  53.704  1.00  0.00           H  
ATOM    489  H3S  PA    12      18.919  38.799  53.689  1.00  0.00           H  
ATOM    490  C12  PA    12      18.622  37.389  55.291  1.00  0.00           C  
ATOM    491  H2R  PA    12      19.683  37.450  55.534  1.00  0.00           H  
ATOM    492  H2S  PA    12      18.305  36.349  55.399  1.00  0.00           H  
ATOM    493  C11  PE    13      17.835  38.237  56.267  1.00  0.00           C  
ATOM    494  O12  PE    13      16.648  38.446  56.116  1.00  0.00           O  
ATOM    495  O11  PE    13      18.565  38.751  57.275  1.00  0.00           O  
ATOM    496  C1   PE    13      17.882  39.625  58.233  1.00  0.00           C  
ATOM    497  HR   PE    13      17.727  39.084  59.171  1.00  0.00           H  
ATOM    498  HS   PE    13      16.907  39.946  57.857  1.00  0.00           H  
ATOM    499  C2   PE    13      18.727  40.891  58.492  1.00  0.00           C  
ATOM    500  HX   PE    13      19.647  40.593  58.998  1.00  0.00           H  
ATOM    501  C3   PE    13      17.986  41.878  59.403  1.00  0.00           C  
ATOM    502  HA   PE    13      16.942  42.010  59.098  1.00  0.00           H  
ATOM    503  HB   PE    13      18.503  42.844  59.386  1.00  0.00           H  
ATOM    504  O31  PE    13      18.069  41.306  60.723  1.00  0.00           O  
ATOM    505  P31  PE    13      17.752  42.125  62.026  1.00  0.00           P  
ATOM    506  O32  PE    13      16.193  41.906  62.239  1.00  0.00           O  
ATOM    507  C31  PE    13      15.237  42.982  62.130  1.00  0.00           C  
ATOM    508  H1A  PE    13      14.816  43.028  61.119  1.00  0.00           H  
ATOM    509  H1B  PE    13      15.726  43.932  62.366  1.00  0.00           H  
ATOM    510  C32  PE    13      14.158  42.746  63.196  1.00  0.00           C  
ATOM    511  H2A  PE    13      14.654  42.647  64.164  1.00  0.00           H  
ATOM    512  H2B  PE    13      13.472  43.596  63.226  1.00  0.00           H  
ATOM    513  N31  PE    13      13.327  41.501  63.023  1.00  0.00           N  
ATOM    514 HN1A  PE    13      13.902  40.639  63.086  1.00  0.00           H  
ATOM    515 HN1B  PE    13      12.582  41.445  63.745  1.00  0.00           H  
ATOM    516 HN1C  PE    13      12.828  41.492  62.109  1.00  0.00           H  
ATOM    517  O33  PE    13      18.489  41.487  63.140  1.00  0.00           O  
ATOM    518  O34  PE    13      18.016  43.557  61.776  1.00  0.00           O  
ATOM    519  O21  PE    13      19.017  41.560  57.244  1.00  0.00           O  
ATOM    520  C21  PE    13      20.309  41.715  56.915  1.00  0.00           C  
ATOM    521  O22  PE    13      21.264  41.360  57.580  1.00  0.00           O  
ATOM    522  C12  OL    14      20.459  42.403  55.597  1.00  0.00           C  
ATOM    523  H2R  OL    14      19.630  43.098  55.448  1.00  0.00           H  
ATOM    524  H2S  OL    14      21.391  42.951  55.645  1.00  0.00           H  
ATOM    525  C13  OL    14      20.535  41.411  54.435  1.00  0.00           C  
ATOM    526  H3R  OL    14      21.366  40.725  54.606  1.00  0.00           H  
ATOM    527  H3S  OL    14      19.607  40.837  54.414  1.00  0.00           H  
ATOM    528  C14  OL    14      20.755  42.161  53.108  1.00  0.00           C  
ATOM    529  H4R  OL    14      19.852  42.736  52.884  1.00  0.00           H  
ATOM    530  H4S  OL    14      21.577  42.866  53.240  1.00  0.00           H  
ATOM    531  C15  OL    14      21.112  41.240  51.926  1.00  0.00           C  
ATOM    532  H5R  OL    14      22.005  40.664  52.179  1.00  0.00           H  
ATOM    533  H5S  OL    14      20.293  40.537  51.770  1.00  0.00           H  
ATOM    534  C16  OL    14      21.384  41.999  50.611  1.00  0.00           C  
ATOM    535  H6R  OL    14      20.590  42.730  50.446  1.00  0.00           H  
ATOM    536  H6S  OL    14      22.326  42.547  50.692  1.00  0.00           H  
ATOM    537  C17  OL    14      21.451  41.044  49.400  1.00  0.00           C  
ATOM    538  H7R  OL    14      22.334  40.405  49.485  1.00  0.00           H  
ATOM    539  H7S  OL    14      20.582  40.385  49.423  1.00  0.00           H  
ATOM    540  C18  OL    14      21.465  41.794  48.053  1.00  0.00           C  
ATOM    541  H8R  OL    14      21.082  41.140  47.267  1.00  0.00           H  
ATOM    542  H8S  OL    14      20.783  42.645  48.125  1.00  0.00           H  
ATOM    543  C19  OL    14      22.865  42.263  47.725  1.00  0.00           C  
ATOM    544  H9R  OL    14      23.442  42.626  48.573  1.00  0.00           H  
ATOM    545 C110  OL    14      23.460  42.168  46.542  1.00  0.00           C  
ATOM    546 H10R  OL    14      24.488  42.509  46.469  1.00  0.00           H  
ATOM    547 C111  OL    14      22.784  41.807  45.229  1.00  0.00           C  
ATOM    548 H11R  OL    14      21.750  42.153  45.256  1.00  0.00           H  
ATOM    549 H11S  OL    14      23.267  42.363  44.423  1.00  0.00           H  
ATOM    550 C112  OL    14      22.798  40.289  44.910  1.00  0.00           C  
ATOM    551 H12R  OL    14      23.815  39.924  44.764  1.00  0.00           H  
ATOM    552 H12S  OL    14      22.385  39.735  45.756  1.00  0.00           H  
ATOM    553 C113  OL    14      21.953  39.929  43.675  1.00  0.00           C  
ATOM    554 H13R  OL    14      21.948  38.844  43.553  1.00  0.00           H  
ATOM    555 H13S  OL    14      20.928  40.242  43.881  1.00  0.00           H  
ATOM    556 C114  OL    14      22.413  40.571  42.353  1.00  0.00           C  
ATOM    557 H14R  OL    14      22.311  41.657  42.414  1.00  0.00           H  
ATOM    558 H14S  OL    14      23.467  40.337  42.177  1.00  0.00           H  
ATOM    559 C115  OL    14      21.609  40.068  41.141  1.00  0.00           C  
ATOM    560 H15R  OL    14      21.852  40.726  40.305  1.00  0.00           H  
ATOM    561 H15S  OL    14      21.957  39.065  40.885  1.00  0.00           H  
ATOM    562 C116  OL    14      20.076  40.023  41.344  1.00  0.00           C  
ATOM    563 H16R  OL    14      19.817  39.130  41.920  1.00  0.00           H  
ATOM    564 H16S  OL    14      19.765  40.888  41.930  1.00  0.00           H  
ATOM    565 C117  OL    14      19.291  40.008  40.013  1.00  0.00           C  
ATOM    566 H17R  OL    14      19.597  40.859  39.403  1.00  0.00           H  
ATOM    567 H17S  OL    14      19.543  39.106  39.459  1.00  0.00           H  
ATOM    568 C118  OL    14      17.763  40.067  40.182  1.00  0.00           C  
ATOM    569 H18R  OL    14      17.469  40.934  40.776  1.00  0.00           H  
ATOM    570 H18S  OL    14      17.397  39.169  40.680  1.00  0.00           H  
ATOM    571 H18T  OL    14      17.271  40.146  39.208  1.00  0.00           H  
TER     572       OL    14 
ATOM    572 C116  PA    15      25.773  15.374  44.214  1.00  0.00           C  
ATOM    573 H16R  PA    15      26.229  15.133  43.253  1.00  0.00           H  
ATOM    574 H16S  PA    15      24.867  14.775  44.334  1.00  0.00           H  
ATOM    575 H16T  PA    15      26.481  15.092  44.995  1.00  0.00           H  
ATOM    576 C115  PA    15      25.471  16.884  44.268  1.00  0.00           C  
ATOM    577 H15R  PA    15      24.870  17.116  45.149  1.00  0.00           H  
ATOM    578 H15S  PA    15      24.883  17.163  43.390  1.00  0.00           H  
ATOM    579 C114  PA    15      26.781  17.699  44.293  1.00  0.00           C  
ATOM    580 H14R  PA    15      27.400  17.384  43.455  1.00  0.00           H  
ATOM    581 H14S  PA    15      27.332  17.444  45.203  1.00  0.00           H  
ATOM    582 C113  PA    15      26.567  19.229  44.215  1.00  0.00           C  
ATOM    583 H13R  PA    15      25.809  19.461  43.459  1.00  0.00           H  
ATOM    584 H13S  PA    15      27.494  19.717  43.909  1.00  0.00           H  
ATOM    585 C112  PA    15      26.160  19.781  45.593  1.00  0.00           C  
ATOM    586 H12R  PA    15      27.008  19.672  46.270  1.00  0.00           H  
ATOM    587 H12S  PA    15      25.344  19.165  45.971  1.00  0.00           H  
ATOM    588 C111  PA    15      25.686  21.246  45.613  1.00  0.00           C  
ATOM    589 H11R  PA    15      24.854  21.327  44.914  1.00  0.00           H  
ATOM    590 H11S  PA    15      26.461  21.931  45.271  1.00  0.00           H  
ATOM    591 C110  PA    15      25.176  21.677  47.003  1.00  0.00           C  
ATOM    592 H10R  PA    15      24.735  20.809  47.498  1.00  0.00           H  
ATOM    593 H10S  PA    15      24.370  22.397  46.852  1.00  0.00           H  
ATOM    594  C19  PA    15      26.203  22.325  47.956  1.00  0.00           C  
ATOM    595  H9R  PA    15      26.639  23.221  47.507  1.00  0.00           H  
ATOM    596  H9S  PA    15      27.022  21.631  48.156  1.00  0.00           H  
ATOM    597  C18  PA    15      25.488  22.712  49.269  1.00  0.00           C  
ATOM    598  H8R  PA    15      25.140  21.797  49.753  1.00  0.00           H  
ATOM    599  H8S  PA    15      24.597  23.305  49.043  1.00  0.00           H  
ATOM    600  C17  PA    15      26.370  23.476  50.273  1.00  0.00           C  
ATOM    601  H7R  PA    15      26.897  24.297  49.780  1.00  0.00           H  
ATOM    602  H7S  PA    15      27.126  22.788  50.655  1.00  0.00           H  
ATOM    603  C16  PA    15      25.529  24.058  51.431  1.00  0.00           C  
ATOM    604  H6R  PA    15      24.797  23.319  51.763  1.00  0.00           H  
ATOM    605  H6S  PA    15      24.967  24.918  51.058  1.00  0.00           H  
ATOM    606  C15  PA    15      26.388  24.453  52.649  1.00  0.00           C  
ATOM    607  H5R  PA    15      27.380  24.769  52.325  1.00  0.00           H  
ATOM    608  H5S  PA    15      26.537  23.552  53.242  1.00  0.00           H  
ATOM    609  C14  PA    15      25.756  25.534  53.555  1.00  0.00           C  
ATOM    610  H4R  PA    15      26.215  25.476  54.544  1.00  0.00           H  
ATOM    611  H4S  PA    15      24.697  25.320  53.704  1.00  0.00           H  
ATOM    612  C13  PA    15      25.906  26.970  53.004  1.00  0.00           C  
ATOM    613  H3R  PA    15      25.258  27.652  53.561  1.00  0.00           H  
ATOM    614  H3S  PA    15      25.552  26.984  51.974  1.00  0.00           H  
ATOM    615  C12  PA    15      27.348  27.525  53.018  1.00  0.00           C  
ATOM    616  H2R  PA    15      28.016  26.875  52.450  1.00  0.00           H  
ATOM    617  H2S  PA    15      27.363  28.497  52.525  1.00  0.00           H  
ATOM    618  C11  PE    16      27.920  27.717  54.400  1.00  0.00           C  
ATOM    619  O12  PE    16      27.279  27.678  55.435  1.00  0.00           O  
ATOM    620  O11  PE    16      29.239  27.933  54.319  1.00  0.00           O  
ATOM    621  C1   PE    16      30.033  28.173  55.514  1.00  0.00           C  
ATOM    622  HR   PE    16      31.031  27.781  55.342  1.00  0.00           H  
ATOM    623  HS   PE    16      29.615  27.650  56.382  1.00  0.00           H  
ATOM    624  C2   PE    16      30.206  29.685  55.772  1.00  0.00           C  
ATOM    625  HX   PE    16      31.088  29.821  56.394  1.00  0.00           H  
ATOM    626  C3   PE    16      28.980  30.236  56.515  1.00  0.00           C  
ATOM    627  HA   PE    16      28.065  29.986  55.970  1.00  0.00           H  
ATOM    628  HB   PE    16      29.049  31.326  56.572  1.00  0.00           H  
ATOM    629  O31  PE    16      28.924  29.641  57.849  1.00  0.00           O  
ATOM    630  P31  PE    16      29.752  30.266  59.066  1.00  0.00           P  
ATOM    631  O32  PE    16      29.072  31.682  59.131  1.00  0.00           O  
ATOM    632  C31  PE    16      27.654  31.790  59.366  1.00  0.00           C  
ATOM    633  H1A  PE    16      27.240  30.832  59.702  1.00  0.00           H  
ATOM    634  H1B  PE    16      27.147  32.098  58.448  1.00  0.00           H  
ATOM    635  C32  PE    16      27.500  32.845  60.453  1.00  0.00           C  
ATOM    636  H2A  PE    16      26.468  32.886  60.806  1.00  0.00           H  
ATOM    637  H2B  PE    16      28.159  32.581  61.283  1.00  0.00           H  
ATOM    638  N31  PE    16      27.882  34.221  59.980  1.00  0.00           N  
ATOM    639 HN1A  PE    16      27.221  34.594  59.265  1.00  0.00           H  
ATOM    640 HN1B  PE    16      27.889  34.897  60.763  1.00  0.00           H  
ATOM    641 HN1C  PE    16      28.819  34.259  59.528  1.00  0.00           H  
ATOM    642  O33  PE    16      29.441  29.531  60.314  1.00  0.00           O  
ATOM    643  O34  PE    16      31.171  30.444  58.676  1.00  0.00           O  
ATOM    644  O21  PE    16      30.403  30.418  54.529  1.00  0.00           O  
ATOM    645  C21  PE    16      31.591  30.293  53.907  1.00  0.00           C  
ATOM    646  O22  PE    16      32.567  29.745  54.386  1.00  0.00           O  
ATOM    647  C12  OL    17      31.543  30.821  52.492  1.00  0.00           C  
ATOM    648  H2R  OL    17      31.327  29.974  51.844  1.00  0.00           H  
ATOM    649  H2S  OL    17      30.707  31.516  52.407  1.00  0.00           H  
ATOM    650  C13  OL    17      32.829  31.541  52.029  1.00  0.00           C  
ATOM    651  H3R  OL    17      32.890  32.486  52.575  1.00  0.00           H  
ATOM    652  H3S  OL    17      33.713  30.955  52.283  1.00  0.00           H  
ATOM    653  C14  OL    17      32.850  31.815  50.505  1.00  0.00           C  
ATOM    654  H4R  OL    17      33.241  30.943  49.975  1.00  0.00           H  
ATOM    655  H4S  OL    17      31.845  31.989  50.141  1.00  0.00           H  
ATOM    656  C15  OL    17      33.683  33.051  50.142  1.00  0.00           C  
ATOM    657  H5R  OL    17      33.415  33.867  50.817  1.00  0.00           H  
ATOM    658  H5S  OL    17      34.735  32.811  50.296  1.00  0.00           H  
ATOM    659  C16  OL    17      33.474  33.543  48.697  1.00  0.00           C  
ATOM    660  H6R  OL    17      33.889  32.825  47.989  1.00  0.00           H  
ATOM    661  H6S  OL    17      32.404  33.601  48.479  1.00  0.00           H  
ATOM    662  C17  OL    17      34.093  34.937  48.462  1.00  0.00           C  
ATOM    663  H7R  OL    17      33.998  35.185  47.404  1.00  0.00           H  
ATOM    664  H7S  OL    17      33.488  35.669  48.997  1.00  0.00           H  
ATOM    665  C18  OL    17      35.549  35.159  48.945  1.00  0.00           C  
ATOM    666  H8R  OL    17      35.848  36.175  48.676  1.00  0.00           H  
ATOM    667  H8S  OL    17      35.580  35.121  50.035  1.00  0.00           H  
ATOM    668  C19  OL    17      36.579  34.178  48.424  1.00  0.00           C  
ATOM    669  H9R  OL    17      36.857  33.398  49.132  1.00  0.00           H  
ATOM    670 C110  OL    17      37.269  34.339  47.299  1.00  0.00           C  
ATOM    671 H10R  OL    17      38.073  33.644  47.063  1.00  0.00           H  
ATOM    672 C111  OL    17      36.828  35.247  46.167  1.00  0.00           C  
ATOM    673 H11R  OL    17      36.867  34.666  45.245  1.00  0.00           H  
ATOM    674 H11S  OL    17      35.790  35.539  46.310  1.00  0.00           H  
ATOM    675 C112  OL    17      37.629  36.542  45.948  1.00  0.00           C  
ATOM    676 H12R  OL    17      37.062  37.137  45.227  1.00  0.00           H  
ATOM    677 H12S  OL    17      37.673  37.138  46.861  1.00  0.00           H  
ATOM    678 C113  OL    17      39.036  36.293  45.375  1.00  0.00           C  
ATOM    679 H13R  OL    17      39.768  36.195  46.180  1.00  0.00           H  
ATOM    680 H13S  OL    17      39.034  35.347  44.829  1.00  0.00           H  
ATOM    681 C114  OL    17      39.458  37.413  44.405  1.00  0.00           C  
ATOM    682 H14R  OL    17      38.787  37.390  43.543  1.00  0.00           H  
ATOM    683 H14S  OL    17      39.346  38.387  44.888  1.00  0.00           H  
ATOM    684 C115  OL    17      40.921  37.227  43.964  1.00  0.00           C  
ATOM    685 H15R  OL    17      41.555  37.309  44.847  1.00  0.00           H  
ATOM    686 H15S  OL    17      41.044  36.215  43.576  1.00  0.00           H  
ATOM    687 C116  OL    17      41.422  38.235  42.912  1.00  0.00           C  
ATOM    688 H16R  OL    17      41.251  39.250  43.274  1.00  0.00           H  
ATOM    689 H16S  OL    17      42.502  38.110  42.793  1.00  0.00           H  
ATOM    690 C117  OL    17      40.758  38.055  41.536  1.00  0.00           C  
ATOM    691 H17R  OL    17      39.699  38.307  41.609  1.00  0.00           H  
ATOM    692 H17S  OL    17      41.211  38.751  40.827  1.00  0.00           H  
ATOM    693 C118  OL    17      40.947  36.626  40.997  1.00  0.00           C  
ATOM    694 H18R  OL    17      41.985  36.337  41.153  1.00  0.00           H  
ATOM    695 H18S  OL    17      40.731  36.584  39.929  1.00  0.00           H  
ATOM    696 H18T  OL    17      40.306  35.901  41.506  1.00  0.00           H  
TER     697       OL    17 
ATOM    697 C116  PA    18      37.760   7.607  38.754  1.00  0.00           C  
ATOM    698 H16R  PA    18      37.401   6.854  38.049  1.00  0.00           H  
ATOM    699 H16S  PA    18      38.784   7.356  39.037  1.00  0.00           H  
ATOM    700 H16T  PA    18      37.769   8.579  38.257  1.00  0.00           H  
ATOM    701 C115  PA    18      36.864   7.635  40.004  1.00  0.00           C  
ATOM    702 H15R  PA    18      36.876   6.647  40.466  1.00  0.00           H  
ATOM    703 H15S  PA    18      35.832   7.831  39.701  1.00  0.00           H  
ATOM    704 C114  PA    18      37.329   8.686  41.034  1.00  0.00           C  
ATOM    705 H14R  PA    18      38.419   8.686  41.105  1.00  0.00           H  
ATOM    706 H14S  PA    18      36.938   8.421  42.018  1.00  0.00           H  
ATOM    707 C113  PA    18      36.833  10.090  40.653  1.00  0.00           C  
ATOM    708 H13R  PA    18      35.770  10.007  40.420  1.00  0.00           H  
ATOM    709 H13S  PA    18      37.331  10.428  39.742  1.00  0.00           H  
ATOM    710 C112  PA    18      36.951  11.146  41.769  1.00  0.00           C  
ATOM    711 H12R  PA    18      36.518  10.736  42.685  1.00  0.00           H  
ATOM    712 H12S  PA    18      36.325  11.988  41.473  1.00  0.00           H  
ATOM    713 C111  PA    18      38.358  11.703  42.070  1.00  0.00           C  
ATOM    714 H11R  PA    18      38.858  11.972  41.136  1.00  0.00           H  
ATOM    715 H11S  PA    18      38.977  10.945  42.557  1.00  0.00           H  
ATOM    716 C110  PA    18      38.261  12.964  42.956  1.00  0.00           C  
ATOM    717 H10R  PA    18      37.774  13.753  42.380  1.00  0.00           H  
ATOM    718 H10S  PA    18      39.271  13.313  43.183  1.00  0.00           H  
ATOM    719  C19  PA    18      37.469  12.745  44.265  1.00  0.00           C  
ATOM    720  H9R  PA    18      37.845  11.846  44.750  1.00  0.00           H  
ATOM    721  H9S  PA    18      36.410  12.585  44.041  1.00  0.00           H  
ATOM    722  C18  PA    18      37.604  13.903  45.266  1.00  0.00           C  
ATOM    723  H8R  PA    18      37.118  14.799  44.875  1.00  0.00           H  
ATOM    724  H8S  PA    18      38.664  14.132  45.395  1.00  0.00           H  
ATOM    725  C17  PA    18      36.988  13.552  46.635  1.00  0.00           C  
ATOM    726  H7R  PA    18      37.514  12.702  47.078  1.00  0.00           H  
ATOM    727  H7S  PA    18      35.948  13.249  46.499  1.00  0.00           H  
ATOM    728  C16  PA    18      37.059  14.754  47.593  1.00  0.00           C  
ATOM    729  H6R  PA    18      36.413  15.542  47.204  1.00  0.00           H  
ATOM    730  H6S  PA    18      38.080  15.144  47.592  1.00  0.00           H  
ATOM    731  C15  PA    18      36.632  14.378  49.030  1.00  0.00           C  
ATOM    732  H5R  PA    18      37.196  13.489  49.324  1.00  0.00           H  
ATOM    733  H5S  PA    18      35.579  14.086  49.024  1.00  0.00           H  
ATOM    734  C14  PA    18      36.864  15.486  50.092  1.00  0.00           C  
ATOM    735  H4R  PA    18      37.925  15.747  50.106  1.00  0.00           H  
ATOM    736  H4S  PA    18      36.635  15.078  51.078  1.00  0.00           H  
ATOM    737  C13  PA    18      36.059  16.784  49.856  1.00  0.00           C  
ATOM    738  H3R  PA    18      34.986  16.585  49.790  1.00  0.00           H  
ATOM    739  H3S  PA    18      36.362  17.161  48.881  1.00  0.00           H  
ATOM    740  C12  PA    18      36.346  17.915  50.875  1.00  0.00           C  
ATOM    741  H2R  PA    18      36.177  18.868  50.381  1.00  0.00           H  
ATOM    742  H2S  PA    18      37.392  17.899  51.173  1.00  0.00           H  
ATOM    743  C11  PC    19      35.514  17.918  52.134  1.00  0.00           C  
ATOM    744  O12  PC    19      35.220  16.927  52.772  1.00  0.00           O  
ATOM    745  O11  PC    19      35.169  19.170  52.500  1.00  0.00           O  
ATOM    746  C1   PC    19      34.426  19.328  53.745  1.00  0.00           C  
ATOM    747  HR   PC    19      34.849  18.652  54.489  1.00  0.00           H  
ATOM    748  HS   PC    19      33.378  19.076  53.575  1.00  0.00           H  
ATOM    749  C2   PC    19      34.538  20.755  54.326  1.00  0.00           C  
ATOM    750  HX   PC    19      35.550  20.927  54.704  1.00  0.00           H  
ATOM    751  C3   PC    19      33.510  20.964  55.471  1.00  0.00           C  
ATOM    752  HA   PC    19      32.520  21.036  55.015  1.00  0.00           H  
ATOM    753  HB   PC    19      33.716  21.910  55.977  1.00  0.00           H  
ATOM    754  O31  PC    19      33.424  19.883  56.458  1.00  0.00           O  
ATOM    755  P31  PC    19      34.585  19.545  57.506  1.00  0.00           P  
ATOM    756  O32  PC    19      35.089  18.143  56.972  1.00  0.00           O  
ATOM    757  C31  PC    19      34.583  16.908  57.506  1.00  0.00           C  
ATOM    758  H1A  PC    19      33.529  17.030  57.783  1.00  0.00           H  
ATOM    759  H1B  PC    19      35.158  16.637  58.394  1.00  0.00           H  
ATOM    760  C32  PC    19      34.686  15.819  56.422  1.00  0.00           C  
ATOM    761  H2A  PC    19      34.221  16.207  55.519  1.00  0.00           H  
ATOM    762  H2B  PC    19      34.142  14.931  56.751  1.00  0.00           H  
ATOM    763  N31  PC    19      36.043  15.318  56.006  1.00  0.00           N  
ATOM    764  C33  PC    19      36.992  16.419  55.657  1.00  0.00           C  
ATOM    765  H3A  PC    19      37.938  15.993  55.326  1.00  0.00           H  
ATOM    766  H3B  PC    19      37.152  17.044  56.539  1.00  0.00           H  
ATOM    767  H3C  PC    19      36.543  17.011  54.860  1.00  0.00           H  
ATOM    768  C34  PC    19      36.628  14.451  57.067  1.00  0.00           C  
ATOM    769  H4A  PC    19      36.917  15.085  57.904  1.00  0.00           H  
ATOM    770  H4B  PC    19      37.505  13.946  56.659  1.00  0.00           H  
ATOM    771  H4C  PC    19      35.883  13.716  57.374  1.00  0.00           H  
ATOM    772  C35  PC    19      35.866  14.477  54.793  1.00  0.00           C  
ATOM    773  H5A  PC    19      35.497  15.111  53.985  1.00  0.00           H  
ATOM    774  H5B  PC    19      35.154  13.678  55.004  1.00  0.00           H  
ATOM    775  H5C  PC    19      36.839  14.062  54.531  1.00  0.00           H  
ATOM    776  O33  PC    19      35.703  20.492  57.309  1.00  0.00           O  
ATOM    777  O34  PC    19      34.021  19.366  58.874  1.00  0.00           O  
ATOM    778  O21  PC    19      34.204  21.722  53.289  1.00  0.00           O  
ATOM    779  C21  PC    19      35.188  22.242  52.528  1.00  0.00           C  
ATOM    780  O22  PC    19      36.379  22.058  52.717  1.00  0.00           O  
ATOM    781  C12  OL    20      34.621  23.035  51.372  1.00  0.00           C  
ATOM    782  H2R  OL    20      33.662  23.451  51.687  1.00  0.00           H  
ATOM    783  H2S  OL    20      35.274  23.874  51.122  1.00  0.00           H  
ATOM    784  C13  OL    20      34.386  22.125  50.146  1.00  0.00           C  
ATOM    785  H3R  OL    20      33.893  21.216  50.492  1.00  0.00           H  
ATOM    786  H3S  OL    20      33.710  22.623  49.444  1.00  0.00           H  
ATOM    787  C14  OL    20      35.668  21.717  49.394  1.00  0.00           C  
ATOM    788  H4R  OL    20      36.101  22.595  48.913  1.00  0.00           H  
ATOM    789  H4S  OL    20      36.400  21.335  50.108  1.00  0.00           H  
ATOM    790  C15  OL    20      35.393  20.644  48.322  1.00  0.00           C  
ATOM    791  H5R  OL    20      34.968  19.763  48.807  1.00  0.00           H  
ATOM    792  H5S  OL    20      34.649  21.018  47.618  1.00  0.00           H  
ATOM    793  C16  OL    20      36.659  20.231  47.544  1.00  0.00           C  
ATOM    794  H6R  OL    20      37.020  21.078  46.955  1.00  0.00           H  
ATOM    795  H6S  OL    20      37.440  19.976  48.264  1.00  0.00           H  
ATOM    796  C17  OL    20      36.396  19.027  46.611  1.00  0.00           C  
ATOM    797  H7R  OL    20      35.843  18.264  47.156  1.00  0.00           H  
ATOM    798  H7S  OL    20      35.759  19.324  45.777  1.00  0.00           H  
ATOM    799  C18  OL    20      37.673  18.379  46.049  1.00  0.00           C  
ATOM    800  H8R  OL    20      38.362  18.171  46.870  1.00  0.00           H  
ATOM    801  H8S  OL    20      37.407  17.415  45.614  1.00  0.00           H  
ATOM    802  C19  OL    20      38.364  19.276  45.043  1.00  0.00           C  
ATOM    803  H9R  OL    20      38.830  20.162  45.470  1.00  0.00           H  
ATOM    804 C110  OL    20      38.499  19.040  43.739  1.00  0.00           C  
ATOM    805 H10R  OL    20      39.062  19.748  43.136  1.00  0.00           H  
ATOM    806 C111  OL    20      37.905  17.878  42.960  1.00  0.00           C  
ATOM    807 H11R  OL    20      37.026  17.474  43.465  1.00  0.00           H  
ATOM    808 H11S  OL    20      37.552  18.234  41.989  1.00  0.00           H  
ATOM    809 C112  OL    20      38.929  16.737  42.763  1.00  0.00           C  
ATOM    810 H12R  OL    20      39.292  16.427  43.746  1.00  0.00           H  
ATOM    811 H12S  OL    20      38.418  15.874  42.336  1.00  0.00           H  
ATOM    812 C113  OL    20      40.152  17.090  41.886  1.00  0.00           C  
ATOM    813 H13R  OL    20      40.652  17.951  42.331  1.00  0.00           H  
ATOM    814 H13S  OL    20      40.872  16.266  41.917  1.00  0.00           H  
ATOM    815 C114  OL    20      39.827  17.410  40.408  1.00  0.00           C  
ATOM    816 H14R  OL    20      39.177  18.285  40.369  1.00  0.00           H  
ATOM    817 H14S  OL    20      40.755  17.684  39.901  1.00  0.00           H  
ATOM    818 C115  OL    20      39.151  16.240  39.659  1.00  0.00           C  
ATOM    819 H15R  OL    20      39.713  15.324  39.853  1.00  0.00           H  
ATOM    820 H15S  OL    20      38.152  16.092  40.075  1.00  0.00           H  
ATOM    821 C116  OL    20      39.025  16.401  38.127  1.00  0.00           C  
ATOM    822 H16R  OL    20      40.015  16.309  37.672  1.00  0.00           H  
ATOM    823 H16S  OL    20      38.433  15.558  37.762  1.00  0.00           H  
ATOM    824 C117  OL    20      38.356  17.725  37.680  1.00  0.00           C  
ATOM    825 H17R  OL    20      37.419  17.861  38.221  1.00  0.00           H  
ATOM    826 H17S  OL    20      38.997  18.576  37.924  1.00  0.00           H  
ATOM    827 C118  OL    20      38.038  17.787  36.177  1.00  0.00           C  
ATOM    828 H18R  OL    20      37.533  18.725  35.954  1.00  0.00           H  
ATOM    829 H18S  OL    20      37.385  16.968  35.866  1.00  0.00           H  
ATOM    830 H18T  OL    20      38.955  17.749  35.591  1.00  0.00           H  
TER     831       OL    20 
ATOM    831  C1  CHL    21      31.798  16.572  52.872  1.00  0.00           C  
ATOM    832  H11 CHL    21      32.752  17.091  52.884  1.00  0.00           H  
ATOM    833  H12 CHL    21      31.888  15.776  52.132  1.00  0.00           H  
ATOM    834  C2  CHL    21      31.631  15.959  54.280  1.00  0.00           C  
ATOM    835  H21 CHL    21      30.738  15.331  54.317  1.00  0.00           H  
ATOM    836  H22 CHL    21      32.483  15.315  54.504  1.00  0.00           H  
ATOM    837  C3  CHL    21      31.589  17.068  55.345  1.00  0.00           C  
ATOM    838  H31 CHL    21      32.543  17.604  55.349  1.00  0.00           H  
ATOM    839  C4  CHL    21      30.457  18.063  55.050  1.00  0.00           C  
ATOM    840  H41 CHL    21      29.494  17.573  55.194  1.00  0.00           H  
ATOM    841  H42 CHL    21      30.519  18.868  55.789  1.00  0.00           H  
ATOM    842  C5  CHL    21      30.549  18.621  53.629  1.00  0.00           C  
ATOM    843  C6  CHL    21      30.591  19.939  53.458  1.00  0.00           C  
ATOM    844  H61 CHL    21      30.529  20.596  54.325  1.00  0.00           H  
ATOM    845  C7  CHL    21      30.753  20.631  52.123  1.00  0.00           C  
ATOM    846  H71 CHL    21      30.084  21.493  52.083  1.00  0.00           H  
ATOM    847  H72 CHL    21      31.775  21.016  52.056  1.00  0.00           H  
ATOM    848  C8  CHL    21      30.450  19.702  50.923  1.00  0.00           C  
ATOM    849  H81 CHL    21      29.373  19.558  50.864  1.00  0.00           H  
ATOM    850  C9  CHL    21      31.156  18.321  51.147  1.00  0.00           C  
ATOM    851  H91 CHL    21      32.221  18.545  51.267  1.00  0.00           H  
ATOM    852  C10 CHL    21      30.691  17.602  52.478  1.00  0.00           C  
ATOM    853  C11 CHL    21      31.066  17.416  49.878  1.00  0.00           C  
ATOM    854 H111 CHL    21      31.685  16.528  50.015  1.00  0.00           H  
ATOM    855 H112 CHL    21      30.048  17.050  49.741  1.00  0.00           H  
ATOM    856  C12 CHL    21      31.526  18.153  48.588  1.00  0.00           C  
ATOM    857 H121 CHL    21      32.585  18.393  48.699  1.00  0.00           H  
ATOM    858 H122 CHL    21      31.442  17.474  47.741  1.00  0.00           H  
ATOM    859  C13 CHL    21      30.708  19.456  48.339  1.00  0.00           C  
ATOM    860  C14 CHL    21      30.926  20.347  49.587  1.00  0.00           C  
ATOM    861 H141 CHL    21      32.002  20.495  49.696  1.00  0.00           H  
ATOM    862  C15 CHL    21      30.375  21.730  49.188  1.00  0.00           C  
ATOM    863 H151 CHL    21      29.296  21.785  49.364  1.00  0.00           H  
ATOM    864 H152 CHL    21      30.863  22.532  49.749  1.00  0.00           H  
ATOM    865  C16 CHL    21      30.678  21.821  47.668  1.00  0.00           C  
ATOM    866 H161 CHL    21      29.761  22.091  47.138  1.00  0.00           H  
ATOM    867 H162 CHL    21      31.419  22.596  47.451  1.00  0.00           H  
ATOM    868  C17 CHL    21      31.204  20.422  47.206  1.00  0.00           C  
ATOM    869 H171 CHL    21      32.296  20.469  47.251  1.00  0.00           H  
ATOM    870  C18 CHL    21      29.213  19.092  48.085  1.00  0.00           C  
ATOM    871 H181 CHL    21      29.148  18.386  47.256  1.00  0.00           H  
ATOM    872 H182 CHL    21      28.636  19.975  47.815  1.00  0.00           H  
ATOM    873 H183 CHL    21      28.724  18.634  48.943  1.00  0.00           H  
ATOM    874  C19 CHL    21      29.342  16.848  52.272  1.00  0.00           C  
ATOM    875 H191 CHL    21      28.643  17.457  51.697  1.00  0.00           H  
ATOM    876 H192 CHL    21      28.858  16.573  53.211  1.00  0.00           H  
ATOM    877 H193 CHL    21      29.495  15.917  51.726  1.00  0.00           H  
ATOM    878  C20 CHL    21      30.800  20.069  45.728  1.00  0.00           C  
ATOM    879 H201 CHL    21      29.713  19.995  45.660  1.00  0.00           H  
ATOM    880  C21 CHL    21      31.427  18.731  45.278  1.00  0.00           C  
ATOM    881 H211 CHL    21      32.433  18.619  45.691  1.00  0.00           H  
ATOM    882 H212 CHL    21      31.506  18.690  44.190  1.00  0.00           H  
ATOM    883 H213 CHL    21      30.823  17.879  45.591  1.00  0.00           H  
ATOM    884  C22 CHL    21      31.236  21.166  44.721  1.00  0.00           C  
ATOM    885 H221 CHL    21      31.061  22.156  45.140  1.00  0.00           H  
ATOM    886 H222 CHL    21      32.310  21.063  44.583  1.00  0.00           H  
ATOM    887  C23 CHL    21      30.554  21.096  43.328  1.00  0.00           C  
ATOM    888 H231 CHL    21      31.077  20.368  42.702  1.00  0.00           H  
ATOM    889 H232 CHL    21      29.529  20.740  43.435  1.00  0.00           H  
ATOM    890  C24 CHL    21      30.532  22.459  42.601  1.00  0.00           C  
ATOM    891 H241 CHL    21      31.558  22.737  42.353  1.00  0.00           H  
ATOM    892 H242 CHL    21      30.144  23.231  43.270  1.00  0.00           H  
ATOM    893  C25 CHL    21      29.706  22.464  41.306  1.00  0.00           C  
ATOM    894 H251 CHL    21      29.760  21.482  40.839  1.00  0.00           H  
ATOM    895  C26 CHL    21      28.234  22.801  41.583  1.00  0.00           C  
ATOM    896 H261 CHL    21      27.776  22.045  42.222  1.00  0.00           H  
ATOM    897 H262 CHL    21      27.668  22.852  40.652  1.00  0.00           H  
ATOM    898 H263 CHL    21      28.150  23.769  42.079  1.00  0.00           H  
ATOM    899  C27 CHL    21      30.326  23.472  40.333  1.00  0.00           C  
ATOM    900 H271 CHL    21      29.742  23.531  39.414  1.00  0.00           H  
ATOM    901 H272 CHL    21      31.336  23.146  40.074  1.00  0.00           H  
ATOM    902 H273 CHL    21      30.396  24.461  40.790  1.00  0.00           H  
ATOM    903  O1  CHL    21      31.372  16.459  56.608  1.00  0.00           O  
ATOM    904  HO1 CHL    21      31.165  17.194  57.248  1.00  0.00           H  
TER     905      CHL    21 
ATOM    905 C116  PA    22      35.756  21.917  42.636  1.00  0.00           C  
ATOM    906 H16R  PA    22      36.250  21.044  42.203  1.00  0.00           H  
ATOM    907 H16S  PA    22      36.373  22.797  42.447  1.00  0.00           H  
ATOM    908 H16T  PA    22      34.792  22.046  42.140  1.00  0.00           H  
ATOM    909 C115  PA    22      35.558  21.723  44.146  1.00  0.00           C  
ATOM    910 H15R  PA    22      36.527  21.752  44.649  1.00  0.00           H  
ATOM    911 H15S  PA    22      35.134  20.730  44.298  1.00  0.00           H  
ATOM    912 C114  PA    22      34.598  22.755  44.767  1.00  0.00           C  
ATOM    913 H14R  PA    22      34.445  22.523  45.825  1.00  0.00           H  
ATOM    914 H14S  PA    22      33.644  22.623  44.260  1.00  0.00           H  
ATOM    915 C113  PA    22      35.030  24.230  44.612  1.00  0.00           C  
ATOM    916 H13R  PA    22      35.100  24.468  43.549  1.00  0.00           H  
ATOM    917 H13S  PA    22      36.025  24.361  45.043  1.00  0.00           H  
ATOM    918 C112  PA    22      34.067  25.243  45.272  1.00  0.00           C  
ATOM    919 H12R  PA    22      34.288  26.236  44.878  1.00  0.00           H  
ATOM    920 H12S  PA    22      34.249  25.282  46.347  1.00  0.00           H  
ATOM    921 C111  PA    22      32.584  24.919  45.021  1.00  0.00           C  
ATOM    922 H11R  PA    22      32.375  23.922  45.411  1.00  0.00           H  
ATOM    923 H11S  PA    22      32.392  24.896  43.946  1.00  0.00           H  
ATOM    924 C110  PA    22      31.592  25.877  45.701  1.00  0.00           C  
ATOM    925 H10R  PA    22      30.589  25.500  45.487  1.00  0.00           H  
ATOM    926 H10S  PA    22      31.656  26.879  45.271  1.00  0.00           H  
ATOM    927  C19  PA    22      31.786  25.953  47.230  1.00  0.00           C  
ATOM    928  H9R  PA    22      32.611  26.631  47.468  1.00  0.00           H  
ATOM    929  H9S  PA    22      32.059  24.968  47.616  1.00  0.00           H  
ATOM    930  C18  PA    22      30.489  26.408  47.920  1.00  0.00           C  
ATOM    931  H8R  PA    22      29.691  25.716  47.645  1.00  0.00           H  
ATOM    932  H8S  PA    22      30.183  27.395  47.572  1.00  0.00           H  
ATOM    933  C17  PA    22      30.587  26.387  49.447  1.00  0.00           C  
ATOM    934  H7R  PA    22      30.726  25.345  49.731  1.00  0.00           H  
ATOM    935  H7S  PA    22      29.626  26.699  49.861  1.00  0.00           H  
ATOM    936  C16  PA    22      31.704  27.260  50.063  1.00  0.00           C  
ATOM    937  H6R  PA    22      31.568  28.298  49.754  1.00  0.00           H  
ATOM    938  H6S  PA    22      32.692  26.941  49.722  1.00  0.00           H  
ATOM    939  C15  PA    22      31.638  27.197  51.597  1.00  0.00           C  
ATOM    940  H5R  PA    22      30.642  27.521  51.913  1.00  0.00           H  
ATOM    941  H5S  PA    22      32.354  27.901  52.024  1.00  0.00           H  
ATOM    942  C14  PA    22      31.941  25.797  52.164  1.00  0.00           C  
ATOM    943  H4R  PA    22      33.021  25.644  52.181  1.00  0.00           H  
ATOM    944  H4S  PA    22      31.512  25.010  51.549  1.00  0.00           H  
ATOM    945  C13  PA    22      31.381  25.645  53.576  1.00  0.00           C  
ATOM    946  H3R  PA    22      30.302  25.817  53.559  1.00  0.00           H  
ATOM    947  H3S  PA    22      31.855  26.398  54.199  1.00  0.00           H  
ATOM    948  C12  PA    22      31.659  24.275  54.200  1.00  0.00           C  
ATOM    949  H2R  PA    22      32.723  24.051  54.110  1.00  0.00           H  
ATOM    950  H2S  PA    22      31.095  23.499  53.680  1.00  0.00           H  
ATOM    951  C11  PE    23      31.278  24.238  55.656  1.00  0.00           C  
ATOM    952  O12  PE    23      30.937  25.198  56.330  1.00  0.00           O  
ATOM    953  O11  PE    23      31.349  22.986  56.141  1.00  0.00           O  
ATOM    954  C1   PE    23      31.039  22.769  57.542  1.00  0.00           C  
ATOM    955  HR   PE    23      31.662  23.420  58.164  1.00  0.00           H  
ATOM    956  HS   PE    23      31.286  21.731  57.773  1.00  0.00           H  
ATOM    957  C2   PE    23      29.532  22.982  57.847  1.00  0.00           C  
ATOM    958  HX   PE    23      29.194  23.952  57.476  1.00  0.00           H  
ATOM    959  C3   PE    23      29.319  22.959  59.379  1.00  0.00           C  
ATOM    960  HA   PE    23      30.008  23.660  59.861  1.00  0.00           H  
ATOM    961  HB   PE    23      29.537  21.958  59.764  1.00  0.00           H  
ATOM    962  O31  PE    23      27.950  23.303  59.717  1.00  0.00           O  
ATOM    963  P31  PE    23      27.517  24.788  60.094  1.00  0.00           P  
ATOM    964  O32  PE    23      27.509  25.539  58.698  1.00  0.00           O  
ATOM    965  C31  PE    23      26.601  25.167  57.638  1.00  0.00           C  
ATOM    966  H1A  PE    23      26.399  24.092  57.676  1.00  0.00           H  
ATOM    967  H1B  PE    23      27.094  25.380  56.685  1.00  0.00           H  
ATOM    968  C32  PE    23      25.283  25.964  57.743  1.00  0.00           C  
ATOM    969  H2A  PE    23      24.592  25.626  56.966  1.00  0.00           H  
ATOM    970  H2B  PE    23      24.815  25.809  58.719  1.00  0.00           H  
ATOM    971  N31  PE    23      25.436  27.454  57.587  1.00  0.00           N  
ATOM    972 HN1A  PE    23      24.511  27.917  57.438  1.00  0.00           H  
ATOM    973 HN1B  PE    23      25.819  27.900  58.444  1.00  0.00           H  
ATOM    974 HN1C  PE    23      26.041  27.708  56.781  1.00  0.00           H  
ATOM    975  O33  PE    23      26.132  24.695  60.613  1.00  0.00           O  
ATOM    976  O34  PE    23      28.552  25.448  60.915  1.00  0.00           O  
ATOM    977  O21  PE    23      28.753  21.909  57.238  1.00  0.00           O  
ATOM    978  C21  PE    23      28.311  22.053  55.971  1.00  0.00           C  
ATOM    979  O22  PE    23      28.416  23.081  55.330  1.00  0.00           O  
ATOM    980  C12  OL    24      27.683  20.778  55.446  1.00  0.00           C  
ATOM    981  H2R  OL    24      28.425  19.988  55.527  1.00  0.00           H  
ATOM    982  H2S  OL    24      26.860  20.494  56.101  1.00  0.00           H  
ATOM    983  C13  OL    24      27.184  20.848  53.982  1.00  0.00           C  
ATOM    984  H3R  OL    24      26.333  21.530  53.927  1.00  0.00           H  
ATOM    985  H3S  OL    24      27.970  21.230  53.327  1.00  0.00           H  
ATOM    986  C14  OL    24      26.736  19.469  53.462  1.00  0.00           C  
ATOM    987  H4R  OL    24      27.561  18.757  53.533  1.00  0.00           H  
ATOM    988  H4S  OL    24      25.943  19.094  54.111  1.00  0.00           H  
ATOM    989  C15  OL    24      26.229  19.504  52.006  1.00  0.00           C  
ATOM    990  H5R  OL    24      25.479  20.291  51.894  1.00  0.00           H  
ATOM    991  H5S  OL    24      27.053  19.728  51.323  1.00  0.00           H  
ATOM    992  C16  OL    24      25.583  18.161  51.625  1.00  0.00           C  
ATOM    993  H6R  OL    24      26.216  17.335  51.957  1.00  0.00           H  
ATOM    994  H6S  OL    24      24.643  18.069  52.171  1.00  0.00           H  
ATOM    995  C17  OL    24      25.320  18.005  50.116  1.00  0.00           C  
ATOM    996  H7R  OL    24      24.824  18.894  49.718  1.00  0.00           H  
ATOM    997  H7S  OL    24      26.272  17.904  49.587  1.00  0.00           H  
ATOM    998  C18  OL    24      24.442  16.766  49.855  1.00  0.00           C  
ATOM    999  H8R  OL    24      24.914  15.905  50.332  1.00  0.00           H  
ATOM   1000  H8S  OL    24      23.463  16.896  50.319  1.00  0.00           H  
ATOM   1001  C19  OL    24      24.340  16.475  48.378  1.00  0.00           C  
ATOM   1002  H9R  OL    24      25.292  16.221  47.916  1.00  0.00           H  
ATOM   1003 C110  OL    24      23.242  16.434  47.630  1.00  0.00           C  
ATOM   1004 H10R  OL    24      23.362  16.169  46.583  1.00  0.00           H  
ATOM   1005 C111  OL    24      21.811  16.740  48.040  1.00  0.00           C  
ATOM   1006 H11R  OL    24      21.745  17.149  49.049  1.00  0.00           H  
ATOM   1007 H11S  OL    24      21.418  17.500  47.362  1.00  0.00           H  
ATOM   1008 C112  OL    24      20.930  15.475  47.956  1.00  0.00           C  
ATOM   1009 H12R  OL    24      21.111  14.954  47.012  1.00  0.00           H  
ATOM   1010 H12S  OL    24      21.218  14.804  48.766  1.00  0.00           H  
ATOM   1011 C113  OL    24      19.422  15.769  48.041  1.00  0.00           C  
ATOM   1012 H13R  OL    24      19.211  16.489  48.834  1.00  0.00           H  
ATOM   1013 H13S  OL    24      19.122  16.236  47.100  1.00  0.00           H  
ATOM   1014 C114  OL    24      18.559  14.503  48.217  1.00  0.00           C  
ATOM   1015 H14R  OL    24      17.514  14.805  48.133  1.00  0.00           H  
ATOM   1016 H14S  OL    24      18.762  13.828  47.381  1.00  0.00           H  
ATOM   1017 C115  OL    24      18.727  13.715  49.537  1.00  0.00           C  
ATOM   1018 H15R  OL    24      18.085  12.833  49.480  1.00  0.00           H  
ATOM   1019 H15S  OL    24      19.752  13.353  49.640  1.00  0.00           H  
ATOM   1020 C116  OL    24      18.345  14.509  50.801  1.00  0.00           C  
ATOM   1021 H16R  OL    24      19.036  15.346  50.916  1.00  0.00           H  
ATOM   1022 H16S  OL    24      17.337  14.914  50.685  1.00  0.00           H  
ATOM   1023 C117  OL    24      18.410  13.639  52.073  1.00  0.00           C  
ATOM   1024 H17R  OL    24      17.781  12.752  51.958  1.00  0.00           H  
ATOM   1025 H17S  OL    24      19.436  13.295  52.215  1.00  0.00           H  
ATOM   1026 C118  OL    24      17.969  14.411  53.328  1.00  0.00           C  
ATOM   1027 H18R  OL    24      18.302  13.888  54.226  1.00  0.00           H  
ATOM   1028 H18S  OL    24      16.881  14.487  53.363  1.00  0.00           H  
ATOM   1029 H18T  OL    24      18.392  15.417  53.341  1.00  0.00           H  
TER    1030       OL    24 
ATOM   1030  C1  CHL    25      27.197  31.984  53.267  1.00  0.00           C  
ATOM   1031  H11 CHL    25      28.139  32.534  53.223  1.00  0.00           H  
ATOM   1032  H12 CHL    25      27.452  30.925  53.343  1.00  0.00           H  
ATOM   1033  C2  CHL    25      26.471  32.388  54.579  1.00  0.00           C  
ATOM   1034  H21 CHL    25      25.638  31.706  54.770  1.00  0.00           H  
ATOM   1035  H22 CHL    25      27.160  32.322  55.420  1.00  0.00           H  
ATOM   1036  C3  CHL    25      25.951  33.827  54.521  1.00  0.00           C  
ATOM   1037  H31 CHL    25      26.777  34.522  54.357  1.00  0.00           H  
ATOM   1038  C4  CHL    25      24.962  33.942  53.375  1.00  0.00           C  
ATOM   1039  H41 CHL    25      24.102  33.311  53.592  1.00  0.00           H  
ATOM   1040  H42 CHL    25      24.626  34.977  53.372  1.00  0.00           H  
ATOM   1041  C5  CHL    25      25.594  33.564  52.044  1.00  0.00           C  
ATOM   1042  C6  CHL    25      25.467  34.424  51.044  1.00  0.00           C  
ATOM   1043  H61 CHL    25      24.904  35.341  51.198  1.00  0.00           H  
ATOM   1044  C7  CHL    25      26.114  34.270  49.694  1.00  0.00           C  
ATOM   1045  H71 CHL    25      25.392  34.482  48.906  1.00  0.00           H  
ATOM   1046  H72 CHL    25      26.880  35.047  49.628  1.00  0.00           H  
ATOM   1047  C8  CHL    25      26.731  32.872  49.446  1.00  0.00           C  
ATOM   1048  H81 CHL    25      25.938  32.190  49.135  1.00  0.00           H  
ATOM   1049  C9  CHL    25      27.420  32.339  50.744  1.00  0.00           C  
ATOM   1050  H91 CHL    25      28.169  33.088  51.019  1.00  0.00           H  
ATOM   1051  C10 CHL    25      26.401  32.250  51.949  1.00  0.00           C  
ATOM   1052  C11 CHL    25      28.241  31.036  50.469  1.00  0.00           C  
ATOM   1053 H111 CHL    25      28.807  30.753  51.359  1.00  0.00           H  
ATOM   1054 H112 CHL    25      27.576  30.204  50.238  1.00  0.00           H  
ATOM   1055  C12 CHL    25      29.239  31.225  49.296  1.00  0.00           C  
ATOM   1056 H121 CHL    25      29.929  32.015  49.570  1.00  0.00           H  
ATOM   1057 H122 CHL    25      29.814  30.311  49.147  1.00  0.00           H  
ATOM   1058  C13 CHL    25      28.530  31.660  47.995  1.00  0.00           C  
ATOM   1059  C14 CHL    25      27.779  32.976  48.314  1.00  0.00           C  
ATOM   1060 H141 CHL    25      28.522  33.698  48.674  1.00  0.00           H  
ATOM   1061  C15 CHL    25      27.324  33.504  46.947  1.00  0.00           C  
ATOM   1062 H151 CHL    25      26.397  33.021  46.624  1.00  0.00           H  
ATOM   1063 H152 CHL    25      27.140  34.578  46.962  1.00  0.00           H  
ATOM   1064  C16 CHL    25      28.502  33.099  46.026  1.00  0.00           C  
ATOM   1065 H161 CHL    25      28.096  32.543  45.180  1.00  0.00           H  
ATOM   1066 H162 CHL    25      29.040  33.966  45.635  1.00  0.00           H  
ATOM   1067  C17 CHL    25      29.459  32.183  46.854  1.00  0.00           C  
ATOM   1068 H171 CHL    25      30.225  32.825  47.305  1.00  0.00           H  
ATOM   1069  C18 CHL    25      27.605  30.495  47.513  1.00  0.00           C  
ATOM   1070 H181 CHL    25      28.174  29.566  47.487  1.00  0.00           H  
ATOM   1071 H182 CHL    25      27.188  30.646  46.518  1.00  0.00           H  
ATOM   1072 H183 CHL    25      26.765  30.345  48.188  1.00  0.00           H  
ATOM   1073  C19 CHL    25      25.396  31.088  51.740  1.00  0.00           C  
ATOM   1074 H191 CHL    25      24.733  30.986  52.601  1.00  0.00           H  
ATOM   1075 H192 CHL    25      25.904  30.135  51.612  1.00  0.00           H  
ATOM   1076 H193 CHL    25      24.781  31.262  50.858  1.00  0.00           H  
ATOM   1077  C20 CHL    25      30.161  31.120  45.949  1.00  0.00           C  
ATOM   1078 H201 CHL    25      29.374  30.496  45.528  1.00  0.00           H  
ATOM   1079  C21 CHL    25      31.110  30.152  46.692  1.00  0.00           C  
ATOM   1080 H211 CHL    25      30.554  29.489  47.351  1.00  0.00           H  
ATOM   1081 H212 CHL    25      31.857  30.691  47.278  1.00  0.00           H  
ATOM   1082 H213 CHL    25      31.626  29.504  45.977  1.00  0.00           H  
ATOM   1083  C22 CHL    25      30.899  31.764  44.741  1.00  0.00           C  
ATOM   1084 H221 CHL    25      31.335  30.944  44.168  1.00  0.00           H  
ATOM   1085 H222 CHL    25      30.165  32.245  44.093  1.00  0.00           H  
ATOM   1086  C23 CHL    25      32.015  32.793  45.044  1.00  0.00           C  
ATOM   1087 H231 CHL    25      31.587  33.665  45.539  1.00  0.00           H  
ATOM   1088 H232 CHL    25      32.737  32.346  45.728  1.00  0.00           H  
ATOM   1089  C24 CHL    25      32.753  33.267  43.772  1.00  0.00           C  
ATOM   1090 H241 CHL    25      33.134  32.388  43.250  1.00  0.00           H  
ATOM   1091 H242 CHL    25      32.049  33.767  43.102  1.00  0.00           H  
ATOM   1092  C25 CHL    25      33.906  34.236  44.103  1.00  0.00           C  
ATOM   1093 H251 CHL    25      34.416  33.902  45.007  1.00  0.00           H  
ATOM   1094  C26 CHL    25      34.980  34.304  43.014  1.00  0.00           C  
ATOM   1095 H261 CHL    25      34.558  34.504  42.029  1.00  0.00           H  
ATOM   1096 H262 CHL    25      35.531  33.364  42.986  1.00  0.00           H  
ATOM   1097 H263 CHL    25      35.688  35.099  43.254  1.00  0.00           H  
ATOM   1098  C27 CHL    25      33.358  35.646  44.325  1.00  0.00           C  
ATOM   1099 H271 CHL    25      32.856  36.004  43.425  1.00  0.00           H  
ATOM   1100 H272 CHL    25      34.179  36.324  44.557  1.00  0.00           H  
ATOM   1101 H273 CHL    25      32.642  35.661  45.149  1.00  0.00           H  
ATOM   1102  O1  CHL    25      25.277  34.166  55.728  1.00  0.00           O  
ATOM   1103  HO1 CHL    25      26.018  34.492  56.312  1.00  0.00           H  
TER    1104      CHL    25 
ATOM   1104  C1  CHL    26      72.323  15.186  49.274  1.00  0.00           C  
ATOM   1105  H11 CHL    26      73.248  15.759  49.242  1.00  0.00           H  
ATOM   1106  H12 CHL    26      72.529  14.212  48.836  1.00  0.00           H  
ATOM   1107  C2  CHL    26      71.981  15.014  50.775  1.00  0.00           C  
ATOM   1108  H21 CHL    26      71.127  14.348  50.899  1.00  0.00           H  
ATOM   1109  H22 CHL    26      72.833  14.545  51.273  1.00  0.00           H  
ATOM   1110  C3  CHL    26      71.716  16.393  51.412  1.00  0.00           C  
ATOM   1111  H31 CHL    26      72.626  16.991  51.323  1.00  0.00           H  
ATOM   1112  C4  CHL    26      70.571  17.101  50.687  1.00  0.00           C  
ATOM   1113  H41 CHL    26      69.636  16.583  50.915  1.00  0.00           H  
ATOM   1114  H42 CHL    26      70.494  18.101  51.120  1.00  0.00           H  
ATOM   1115  C5  CHL    26      70.791  17.193  49.176  1.00  0.00           C  
ATOM   1116  C6  CHL    26      70.570  18.358  48.581  1.00  0.00           C  
ATOM   1117  H61 CHL    26      70.224  19.204  49.174  1.00  0.00           H  
ATOM   1118  C7  CHL    26      70.759  18.628  47.106  1.00  0.00           C  
ATOM   1119  H71 CHL    26      69.886  19.155  46.716  1.00  0.00           H  
ATOM   1120  H72 CHL    26      71.595  19.323  47.004  1.00  0.00           H  
ATOM   1121  C8  CHL    26      71.023  17.364  46.246  1.00  0.00           C  
ATOM   1122  H81 CHL    26      70.063  16.916  45.982  1.00  0.00           H  
ATOM   1123  C9  CHL    26      71.906  16.345  47.030  1.00  0.00           C  
ATOM   1124  H91 CHL    26      72.822  16.886  47.278  1.00  0.00           H  
ATOM   1125  C10 CHL    26      71.261  15.940  48.416  1.00  0.00           C  
ATOM   1126  C11 CHL    26      72.343  15.157  46.099  1.00  0.00           C  
ATOM   1127 H111 CHL    26      73.030  14.493  46.624  1.00  0.00           H  
ATOM   1128 H112 CHL    26      71.480  14.548  45.827  1.00  0.00           H  
ATOM   1129  C12 CHL    26      73.043  15.636  44.788  1.00  0.00           C  
ATOM   1130 H121 CHL    26      73.976  16.144  45.037  1.00  0.00           H  
ATOM   1131 H122 CHL    26      73.308  14.771  44.180  1.00  0.00           H  
ATOM   1132  C13 CHL    26      72.153  16.617  43.986  1.00  0.00           C  
ATOM   1133  C14 CHL    26      71.796  17.769  44.965  1.00  0.00           C  
ATOM   1134 H141 CHL    26      72.748  18.161  45.334  1.00  0.00           H  
ATOM   1135  C15 CHL    26      71.243  18.916  44.115  1.00  0.00           C  
ATOM   1136 H151 CHL    26      70.157  18.854  44.007  1.00  0.00           H  
ATOM   1137 H152 CHL    26      71.501  19.882  44.558  1.00  0.00           H  
ATOM   1138  C16 CHL    26      71.967  18.722  42.766  1.00  0.00           C  
ATOM   1139 H161 CHL    26      71.216  18.548  42.001  1.00  0.00           H  
ATOM   1140 H162 CHL    26      72.528  19.623  42.505  1.00  0.00           H  
ATOM   1141  C17 CHL    26      72.884  17.463  42.890  1.00  0.00           C  
ATOM   1142 H171 CHL    26      73.831  17.802  43.325  1.00  0.00           H  
ATOM   1143  C18 CHL    26      70.898  15.862  43.435  1.00  0.00           C  
ATOM   1144 H181 CHL    26      71.186  15.016  42.807  1.00  0.00           H  
ATOM   1145 H182 CHL    26      70.255  16.518  42.850  1.00  0.00           H  
ATOM   1146 H183 CHL    26      70.284  15.465  44.241  1.00  0.00           H  
ATOM   1147  C19 CHL    26      70.028  15.034  48.203  1.00  0.00           C  
ATOM   1148 H191 CHL    26      70.285  14.093  47.714  1.00  0.00           H  
ATOM   1149 H192 CHL    26      69.284  15.549  47.594  1.00  0.00           H  
ATOM   1150 H193 CHL    26      69.561  14.810  49.160  1.00  0.00           H  
ATOM   1151  C20 CHL    26      73.227  16.812  41.501  1.00  0.00           C  
ATOM   1152 H201 CHL    26      72.293  16.589  40.988  1.00  0.00           H  
ATOM   1153  C21 CHL    26      73.979  15.468  41.610  1.00  0.00           C  
ATOM   1154 H211 CHL    26      74.328  15.151  40.627  1.00  0.00           H  
ATOM   1155 H212 CHL    26      73.303  14.691  41.963  1.00  0.00           H  
ATOM   1156 H213 CHL    26      74.842  15.523  42.278  1.00  0.00           H  
ATOM   1157  C22 CHL    26      74.030  17.810  40.611  1.00  0.00           C  
ATOM   1158 H221 CHL    26      73.512  18.768  40.619  1.00  0.00           H  
ATOM   1159 H222 CHL    26      75.019  17.977  41.046  1.00  0.00           H  
ATOM   1160  C23 CHL    26      74.205  17.384  39.131  1.00  0.00           C  
ATOM   1161 H231 CHL    26      74.942  16.582  39.057  1.00  0.00           H  
ATOM   1162 H232 CHL    26      73.257  16.980  38.765  1.00  0.00           H  
ATOM   1163  C24 CHL    26      74.617  18.522  38.170  1.00  0.00           C  
ATOM   1164 H241 CHL    26      74.680  18.111  37.161  1.00  0.00           H  
ATOM   1165 H242 CHL    26      73.817  19.264  38.159  1.00  0.00           H  
ATOM   1166  C25 CHL    26      75.934  19.262  38.455  1.00  0.00           C  
ATOM   1167 H251 CHL    26      75.815  19.852  39.363  1.00  0.00           H  
ATOM   1168  C26 CHL    26      77.148  18.334  38.594  1.00  0.00           C  
ATOM   1169 H261 CHL    26      76.984  17.618  39.398  1.00  0.00           H  
ATOM   1170 H262 CHL    26      78.050  18.902  38.835  1.00  0.00           H  
ATOM   1171 H263 CHL    26      77.324  17.789  37.664  1.00  0.00           H  
ATOM   1172  C27 CHL    26      76.187  20.224  37.296  1.00  0.00           C  
ATOM   1173 H271 CHL    26      77.040  20.865  37.517  1.00  0.00           H  
ATOM   1174 H272 CHL    26      75.312  20.854  37.123  1.00  0.00           H  
ATOM   1175 H273 CHL    26      76.399  19.668  36.381  1.00  0.00           H  
ATOM   1176  O1  CHL    26      71.333  16.282  52.782  1.00  0.00           O  
ATOM   1177  HO1 CHL    26      72.022  15.707  53.212  1.00  0.00           H  
TER    1178      CHL    26 
ATOM   1178 C116  PA    27      36.814  73.603  41.048  1.00  0.00           C  
ATOM   1179 H16R  PA    27      37.899  73.715  41.000  1.00  0.00           H  
ATOM   1180 H16S  PA    27      36.362  74.577  40.855  1.00  0.00           H  
ATOM   1181 H16T  PA    27      36.504  72.904  40.267  1.00  0.00           H  
ATOM   1182 C115  PA    27      36.386  73.100  42.435  1.00  0.00           C  
ATOM   1183 H15R  PA    27      36.799  73.770  43.192  1.00  0.00           H  
ATOM   1184 H15S  PA    27      36.807  72.106  42.596  1.00  0.00           H  
ATOM   1185 C114  PA    27      34.854  73.011  42.562  1.00  0.00           C  
ATOM   1186 H14R  PA    27      34.510  72.341  41.775  1.00  0.00           H  
ATOM   1187 H14S  PA    27      34.398  73.986  42.372  1.00  0.00           H  
ATOM   1188 C113  PA    27      34.358  72.463  43.917  1.00  0.00           C  
ATOM   1189 H13R  PA    27      34.688  71.430  44.027  1.00  0.00           H  
ATOM   1190 H13S  PA    27      33.266  72.448  43.894  1.00  0.00           H  
ATOM   1191 C112  PA    27      34.815  73.249  45.163  1.00  0.00           C  
ATOM   1192 H12R  PA    27      34.299  74.211  45.202  1.00  0.00           H  
ATOM   1193 H12S  PA    27      35.884  73.457  45.099  1.00  0.00           H  
ATOM   1194 C111  PA    27      34.551  72.486  46.479  1.00  0.00           C  
ATOM   1195 H11R  PA    27      34.770  73.167  47.303  1.00  0.00           H  
ATOM   1196 H11S  PA    27      35.253  71.652  46.559  1.00  0.00           H  
ATOM   1197 C110  PA    27      33.120  71.910  46.591  1.00  0.00           C  
ATOM   1198 H10R  PA    27      33.025  71.103  45.865  1.00  0.00           H  
ATOM   1199 H10S  PA    27      32.388  72.678  46.326  1.00  0.00           H  
ATOM   1200  C19  PA    27      32.785  71.343  47.984  1.00  0.00           C  
ATOM   1201  H9R  PA    27      33.648  70.802  48.371  1.00  0.00           H  
ATOM   1202  H9S  PA    27      31.959  70.628  47.919  1.00  0.00           H  
ATOM   1203  C18  PA    27      32.385  72.482  48.933  1.00  0.00           C  
ATOM   1204  H8R  PA    27      31.443  72.907  48.578  1.00  0.00           H  
ATOM   1205  H8S  PA    27      33.144  73.262  48.878  1.00  0.00           H  
ATOM   1206  C17  PA    27      32.199  72.056  50.396  1.00  0.00           C  
ATOM   1207  H7R  PA    27      33.166  71.806  50.838  1.00  0.00           H  
ATOM   1208  H7S  PA    27      31.562  71.176  50.435  1.00  0.00           H  
ATOM   1209  C16  PA    27      31.552  73.184  51.210  1.00  0.00           C  
ATOM   1210  H6R  PA    27      30.590  73.450  50.768  1.00  0.00           H  
ATOM   1211  H6S  PA    27      32.201  74.058  51.140  1.00  0.00           H  
ATOM   1212  C15  PA    27      31.336  72.816  52.688  1.00  0.00           C  
ATOM   1213  H5R  PA    27      31.198  73.744  53.244  1.00  0.00           H  
ATOM   1214  H5S  PA    27      32.243  72.343  53.064  1.00  0.00           H  
ATOM   1215  C14  PA    27      30.114  71.892  52.918  1.00  0.00           C  
ATOM   1216  H4R  PA    27      30.240  70.964  52.362  1.00  0.00           H  
ATOM   1217  H4S  PA    27      29.234  72.380  52.497  1.00  0.00           H  
ATOM   1218  C13  PA    27      29.832  71.545  54.399  1.00  0.00           C  
ATOM   1219  H3R  PA    27      30.663  70.980  54.821  1.00  0.00           H  
ATOM   1220  H3S  PA    27      28.950  70.903  54.473  1.00  0.00           H  
ATOM   1221  C12  PA    27      29.620  72.796  55.264  1.00  0.00           C  
ATOM   1222  H2R  PA    27      28.849  73.429  54.825  1.00  0.00           H  
ATOM   1223  H2S  PA    27      30.545  73.371  55.305  1.00  0.00           H  
ATOM   1224  C11  PC    28      29.243  72.412  56.670  1.00  0.00           C  
ATOM   1225  O12  PC    28      28.104  72.296  57.076  1.00  0.00           O  
ATOM   1226  O11  PC    28      30.335  72.196  57.427  1.00  0.00           O  
ATOM   1227  C1   PC    28      30.128  71.697  58.776  1.00  0.00           C  
ATOM   1228  HR   PC    28      29.576  70.755  58.730  1.00  0.00           H  
ATOM   1229  HS   PC    28      29.522  72.413  59.337  1.00  0.00           H  
ATOM   1230  C2   PC    28      31.480  71.450  59.495  1.00  0.00           C  
ATOM   1231  HX   PC    28      31.266  71.088  60.501  1.00  0.00           H  
ATOM   1232  C3   PC    28      32.330  72.749  59.612  1.00  0.00           C  
ATOM   1233  HA   PC    28      31.839  73.473  60.266  1.00  0.00           H  
ATOM   1234  HB   PC    28      32.395  73.199  58.617  1.00  0.00           H  
ATOM   1235  O31  PC    28      33.701  72.486  60.076  1.00  0.00           O  
ATOM   1236  P31  PC    28      34.073  72.115  61.604  1.00  0.00           P  
ATOM   1237  O32  PC    28      34.398  73.512  62.309  1.00  0.00           O  
ATOM   1238  C31  PC    28      33.374  74.400  62.811  1.00  0.00           C  
ATOM   1239  H1A  PC    28      32.454  74.279  62.234  1.00  0.00           H  
ATOM   1240  H1B  PC    28      33.749  75.412  62.664  1.00  0.00           H  
ATOM   1241  C32  PC    28      33.130  74.132  64.317  1.00  0.00           C  
ATOM   1242  H2A  PC    28      34.068  74.206  64.868  1.00  0.00           H  
ATOM   1243  H2B  PC    28      32.758  73.115  64.432  1.00  0.00           H  
ATOM   1244  N31  PC    28      32.164  75.020  65.069  1.00  0.00           N  
ATOM   1245  C33  PC    28      32.810  76.318  65.407  1.00  0.00           C  
ATOM   1246  H3A  PC    28      33.625  76.136  66.113  1.00  0.00           H  
ATOM   1247  H3B  PC    28      32.049  76.959  65.855  1.00  0.00           H  
ATOM   1248  H3C  PC    28      33.188  76.763  64.486  1.00  0.00           H  
ATOM   1249  C34  PC    28      30.906  75.330  64.324  1.00  0.00           C  
ATOM   1250  H4A  PC    28      31.148  75.969  63.475  1.00  0.00           H  
ATOM   1251  H4B  PC    28      30.241  75.862  65.005  1.00  0.00           H  
ATOM   1252  H4C  PC    28      30.423  74.406  63.999  1.00  0.00           H  
ATOM   1253  C35  PC    28      31.780  74.329  66.333  1.00  0.00           C  
ATOM   1254  H5A  PC    28      31.397  73.345  66.065  1.00  0.00           H  
ATOM   1255  H5B  PC    28      31.004  74.916  66.832  1.00  0.00           H  
ATOM   1256  H5C  PC    28      32.663  74.232  66.970  1.00  0.00           H  
ATOM   1257  O33  PC    28      32.886  71.517  62.251  1.00  0.00           O  
ATOM   1258  O34  PC    28      35.329  71.320  61.602  1.00  0.00           O  
ATOM   1259  O21  PC    28      32.263  70.463  58.760  1.00  0.00           O  
ATOM   1260  C21  PC    28      31.869  69.177  58.656  1.00  0.00           C  
ATOM   1261  O22  PC    28      30.841  68.734  59.147  1.00  0.00           O  
ATOM   1262  C12  OL    29      32.870  68.383  57.843  1.00  0.00           C  
ATOM   1263  H2R  OL    29      33.855  68.662  58.224  1.00  0.00           H  
ATOM   1264  H2S  OL    29      32.765  67.312  58.010  1.00  0.00           H  
ATOM   1265  C13  OL    29      32.820  68.723  56.332  1.00  0.00           C  
ATOM   1266  H3R  OL    29      32.780  69.809  56.240  1.00  0.00           H  
ATOM   1267  H3S  OL    29      33.759  68.400  55.875  1.00  0.00           H  
ATOM   1268  C14  OL    29      31.658  68.124  55.507  1.00  0.00           C  
ATOM   1269  H4R  OL    29      31.673  67.037  55.610  1.00  0.00           H  
ATOM   1270  H4S  OL    29      30.711  68.486  55.910  1.00  0.00           H  
ATOM   1271  C15  OL    29      31.792  68.508  54.007  1.00  0.00           C  
ATOM   1272  H5R  OL    29      31.967  69.584  53.934  1.00  0.00           H  
ATOM   1273  H5S  OL    29      32.687  68.028  53.610  1.00  0.00           H  
ATOM   1274  C16  OL    29      30.597  68.151  53.089  1.00  0.00           C  
ATOM   1275  H6R  OL    29      30.292  67.112  53.238  1.00  0.00           H  
ATOM   1276  H6S  OL    29      29.743  68.779  53.356  1.00  0.00           H  
ATOM   1277  C17  OL    29      30.962  68.356  51.595  1.00  0.00           C  
ATOM   1278  H7R  OL    29      31.289  69.381  51.439  1.00  0.00           H  
ATOM   1279  H7S  OL    29      31.815  67.733  51.349  1.00  0.00           H  
ATOM   1280  C18  OL    29      29.841  68.017  50.594  1.00  0.00           C  
ATOM   1281  H8R  OL    29      29.421  67.049  50.859  1.00  0.00           H  
ATOM   1282  H8S  OL    29      29.056  68.771  50.677  1.00  0.00           H  
ATOM   1283  C19  OL    29      30.336  68.002  49.161  1.00  0.00           C  
ATOM   1284  H9R  OL    29      30.905  68.879  48.857  1.00  0.00           H  
ATOM   1285 C110  OL    29      30.108  67.038  48.270  1.00  0.00           C  
ATOM   1286 H10R  OL    29      30.510  67.155  47.266  1.00  0.00           H  
ATOM   1287 C111  OL    29      29.369  65.732  48.523  1.00  0.00           C  
ATOM   1288 H11R  OL    29      29.835  64.929  47.948  1.00  0.00           H  
ATOM   1289 H11S  OL    29      29.455  65.433  49.568  1.00  0.00           H  
ATOM   1290 C112  OL    29      27.859  65.814  48.221  1.00  0.00           C  
ATOM   1291 H12R  OL    29      27.405  64.884  48.570  1.00  0.00           H  
ATOM   1292 H12S  OL    29      27.441  66.617  48.827  1.00  0.00           H  
ATOM   1293 C113  OL    29      27.429  66.054  46.758  1.00  0.00           C  
ATOM   1294 H13R  OL    29      26.338  66.100  46.730  1.00  0.00           H  
ATOM   1295 H13S  OL    29      27.805  67.022  46.419  1.00  0.00           H  
ATOM   1296 C114  OL    29      27.880  64.941  45.797  1.00  0.00           C  
ATOM   1297 H14R  OL    29      28.962  65.004  45.662  1.00  0.00           H  
ATOM   1298 H14S  OL    29      27.658  63.974  46.254  1.00  0.00           H  
ATOM   1299 C115  OL    29      27.188  65.000  44.416  1.00  0.00           C  
ATOM   1300 H15R  OL    29      27.639  64.242  43.771  1.00  0.00           H  
ATOM   1301 H15S  OL    29      26.134  64.734  44.523  1.00  0.00           H  
ATOM   1302 C116  OL    29      27.298  66.371  43.718  1.00  0.00           C  
ATOM   1303 H16R  OL    29      26.643  67.098  44.206  1.00  0.00           H  
ATOM   1304 H16S  OL    29      28.321  66.734  43.817  1.00  0.00           H  
ATOM   1305 C117  OL    29      26.947  66.279  42.222  1.00  0.00           C  
ATOM   1306 H17R  OL    29      27.572  65.513  41.762  1.00  0.00           H  
ATOM   1307 H17S  OL    29      25.905  65.969  42.116  1.00  0.00           H  
ATOM   1308 C118  OL    29      27.191  67.601  41.472  1.00  0.00           C  
ATOM   1309 H18R  OL    29      26.449  68.351  41.754  1.00  0.00           H  
ATOM   1310 H18S  OL    29      27.148  67.451  40.391  1.00  0.00           H  
ATOM   1311 H18T  OL    29      28.183  67.986  41.712  1.00  0.00           H  
TER    1312       OL    29 
ATOM   1312  C1  CHL    30      30.117  11.808  52.654  1.00  0.00           C  
ATOM   1313  H11 CHL    30      30.487  12.816  52.855  1.00  0.00           H  
ATOM   1314  H12 CHL    30      30.991  11.213  52.398  1.00  0.00           H  
ATOM   1315  C2  CHL    30      29.490  11.229  53.956  1.00  0.00           C  
ATOM   1316  H21 CHL    30      29.301  10.160  53.841  1.00  0.00           H  
ATOM   1317  H22 CHL    30      30.202  11.334  54.776  1.00  0.00           H  
ATOM   1318  C3  CHL    30      28.181  11.946  54.341  1.00  0.00           C  
ATOM   1319  H31 CHL    30      28.408  12.985  54.585  1.00  0.00           H  
ATOM   1320  C4  CHL    30      27.193  11.905  53.165  1.00  0.00           C  
ATOM   1321  H41 CHL    30      26.878  10.869  53.024  1.00  0.00           H  
ATOM   1322  H42 CHL    30      26.305  12.470  53.449  1.00  0.00           H  
ATOM   1323  C5  CHL    30      27.800  12.446  51.867  1.00  0.00           C  
ATOM   1324  C6  CHL    30      27.169  13.395  51.178  1.00  0.00           C  
ATOM   1325  H61 CHL    30      26.213  13.770  51.530  1.00  0.00           H  
ATOM   1326  C7  CHL    30      27.664  13.998  49.877  1.00  0.00           C  
ATOM   1327  H71 CHL    30      26.837  14.131  49.176  1.00  0.00           H  
ATOM   1328  H72 CHL    30      28.049  15.002  50.069  1.00  0.00           H  
ATOM   1329  C8  CHL    30      28.746  13.119  49.214  1.00  0.00           C  
ATOM   1330  H81 CHL    30      28.258  12.222  48.829  1.00  0.00           H  
ATOM   1331  C9  CHL    30      29.800  12.732  50.303  1.00  0.00           C  
ATOM   1332  H91 CHL    30      30.088  13.679  50.769  1.00  0.00           H  
ATOM   1333  C10 CHL    30      29.151  11.846  51.434  1.00  0.00           C  
ATOM   1334  C11 CHL    30      31.135  12.166  49.717  1.00  0.00           C  
ATOM   1335 H111 CHL    30      31.888  12.118  50.505  1.00  0.00           H  
ATOM   1336 H112 CHL    30      31.022  11.149  49.346  1.00  0.00           H  
ATOM   1337  C12 CHL    30      31.669  13.030  48.554  1.00  0.00           C  
ATOM   1338 H121 CHL    30      31.910  14.028  48.940  1.00  0.00           H  
ATOM   1339 H122 CHL    30      32.606  12.593  48.213  1.00  0.00           H  
ATOM   1340  C13 CHL    30      30.604  13.135  47.419  1.00  0.00           C  
ATOM   1341  C14 CHL    30      29.409  13.888  48.041  1.00  0.00           C  
ATOM   1342 H141 CHL    30      29.789  14.826  48.457  1.00  0.00           H  
ATOM   1343  C15 CHL    30      28.528  14.277  46.837  1.00  0.00           C  
ATOM   1344 H151 CHL    30      27.898  13.435  46.538  1.00  0.00           H  
ATOM   1345 H152 CHL    30      27.885  15.137  47.044  1.00  0.00           H  
ATOM   1346  C16 CHL    30      29.560  14.578  45.722  1.00  0.00           C  
ATOM   1347 H161 CHL    30      29.280  14.033  44.815  1.00  0.00           H  
ATOM   1348 H162 CHL    30      29.576  15.644  45.479  1.00  0.00           H  
ATOM   1349  C17 CHL    30      30.953  14.109  46.255  1.00  0.00           C  
ATOM   1350 H171 CHL    30      31.459  14.975  46.693  1.00  0.00           H  
ATOM   1351  C18 CHL    30      30.170  11.728  46.866  1.00  0.00           C  
ATOM   1352 H181 CHL    30      29.518  11.823  45.996  1.00  0.00           H  
ATOM   1353 H182 CHL    30      29.627  11.130  47.595  1.00  0.00           H  
ATOM   1354 H183 CHL    30      31.030  11.134  46.565  1.00  0.00           H  
ATOM   1355  C19 CHL    30      28.903  10.389  50.954  1.00  0.00           C  
ATOM   1356 H191 CHL    30      28.551   9.761  51.770  1.00  0.00           H  
ATOM   1357 H192 CHL    30      29.815   9.923  50.583  1.00  0.00           H  
ATOM   1358 H193 CHL    30      28.143  10.355  50.173  1.00  0.00           H  
ATOM   1359  C20 CHL    30      31.847  13.545  45.108  1.00  0.00           C  
ATOM   1360 H201 CHL    30      31.259  12.798  44.571  1.00  0.00           H  
ATOM   1361  C21 CHL    30      33.130  12.851  45.604  1.00  0.00           C  
ATOM   1362 H211 CHL    30      32.904  11.897  46.073  1.00  0.00           H  
ATOM   1363 H212 CHL    30      33.648  13.484  46.328  1.00  0.00           H  
ATOM   1364 H213 CHL    30      33.806  12.641  44.772  1.00  0.00           H  
ATOM   1365  C22 CHL    30      32.205  14.626  44.060  1.00  0.00           C  
ATOM   1366 H221 CHL    30      32.325  14.095  43.118  1.00  0.00           H  
ATOM   1367 H222 CHL    30      31.363  15.306  43.926  1.00  0.00           H  
ATOM   1368  C23 CHL    30      33.485  15.459  44.324  1.00  0.00           C  
ATOM   1369 H231 CHL    30      33.372  15.992  45.271  1.00  0.00           H  
ATOM   1370 H232 CHL    30      34.359  14.814  44.424  1.00  0.00           H  
ATOM   1371  C24 CHL    30      33.778  16.474  43.197  1.00  0.00           C  
ATOM   1372 H241 CHL    30      32.987  17.223  43.194  1.00  0.00           H  
ATOM   1373 H242 CHL    30      34.701  17.007  43.434  1.00  0.00           H  
ATOM   1374  C25 CHL    30      33.893  15.870  41.781  1.00  0.00           C  
ATOM   1375 H251 CHL    30      33.072  15.181  41.599  1.00  0.00           H  
ATOM   1376  C26 CHL    30      35.225  15.133  41.567  1.00  0.00           C  
ATOM   1377 H261 CHL    30      35.371  14.341  42.305  1.00  0.00           H  
ATOM   1378 H262 CHL    30      36.046  15.843  41.640  1.00  0.00           H  
ATOM   1379 H263 CHL    30      35.269  14.673  40.578  1.00  0.00           H  
ATOM   1380  C27 CHL    30      33.727  16.969  40.734  1.00  0.00           C  
ATOM   1381 H271 CHL    30      34.407  17.800  40.911  1.00  0.00           H  
ATOM   1382 H272 CHL    30      32.708  17.354  40.770  1.00  0.00           H  
ATOM   1383 H273 CHL    30      33.910  16.565  39.738  1.00  0.00           H  
ATOM   1384  O1  CHL    30      27.574  11.311  55.470  1.00  0.00           O  
ATOM   1385  HO1 CHL    30      26.749  11.858  55.638  1.00  0.00           H  
TER    1386      CHL    30 
ATOM   1386 C116  PA    31      63.134  21.173  38.683  1.00  0.00           C  
ATOM   1387 H16R  PA    31      63.521  22.026  38.118  1.00  0.00           H  
ATOM   1388 H16S  PA    31      62.371  20.677  38.077  1.00  0.00           H  
ATOM   1389 H16T  PA    31      63.954  20.474  38.848  1.00  0.00           H  
ATOM   1390 C115  PA    31      62.536  21.621  40.033  1.00  0.00           C  
ATOM   1391 H15R  PA    31      62.335  20.746  40.654  1.00  0.00           H  
ATOM   1392 H15S  PA    31      61.577  22.103  39.836  1.00  0.00           H  
ATOM   1393 C114  PA    31      63.447  22.591  40.813  1.00  0.00           C  
ATOM   1394 H14R  PA    31      63.758  23.395  40.141  1.00  0.00           H  
ATOM   1395 H14S  PA    31      64.354  22.077  41.136  1.00  0.00           H  
ATOM   1396 C113  PA    31      62.787  23.233  42.048  1.00  0.00           C  
ATOM   1397 H13R  PA    31      61.922  23.815  41.719  1.00  0.00           H  
ATOM   1398 H13S  PA    31      63.493  23.943  42.479  1.00  0.00           H  
ATOM   1399 C112  PA    31      62.289  22.295  43.164  1.00  0.00           C  
ATOM   1400 H12R  PA    31      61.412  21.767  42.805  1.00  0.00           H  
ATOM   1401 H12S  PA    31      61.945  22.945  43.966  1.00  0.00           H  
ATOM   1402 C111  PA    31      63.272  21.265  43.761  1.00  0.00           C  
ATOM   1403 H11R  PA    31      64.109  21.777  44.240  1.00  0.00           H  
ATOM   1404 H11S  PA    31      63.682  20.643  42.962  1.00  0.00           H  
ATOM   1405 C110  PA    31      62.555  20.362  44.796  1.00  0.00           C  
ATOM   1406 H10R  PA    31      63.210  19.534  45.079  1.00  0.00           H  
ATOM   1407 H10S  PA    31      61.685  19.897  44.328  1.00  0.00           H  
ATOM   1408  C19  PA    31      62.068  21.123  46.054  1.00  0.00           C  
ATOM   1409  H9R  PA    31      61.423  20.457  46.630  1.00  0.00           H  
ATOM   1410  H9S  PA    31      61.438  21.962  45.756  1.00  0.00           H  
ATOM   1411  C18  PA    31      63.207  21.658  46.952  1.00  0.00           C  
ATOM   1412  H8R  PA    31      63.796  22.389  46.394  1.00  0.00           H  
ATOM   1413  H8S  PA    31      63.875  20.836  47.209  1.00  0.00           H  
ATOM   1414  C17  PA    31      62.703  22.336  48.245  1.00  0.00           C  
ATOM   1415  H7R  PA    31      61.686  21.998  48.457  1.00  0.00           H  
ATOM   1416  H7S  PA    31      62.655  23.411  48.073  1.00  0.00           H  
ATOM   1417  C16  PA    31      63.596  22.053  49.474  1.00  0.00           C  
ATOM   1418  H6R  PA    31      64.588  22.484  49.313  1.00  0.00           H  
ATOM   1419  H6S  PA    31      63.734  20.973  49.570  1.00  0.00           H  
ATOM   1420  C15  PA    31      62.999  22.578  50.800  1.00  0.00           C  
ATOM   1421  H5R  PA    31      63.506  22.069  51.620  1.00  0.00           H  
ATOM   1422  H5S  PA    31      61.948  22.284  50.844  1.00  0.00           H  
ATOM   1423  C14  PA    31      63.107  24.112  50.975  1.00  0.00           C  
ATOM   1424  H4R  PA    31      62.496  24.574  50.199  1.00  0.00           H  
ATOM   1425  H4S  PA    31      64.136  24.425  50.798  1.00  0.00           H  
ATOM   1426  C13  PA    31      62.639  24.671  52.342  1.00  0.00           C  
ATOM   1427  H3R  PA    31      61.641  24.287  52.567  1.00  0.00           H  
ATOM   1428  H3S  PA    31      62.535  25.755  52.260  1.00  0.00           H  
ATOM   1429  C12  PA    31      63.587  24.389  53.526  1.00  0.00           C  
ATOM   1430  H2R  PA    31      63.759  23.317  53.636  1.00  0.00           H  
ATOM   1431  H2S  PA    31      64.555  24.860  53.344  1.00  0.00           H  
ATOM   1432  C11  PC    32      63.004  24.940  54.809  1.00  0.00           C  
ATOM   1433  O12  PC    32      61.931  24.583  55.260  1.00  0.00           O  
ATOM   1434  O11  PC    32      63.780  25.892  55.364  1.00  0.00           O  
ATOM   1435  C1   PC    32      63.334  26.527  56.604  1.00  0.00           C  
ATOM   1436  HR   PC    32      64.237  26.773  57.169  1.00  0.00           H  
ATOM   1437  HS   PC    32      62.727  25.846  57.205  1.00  0.00           H  
ATOM   1438  C2   PC    32      62.578  27.859  56.356  1.00  0.00           C  
ATOM   1439  HX   PC    32      63.301  28.538  55.901  1.00  0.00           H  
ATOM   1440  C3   PC    32      62.109  28.497  57.692  1.00  0.00           C  
ATOM   1441  HA   PC    32      61.697  29.495  57.506  1.00  0.00           H  
ATOM   1442  HB   PC    32      62.994  28.605  58.324  1.00  0.00           H  
ATOM   1443  O31  PC    32      61.130  27.691  58.419  1.00  0.00           O  
ATOM   1444  P31  PC    32      60.984  27.789  60.021  1.00  0.00           P  
ATOM   1445  O32  PC    32      62.082  26.767  60.543  1.00  0.00           O  
ATOM   1446  C31  PC    32      63.369  27.204  61.044  1.00  0.00           C  
ATOM   1447  H1A  PC    32      63.766  28.002  60.411  1.00  0.00           H  
ATOM   1448  H1B  PC    32      64.080  26.372  60.994  1.00  0.00           H  
ATOM   1449  C32  PC    32      63.218  27.699  62.508  1.00  0.00           C  
ATOM   1450  H2A  PC    32      62.577  28.583  62.506  1.00  0.00           H  
ATOM   1451  H2B  PC    32      64.200  27.999  62.877  1.00  0.00           H  
ATOM   1452  N31  PC    32      62.653  26.765  63.566  1.00  0.00           N  
ATOM   1453  C33  PC    32      61.198  27.023  63.796  1.00  0.00           C  
ATOM   1454  H3A  PC    32      60.661  26.912  62.854  1.00  0.00           H  
ATOM   1455  H3B  PC    32      61.084  28.041  64.175  1.00  0.00           H  
ATOM   1456  H3C  PC    32      60.826  26.308  64.535  1.00  0.00           H  
ATOM   1457  C34  PC    32      62.870  25.325  63.241  1.00  0.00           C  
ATOM   1458  H4A  PC    32      62.185  24.723  63.837  1.00  0.00           H  
ATOM   1459  H4B  PC    32      63.906  25.091  63.489  1.00  0.00           H  
ATOM   1460  H4C  PC    32      62.696  25.158  62.178  1.00  0.00           H  
ATOM   1461  C35  PC    32      63.357  27.010  64.857  1.00  0.00           C  
ATOM   1462  H5A  PC    32      64.331  26.519  64.806  1.00  0.00           H  
ATOM   1463  H5B  PC    32      62.767  26.596  65.676  1.00  0.00           H  
ATOM   1464  H5C  PC    32      63.484  28.083  65.000  1.00  0.00           H  
ATOM   1465  O33  PC    32      61.349  29.153  60.463  1.00  0.00           O  
ATOM   1466  O34  PC    32      59.676  27.224  60.409  1.00  0.00           O  
ATOM   1467  O21  PC    32      61.435  27.665  55.464  1.00  0.00           O  
ATOM   1468  C21  PC    32      61.226  28.574  54.489  1.00  0.00           C  
ATOM   1469  O22  PC    32      61.909  29.571  54.328  1.00  0.00           O  
ATOM   1470  C12  OL    33      60.091  28.223  53.556  1.00  0.00           C  
ATOM   1471  H2R  OL    33      59.781  27.191  53.733  1.00  0.00           H  
ATOM   1472  H2S  OL    33      59.232  28.864  53.768  1.00  0.00           H  
ATOM   1473  C13  OL    33      60.537  28.394  52.088  1.00  0.00           C  
ATOM   1474  H3R  OL    33      60.437  29.441  51.793  1.00  0.00           H  
ATOM   1475  H3S  OL    33      61.593  28.129  52.004  1.00  0.00           H  
ATOM   1476  C14  OL    33      59.744  27.504  51.123  1.00  0.00           C  
ATOM   1477  H4R  OL    33      59.936  26.459  51.379  1.00  0.00           H  
ATOM   1478  H4S  OL    33      58.676  27.687  51.261  1.00  0.00           H  
ATOM   1479  C15  OL    33      60.093  27.725  49.640  1.00  0.00           C  
ATOM   1480  H5R  OL    33      59.489  27.019  49.074  1.00  0.00           H  
ATOM   1481  H5S  OL    33      59.784  28.726  49.328  1.00  0.00           H  
ATOM   1482  C16  OL    33      61.581  27.518  49.277  1.00  0.00           C  
ATOM   1483  H6R  OL    33      62.195  28.312  49.708  1.00  0.00           H  
ATOM   1484  H6S  OL    33      61.935  26.577  49.696  1.00  0.00           H  
ATOM   1485  C17  OL    33      61.787  27.480  47.752  1.00  0.00           C  
ATOM   1486  H7R  OL    33      61.301  28.351  47.305  1.00  0.00           H  
ATOM   1487  H7S  OL    33      62.851  27.558  47.525  1.00  0.00           H  
ATOM   1488  C18  OL    33      61.233  26.185  47.123  1.00  0.00           C  
ATOM   1489  H8R  OL    33      61.730  25.325  47.572  1.00  0.00           H  
ATOM   1490  H8S  OL    33      60.171  26.072  47.342  1.00  0.00           H  
ATOM   1491  C19  OL    33      61.448  26.149  45.627  1.00  0.00           C  
ATOM   1492  H9R  OL    33      62.321  25.602  45.288  1.00  0.00           H  
ATOM   1493 C110  OL    33      60.616  26.639  44.720  1.00  0.00           C  
ATOM   1494 H10R  OL    33      60.840  26.487  43.667  1.00  0.00           H  
ATOM   1495 C111  OL    33      59.372  27.439  45.045  1.00  0.00           C  
ATOM   1496 H11R  OL    33      59.480  27.921  46.018  1.00  0.00           H  
ATOM   1497 H11S  OL    33      59.230  28.241  44.316  1.00  0.00           H  
ATOM   1498 C112  OL    33      58.140  26.520  45.047  1.00  0.00           C  
ATOM   1499 H12R  OL    33      57.922  26.220  44.020  1.00  0.00           H  
ATOM   1500 H12S  OL    33      58.360  25.606  45.602  1.00  0.00           H  
ATOM   1501 C113  OL    33      56.893  27.179  45.655  1.00  0.00           C  
ATOM   1502 H13R  OL    33      56.737  28.164  45.208  1.00  0.00           H  
ATOM   1503 H13S  OL    33      56.032  26.556  45.402  1.00  0.00           H  
ATOM   1504 C114  OL    33      56.958  27.285  47.190  1.00  0.00           C  
ATOM   1505 H14R  OL    33      57.056  26.273  47.586  1.00  0.00           H  
ATOM   1506 H14S  OL    33      57.841  27.846  47.514  1.00  0.00           H  
ATOM   1507 C115  OL    33      55.672  27.906  47.773  1.00  0.00           C  
ATOM   1508 H15R  OL    33      54.816  27.405  47.316  1.00  0.00           H  
ATOM   1509 H15S  OL    33      55.622  27.687  48.842  1.00  0.00           H  
ATOM   1510 C116  OL    33      55.542  29.435  47.584  1.00  0.00           C  
ATOM   1511 H16R  OL    33      56.474  29.910  47.893  1.00  0.00           H  
ATOM   1512 H16S  OL    33      55.375  29.684  46.534  1.00  0.00           H  
ATOM   1513 C117  OL    33      54.384  30.004  48.428  1.00  0.00           C  
ATOM   1514 H17R  OL    33      53.443  29.564  48.090  1.00  0.00           H  
ATOM   1515 H17S  OL    33      54.544  29.689  49.461  1.00  0.00           H  
ATOM   1516 C118  OL    33      54.258  31.540  48.389  1.00  0.00           C  
ATOM   1517 H18R  OL    33      55.218  32.017  48.591  1.00  0.00           H  
ATOM   1518 H18S  OL    33      53.543  31.882  49.142  1.00  0.00           H  
ATOM   1519 H18T  OL    33      53.916  31.887  47.415  1.00  0.00           H  
TER    1520       OL    33 
ATOM   1520 C116  PA    34      22.723  34.995  42.743  1.00  0.00           C  
ATOM   1521 H16R  PA    34      22.433  36.034  42.908  1.00  0.00           H  
ATOM   1522 H16S  PA    34      22.032  34.352  43.292  1.00  0.00           H  
ATOM   1523 H16T  PA    34      22.626  34.783  41.676  1.00  0.00           H  
ATOM   1524 C115  PA    34      24.169  34.752  43.216  1.00  0.00           C  
ATOM   1525 H15R  PA    34      24.865  35.300  42.577  1.00  0.00           H  
ATOM   1526 H15S  PA    34      24.400  33.689  43.116  1.00  0.00           H  
ATOM   1527 C114  PA    34      24.390  35.169  44.681  1.00  0.00           C  
ATOM   1528 H14R  PA    34      25.392  34.872  44.996  1.00  0.00           H  
ATOM   1529 H14S  PA    34      23.697  34.612  45.299  1.00  0.00           H  
ATOM   1530 C113  PA    34      24.194  36.673  44.951  1.00  0.00           C  
ATOM   1531 H13R  PA    34      23.151  36.962  44.797  1.00  0.00           H  
ATOM   1532 H13S  PA    34      24.790  37.264  44.252  1.00  0.00           H  
ATOM   1533 C112  PA    34      24.630  37.057  46.371  1.00  0.00           C  
ATOM   1534 H12R  PA    34      24.671  38.146  46.404  1.00  0.00           H  
ATOM   1535 H12S  PA    34      25.644  36.693  46.556  1.00  0.00           H  
ATOM   1536 C111  PA    34      23.699  36.556  47.493  1.00  0.00           C  
ATOM   1537 H11R  PA    34      23.817  35.479  47.646  1.00  0.00           H  
ATOM   1538 H11S  PA    34      22.658  36.747  47.232  1.00  0.00           H  
ATOM   1539 C110  PA    34      24.036  37.311  48.786  1.00  0.00           C  
ATOM   1540 H10R  PA    34      23.996  38.382  48.574  1.00  0.00           H  
ATOM   1541 H10S  PA    34      25.063  37.064  49.068  1.00  0.00           H  
ATOM   1542  C19  PA    34      23.076  37.023  49.955  1.00  0.00           C  
ATOM   1543  H9R  PA    34      22.976  35.945  50.089  1.00  0.00           H  
ATOM   1544  H9S  PA    34      22.091  37.437  49.724  1.00  0.00           H  
ATOM   1545  C18  PA    34      23.594  37.657  51.259  1.00  0.00           C  
ATOM   1546  H8R  PA    34      23.541  38.744  51.172  1.00  0.00           H  
ATOM   1547  H8S  PA    34      24.647  37.393  51.367  1.00  0.00           H  
ATOM   1548  C17  PA    34      22.851  37.189  52.528  1.00  0.00           C  
ATOM   1549  H7R  PA    34      22.924  36.103  52.605  1.00  0.00           H  
ATOM   1550  H7S  PA    34      21.788  37.421  52.456  1.00  0.00           H  
ATOM   1551  C16  PA    34      23.431  37.840  53.803  1.00  0.00           C  
ATOM   1552  H6R  PA    34      23.118  38.884  53.850  1.00  0.00           H  
ATOM   1553  H6S  PA    34      24.522  37.841  53.746  1.00  0.00           H  
ATOM   1554  C15  PA    34      22.983  37.121  55.093  1.00  0.00           C  
ATOM   1555  H5R  PA    34      23.331  36.087  55.062  1.00  0.00           H  
ATOM   1556  H5S  PA    34      21.893  37.092  55.129  1.00  0.00           H  
ATOM   1557  C14  PA    34      23.526  37.790  56.375  1.00  0.00           C  
ATOM   1558  H4R  PA    34      23.133  38.806  56.452  1.00  0.00           H  
ATOM   1559  H4S  PA    34      24.613  37.872  56.294  1.00  0.00           H  
ATOM   1560  C13  PA    34      23.198  37.042  57.684  1.00  0.00           C  
ATOM   1561  H3R  PA    34      23.666  37.599  58.496  1.00  0.00           H  
ATOM   1562  H3S  PA    34      23.668  36.057  57.660  1.00  0.00           H  
ATOM   1563  C12  PA    34      21.692  36.899  58.001  1.00  0.00           C  
ATOM   1564  H2R  PA    34      21.163  36.476  57.148  1.00  0.00           H  
ATOM   1565  H2S  PA    34      21.283  37.895  58.185  1.00  0.00           H  
ATOM   1566  C11  PE    35      21.412  36.001  59.190  1.00  0.00           C  
ATOM   1567  O12  PE    35      20.634  36.301  60.081  1.00  0.00           O  
ATOM   1568  O11  PE    35      22.051  34.818  59.129  1.00  0.00           O  
ATOM   1569  C1   PE    35      21.849  33.816  60.171  1.00  0.00           C  
ATOM   1570  HR   PE    35      21.870  34.301  61.147  1.00  0.00           H  
ATOM   1571  HS   PE    35      22.684  33.114  60.131  1.00  0.00           H  
ATOM   1572  C2   PE    35      20.527  33.019  59.973  1.00  0.00           C  
ATOM   1573  HX   PE    35      19.688  33.702  60.034  1.00  0.00           H  
ATOM   1574  C3   PE    35      20.307  31.925  61.049  1.00  0.00           C  
ATOM   1575  HA   PE    35      20.979  31.085  60.843  1.00  0.00           H  
ATOM   1576  HB   PE    35      19.278  31.554  60.994  1.00  0.00           H  
ATOM   1577  O31  PE    35      20.599  32.394  62.401  1.00  0.00           O  
ATOM   1578  P31  PE    35      19.627  33.349  63.236  1.00  0.00           P  
ATOM   1579  O32  PE    35      20.148  34.813  62.904  1.00  0.00           O  
ATOM   1580  C31  PE    35      21.263  35.423  63.603  1.00  0.00           C  
ATOM   1581  H1A  PE    35      21.779  36.091  62.906  1.00  0.00           H  
ATOM   1582  H1B  PE    35      21.969  34.650  63.922  1.00  0.00           H  
ATOM   1583  C32  PE    35      20.753  36.220  64.824  1.00  0.00           C  
ATOM   1584  H2A  PE    35      20.404  35.533  65.595  1.00  0.00           H  
ATOM   1585  H2B  PE    35      21.562  36.818  65.249  1.00  0.00           H  
ATOM   1586  N31  PE    35      19.613  37.159  64.522  1.00  0.00           N  
ATOM   1587 HN1A  PE    35      19.177  37.566  65.375  1.00  0.00           H  
ATOM   1588 HN1B  PE    35      19.903  37.975  63.940  1.00  0.00           H  
ATOM   1589 HN1C  PE    35      18.852  36.663  64.017  1.00  0.00           H  
ATOM   1590  O33  PE    35      18.247  33.260  62.712  1.00  0.00           O  
ATOM   1591  O34  PE    35      19.878  33.061  64.671  1.00  0.00           O  
ATOM   1592  O21  PE    35      20.545  32.346  58.685  1.00  0.00           O  
ATOM   1593  C21  PE    35      20.295  33.049  57.569  1.00  0.00           C  
ATOM   1594  O22  PE    35      19.724  34.129  57.563  1.00  0.00           O  
ATOM   1595  C12  OL    36      20.748  32.317  56.330  1.00  0.00           C  
ATOM   1596  H2R  OL    36      21.676  31.785  56.546  1.00  0.00           H  
ATOM   1597  H2S  OL    36      20.001  31.565  56.086  1.00  0.00           H  
ATOM   1598  C13  OL    36      20.985  33.232  55.115  1.00  0.00           C  
ATOM   1599  H3R  OL    36      20.089  33.818  54.893  1.00  0.00           H  
ATOM   1600  H3S  OL    36      21.799  33.932  55.321  1.00  0.00           H  
ATOM   1601  C14  OL    36      21.341  32.372  53.894  1.00  0.00           C  
ATOM   1602  H4R  OL    36      22.354  31.979  54.000  1.00  0.00           H  
ATOM   1603  H4S  OL    36      20.666  31.518  53.854  1.00  0.00           H  
ATOM   1604  C15  OL    36      21.177  33.173  52.597  1.00  0.00           C  
ATOM   1605  H5R  OL    36      20.116  33.407  52.494  1.00  0.00           H  
ATOM   1606  H5S  OL    36      21.725  34.115  52.682  1.00  0.00           H  
ATOM   1607  C16  OL    36      21.640  32.413  51.344  1.00  0.00           C  
ATOM   1608  H6R  OL    36      22.715  32.225  51.396  1.00  0.00           H  
ATOM   1609  H6S  OL    36      21.137  31.447  51.290  1.00  0.00           H  
ATOM   1610  C17  OL    36      21.300  33.201  50.071  1.00  0.00           C  
ATOM   1611  H7R  OL    36      20.217  33.184  49.928  1.00  0.00           H  
ATOM   1612  H7S  OL    36      21.589  34.247  50.182  1.00  0.00           H  
ATOM   1613  C18  OL    36      22.002  32.596  48.849  1.00  0.00           C  
ATOM   1614  H8R  OL    36      23.084  32.632  48.999  1.00  0.00           H  
ATOM   1615  H8S  OL    36      21.700  31.553  48.736  1.00  0.00           H  
ATOM   1616  C19  OL    36      21.633  33.358  47.607  1.00  0.00           C  
ATOM   1617  H9R  OL    36      20.920  34.164  47.744  1.00  0.00           H  
ATOM   1618 C110  OL    36      22.099  33.100  46.395  1.00  0.00           C  
ATOM   1619 H10R  OL    36      21.739  33.698  45.561  1.00  0.00           H  
ATOM   1620 C111  OL    36      23.084  32.005  46.036  1.00  0.00           C  
ATOM   1621 H11R  OL    36      24.024  32.427  45.674  1.00  0.00           H  
ATOM   1622 H11S  OL    36      23.324  31.377  46.895  1.00  0.00           H  
ATOM   1623 C112  OL    36      22.455  31.154  44.930  1.00  0.00           C  
ATOM   1624 H12R  OL    36      21.488  30.804  45.293  1.00  0.00           H  
ATOM   1625 H12S  OL    36      22.251  31.777  44.056  1.00  0.00           H  
ATOM   1626 C113  OL    36      23.303  29.944  44.503  1.00  0.00           C  
ATOM   1627 H13R  OL    36      24.277  30.281  44.141  1.00  0.00           H  
ATOM   1628 H13S  OL    36      23.457  29.295  45.368  1.00  0.00           H  
ATOM   1629 C114  OL    36      22.556  29.210  43.373  1.00  0.00           C  
ATOM   1630 H14R  OL    36      21.510  29.113  43.670  1.00  0.00           H  
ATOM   1631 H14S  OL    36      22.564  29.872  42.506  1.00  0.00           H  
ATOM   1632 C115  OL    36      23.080  27.822  42.926  1.00  0.00           C  
ATOM   1633 H15R  OL    36      22.402  27.435  42.161  1.00  0.00           H  
ATOM   1634 H15S  OL    36      24.049  27.918  42.442  1.00  0.00           H  
ATOM   1635 C116  OL    36      23.189  26.760  44.034  1.00  0.00           C  
ATOM   1636 H16R  OL    36      23.407  25.787  43.583  1.00  0.00           H  
ATOM   1637 H16S  OL    36      24.025  26.989  44.697  1.00  0.00           H  
ATOM   1638 C117  OL    36      21.900  26.683  44.866  1.00  0.00           C  
ATOM   1639 H17R  OL    36      21.827  27.578  45.485  1.00  0.00           H  
ATOM   1640 H17S  OL    36      21.022  26.657  44.216  1.00  0.00           H  
ATOM   1641 C118  OL    36      21.887  25.466  45.787  1.00  0.00           C  
ATOM   1642 H18R  OL    36      22.859  25.351  46.270  1.00  0.00           H  
ATOM   1643 H18S  OL    36      21.662  24.563  45.215  1.00  0.00           H  
ATOM   1644 H18T  OL    36      21.124  25.603  46.554  1.00  0.00           H  
TER    1645       OL    36 
ATOM   1645 C116  PA    37      11.001  60.909  43.095  1.00  0.00           C  
ATOM   1646 H16R  PA    37      10.320  60.111  43.399  1.00  0.00           H  
ATOM   1647 H16S  PA    37      12.023  60.544  43.216  1.00  0.00           H  
ATOM   1648 H16T  PA    37      10.834  61.109  42.034  1.00  0.00           H  
ATOM   1649 C115  PA    37      10.782  62.191  43.926  1.00  0.00           C  
ATOM   1650 H15R  PA    37       9.843  62.659  43.615  1.00  0.00           H  
ATOM   1651 H15S  PA    37      11.584  62.899  43.705  1.00  0.00           H  
ATOM   1652 C114  PA    37      10.731  61.918  45.448  1.00  0.00           C  
ATOM   1653 H14R  PA    37      11.525  61.221  45.724  1.00  0.00           H  
ATOM   1654 H14S  PA    37       9.789  61.418  45.669  1.00  0.00           H  
ATOM   1655 C113  PA    37      10.853  63.191  46.319  1.00  0.00           C  
ATOM   1656 H13R  PA    37      10.186  63.965  45.933  1.00  0.00           H  
ATOM   1657 H13S  PA    37      11.873  63.579  46.239  1.00  0.00           H  
ATOM   1658 C112  PA    37      10.530  62.949  47.812  1.00  0.00           C  
ATOM   1659 H12R  PA    37      11.107  62.094  48.175  1.00  0.00           H  
ATOM   1660 H12S  PA    37       9.474  62.697  47.928  1.00  0.00           H  
ATOM   1661 C111  PA    37      10.842  64.194  48.671  1.00  0.00           C  
ATOM   1662 H11R  PA    37      10.225  65.030  48.332  1.00  0.00           H  
ATOM   1663 H11S  PA    37      11.885  64.468  48.499  1.00  0.00           H  
ATOM   1664 C110  PA    37      10.630  63.949  50.185  1.00  0.00           C  
ATOM   1665 H10R  PA    37      11.247  63.093  50.461  1.00  0.00           H  
ATOM   1666 H10S  PA    37       9.589  63.678  50.382  1.00  0.00           H  
ATOM   1667  C19  PA    37      11.026  65.149  51.080  1.00  0.00           C  
ATOM   1668  H9R  PA    37      10.232  65.898  51.092  1.00  0.00           H  
ATOM   1669  H9S  PA    37      11.895  65.631  50.631  1.00  0.00           H  
ATOM   1670  C18  PA    37      11.416  64.769  52.526  1.00  0.00           C  
ATOM   1671  H8R  PA    37      11.690  65.677  53.066  1.00  0.00           H  
ATOM   1672  H8S  PA    37      12.326  64.168  52.465  1.00  0.00           H  
ATOM   1673  C17  PA    37      10.376  64.002  53.382  1.00  0.00           C  
ATOM   1674  H7R  PA    37      10.887  63.669  54.285  1.00  0.00           H  
ATOM   1675  H7S  PA    37      10.046  63.104  52.855  1.00  0.00           H  
ATOM   1676  C16  PA    37       9.147  64.841  53.801  1.00  0.00           C  
ATOM   1677  H6R  PA    37       8.460  64.902  52.955  1.00  0.00           H  
ATOM   1678  H6S  PA    37       9.485  65.854  54.025  1.00  0.00           H  
ATOM   1679  C15  PA    37       8.358  64.359  55.042  1.00  0.00           C  
ATOM   1680  H5R  PA    37       7.443  64.954  55.104  1.00  0.00           H  
ATOM   1681  H5S  PA    37       8.933  64.581  55.942  1.00  0.00           H  
ATOM   1682  C14  PA    37       7.950  62.874  55.056  1.00  0.00           C  
ATOM   1683  H4R  PA    37       8.828  62.226  55.055  1.00  0.00           H  
ATOM   1684  H4S  PA    37       7.385  62.663  54.147  1.00  0.00           H  
ATOM   1685  C13  PA    37       7.053  62.521  56.259  1.00  0.00           C  
ATOM   1686  H3R  PA    37       6.662  61.520  56.078  1.00  0.00           H  
ATOM   1687  H3S  PA    37       6.198  63.202  56.257  1.00  0.00           H  
ATOM   1688  C12  PA    37       7.717  62.557  57.661  1.00  0.00           C  
ATOM   1689  H2R  PA    37       8.411  63.394  57.751  1.00  0.00           H  
ATOM   1690  H2S  PA    37       6.939  62.712  58.409  1.00  0.00           H  
ATOM   1691  C11  PE    38       8.432  61.271  58.008  1.00  0.00           C  
ATOM   1692  O12  PE    38       8.779  60.460  57.169  1.00  0.00           O  
ATOM   1693  O11  PE    38       8.671  61.132  59.331  1.00  0.00           O  
ATOM   1694  C1   PE    38       9.400  59.953  59.808  1.00  0.00           C  
ATOM   1695  HR   PE    38       9.190  59.081  59.182  1.00  0.00           H  
ATOM   1696  HS   PE    38       9.055  59.713  60.818  1.00  0.00           H  
ATOM   1697  C2   PE    38      10.936  60.202  59.846  1.00  0.00           C  
ATOM   1698  HX   PE    38      11.443  59.248  59.990  1.00  0.00           H  
ATOM   1699  C3   PE    38      11.428  61.132  60.990  1.00  0.00           C  
ATOM   1700  HA   PE    38      10.917  62.097  60.974  1.00  0.00           H  
ATOM   1701  HB   PE    38      12.493  61.303  60.811  1.00  0.00           H  
ATOM   1702  O31  PE    38      11.291  60.520  62.309  1.00  0.00           O  
ATOM   1703  P31  PE    38      10.064  60.844  63.288  1.00  0.00           P  
ATOM   1704  O32  PE    38      10.730  61.667  64.490  1.00  0.00           O  
ATOM   1705  C31  PE    38      10.848  63.118  64.496  1.00  0.00           C  
ATOM   1706  H1A  PE    38      10.931  63.444  65.539  1.00  0.00           H  
ATOM   1707  H1B  PE    38       9.959  63.582  64.058  1.00  0.00           H  
ATOM   1708  C32  PE    38      12.105  63.579  63.736  1.00  0.00           C  
ATOM   1709  H2A  PE    38      12.991  63.059  64.113  1.00  0.00           H  
ATOM   1710  H2B  PE    38      11.991  63.362  62.671  1.00  0.00           H  
ATOM   1711  N31  PE    38      12.343  65.067  63.851  1.00  0.00           N  
ATOM   1712 HN1A  PE    38      11.532  65.596  63.468  1.00  0.00           H  
ATOM   1713 HN1B  PE    38      12.459  65.396  64.829  1.00  0.00           H  
ATOM   1714 HN1C  PE    38      13.170  65.390  63.317  1.00  0.00           H  
ATOM   1715  O33  PE    38       9.087  61.707  62.596  1.00  0.00           O  
ATOM   1716  O34  PE    38       9.610  59.540  63.820  1.00  0.00           O  
ATOM   1717  O21  PE    38      11.394  60.771  58.579  1.00  0.00           O  
ATOM   1718  C21  PE    38      11.661  59.905  57.574  1.00  0.00           C  
ATOM   1719  O22  PE    38      11.515  58.698  57.671  1.00  0.00           O  
ATOM   1720  C12  OL    39      12.171  60.612  56.338  1.00  0.00           C  
ATOM   1721  H2R  OL    39      11.333  60.851  55.678  1.00  0.00           H  
ATOM   1722  H2S  OL    39      12.634  61.557  56.631  1.00  0.00           H  
ATOM   1723  C13  OL    39      13.224  59.750  55.621  1.00  0.00           C  
ATOM   1724  H3R  OL    39      14.020  59.512  56.329  1.00  0.00           H  
ATOM   1725  H3S  OL    39      12.777  58.806  55.302  1.00  0.00           H  
ATOM   1726  C14  OL    39      13.849  60.437  54.402  1.00  0.00           C  
ATOM   1727  H4R  OL    39      13.989  61.506  54.589  1.00  0.00           H  
ATOM   1728  H4S  OL    39      14.834  59.999  54.226  1.00  0.00           H  
ATOM   1729  C15  OL    39      13.002  60.212  53.143  1.00  0.00           C  
ATOM   1730  H5R  OL    39      12.866  59.139  52.998  1.00  0.00           H  
ATOM   1731  H5S  OL    39      12.010  60.659  53.255  1.00  0.00           H  
ATOM   1732  C16  OL    39      13.731  60.781  51.920  1.00  0.00           C  
ATOM   1733  H6R  OL    39      13.813  61.864  52.020  1.00  0.00           H  
ATOM   1734  H6S  OL    39      14.748  60.379  51.895  1.00  0.00           H  
ATOM   1735  C17  OL    39      13.016  60.435  50.605  1.00  0.00           C  
ATOM   1736  H7R  OL    39      13.076  59.356  50.445  1.00  0.00           H  
ATOM   1737  H7S  OL    39      11.957  60.690  50.686  1.00  0.00           H  
ATOM   1738  C18  OL    39      13.622  61.180  49.399  1.00  0.00           C  
ATOM   1739  H8R  OL    39      13.108  60.859  48.496  1.00  0.00           H  
ATOM   1740  H8S  OL    39      13.417  62.249  49.505  1.00  0.00           H  
ATOM   1741  C19  OL    39      15.114  60.944  49.251  1.00  0.00           C  
ATOM   1742  H9R  OL    39      15.742  61.542  49.912  1.00  0.00           H  
ATOM   1743 C110  OL    39      15.677  60.119  48.370  1.00  0.00           C  
ATOM   1744 H10R  OL    39      16.762  60.029  48.342  1.00  0.00           H  
ATOM   1745 C111  OL    39      14.928  59.190  47.430  1.00  0.00           C  
ATOM   1746 H11R  OL    39      15.375  58.197  47.463  1.00  0.00           H  
ATOM   1747 H11S  OL    39      13.898  59.068  47.759  1.00  0.00           H  
ATOM   1748 C112  OL    39      14.925  59.709  45.980  1.00  0.00           C  
ATOM   1749 H12R  OL    39      14.402  60.670  45.964  1.00  0.00           H  
ATOM   1750 H12S  OL    39      15.945  59.876  45.638  1.00  0.00           H  
ATOM   1751 C113  OL    39      14.219  58.771  44.983  1.00  0.00           C  
ATOM   1752 H13R  OL    39      13.195  58.615  45.329  1.00  0.00           H  
ATOM   1753 H13S  OL    39      14.152  59.299  44.031  1.00  0.00           H  
ATOM   1754 C114  OL    39      14.891  57.393  44.742  1.00  0.00           C  
ATOM   1755 H14R  OL    39      14.936  56.838  45.680  1.00  0.00           H  
ATOM   1756 H14S  OL    39      14.260  56.813  44.065  1.00  0.00           H  
ATOM   1757 C115  OL    39      16.317  57.485  44.155  1.00  0.00           C  
ATOM   1758 H15R  OL    39      16.319  58.136  43.280  1.00  0.00           H  
ATOM   1759 H15S  OL    39      16.956  57.966  44.899  1.00  0.00           H  
ATOM   1760 C116  OL    39      16.949  56.128  43.760  1.00  0.00           C  
ATOM   1761 H16R  OL    39      18.034  56.238  43.804  1.00  0.00           H  
ATOM   1762 H16S  OL    39      16.675  55.372  44.498  1.00  0.00           H  
ATOM   1763 C117  OL    39      16.588  55.636  42.337  1.00  0.00           C  
ATOM   1764 H17R  OL    39      15.520  55.425  42.278  1.00  0.00           H  
ATOM   1765 H17S  OL    39      16.814  56.423  41.612  1.00  0.00           H  
ATOM   1766 C118  OL    39      17.360  54.359  41.952  1.00  0.00           C  
ATOM   1767 H18R  OL    39      17.104  53.558  42.648  1.00  0.00           H  
ATOM   1768 H18S  OL    39      18.438  54.530  41.991  1.00  0.00           H  
ATOM   1769 H18T  OL    39      17.116  54.021  40.941  1.00  0.00           H  
TER    1770       OL    39 
ATOM   1770 C116  PA    40      26.193  51.254  41.211  1.00  0.00           C  
ATOM   1771 H16R  PA    40      27.200  51.184  40.794  1.00  0.00           H  
ATOM   1772 H16S  PA    40      25.557  50.534  40.693  1.00  0.00           H  
ATOM   1773 H16T  PA    40      26.236  50.961  42.260  1.00  0.00           H  
ATOM   1774 C115  PA    40      25.642  52.686  41.035  1.00  0.00           C  
ATOM   1775 H15R  PA    40      24.571  52.698  41.252  1.00  0.00           H  
ATOM   1776 H15S  PA    40      25.760  52.969  39.986  1.00  0.00           H  
ATOM   1777 C114  PA    40      26.358  53.740  41.909  1.00  0.00           C  
ATOM   1778 H14R  PA    40      26.143  54.733  41.504  1.00  0.00           H  
ATOM   1779 H14S  PA    40      27.434  53.577  41.827  1.00  0.00           H  
ATOM   1780 C113  PA    40      25.938  53.715  43.399  1.00  0.00           C  
ATOM   1781 H13R  PA    40      26.092  52.714  43.800  1.00  0.00           H  
ATOM   1782 H13S  PA    40      24.868  53.920  43.472  1.00  0.00           H  
ATOM   1783 C112  PA    40      26.685  54.748  44.276  1.00  0.00           C  
ATOM   1784 H12R  PA    40      26.507  55.746  43.872  1.00  0.00           H  
ATOM   1785 H12S  PA    40      27.764  54.572  44.230  1.00  0.00           H  
ATOM   1786 C111  PA    40      26.220  54.742  45.750  1.00  0.00           C  
ATOM   1787 H11R  PA    40      26.697  53.922  46.292  1.00  0.00           H  
ATOM   1788 H11S  PA    40      25.140  54.585  45.799  1.00  0.00           H  
ATOM   1789 C110  PA    40      26.572  56.058  46.464  1.00  0.00           C  
ATOM   1790 H10R  PA    40      26.116  56.892  45.931  1.00  0.00           H  
ATOM   1791 H10S  PA    40      27.650  56.201  46.406  1.00  0.00           H  
ATOM   1792  C19  PA    40      26.114  56.058  47.938  1.00  0.00           C  
ATOM   1793  H9R  PA    40      26.331  55.079  48.369  1.00  0.00           H  
ATOM   1794  H9S  PA    40      25.030  56.196  47.989  1.00  0.00           H  
ATOM   1795  C18  PA    40      26.801  57.142  48.789  1.00  0.00           C  
ATOM   1796  H8R  PA    40      26.446  58.128  48.481  1.00  0.00           H  
ATOM   1797  H8S  PA    40      27.881  57.115  48.622  1.00  0.00           H  
ATOM   1798  C17  PA    40      26.530  56.939  50.291  1.00  0.00           C  
ATOM   1799  H7R  PA    40      27.035  56.028  50.620  1.00  0.00           H  
ATOM   1800  H7S  PA    40      25.462  56.786  50.448  1.00  0.00           H  
ATOM   1801  C16  PA    40      27.018  58.128  51.141  1.00  0.00           C  
ATOM   1802  H6R  PA    40      26.378  59.000  50.977  1.00  0.00           H  
ATOM   1803  H6S  PA    40      28.015  58.403  50.792  1.00  0.00           H  
ATOM   1804  C15  PA    40      27.080  57.807  52.651  1.00  0.00           C  
ATOM   1805  H5R  PA    40      27.685  58.579  53.130  1.00  0.00           H  
ATOM   1806  H5S  PA    40      27.605  56.861  52.802  1.00  0.00           H  
ATOM   1807  C14  PA    40      25.695  57.726  53.333  1.00  0.00           C  
ATOM   1808  H4R  PA    40      25.078  56.985  52.824  1.00  0.00           H  
ATOM   1809  H4S  PA    40      25.193  58.690  53.225  1.00  0.00           H  
ATOM   1810  C13  PA    40      25.742  57.335  54.826  1.00  0.00           C  
ATOM   1811  H3R  PA    40      26.078  56.303  54.918  1.00  0.00           H  
ATOM   1812  H3S  PA    40      24.730  57.373  55.225  1.00  0.00           H  
ATOM   1813  C12  PA    40      26.701  58.215  55.646  1.00  0.00           C  
ATOM   1814  H2R  PA    40      26.616  59.255  55.333  1.00  0.00           H  
ATOM   1815  H2S  PA    40      27.719  57.891  55.428  1.00  0.00           H  
ATOM   1816  C11  PE    41      26.551  58.141  57.147  1.00  0.00           C  
ATOM   1817  O12  PE    41      25.648  57.598  57.763  1.00  0.00           O  
ATOM   1818  O11  PE    41      27.610  58.745  57.717  1.00  0.00           O  
ATOM   1819  C1   PE    41      27.772  58.705  59.158  1.00  0.00           C  
ATOM   1820  HR   PE    41      26.842  58.999  59.642  1.00  0.00           H  
ATOM   1821  HS   PE    41      28.543  59.427  59.436  1.00  0.00           H  
ATOM   1822  C2   PE    41      28.222  57.310  59.666  1.00  0.00           C  
ATOM   1823  HX   PE    41      27.421  56.572  59.553  1.00  0.00           H  
ATOM   1824  C3   PE    41      28.632  57.389  61.143  1.00  0.00           C  
ATOM   1825  HA   PE    41      29.593  57.908  61.196  1.00  0.00           H  
ATOM   1826  HB   PE    41      28.771  56.382  61.544  1.00  0.00           H  
ATOM   1827  O31  PE    41      27.660  58.140  61.924  1.00  0.00           O  
ATOM   1828  P31  PE    41      26.286  57.516  62.406  1.00  0.00           P  
ATOM   1829  O32  PE    41      25.320  57.679  61.156  1.00  0.00           O  
ATOM   1830  C31  PE    41      24.478  58.836  60.972  1.00  0.00           C  
ATOM   1831  H1A  PE    41      24.627  59.237  59.965  1.00  0.00           H  
ATOM   1832  H1B  PE    41      24.741  59.615  61.693  1.00  0.00           H  
ATOM   1833  C32  PE    41      23.004  58.424  61.152  1.00  0.00           C  
ATOM   1834  H2A  PE    41      22.367  59.292  60.965  1.00  0.00           H  
ATOM   1835  H2B  PE    41      22.723  57.642  60.443  1.00  0.00           H  
ATOM   1836  N31  PE    41      22.664  57.907  62.525  1.00  0.00           N  
ATOM   1837 HN1A  PE    41      22.866  58.610  63.269  1.00  0.00           H  
ATOM   1838 HN1B  PE    41      21.651  57.694  62.597  1.00  0.00           H  
ATOM   1839 HN1C  PE    41      23.151  57.021  62.774  1.00  0.00           H  
ATOM   1840  O33  PE    41      26.495  56.063  62.597  1.00  0.00           O  
ATOM   1841  O34  PE    41      25.827  58.353  63.541  1.00  0.00           O  
ATOM   1842  O21  PE    41      29.423  56.882  58.984  1.00  0.00           O  
ATOM   1843  C21  PE    41      29.296  56.089  57.911  1.00  0.00           C  
ATOM   1844  O22  PE    41      28.231  55.769  57.412  1.00  0.00           O  
ATOM   1845  C12  OL    42      30.639  55.625  57.415  1.00  0.00           C  
ATOM   1846  H2R  OL    42      31.430  56.214  57.877  1.00  0.00           H  
ATOM   1847  H2S  OL    42      30.767  54.597  57.760  1.00  0.00           H  
ATOM   1848  C13  OL    42      30.770  55.694  55.880  1.00  0.00           C  
ATOM   1849  H3R  OL    42      31.404  54.861  55.574  1.00  0.00           H  
ATOM   1850  H3S  OL    42      29.792  55.543  55.415  1.00  0.00           H  
ATOM   1851  C14  OL    42      31.392  56.992  55.320  1.00  0.00           C  
ATOM   1852  H4R  OL    42      30.704  57.827  55.463  1.00  0.00           H  
ATOM   1853  H4S  OL    42      32.322  57.235  55.840  1.00  0.00           H  
ATOM   1854  C15  OL    42      31.673  56.811  53.815  1.00  0.00           C  
ATOM   1855  H5R  OL    42      32.210  55.867  53.684  1.00  0.00           H  
ATOM   1856  H5S  OL    42      30.717  56.709  53.299  1.00  0.00           H  
ATOM   1857  C16  OL    42      32.480  57.954  53.152  1.00  0.00           C  
ATOM   1858  H6R  OL    42      33.516  57.908  53.494  1.00  0.00           H  
ATOM   1859  H6S  OL    42      32.503  57.795  52.071  1.00  0.00           H  
ATOM   1860  C17  OL    42      31.898  59.352  53.458  1.00  0.00           C  
ATOM   1861  H7R  OL    42      30.849  59.390  53.158  1.00  0.00           H  
ATOM   1862  H7S  OL    42      31.926  59.519  54.534  1.00  0.00           H  
ATOM   1863  C18  OL    42      32.629  60.533  52.807  1.00  0.00           C  
ATOM   1864  H8R  OL    42      32.374  61.403  53.408  1.00  0.00           H  
ATOM   1865  H8S  OL    42      33.711  60.421  52.882  1.00  0.00           H  
ATOM   1866  C19  OL    42      32.137  60.797  51.400  1.00  0.00           C  
ATOM   1867  H9R  OL    42      31.063  60.909  51.327  1.00  0.00           H  
ATOM   1868 C110  OL    42      32.890  61.020  50.331  1.00  0.00           C  
ATOM   1869 H10R  OL    42      32.429  61.321  49.392  1.00  0.00           H  
ATOM   1870 C111  OL    42      34.387  60.863  50.301  1.00  0.00           C  
ATOM   1871 H11R  OL    42      34.816  61.806  50.631  1.00  0.00           H  
ATOM   1872 H11S  OL    42      34.708  60.089  50.999  1.00  0.00           H  
ATOM   1873 C112  OL    42      34.915  60.530  48.892  1.00  0.00           C  
ATOM   1874 H12R  OL    42      34.640  61.341  48.216  1.00  0.00           H  
ATOM   1875 H12S  OL    42      36.005  60.493  48.932  1.00  0.00           H  
ATOM   1876 C113  OL    42      34.387  59.192  48.336  1.00  0.00           C  
ATOM   1877 H13R  OL    42      34.466  58.431  49.116  1.00  0.00           H  
ATOM   1878 H13S  OL    42      33.329  59.314  48.099  1.00  0.00           H  
ATOM   1879 C114  OL    42      35.124  58.687  47.076  1.00  0.00           C  
ATOM   1880 H14R  OL    42      36.194  58.620  47.290  1.00  0.00           H  
ATOM   1881 H14S  OL    42      34.782  57.674  46.852  1.00  0.00           H  
ATOM   1882 C115  OL    42      34.905  59.593  45.847  1.00  0.00           C  
ATOM   1883 H15R  OL    42      33.837  59.700  45.645  1.00  0.00           H  
ATOM   1884 H15S  OL    42      35.289  60.589  46.074  1.00  0.00           H  
ATOM   1885 C116  OL    42      35.592  59.054  44.577  1.00  0.00           C  
ATOM   1886 H16R  OL    42      36.612  58.744  44.817  1.00  0.00           H  
ATOM   1887 H16S  OL    42      35.058  58.171  44.217  1.00  0.00           H  
ATOM   1888 C117  OL    42      35.654  60.122  43.470  1.00  0.00           C  
ATOM   1889 H17R  OL    42      34.645  60.407  43.161  1.00  0.00           H  
ATOM   1890 H17S  OL    42      36.137  61.013  43.877  1.00  0.00           H  
ATOM   1891 C118  OL    42      36.458  59.652  42.246  1.00  0.00           C  
ATOM   1892 H18R  OL    42      36.605  60.477  41.546  1.00  0.00           H  
ATOM   1893 H18S  OL    42      35.943  58.841  41.727  1.00  0.00           H  
ATOM   1894 H18T  OL    42      37.441  59.296  42.558  1.00  0.00           H  
TER    1895       OL    42 
ATOM   1895  C1  CHL    43      42.831  18.571  50.382  1.00  0.00           C  
ATOM   1896  H11 CHL    43      43.337  19.495  50.667  1.00  0.00           H  
ATOM   1897  H12 CHL    43      43.615  17.820  50.281  1.00  0.00           H  
ATOM   1898  C2  CHL    43      41.884  18.162  51.551  1.00  0.00           C  
ATOM   1899  H21 CHL    43      41.512  17.147  51.401  1.00  0.00           H  
ATOM   1900  H22 CHL    43      42.444  18.159  52.489  1.00  0.00           H  
ATOM   1901  C3  CHL    43      40.687  19.124  51.693  1.00  0.00           C  
ATOM   1902  H31 CHL    43      41.050  20.110  51.992  1.00  0.00           H  
ATOM   1903  C4  CHL    43      39.931  19.210  50.365  1.00  0.00           C  
ATOM   1904  H41 CHL    43      39.493  18.228  50.171  1.00  0.00           H  
ATOM   1905  H42 CHL    43      39.106  19.918  50.477  1.00  0.00           H  
ATOM   1906  C5  CHL    43      40.848  19.612  49.214  1.00  0.00           C  
ATOM   1907  C6  CHL    43      40.521  20.657  48.462  1.00  0.00           C  
ATOM   1908  H61 CHL    43      39.616  21.217  48.681  1.00  0.00           H  
ATOM   1909  C7  CHL    43      41.304  21.134  47.261  1.00  0.00           C  
ATOM   1910  H71 CHL    43      40.605  21.330  46.447  1.00  0.00           H  
ATOM   1911  H72 CHL    43      41.778  22.092  47.490  1.00  0.00           H  
ATOM   1912  C8  CHL    43      42.352  20.103  46.783  1.00  0.00           C  
ATOM   1913  H81 CHL    43      41.818  19.306  46.266  1.00  0.00           H  
ATOM   1914  C9  CHL    43      43.115  19.531  48.020  1.00  0.00           C  
ATOM   1915  H91 CHL    43      43.482  20.410  48.555  1.00  0.00           H  
ATOM   1916  C10 CHL    43      42.125  18.778  49.002  1.00  0.00           C  
ATOM   1917  C11 CHL    43      44.412  18.734  47.641  1.00  0.00           C  
ATOM   1918 H111 CHL    43      45.044  18.624  48.526  1.00  0.00           H  
ATOM   1919 H112 CHL    43      44.159  17.727  47.314  1.00  0.00           H  
ATOM   1920  C12 CHL    43      45.279  19.395  46.536  1.00  0.00           C  
ATOM   1921 H121 CHL    43      45.766  20.282  46.948  1.00  0.00           H  
ATOM   1922 H122 CHL    43      46.076  18.700  46.282  1.00  0.00           H  
ATOM   1923  C13 CHL    43      44.443  19.794  45.288  1.00  0.00           C  
ATOM   1924  C14 CHL    43      43.354  20.757  45.799  1.00  0.00           C  
ATOM   1925 H141 CHL    43      43.859  21.551  46.359  1.00  0.00           H  
ATOM   1926  C15 CHL    43      42.785  21.430  44.537  1.00  0.00           C  
ATOM   1927 H151 CHL    43      41.932  20.873  44.140  1.00  0.00           H  
ATOM   1928 H152 CHL    43      42.471  22.444  44.777  1.00  0.00           H  
ATOM   1929  C16 CHL    43      43.952  21.427  43.521  1.00  0.00           C  
ATOM   1930 H161 CHL    43      43.664  20.867  42.625  1.00  0.00           H  
ATOM   1931 H162 CHL    43      44.208  22.445  43.214  1.00  0.00           H  
ATOM   1932  C17 CHL    43      45.139  20.736  44.256  1.00  0.00           C  
ATOM   1933 H171 CHL    43      45.634  21.528  44.825  1.00  0.00           H  
ATOM   1934  C18 CHL    43      43.850  18.533  44.580  1.00  0.00           C  
ATOM   1935 H181 CHL    43      43.271  18.807  43.698  1.00  0.00           H  
ATOM   1936 H182 CHL    43      43.196  17.950  45.230  1.00  0.00           H  
ATOM   1937 H183 CHL    43      44.654  17.879  44.247  1.00  0.00           H  
ATOM   1938  C19 CHL    43      41.713  17.388  48.441  1.00  0.00           C  
ATOM   1939 H191 CHL    43      41.331  17.460  47.422  1.00  0.00           H  
ATOM   1940 H192 CHL    43      40.928  16.935  49.048  1.00  0.00           H  
ATOM   1941 H193 CHL    43      42.554  16.695  48.441  1.00  0.00           H  
ATOM   1942  C20 CHL    43      46.203  20.104  43.302  1.00  0.00           C  
ATOM   1943 H201 CHL    43      45.751  19.284  42.740  1.00  0.00           H  
ATOM   1944  C21 CHL    43      47.400  19.539  44.100  1.00  0.00           C  
ATOM   1945 H211 CHL    43      47.158  18.576  44.549  1.00  0.00           H  
ATOM   1946 H212 CHL    43      47.685  20.240  44.887  1.00  0.00           H  
ATOM   1947 H213 CHL    43      48.272  19.366  43.469  1.00  0.00           H  
ATOM   1948  C22 CHL    43      46.716  21.117  42.247  1.00  0.00           C  
ATOM   1949 H221 CHL    43      47.416  20.600  41.588  1.00  0.00           H  
ATOM   1950 H222 CHL    43      45.886  21.427  41.611  1.00  0.00           H  
ATOM   1951  C23 CHL    43      47.425  22.365  42.815  1.00  0.00           C  
ATOM   1952 H231 CHL    43      46.708  22.991  43.348  1.00  0.00           H  
ATOM   1953 H232 CHL    43      48.193  22.051  43.520  1.00  0.00           H  
ATOM   1954  C24 CHL    43      48.102  23.171  41.695  1.00  0.00           C  
ATOM   1955 H241 CHL    43      48.876  22.539  41.271  1.00  0.00           H  
ATOM   1956 H242 CHL    43      47.356  23.388  40.929  1.00  0.00           H  
ATOM   1957  C25 CHL    43      48.750  24.493  42.123  1.00  0.00           C  
ATOM   1958 H251 CHL    43      47.950  25.161  42.444  1.00  0.00           H  
ATOM   1959  C26 CHL    43      49.487  25.153  40.956  1.00  0.00           C  
ATOM   1960 H261 CHL    43      49.697  26.193  41.206  1.00  0.00           H  
ATOM   1961 H262 CHL    43      48.889  25.118  40.044  1.00  0.00           H  
ATOM   1962 H263 CHL    43      50.440  24.657  40.769  1.00  0.00           H  
ATOM   1963  C27 CHL    43      49.779  24.298  43.244  1.00  0.00           C  
ATOM   1964 H271 CHL    43      50.658  23.769  42.871  1.00  0.00           H  
ATOM   1965 H272 CHL    43      49.357  23.725  44.066  1.00  0.00           H  
ATOM   1966 H273 CHL    43      50.111  25.255  43.645  1.00  0.00           H  
ATOM   1967  O1  CHL    43      39.767  18.628  52.662  1.00  0.00           O  
ATOM   1968  HO1 CHL    43      39.200  19.426  52.868  1.00  0.00           H  
TER    1969      CHL    43 
ATOM   1969 C116  PA    44      38.546  26.931  37.711  1.00  0.00           C  
ATOM   1970 H16R  PA    44      39.299  27.680  37.457  1.00  0.00           H  
ATOM   1971 H16S  PA    44      37.564  27.348  37.479  1.00  0.00           H  
ATOM   1972 H16T  PA    44      38.707  26.055  37.082  1.00  0.00           H  
ATOM   1973 C115  PA    44      38.651  26.528  39.193  1.00  0.00           C  
ATOM   1974 H15R  PA    44      39.647  26.130  39.397  1.00  0.00           H  
ATOM   1975 H15S  PA    44      37.943  25.727  39.408  1.00  0.00           H  
ATOM   1976 C114  PA    44      38.366  27.692  40.149  1.00  0.00           C  
ATOM   1977 H14R  PA    44      37.296  27.908  40.147  1.00  0.00           H  
ATOM   1978 H14S  PA    44      38.882  28.588  39.798  1.00  0.00           H  
ATOM   1979 C113  PA    44      38.841  27.345  41.571  1.00  0.00           C  
ATOM   1980 H13R  PA    44      39.924  27.201  41.553  1.00  0.00           H  
ATOM   1981 H13S  PA    44      38.398  26.396  41.886  1.00  0.00           H  
ATOM   1982 C112  PA    44      38.509  28.458  42.581  1.00  0.00           C  
ATOM   1983 H12R  PA    44      38.692  29.426  42.112  1.00  0.00           H  
ATOM   1984 H12S  PA    44      39.178  28.375  43.440  1.00  0.00           H  
ATOM   1985 C111  PA    44      37.053  28.401  43.074  1.00  0.00           C  
ATOM   1986 H11R  PA    44      36.823  27.387  43.402  1.00  0.00           H  
ATOM   1987 H11S  PA    44      36.382  28.626  42.247  1.00  0.00           H  
ATOM   1988 C110  PA    44      36.781  29.372  44.238  1.00  0.00           C  
ATOM   1989 H10R  PA    44      37.063  30.389  43.957  1.00  0.00           H  
ATOM   1990 H10S  PA    44      37.407  29.091  45.088  1.00  0.00           H  
ATOM   1991  C19  PA    44      35.294  29.343  44.648  1.00  0.00           C  
ATOM   1992  H9R  PA    44      35.062  28.379  45.103  1.00  0.00           H  
ATOM   1993  H9S  PA    44      34.671  29.432  43.754  1.00  0.00           H  
ATOM   1994  C18  PA    44      34.916  30.471  45.626  1.00  0.00           C  
ATOM   1995  H8R  PA    44      35.096  31.433  45.140  1.00  0.00           H  
ATOM   1996  H8S  PA    44      33.849  30.421  45.847  1.00  0.00           H  
ATOM   1997  C17  PA    44      35.682  30.438  46.958  1.00  0.00           C  
ATOM   1998  H7R  PA    44      35.409  31.340  47.503  1.00  0.00           H  
ATOM   1999  H7S  PA    44      36.759  30.490  46.787  1.00  0.00           H  
ATOM   2000  C16  PA    44      35.354  29.233  47.859  1.00  0.00           C  
ATOM   2001  H6R  PA    44      35.674  28.305  47.376  1.00  0.00           H  
ATOM   2002  H6S  PA    44      34.273  29.180  48.002  1.00  0.00           H  
ATOM   2003  C15  PA    44      36.070  29.403  49.216  1.00  0.00           C  
ATOM   2004  H5R  PA    44      36.073  30.462  49.481  1.00  0.00           H  
ATOM   2005  H5S  PA    44      37.107  29.095  49.074  1.00  0.00           H  
ATOM   2006  C14  PA    44      35.449  28.633  50.400  1.00  0.00           C  
ATOM   2007  H4R  PA    44      35.386  27.571  50.158  1.00  0.00           H  
ATOM   2008  H4S  PA    44      34.430  28.991  50.567  1.00  0.00           H  
ATOM   2009  C13  PA    44      36.239  28.789  51.715  1.00  0.00           C  
ATOM   2010  H3R  PA    44      35.823  28.075  52.426  1.00  0.00           H  
ATOM   2011  H3S  PA    44      36.078  29.780  52.141  1.00  0.00           H  
ATOM   2012  C12  PA    44      37.748  28.501  51.555  1.00  0.00           C  
ATOM   2013  H2R  PA    44      38.273  29.297  51.024  1.00  0.00           H  
ATOM   2014  H2S  PA    44      37.845  27.600  50.957  1.00  0.00           H  
ATOM   2015  C11  PE    45      38.439  28.242  52.869  1.00  0.00           C  
ATOM   2016  O12  PE    45      38.080  28.685  53.935  1.00  0.00           O  
ATOM   2017  O11  PE    45      39.523  27.463  52.722  1.00  0.00           O  
ATOM   2018  C1   PE    45      40.082  26.831  53.912  1.00  0.00           C  
ATOM   2019  HR   PE    45      39.945  27.436  54.813  1.00  0.00           H  
ATOM   2020  HS   PE    45      41.154  26.721  53.752  1.00  0.00           H  
ATOM   2021  C2   PE    45      39.492  25.413  54.119  1.00  0.00           C  
ATOM   2022  HX   PE    45      38.435  25.445  54.409  1.00  0.00           H  
ATOM   2023  C3   PE    45      40.299  24.666  55.199  1.00  0.00           C  
ATOM   2024  HA   PE    45      41.355  24.691  54.921  1.00  0.00           H  
ATOM   2025  HB   PE    45      39.993  23.620  55.255  1.00  0.00           H  
ATOM   2026  O31  PE    45      40.160  25.297  56.496  1.00  0.00           O  
ATOM   2027  P31  PE    45      38.881  25.103  57.412  1.00  0.00           P  
ATOM   2028  O32  PE    45      37.871  26.165  56.799  1.00  0.00           O  
ATOM   2029  C31  PE    45      37.999  27.576  57.100  1.00  0.00           C  
ATOM   2030  H1A  PE    45      37.807  28.157  56.199  1.00  0.00           H  
ATOM   2031  H1B  PE    45      39.004  27.811  57.469  1.00  0.00           H  
ATOM   2032  C32  PE    45      36.950  27.938  58.159  1.00  0.00           C  
ATOM   2033  H2A  PE    45      37.109  27.344  59.059  1.00  0.00           H  
ATOM   2034  H2B  PE    45      37.030  28.990  58.420  1.00  0.00           H  
ATOM   2035  N31  PE    45      35.548  27.700  57.670  1.00  0.00           N  
ATOM   2036 HN1A  PE    45      35.456  26.754  57.250  1.00  0.00           H  
ATOM   2037 HN1B  PE    45      34.820  27.783  58.402  1.00  0.00           H  
ATOM   2038 HN1C  PE    45      35.275  28.349  56.900  1.00  0.00           H  
ATOM   2039  O33  PE    45      38.388  23.714  57.243  1.00  0.00           O  
ATOM   2040  O34  PE    45      39.377  25.543  58.727  1.00  0.00           O  
ATOM   2041  O21  PE    45      39.680  24.636  52.916  1.00  0.00           O  
ATOM   2042  C21  PE    45      38.672  24.534  52.039  1.00  0.00           C  
ATOM   2043  O22  PE    45      37.610  25.124  52.130  1.00  0.00           O  
ATOM   2044  C12  OL    46      39.016  23.532  50.961  1.00  0.00           C  
ATOM   2045  H2R  OL    46      39.883  22.965  51.305  1.00  0.00           H  
ATOM   2046  H2S  OL    46      38.190  22.828  50.889  1.00  0.00           H  
ATOM   2047  C13  OL    46      39.357  24.111  49.566  1.00  0.00           C  
ATOM   2048  H3R  OL    46      40.375  24.487  49.573  1.00  0.00           H  
ATOM   2049  H3S  OL    46      39.339  23.276  48.866  1.00  0.00           H  
ATOM   2050  C14  OL    46      38.416  25.220  49.051  1.00  0.00           C  
ATOM   2051  H4R  OL    46      37.393  24.848  49.073  1.00  0.00           H  
ATOM   2052  H4S  OL    46      38.465  26.053  49.751  1.00  0.00           H  
ATOM   2053  C15  OL    46      38.714  25.780  47.637  1.00  0.00           C  
ATOM   2054  H5R  OL    46      37.787  26.220  47.267  1.00  0.00           H  
ATOM   2055  H5S  OL    46      39.431  26.603  47.698  1.00  0.00           H  
ATOM   2056  C16  OL    46      39.210  24.754  46.595  1.00  0.00           C  
ATOM   2057  H6R  OL    46      40.068  24.203  46.989  1.00  0.00           H  
ATOM   2058  H6S  OL    46      38.417  24.035  46.394  1.00  0.00           H  
ATOM   2059  C17  OL    46      39.635  25.427  45.274  1.00  0.00           C  
ATOM   2060  H7R  OL    46      38.769  25.849  44.763  1.00  0.00           H  
ATOM   2061  H7S  OL    46      40.299  26.259  45.518  1.00  0.00           H  
ATOM   2062  C18  OL    46      40.386  24.490  44.313  1.00  0.00           C  
ATOM   2063  H8R  OL    46      40.649  25.063  43.425  1.00  0.00           H  
ATOM   2064  H8S  OL    46      41.318  24.226  44.811  1.00  0.00           H  
ATOM   2065  C19  OL    46      39.606  23.229  43.964  1.00  0.00           C  
ATOM   2066  H9R  OL    46      39.106  22.745  44.801  1.00  0.00           H  
ATOM   2067 C110  OL    46      39.487  22.675  42.759  1.00  0.00           C  
ATOM   2068 H10R  OL    46      38.894  21.768  42.664  1.00  0.00           H  
ATOM   2069 C111  OL    46      40.124  23.176  41.475  1.00  0.00           C  
ATOM   2070 H11R  OL    46      40.460  24.204  41.597  1.00  0.00           H  
ATOM   2071 H11S  OL    46      41.003  22.574  41.231  1.00  0.00           H  
ATOM   2072 C112  OL    46      39.177  23.155  40.259  1.00  0.00           C  
ATOM   2073 H12R  OL    46      38.383  23.881  40.432  1.00  0.00           H  
ATOM   2074 H12S  OL    46      39.752  23.510  39.401  1.00  0.00           H  
ATOM   2075 C113  OL    46      38.522  21.807  39.891  1.00  0.00           C  
ATOM   2076 H13R  OL    46      39.276  21.080  39.586  1.00  0.00           H  
ATOM   2077 H13S  OL    46      38.006  21.387  40.756  1.00  0.00           H  
ATOM   2078 C114  OL    46      37.490  21.999  38.763  1.00  0.00           C  
ATOM   2079 H14R  OL    46      36.983  21.051  38.576  1.00  0.00           H  
ATOM   2080 H14S  OL    46      36.738  22.716  39.100  1.00  0.00           H  
ATOM   2081 C115  OL    46      38.066  22.533  37.443  1.00  0.00           C  
ATOM   2082 H15R  OL    46      37.231  22.688  36.757  1.00  0.00           H  
ATOM   2083 H15S  OL    46      38.504  23.518  37.613  1.00  0.00           H  
ATOM   2084 C116  OL    46      39.091  21.598  36.766  1.00  0.00           C  
ATOM   2085 H16R  OL    46      40.043  21.598  37.305  1.00  0.00           H  
ATOM   2086 H16S  OL    46      38.710  20.577  36.770  1.00  0.00           H  
ATOM   2087 C117  OL    46      39.332  22.036  35.312  1.00  0.00           C  
ATOM   2088 H17R  OL    46      39.848  21.246  34.764  1.00  0.00           H  
ATOM   2089 H17S  OL    46      38.373  22.200  34.822  1.00  0.00           H  
ATOM   2090 C118  OL    46      40.138  23.339  35.255  1.00  0.00           C  
ATOM   2091 H18R  OL    46      39.606  24.130  35.785  1.00  0.00           H  
ATOM   2092 H18S  OL    46      40.290  23.667  34.226  1.00  0.00           H  
ATOM   2093 H18T  OL    46      41.110  23.181  35.726  1.00  0.00           H  
TER    2094       OL    46 
ATOM   2094 C116  PA    47      24.758   0.462  39.457  1.00  0.00           C  
ATOM   2095 H16R  PA    47      24.496  -0.471  39.960  1.00  0.00           H  
ATOM   2096 H16S  PA    47      25.838   0.617  39.516  1.00  0.00           H  
ATOM   2097 H16T  PA    47      24.477   0.384  38.406  1.00  0.00           H  
ATOM   2098 C115  PA    47      24.011   1.639  40.091  1.00  0.00           C  
ATOM   2099 H15R  PA    47      22.946   1.519  39.891  1.00  0.00           H  
ATOM   2100 H15S  PA    47      24.343   2.560  39.603  1.00  0.00           H  
ATOM   2101 C114  PA    47      24.247   1.741  41.609  1.00  0.00           C  
ATOM   2102 H14R  PA    47      25.317   1.883  41.775  1.00  0.00           H  
ATOM   2103 H14S  PA    47      23.961   0.809  42.103  1.00  0.00           H  
ATOM   2104 C113  PA    47      23.498   2.929  42.241  1.00  0.00           C  
ATOM   2105 H13R  PA    47      23.742   3.819  41.659  1.00  0.00           H  
ATOM   2106 H13S  PA    47      23.908   3.104  43.236  1.00  0.00           H  
ATOM   2107 C112  PA    47      21.954   2.804  42.308  1.00  0.00           C  
ATOM   2108 H12R  PA    47      21.568   2.572  41.317  1.00  0.00           H  
ATOM   2109 H12S  PA    47      21.552   3.777  42.599  1.00  0.00           H  
ATOM   2110 C111  PA    47      21.405   1.743  43.281  1.00  0.00           C  
ATOM   2111 H11R  PA    47      21.736   0.756  42.954  1.00  0.00           H  
ATOM   2112 H11S  PA    47      20.311   1.733  43.244  1.00  0.00           H  
ATOM   2113 C110  PA    47      21.850   2.029  44.726  1.00  0.00           C  
ATOM   2114 H10R  PA    47      21.442   2.993  45.034  1.00  0.00           H  
ATOM   2115 H10S  PA    47      22.936   2.111  44.772  1.00  0.00           H  
ATOM   2116  C19  PA    47      21.418   0.940  45.713  1.00  0.00           C  
ATOM   2117  H9R  PA    47      21.793  -0.023  45.354  1.00  0.00           H  
ATOM   2118  H9S  PA    47      20.327   0.878  45.745  1.00  0.00           H  
ATOM   2119  C18  PA    47      21.975   1.219  47.126  1.00  0.00           C  
ATOM   2120  H8R  PA    47      23.060   1.329  47.082  1.00  0.00           H  
ATOM   2121  H8S  PA    47      21.761   0.350  47.745  1.00  0.00           H  
ATOM   2122  C17  PA    47      21.389   2.458  47.827  1.00  0.00           C  
ATOM   2123  H7R  PA    47      20.316   2.306  47.910  1.00  0.00           H  
ATOM   2124  H7S  PA    47      21.549   3.362  47.239  1.00  0.00           H  
ATOM   2125  C16  PA    47      21.988   2.662  49.232  1.00  0.00           C  
ATOM   2126  H6R  PA    47      23.041   2.947  49.152  1.00  0.00           H  
ATOM   2127  H6S  PA    47      21.967   1.708  49.761  1.00  0.00           H  
ATOM   2128  C15  PA    47      21.232   3.720  50.065  1.00  0.00           C  
ATOM   2129  H5R  PA    47      20.155   3.576  49.960  1.00  0.00           H  
ATOM   2130  H5S  PA    47      21.464   4.722  49.696  1.00  0.00           H  
ATOM   2131  C14  PA    47      21.636   3.618  51.545  1.00  0.00           C  
ATOM   2132  H4R  PA    47      22.708   3.823  51.606  1.00  0.00           H  
ATOM   2133  H4S  PA    47      21.486   2.594  51.896  1.00  0.00           H  
ATOM   2134  C13  PA    47      20.891   4.581  52.489  1.00  0.00           C  
ATOM   2135  H3R  PA    47      20.886   5.594  52.077  1.00  0.00           H  
ATOM   2136  H3S  PA    47      21.459   4.613  53.420  1.00  0.00           H  
ATOM   2137  C12  PA    47      19.450   4.174  52.848  1.00  0.00           C  
ATOM   2138  H2R  PA    47      19.303   3.102  52.690  1.00  0.00           H  
ATOM   2139  H2S  PA    47      18.751   4.698  52.195  1.00  0.00           H  
ATOM   2140  C11  PC    48      19.170   4.530  54.296  1.00  0.00           C  
ATOM   2141  O12  PC    48      18.954   5.665  54.679  1.00  0.00           O  
ATOM   2142  O11  PC    48      19.210   3.458  55.111  1.00  0.00           O  
ATOM   2143  C1   PC    48      18.950   3.611  56.542  1.00  0.00           C  
ATOM   2144  HR   PC    48      18.559   2.654  56.885  1.00  0.00           H  
ATOM   2145  HS   PC    48      18.189   4.372  56.742  1.00  0.00           H  
ATOM   2146  C2   PC    48      20.253   3.869  57.338  1.00  0.00           C  
ATOM   2147  HX   PC    48      21.006   3.162  56.983  1.00  0.00           H  
ATOM   2148  C3   PC    48      20.059   3.619  58.849  1.00  0.00           C  
ATOM   2149  HA   PC    48      21.031   3.731  59.334  1.00  0.00           H  
ATOM   2150  HB   PC    48      19.713   2.597  59.014  1.00  0.00           H  
ATOM   2151  O31  PC    48      19.094   4.522  59.465  1.00  0.00           O  
ATOM   2152  P31  PC    48      18.977   4.596  61.057  1.00  0.00           P  
ATOM   2153  O32  PC    48      19.819   5.843  61.507  1.00  0.00           O  
ATOM   2154  C31  PC    48      21.134   6.110  61.019  1.00  0.00           C  
ATOM   2155  H1A  PC    48      21.647   5.186  60.742  1.00  0.00           H  
ATOM   2156  H1B  PC    48      21.708   6.599  61.810  1.00  0.00           H  
ATOM   2157  C32  PC    48      21.009   7.059  59.818  1.00  0.00           C  
ATOM   2158  H2A  PC    48      20.477   6.571  59.000  1.00  0.00           H  
ATOM   2159  H2B  PC    48      22.017   7.309  59.485  1.00  0.00           H  
ATOM   2160  N31  PC    48      20.324   8.380  60.033  1.00  0.00           N  
ATOM   2161  C33  PC    48      18.831   8.248  60.066  1.00  0.00           C  
ATOM   2162  H3A  PC    48      18.538   7.604  60.895  1.00  0.00           H  
ATOM   2163  H3B  PC    48      18.484   7.832  59.119  1.00  0.00           H  
ATOM   2164  H3C  PC    48      18.399   9.237  60.227  1.00  0.00           H  
ATOM   2165  C34  PC    48      20.757   9.023  61.308  1.00  0.00           C  
ATOM   2166  H4A  PC    48      21.841   9.110  61.282  1.00  0.00           H  
ATOM   2167  H4B  PC    48      20.451   8.388  62.143  1.00  0.00           H  
ATOM   2168  H4C  PC    48      20.278  10.002  61.389  1.00  0.00           H  
ATOM   2169  C35  PC    48      20.744   9.240  58.889  1.00  0.00           C  
ATOM   2170  H5A  PC    48      21.826   9.377  58.942  1.00  0.00           H  
ATOM   2171  H5B  PC    48      20.249  10.205  58.969  1.00  0.00           H  
ATOM   2172  H5C  PC    48      20.452   8.754  57.955  1.00  0.00           H  
ATOM   2173  O33  PC    48      17.590   4.914  61.441  1.00  0.00           O  
ATOM   2174  O34  PC    48      19.584   3.378  61.633  1.00  0.00           O  
ATOM   2175  O21  PC    48      20.712   5.237  57.173  1.00  0.00           O  
ATOM   2176  C21  PC    48      21.824   5.514  56.471  1.00  0.00           C  
ATOM   2177  O22  PC    48      22.558   4.666  55.996  1.00  0.00           O  
ATOM   2178  C12  OL    49      22.046   7.005  56.385  1.00  0.00           C  
ATOM   2179  H2R  OL    49      21.078   7.482  56.228  1.00  0.00           H  
ATOM   2180  H2S  OL    49      22.425   7.337  57.350  1.00  0.00           H  
ATOM   2181  C13  OL    49      23.012   7.485  55.286  1.00  0.00           C  
ATOM   2182  H3R  OL    49      23.228   8.538  55.478  1.00  0.00           H  
ATOM   2183  H3S  OL    49      23.959   6.967  55.369  1.00  0.00           H  
ATOM   2184  C14  OL    49      22.457   7.341  53.858  1.00  0.00           C  
ATOM   2185  H4R  OL    49      22.737   6.367  53.451  1.00  0.00           H  
ATOM   2186  H4S  OL    49      21.367   7.372  53.898  1.00  0.00           H  
ATOM   2187  C15  OL    49      22.982   8.455  52.929  1.00  0.00           C  
ATOM   2188  H5R  OL    49      22.879   9.420  53.429  1.00  0.00           H  
ATOM   2189  H5S  OL    49      24.045   8.293  52.740  1.00  0.00           H  
ATOM   2190  C16  OL    49      22.221   8.528  51.596  1.00  0.00           C  
ATOM   2191  H6R  OL    49      22.815   9.074  50.859  1.00  0.00           H  
ATOM   2192  H6S  OL    49      22.079   7.516  51.212  1.00  0.00           H  
ATOM   2193  C17  OL    49      20.864   9.243  51.786  1.00  0.00           C  
ATOM   2194  H7R  OL    49      20.277   8.763  52.572  1.00  0.00           H  
ATOM   2195  H7S  OL    49      21.053  10.263  52.124  1.00  0.00           H  
ATOM   2196  C18  OL    49      20.004   9.317  50.519  1.00  0.00           C  
ATOM   2197  H8R  OL    49      19.025   9.693  50.816  1.00  0.00           H  
ATOM   2198  H8S  OL    49      20.422  10.055  49.833  1.00  0.00           H  
ATOM   2199  C19  OL    49      19.838   7.953  49.879  1.00  0.00           C  
ATOM   2200  H9R  OL    49      19.206   7.266  50.438  1.00  0.00           H  
ATOM   2201 C110  OL    49      20.381   7.558  48.732  1.00  0.00           C  
ATOM   2202 H10R  OL    49      20.183   6.553  48.366  1.00  0.00           H  
ATOM   2203 C111  OL    49      21.349   8.361  47.884  1.00  0.00           C  
ATOM   2204 H11R  OL    49      20.888   8.568  46.916  1.00  0.00           H  
ATOM   2205 H11S  OL    49      21.594   9.320  48.340  1.00  0.00           H  
ATOM   2206 C112  OL    49      22.653   7.575  47.651  1.00  0.00           C  
ATOM   2207 H12R  OL    49      23.402   8.224  47.191  1.00  0.00           H  
ATOM   2208 H12S  OL    49      23.065   7.268  48.616  1.00  0.00           H  
ATOM   2209 C113  OL    49      22.417   6.336  46.763  1.00  0.00           C  
ATOM   2210 H13R  OL    49      22.476   5.436  47.376  1.00  0.00           H  
ATOM   2211 H13S  OL    49      21.413   6.367  46.337  1.00  0.00           H  
ATOM   2212 C114  OL    49      23.415   6.195  45.607  1.00  0.00           C  
ATOM   2213 H14R  OL    49      24.427   6.228  46.010  1.00  0.00           H  
ATOM   2214 H14S  OL    49      23.280   5.203  45.168  1.00  0.00           H  
ATOM   2215 C115  OL    49      23.248   7.245  44.486  1.00  0.00           C  
ATOM   2216 H15R  OL    49      22.191   7.338  44.222  1.00  0.00           H  
ATOM   2217 H15S  OL    49      23.599   8.227  44.816  1.00  0.00           H  
ATOM   2218 C116  OL    49      24.043   6.779  43.252  1.00  0.00           C  
ATOM   2219 H16R  OL    49      25.106   6.793  43.496  1.00  0.00           H  
ATOM   2220 H16S  OL    49      23.771   5.745  43.033  1.00  0.00           H  
ATOM   2221 C117  OL    49      23.816   7.610  41.983  1.00  0.00           C  
ATOM   2222 H17R  OL    49      22.757   7.592  41.718  1.00  0.00           H  
ATOM   2223 H17S  OL    49      24.088   8.646  42.180  1.00  0.00           H  
ATOM   2224 C118  OL    49      24.651   7.084  40.800  1.00  0.00           C  
ATOM   2225 H18R  OL    49      24.248   6.137  40.435  1.00  0.00           H  
ATOM   2226 H18S  OL    49      25.691   6.927  41.100  1.00  0.00           H  
ATOM   2227 H18T  OL    49      24.636   7.808  39.983  1.00  0.00           H  
TER    2228       OL    49 
ATOM   2228 C116  PA    50       8.874  33.643  40.382  1.00  0.00           C  
ATOM   2229 H16R  PA    50       8.046  32.964  40.175  1.00  0.00           H  
ATOM   2230 H16S  PA    50       9.593  33.577  39.563  1.00  0.00           H  
ATOM   2231 H16T  PA    50       8.475  34.656  40.420  1.00  0.00           H  
ATOM   2232 C115  PA    50       9.536  33.275  41.716  1.00  0.00           C  
ATOM   2233 H15R  PA    50       8.792  33.334  42.513  1.00  0.00           H  
ATOM   2234 H15S  PA    50      10.323  33.995  41.949  1.00  0.00           H  
ATOM   2235 C114  PA    50      10.121  31.855  41.652  1.00  0.00           C  
ATOM   2236 H14R  PA    50      10.870  31.791  40.860  1.00  0.00           H  
ATOM   2237 H14S  PA    50       9.320  31.160  41.388  1.00  0.00           H  
ATOM   2238 C113  PA    50      10.752  31.402  42.976  1.00  0.00           C  
ATOM   2239 H13R  PA    50      11.420  32.168  43.371  1.00  0.00           H  
ATOM   2240 H13S  PA    50      11.361  30.520  42.776  1.00  0.00           H  
ATOM   2241 C112  PA    50       9.668  31.100  44.023  1.00  0.00           C  
ATOM   2242 H12R  PA    50       8.871  30.524  43.546  1.00  0.00           H  
ATOM   2243 H12S  PA    50       9.243  32.046  44.367  1.00  0.00           H  
ATOM   2244 C111  PA    50      10.218  30.309  45.223  1.00  0.00           C  
ATOM   2245 H11R  PA    50      10.995  30.895  45.715  1.00  0.00           H  
ATOM   2246 H11S  PA    50      10.693  29.403  44.849  1.00  0.00           H  
ATOM   2247 C110  PA    50       9.121  29.903  46.233  1.00  0.00           C  
ATOM   2248 H10R  PA    50       8.464  29.177  45.750  1.00  0.00           H  
ATOM   2249 H10S  PA    50       8.509  30.771  46.490  1.00  0.00           H  
ATOM   2250  C19  PA    50       9.676  29.261  47.522  1.00  0.00           C  
ATOM   2251  H9R  PA    50      10.430  28.514  47.258  1.00  0.00           H  
ATOM   2252  H9S  PA    50       8.858  28.736  48.018  1.00  0.00           H  
ATOM   2253  C18  PA    50      10.258  30.293  48.513  1.00  0.00           C  
ATOM   2254  H8R  PA    50       9.444  30.901  48.915  1.00  0.00           H  
ATOM   2255  H8S  PA    50      10.934  30.969  47.987  1.00  0.00           H  
ATOM   2256  C17  PA    50      11.064  29.663  49.664  1.00  0.00           C  
ATOM   2257  H7R  PA    50      11.538  30.464  50.232  1.00  0.00           H  
ATOM   2258  H7S  PA    50      11.868  29.068  49.225  1.00  0.00           H  
ATOM   2259  C16  PA    50      10.270  28.767  50.631  1.00  0.00           C  
ATOM   2260  H6R  PA    50       9.891  27.914  50.067  1.00  0.00           H  
ATOM   2261  H6S  PA    50       9.412  29.289  51.062  1.00  0.00           H  
ATOM   2262  C15  PA    50      11.157  28.249  51.776  1.00  0.00           C  
ATOM   2263  H5R  PA    50      12.104  27.922  51.362  1.00  0.00           H  
ATOM   2264  H5S  PA    50      10.666  27.379  52.215  1.00  0.00           H  
ATOM   2265  C14  PA    50      11.464  29.293  52.865  1.00  0.00           C  
ATOM   2266  H4R  PA    50      10.597  29.938  53.004  1.00  0.00           H  
ATOM   2267  H4S  PA    50      12.302  29.917  52.542  1.00  0.00           H  
ATOM   2268  C13  PA    50      11.798  28.650  54.221  1.00  0.00           C  
ATOM   2269  H3R  PA    50      12.758  28.134  54.156  1.00  0.00           H  
ATOM   2270  H3S  PA    50      11.034  27.905  54.457  1.00  0.00           H  
ATOM   2271  C12  PA    50      11.831  29.685  55.361  1.00  0.00           C  
ATOM   2272  H2R  PA    50      10.900  30.256  55.372  1.00  0.00           H  
ATOM   2273  H2S  PA    50      12.646  30.397  55.214  1.00  0.00           H  
ATOM   2274  C11  PC    51      11.978  28.992  56.694  1.00  0.00           C  
ATOM   2275  O12  PC    51      11.057  28.853  57.477  1.00  0.00           O  
ATOM   2276  O11  PC    51      13.238  28.592  56.938  1.00  0.00           O  
ATOM   2277  C1   PC    51      13.523  27.823  58.153  1.00  0.00           C  
ATOM   2278  HR   PC    51      12.899  28.158  58.987  1.00  0.00           H  
ATOM   2279  HS   PC    51      14.567  27.987  58.432  1.00  0.00           H  
ATOM   2280  C2   PC    51      13.318  26.304  57.933  1.00  0.00           C  
ATOM   2281  HX   PC    51      12.260  26.056  58.050  1.00  0.00           H  
ATOM   2282  C3   PC    51      14.171  25.486  58.928  1.00  0.00           C  
ATOM   2283  HA   PC    51      15.221  25.710  58.728  1.00  0.00           H  
ATOM   2284  HB   PC    51      14.031  24.417  58.744  1.00  0.00           H  
ATOM   2285  O31  PC    51      13.828  25.796  60.315  1.00  0.00           O  
ATOM   2286  P31  PC    51      14.928  26.099  61.443  1.00  0.00           P  
ATOM   2287  O32  PC    51      15.044  27.691  61.465  1.00  0.00           O  
ATOM   2288  C31  PC    51      14.186  28.492  62.309  1.00  0.00           C  
ATOM   2289  H1A  PC    51      13.181  28.051  62.350  1.00  0.00           H  
ATOM   2290  H1B  PC    51      14.092  29.493  61.878  1.00  0.00           H  
ATOM   2291  C32  PC    51      14.781  28.596  63.734  1.00  0.00           C  
ATOM   2292  H2A  PC    51      14.888  27.600  64.156  1.00  0.00           H  
ATOM   2293  H2B  PC    51      14.063  29.125  64.361  1.00  0.00           H  
ATOM   2294  N31  PC    51      16.113  29.281  63.962  1.00  0.00           N  
ATOM   2295  C33  PC    51      16.307  30.530  63.159  1.00  0.00           C  
ATOM   2296  H3A  PC    51      17.242  30.997  63.477  1.00  0.00           H  
ATOM   2297  H3B  PC    51      15.485  31.219  63.351  1.00  0.00           H  
ATOM   2298  H3C  PC    51      16.357  30.267  62.100  1.00  0.00           H  
ATOM   2299  C34  PC    51      16.131  29.666  65.400  1.00  0.00           C  
ATOM   2300  H4A  PC    51      17.143  29.943  65.679  1.00  0.00           H  
ATOM   2301  H4B  PC    51      15.814  28.812  65.999  1.00  0.00           H  
ATOM   2302  H4C  PC    51      15.461  30.513  65.548  1.00  0.00           H  
ATOM   2303  C35  PC    51      17.287  28.379  63.715  1.00  0.00           C  
ATOM   2304  H5A  PC    51      17.260  27.563  64.439  1.00  0.00           H  
ATOM   2305  H5B  PC    51      18.196  28.966  63.862  1.00  0.00           H  
ATOM   2306  H5C  PC    51      17.259  27.997  62.693  1.00  0.00           H  
ATOM   2307  O33  PC    51      14.378  25.671  62.751  1.00  0.00           O  
ATOM   2308  O34  PC    51      16.238  25.572  60.992  1.00  0.00           O  
ATOM   2309  O21  PC    51      13.819  25.922  56.627  1.00  0.00           O  
ATOM   2310  C21  PC    51      12.964  25.602  55.637  1.00  0.00           C  
ATOM   2311  O22  PC    51      11.754  25.710  55.699  1.00  0.00           O  
ATOM   2312  C12  OL    52      13.727  25.150  54.415  1.00  0.00           C  
ATOM   2313  H2R  OL    52      14.634  25.754  54.377  1.00  0.00           H  
ATOM   2314  H2S  OL    52      14.024  24.110  54.543  1.00  0.00           H  
ATOM   2315  C13  OL    52      12.993  25.290  53.069  1.00  0.00           C  
ATOM   2316  H3R  OL    52      12.163  24.582  53.009  1.00  0.00           H  
ATOM   2317  H3S  OL    52      12.570  26.286  52.972  1.00  0.00           H  
ATOM   2318  C14  OL    52      14.004  25.052  51.929  1.00  0.00           C  
ATOM   2319  H4R  OL    52      14.900  25.648  52.122  1.00  0.00           H  
ATOM   2320  H4S  OL    52      14.315  24.004  51.918  1.00  0.00           H  
ATOM   2321  C15  OL    52      13.462  25.457  50.551  1.00  0.00           C  
ATOM   2322  H5R  OL    52      13.164  26.499  50.584  1.00  0.00           H  
ATOM   2323  H5S  OL    52      14.285  25.401  49.841  1.00  0.00           H  
ATOM   2324  C16  OL    52      12.304  24.581  50.039  1.00  0.00           C  
ATOM   2325  H6R  OL    52      12.725  23.628  49.721  1.00  0.00           H  
ATOM   2326  H6S  OL    52      11.603  24.360  50.844  1.00  0.00           H  
ATOM   2327  C17  OL    52      11.506  25.170  48.859  1.00  0.00           C  
ATOM   2328  H7R  OL    52      10.624  24.540  48.731  1.00  0.00           H  
ATOM   2329  H7S  OL    52      11.136  26.172  49.094  1.00  0.00           H  
ATOM   2330  C18  OL    52      12.286  25.197  47.529  1.00  0.00           C  
ATOM   2331  H8R  OL    52      12.937  24.325  47.468  1.00  0.00           H  
ATOM   2332  H8S  OL    52      11.577  25.125  46.706  1.00  0.00           H  
ATOM   2333  C19  OL    52      13.148  26.429  47.390  1.00  0.00           C  
ATOM   2334  H9R  OL    52      13.714  26.705  48.277  1.00  0.00           H  
ATOM   2335 C110  OL    52      13.223  27.186  46.301  1.00  0.00           C  
ATOM   2336 H10R  OL    52      13.864  28.064  46.319  1.00  0.00           H  
ATOM   2337 C111  OL    52      12.494  26.925  44.993  1.00  0.00           C  
ATOM   2338 H11R  OL    52      12.273  25.863  44.879  1.00  0.00           H  
ATOM   2339 H11S  OL    52      11.538  27.449  45.023  1.00  0.00           H  
ATOM   2340 C112  OL    52      13.305  27.404  43.764  1.00  0.00           C  
ATOM   2341 H12R  OL    52      13.875  28.290  44.050  1.00  0.00           H  
ATOM   2342 H12S  OL    52      14.015  26.624  43.484  1.00  0.00           H  
ATOM   2343 C113  OL    52      12.446  27.754  42.525  1.00  0.00           C  
ATOM   2344 H13R  OL    52      11.982  26.857  42.114  1.00  0.00           H  
ATOM   2345 H13S  OL    52      11.627  28.396  42.848  1.00  0.00           H  
ATOM   2346 C114  OL    52      13.213  28.516  41.416  1.00  0.00           C  
ATOM   2347 H14R  OL    52      12.509  28.768  40.618  1.00  0.00           H  
ATOM   2348 H14S  OL    52      13.561  29.460  41.841  1.00  0.00           H  
ATOM   2349 C115  OL    52      14.424  27.782  40.797  1.00  0.00           C  
ATOM   2350 H15R  OL    52      15.156  27.556  41.575  1.00  0.00           H  
ATOM   2351 H15S  OL    52      14.099  26.833  40.367  1.00  0.00           H  
ATOM   2352 C116  OL    52      15.108  28.605  39.684  1.00  0.00           C  
ATOM   2353 H16R  OL    52      14.372  28.847  38.916  1.00  0.00           H  
ATOM   2354 H16S  OL    52      15.481  29.553  40.081  1.00  0.00           H  
ATOM   2355 C117  OL    52      16.264  27.810  39.049  1.00  0.00           C  
ATOM   2356 H17R  OL    52      16.936  27.473  39.842  1.00  0.00           H  
ATOM   2357 H17S  OL    52      15.860  26.922  38.559  1.00  0.00           H  
ATOM   2358 C118  OL    52      17.047  28.614  37.997  1.00  0.00           C  
ATOM   2359 H18R  OL    52      17.474  29.523  38.426  1.00  0.00           H  
ATOM   2360 H18S  OL    52      16.384  28.894  37.177  1.00  0.00           H  
ATOM   2361 H18T  OL    52      17.858  28.006  37.588  1.00  0.00           H  
TER    2362       OL    52 
ATOM   2362 C116  PA    53       0.140  30.367  37.228  1.00  0.00           C  
ATOM   2363 H16R  PA    53       0.216  30.939  36.302  1.00  0.00           H  
ATOM   2364 H16S  PA    53      -0.898  30.410  37.568  1.00  0.00           H  
ATOM   2365 H16T  PA    53       0.376  29.327  36.996  1.00  0.00           H  
ATOM   2366 C115  PA    53       1.107  30.924  38.297  1.00  0.00           C  
ATOM   2367 H15R  PA    53       0.961  32.003  38.395  1.00  0.00           H  
ATOM   2368 H15S  PA    53       2.134  30.746  37.969  1.00  0.00           H  
ATOM   2369 C114  PA    53       0.885  30.258  39.667  1.00  0.00           C  
ATOM   2370 H14R  PA    53       0.923  29.176  39.540  1.00  0.00           H  
ATOM   2371 H14S  PA    53      -0.116  30.508  40.005  1.00  0.00           H  
ATOM   2372 C113  PA    53       1.836  30.692  40.799  1.00  0.00           C  
ATOM   2373 H13R  PA    53       2.872  30.454  40.546  1.00  0.00           H  
ATOM   2374 H13S  PA    53       1.575  30.124  41.695  1.00  0.00           H  
ATOM   2375 C112  PA    53       1.695  32.191  41.113  1.00  0.00           C  
ATOM   2376 H12R  PA    53       0.642  32.460  41.013  1.00  0.00           H  
ATOM   2377 H12S  PA    53       2.258  32.770  40.377  1.00  0.00           H  
ATOM   2378 C111  PA    53       2.153  32.569  42.534  1.00  0.00           C  
ATOM   2379 H11R  PA    53       3.173  32.219  42.703  1.00  0.00           H  
ATOM   2380 H11S  PA    53       1.529  32.055  43.269  1.00  0.00           H  
ATOM   2381 C110  PA    53       2.102  34.092  42.782  1.00  0.00           C  
ATOM   2382 H10R  PA    53       2.820  34.575  42.115  1.00  0.00           H  
ATOM   2383 H10S  PA    53       2.428  34.270  43.805  1.00  0.00           H  
ATOM   2384  C19  PA    53       0.718  34.751  42.583  1.00  0.00           C  
ATOM   2385  H9R  PA    53      -0.017  34.218  43.189  1.00  0.00           H  
ATOM   2386  H9S  PA    53       0.407  34.639  41.541  1.00  0.00           H  
ATOM   2387  C18  PA    53       0.686  36.264  42.926  1.00  0.00           C  
ATOM   2388  H8R  PA    53      -0.310  36.646  42.694  1.00  0.00           H  
ATOM   2389  H8S  PA    53       1.371  36.793  42.262  1.00  0.00           H  
ATOM   2390  C17  PA    53       1.038  36.673  44.374  1.00  0.00           C  
ATOM   2391  H7R  PA    53       1.001  37.761  44.426  1.00  0.00           H  
ATOM   2392  H7S  PA    53       2.067  36.387  44.595  1.00  0.00           H  
ATOM   2393  C16  PA    53       0.087  36.085  45.439  1.00  0.00           C  
ATOM   2394  H6R  PA    53       0.133  34.998  45.367  1.00  0.00           H  
ATOM   2395  H6S  PA    53      -0.935  36.395  45.209  1.00  0.00           H  
ATOM   2396  C15  PA    53       0.412  36.498  46.893  1.00  0.00           C  
ATOM   2397  H5R  PA    53       0.355  37.586  46.984  1.00  0.00           H  
ATOM   2398  H5S  PA    53       1.435  36.204  47.137  1.00  0.00           H  
ATOM   2399  C14  PA    53      -0.552  35.836  47.907  1.00  0.00           C  
ATOM   2400  H4R  PA    53      -0.524  34.754  47.766  1.00  0.00           H  
ATOM   2401  H4S  PA    53      -1.573  36.167  47.701  1.00  0.00           H  
ATOM   2402  C13  PA    53      -0.209  36.165  49.376  1.00  0.00           C  
ATOM   2403  H3R  PA    53      -0.502  37.197  49.571  1.00  0.00           H  
ATOM   2404  H3S  PA    53       0.872  36.087  49.513  1.00  0.00           H  
ATOM   2405  C12  PA    53      -0.906  35.241  50.404  1.00  0.00           C  
ATOM   2406  H2R  PA    53      -0.580  34.214  50.236  1.00  0.00           H  
ATOM   2407  H2S  PA    53      -1.986  35.275  50.252  1.00  0.00           H  
ATOM   2408  C11  PS    54      -0.604  35.574  51.853  1.00  0.00           C  
ATOM   2409  O12  PS    54      -1.382  35.279  52.743  1.00  0.00           O  
ATOM   2410  O11  PS    54       0.608  36.149  52.040  1.00  0.00           O  
ATOM   2411  C1   PS    54       1.117  36.367  53.398  1.00  0.00           C  
ATOM   2412  HR   PS    54       2.183  36.115  53.379  1.00  0.00           H  
ATOM   2413  HS   PS    54       0.621  35.686  54.088  1.00  0.00           H  
ATOM   2414  C2   PS    54       1.017  37.836  53.925  1.00  0.00           C  
ATOM   2415  HX   PS    54       1.216  37.845  54.998  1.00  0.00           H  
ATOM   2416  C3   PS    54      -0.350  38.505  53.686  1.00  0.00           C  
ATOM   2417  HA   PS    54      -0.616  38.409  52.634  1.00  0.00           H  
ATOM   2418  HB   PS    54      -0.271  39.569  53.923  1.00  0.00           H  
ATOM   2419  O31  PS    54      -1.413  37.913  54.470  1.00  0.00           O  
ATOM   2420  P31  PS    54      -1.749  38.375  55.951  1.00  0.00           P  
ATOM   2421  O32  PS    54      -1.089  37.250  56.857  1.00  0.00           O  
ATOM   2422  C31  PS    54      -1.726  35.958  57.006  1.00  0.00           C  
ATOM   2423  H1A  PS    54      -0.982  35.225  57.325  1.00  0.00           H  
ATOM   2424  H1B  PS    54      -2.122  35.634  56.041  1.00  0.00           H  
ATOM   2425  C32  PS    54      -2.841  36.046  58.066  1.00  0.00           C  
ATOM   2426  H2A  PS    54      -3.653  36.674  57.702  1.00  0.00           H  
ATOM   2427  N31  PS    54      -2.348  36.689  59.345  1.00  0.00           N  
ATOM   2428 HN1A  PS    54      -3.100  36.790  60.058  1.00  0.00           H  
ATOM   2429 HN1B  PS    54      -1.538  36.176  59.753  1.00  0.00           H  
ATOM   2430 HN1C  PS    54      -2.002  37.653  59.167  1.00  0.00           H  
ATOM   2431  C33  PS    54      -3.440  34.667  58.235  1.00  0.00           C  
ATOM   2432  O33  PS    54      -1.074  39.656  56.261  1.00  0.00           O  
ATOM   2433  O34  PS    54      -3.222  38.286  56.095  1.00  0.00           O  
ATOM   2434  O21  PS    54       1.972  38.669  53.218  1.00  0.00           O  
ATOM   2435  C21  PS    54       3.071  39.104  53.857  1.00  0.00           C  
ATOM   2436  O22  PS    54       3.312  38.941  55.039  1.00  0.00           O  
ATOM   2437  O35  PS    54      -4.610  34.460  57.973  1.00  0.00           O  
ATOM   2438  O36  PS    54      -2.757  33.802  58.736  1.00  0.00           O  
ATOM   2439  C12  OL    55       4.047  39.765  52.926  1.00  0.00           C  
ATOM   2440  H2R  OL    55       3.553  40.333  52.136  1.00  0.00           H  
ATOM   2441  H2S  OL    55       4.654  40.453  53.512  1.00  0.00           H  
ATOM   2442  C13  OL    55       4.938  38.693  52.302  1.00  0.00           C  
ATOM   2443  H3R  OL    55       5.357  38.066  53.092  1.00  0.00           H  
ATOM   2444  H3S  OL    55       4.336  38.053  51.652  1.00  0.00           H  
ATOM   2445  C14  OL    55       6.082  39.304  51.495  1.00  0.00           C  
ATOM   2446  H4R  OL    55       5.666  39.846  50.643  1.00  0.00           H  
ATOM   2447  H4S  OL    55       6.644  40.019  52.102  1.00  0.00           H  
ATOM   2448  C15  OL    55       7.022  38.175  51.050  1.00  0.00           C  
ATOM   2449  H5R  OL    55       7.412  37.665  51.934  1.00  0.00           H  
ATOM   2450  H5S  OL    55       6.450  37.437  50.480  1.00  0.00           H  
ATOM   2451  C16  OL    55       8.199  38.709  50.220  1.00  0.00           C  
ATOM   2452  H6R  OL    55       8.730  39.463  50.805  1.00  0.00           H  
ATOM   2453  H6S  OL    55       8.897  37.897  50.012  1.00  0.00           H  
ATOM   2454  C17  OL    55       7.703  39.317  48.900  1.00  0.00           C  
ATOM   2455  H7R  OL    55       7.097  38.578  48.371  1.00  0.00           H  
ATOM   2456  H7S  OL    55       7.060  40.171  49.112  1.00  0.00           H  
ATOM   2457  C18  OL    55       8.817  39.794  47.965  1.00  0.00           C  
ATOM   2458  H8R  OL    55       9.477  40.481  48.493  1.00  0.00           H  
ATOM   2459  H8S  OL    55       9.419  38.941  47.646  1.00  0.00           H  
ATOM   2460  C19  OL    55       8.175  40.448  46.764  1.00  0.00           C  
ATOM   2461  H9R  OL    55       7.641  39.766  46.107  1.00  0.00           H  
ATOM   2462 C110  OL    55       8.181  41.742  46.467  1.00  0.00           C  
ATOM   2463 H10R  OL    55       7.646  42.073  45.581  1.00  0.00           H  
ATOM   2464 C111  OL    55       8.786  42.870  47.275  1.00  0.00           C  
ATOM   2465 H11R  OL    55       9.269  42.525  48.192  1.00  0.00           H  
ATOM   2466 H11S  OL    55       9.561  43.356  46.678  1.00  0.00           H  
ATOM   2467 C112  OL    55       7.657  43.870  47.611  1.00  0.00           C  
ATOM   2468 H12R  OL    55       8.091  44.833  47.886  1.00  0.00           H  
ATOM   2469 H12S  OL    55       7.049  44.035  46.718  1.00  0.00           H  
ATOM   2470 C113  OL    55       6.775  43.348  48.770  1.00  0.00           C  
ATOM   2471 H13R  OL    55       6.636  42.273  48.663  1.00  0.00           H  
ATOM   2472 H13S  OL    55       7.337  43.495  49.692  1.00  0.00           H  
ATOM   2473 C114  OL    55       5.362  43.963  48.902  1.00  0.00           C  
ATOM   2474 H14R  OL    55       5.404  45.053  48.885  1.00  0.00           H  
ATOM   2475 H14S  OL    55       4.763  43.671  48.038  1.00  0.00           H  
ATOM   2476 C115  OL    55       4.648  43.466  50.181  1.00  0.00           C  
ATOM   2477 H15R  OL    55       3.582  43.699  50.120  1.00  0.00           H  
ATOM   2478 H15S  OL    55       4.725  42.376  50.230  1.00  0.00           H  
ATOM   2479 C116  OL    55       5.215  44.103  51.471  1.00  0.00           C  
ATOM   2480 H16R  OL    55       6.301  44.015  51.490  1.00  0.00           H  
ATOM   2481 H16S  OL    55       4.974  45.168  51.473  1.00  0.00           H  
ATOM   2482 C117  OL    55       4.678  43.446  52.753  1.00  0.00           C  
ATOM   2483 H17R  OL    55       3.589  43.411  52.714  1.00  0.00           H  
ATOM   2484 H17S  OL    55       5.054  42.423  52.783  1.00  0.00           H  
ATOM   2485 C118  OL    55       5.123  44.146  54.050  1.00  0.00           C  
ATOM   2486 H18R  OL    55       4.921  43.496  54.902  1.00  0.00           H  
ATOM   2487 H18S  OL    55       4.583  45.082  54.206  1.00  0.00           H  
ATOM   2488 H18T  OL    55       6.194  44.354  54.028  1.00  0.00           H  
TER    2489       OL    55 
ATOM   2489 C116  PA    56      52.792  17.805  42.240  1.00  0.00           C  
ATOM   2490 H16R  PA    56      53.649  17.155  42.432  1.00  0.00           H  
ATOM   2491 H16S  PA    56      52.931  18.302  41.278  1.00  0.00           H  
ATOM   2492 H16T  PA    56      51.893  17.191  42.167  1.00  0.00           H  
ATOM   2493 C115  PA    56      52.643  18.842  43.366  1.00  0.00           C  
ATOM   2494 H15R  PA    56      51.730  19.413  43.193  1.00  0.00           H  
ATOM   2495 H15S  PA    56      53.474  19.550  43.331  1.00  0.00           H  
ATOM   2496 C114  PA    56      52.598  18.200  44.765  1.00  0.00           C  
ATOM   2497 H14R  PA    56      52.752  18.985  45.507  1.00  0.00           H  
ATOM   2498 H14S  PA    56      53.420  17.486  44.863  1.00  0.00           H  
ATOM   2499 C113  PA    56      51.248  17.519  45.052  1.00  0.00           C  
ATOM   2500 H13R  PA    56      51.065  16.718  44.329  1.00  0.00           H  
ATOM   2501 H13S  PA    56      50.467  18.270  44.913  1.00  0.00           H  
ATOM   2502 C112  PA    56      51.120  16.963  46.484  1.00  0.00           C  
ATOM   2503 H12R  PA    56      50.111  16.567  46.601  1.00  0.00           H  
ATOM   2504 H12S  PA    56      51.214  17.787  47.194  1.00  0.00           H  
ATOM   2505 C111  PA    56      52.134  15.860  46.849  1.00  0.00           C  
ATOM   2506 H11R  PA    56      53.121  16.302  47.011  1.00  0.00           H  
ATOM   2507 H11S  PA    56      52.229  15.164  46.013  1.00  0.00           H  
ATOM   2508 C110  PA    56      51.703  15.051  48.092  1.00  0.00           C  
ATOM   2509 H10R  PA    56      52.499  14.348  48.341  1.00  0.00           H  
ATOM   2510 H10S  PA    56      50.823  14.456  47.839  1.00  0.00           H  
ATOM   2511  C19  PA    56      51.370  15.907  49.328  1.00  0.00           C  
ATOM   2512  H9R  PA    56      50.477  16.493  49.103  1.00  0.00           H  
ATOM   2513  H9S  PA    56      52.189  16.596  49.546  1.00  0.00           H  
ATOM   2514  C18  PA    56      51.086  15.046  50.572  1.00  0.00           C  
ATOM   2515  H8R  PA    56      51.856  14.280  50.687  1.00  0.00           H  
ATOM   2516  H8S  PA    56      50.131  14.550  50.414  1.00  0.00           H  
ATOM   2517  C17  PA    56      50.986  15.879  51.858  1.00  0.00           C  
ATOM   2518  H7R  PA    56      50.160  16.578  51.730  1.00  0.00           H  
ATOM   2519  H7S  PA    56      51.897  16.459  51.996  1.00  0.00           H  
ATOM   2520  C16  PA    56      50.721  15.060  53.134  1.00  0.00           C  
ATOM   2521  H6R  PA    56      49.947  14.317  52.932  1.00  0.00           H  
ATOM   2522  H6S  PA    56      50.295  15.750  53.863  1.00  0.00           H  
ATOM   2523  C15  PA    56      51.963  14.367  53.754  1.00  0.00           C  
ATOM   2524  H5R  PA    56      52.765  15.090  53.921  1.00  0.00           H  
ATOM   2525  H5S  PA    56      52.366  13.613  53.075  1.00  0.00           H  
ATOM   2526  C14  PA    56      51.629  13.679  55.091  1.00  0.00           C  
ATOM   2527  H4R  PA    56      52.540  13.242  55.501  1.00  0.00           H  
ATOM   2528  H4S  PA    56      50.955  12.846  54.890  1.00  0.00           H  
ATOM   2529  C13  PA    56      50.982  14.600  56.148  1.00  0.00           C  
ATOM   2530  H3R  PA    56      50.957  14.070  57.098  1.00  0.00           H  
ATOM   2531  H3S  PA    56      49.940  14.789  55.876  1.00  0.00           H  
ATOM   2532  C12  PA    56      51.732  15.935  56.351  1.00  0.00           C  
ATOM   2533  H2R  PA    56      52.696  15.733  56.818  1.00  0.00           H  
ATOM   2534  H2S  PA    56      51.912  16.432  55.399  1.00  0.00           H  
ATOM   2535  C11  PC    57      50.943  16.866  57.231  1.00  0.00           C  
ATOM   2536  O12  PC    57      51.263  17.114  58.380  1.00  0.00           O  
ATOM   2537  O11  PC    57      49.842  17.343  56.613  1.00  0.00           O  
ATOM   2538  C1   PC    57      48.748  17.845  57.434  1.00  0.00           C  
ATOM   2539  HR   PC    57      48.569  17.152  58.260  1.00  0.00           H  
ATOM   2540  HS   PC    57      47.853  17.875  56.807  1.00  0.00           H  
ATOM   2541  C2   PC    57      49.006  19.274  57.964  1.00  0.00           C  
ATOM   2542  HX   PC    57      49.956  19.298  58.504  1.00  0.00           H  
ATOM   2543  C3   PC    57      47.853  19.735  58.883  1.00  0.00           C  
ATOM   2544  HA   PC    57      46.905  19.605  58.358  1.00  0.00           H  
ATOM   2545  HB   PC    57      47.974  20.790  59.134  1.00  0.00           H  
ATOM   2546  O31  PC    57      47.839  18.959  60.107  1.00  0.00           O  
ATOM   2547  P31  PC    57      48.543  19.497  61.430  1.00  0.00           P  
ATOM   2548  O32  PC    57      50.059  19.704  61.005  1.00  0.00           O  
ATOM   2549  C31  PC    57      51.069  18.727  61.286  1.00  0.00           C  
ATOM   2550  H1A  PC    57      51.917  18.881  60.613  1.00  0.00           H  
ATOM   2551  H1B  PC    57      50.670  17.723  61.126  1.00  0.00           H  
ATOM   2552  C32  PC    57      51.509  18.985  62.736  1.00  0.00           C  
ATOM   2553  H2A  PC    57      50.635  19.247  63.335  1.00  0.00           H  
ATOM   2554  H2B  PC    57      52.206  19.825  62.770  1.00  0.00           H  
ATOM   2555  N31  PC    57      52.169  17.845  63.447  1.00  0.00           N  
ATOM   2556  C33  PC    57      53.337  17.307  62.696  1.00  0.00           C  
ATOM   2557  H3A  PC    57      53.970  18.133  62.381  1.00  0.00           H  
ATOM   2558  H3B  PC    57      52.974  16.765  61.826  1.00  0.00           H  
ATOM   2559  H3C  PC    57      53.883  16.642  63.363  1.00  0.00           H  
ATOM   2560  C34  PC    57      52.633  18.310  64.783  1.00  0.00           C  
ATOM   2561  H4A  PC    57      53.638  18.713  64.666  1.00  0.00           H  
ATOM   2562  H4B  PC    57      52.636  17.455  65.459  1.00  0.00           H  
ATOM   2563  H4C  PC    57      51.976  19.095  65.162  1.00  0.00           H  
ATOM   2564  C35  PC    57      51.209  16.727  63.647  1.00  0.00           C  
ATOM   2565  H5A  PC    57      50.292  17.134  64.074  1.00  0.00           H  
ATOM   2566  H5B  PC    57      51.677  16.015  64.327  1.00  0.00           H  
ATOM   2567  H5C  PC    57      51.010  16.242  62.688  1.00  0.00           H  
ATOM   2568  O33  PC    57      48.015  20.829  61.808  1.00  0.00           O  
ATOM   2569  O34  PC    57      48.438  18.420  62.437  1.00  0.00           O  
ATOM   2570  O21  PC    57      49.050  20.147  56.813  1.00  0.00           O  
ATOM   2571  C21  PC    57      49.939  21.150  56.795  1.00  0.00           C  
ATOM   2572  O22  PC    57      50.620  21.486  57.747  1.00  0.00           O  
ATOM   2573  C12  OL    58      50.021  21.779  55.427  1.00  0.00           C  
ATOM   2574  H2R  OL    58      50.935  21.441  54.944  1.00  0.00           H  
ATOM   2575  H2S  OL    58      49.180  21.430  54.827  1.00  0.00           H  
ATOM   2576  C13  OL    58      49.993  23.313  55.478  1.00  0.00           C  
ATOM   2577  H3R  OL    58      49.025  23.627  55.861  1.00  0.00           H  
ATOM   2578  H3S  OL    58      50.760  23.682  56.161  1.00  0.00           H  
ATOM   2579  C14  OL    58      50.245  23.976  54.120  1.00  0.00           C  
ATOM   2580  H4R  OL    58      50.078  25.047  54.250  1.00  0.00           H  
ATOM   2581  H4S  OL    58      51.298  23.843  53.859  1.00  0.00           H  
ATOM   2582  C15  OL    58      49.355  23.497  52.953  1.00  0.00           C  
ATOM   2583  H5R  OL    58      49.298  22.409  52.905  1.00  0.00           H  
ATOM   2584  H5S  OL    58      48.337  23.868  53.090  1.00  0.00           H  
ATOM   2585  C16  OL    58      49.897  24.015  51.614  1.00  0.00           C  
ATOM   2586  H6R  OL    58      50.819  23.483  51.362  1.00  0.00           H  
ATOM   2587  H6S  OL    58      49.167  23.773  50.839  1.00  0.00           H  
ATOM   2588  C17  OL    58      50.186  25.535  51.670  1.00  0.00           C  
ATOM   2589  H7R  OL    58      49.324  26.061  52.090  1.00  0.00           H  
ATOM   2590  H7S  OL    58      51.020  25.721  52.347  1.00  0.00           H  
ATOM   2591  C18  OL    58      50.516  26.155  50.305  1.00  0.00           C  
ATOM   2592  H8R  OL    58      50.947  27.143  50.467  1.00  0.00           H  
ATOM   2593  H8S  OL    58      51.263  25.537  49.803  1.00  0.00           H  
ATOM   2594  C19  OL    58      49.244  26.223  49.495  1.00  0.00           C  
ATOM   2595  H9R  OL    58      48.512  25.464  49.763  1.00  0.00           H  
ATOM   2596 C110  OL    58      48.892  27.157  48.620  1.00  0.00           C  
ATOM   2597 H10R  OL    58      47.908  27.085  48.169  1.00  0.00           H  
ATOM   2598 C111  OL    58      49.736  28.292  48.081  1.00  0.00           C  
ATOM   2599 H11R  OL    58      49.681  29.133  48.770  1.00  0.00           H  
ATOM   2600 H11S  OL    58      50.786  28.010  47.975  1.00  0.00           H  
ATOM   2601 C112  OL    58      49.154  28.761  46.731  1.00  0.00           C  
ATOM   2602 H12R  OL    58      48.066  28.781  46.815  1.00  0.00           H  
ATOM   2603 H12S  OL    58      49.454  29.789  46.524  1.00  0.00           H  
ATOM   2604 C113  OL    58      49.541  27.862  45.542  1.00  0.00           C  
ATOM   2605 H13R  OL    58      49.427  26.813  45.826  1.00  0.00           H  
ATOM   2606 H13S  OL    58      48.843  28.059  44.724  1.00  0.00           H  
ATOM   2607 C114  OL    58      50.982  28.094  45.036  1.00  0.00           C  
ATOM   2608 H14R  OL    58      51.693  27.881  45.838  1.00  0.00           H  
ATOM   2609 H14S  OL    58      51.194  27.392  44.226  1.00  0.00           H  
ATOM   2610 C115  OL    58      51.234  29.530  44.541  1.00  0.00           C  
ATOM   2611 H15R  OL    58      50.355  29.913  44.017  1.00  0.00           H  
ATOM   2612 H15S  OL    58      51.400  30.163  45.413  1.00  0.00           H  
ATOM   2613 C116  OL    58      52.447  29.604  43.595  1.00  0.00           C  
ATOM   2614 H16R  OL    58      53.286  29.048  44.018  1.00  0.00           H  
ATOM   2615 H16S  OL    58      52.180  29.106  42.660  1.00  0.00           H  
ATOM   2616 C117  OL    58      52.911  31.041  43.292  1.00  0.00           C  
ATOM   2617 H17R  OL    58      53.686  30.980  42.528  1.00  0.00           H  
ATOM   2618 H17S  OL    58      52.083  31.623  42.876  1.00  0.00           H  
ATOM   2619 C118  OL    58      53.518  31.761  44.514  1.00  0.00           C  
ATOM   2620 H18R  OL    58      54.347  31.181  44.924  1.00  0.00           H  
ATOM   2621 H18S  OL    58      52.788  31.913  45.311  1.00  0.00           H  
ATOM   2622 H18T  OL    58      53.902  32.739  44.219  1.00  0.00           H  
TER    2623       OL    58 
ATOM   2623  C1  CHL    59      45.040  55.696  52.453  1.00  0.00           C  
ATOM   2624  H11 CHL    59      44.126  56.251  52.250  1.00  0.00           H  
ATOM   2625  H12 CHL    59      45.840  56.435  52.546  1.00  0.00           H  
ATOM   2626  C2  CHL    59      44.844  55.003  53.826  1.00  0.00           C  
ATOM   2627  H21 CHL    59      45.801  54.626  54.187  1.00  0.00           H  
ATOM   2628  H22 CHL    59      44.504  55.747  54.548  1.00  0.00           H  
ATOM   2629  C3  CHL    59      43.820  53.854  53.797  1.00  0.00           C  
ATOM   2630  H31 CHL    59      42.806  54.253  53.675  1.00  0.00           H  
ATOM   2631  C4  CHL    59      44.143  52.868  52.667  1.00  0.00           C  
ATOM   2632  H41 CHL    59      45.040  52.314  52.952  1.00  0.00           H  
ATOM   2633  H42 CHL    59      43.326  52.147  52.606  1.00  0.00           H  
ATOM   2634  C5  CHL    59      44.370  53.533  51.312  1.00  0.00           C  
ATOM   2635  C6  CHL    59      43.749  53.037  50.247  1.00  0.00           C  
ATOM   2636  H61 CHL    59      43.098  52.171  50.354  1.00  0.00           H  
ATOM   2637  C7  CHL    59      43.885  53.572  48.842  1.00  0.00           C  
ATOM   2638  H71 CHL    59      44.092  52.740  48.166  1.00  0.00           H  
ATOM   2639  H72 CHL    59      42.923  53.995  48.539  1.00  0.00           H  
ATOM   2640  C8  CHL    59      45.030  54.597  48.683  1.00  0.00           C  
ATOM   2641  H81 CHL    59      45.954  54.029  48.601  1.00  0.00           H  
ATOM   2642  C9  CHL    59      45.123  55.548  49.916  1.00  0.00           C  
ATOM   2643  H91 CHL    59      44.146  56.039  49.983  1.00  0.00           H  
ATOM   2644  C10 CHL    59      45.332  54.737  51.257  1.00  0.00           C  
ATOM   2645  C11 CHL    59      46.172  56.697  49.698  1.00  0.00           C  
ATOM   2646 H111 CHL    59      46.026  57.465  50.461  1.00  0.00           H  
ATOM   2647 H112 CHL    59      47.190  56.327  49.828  1.00  0.00           H  
ATOM   2648  C12 CHL    59      46.101  57.385  48.304  1.00  0.00           C  
ATOM   2649 H121 CHL    59      45.209  58.011  48.272  1.00  0.00           H  
ATOM   2650 H122 CHL    59      46.964  58.045  48.209  1.00  0.00           H  
ATOM   2651  C13 CHL    59      46.060  56.369  47.128  1.00  0.00           C  
ATOM   2652  C14 CHL    59      44.851  55.435  47.395  1.00  0.00           C  
ATOM   2653 H141 CHL    59      43.961  56.058  47.548  1.00  0.00           H  
ATOM   2654  C15 CHL    59      44.604  54.692  46.067  1.00  0.00           C  
ATOM   2655 H151 CHL    59      45.243  53.810  45.989  1.00  0.00           H  
ATOM   2656 H152 CHL    59      43.561  54.380  45.953  1.00  0.00           H  
ATOM   2657  C16 CHL    59      44.988  55.728  44.992  1.00  0.00           C  
ATOM   2658 H161 CHL    59      45.665  55.271  44.266  1.00  0.00           H  
ATOM   2659 H162 CHL    59      44.095  56.060  44.453  1.00  0.00           H  
ATOM   2660  C17 CHL    59      45.641  56.934  45.737  1.00  0.00           C  
ATOM   2661 H171 CHL    59      44.813  57.616  45.912  1.00  0.00           H  
ATOM   2662  C18 CHL    59      47.427  55.617  47.039  1.00  0.00           C  
ATOM   2663 H181 CHL    59      47.725  55.202  48.000  1.00  0.00           H  
ATOM   2664 H182 CHL    59      48.231  56.285  46.727  1.00  0.00           H  
ATOM   2665 H183 CHL    59      47.384  54.792  46.332  1.00  0.00           H  
ATOM   2666  C19 CHL    59      46.789  54.202  51.363  1.00  0.00           C  
ATOM   2667 H191 CHL    59      47.500  55.002  51.573  1.00  0.00           H  
ATOM   2668 H192 CHL    59      47.098  53.712  50.440  1.00  0.00           H  
ATOM   2669 H193 CHL    59      46.900  53.481  52.174  1.00  0.00           H  
ATOM   2670  C20 CHL    59      46.702  57.691  44.869  1.00  0.00           C  
ATOM   2671 H201 CHL    59      47.438  56.963  44.525  1.00  0.00           H  
ATOM   2672  C21 CHL    59      47.450  58.829  45.617  1.00  0.00           C  
ATOM   2673 H211 CHL    59      48.100  59.378  44.933  1.00  0.00           H  
ATOM   2674 H212 CHL    59      48.109  58.449  46.399  1.00  0.00           H  
ATOM   2675 H213 CHL    59      46.755  59.541  46.066  1.00  0.00           H  
ATOM   2676  C22 CHL    59      45.970  58.246  43.621  1.00  0.00           C  
ATOM   2677 H221 CHL    59      45.559  57.411  43.053  1.00  0.00           H  
ATOM   2678 H222 CHL    59      45.138  58.847  43.967  1.00  0.00           H  
ATOM   2679  C23 CHL    59      46.739  59.141  42.644  1.00  0.00           C  
ATOM   2680 H231 CHL    59      46.079  59.343  41.796  1.00  0.00           H  
ATOM   2681 H232 CHL    59      46.916  60.103  43.126  1.00  0.00           H  
ATOM   2682  C24 CHL    59      48.051  58.532  42.113  1.00  0.00           C  
ATOM   2683 H241 CHL    59      48.733  58.333  42.942  1.00  0.00           H  
ATOM   2684 H242 CHL    59      47.824  57.576  41.636  1.00  0.00           H  
ATOM   2685  C25 CHL    59      48.725  59.471  41.098  1.00  0.00           C  
ATOM   2686 H251 CHL    59      48.008  59.700  40.308  1.00  0.00           H  
ATOM   2687  C26 CHL    59      49.172  60.777  41.761  1.00  0.00           C  
ATOM   2688 H261 CHL    59      48.336  61.311  42.211  1.00  0.00           H  
ATOM   2689 H262 CHL    59      49.625  61.436  41.019  1.00  0.00           H  
ATOM   2690 H263 CHL    59      49.911  60.568  42.536  1.00  0.00           H  
ATOM   2691  C27 CHL    59      49.969  58.856  40.452  1.00  0.00           C  
ATOM   2692 H271 CHL    59      50.720  58.624  41.209  1.00  0.00           H  
ATOM   2693 H272 CHL    59      50.408  59.565  39.749  1.00  0.00           H  
ATOM   2694 H273 CHL    59      49.720  57.950  39.900  1.00  0.00           H  
ATOM   2695  O1  CHL    59      43.926  53.134  55.026  1.00  0.00           O  
ATOM   2696  HO1 CHL    59      43.037  52.707  55.144  1.00  0.00           H  
TER    2697      CHL    59 
ATOM   2697 C116  PA    60      49.168  27.223  37.940  1.00  0.00           C  
ATOM   2698 H16R  PA    60      49.040  26.816  36.937  1.00  0.00           H  
ATOM   2699 H16S  PA    60      48.397  26.806  38.588  1.00  0.00           H  
ATOM   2700 H16T  PA    60      50.144  26.918  38.324  1.00  0.00           H  
ATOM   2701 C115  PA    60      49.045  28.751  37.901  1.00  0.00           C  
ATOM   2702 H15R  PA    60      48.049  29.027  37.552  1.00  0.00           H  
ATOM   2703 H15S  PA    60      49.748  29.139  37.163  1.00  0.00           H  
ATOM   2704 C114  PA    60      49.289  29.390  39.281  1.00  0.00           C  
ATOM   2705 H14R  PA    60      49.219  30.473  39.175  1.00  0.00           H  
ATOM   2706 H14S  PA    60      50.304  29.169  39.618  1.00  0.00           H  
ATOM   2707 C113  PA    60      48.292  28.894  40.352  1.00  0.00           C  
ATOM   2708 H13R  PA    60      48.490  27.844  40.566  1.00  0.00           H  
ATOM   2709 H13S  PA    60      47.266  28.968  39.986  1.00  0.00           H  
ATOM   2710 C112  PA    60      48.392  29.676  41.665  1.00  0.00           C  
ATOM   2711 H12R  PA    60      49.442  29.744  41.953  1.00  0.00           H  
ATOM   2712 H12S  PA    60      47.857  29.120  42.438  1.00  0.00           H  
ATOM   2713 C111  PA    60      47.809  31.094  41.529  1.00  0.00           C  
ATOM   2714 H11R  PA    60      46.726  31.049  41.380  1.00  0.00           H  
ATOM   2715 H11S  PA    60      48.233  31.575  40.649  1.00  0.00           H  
ATOM   2716 C110  PA    60      48.140  31.989  42.727  1.00  0.00           C  
ATOM   2717 H10R  PA    60      47.805  32.998  42.485  1.00  0.00           H  
ATOM   2718 H10S  PA    60      49.224  32.031  42.863  1.00  0.00           H  
ATOM   2719  C19  PA    60      47.469  31.558  44.037  1.00  0.00           C  
ATOM   2720  H9R  PA    60      47.784  30.551  44.327  1.00  0.00           H  
ATOM   2721  H9S  PA    60      46.388  31.541  43.884  1.00  0.00           H  
ATOM   2722  C18  PA    60      47.822  32.571  45.141  1.00  0.00           C  
ATOM   2723  H8R  PA    60      47.582  33.574  44.779  1.00  0.00           H  
ATOM   2724  H8S  PA    60      48.899  32.549  45.322  1.00  0.00           H  
ATOM   2725  C17  PA    60      47.061  32.283  46.447  1.00  0.00           C  
ATOM   2726  H7R  PA    60      47.365  31.310  46.834  1.00  0.00           H  
ATOM   2727  H7S  PA    60      45.995  32.220  46.229  1.00  0.00           H  
ATOM   2728  C16  PA    60      47.278  33.342  47.540  1.00  0.00           C  
ATOM   2729  H6R  PA    60      47.115  34.340  47.122  1.00  0.00           H  
ATOM   2730  H6S  PA    60      48.307  33.288  47.899  1.00  0.00           H  
ATOM   2731  C15  PA    60      46.307  33.103  48.713  1.00  0.00           C  
ATOM   2732  H5R  PA    60      46.463  32.098  49.111  1.00  0.00           H  
ATOM   2733  H5S  PA    60      45.280  33.148  48.341  1.00  0.00           H  
ATOM   2734  C14  PA    60      46.486  34.110  49.862  1.00  0.00           C  
ATOM   2735  H4R  PA    60      46.364  35.128  49.485  1.00  0.00           H  
ATOM   2736  H4S  PA    60      47.507  34.026  50.238  1.00  0.00           H  
ATOM   2737  C13  PA    60      45.491  33.852  51.015  1.00  0.00           C  
ATOM   2738  H3R  PA    60      45.911  33.092  51.680  1.00  0.00           H  
ATOM   2739  H3S  PA    60      44.558  33.449  50.614  1.00  0.00           H  
ATOM   2740  C12  PA    60      45.143  35.122  51.818  1.00  0.00           C  
ATOM   2741  H2R  PA    60      44.360  34.894  52.544  1.00  0.00           H  
ATOM   2742  H2S  PA    60      44.739  35.883  51.145  1.00  0.00           H  
ATOM   2743  C11  PE    61      46.345  35.676  52.544  1.00  0.00           C  
ATOM   2744  O12  PE    61      47.075  35.000  53.251  1.00  0.00           O  
ATOM   2745  O11  PE    61      46.541  36.981  52.276  1.00  0.00           O  
ATOM   2746  C1   PE    61      47.744  37.597  52.819  1.00  0.00           C  
ATOM   2747  HR   PE    61      48.623  37.128  52.368  1.00  0.00           H  
ATOM   2748  HS   PE    61      47.779  37.412  53.895  1.00  0.00           H  
ATOM   2749  C2   PE    61      47.759  39.140  52.606  1.00  0.00           C  
ATOM   2750  HX   PE    61      48.708  39.530  52.983  1.00  0.00           H  
ATOM   2751  C3   PE    61      46.591  39.815  53.364  1.00  0.00           C  
ATOM   2752  HA   PE    61      45.710  39.170  53.291  1.00  0.00           H  
ATOM   2753  HB   PE    61      46.359  40.770  52.884  1.00  0.00           H  
ATOM   2754  O31  PE    61      46.904  40.082  54.762  1.00  0.00           O  
ATOM   2755  P31  PE    61      45.972  39.540  55.945  1.00  0.00           P  
ATOM   2756  O32  PE    61      46.387  38.018  56.102  1.00  0.00           O  
ATOM   2757  C31  PE    61      47.551  37.622  56.853  1.00  0.00           C  
ATOM   2758  H1A  PE    61      47.397  37.823  57.918  1.00  0.00           H  
ATOM   2759  H1B  PE    61      48.430  38.171  56.495  1.00  0.00           H  
ATOM   2760  C32  PE    61      47.753  36.117  56.633  1.00  0.00           C  
ATOM   2761  H2A  PE    61      47.910  35.921  55.569  1.00  0.00           H  
ATOM   2762  H2B  PE    61      48.633  35.784  57.187  1.00  0.00           H  
ATOM   2763  N31  PE    61      46.593  35.255  57.072  1.00  0.00           N  
ATOM   2764 HN1A  PE    61      46.812  34.243  56.989  1.00  0.00           H  
ATOM   2765 HN1B  PE    61      46.296  35.414  58.056  1.00  0.00           H  
ATOM   2766 HN1C  PE    61      45.748  35.405  56.480  1.00  0.00           H  
ATOM   2767  O33  PE    61      46.301  40.258  57.204  1.00  0.00           O  
ATOM   2768  O34  PE    61      44.565  39.562  55.498  1.00  0.00           O  
ATOM   2769  O21  PE    61      47.608  39.569  51.219  1.00  0.00           O  
ATOM   2770  C21  PE    61      48.541  39.261  50.306  1.00  0.00           C  
ATOM   2771  O22  PE    61      49.441  38.471  50.499  1.00  0.00           O  
ATOM   2772  C12  OL    62      48.336  40.033  49.020  1.00  0.00           C  
ATOM   2773  H2R  OL    62      47.292  39.936  48.712  1.00  0.00           H  
ATOM   2774  H2S  OL    62      48.517  41.090  49.220  1.00  0.00           H  
ATOM   2775  C13  OL    62      49.273  39.537  47.900  1.00  0.00           C  
ATOM   2776  H3R  OL    62      50.309  39.658  48.224  1.00  0.00           H  
ATOM   2777  H3S  OL    62      49.098  38.469  47.754  1.00  0.00           H  
ATOM   2778  C14  OL    62      49.097  40.252  46.548  1.00  0.00           C  
ATOM   2779  H4R  OL    62      48.036  40.279  46.288  1.00  0.00           H  
ATOM   2780  H4S  OL    62      49.453  41.280  46.635  1.00  0.00           H  
ATOM   2781  C15  OL    62      49.905  39.523  45.455  1.00  0.00           C  
ATOM   2782  H5R  OL    62      50.967  39.653  45.675  1.00  0.00           H  
ATOM   2783  H5S  OL    62      49.704  38.451  45.529  1.00  0.00           H  
ATOM   2784  C16  OL    62      49.607  39.977  44.007  1.00  0.00           C  
ATOM   2785  H6R  OL    62      49.576  39.099  43.358  1.00  0.00           H  
ATOM   2786  H6S  OL    62      48.626  40.455  43.951  1.00  0.00           H  
ATOM   2787  C17  OL    62      50.682  40.924  43.452  1.00  0.00           C  
ATOM   2788  H7R  OL    62      50.662  41.850  44.026  1.00  0.00           H  
ATOM   2789  H7S  OL    62      51.662  40.459  43.581  1.00  0.00           H  
ATOM   2790  C18  OL    62      50.477  41.243  41.961  1.00  0.00           C  
ATOM   2791  H8R  OL    62      50.319  40.308  41.420  1.00  0.00           H  
ATOM   2792  H8S  OL    62      49.577  41.852  41.850  1.00  0.00           H  
ATOM   2793  C19  OL    62      51.673  41.977  41.389  1.00  0.00           C  
ATOM   2794  H9R  OL    62      52.592  41.920  41.969  1.00  0.00           H  
ATOM   2795 C110  OL    62      51.635  42.752  40.313  1.00  0.00           C  
ATOM   2796 H10R  OL    62      52.524  43.310  40.023  1.00  0.00           H  
ATOM   2797 C111  OL    62      50.481  42.835  39.338  1.00  0.00           C  
ATOM   2798 H11R  OL    62      49.826  41.964  39.399  1.00  0.00           H  
ATOM   2799 H11S  OL    62      49.871  43.713  39.571  1.00  0.00           H  
ATOM   2800 C112  OL    62      51.041  42.971  37.909  1.00  0.00           C  
ATOM   2801 H12R  OL    62      52.119  42.799  37.928  1.00  0.00           H  
ATOM   2802 H12S  OL    62      50.610  42.203  37.265  1.00  0.00           H  
ATOM   2803 C113  OL    62      50.735  44.375  37.356  1.00  0.00           C  
ATOM   2804 H13R  OL    62      49.697  44.382  37.019  1.00  0.00           H  
ATOM   2805 H13S  OL    62      50.797  45.080  38.187  1.00  0.00           H  
ATOM   2806 C114  OL    62      51.683  44.888  36.247  1.00  0.00           C  
ATOM   2807 H14R  OL    62      52.693  44.958  36.660  1.00  0.00           H  
ATOM   2808 H14S  OL    62      51.718  44.189  35.409  1.00  0.00           H  
ATOM   2809 C115  OL    62      51.240  46.281  35.745  1.00  0.00           C  
ATOM   2810 H15R  OL    62      50.395  46.171  35.062  1.00  0.00           H  
ATOM   2811 H15S  OL    62      50.881  46.857  36.603  1.00  0.00           H  
ATOM   2812 C116  OL    62      52.337  47.125  35.061  1.00  0.00           C  
ATOM   2813 H16R  OL    62      51.892  48.069  34.742  1.00  0.00           H  
ATOM   2814 H16S  OL    62      53.087  47.379  35.813  1.00  0.00           H  
ATOM   2815 C117  OL    62      53.071  46.516  33.850  1.00  0.00           C  
ATOM   2816 H17R  OL    62      53.745  47.287  33.470  1.00  0.00           H  
ATOM   2817 H17S  OL    62      53.695  45.683  34.181  1.00  0.00           H  
ATOM   2818 C118  OL    62      52.162  46.053  32.694  1.00  0.00           C  
ATOM   2819 H18R  OL    62      52.758  45.722  31.839  1.00  0.00           H  
ATOM   2820 H18S  OL    62      51.526  46.872  32.353  1.00  0.00           H  
ATOM   2821 H18T  OL    62      51.530  45.222  33.016  1.00  0.00           H  
TER    2822       OL    62 
ATOM   2822 C116  PA    63      72.010  50.149  40.444  1.00  0.00           C  
ATOM   2823 H16R  PA    63      72.131  49.888  41.497  1.00  0.00           H  
ATOM   2824 H16S  PA    63      72.527  49.388  39.856  1.00  0.00           H  
ATOM   2825 H16T  PA    63      70.946  50.114  40.201  1.00  0.00           H  
ATOM   2826 C115  PA    63      72.608  51.538  40.146  1.00  0.00           C  
ATOM   2827 H15R  PA    63      72.758  51.655  39.070  1.00  0.00           H  
ATOM   2828 H15S  PA    63      73.595  51.594  40.608  1.00  0.00           H  
ATOM   2829 C114  PA    63      71.779  52.719  40.688  1.00  0.00           C  
ATOM   2830 H14R  PA    63      72.372  53.628  40.568  1.00  0.00           H  
ATOM   2831 H14S  PA    63      71.637  52.556  41.757  1.00  0.00           H  
ATOM   2832 C113  PA    63      70.407  52.932  40.011  1.00  0.00           C  
ATOM   2833 H13R  PA    63      69.745  52.100  40.254  1.00  0.00           H  
ATOM   2834 H13S  PA    63      70.539  52.915  38.926  1.00  0.00           H  
ATOM   2835 C112  PA    63      69.730  54.274  40.391  1.00  0.00           C  
ATOM   2836 H12R  PA    63      68.764  54.332  39.886  1.00  0.00           H  
ATOM   2837 H12S  PA    63      70.331  55.086  39.978  1.00  0.00           H  
ATOM   2838 C111  PA    63      69.524  54.585  41.895  1.00  0.00           C  
ATOM   2839 H11R  PA    63      69.276  55.642  41.953  1.00  0.00           H  
ATOM   2840 H11S  PA    63      70.459  54.450  42.444  1.00  0.00           H  
ATOM   2841 C110  PA    63      68.379  53.820  42.591  1.00  0.00           C  
ATOM   2842 H10R  PA    63      68.661  52.774  42.731  1.00  0.00           H  
ATOM   2843 H10S  PA    63      67.513  53.831  41.924  1.00  0.00           H  
ATOM   2844  C19  PA    63      67.907  54.427  43.941  1.00  0.00           C  
ATOM   2845  H9R  PA    63      67.151  53.758  44.352  1.00  0.00           H  
ATOM   2846  H9S  PA    63      67.408  55.380  43.747  1.00  0.00           H  
ATOM   2847  C18  PA    63      68.966  54.690  45.035  1.00  0.00           C  
ATOM   2848  H8R  PA    63      69.659  55.455  44.681  1.00  0.00           H  
ATOM   2849  H8S  PA    63      69.546  53.785  45.232  1.00  0.00           H  
ATOM   2850  C17  PA    63      68.304  55.198  46.338  1.00  0.00           C  
ATOM   2851  H7R  PA    63      67.559  54.481  46.684  1.00  0.00           H  
ATOM   2852  H7S  PA    63      67.755  56.119  46.126  1.00  0.00           H  
ATOM   2853  C16  PA    63      69.321  55.461  47.469  1.00  0.00           C  
ATOM   2854  H6R  PA    63      70.020  56.232  47.137  1.00  0.00           H  
ATOM   2855  H6S  PA    63      69.892  54.552  47.664  1.00  0.00           H  
ATOM   2856  C15  PA    63      68.642  55.911  48.778  1.00  0.00           C  
ATOM   2857  H5R  PA    63      67.861  55.192  49.035  1.00  0.00           H  
ATOM   2858  H5S  PA    63      68.154  56.868  48.582  1.00  0.00           H  
ATOM   2859  C14  PA    63      69.610  56.033  49.985  1.00  0.00           C  
ATOM   2860  H4R  PA    63      70.399  56.753  49.751  1.00  0.00           H  
ATOM   2861  H4S  PA    63      70.103  55.073  50.161  1.00  0.00           H  
ATOM   2862  C13  PA    63      68.902  56.446  51.299  1.00  0.00           C  
ATOM   2863  H3R  PA    63      69.605  56.330  52.126  1.00  0.00           H  
ATOM   2864  H3S  PA    63      68.067  55.766  51.494  1.00  0.00           H  
ATOM   2865  C12  PA    63      68.398  57.905  51.278  1.00  0.00           C  
ATOM   2866  H2R  PA    63      67.613  58.019  50.531  1.00  0.00           H  
ATOM   2867  H2S  PA    63      69.223  58.550  50.979  1.00  0.00           H  
ATOM   2868  C11  PS    64      67.904  58.404  52.624  1.00  0.00           C  
ATOM   2869  O12  PS    64      67.223  57.767  53.408  1.00  0.00           O  
ATOM   2870  O11  PS    64      68.351  59.652  52.862  1.00  0.00           O  
ATOM   2871  C1   PS    64      67.938  60.326  54.086  1.00  0.00           C  
ATOM   2872  HR   PS    64      66.856  60.238  54.216  1.00  0.00           H  
ATOM   2873  HS   PS    64      68.181  61.384  53.967  1.00  0.00           H  
ATOM   2874  C2   PS    64      68.675  59.825  55.361  1.00  0.00           C  
ATOM   2875  HX   PS    64      68.371  58.809  55.632  1.00  0.00           H  
ATOM   2876  C3   PS    64      68.355  60.789  56.537  1.00  0.00           C  
ATOM   2877  HA   PS    64      68.615  61.807  56.237  1.00  0.00           H  
ATOM   2878  HB   PS    64      68.953  60.521  57.411  1.00  0.00           H  
ATOM   2879  O31  PS    64      66.942  60.794  56.899  1.00  0.00           O  
ATOM   2880  P31  PS    64      66.239  59.557  57.607  1.00  0.00           P  
ATOM   2881  O32  PS    64      65.722  58.687  56.391  1.00  0.00           O  
ATOM   2882  C31  PS    64      64.734  57.639  56.570  1.00  0.00           C  
ATOM   2883  H1A  PS    64      64.244  57.454  55.611  1.00  0.00           H  
ATOM   2884  H1B  PS    64      63.976  57.925  57.307  1.00  0.00           H  
ATOM   2885  C32  PS    64      65.444  56.355  57.016  1.00  0.00           C  
ATOM   2886  H2A  PS    64      65.947  56.546  57.965  1.00  0.00           H  
ATOM   2887  N31  PS    64      66.539  55.976  56.030  1.00  0.00           N  
ATOM   2888 HN1A  PS    64      67.018  56.820  55.666  1.00  0.00           H  
ATOM   2889 HN1B  PS    64      67.219  55.332  56.483  1.00  0.00           H  
ATOM   2890 HN1C  PS    64      66.133  55.484  55.203  1.00  0.00           H  
ATOM   2891  C33  PS    64      64.375  55.303  57.324  1.00  0.00           C  
ATOM   2892  O33  PS    64      67.281  58.775  58.306  1.00  0.00           O  
ATOM   2893  O34  PS    64      65.060  60.074  58.345  1.00  0.00           O  
ATOM   2894  O21  PS    64      70.111  59.884  55.175  1.00  0.00           O  
ATOM   2895  C21  PS    64      70.774  58.802  54.720  1.00  0.00           C  
ATOM   2896  O22  PS    64      70.253  57.731  54.452  1.00  0.00           O  
ATOM   2897  O35  PS    64      63.539  55.559  58.168  1.00  0.00           O  
ATOM   2898  O36  PS    64      64.336  54.280  56.665  1.00  0.00           O  
ATOM   2899  C12  OL    65      72.241  59.124  54.555  1.00  0.00           C  
ATOM   2900  H2R  OL    65      72.348  59.895  53.798  1.00  0.00           H  
ATOM   2901  H2S  OL    65      72.568  59.559  55.498  1.00  0.00           H  
ATOM   2902  C13  OL    65      73.184  57.952  54.220  1.00  0.00           C  
ATOM   2903  H3R  OL    65      74.195  58.364  54.177  1.00  0.00           H  
ATOM   2904  H3S  OL    65      73.171  57.240  55.050  1.00  0.00           H  
ATOM   2905  C14  OL    65      72.932  57.212  52.886  1.00  0.00           C  
ATOM   2906  H4R  OL    65      73.715  56.458  52.783  1.00  0.00           H  
ATOM   2907  H4S  OL    65      71.984  56.671  52.932  1.00  0.00           H  
ATOM   2908  C15  OL    65      72.961  58.099  51.618  1.00  0.00           C  
ATOM   2909  H5R  OL    65      71.962  58.503  51.443  1.00  0.00           H  
ATOM   2910  H5S  OL    65      73.629  58.948  51.782  1.00  0.00           H  
ATOM   2911  C16  OL    65      73.430  57.280  50.387  1.00  0.00           C  
ATOM   2912  H6R  OL    65      74.413  56.861  50.611  1.00  0.00           H  
ATOM   2913  H6S  OL    65      72.750  56.441  50.262  1.00  0.00           H  
ATOM   2914  C17  OL    65      73.549  58.011  49.030  1.00  0.00           C  
ATOM   2915  H7R  OL    65      72.588  58.441  48.740  1.00  0.00           H  
ATOM   2916  H7S  OL    65      74.259  58.836  49.132  1.00  0.00           H  
ATOM   2917  C18  OL    65      74.071  57.081  47.906  1.00  0.00           C  
ATOM   2918  H8R  OL    65      74.684  57.675  47.238  1.00  0.00           H  
ATOM   2919  H8S  OL    65      74.738  56.328  48.331  1.00  0.00           H  
ATOM   2920  C19  OL    65      72.960  56.407  47.124  1.00  0.00           C  
ATOM   2921  H9R  OL    65      72.271  55.808  47.722  1.00  0.00           H  
ATOM   2922 C110  OL    65      72.773  56.516  45.807  1.00  0.00           C  
ATOM   2923 H10R  OL    65      71.920  56.017  45.353  1.00  0.00           H  
ATOM   2924 C111  OL    65      73.651  57.269  44.813  1.00  0.00           C  
ATOM   2925 H11R  OL    65      73.131  58.168  44.481  1.00  0.00           H  
ATOM   2926 H11S  OL    65      74.595  57.590  45.251  1.00  0.00           H  
ATOM   2927 C112  OL    65      73.960  56.406  43.574  1.00  0.00           C  
ATOM   2928 H12R  OL    65      74.471  55.498  43.896  1.00  0.00           H  
ATOM   2929 H12S  OL    65      73.026  56.106  43.096  1.00  0.00           H  
ATOM   2930 C113  OL    65      74.837  57.120  42.528  1.00  0.00           C  
ATOM   2931 H13R  OL    65      74.284  57.965  42.115  1.00  0.00           H  
ATOM   2932 H13S  OL    65      75.736  57.517  43.004  1.00  0.00           H  
ATOM   2933 C114  OL    65      75.243  56.169  41.384  1.00  0.00           C  
ATOM   2934 H14R  OL    65      75.734  55.289  41.802  1.00  0.00           H  
ATOM   2935 H14S  OL    65      74.349  55.814  40.866  1.00  0.00           H  
ATOM   2936 C115  OL    65      76.219  56.812  40.379  1.00  0.00           C  
ATOM   2937 H15R  OL    65      75.920  57.841  40.155  1.00  0.00           H  
ATOM   2938 H15S  OL    65      77.204  56.855  40.845  1.00  0.00           H  
ATOM   2939 C116  OL    65      76.303  56.008  39.064  1.00  0.00           C  
ATOM   2940 H16R  OL    65      76.293  54.937  39.280  1.00  0.00           H  
ATOM   2941 H16S  OL    65      75.414  56.222  38.473  1.00  0.00           H  
ATOM   2942 C117  OL    65      77.556  56.321  38.226  1.00  0.00           C  
ATOM   2943 H17R  OL    65      77.352  56.113  37.174  1.00  0.00           H  
ATOM   2944 H17S  OL    65      77.814  57.379  38.303  1.00  0.00           H  
ATOM   2945 C118  OL    65      78.755  55.469  38.663  1.00  0.00           C  
ATOM   2946 H18R  OL    65      79.632  55.746  38.075  1.00  0.00           H  
ATOM   2947 H18S  OL    65      78.550  54.409  38.493  1.00  0.00           H  
ATOM   2948 H18T  OL    65      78.963  55.628  39.724  1.00  0.00           H  
TER    2949       OL    65 
ATOM   2949 C116  PA    66      27.832  31.708  42.207  1.00  0.00           C  
ATOM   2950 H16R  PA    66      27.799  31.915  41.136  1.00  0.00           H  
ATOM   2951 H16S  PA    66      28.839  31.381  42.470  1.00  0.00           H  
ATOM   2952 H16T  PA    66      27.628  32.647  42.728  1.00  0.00           H  
ATOM   2953 C115  PA    66      26.772  30.655  42.584  1.00  0.00           C  
ATOM   2954 H15R  PA    66      25.799  31.066  42.317  1.00  0.00           H  
ATOM   2955 H15S  PA    66      26.772  30.500  43.665  1.00  0.00           H  
ATOM   2956 C114  PA    66      26.885  29.295  41.869  1.00  0.00           C  
ATOM   2957 H14R  PA    66      26.897  29.461  40.789  1.00  0.00           H  
ATOM   2958 H14S  PA    66      25.964  28.749  42.065  1.00  0.00           H  
ATOM   2959 C113  PA    66      28.085  28.406  42.278  1.00  0.00           C  
ATOM   2960 H13R  PA    66      28.882  29.005  42.723  1.00  0.00           H  
ATOM   2961 H13S  PA    66      28.496  27.962  41.371  1.00  0.00           H  
ATOM   2962 C112  PA    66      27.722  27.246  43.229  1.00  0.00           C  
ATOM   2963 H12R  PA    66      28.512  26.490  43.195  1.00  0.00           H  
ATOM   2964 H12S  PA    66      26.810  26.765  42.862  1.00  0.00           H  
ATOM   2965 C111  PA    66      27.541  27.688  44.696  1.00  0.00           C  
ATOM   2966 H11R  PA    66      26.822  28.506  44.748  1.00  0.00           H  
ATOM   2967 H11S  PA    66      28.494  28.059  45.085  1.00  0.00           H  
ATOM   2968 C110  PA    66      27.076  26.519  45.584  1.00  0.00           C  
ATOM   2969 H10R  PA    66      27.815  25.717  45.520  1.00  0.00           H  
ATOM   2970 H10S  PA    66      26.137  26.119  45.195  1.00  0.00           H  
ATOM   2971  C19  PA    66      26.893  26.907  47.064  1.00  0.00           C  
ATOM   2972  H9R  PA    66      27.753  27.493  47.391  1.00  0.00           H  
ATOM   2973  H9S  PA    66      26.901  25.994  47.659  1.00  0.00           H  
ATOM   2974  C18  PA    66      25.573  27.667  47.329  1.00  0.00           C  
ATOM   2975  H8R  PA    66      24.748  27.129  46.862  1.00  0.00           H  
ATOM   2976  H8S  PA    66      25.615  28.646  46.849  1.00  0.00           H  
ATOM   2977  C17  PA    66      25.268  27.823  48.835  1.00  0.00           C  
ATOM   2978  H7R  PA    66      26.104  28.321  49.331  1.00  0.00           H  
ATOM   2979  H7S  PA    66      25.178  26.833  49.286  1.00  0.00           H  
ATOM   2980  C16  PA    66      23.993  28.644  49.118  1.00  0.00           C  
ATOM   2981  H6R  PA    66      24.035  29.562  48.529  1.00  0.00           H  
ATOM   2982  H6S  PA    66      23.993  28.950  50.166  1.00  0.00           H  
ATOM   2983  C15  PA    66      22.651  27.964  48.788  1.00  0.00           C  
ATOM   2984  H5R  PA    66      22.607  27.763  47.716  1.00  0.00           H  
ATOM   2985  H5S  PA    66      21.875  28.700  48.994  1.00  0.00           H  
ATOM   2986  C14  PA    66      22.307  26.665  49.555  1.00  0.00           C  
ATOM   2987  H4R  PA    66      22.939  25.846  49.204  1.00  0.00           H  
ATOM   2988  H4S  PA    66      21.274  26.396  49.322  1.00  0.00           H  
ATOM   2989  C13  PA    66      22.440  26.752  51.084  1.00  0.00           C  
ATOM   2990  H3R  PA    66      21.831  27.570  51.473  1.00  0.00           H  
ATOM   2991  H3S  PA    66      23.481  26.954  51.327  1.00  0.00           H  
ATOM   2992  C12  PA    66      22.023  25.424  51.739  1.00  0.00           C  
ATOM   2993  H2R  PA    66      22.718  24.648  51.424  1.00  0.00           H  
ATOM   2994  H2S  PA    66      21.034  25.124  51.392  1.00  0.00           H  
ATOM   2995  C11  PE    67      22.004  25.449  53.246  1.00  0.00           C  
ATOM   2996  O12  PE    67      22.087  26.445  53.931  1.00  0.00           O  
ATOM   2997  O11  PE    67      21.876  24.200  53.720  1.00  0.00           O  
ATOM   2998  C1   PE    67      21.726  24.034  55.153  1.00  0.00           C  
ATOM   2999  HR   PE    67      20.890  24.646  55.501  1.00  0.00           H  
ATOM   3000  HS   PE    67      22.632  24.379  55.658  1.00  0.00           H  
ATOM   3001  C2   PE    67      21.475  22.538  55.494  1.00  0.00           C  
ATOM   3002  HX   PE    67      21.298  22.446  56.569  1.00  0.00           H  
ATOM   3003  C3   PE    67      22.679  21.634  55.121  1.00  0.00           C  
ATOM   3004  HA   PE    67      23.121  21.957  54.175  1.00  0.00           H  
ATOM   3005  HB   PE    67      22.318  20.610  54.996  1.00  0.00           H  
ATOM   3006  O31  PE    67      23.699  21.662  56.159  1.00  0.00           O  
ATOM   3007  P31  PE    67      23.654  20.651  57.395  1.00  0.00           P  
ATOM   3008  O32  PE    67      24.704  19.506  57.034  1.00  0.00           O  
ATOM   3009  C31  PE    67      24.456  18.103  57.316  1.00  0.00           C  
ATOM   3010  H1A  PE    67      25.354  17.562  57.008  1.00  0.00           H  
ATOM   3011  H1B  PE    67      23.595  17.743  56.743  1.00  0.00           H  
ATOM   3012  C32  PE    67      24.245  17.913  58.835  1.00  0.00           C  
ATOM   3013  H2A  PE    67      25.152  18.237  59.346  1.00  0.00           H  
ATOM   3014  H2B  PE    67      23.419  18.544  59.179  1.00  0.00           H  
ATOM   3015  N31  PE    67      23.972  16.504  59.313  1.00  0.00           N  
ATOM   3016 HN1A  PE    67      23.051  16.131  59.002  1.00  0.00           H  
ATOM   3017 HN1B  PE    67      24.702  15.823  59.012  1.00  0.00           H  
ATOM   3018 HN1C  PE    67      23.928  16.477  60.353  1.00  0.00           H  
ATOM   3019  O33  PE    67      24.147  21.363  58.600  1.00  0.00           O  
ATOM   3020  O34  PE    67      22.313  20.036  57.439  1.00  0.00           O  
ATOM   3021  O21  PE    67      20.323  21.993  54.787  1.00  0.00           O  
ATOM   3022  C21  PE    67      19.098  22.310  55.240  1.00  0.00           C  
ATOM   3023  O22  PE    67      18.871  23.201  56.038  1.00  0.00           O  
ATOM   3024  C12  OL    68      18.019  21.426  54.662  1.00  0.00           C  
ATOM   3025  H2R  OL    68      18.280  20.388  54.874  1.00  0.00           H  
ATOM   3026  H2S  OL    68      17.085  21.635  55.187  1.00  0.00           H  
ATOM   3027  C13  OL    68      17.803  21.601  53.144  1.00  0.00           C  
ATOM   3028  H3R  OL    68      18.664  21.216  52.596  1.00  0.00           H  
ATOM   3029  H3S  OL    68      16.949  20.978  52.872  1.00  0.00           H  
ATOM   3030  C14  OL    68      17.513  23.057  52.721  1.00  0.00           C  
ATOM   3031  H4R  OL    68      16.602  23.393  53.225  1.00  0.00           H  
ATOM   3032  H4S  OL    68      18.328  23.699  53.059  1.00  0.00           H  
ATOM   3033  C15  OL    68      17.357  23.260  51.198  1.00  0.00           C  
ATOM   3034  H5R  OL    68      16.900  24.237  51.025  1.00  0.00           H  
ATOM   3035  H5S  OL    68      18.342  23.296  50.726  1.00  0.00           H  
ATOM   3036  C16  OL    68      16.526  22.161  50.508  1.00  0.00           C  
ATOM   3037  H6R  OL    68      17.171  21.309  50.278  1.00  0.00           H  
ATOM   3038  H6S  OL    68      15.737  21.799  51.170  1.00  0.00           H  
ATOM   3039  C17  OL    68      15.848  22.656  49.225  1.00  0.00           C  
ATOM   3040  H7R  OL    68      15.267  21.839  48.800  1.00  0.00           H  
ATOM   3041  H7S  OL    68      15.138  23.436  49.489  1.00  0.00           H  
ATOM   3042  C18  OL    68      16.800  23.219  48.162  1.00  0.00           C  
ATOM   3043  H8R  OL    68      17.171  24.193  48.489  1.00  0.00           H  
ATOM   3044  H8S  OL    68      17.647  22.540  48.040  1.00  0.00           H  
ATOM   3045  C19  OL    68      16.044  23.324  46.860  1.00  0.00           C  
ATOM   3046  H9R  OL    68      15.286  22.558  46.708  1.00  0.00           H  
ATOM   3047 C110  OL    68      16.149  24.291  45.961  1.00  0.00           C  
ATOM   3048 H10R  OL    68      15.495  24.260  45.096  1.00  0.00           H  
ATOM   3049 C111  OL    68      17.212  25.363  45.890  1.00  0.00           C  
ATOM   3050 H11R  OL    68      16.836  26.263  46.377  1.00  0.00           H  
ATOM   3051 H11S  OL    68      18.138  25.063  46.390  1.00  0.00           H  
ATOM   3052 C112  OL    68      17.483  25.721  44.413  1.00  0.00           C  
ATOM   3053 H12R  OL    68      16.596  26.237  44.042  1.00  0.00           H  
ATOM   3054 H12S  OL    68      18.315  26.426  44.361  1.00  0.00           H  
ATOM   3055 C113  OL    68      17.779  24.505  43.502  1.00  0.00           C  
ATOM   3056 H13R  OL    68      18.623  23.955  43.923  1.00  0.00           H  
ATOM   3057 H13S  OL    68      16.925  23.823  43.511  1.00  0.00           H  
ATOM   3058 C114  OL    68      18.074  24.876  42.030  1.00  0.00           C  
ATOM   3059 H14R  OL    68      17.233  25.434  41.610  1.00  0.00           H  
ATOM   3060 H14S  OL    68      18.958  25.512  41.967  1.00  0.00           H  
ATOM   3061 C115  OL    68      18.322  23.613  41.192  1.00  0.00           C  
ATOM   3062 H15R  OL    68      19.134  23.041  41.648  1.00  0.00           H  
ATOM   3063 H15S  OL    68      17.427  22.986  41.212  1.00  0.00           H  
ATOM   3064 C116  OL    68      18.707  23.908  39.732  1.00  0.00           C  
ATOM   3065 H16R  OL    68      17.961  24.549  39.256  1.00  0.00           H  
ATOM   3066 H16S  OL    68      19.667  24.429  39.696  1.00  0.00           H  
ATOM   3067 C117  OL    68      18.820  22.577  38.977  1.00  0.00           C  
ATOM   3068 H17R  OL    68      19.497  21.926  39.532  1.00  0.00           H  
ATOM   3069 H17S  OL    68      17.840  22.095  38.957  1.00  0.00           H  
ATOM   3070 C118  OL    68      19.347  22.737  37.546  1.00  0.00           C  
ATOM   3071 H18R  OL    68      20.380  23.090  37.560  1.00  0.00           H  
ATOM   3072 H18S  OL    68      18.742  23.456  36.991  1.00  0.00           H  
ATOM   3073 H18T  OL    68      19.303  21.769  37.043  1.00  0.00           H  
TER    3074       OL    68 
ATOM   3074 C116  PA    69      50.431  75.043  40.576  1.00  0.00           C  
ATOM   3075 H16R  PA    69      50.195  75.044  39.512  1.00  0.00           H  
ATOM   3076 H16S  PA    69      49.906  74.198  41.024  1.00  0.00           H  
ATOM   3077 H16T  PA    69      51.509  74.896  40.685  1.00  0.00           H  
ATOM   3078 C115  PA    69      49.973  76.366  41.218  1.00  0.00           C  
ATOM   3079 H15R  PA    69      48.882  76.413  41.167  1.00  0.00           H  
ATOM   3080 H15S  PA    69      50.363  77.194  40.622  1.00  0.00           H  
ATOM   3081 C114  PA    69      50.450  76.573  42.672  1.00  0.00           C  
ATOM   3082 H14R  PA    69      50.055  77.532  43.016  1.00  0.00           H  
ATOM   3083 H14S  PA    69      51.541  76.652  42.671  1.00  0.00           H  
ATOM   3084 C113  PA    69      50.012  75.459  43.652  1.00  0.00           C  
ATOM   3085 H13R  PA    69      50.302  74.490  43.245  1.00  0.00           H  
ATOM   3086 H13S  PA    69      48.922  75.469  43.728  1.00  0.00           H  
ATOM   3087 C112  PA    69      50.629  75.578  45.064  1.00  0.00           C  
ATOM   3088 H12R  PA    69      50.387  76.551  45.494  1.00  0.00           H  
ATOM   3089 H12S  PA    69      51.715  75.522  44.974  1.00  0.00           H  
ATOM   3090 C111  PA    69      50.162  74.463  46.026  1.00  0.00           C  
ATOM   3091 H11R  PA    69      50.396  73.490  45.591  1.00  0.00           H  
ATOM   3092 H11S  PA    69      49.077  74.521  46.137  1.00  0.00           H  
ATOM   3093 C110  PA    69      50.791  74.549  47.431  1.00  0.00           C  
ATOM   3094 H10R  PA    69      51.883  74.549  47.363  1.00  0.00           H  
ATOM   3095 H10S  PA    69      50.506  73.657  47.993  1.00  0.00           H  
ATOM   3096  C19  PA    69      50.270  75.790  48.185  1.00  0.00           C  
ATOM   3097  H9R  PA    69      49.178  75.774  48.145  1.00  0.00           H  
ATOM   3098  H9S  PA    69      50.616  76.700  47.690  1.00  0.00           H  
ATOM   3099  C18  PA    69      50.702  75.842  49.659  1.00  0.00           C  
ATOM   3100  H8R  PA    69      51.759  76.114  49.711  1.00  0.00           H  
ATOM   3101  H8S  PA    69      50.581  74.857  50.114  1.00  0.00           H  
ATOM   3102  C17  PA    69      49.883  76.860  50.471  1.00  0.00           C  
ATOM   3103  H7R  PA    69      48.817  76.645  50.367  1.00  0.00           H  
ATOM   3104  H7S  PA    69      50.065  77.862  50.081  1.00  0.00           H  
ATOM   3105  C16  PA    69      50.261  76.804  51.958  1.00  0.00           C  
ATOM   3106  H6R  PA    69      51.342  76.939  52.038  1.00  0.00           H  
ATOM   3107  H6S  PA    69      50.013  75.812  52.341  1.00  0.00           H  
ATOM   3108  C15  PA    69      49.541  77.861  52.815  1.00  0.00           C  
ATOM   3109  H5R  PA    69      48.466  77.806  52.623  1.00  0.00           H  
ATOM   3110  H5S  PA    69      49.889  78.853  52.527  1.00  0.00           H  
ATOM   3111  C14  PA    69      49.784  77.696  54.326  1.00  0.00           C  
ATOM   3112  H4R  PA    69      49.370  76.740  54.646  1.00  0.00           H  
ATOM   3113  H4S  PA    69      49.228  78.475  54.854  1.00  0.00           H  
ATOM   3114  C13  PA    69      51.277  77.780  54.706  1.00  0.00           C  
ATOM   3115  H3R  PA    69      51.652  78.784  54.481  1.00  0.00           H  
ATOM   3116  H3S  PA    69      51.847  77.072  54.106  1.00  0.00           H  
ATOM   3117  C12  PA    69      51.534  77.444  56.184  1.00  0.00           C  
ATOM   3118  H2R  PA    69      51.302  76.398  56.385  1.00  0.00           H  
ATOM   3119  H2S  PA    69      50.887  78.057  56.814  1.00  0.00           H  
ATOM   3120  C11  PE    70      52.973  77.686  56.560  1.00  0.00           C  
ATOM   3121  O12  PE    70      53.301  78.462  57.439  1.00  0.00           O  
ATOM   3122  O11  PE    70      53.866  76.963  55.847  1.00  0.00           O  
ATOM   3123  C1   PE    70      55.257  77.187  56.218  1.00  0.00           C  
ATOM   3124  HR   PE    70      55.362  76.955  57.280  1.00  0.00           H  
ATOM   3125  HS   PE    70      55.485  78.244  56.055  1.00  0.00           H  
ATOM   3126  C2   PE    70      56.278  76.312  55.452  1.00  0.00           C  
ATOM   3127  HX   PE    70      55.977  75.267  55.564  1.00  0.00           H  
ATOM   3128  C3   PE    70      57.699  76.501  56.058  1.00  0.00           C  
ATOM   3129  HA   PE    70      58.435  76.148  55.338  1.00  0.00           H  
ATOM   3130  HB   PE    70      57.805  75.893  56.964  1.00  0.00           H  
ATOM   3131  O31  PE    70      57.988  77.903  56.350  1.00  0.00           O  
ATOM   3132  P31  PE    70      58.093  78.478  57.841  1.00  0.00           P  
ATOM   3133  O32  PE    70      59.643  78.320  58.210  1.00  0.00           O  
ATOM   3134  C31  PE    70      60.622  79.378  58.021  1.00  0.00           C  
ATOM   3135  H1A  PE    70      60.534  79.822  57.024  1.00  0.00           H  
ATOM   3136  H1B  PE    70      61.630  78.961  58.123  1.00  0.00           H  
ATOM   3137  C32  PE    70      60.426  80.441  59.117  1.00  0.00           C  
ATOM   3138  H2A  PE    70      61.189  81.221  59.035  1.00  0.00           H  
ATOM   3139  H2B  PE    70      59.451  80.915  59.005  1.00  0.00           H  
ATOM   3140  N31  PE    70      60.477  79.887  60.520  1.00  0.00           N  
ATOM   3141 HN1A  PE    70      60.375  80.646  61.221  1.00  0.00           H  
ATOM   3142 HN1B  PE    70      59.688  79.232  60.705  1.00  0.00           H  
ATOM   3143 HN1C  PE    70      61.352  79.363  60.719  1.00  0.00           H  
ATOM   3144  O33  PE    70      57.706  79.910  57.806  1.00  0.00           O  
ATOM   3145  O34  PE    70      57.307  77.601  58.747  1.00  0.00           O  
ATOM   3146  O21  PE    70      56.329  76.688  54.037  1.00  0.00           O  
ATOM   3147  C21  PE    70      56.510  75.722  53.117  1.00  0.00           C  
ATOM   3148  O22  PE    70      56.466  74.534  53.374  1.00  0.00           O  
ATOM   3149  C12  OL    71      56.809  76.274  51.738  1.00  0.00           C  
ATOM   3150  H2R  OL    71      56.847  77.364  51.778  1.00  0.00           H  
ATOM   3151  H2S  OL    71      57.799  75.942  51.421  1.00  0.00           H  
ATOM   3152  C13  OL    71      55.770  75.835  50.689  1.00  0.00           C  
ATOM   3153  H3R  OL    71      55.807  74.750  50.567  1.00  0.00           H  
ATOM   3154  H3S  OL    71      54.768  76.102  51.033  1.00  0.00           H  
ATOM   3155  C14  OL    71      56.066  76.515  49.339  1.00  0.00           C  
ATOM   3156  H4R  OL    71      55.955  77.594  49.470  1.00  0.00           H  
ATOM   3157  H4S  OL    71      57.105  76.318  49.063  1.00  0.00           H  
ATOM   3158  C15  OL    71      55.157  76.028  48.194  1.00  0.00           C  
ATOM   3159  H5R  OL    71      55.296  74.952  48.073  1.00  0.00           H  
ATOM   3160  H5S  OL    71      54.109  76.202  48.451  1.00  0.00           H  
ATOM   3161  C16  OL    71      55.474  76.714  46.851  1.00  0.00           C  
ATOM   3162  H6R  OL    71      55.401  77.798  46.967  1.00  0.00           H  
ATOM   3163  H6S  OL    71      56.496  76.468  46.556  1.00  0.00           H  
ATOM   3164  C17  OL    71      54.490  76.259  45.758  1.00  0.00           C  
ATOM   3165  H7R  OL    71      54.458  75.166  45.750  1.00  0.00           H  
ATOM   3166  H7S  OL    71      53.495  76.603  46.047  1.00  0.00           H  
ATOM   3167  C18  OL    71      54.800  76.741  44.320  1.00  0.00           C  
ATOM   3168  H8R  OL    71      55.663  76.205  43.923  1.00  0.00           H  
ATOM   3169  H8S  OL    71      53.955  76.446  43.695  1.00  0.00           H  
ATOM   3170  C19  OL    71      54.963  78.244  44.180  1.00  0.00           C  
ATOM   3171  H9R  OL    71      54.049  78.817  44.315  1.00  0.00           H  
ATOM   3172 C110  OL    71      56.064  78.882  43.786  1.00  0.00           C  
ATOM   3173 H10R  OL    71      56.014  79.957  43.618  1.00  0.00           H  
ATOM   3174 C111  OL    71      57.424  78.248  43.556  1.00  0.00           C  
ATOM   3175 H11R  OL    71      58.216  78.948  43.838  1.00  0.00           H  
ATOM   3176 H11S  OL    71      57.540  77.360  44.178  1.00  0.00           H  
ATOM   3177 C112  OL    71      57.557  77.886  42.068  1.00  0.00           C  
ATOM   3178 H12R  OL    71      56.616  77.442  41.739  1.00  0.00           H  
ATOM   3179 H12S  OL    71      57.674  78.826  41.529  1.00  0.00           H  
ATOM   3180 C113  OL    71      58.704  76.934  41.665  1.00  0.00           C  
ATOM   3181 H13R  OL    71      59.673  77.376  41.900  1.00  0.00           H  
ATOM   3182 H13S  OL    71      58.638  76.005  42.239  1.00  0.00           H  
ATOM   3183 C114  OL    71      58.604  76.616  40.153  1.00  0.00           C  
ATOM   3184 H14R  OL    71      59.405  75.944  39.851  1.00  0.00           H  
ATOM   3185 H14S  OL    71      57.670  76.075  39.995  1.00  0.00           H  
ATOM   3186 C115  OL    71      58.611  77.846  39.214  1.00  0.00           C  
ATOM   3187 H15R  OL    71      58.487  77.509  38.184  1.00  0.00           H  
ATOM   3188 H15S  OL    71      57.745  78.476  39.429  1.00  0.00           H  
ATOM   3189 C116  OL    71      59.886  78.709  39.288  1.00  0.00           C  
ATOM   3190 H16R  OL    71      60.165  78.877  40.330  1.00  0.00           H  
ATOM   3191 H16S  OL    71      60.709  78.173  38.810  1.00  0.00           H  
ATOM   3192 C117  OL    71      59.664  80.068  38.593  1.00  0.00           C  
ATOM   3193 H17R  OL    71      59.590  79.926  37.511  1.00  0.00           H  
ATOM   3194 H17S  OL    71      58.717  80.490  38.940  1.00  0.00           H  
ATOM   3195 C118  OL    71      60.768  81.087  38.911  1.00  0.00           C  
ATOM   3196 H18R  OL    71      61.731  80.762  38.519  1.00  0.00           H  
ATOM   3197 H18S  OL    71      60.851  81.214  39.992  1.00  0.00           H  
ATOM   3198 H18T  OL    71      60.534  82.056  38.465  1.00  0.00           H  
TER    3199       OL    71 
ATOM   3199 C116  PA    72      39.033   5.353  41.885  1.00  0.00           C  
ATOM   3200 H16R  PA    72      38.886   4.498  42.548  1.00  0.00           H  
ATOM   3201 H16S  PA    72      38.976   5.002  40.852  1.00  0.00           H  
ATOM   3202 H16T  PA    72      38.236   6.073  42.064  1.00  0.00           H  
ATOM   3203 C115  PA    72      40.395   6.004  42.152  1.00  0.00           C  
ATOM   3204 H15R  PA    72      40.579   6.812  41.441  1.00  0.00           H  
ATOM   3205 H15S  PA    72      41.164   5.246  41.986  1.00  0.00           H  
ATOM   3206 C114  PA    72      40.513   6.529  43.596  1.00  0.00           C  
ATOM   3207 H14R  PA    72      41.574   6.638  43.826  1.00  0.00           H  
ATOM   3208 H14S  PA    72      40.114   5.771  44.273  1.00  0.00           H  
ATOM   3209 C113  PA    72      39.815   7.879  43.886  1.00  0.00           C  
ATOM   3210 H13R  PA    72      38.743   7.811  43.692  1.00  0.00           H  
ATOM   3211 H13S  PA    72      40.209   8.649  43.216  1.00  0.00           H  
ATOM   3212 C112  PA    72      40.034   8.292  45.363  1.00  0.00           C  
ATOM   3213 H12R  PA    72      41.099   8.217  45.590  1.00  0.00           H  
ATOM   3214 H12S  PA    72      39.531   7.577  46.014  1.00  0.00           H  
ATOM   3215 C111  PA    72      39.531   9.718  45.682  1.00  0.00           C  
ATOM   3216 H11R  PA    72      38.534   9.835  45.260  1.00  0.00           H  
ATOM   3217 H11S  PA    72      40.181  10.437  45.178  1.00  0.00           H  
ATOM   3218 C110  PA    72      39.465  10.088  47.184  1.00  0.00           C  
ATOM   3219 H10R  PA    72      39.246  11.156  47.275  1.00  0.00           H  
ATOM   3220 H10S  PA    72      40.444   9.924  47.635  1.00  0.00           H  
ATOM   3221  C19  PA    72      38.413   9.301  47.993  1.00  0.00           C  
ATOM   3222  H9R  PA    72      38.691   8.247  47.985  1.00  0.00           H  
ATOM   3223  H9S  PA    72      37.428   9.374  47.521  1.00  0.00           H  
ATOM   3224  C18  PA    72      38.315   9.820  49.446  1.00  0.00           C  
ATOM   3225  H8R  PA    72      37.733  10.744  49.434  1.00  0.00           H  
ATOM   3226  H8S  PA    72      39.301  10.088  49.825  1.00  0.00           H  
ATOM   3227  C17  PA    72      37.675   8.809  50.421  1.00  0.00           C  
ATOM   3228  H7R  PA    72      36.830   8.336  49.922  1.00  0.00           H  
ATOM   3229  H7S  PA    72      37.286   9.348  51.288  1.00  0.00           H  
ATOM   3230  C16  PA    72      38.657   7.709  50.885  1.00  0.00           C  
ATOM   3231  H6R  PA    72      39.553   8.156  51.322  1.00  0.00           H  
ATOM   3232  H6S  PA    72      38.987   7.156  50.002  1.00  0.00           H  
ATOM   3233  C15  PA    72      38.060   6.712  51.905  1.00  0.00           C  
ATOM   3234  H5R  PA    72      38.770   5.894  52.025  1.00  0.00           H  
ATOM   3235  H5S  PA    72      37.151   6.270  51.495  1.00  0.00           H  
ATOM   3236  C14  PA    72      37.774   7.296  53.308  1.00  0.00           C  
ATOM   3237  H4R  PA    72      37.108   8.157  53.227  1.00  0.00           H  
ATOM   3238  H4S  PA    72      38.711   7.652  53.740  1.00  0.00           H  
ATOM   3239  C13  PA    72      37.141   6.245  54.248  1.00  0.00           C  
ATOM   3240  H3R  PA    72      37.751   5.337  54.232  1.00  0.00           H  
ATOM   3241  H3S  PA    72      36.159   5.964  53.864  1.00  0.00           H  
ATOM   3242  C12  PA    72      36.998   6.670  55.725  1.00  0.00           C  
ATOM   3243  H2R  PA    72      36.654   5.803  56.285  1.00  0.00           H  
ATOM   3244  H2S  PA    72      37.964   6.953  56.146  1.00  0.00           H  
ATOM   3245  C11  PS    73      36.010   7.765  56.019  1.00  0.00           C  
ATOM   3246  O12  PS    73      35.442   8.459  55.194  1.00  0.00           O  
ATOM   3247  O11  PS    73      35.850   7.907  57.342  1.00  0.00           O  
ATOM   3248  C1   PS    73      34.904   8.878  57.862  1.00  0.00           C  
ATOM   3249  HR   PS    73      34.795   9.720  57.179  1.00  0.00           H  
ATOM   3250  HS   PS    73      35.322   9.249  58.802  1.00  0.00           H  
ATOM   3251  C2   PS    73      33.526   8.220  58.158  1.00  0.00           C  
ATOM   3252  HX   PS    73      32.872   8.931  58.664  1.00  0.00           H  
ATOM   3253  C3   PS    73      33.740   7.033  59.108  1.00  0.00           C  
ATOM   3254  HA   PS    73      34.126   7.425  60.052  1.00  0.00           H  
ATOM   3255  HB   PS    73      34.503   6.376  58.694  1.00  0.00           H  
ATOM   3256  O31  PS    73      32.530   6.242  59.319  1.00  0.00           O  
ATOM   3257  P31  PS    73      31.407   6.716  60.322  1.00  0.00           P  
ATOM   3258  O32  PS    73      32.287   7.091  61.599  1.00  0.00           O  
ATOM   3259  C31  PS    73      33.133   6.110  62.260  1.00  0.00           C  
ATOM   3260  H1A  PS    73      34.053   6.591  62.603  1.00  0.00           H  
ATOM   3261  H1B  PS    73      33.395   5.302  61.568  1.00  0.00           H  
ATOM   3262  C32  PS    73      32.403   5.532  63.473  1.00  0.00           C  
ATOM   3263  H2A  PS    73      31.632   4.853  63.110  1.00  0.00           H  
ATOM   3264  N31  PS    73      31.680   6.615  64.259  1.00  0.00           N  
ATOM   3265 HN1A  PS    73      31.185   6.218  65.083  1.00  0.00           H  
ATOM   3266 HN1B  PS    73      32.310   7.375  64.596  1.00  0.00           H  
ATOM   3267 HN1C  PS    73      30.955   7.065  63.661  1.00  0.00           H  
ATOM   3268  C33  PS    73      33.402   4.659  64.230  1.00  0.00           C  
ATOM   3269  O33  PS    73      30.765   7.939  59.769  1.00  0.00           O  
ATOM   3270  O34  PS    73      30.562   5.551  60.639  1.00  0.00           O  
ATOM   3271  O21  PS    73      32.898   7.721  56.947  1.00  0.00           O  
ATOM   3272  C21  PS    73      32.254   8.599  56.173  1.00  0.00           C  
ATOM   3273  O22  PS    73      32.088   9.767  56.484  1.00  0.00           O  
ATOM   3274  O35  PS    73      33.795   3.626  63.722  1.00  0.00           O  
ATOM   3275  O36  PS    73      33.930   5.054  65.253  1.00  0.00           O  
ATOM   3276  C12  OL    74      31.873   8.020  54.832  1.00  0.00           C  
ATOM   3277  H2R  OL    74      32.333   7.037  54.700  1.00  0.00           H  
ATOM   3278  H2S  OL    74      30.790   7.891  54.797  1.00  0.00           H  
ATOM   3279  C13  OL    74      32.355   8.970  53.719  1.00  0.00           C  
ATOM   3280  H3R  OL    74      31.954   9.964  53.910  1.00  0.00           H  
ATOM   3281  H3S  OL    74      33.438   9.074  53.776  1.00  0.00           H  
ATOM   3282  C14  OL    74      31.986   8.518  52.298  1.00  0.00           C  
ATOM   3283  H4R  OL    74      30.931   8.239  52.264  1.00  0.00           H  
ATOM   3284  H4S  OL    74      32.113   9.363  51.620  1.00  0.00           H  
ATOM   3285  C15  OL    74      32.884   7.356  51.829  1.00  0.00           C  
ATOM   3286  H5R  OL    74      33.931   7.656  51.906  1.00  0.00           H  
ATOM   3287  H5S  OL    74      32.749   6.507  52.502  1.00  0.00           H  
ATOM   3288  C16  OL    74      32.591   6.896  50.388  1.00  0.00           C  
ATOM   3289  H6R  OL    74      33.234   6.048  50.145  1.00  0.00           H  
ATOM   3290  H6S  OL    74      31.565   6.527  50.338  1.00  0.00           H  
ATOM   3291  C17  OL    74      32.751   7.979  49.303  1.00  0.00           C  
ATOM   3292  H7R  OL    74      32.474   7.515  48.356  1.00  0.00           H  
ATOM   3293  H7S  OL    74      32.035   8.782  49.480  1.00  0.00           H  
ATOM   3294  C18  OL    74      34.166   8.581  49.158  1.00  0.00           C  
ATOM   3295  H8R  OL    74      34.479   9.050  50.096  1.00  0.00           H  
ATOM   3296  H8S  OL    74      34.880   7.788  48.942  1.00  0.00           H  
ATOM   3297  C19  OL    74      34.213   9.634  48.069  1.00  0.00           C  
ATOM   3298  H9R  OL    74      34.265  10.653  48.442  1.00  0.00           H  
ATOM   3299 C110  OL    74      34.217   9.422  46.754  1.00  0.00           C  
ATOM   3300 H10R  OL    74      34.265  10.268  46.072  1.00  0.00           H  
ATOM   3301 C111  OL    74      34.245   8.069  46.085  1.00  0.00           C  
ATOM   3302 H11R  OL    74      34.399   7.293  46.832  1.00  0.00           H  
ATOM   3303 H11S  OL    74      33.294   7.878  45.582  1.00  0.00           H  
ATOM   3304 C112  OL    74      35.390   8.044  45.056  1.00  0.00           C  
ATOM   3305 H12R  OL    74      35.100   8.649  44.192  1.00  0.00           H  
ATOM   3306 H12S  OL    74      36.258   8.539  45.494  1.00  0.00           H  
ATOM   3307 C113  OL    74      35.806   6.640  44.567  1.00  0.00           C  
ATOM   3308 H13R  OL    74      35.095   6.291  43.822  1.00  0.00           H  
ATOM   3309 H13S  OL    74      36.769   6.740  44.064  1.00  0.00           H  
ATOM   3310 C114  OL    74      35.944   5.546  45.647  1.00  0.00           C  
ATOM   3311 H14R  OL    74      34.976   5.341  46.109  1.00  0.00           H  
ATOM   3312 H14S  OL    74      36.258   4.627  45.148  1.00  0.00           H  
ATOM   3313 C115  OL    74      36.990   5.907  46.717  1.00  0.00           C  
ATOM   3314 H15R  OL    74      37.958   5.962  46.218  1.00  0.00           H  
ATOM   3315 H15S  OL    74      36.778   6.892  47.136  1.00  0.00           H  
ATOM   3316 C116  OL    74      37.089   4.891  47.870  1.00  0.00           C  
ATOM   3317 H16R  OL    74      37.096   3.879  47.464  1.00  0.00           H  
ATOM   3318 H16S  OL    74      38.039   5.037  48.386  1.00  0.00           H  
ATOM   3319 C117  OL    74      35.952   5.020  48.898  1.00  0.00           C  
ATOM   3320 H17R  OL    74      35.982   6.013  49.349  1.00  0.00           H  
ATOM   3321 H17S  OL    74      34.987   4.900  48.401  1.00  0.00           H  
ATOM   3322 C118  OL    74      36.079   3.987  50.026  1.00  0.00           C  
ATOM   3323 H18R  OL    74      36.971   4.185  50.624  1.00  0.00           H  
ATOM   3324 H18S  OL    74      36.162   2.975  49.629  1.00  0.00           H  
ATOM   3325 H18T  OL    74      35.200   4.039  50.673  1.00  0.00           H  
TER    3326       OL    74 
ATOM   3326 C116  PA    75      41.694  57.705  41.783  1.00  0.00           C  
ATOM   3327 H16R  PA    75      42.034  56.935  41.084  1.00  0.00           H  
ATOM   3328 H16S  PA    75      42.375  57.727  42.635  1.00  0.00           H  
ATOM   3329 H16T  PA    75      41.770  58.665  41.265  1.00  0.00           H  
ATOM   3330 C115  PA    75      40.235  57.479  42.243  1.00  0.00           C  
ATOM   3331 H15R  PA    75      39.583  57.748  41.411  1.00  0.00           H  
ATOM   3332 H15S  PA    75      39.998  58.173  43.053  1.00  0.00           H  
ATOM   3333 C114  PA    75      39.869  56.033  42.662  1.00  0.00           C  
ATOM   3334 H14R  PA    75      40.176  55.353  41.866  1.00  0.00           H  
ATOM   3335 H14S  PA    75      38.782  55.962  42.746  1.00  0.00           H  
ATOM   3336 C113  PA    75      40.472  55.541  43.990  1.00  0.00           C  
ATOM   3337 H13R  PA    75      41.535  55.786  44.020  1.00  0.00           H  
ATOM   3338 H13S  PA    75      40.398  54.451  44.051  1.00  0.00           H  
ATOM   3339 C112  PA    75      39.758  56.132  45.217  1.00  0.00           C  
ATOM   3340 H12R  PA    75      38.794  55.630  45.342  1.00  0.00           H  
ATOM   3341 H12S  PA    75      39.565  57.194  45.051  1.00  0.00           H  
ATOM   3342 C111  PA    75      40.645  55.920  46.459  1.00  0.00           C  
ATOM   3343 H11R  PA    75      41.637  56.323  46.244  1.00  0.00           H  
ATOM   3344 H11S  PA    75      40.765  54.845  46.609  1.00  0.00           H  
ATOM   3345 C110  PA    75      40.153  56.542  47.780  1.00  0.00           C  
ATOM   3346 H10R  PA    75      40.944  56.407  48.519  1.00  0.00           H  
ATOM   3347 H10S  PA    75      39.289  55.981  48.144  1.00  0.00           H  
ATOM   3348  C19  PA    75      39.799  58.044  47.673  1.00  0.00           C  
ATOM   3349  H9R  PA    75      38.951  58.152  46.994  1.00  0.00           H  
ATOM   3350  H9S  PA    75      40.632  58.595  47.229  1.00  0.00           H  
ATOM   3351  C18  PA    75      39.388  58.688  49.017  1.00  0.00           C  
ATOM   3352  H8R  PA    75      38.847  57.947  49.607  1.00  0.00           H  
ATOM   3353  H8S  PA    75      38.668  59.484  48.814  1.00  0.00           H  
ATOM   3354  C17  PA    75      40.533  59.320  49.845  1.00  0.00           C  
ATOM   3355  H7R  PA    75      40.077  59.847  50.686  1.00  0.00           H  
ATOM   3356  H7S  PA    75      41.005  60.087  49.231  1.00  0.00           H  
ATOM   3357  C16  PA    75      41.628  58.340  50.336  1.00  0.00           C  
ATOM   3358  H6R  PA    75      42.196  57.993  49.472  1.00  0.00           H  
ATOM   3359  H6S  PA    75      41.158  57.461  50.783  1.00  0.00           H  
ATOM   3360  C15  PA    75      42.646  58.915  51.347  1.00  0.00           C  
ATOM   3361  H5R  PA    75      43.125  59.801  50.927  1.00  0.00           H  
ATOM   3362  H5S  PA    75      43.433  58.175  51.484  1.00  0.00           H  
ATOM   3363  C14  PA    75      42.021  59.234  52.718  1.00  0.00           C  
ATOM   3364  H4R  PA    75      41.362  58.410  53.001  1.00  0.00           H  
ATOM   3365  H4S  PA    75      41.401  60.126  52.618  1.00  0.00           H  
ATOM   3366  C13  PA    75      43.029  59.429  53.872  1.00  0.00           C  
ATOM   3367  H3R  PA    75      43.865  60.071  53.573  1.00  0.00           H  
ATOM   3368  H3S  PA    75      43.432  58.454  54.155  1.00  0.00           H  
ATOM   3369  C12  PA    75      42.301  60.012  55.096  1.00  0.00           C  
ATOM   3370  H2R  PA    75      41.455  59.367  55.339  1.00  0.00           H  
ATOM   3371  H2S  PA    75      41.915  61.010  54.886  1.00  0.00           H  
ATOM   3372  C11  PS    76      43.194  60.084  56.300  1.00  0.00           C  
ATOM   3373  O12  PS    76      43.029  59.388  57.281  1.00  0.00           O  
ATOM   3374  O11  PS    76      44.159  61.012  56.168  1.00  0.00           O  
ATOM   3375  C1   PS    76      45.099  61.210  57.262  1.00  0.00           C  
ATOM   3376  HR   PS    76      44.591  61.106  58.225  1.00  0.00           H  
ATOM   3377  HS   PS    76      45.460  62.235  57.168  1.00  0.00           H  
ATOM   3378  C2   PS    76      46.327  60.264  57.169  1.00  0.00           C  
ATOM   3379  HX   PS    76      46.015  59.223  57.270  1.00  0.00           H  
ATOM   3380  C3   PS    76      47.349  60.543  58.291  1.00  0.00           C  
ATOM   3381  HA   PS    76      47.438  61.616  58.488  1.00  0.00           H  
ATOM   3382  HB   PS    76      48.316  60.166  57.951  1.00  0.00           H  
ATOM   3383  O31  PS    76      46.993  59.858  59.526  1.00  0.00           O  
ATOM   3384  P31  PS    76      48.086  59.604  60.661  1.00  0.00           P  
ATOM   3385  O32  PS    76      48.665  58.139  60.332  1.00  0.00           O  
ATOM   3386  C31  PS    76      48.019  56.917  60.796  1.00  0.00           C  
ATOM   3387  H1A  PS    76      48.170  56.125  60.055  1.00  0.00           H  
ATOM   3388  H1B  PS    76      46.943  57.094  60.891  1.00  0.00           H  
ATOM   3389  C32  PS    76      48.603  56.448  62.152  1.00  0.00           C  
ATOM   3390  H2A  PS    76      48.340  57.176  62.919  1.00  0.00           H  
ATOM   3391  N31  PS    76      50.129  56.391  62.170  1.00  0.00           N  
ATOM   3392 HN1A  PS    76      50.483  56.042  63.086  1.00  0.00           H  
ATOM   3393 HN1B  PS    76      50.523  55.748  61.456  1.00  0.00           H  
ATOM   3394 HN1C  PS    76      50.553  57.328  62.007  1.00  0.00           H  
ATOM   3395  C33  PS    76      47.859  55.181  62.575  1.00  0.00           C  
ATOM   3396  O33  PS    76      49.201  60.569  60.473  1.00  0.00           O  
ATOM   3397  O34  PS    76      47.386  59.584  61.963  1.00  0.00           O  
ATOM   3398  O21  PS    76      47.027  60.498  55.914  1.00  0.00           O  
ATOM   3399  C21  PS    76      47.052  59.503  55.011  1.00  0.00           C  
ATOM   3400  O22  PS    76      46.431  58.462  55.114  1.00  0.00           O  
ATOM   3401  O35  PS    76      46.666  55.257  62.787  1.00  0.00           O  
ATOM   3402  O36  PS    76      48.464  54.198  62.965  1.00  0.00           O  
ATOM   3403  C12  OL    77      47.972  59.818  53.852  1.00  0.00           C  
ATOM   3404  H2R  OL    77      47.401  60.301  53.058  1.00  0.00           H  
ATOM   3405  H2S  OL    77      48.722  60.538  54.185  1.00  0.00           H  
ATOM   3406  C13  OL    77      48.687  58.554  53.321  1.00  0.00           C  
ATOM   3407  H3R  OL    77      49.300  58.151  54.132  1.00  0.00           H  
ATOM   3408  H3S  OL    77      47.949  57.793  53.057  1.00  0.00           H  
ATOM   3409  C14  OL    77      49.573  58.865  52.092  1.00  0.00           C  
ATOM   3410  H4R  OL    77      48.963  59.333  51.318  1.00  0.00           H  
ATOM   3411  H4S  OL    77      50.323  59.592  52.404  1.00  0.00           H  
ATOM   3412  C15  OL    77      50.297  57.652  51.466  1.00  0.00           C  
ATOM   3413  H5R  OL    77      50.830  57.116  52.256  1.00  0.00           H  
ATOM   3414  H5S  OL    77      49.561  56.963  51.049  1.00  0.00           H  
ATOM   3415  C16  OL    77      51.321  58.050  50.372  1.00  0.00           C  
ATOM   3416  H6R  OL    77      51.878  58.921  50.721  1.00  0.00           H  
ATOM   3417  H6S  OL    77      52.049  57.240  50.289  1.00  0.00           H  
ATOM   3418  C17  OL    77      50.732  58.324  48.962  1.00  0.00           C  
ATOM   3419  H7R  OL    77      50.535  57.366  48.473  1.00  0.00           H  
ATOM   3420  H7S  OL    77      49.778  58.846  49.055  1.00  0.00           H  
ATOM   3421  C18  OL    77      51.640  59.149  48.021  1.00  0.00           C  
ATOM   3422  H8R  OL    77      51.779  60.161  48.404  1.00  0.00           H  
ATOM   3423  H8S  OL    77      52.619  58.666  47.997  1.00  0.00           H  
ATOM   3424  C19  OL    77      51.041  59.153  46.625  1.00  0.00           C  
ATOM   3425  H9R  OL    77      50.625  58.195  46.325  1.00  0.00           H  
ATOM   3426 C110  OL    77      50.912  60.168  45.772  1.00  0.00           C  
ATOM   3427 H10R  OL    77      50.413  59.972  44.827  1.00  0.00           H  
ATOM   3428 C111  OL    77      51.450  61.579  45.894  1.00  0.00           C  
ATOM   3429 H11R  OL    77      52.033  61.722  46.803  1.00  0.00           H  
ATOM   3430 H11S  OL    77      52.137  61.742  45.058  1.00  0.00           H  
ATOM   3431 C112  OL    77      50.328  62.639  45.792  1.00  0.00           C  
ATOM   3432 H12R  OL    77      50.787  63.628  45.733  1.00  0.00           H  
ATOM   3433 H12S  OL    77      49.776  62.486  44.861  1.00  0.00           H  
ATOM   3434 C113  OL    77      49.318  62.648  46.960  1.00  0.00           C  
ATOM   3435 H13R  OL    77      48.544  63.387  46.740  1.00  0.00           H  
ATOM   3436 H13S  OL    77      48.821  61.679  47.032  1.00  0.00           H  
ATOM   3437 C114  OL    77      49.998  63.018  48.292  1.00  0.00           C  
ATOM   3438 H14R  OL    77      50.754  62.274  48.537  1.00  0.00           H  
ATOM   3439 H14S  OL    77      50.515  63.968  48.151  1.00  0.00           H  
ATOM   3440 C115  OL    77      49.040  63.184  49.484  1.00  0.00           C  
ATOM   3441 H15R  OL    77      48.246  63.867  49.176  1.00  0.00           H  
ATOM   3442 H15S  OL    77      48.570  62.232  49.746  1.00  0.00           H  
ATOM   3443 C116  OL    77      49.772  63.796  50.702  1.00  0.00           C  
ATOM   3444 H16R  OL    77      50.584  64.435  50.349  1.00  0.00           H  
ATOM   3445 H16S  OL    77      49.082  64.458  51.218  1.00  0.00           H  
ATOM   3446 C117  OL    77      50.350  62.801  51.728  1.00  0.00           C  
ATOM   3447 H17R  OL    77      50.914  63.371  52.469  1.00  0.00           H  
ATOM   3448 H17S  OL    77      49.548  62.280  52.256  1.00  0.00           H  
ATOM   3449 C118  OL    77      51.282  61.761  51.103  1.00  0.00           C  
ATOM   3450 H18R  OL    77      51.826  61.228  51.887  1.00  0.00           H  
ATOM   3451 H18S  OL    77      52.006  62.245  50.450  1.00  0.00           H  
ATOM   3452 H18T  OL    77      50.697  61.052  50.512  1.00  0.00           H  
TER    3453       OL    77 
ATOM   3453 C116  PA    78       6.209  12.850  42.147  1.00  0.00           C  
ATOM   3454 H16R  PA    78       5.485  12.038  42.101  1.00  0.00           H  
ATOM   3455 H16S  PA    78       6.227  13.361  41.180  1.00  0.00           H  
ATOM   3456 H16T  PA    78       5.868  13.563  42.900  1.00  0.00           H  
ATOM   3457 C115  PA    78       7.604  12.300  42.504  1.00  0.00           C  
ATOM   3458 H15R  PA    78       8.247  13.145  42.750  1.00  0.00           H  
ATOM   3459 H15S  PA    78       8.024  11.812  41.620  1.00  0.00           H  
ATOM   3460 C114  PA    78       7.553  11.300  43.688  1.00  0.00           C  
ATOM   3461 H14R  PA    78       7.007  10.414  43.357  1.00  0.00           H  
ATOM   3462 H14S  PA    78       6.977  11.751  44.497  1.00  0.00           H  
ATOM   3463 C113  PA    78       8.920  10.852  44.264  1.00  0.00           C  
ATOM   3464 H13R  PA    78       9.515  11.734  44.513  1.00  0.00           H  
ATOM   3465 H13S  PA    78       9.468  10.288  43.507  1.00  0.00           H  
ATOM   3466 C112  PA    78       8.763   9.967  45.526  1.00  0.00           C  
ATOM   3467 H12R  PA    78       8.158   9.101  45.262  1.00  0.00           H  
ATOM   3468 H12S  PA    78       8.217  10.525  46.288  1.00  0.00           H  
ATOM   3469 C111  PA    78      10.102   9.452  46.109  1.00  0.00           C  
ATOM   3470 H11R  PA    78      10.699  10.289  46.478  1.00  0.00           H  
ATOM   3471 H11S  PA    78      10.657   8.991  45.290  1.00  0.00           H  
ATOM   3472 C110  PA    78       9.963   8.389  47.227  1.00  0.00           C  
ATOM   3473 H10R  PA    78      10.954   7.998  47.470  1.00  0.00           H  
ATOM   3474 H10S  PA    78       9.393   7.543  46.836  1.00  0.00           H  
ATOM   3475  C19  PA    78       9.276   8.838  48.532  1.00  0.00           C  
ATOM   3476  H9R  PA    78       9.162   7.943  49.145  1.00  0.00           H  
ATOM   3477  H9S  PA    78       8.272   9.204  48.308  1.00  0.00           H  
ATOM   3478  C18  PA    78      10.012   9.892  49.386  1.00  0.00           C  
ATOM   3479  H8R  PA    78      10.073  10.831  48.833  1.00  0.00           H  
ATOM   3480  H8S  PA    78      11.030   9.551  49.586  1.00  0.00           H  
ATOM   3481  C17  PA    78       9.254  10.102  50.720  1.00  0.00           C  
ATOM   3482  H7R  PA    78       9.249   9.162  51.275  1.00  0.00           H  
ATOM   3483  H7S  PA    78       8.213  10.335  50.490  1.00  0.00           H  
ATOM   3484  C16  PA    78       9.785  11.227  51.633  1.00  0.00           C  
ATOM   3485  H6R  PA    78       9.757  12.158  51.066  1.00  0.00           H  
ATOM   3486  H6S  PA    78      10.826  11.040  51.908  1.00  0.00           H  
ATOM   3487  C15  PA    78       8.919  11.379  52.907  1.00  0.00           C  
ATOM   3488  H5R  PA    78       9.102  10.543  53.586  1.00  0.00           H  
ATOM   3489  H5S  PA    78       7.863  11.327  52.634  1.00  0.00           H  
ATOM   3490  C14  PA    78       9.113  12.690  53.684  1.00  0.00           C  
ATOM   3491  H4R  PA    78       8.351  12.715  54.468  1.00  0.00           H  
ATOM   3492  H4S  PA    78       8.938  13.536  53.019  1.00  0.00           H  
ATOM   3493  C13  PA    78      10.483  12.887  54.346  1.00  0.00           C  
ATOM   3494  H3R  PA    78      11.224  13.134  53.585  1.00  0.00           H  
ATOM   3495  H3S  PA    78      10.799  11.969  54.847  1.00  0.00           H  
ATOM   3496  C12  PA    78      10.371  14.024  55.379  1.00  0.00           C  
ATOM   3497  H2R  PA    78       9.651  13.727  56.143  1.00  0.00           H  
ATOM   3498  H2S  PA    78       9.985  14.932  54.910  1.00  0.00           H  
ATOM   3499  C11  PE    79      11.671  14.341  56.069  1.00  0.00           C  
ATOM   3500  O12  PE    79      12.719  13.749  55.886  1.00  0.00           O  
ATOM   3501  O11  PE    79      11.514  15.368  56.927  1.00  0.00           O  
ATOM   3502  C1   PE    79      12.697  15.859  57.629  1.00  0.00           C  
ATOM   3503  HR   PE    79      13.525  15.147  57.583  1.00  0.00           H  
ATOM   3504  HS   PE    79      12.431  15.967  58.683  1.00  0.00           H  
ATOM   3505  C2   PE    79      13.126  17.246  57.069  1.00  0.00           C  
ATOM   3506  HX   PE    79      14.022  17.608  57.576  1.00  0.00           H  
ATOM   3507  C3   PE    79      12.015  18.293  57.278  1.00  0.00           C  
ATOM   3508  HA   PE    79      11.192  18.052  56.601  1.00  0.00           H  
ATOM   3509  HB   PE    79      12.395  19.289  57.027  1.00  0.00           H  
ATOM   3510  O31  PE    79      11.510  18.263  58.644  1.00  0.00           O  
ATOM   3511  P31  PE    79      12.255  19.008  59.832  1.00  0.00           P  
ATOM   3512  O32  PE    79      11.827  20.523  59.600  1.00  0.00           O  
ATOM   3513  C31  PE    79      10.699  21.110  60.275  1.00  0.00           C  
ATOM   3514  H1A  PE    79       9.968  20.338  60.540  1.00  0.00           H  
ATOM   3515  H1B  PE    79      10.232  21.841  59.610  1.00  0.00           H  
ATOM   3516  C32  PE    79      11.221  21.846  61.515  1.00  0.00           C  
ATOM   3517  H2A  PE    79      10.379  22.249  62.082  1.00  0.00           H  
ATOM   3518  H2B  PE    79      11.779  21.152  62.147  1.00  0.00           H  
ATOM   3519  N31  PE    79      12.144  22.992  61.196  1.00  0.00           N  
ATOM   3520 HN1A  PE    79      11.736  23.655  60.503  1.00  0.00           H  
ATOM   3521 HN1B  PE    79      12.342  23.567  62.036  1.00  0.00           H  
ATOM   3522 HN1C  PE    79      13.069  22.678  60.836  1.00  0.00           H  
ATOM   3523  O33  PE    79      11.695  18.505  61.112  1.00  0.00           O  
ATOM   3524  O34  PE    79      13.717  18.911  59.639  1.00  0.00           O  
ATOM   3525  O21  PE    79      13.382  17.190  55.638  1.00  0.00           O  
ATOM   3526  C21  PE    79      14.613  16.835  55.231  1.00  0.00           C  
ATOM   3527  O22  PE    79      15.493  16.437  55.974  1.00  0.00           O  
ATOM   3528  C12  OL    80      14.801  17.029  53.742  1.00  0.00           C  
ATOM   3529  H2R  OL    80      15.186  16.101  53.316  1.00  0.00           H  
ATOM   3530  H2S  OL    80      13.834  17.234  53.276  1.00  0.00           H  
ATOM   3531  C13  OL    80      15.773  18.199  53.477  1.00  0.00           C  
ATOM   3532  H3R  OL    80      15.206  19.132  53.414  1.00  0.00           H  
ATOM   3533  H3S  OL    80      16.444  18.290  54.333  1.00  0.00           H  
ATOM   3534  C14  OL    80      16.675  18.048  52.237  1.00  0.00           C  
ATOM   3535  H4R  OL    80      17.515  18.735  52.360  1.00  0.00           H  
ATOM   3536  H4S  OL    80      17.090  17.039  52.198  1.00  0.00           H  
ATOM   3537  C15  OL    80      15.988  18.371  50.903  1.00  0.00           C  
ATOM   3538  H5R  OL    80      15.185  17.656  50.718  1.00  0.00           H  
ATOM   3539  H5S  OL    80      15.544  19.367  50.964  1.00  0.00           H  
ATOM   3540  C16  OL    80      16.979  18.325  49.724  1.00  0.00           C  
ATOM   3541  H6R  OL    80      17.877  18.897  49.968  1.00  0.00           H  
ATOM   3542  H6S  OL    80      17.288  17.293  49.546  1.00  0.00           H  
ATOM   3543  C17  OL    80      16.328  18.883  48.447  1.00  0.00           C  
ATOM   3544  H7R  OL    80      15.367  18.390  48.298  1.00  0.00           H  
ATOM   3545  H7S  OL    80      16.143  19.947  48.576  1.00  0.00           H  
ATOM   3546  C18  OL    80      17.179  18.680  47.190  1.00  0.00           C  
ATOM   3547  H8R  OL    80      18.029  19.370  47.218  1.00  0.00           H  
ATOM   3548  H8S  OL    80      17.566  17.668  47.215  1.00  0.00           H  
ATOM   3549  C19  OL    80      16.356  18.908  45.936  1.00  0.00           C  
ATOM   3550  H9R  OL    80      16.051  19.941  45.771  1.00  0.00           H  
ATOM   3551 C110  OL    80      15.984  17.982  45.051  1.00  0.00           C  
ATOM   3552 H10R  OL    80      15.395  18.302  44.192  1.00  0.00           H  
ATOM   3553 C111  OL    80      16.266  16.485  45.101  1.00  0.00           C  
ATOM   3554 H11R  OL    80      16.527  16.129  44.103  1.00  0.00           H  
ATOM   3555 H11S  OL    80      17.109  16.251  45.752  1.00  0.00           H  
ATOM   3556 C112  OL    80      15.002  15.744  45.573  1.00  0.00           C  
ATOM   3557 H12R  OL    80      14.656  16.248  46.474  1.00  0.00           H  
ATOM   3558 H12S  OL    80      14.237  15.862  44.804  1.00  0.00           H  
ATOM   3559 C113  OL    80      15.157  14.244  45.897  1.00  0.00           C  
ATOM   3560 H13R  OL    80      15.517  13.710  45.013  1.00  0.00           H  
ATOM   3561 H13S  OL    80      15.914  14.130  46.674  1.00  0.00           H  
ATOM   3562 C114  OL    80      13.829  13.599  46.364  1.00  0.00           C  
ATOM   3563 H14R  OL    80      13.118  13.608  45.533  1.00  0.00           H  
ATOM   3564 H14S  OL    80      14.007  12.549  46.606  1.00  0.00           H  
ATOM   3565 C115  OL    80      13.125  14.264  47.567  1.00  0.00           C  
ATOM   3566 H15R  OL    80      12.714  15.229  47.256  1.00  0.00           H  
ATOM   3567 H15S  OL    80      12.270  13.633  47.810  1.00  0.00           H  
ATOM   3568 C116  OL    80      13.976  14.461  48.845  1.00  0.00           C  
ATOM   3569 H16R  OL    80      14.611  13.590  49.021  1.00  0.00           H  
ATOM   3570 H16S  OL    80      14.638  15.322  48.717  1.00  0.00           H  
ATOM   3571 C117  OL    80      13.106  14.702  50.096  1.00  0.00           C  
ATOM   3572 H17R  OL    80      13.704  15.221  50.847  1.00  0.00           H  
ATOM   3573 H17S  OL    80      12.273  15.364  49.852  1.00  0.00           H  
ATOM   3574 C118  OL    80      12.573  13.403  50.725  1.00  0.00           C  
ATOM   3575 H18R  OL    80      11.838  13.637  51.497  1.00  0.00           H  
ATOM   3576 H18S  OL    80      13.397  12.857  51.186  1.00  0.00           H  
ATOM   3577 H18T  OL    80      12.101  12.754  49.983  1.00  0.00           H  
TER    3578       OL    80 
ATOM   3578 C116  PA    81       2.532  74.791  40.473  1.00  0.00           C  
ATOM   3579 H16R  PA    81       2.871  73.754  40.436  1.00  0.00           H  
ATOM   3580 H16S  PA    81       3.201  75.338  41.138  1.00  0.00           H  
ATOM   3581 H16T  PA    81       2.627  75.212  39.470  1.00  0.00           H  
ATOM   3582 C115  PA    81       1.067  74.849  40.959  1.00  0.00           C  
ATOM   3583 H15R  PA    81       0.940  74.163  41.797  1.00  0.00           H  
ATOM   3584 H15S  PA    81       0.416  74.499  40.163  1.00  0.00           H  
ATOM   3585 C114  PA    81       0.573  76.251  41.347  1.00  0.00           C  
ATOM   3586 H14R  PA    81      -0.507  76.226  41.502  1.00  0.00           H  
ATOM   3587 H14S  PA    81       0.758  76.924  40.508  1.00  0.00           H  
ATOM   3588 C113  PA    81       1.254  76.811  42.604  1.00  0.00           C  
ATOM   3589 H13R  PA    81       0.954  77.853  42.720  1.00  0.00           H  
ATOM   3590 H13S  PA    81       2.334  76.816  42.450  1.00  0.00           H  
ATOM   3591 C112  PA    81       0.912  76.077  43.916  1.00  0.00           C  
ATOM   3592 H12R  PA    81       0.927  74.990  43.796  1.00  0.00           H  
ATOM   3593 H12S  PA    81      -0.097  76.364  44.222  1.00  0.00           H  
ATOM   3594 C111  PA    81       1.927  76.487  44.995  1.00  0.00           C  
ATOM   3595 H11R  PA    81       2.021  77.573  44.985  1.00  0.00           H  
ATOM   3596 H11S  PA    81       2.908  76.079  44.741  1.00  0.00           H  
ATOM   3597 C110  PA    81       1.528  76.043  46.409  1.00  0.00           C  
ATOM   3598 H10R  PA    81       1.360  74.965  46.442  1.00  0.00           H  
ATOM   3599 H10S  PA    81       0.585  76.527  46.663  1.00  0.00           H  
ATOM   3600  C19  PA    81       2.583  76.440  47.456  1.00  0.00           C  
ATOM   3601  H9R  PA    81       2.674  77.526  47.502  1.00  0.00           H  
ATOM   3602  H9S  PA    81       3.559  76.048  47.163  1.00  0.00           H  
ATOM   3603  C18  PA    81       2.277  75.886  48.852  1.00  0.00           C  
ATOM   3604  H8R  PA    81       2.948  76.382  49.554  1.00  0.00           H  
ATOM   3605  H8S  PA    81       2.547  74.830  48.840  1.00  0.00           H  
ATOM   3606  C17  PA    81       0.814  75.980  49.349  1.00  0.00           C  
ATOM   3607  H7R  PA    81       0.142  75.576  48.592  1.00  0.00           H  
ATOM   3608  H7S  PA    81       0.501  77.010  49.537  1.00  0.00           H  
ATOM   3609  C16  PA    81       0.652  75.137  50.628  1.00  0.00           C  
ATOM   3610  H6R  PA    81       1.111  74.164  50.457  1.00  0.00           H  
ATOM   3611  H6S  PA    81      -0.404  74.959  50.841  1.00  0.00           H  
ATOM   3612  C15  PA    81       1.326  75.770  51.855  1.00  0.00           C  
ATOM   3613  H5R  PA    81       0.705  76.579  52.242  1.00  0.00           H  
ATOM   3614  H5S  PA    81       2.280  76.209  51.561  1.00  0.00           H  
ATOM   3615  C14  PA    81       1.594  74.708  52.934  1.00  0.00           C  
ATOM   3616  H4R  PA    81       2.297  73.985  52.515  1.00  0.00           H  
ATOM   3617  H4S  PA    81       0.680  74.165  53.182  1.00  0.00           H  
ATOM   3618  C13  PA    81       2.212  75.283  54.213  1.00  0.00           C  
ATOM   3619  H3R  PA    81       3.034  75.947  53.933  1.00  0.00           H  
ATOM   3620  H3S  PA    81       2.653  74.461  54.779  1.00  0.00           H  
ATOM   3621  C12  PA    81       1.224  76.026  55.136  1.00  0.00           C  
ATOM   3622  H2R  PA    81       0.489  75.341  55.563  1.00  0.00           H  
ATOM   3623  H2S  PA    81       0.675  76.797  54.590  1.00  0.00           H  
ATOM   3624  C11  PE    82       2.012  76.661  56.249  1.00  0.00           C  
ATOM   3625  O12  PE    82       2.815  76.057  56.939  1.00  0.00           O  
ATOM   3626  O11  PE    82       1.816  77.988  56.295  1.00  0.00           O  
ATOM   3627  C1   PE    82       2.683  78.784  57.152  1.00  0.00           C  
ATOM   3628  HR   PE    82       2.644  78.402  58.176  1.00  0.00           H  
ATOM   3629  HS   PE    82       2.315  79.814  57.151  1.00  0.00           H  
ATOM   3630  C2   PE    82       4.139  78.761  56.612  1.00  0.00           C  
ATOM   3631  HX   PE    82       4.570  77.782  56.825  1.00  0.00           H  
ATOM   3632  C3   PE    82       4.985  79.875  57.257  1.00  0.00           C  
ATOM   3633  HA   PE    82       4.510  80.841  57.073  1.00  0.00           H  
ATOM   3634  HB   PE    82       5.970  79.889  56.792  1.00  0.00           H  
ATOM   3635  O31  PE    82       5.104  79.684  58.690  1.00  0.00           O  
ATOM   3636  P31  PE    82       6.200  78.721  59.319  1.00  0.00           P  
ATOM   3637  O32  PE    82       5.615  77.261  59.082  1.00  0.00           O  
ATOM   3638  C31  PE    82       4.647  76.654  59.972  1.00  0.00           C  
ATOM   3639  H1A  PE    82       3.640  76.993  59.712  1.00  0.00           H  
ATOM   3640  H1B  PE    82       4.863  76.922  61.010  1.00  0.00           H  
ATOM   3641  C32  PE    82       4.763  75.127  59.835  1.00  0.00           C  
ATOM   3642  H2A  PE    82       5.689  74.783  60.300  1.00  0.00           H  
ATOM   3643  H2B  PE    82       3.931  74.638  60.347  1.00  0.00           H  
ATOM   3644  N31  PE    82       4.757  74.642  58.407  1.00  0.00           N  
ATOM   3645 HN1A  PE    82       3.961  75.043  57.869  1.00  0.00           H  
ATOM   3646 HN1B  PE    82       5.630  74.907  57.914  1.00  0.00           H  
ATOM   3647 HN1C  PE    82       4.645  73.610  58.354  1.00  0.00           H  
ATOM   3648  O33  PE    82       7.458  78.853  58.542  1.00  0.00           O  
ATOM   3649  O34  PE    82       6.233  79.004  60.774  1.00  0.00           O  
ATOM   3650  O21  PE    82       4.131  79.017  55.181  1.00  0.00           O  
ATOM   3651  C21  PE    82       4.926  78.309  54.361  1.00  0.00           C  
ATOM   3652  O22  PE    82       5.631  77.377  54.713  1.00  0.00           O  
ATOM   3653  C12  OL    83       4.843  78.846  52.948  1.00  0.00           C  
ATOM   3654  H2R  OL    83       3.823  79.188  52.759  1.00  0.00           H  
ATOM   3655  H2S  OL    83       5.496  79.717  52.907  1.00  0.00           H  
ATOM   3656  C13  OL    83       5.250  77.829  51.860  1.00  0.00           C  
ATOM   3657  H3R  OL    83       6.237  77.434  52.105  1.00  0.00           H  
ATOM   3658  H3S  OL    83       4.552  76.988  51.881  1.00  0.00           H  
ATOM   3659  C14  OL    83       5.308  78.439  50.437  1.00  0.00           C  
ATOM   3660  H4R  OL    83       4.309  78.769  50.144  1.00  0.00           H  
ATOM   3661  H4S  OL    83       5.952  79.322  50.468  1.00  0.00           H  
ATOM   3662  C15  OL    83       5.862  77.429  49.397  1.00  0.00           C  
ATOM   3663  H5R  OL    83       6.828  77.078  49.764  1.00  0.00           H  
ATOM   3664  H5S  OL    83       5.198  76.567  49.357  1.00  0.00           H  
ATOM   3665  C16  OL    83       6.078  77.927  47.948  1.00  0.00           C  
ATOM   3666  H6R  OL    83       5.155  78.350  47.548  1.00  0.00           H  
ATOM   3667  H6S  OL    83       6.823  78.725  47.955  1.00  0.00           H  
ATOM   3668  C17  OL    83       6.543  76.777  47.014  1.00  0.00           C  
ATOM   3669  H7R  OL    83       7.305  76.180  47.518  1.00  0.00           H  
ATOM   3670  H7S  OL    83       5.701  76.109  46.822  1.00  0.00           H  
ATOM   3671  C18  OL    83       7.117  77.227  45.654  1.00  0.00           C  
ATOM   3672  H8R  OL    83       7.532  76.354  45.147  1.00  0.00           H  
ATOM   3673  H8S  OL    83       6.309  77.601  45.028  1.00  0.00           H  
ATOM   3674  C19  OL    83       8.230  78.238  45.826  1.00  0.00           C  
ATOM   3675  H9R  OL    83       9.066  77.892  46.428  1.00  0.00           H  
ATOM   3676 C110  OL    83       8.253  79.472  45.337  1.00  0.00           C  
ATOM   3677 H10R  OL    83       9.102  80.113  45.560  1.00  0.00           H  
ATOM   3678 C111  OL    83       7.226  80.078  44.409  1.00  0.00           C  
ATOM   3679 H11R  OL    83       6.450  79.372  44.121  1.00  0.00           H  
ATOM   3680 H11S  OL    83       6.727  80.917  44.898  1.00  0.00           H  
ATOM   3681 C112  OL    83       7.888  80.541  43.111  1.00  0.00           C  
ATOM   3682 H12R  OL    83       8.335  79.679  42.615  1.00  0.00           H  
ATOM   3683 H12S  OL    83       7.098  80.920  42.473  1.00  0.00           H  
ATOM   3684 C113  OL    83       8.961  81.626  43.251  1.00  0.00           C  
ATOM   3685 H13R  OL    83       9.837  81.212  43.751  1.00  0.00           H  
ATOM   3686 H13S  OL    83       9.275  81.901  42.243  1.00  0.00           H  
ATOM   3687 C114  OL    83       8.467  82.868  44.018  1.00  0.00           C  
ATOM   3688 H14R  OL    83       7.446  83.105  43.708  1.00  0.00           H  
ATOM   3689 H14S  OL    83       8.443  82.648  45.088  1.00  0.00           H  
ATOM   3690 C115  OL    83       9.358  84.090  43.744  1.00  0.00           C  
ATOM   3691 H15R  OL    83       9.222  84.839  44.526  1.00  0.00           H  
ATOM   3692 H15S  OL    83      10.409  83.794  43.756  1.00  0.00           H  
ATOM   3693 C116  OL    83       9.005  84.692  42.375  1.00  0.00           C  
ATOM   3694 H16R  OL    83       9.130  83.935  41.602  1.00  0.00           H  
ATOM   3695 H16S  OL    83       7.952  84.968  42.366  1.00  0.00           H  
ATOM   3696 C117  OL    83       9.858  85.913  42.013  1.00  0.00           C  
ATOM   3697 H17R  OL    83       9.633  86.737  42.690  1.00  0.00           H  
ATOM   3698 H17S  OL    83      10.917  85.679  42.124  1.00  0.00           H  
ATOM   3699 C118  OL    83       9.588  86.349  40.569  1.00  0.00           C  
ATOM   3700 H18R  OL    83       9.915  85.577  39.866  1.00  0.00           H  
ATOM   3701 H18S  OL    83      10.136  87.266  40.356  1.00  0.00           H  
ATOM   3702 H18T  OL    83       8.521  86.531  40.423  1.00  0.00           H  
TER    3703       OL    83 
ATOM   3703  C1  CHL    84      67.393   2.805  54.141  1.00  0.00           C  
ATOM   3704  H11 CHL    84      68.055   2.092  53.651  1.00  0.00           H  
ATOM   3705  H12 CHL    84      66.453   2.284  54.330  1.00  0.00           H  
ATOM   3706  C2  CHL    84      67.994   3.192  55.518  1.00  0.00           C  
ATOM   3707  H21 CHL    84      67.294   3.830  56.056  1.00  0.00           H  
ATOM   3708  H22 CHL    84      68.152   2.314  56.146  1.00  0.00           H  
ATOM   3709  C3  CHL    84      69.315   3.949  55.335  1.00  0.00           C  
ATOM   3710  H31 CHL    84      70.016   3.326  54.777  1.00  0.00           H  
ATOM   3711  C4  CHL    84      69.051   5.237  54.550  1.00  0.00           C  
ATOM   3712  H41 CHL    84      68.399   5.880  55.146  1.00  0.00           H  
ATOM   3713  H42 CHL    84      69.992   5.778  54.436  1.00  0.00           H  
ATOM   3714  C5  CHL    84      68.413   4.931  53.193  1.00  0.00           C  
ATOM   3715  C6  CHL    84      68.975   5.419  52.095  1.00  0.00           C  
ATOM   3716  H61 CHL    84      69.858   6.048  52.190  1.00  0.00           H  
ATOM   3717  C7  CHL    84      68.485   5.158  50.688  1.00  0.00           C  
ATOM   3718  H71 CHL    84      68.550   6.066  50.085  1.00  0.00           H  
ATOM   3719  H72 CHL    84      69.173   4.446  50.238  1.00  0.00           H  
ATOM   3720  C8  CHL    84      67.042   4.602  50.640  1.00  0.00           C  
ATOM   3721  H81 CHL    84      66.359   5.430  50.835  1.00  0.00           H  
ATOM   3722  C9  CHL    84      66.891   3.486  51.726  1.00  0.00           C  
ATOM   3723  H91 CHL    84      67.665   2.747  51.494  1.00  0.00           H  
ATOM   3724  C10 CHL    84      67.169   4.022  53.183  1.00  0.00           C  
ATOM   3725  C11 CHL    84      65.543   2.715  51.604  1.00  0.00           C  
ATOM   3726 H111 CHL    84      65.545   1.860  52.281  1.00  0.00           H  
ATOM   3727 H112 CHL    84      64.713   3.354  51.906  1.00  0.00           H  
ATOM   3728  C12 CHL    84      65.269   2.185  50.177  1.00  0.00           C  
ATOM   3729 H121 CHL    84      65.989   1.405  49.933  1.00  0.00           H  
ATOM   3730 H122 CHL    84      64.284   1.717  50.183  1.00  0.00           H  
ATOM   3731  C13 CHL    84      65.359   3.302  49.106  1.00  0.00           C  
ATOM   3732  C14 CHL    84      66.750   3.975  49.249  1.00  0.00           C  
ATOM   3733 H141 CHL    84      67.491   3.178  49.158  1.00  0.00           H  
ATOM   3734  C15 CHL    84      66.925   4.824  47.975  1.00  0.00           C  
ATOM   3735 H151 CHL    84      66.466   5.803  48.109  1.00  0.00           H  
ATOM   3736 H152 CHL    84      67.978   4.971  47.715  1.00  0.00           H  
ATOM   3737  C16 CHL    84      66.171   4.005  46.895  1.00  0.00           C  
ATOM   3738 H161 CHL    84      65.417   4.634  46.412  1.00  0.00           H  
ATOM   3739 H162 CHL    84      66.862   3.652  46.124  1.00  0.00           H  
ATOM   3740  C17 CHL    84      65.500   2.802  47.633  1.00  0.00           C  
ATOM   3741 H171 CHL    84      66.240   1.996  47.664  1.00  0.00           H  
ATOM   3742  C18 CHL    84      64.171   4.293  49.297  1.00  0.00           C  
ATOM   3743 H181 CHL    84      64.261   4.857  50.226  1.00  0.00           H  
ATOM   3744 H182 CHL    84      63.231   3.745  49.354  1.00  0.00           H  
ATOM   3745 H183 CHL    84      64.099   5.003  48.475  1.00  0.00           H  
ATOM   3746  C19 CHL    84      65.970   4.842  53.724  1.00  0.00           C  
ATOM   3747 H191 CHL    84      66.283   5.449  54.573  1.00  0.00           H  
ATOM   3748 H192 CHL    84      65.168   4.189  54.071  1.00  0.00           H  
ATOM   3749 H193 CHL    84      65.553   5.514  52.975  1.00  0.00           H  
ATOM   3750  C20 CHL    84      64.278   2.209  46.855  1.00  0.00           C  
ATOM   3751 H201 CHL    84      63.594   3.011  46.573  1.00  0.00           H  
ATOM   3752  C21 CHL    84      63.461   1.199  47.689  1.00  0.00           C  
ATOM   3753 H211 CHL    84      62.710   0.711  47.073  1.00  0.00           H  
ATOM   3754 H212 CHL    84      62.898   1.711  48.467  1.00  0.00           H  
ATOM   3755 H213 CHL    84      64.090   0.429  48.147  1.00  0.00           H  
ATOM   3756  C22 CHL    84      64.823   1.558  45.548  1.00  0.00           C  
ATOM   3757 H221 CHL    84      65.291   2.340  44.947  1.00  0.00           H  
ATOM   3758 H222 CHL    84      65.608   0.849  45.818  1.00  0.00           H  
ATOM   3759  C23 CHL    84      63.806   0.814  44.657  1.00  0.00           C  
ATOM   3760 H231 CHL    84      63.396  -0.031  45.211  1.00  0.00           H  
ATOM   3761 H232 CHL    84      62.978   1.485  44.434  1.00  0.00           H  
ATOM   3762  C24 CHL    84      64.417   0.241  43.355  1.00  0.00           C  
ATOM   3763 H241 CHL    84      63.777  -0.562  42.983  1.00  0.00           H  
ATOM   3764 H242 CHL    84      65.387  -0.205  43.586  1.00  0.00           H  
ATOM   3765  C25 CHL    84      64.578   1.259  42.216  1.00  0.00           C  
ATOM   3766 H251 CHL    84      65.118   2.133  42.583  1.00  0.00           H  
ATOM   3767  C26 CHL    84      63.193   1.665  41.688  1.00  0.00           C  
ATOM   3768 H261 CHL    84      62.594   2.085  42.496  1.00  0.00           H  
ATOM   3769 H262 CHL    84      62.665   0.799  41.285  1.00  0.00           H  
ATOM   3770 H263 CHL    84      63.261   2.402  40.889  1.00  0.00           H  
ATOM   3771  C27 CHL    84      65.398   0.654  41.076  1.00  0.00           C  
ATOM   3772 H271 CHL    84      65.746   1.451  40.418  1.00  0.00           H  
ATOM   3773 H272 CHL    84      64.797  -0.043  40.489  1.00  0.00           H  
ATOM   3774 H273 CHL    84      66.269   0.125  41.470  1.00  0.00           H  
ATOM   3775  O1  CHL    84      69.862   4.273  56.604  1.00  0.00           O  
ATOM   3776  HO1 CHL    84      69.124   4.710  57.104  1.00  0.00           H  
TER    3777      CHL    84 
ATOM   3777 C116  PA    85      53.812  23.397  42.789  1.00  0.00           C  
ATOM   3778 H16R  PA    85      54.849  23.057  42.748  1.00  0.00           H  
ATOM   3779 H16S  PA    85      53.618  24.037  41.927  1.00  0.00           H  
ATOM   3780 H16T  PA    85      53.165  22.518  42.728  1.00  0.00           H  
ATOM   3781 C115  PA    85      53.564  24.165  44.096  1.00  0.00           C  
ATOM   3782 H15R  PA    85      52.495  24.353  44.215  1.00  0.00           H  
ATOM   3783 H15S  PA    85      54.061  25.137  44.047  1.00  0.00           H  
ATOM   3784 C114  PA    85      54.117  23.371  45.292  1.00  0.00           C  
ATOM   3785 H14R  PA    85      55.202  23.316  45.194  1.00  0.00           H  
ATOM   3786 H14S  PA    85      53.740  22.346  45.277  1.00  0.00           H  
ATOM   3787 C113  PA    85      53.825  24.006  46.655  1.00  0.00           C  
ATOM   3788 H13R  PA    85      54.253  25.009  46.645  1.00  0.00           H  
ATOM   3789 H13S  PA    85      54.355  23.427  47.414  1.00  0.00           H  
ATOM   3790 C112  PA    85      52.338  24.105  47.048  1.00  0.00           C  
ATOM   3791 H12R  PA    85      51.887  24.944  46.513  1.00  0.00           H  
ATOM   3792 H12S  PA    85      52.301  24.327  48.116  1.00  0.00           H  
ATOM   3793 C111  PA    85      51.527  22.818  46.789  1.00  0.00           C  
ATOM   3794 H11R  PA    85      52.059  21.978  47.239  1.00  0.00           H  
ATOM   3795 H11S  PA    85      51.466  22.645  45.712  1.00  0.00           H  
ATOM   3796 C110  PA    85      50.080  22.860  47.318  1.00  0.00           C  
ATOM   3797 H10R  PA    85      49.596  23.749  46.913  1.00  0.00           H  
ATOM   3798 H10S  PA    85      50.064  22.955  48.407  1.00  0.00           H  
ATOM   3799  C19  PA    85      49.272  21.628  46.857  1.00  0.00           C  
ATOM   3800  H9R  PA    85      49.457  21.471  45.794  1.00  0.00           H  
ATOM   3801  H9S  PA    85      48.203  21.840  46.944  1.00  0.00           H  
ATOM   3802  C18  PA    85      49.611  20.326  47.609  1.00  0.00           C  
ATOM   3803  H8R  PA    85      50.675  20.267  47.845  1.00  0.00           H  
ATOM   3804  H8S  PA    85      49.384  19.467  46.973  1.00  0.00           H  
ATOM   3805  C17  PA    85      48.788  20.198  48.891  1.00  0.00           C  
ATOM   3806  H7R  PA    85      47.736  20.313  48.620  1.00  0.00           H  
ATOM   3807  H7S  PA    85      49.056  20.987  49.597  1.00  0.00           H  
ATOM   3808  C16  PA    85      49.000  18.817  49.525  1.00  0.00           C  
ATOM   3809  H6R  PA    85      50.012  18.740  49.931  1.00  0.00           H  
ATOM   3810  H6S  PA    85      48.922  18.058  48.744  1.00  0.00           H  
ATOM   3811  C15  PA    85      47.945  18.515  50.605  1.00  0.00           C  
ATOM   3812  H5R  PA    85      47.739  17.445  50.576  1.00  0.00           H  
ATOM   3813  H5S  PA    85      47.007  19.018  50.353  1.00  0.00           H  
ATOM   3814  C14  PA    85      48.414  18.893  52.027  1.00  0.00           C  
ATOM   3815  H4R  PA    85      48.541  19.974  52.116  1.00  0.00           H  
ATOM   3816  H4S  PA    85      49.399  18.460  52.194  1.00  0.00           H  
ATOM   3817  C13  PA    85      47.507  18.354  53.151  1.00  0.00           C  
ATOM   3818  H3R  PA    85      48.139  18.108  54.005  1.00  0.00           H  
ATOM   3819  H3S  PA    85      47.034  17.422  52.830  1.00  0.00           H  
ATOM   3820  C12  PA    85      46.429  19.348  53.617  1.00  0.00           C  
ATOM   3821  H2R  PA    85      45.700  19.476  52.817  1.00  0.00           H  
ATOM   3822  H2S  PA    85      46.895  20.308  53.849  1.00  0.00           H  
ATOM   3823  C11  PC    86      45.705  18.857  54.844  1.00  0.00           C  
ATOM   3824  O12  PC    86      45.871  19.291  55.970  1.00  0.00           O  
ATOM   3825  O11  PC    86      44.896  17.827  54.551  1.00  0.00           O  
ATOM   3826  C1   PC    86      44.379  17.042  55.657  1.00  0.00           C  
ATOM   3827  HR   PC    86      43.696  17.648  56.254  1.00  0.00           H  
ATOM   3828  HS   PC    86      45.210  16.725  56.292  1.00  0.00           H  
ATOM   3829  C2   PC    86      43.667  15.797  55.084  1.00  0.00           C  
ATOM   3830  HX   PC    86      42.817  16.142  54.487  1.00  0.00           H  
ATOM   3831  C3   PC    86      43.185  14.837  56.190  1.00  0.00           C  
ATOM   3832  HA   PC    86      42.725  13.954  55.740  1.00  0.00           H  
ATOM   3833  HB   PC    86      42.424  15.346  56.792  1.00  0.00           H  
ATOM   3834  O31  PC    86      44.278  14.420  57.056  1.00  0.00           O  
ATOM   3835  P31  PC    86      43.979  14.043  58.572  1.00  0.00           P  
ATOM   3836  O32  PC    86      43.993  15.457  59.282  1.00  0.00           O  
ATOM   3837  C31  PC    86      45.225  16.196  59.438  1.00  0.00           C  
ATOM   3838  H1A  PC    86      45.048  17.230  59.137  1.00  0.00           H  
ATOM   3839  H1B  PC    86      46.011  15.776  58.797  1.00  0.00           H  
ATOM   3840  C32  PC    86      45.676  16.172  60.910  1.00  0.00           C  
ATOM   3841  H2A  PC    86      46.620  16.713  60.984  1.00  0.00           H  
ATOM   3842  H2B  PC    86      45.849  15.145  61.232  1.00  0.00           H  
ATOM   3843  N31  PC    86      44.771  16.805  61.932  1.00  0.00           N  
ATOM   3844  C33  PC    86      43.576  15.955  62.170  1.00  0.00           C  
ATOM   3845  H3A  PC    86      43.926  14.944  62.379  1.00  0.00           H  
ATOM   3846  H3B  PC    86      42.981  15.970  61.256  1.00  0.00           H  
ATOM   3847  H3C  PC    86      43.014  16.359  63.014  1.00  0.00           H  
ATOM   3848  C34  PC    86      45.502  16.899  63.224  1.00  0.00           C  
ATOM   3849  H4A  PC    86      44.880  17.445  63.934  1.00  0.00           H  
ATOM   3850  H4B  PC    86      46.444  17.419  63.050  1.00  0.00           H  
ATOM   3851  H4C  PC    86      45.706  15.894  63.599  1.00  0.00           H  
ATOM   3852  C35  PC    86      44.339  18.173  61.502  1.00  0.00           C  
ATOM   3853  H5A  PC    86      44.039  18.750  62.377  1.00  0.00           H  
ATOM   3854  H5B  PC    86      43.506  18.081  60.800  1.00  0.00           H  
ATOM   3855  H5C  PC    86      45.181  18.664  61.009  1.00  0.00           H  
ATOM   3856  O33  PC    86      42.625  13.456  58.618  1.00  0.00           O  
ATOM   3857  O34  PC    86      45.101  13.239  59.112  1.00  0.00           O  
ATOM   3858  O21  PC    86      44.629  15.095  54.251  1.00  0.00           O  
ATOM   3859  C21  PC    86      44.201  14.472  53.143  1.00  0.00           C  
ATOM   3860  O22  PC    86      43.033  14.198  52.923  1.00  0.00           O  
ATOM   3861  C12  OL    87      45.347  14.177  52.205  1.00  0.00           C  
ATOM   3862  H2R  OL    87      46.077  14.976  52.340  1.00  0.00           H  
ATOM   3863  H2S  OL    87      45.828  13.243  52.500  1.00  0.00           H  
ATOM   3864  C13  OL    87      44.920  14.121  50.722  1.00  0.00           C  
ATOM   3865  H3R  OL    87      44.687  13.087  50.458  1.00  0.00           H  
ATOM   3866  H3S  OL    87      44.012  14.712  50.585  1.00  0.00           H  
ATOM   3867  C14  OL    87      45.995  14.668  49.762  1.00  0.00           C  
ATOM   3868  H4R  OL    87      46.262  15.686  50.057  1.00  0.00           H  
ATOM   3869  H4S  OL    87      46.889  14.049  49.842  1.00  0.00           H  
ATOM   3870  C15  OL    87      45.499  14.671  48.301  1.00  0.00           C  
ATOM   3871  H5R  OL    87      45.238  13.654  48.001  1.00  0.00           H  
ATOM   3872  H5S  OL    87      44.584  15.263  48.239  1.00  0.00           H  
ATOM   3873  C16  OL    87      46.516  15.235  47.289  1.00  0.00           C  
ATOM   3874  H6R  OL    87      46.110  15.127  46.285  1.00  0.00           H  
ATOM   3875  H6S  OL    87      46.638  16.306  47.466  1.00  0.00           H  
ATOM   3876  C17  OL    87      47.898  14.555  47.299  1.00  0.00           C  
ATOM   3877  H7R  OL    87      48.468  14.926  46.444  1.00  0.00           H  
ATOM   3878  H7S  OL    87      48.436  14.858  48.199  1.00  0.00           H  
ATOM   3879  C18  OL    87      47.867  13.017  47.220  1.00  0.00           C  
ATOM   3880  H8R  OL    87      48.894  12.654  47.268  1.00  0.00           H  
ATOM   3881  H8S  OL    87      47.351  12.621  48.097  1.00  0.00           H  
ATOM   3882  C19  OL    87      47.169  12.527  45.966  1.00  0.00           C  
ATOM   3883  H9R  OL    87      46.087  12.638  45.967  1.00  0.00           H  
ATOM   3884 C110  OL    87      47.738  11.961  44.905  1.00  0.00           C  
ATOM   3885 H10R  OL    87      47.102  11.638  44.087  1.00  0.00           H  
ATOM   3886 C111  OL    87      49.216  11.789  44.625  1.00  0.00           C  
ATOM   3887 H11R  OL    87      49.416  12.136  43.609  1.00  0.00           H  
ATOM   3888 H11S  OL    87      49.839  12.397  45.285  1.00  0.00           H  
ATOM   3889 C112  OL    87      49.612  10.304  44.694  1.00  0.00           C  
ATOM   3890 H12R  OL    87      48.962   9.727  44.034  1.00  0.00           H  
ATOM   3891 H12S  OL    87      50.629  10.190  44.313  1.00  0.00           H  
ATOM   3892 C113  OL    87      49.546   9.731  46.121  1.00  0.00           C  
ATOM   3893 H13R  OL    87      49.783  10.530  46.827  1.00  0.00           H  
ATOM   3894 H13S  OL    87      48.533   9.395  46.360  1.00  0.00           H  
ATOM   3895 C114  OL    87      50.570   8.592  46.312  1.00  0.00           C  
ATOM   3896 H14R  OL    87      51.550   8.993  46.045  1.00  0.00           H  
ATOM   3897 H14S  OL    87      50.630   8.341  47.372  1.00  0.00           H  
ATOM   3898 C115  OL    87      50.339   7.306  45.477  1.00  0.00           C  
ATOM   3899 H15R  OL    87      50.521   7.527  44.424  1.00  0.00           H  
ATOM   3900 H15S  OL    87      51.091   6.572  45.780  1.00  0.00           H  
ATOM   3901 C116  OL    87      48.937   6.667  45.593  1.00  0.00           C  
ATOM   3902 H16R  OL    87      48.216   7.330  45.119  1.00  0.00           H  
ATOM   3903 H16S  OL    87      48.905   5.744  45.013  1.00  0.00           H  
ATOM   3904 C117  OL    87      48.515   6.380  47.048  1.00  0.00           C  
ATOM   3905 H17R  OL    87      49.282   5.766  47.525  1.00  0.00           H  
ATOM   3906 H17S  OL    87      48.464   7.321  47.597  1.00  0.00           H  
ATOM   3907 C118  OL    87      47.161   5.659  47.173  1.00  0.00           C  
ATOM   3908 H18R  OL    87      47.228   4.649  46.765  1.00  0.00           H  
ATOM   3909 H18S  OL    87      46.371   6.202  46.648  1.00  0.00           H  
ATOM   3910 H18T  OL    87      46.880   5.579  48.226  1.00  0.00           H  
TER    3911       OL    87 
ATOM   3911  C1  CHL    88       5.039  72.171  53.136  1.00  0.00           C  
ATOM   3912  H11 CHL    88       5.208  71.092  53.214  1.00  0.00           H  
ATOM   3913  H12 CHL    88       4.015  72.292  52.779  1.00  0.00           H  
ATOM   3914  C2  CHL    88       5.156  72.790  54.550  1.00  0.00           C  
ATOM   3915  H21 CHL    88       4.848  73.836  54.510  1.00  0.00           H  
ATOM   3916  H22 CHL    88       4.478  72.272  55.229  1.00  0.00           H  
ATOM   3917  C3  CHL    88       6.592  72.682  55.101  1.00  0.00           C  
ATOM   3918  H31 CHL    88       6.865  71.630  55.182  1.00  0.00           H  
ATOM   3919  C4  CHL    88       7.587  73.375  54.163  1.00  0.00           C  
ATOM   3920  H41 CHL    88       7.414  74.452  54.146  1.00  0.00           H  
ATOM   3921  H42 CHL    88       8.602  73.233  54.544  1.00  0.00           H  
ATOM   3922  C5  CHL    88       7.458  72.790  52.768  1.00  0.00           C  
ATOM   3923  C6  CHL    88       8.533  72.251  52.219  1.00  0.00           C  
ATOM   3924  H61 CHL    88       9.482  72.292  52.746  1.00  0.00           H  
ATOM   3925  C7  CHL    88       8.538  71.566  50.888  1.00  0.00           C  
ATOM   3926  H71 CHL    88       9.488  71.760  50.389  1.00  0.00           H  
ATOM   3927  H72 CHL    88       8.480  70.490  51.047  1.00  0.00           H  
ATOM   3928  C8  CHL    88       7.363  72.031  50.014  1.00  0.00           C  
ATOM   3929  H81 CHL    88       7.561  73.061  49.715  1.00  0.00           H  
ATOM   3930  C9  CHL    88       6.030  71.917  50.813  1.00  0.00           C  
ATOM   3931  H91 CHL    88       5.979  70.870  51.129  1.00  0.00           H  
ATOM   3932  C10 CHL    88       6.057  72.784  52.126  1.00  0.00           C  
ATOM   3933  C11 CHL    88       4.780  72.168  49.899  1.00  0.00           C  
ATOM   3934 H111 CHL    88       3.860  71.959  50.451  1.00  0.00           H  
ATOM   3935 H112 CHL    88       4.731  73.214  49.591  1.00  0.00           H  
ATOM   3936  C12 CHL    88       4.792  71.305  48.612  1.00  0.00           C  
ATOM   3937 H121 CHL    88       4.676  70.255  48.895  1.00  0.00           H  
ATOM   3938 H122 CHL    88       3.923  71.558  48.007  1.00  0.00           H  
ATOM   3939  C13 CHL    88       6.115  71.488  47.814  1.00  0.00           C  
ATOM   3940  C14 CHL    88       7.262  71.123  48.776  1.00  0.00           C  
ATOM   3941 H141 CHL    88       7.066  70.117  49.150  1.00  0.00           H  
ATOM   3942  C15 CHL    88       8.498  70.988  47.892  1.00  0.00           C  
ATOM   3943 H151 CHL    88       8.889  71.972  47.627  1.00  0.00           H  
ATOM   3944 H152 CHL    88       9.288  70.409  48.375  1.00  0.00           H  
ATOM   3945  C16 CHL    88       7.920  70.276  46.655  1.00  0.00           C  
ATOM   3946 H161 CHL    88       8.344  70.712  45.749  1.00  0.00           H  
ATOM   3947 H162 CHL    88       8.188  69.218  46.696  1.00  0.00           H  
ATOM   3948  C17 CHL    88       6.364  70.425  46.703  1.00  0.00           C  
ATOM   3949 H171 CHL    88       5.966  69.466  47.053  1.00  0.00           H  
ATOM   3950  C18 CHL    88       6.269  72.944  47.248  1.00  0.00           C  
ATOM   3951 H181 CHL    88       7.149  73.017  46.605  1.00  0.00           H  
ATOM   3952 H182 CHL    88       6.359  73.700  48.027  1.00  0.00           H  
ATOM   3953 H183 CHL    88       5.416  73.229  46.637  1.00  0.00           H  
ATOM   3954  C19 CHL    88       5.686  74.259  51.816  1.00  0.00           C  
ATOM   3955 H191 CHL    88       6.352  74.650  51.048  1.00  0.00           H  
ATOM   3956 H192 CHL    88       5.801  74.895  52.692  1.00  0.00           H  
ATOM   3957 H193 CHL    88       4.658  74.376  51.473  1.00  0.00           H  
ATOM   3958  C20 CHL    88       5.751  70.730  45.302  1.00  0.00           C  
ATOM   3959 H201 CHL    88       6.212  71.639  44.912  1.00  0.00           H  
ATOM   3960  C21 CHL    88       4.229  70.934  45.349  1.00  0.00           C  
ATOM   3961 H211 CHL    88       3.828  71.083  44.345  1.00  0.00           H  
ATOM   3962 H212 CHL    88       3.966  71.810  45.934  1.00  0.00           H  
ATOM   3963 H213 CHL    88       3.753  70.056  45.790  1.00  0.00           H  
ATOM   3964  C22 CHL    88       6.017  69.564  44.328  1.00  0.00           C  
ATOM   3965 H221 CHL    88       6.936  69.061  44.609  1.00  0.00           H  
ATOM   3966 H222 CHL    88       5.227  68.817  44.419  1.00  0.00           H  
ATOM   3967  C23 CHL    88       6.172  69.991  42.860  1.00  0.00           C  
ATOM   3968 H231 CHL    88       6.031  69.114  42.228  1.00  0.00           H  
ATOM   3969 H232 CHL    88       5.424  70.734  42.575  1.00  0.00           H  
ATOM   3970  C24 CHL    88       7.594  70.536  42.665  1.00  0.00           C  
ATOM   3971 H241 CHL    88       7.722  71.443  43.257  1.00  0.00           H  
ATOM   3972 H242 CHL    88       8.296  69.795  43.055  1.00  0.00           H  
ATOM   3973  C25 CHL    88       7.976  70.852  41.221  1.00  0.00           C  
ATOM   3974 H251 CHL    88       7.794  69.983  40.589  1.00  0.00           H  
ATOM   3975  C26 CHL    88       9.469  71.158  41.203  1.00  0.00           C  
ATOM   3976 H261 CHL    88       9.697  71.966  41.897  1.00  0.00           H  
ATOM   3977 H262 CHL    88       9.789  71.447  40.202  1.00  0.00           H  
ATOM   3978 H263 CHL    88      10.022  70.267  41.504  1.00  0.00           H  
ATOM   3979  C27 CHL    88       7.193  72.050  40.685  1.00  0.00           C  
ATOM   3980 H271 CHL    88       6.131  71.816  40.604  1.00  0.00           H  
ATOM   3981 H272 CHL    88       7.560  72.315  39.693  1.00  0.00           H  
ATOM   3982 H273 CHL    88       7.306  72.908  41.349  1.00  0.00           H  
ATOM   3983  O1  CHL    88       6.666  73.290  56.383  1.00  0.00           O  
ATOM   3984  HO1 CHL    88       7.287  72.709  56.905  1.00  0.00           H  
TER    3985      CHL    88 
ATOM   3985 C116  PA    89      44.069  53.784  41.419  1.00  0.00           C  
ATOM   3986 H16R  PA    89      43.495  54.669  41.702  1.00  0.00           H  
ATOM   3987 H16S  PA    89      44.023  53.693  40.331  1.00  0.00           H  
ATOM   3988 H16T  PA    89      45.110  53.941  41.704  1.00  0.00           H  
ATOM   3989 C115  PA    89      43.487  52.522  42.092  1.00  0.00           C  
ATOM   3990 H15R  PA    89      43.488  51.699  41.374  1.00  0.00           H  
ATOM   3991 H15S  PA    89      42.439  52.711  42.338  1.00  0.00           H  
ATOM   3992 C114  PA    89      44.236  52.068  43.368  1.00  0.00           C  
ATOM   3993 H14R  PA    89      44.580  52.938  43.929  1.00  0.00           H  
ATOM   3994 H14S  PA    89      45.119  51.487  43.095  1.00  0.00           H  
ATOM   3995 C113  PA    89      43.311  51.201  44.245  1.00  0.00           C  
ATOM   3996 H13R  PA    89      42.862  50.440  43.606  1.00  0.00           H  
ATOM   3997 H13S  PA    89      42.489  51.826  44.609  1.00  0.00           H  
ATOM   3998 C112  PA    89      43.975  50.502  45.455  1.00  0.00           C  
ATOM   3999 H12R  PA    89      43.185  50.053  46.057  1.00  0.00           H  
ATOM   4000 H12S  PA    89      44.456  51.243  46.093  1.00  0.00           H  
ATOM   4001 C111  PA    89      44.983  49.387  45.098  1.00  0.00           C  
ATOM   4002 H11R  PA    89      45.897  49.820  44.690  1.00  0.00           H  
ATOM   4003 H11S  PA    89      44.545  48.747  44.329  1.00  0.00           H  
ATOM   4004 C110  PA    89      45.331  48.501  46.312  1.00  0.00           C  
ATOM   4005 H10R  PA    89      45.753  47.559  45.960  1.00  0.00           H  
ATOM   4006 H10S  PA    89      44.408  48.246  46.830  1.00  0.00           H  
ATOM   4007  C19  PA    89      46.330  49.128  47.299  1.00  0.00           C  
ATOM   4008  H9R  PA    89      46.140  50.196  47.426  1.00  0.00           H  
ATOM   4009  H9S  PA    89      47.328  49.024  46.876  1.00  0.00           H  
ATOM   4010  C18  PA    89      46.300  48.450  48.678  1.00  0.00           C  
ATOM   4011  H8R  PA    89      47.176  48.774  49.238  1.00  0.00           H  
ATOM   4012  H8S  PA    89      46.347  47.362  48.585  1.00  0.00           H  
ATOM   4013  C17  PA    89      45.073  48.852  49.503  1.00  0.00           C  
ATOM   4014  H7R  PA    89      44.151  48.537  49.012  1.00  0.00           H  
ATOM   4015  H7S  PA    89      45.056  49.940  49.592  1.00  0.00           H  
ATOM   4016  C16  PA    89      45.158  48.223  50.900  1.00  0.00           C  
ATOM   4017  H6R  PA    89      46.193  48.229  51.244  1.00  0.00           H  
ATOM   4018  H6S  PA    89      44.837  47.183  50.851  1.00  0.00           H  
ATOM   4019  C15  PA    89      44.317  48.991  51.918  1.00  0.00           C  
ATOM   4020  H5R  PA    89      43.260  48.925  51.646  1.00  0.00           H  
ATOM   4021  H5S  PA    89      44.612  50.043  51.898  1.00  0.00           H  
ATOM   4022  C14  PA    89      44.540  48.456  53.337  1.00  0.00           C  
ATOM   4023  H4R  PA    89      45.593  48.579  53.607  1.00  0.00           H  
ATOM   4024  H4S  PA    89      44.331  47.383  53.373  1.00  0.00           H  
ATOM   4025  C13  PA    89      43.632  49.238  54.305  1.00  0.00           C  
ATOM   4026  H3R  PA    89      42.602  49.207  53.941  1.00  0.00           H  
ATOM   4027  H3S  PA    89      43.939  50.286  54.333  1.00  0.00           H  
ATOM   4028  C12  PA    89      43.673  48.676  55.726  1.00  0.00           C  
ATOM   4029  H2R  PA    89      44.693  48.702  56.107  1.00  0.00           H  
ATOM   4030  H2S  PA    89      43.361  47.633  55.700  1.00  0.00           H  
ATOM   4031  C11  PS    90      42.756  49.449  56.643  1.00  0.00           C  
ATOM   4032  O12  PS    90      43.140  50.216  57.509  1.00  0.00           O  
ATOM   4033  O11  PS    90      41.458  49.178  56.411  1.00  0.00           O  
ATOM   4034  C1   PS    90      40.489  49.512  57.446  1.00  0.00           C  
ATOM   4035  HR   PS    90      40.905  49.242  58.421  1.00  0.00           H  
ATOM   4036  HS   PS    90      39.614  48.884  57.271  1.00  0.00           H  
ATOM   4037  C2   PS    90      40.057  51.006  57.419  1.00  0.00           C  
ATOM   4038  HX   PS    90      40.928  51.649  57.534  1.00  0.00           H  
ATOM   4039  C3   PS    90      39.080  51.343  58.572  1.00  0.00           C  
ATOM   4040  HA   PS    90      38.231  50.665  58.482  1.00  0.00           H  
ATOM   4041  HB   PS    90      38.708  52.364  58.441  1.00  0.00           H  
ATOM   4042  O31  PS    90      39.659  51.192  59.918  1.00  0.00           O  
ATOM   4043  P31  PS    90      40.776  52.178  60.524  1.00  0.00           P  
ATOM   4044  O32  PS    90      42.119  51.335  60.396  1.00  0.00           O  
ATOM   4045  C31  PS    90      42.407  50.268  61.340  1.00  0.00           C  
ATOM   4046  H1A  PS    90      41.829  49.377  61.082  1.00  0.00           H  
ATOM   4047  H1B  PS    90      42.132  50.591  62.347  1.00  0.00           H  
ATOM   4048  C32  PS    90      43.912  49.958  61.313  1.00  0.00           C  
ATOM   4049  H2A  PS    90      44.454  50.878  61.524  1.00  0.00           H  
ATOM   4050  N31  PS    90      44.358  49.529  59.927  1.00  0.00           N  
ATOM   4051 HN1A  PS    90      44.017  48.578  59.682  1.00  0.00           H  
ATOM   4052 HN1B  PS    90      44.015  50.181  59.188  1.00  0.00           H  
ATOM   4053 HN1C  PS    90      45.396  49.517  59.810  1.00  0.00           H  
ATOM   4054  C33  PS    90      44.274  49.035  62.476  1.00  0.00           C  
ATOM   4055  O33  PS    90      40.883  53.363  59.644  1.00  0.00           O  
ATOM   4056  O34  PS    90      40.511  52.439  61.958  1.00  0.00           O  
ATOM   4057  O21  PS    90      39.370  51.320  56.168  1.00  0.00           O  
ATOM   4058  C21  PS    90      40.101  51.840  55.160  1.00  0.00           C  
ATOM   4059  O22  PS    90      41.305  52.017  55.212  1.00  0.00           O  
ATOM   4060  O35  PS    90      43.945  49.333  63.607  1.00  0.00           O  
ATOM   4061  O36  PS    90      45.041  48.106  62.296  1.00  0.00           O  
ATOM   4062  C12  OL    91      39.255  52.215  53.954  1.00  0.00           C  
ATOM   4063  H2R  OL    91      38.473  51.463  53.821  1.00  0.00           H  
ATOM   4064  H2S  OL    91      38.759  53.162  54.171  1.00  0.00           H  
ATOM   4065  C13  OL    91      40.095  52.346  52.656  1.00  0.00           C  
ATOM   4066  H3R  OL    91      40.750  53.218  52.736  1.00  0.00           H  
ATOM   4067  H3S  OL    91      40.737  51.470  52.576  1.00  0.00           H  
ATOM   4068  C14  OL    91      39.271  52.457  51.354  1.00  0.00           C  
ATOM   4069  H4R  OL    91      38.437  51.754  51.404  1.00  0.00           H  
ATOM   4070  H4S  OL    91      38.847  53.462  51.284  1.00  0.00           H  
ATOM   4071  C15  OL    91      40.091  52.182  50.067  1.00  0.00           C  
ATOM   4072  H5R  OL    91      39.517  52.549  49.217  1.00  0.00           H  
ATOM   4073  H5S  OL    91      41.012  52.771  50.100  1.00  0.00           H  
ATOM   4074  C16  OL    91      40.390  50.675  49.837  1.00  0.00           C  
ATOM   4075  H6R  OL    91      40.928  50.292  50.706  1.00  0.00           H  
ATOM   4076  H6S  OL    91      39.439  50.142  49.785  1.00  0.00           H  
ATOM   4077  C17  OL    91      41.200  50.315  48.564  1.00  0.00           C  
ATOM   4078  H7R  OL    91      42.117  50.906  48.532  1.00  0.00           H  
ATOM   4079  H7S  OL    91      41.526  49.275  48.611  1.00  0.00           H  
ATOM   4080  C18  OL    91      40.445  50.490  47.232  1.00  0.00           C  
ATOM   4081  H8R  OL    91      39.993  51.482  47.213  1.00  0.00           H  
ATOM   4082  H8S  OL    91      41.182  50.469  46.439  1.00  0.00           H  
ATOM   4083  C19  OL    91      39.386  49.423  47.000  1.00  0.00           C  
ATOM   4084  H9R  OL    91      38.666  49.306  47.808  1.00  0.00           H  
ATOM   4085 C110  OL    91      39.277  48.643  45.925  1.00  0.00           C  
ATOM   4086 H10R  OL    91      38.464  47.921  45.872  1.00  0.00           H  
ATOM   4087 C111  OL    91      40.167  48.662  44.697  1.00  0.00           C  
ATOM   4088 H11R  OL    91      41.046  49.288  44.833  1.00  0.00           H  
ATOM   4089 H11S  OL    91      40.526  47.655  44.485  1.00  0.00           H  
ATOM   4090 C112  OL    91      39.351  49.190  43.508  1.00  0.00           C  
ATOM   4091 H12R  OL    91      38.502  48.520  43.356  1.00  0.00           H  
ATOM   4092 H12S  OL    91      38.958  50.166  43.800  1.00  0.00           H  
ATOM   4093 C113  OL    91      40.132  49.337  42.184  1.00  0.00           C  
ATOM   4094 H13R  OL    91      41.203  49.354  42.400  1.00  0.00           H  
ATOM   4095 H13S  OL    91      39.957  48.459  41.555  1.00  0.00           H  
ATOM   4096 C114  OL    91      39.779  50.627  41.400  1.00  0.00           C  
ATOM   4097 H14R  OL    91      40.157  51.490  41.952  1.00  0.00           H  
ATOM   4098 H14S  OL    91      40.318  50.590  40.455  1.00  0.00           H  
ATOM   4099 C115  OL    91      38.277  50.866  41.109  1.00  0.00           C  
ATOM   4100 H15R  OL    91      37.896  50.060  40.480  1.00  0.00           H  
ATOM   4101 H15S  OL    91      37.720  50.834  42.048  1.00  0.00           H  
ATOM   4102 C116  OL    91      37.962  52.232  40.446  1.00  0.00           C  
ATOM   4103 H16R  OL    91      36.876  52.354  40.430  1.00  0.00           H  
ATOM   4104 H16S  OL    91      38.356  53.030  41.078  1.00  0.00           H  
ATOM   4105 C117  OL    91      38.498  52.400  39.005  1.00  0.00           C  
ATOM   4106 H17R  OL    91      39.586  52.300  38.992  1.00  0.00           H  
ATOM   4107 H17S  OL    91      38.080  51.602  38.398  1.00  0.00           H  
ATOM   4108 C118  OL    91      38.101  53.735  38.338  1.00  0.00           C  
ATOM   4109 H18R  OL    91      37.016  53.803  38.244  1.00  0.00           H  
ATOM   4110 H18S  OL    91      38.517  53.814  37.332  1.00  0.00           H  
ATOM   4111 H18T  OL    91      38.461  54.587  38.916  1.00  0.00           H  
TER    4112       OL    91 
ATOM   4112  C1  CHL    92      14.219  43.886  53.833  1.00  0.00           C  
ATOM   4113  H11 CHL    92      13.527  43.116  53.485  1.00  0.00           H  
ATOM   4114  H12 CHL    92      13.902  44.826  53.380  1.00  0.00           H  
ATOM   4115  C2  CHL    92      14.053  43.968  55.374  1.00  0.00           C  
ATOM   4116  H21 CHL    92      14.601  44.826  55.770  1.00  0.00           H  
ATOM   4117  H22 CHL    92      12.998  44.129  55.602  1.00  0.00           H  
ATOM   4118  C3  CHL    92      14.499  42.674  56.082  1.00  0.00           C  
ATOM   4119  H31 CHL    92      13.805  41.870  55.824  1.00  0.00           H  
ATOM   4120  C4  CHL    92      15.928  42.291  55.659  1.00  0.00           C  
ATOM   4121  H41 CHL    92      16.632  42.993  56.115  1.00  0.00           H  
ATOM   4122  H42 CHL    92      16.158  41.309  56.074  1.00  0.00           H  
ATOM   4123  C5  CHL    92      16.105  42.268  54.141  1.00  0.00           C  
ATOM   4124  C6  CHL    92      16.614  41.182  53.576  1.00  0.00           C  
ATOM   4125  H61 CHL    92      16.875  40.324  54.191  1.00  0.00           H  
ATOM   4126  C7  CHL    92      16.845  41.013  52.101  1.00  0.00           C  
ATOM   4127  H71 CHL    92      17.810  40.528  51.942  1.00  0.00           H  
ATOM   4128  H72 CHL    92      16.082  40.333  51.725  1.00  0.00           H  
ATOM   4129  C8  CHL    92      16.786  42.343  51.319  1.00  0.00           C  
ATOM   4130  H81 CHL    92      17.702  42.902  51.515  1.00  0.00           H  
ATOM   4131  C9  CHL    92      15.562  43.178  51.795  1.00  0.00           C  
ATOM   4132  H91 CHL    92      14.702  42.514  51.668  1.00  0.00           H  
ATOM   4133  C10 CHL    92      15.648  43.502  53.345  1.00  0.00           C  
ATOM   4134  C11 CHL    92      15.284  44.408  50.852  1.00  0.00           C  
ATOM   4135 H111 CHL    92      14.312  44.839  51.100  1.00  0.00           H  
ATOM   4136 H112 CHL    92      16.016  45.196  51.011  1.00  0.00           H  
ATOM   4137  C12 CHL    92      15.307  44.067  49.331  1.00  0.00           C  
ATOM   4138 H121 CHL    92      14.433  43.454  49.098  1.00  0.00           H  
ATOM   4139 H122 CHL    92      15.215  44.977  48.738  1.00  0.00           H  
ATOM   4140  C13 CHL    92      16.591  43.307  48.915  1.00  0.00           C  
ATOM   4141  C14 CHL    92      16.648  42.046  49.802  1.00  0.00           C  
ATOM   4142 H141 CHL    92      15.701  41.518  49.676  1.00  0.00           H  
ATOM   4143  C15 CHL    92      17.705  41.155  49.144  1.00  0.00           C  
ATOM   4144 H151 CHL    92      18.689  41.465  49.498  1.00  0.00           H  
ATOM   4145 H152 CHL    92      17.564  40.099  49.383  1.00  0.00           H  
ATOM   4146  C16 CHL    92      17.548  41.447  47.629  1.00  0.00           C  
ATOM   4147 H161 CHL    92      18.545  41.652  47.245  1.00  0.00           H  
ATOM   4148 H162 CHL    92      17.159  40.576  47.096  1.00  0.00           H  
ATOM   4149  C17 CHL    92      16.546  42.650  47.500  1.00  0.00           C  
ATOM   4150 H171 CHL    92      15.556  42.190  47.418  1.00  0.00           H  
ATOM   4151  C18 CHL    92      17.865  44.200  49.080  1.00  0.00           C  
ATOM   4152 H181 CHL    92      18.021  44.509  50.112  1.00  0.00           H  
ATOM   4153 H182 CHL    92      17.790  45.111  48.486  1.00  0.00           H  
ATOM   4154 H183 CHL    92      18.766  43.671  48.766  1.00  0.00           H  
ATOM   4155  C19 CHL    92      16.665  44.635  53.653  1.00  0.00           C  
ATOM   4156 H191 CHL    92      16.634  44.915  54.706  1.00  0.00           H  
ATOM   4157 H192 CHL    92      16.479  45.539  53.076  1.00  0.00           H  
ATOM   4158 H193 CHL    92      17.683  44.298  53.448  1.00  0.00           H  
ATOM   4159  C20 CHL    92      16.689  43.626  46.263  1.00  0.00           C  
ATOM   4160 H201 CHL    92      16.919  44.624  46.618  1.00  0.00           H  
ATOM   4161  C21 CHL    92      15.343  43.745  45.508  1.00  0.00           C  
ATOM   4162 H211 CHL    92      14.925  42.761  45.293  1.00  0.00           H  
ATOM   4163 H212 CHL    92      15.454  44.267  44.559  1.00  0.00           H  
ATOM   4164 H213 CHL    92      14.625  44.312  46.103  1.00  0.00           H  
ATOM   4165  C22 CHL    92      17.834  43.255  45.288  1.00  0.00           C  
ATOM   4166 H221 CHL    92      18.741  43.137  45.875  1.00  0.00           H  
ATOM   4167 H222 CHL    92      17.602  42.297  44.817  1.00  0.00           H  
ATOM   4168  C23 CHL    92      18.190  44.285  44.192  1.00  0.00           C  
ATOM   4169 H231 CHL    92      17.342  44.459  43.530  1.00  0.00           H  
ATOM   4170 H232 CHL    92      18.439  45.240  44.662  1.00  0.00           H  
ATOM   4171  C24 CHL    92      19.414  43.799  43.383  1.00  0.00           C  
ATOM   4172 H241 CHL    92      20.292  43.876  44.028  1.00  0.00           H  
ATOM   4173 H242 CHL    92      19.294  42.744  43.133  1.00  0.00           H  
ATOM   4174  C25 CHL    92      19.669  44.569  42.076  1.00  0.00           C  
ATOM   4175 H251 CHL    92      19.814  45.621  42.321  1.00  0.00           H  
ATOM   4176  C26 CHL    92      18.497  44.406  41.100  1.00  0.00           C  
ATOM   4177 H261 CHL    92      18.097  43.392  41.157  1.00  0.00           H  
ATOM   4178 H262 CHL    92      18.807  44.599  40.071  1.00  0.00           H  
ATOM   4179 H263 CHL    92      17.697  45.103  41.348  1.00  0.00           H  
ATOM   4180  C27 CHL    92      20.941  44.053  41.400  1.00  0.00           C  
ATOM   4181 H271 CHL    92      21.229  44.696  40.568  1.00  0.00           H  
ATOM   4182 H272 CHL    92      20.792  43.050  41.001  1.00  0.00           H  
ATOM   4183 H273 CHL    92      21.756  44.031  42.123  1.00  0.00           H  
ATOM   4184  O1  CHL    92      14.478  42.879  57.490  1.00  0.00           O  
ATOM   4185  HO1 CHL    92      13.952  42.134  57.881  1.00  0.00           H  
TER    4186      CHL    92 
ATOM   4186 C116  PA    93      74.840  71.761  39.576  1.00  0.00           C  
ATOM   4187 H16R  PA    93      75.624  72.330  39.072  1.00  0.00           H  
ATOM   4188 H16S  PA    93      73.945  72.373  39.612  1.00  0.00           H  
ATOM   4189 H16T  PA    93      74.620  70.881  38.975  1.00  0.00           H  
ATOM   4190 C115  PA    93      75.276  71.378  40.999  1.00  0.00           C  
ATOM   4191 H15R  PA    93      75.911  70.492  40.961  1.00  0.00           H  
ATOM   4192 H15S  PA    93      74.397  71.126  41.595  1.00  0.00           H  
ATOM   4193 C114  PA    93      76.047  72.547  41.642  1.00  0.00           C  
ATOM   4194 H14R  PA    93      75.349  73.365  41.840  1.00  0.00           H  
ATOM   4195 H14S  PA    93      76.778  72.918  40.921  1.00  0.00           H  
ATOM   4196 C113  PA    93      76.831  72.191  42.923  1.00  0.00           C  
ATOM   4197 H13R  PA    93      77.434  73.059  43.192  1.00  0.00           H  
ATOM   4198 H13S  PA    93      77.528  71.378  42.702  1.00  0.00           H  
ATOM   4199 C112  PA    93      75.930  71.793  44.111  1.00  0.00           C  
ATOM   4200 H12R  PA    93      75.409  70.872  43.842  1.00  0.00           H  
ATOM   4201 H12S  PA    93      75.163  72.557  44.248  1.00  0.00           H  
ATOM   4202 C111  PA    93      76.652  71.558  45.463  1.00  0.00           C  
ATOM   4203 H11R  PA    93      77.467  70.844  45.316  1.00  0.00           H  
ATOM   4204 H11S  PA    93      75.925  71.095  46.133  1.00  0.00           H  
ATOM   4205 C110  PA    93      77.189  72.830  46.166  1.00  0.00           C  
ATOM   4206 H10R  PA    93      76.424  73.605  46.105  1.00  0.00           H  
ATOM   4207 H10S  PA    93      78.063  73.207  45.634  1.00  0.00           H  
ATOM   4208  C19  PA    93      77.587  72.646  47.653  1.00  0.00           C  
ATOM   4209  H9R  PA    93      76.714  72.322  48.222  1.00  0.00           H  
ATOM   4210  H9S  PA    93      77.884  73.620  48.040  1.00  0.00           H  
ATOM   4211  C18  PA    93      78.735  71.630  47.852  1.00  0.00           C  
ATOM   4212  H8R  PA    93      79.504  71.866  47.111  1.00  0.00           H  
ATOM   4213  H8S  PA    93      78.348  70.641  47.605  1.00  0.00           H  
ATOM   4214  C17  PA    93      79.431  71.540  49.241  1.00  0.00           C  
ATOM   4215  H7R  PA    93      80.081  72.407  49.362  1.00  0.00           H  
ATOM   4216  H7S  PA    93      80.097  70.675  49.194  1.00  0.00           H  
ATOM   4217  C16  PA    93      78.550  71.412  50.515  1.00  0.00           C  
ATOM   4218  H6R  PA    93      77.788  70.647  50.359  1.00  0.00           H  
ATOM   4219  H6S  PA    93      78.023  72.355  50.678  1.00  0.00           H  
ATOM   4220  C15  PA    93      79.371  71.033  51.783  1.00  0.00           C  
ATOM   4221  H5R  PA    93      80.227  71.704  51.875  1.00  0.00           H  
ATOM   4222  H5S  PA    93      79.772  70.027  51.636  1.00  0.00           H  
ATOM   4223  C14  PA    93      78.559  71.041  53.108  1.00  0.00           C  
ATOM   4224  H4R  PA    93      77.634  70.494  52.924  1.00  0.00           H  
ATOM   4225  H4S  PA    93      78.277  72.068  53.355  1.00  0.00           H  
ATOM   4226  C13  PA    93      79.296  70.397  54.322  1.00  0.00           C  
ATOM   4227  H3R  PA    93      80.187  70.983  54.556  1.00  0.00           H  
ATOM   4228  H3S  PA    93      79.635  69.404  54.034  1.00  0.00           H  
ATOM   4229  C12  PA    93      78.440  70.278  55.612  1.00  0.00           C  
ATOM   4230  H2R  PA    93      78.397  71.256  56.094  1.00  0.00           H  
ATOM   4231  H2S  PA    93      77.423  69.998  55.340  1.00  0.00           H  
ATOM   4232  C11  PE    94      78.950  69.267  56.631  1.00  0.00           C  
ATOM   4233  O12  PE    94      79.478  69.558  57.693  1.00  0.00           O  
ATOM   4234  O11  PE    94      78.738  67.989  56.255  1.00  0.00           O  
ATOM   4235  C1   PE    94      79.134  66.900  57.163  1.00  0.00           C  
ATOM   4236  HR   PE    94      80.172  67.031  57.480  1.00  0.00           H  
ATOM   4237  HS   PE    94      79.073  65.968  56.598  1.00  0.00           H  
ATOM   4238  C2   PE    94      78.207  66.767  58.406  1.00  0.00           C  
ATOM   4239  HX   PE    94      78.163  67.718  58.945  1.00  0.00           H  
ATOM   4240  C3   PE    94      78.694  65.677  59.400  1.00  0.00           C  
ATOM   4241  HA   PE    94      78.035  65.693  60.271  1.00  0.00           H  
ATOM   4242  HB   PE    94      79.704  65.904  59.745  1.00  0.00           H  
ATOM   4243  O31  PE    94      78.664  64.333  58.828  1.00  0.00           O  
ATOM   4244  P31  PE    94      78.822  63.034  59.757  1.00  0.00           P  
ATOM   4245  O32  PE    94      80.270  62.462  59.418  1.00  0.00           O  
ATOM   4246  C31  PE    94      81.477  63.254  59.554  1.00  0.00           C  
ATOM   4247  H1A  PE    94      81.286  64.179  60.105  1.00  0.00           H  
ATOM   4248  H1B  PE    94      81.837  63.506  58.553  1.00  0.00           H  
ATOM   4249  C32  PE    94      82.575  62.441  60.261  1.00  0.00           C  
ATOM   4250  H2A  PE    94      82.697  61.479  59.758  1.00  0.00           H  
ATOM   4251  H2B  PE    94      83.515  62.990  60.180  1.00  0.00           H  
ATOM   4252  N31  PE    94      82.378  62.171  61.735  1.00  0.00           N  
ATOM   4253 HN1A  PE    94      81.519  61.631  61.948  1.00  0.00           H  
ATOM   4254 HN1B  PE    94      83.187  61.625  62.098  1.00  0.00           H  
ATOM   4255 HN1C  PE    94      82.386  63.058  62.281  1.00  0.00           H  
ATOM   4256  O33  PE    94      78.828  63.398  61.192  1.00  0.00           O  
ATOM   4257  O34  PE    94      77.827  62.036  59.305  1.00  0.00           O  
ATOM   4258  O21  PE    94      76.888  66.371  57.962  1.00  0.00           O  
ATOM   4259  C21  PE    94      75.960  67.308  57.726  1.00  0.00           C  
ATOM   4260  O22  PE    94      76.085  68.499  57.969  1.00  0.00           O  
ATOM   4261  C12  OL    95      74.750  66.704  57.061  1.00  0.00           C  
ATOM   4262  H2R  OL    95      74.633  65.675  57.409  1.00  0.00           H  
ATOM   4263  H2S  OL    95      73.856  67.249  57.367  1.00  0.00           H  
ATOM   4264  C13  OL    95      74.915  66.710  55.523  1.00  0.00           C  
ATOM   4265  H3R  OL    95      75.891  66.292  55.273  1.00  0.00           H  
ATOM   4266  H3S  OL    95      74.163  66.053  55.081  1.00  0.00           H  
ATOM   4267  C14  OL    95      74.805  68.113  54.897  1.00  0.00           C  
ATOM   4268  H4R  OL    95      73.883  68.575  55.257  1.00  0.00           H  
ATOM   4269  H4S  OL    95      75.635  68.726  55.250  1.00  0.00           H  
ATOM   4270  C15  OL    95      74.794  68.126  53.351  1.00  0.00           C  
ATOM   4271  H5R  OL    95      74.007  67.460  52.994  1.00  0.00           H  
ATOM   4272  H5S  OL    95      74.514  69.126  53.021  1.00  0.00           H  
ATOM   4273  C16  OL    95      76.152  67.769  52.698  1.00  0.00           C  
ATOM   4274  H6R  OL    95      76.927  68.388  53.147  1.00  0.00           H  
ATOM   4275  H6S  OL    95      76.419  66.734  52.915  1.00  0.00           H  
ATOM   4276  C17  OL    95      76.188  68.029  51.177  1.00  0.00           C  
ATOM   4277  H7R  OL    95      75.914  69.072  50.993  1.00  0.00           H  
ATOM   4278  H7S  OL    95      77.216  67.928  50.821  1.00  0.00           H  
ATOM   4279  C18  OL    95      75.279  67.097  50.352  1.00  0.00           C  
ATOM   4280  H8R  OL    95      75.789  66.150  50.172  1.00  0.00           H  
ATOM   4281  H8S  OL    95      74.368  66.870  50.908  1.00  0.00           H  
ATOM   4282  C19  OL    95      74.905  67.790  49.061  1.00  0.00           C  
ATOM   4283  H9R  OL    95      74.409  68.747  49.202  1.00  0.00           H  
ATOM   4284 C110  OL    95      75.158  67.348  47.835  1.00  0.00           C  
ATOM   4285 H10R  OL    95      74.889  67.962  46.978  1.00  0.00           H  
ATOM   4286 C111  OL    95      75.873  66.050  47.531  1.00  0.00           C  
ATOM   4287 H11R  OL    95      76.795  66.027  48.111  1.00  0.00           H  
ATOM   4288 H11S  OL    95      75.259  65.207  47.847  1.00  0.00           H  
ATOM   4289 C112  OL    95      76.245  65.904  46.041  1.00  0.00           C  
ATOM   4290 H12R  OL    95      76.960  66.693  45.809  1.00  0.00           H  
ATOM   4291 H12S  OL    95      76.755  64.950  45.878  1.00  0.00           H  
ATOM   4292 C113  OL    95      75.045  65.989  45.078  1.00  0.00           C  
ATOM   4293 H13R  OL    95      74.378  65.146  45.271  1.00  0.00           H  
ATOM   4294 H13S  OL    95      74.475  66.900  45.270  1.00  0.00           H  
ATOM   4295 C114  OL    95      75.449  65.961  43.592  1.00  0.00           C  
ATOM   4296 H14R  OL    95      75.926  65.003  43.383  1.00  0.00           H  
ATOM   4297 H14S  OL    95      74.544  66.015  42.989  1.00  0.00           H  
ATOM   4298 C115  OL    95      76.403  67.086  43.146  1.00  0.00           C  
ATOM   4299 H15R  OL    95      76.049  68.051  43.520  1.00  0.00           H  
ATOM   4300 H15S  OL    95      77.390  66.911  43.581  1.00  0.00           H  
ATOM   4301 C116  OL    95      76.534  67.177  41.611  1.00  0.00           C  
ATOM   4302 H16R  OL    95      75.692  67.751  41.218  1.00  0.00           H  
ATOM   4303 H16S  OL    95      77.430  67.752  41.380  1.00  0.00           H  
ATOM   4304 C117  OL    95      76.605  65.815  40.885  1.00  0.00           C  
ATOM   4305 H17R  OL    95      77.279  65.140  41.420  1.00  0.00           H  
ATOM   4306 H17S  OL    95      75.614  65.355  40.875  1.00  0.00           H  
ATOM   4307 C118  OL    95      77.083  65.940  39.432  1.00  0.00           C  
ATOM   4308 H18R  OL    95      76.506  66.688  38.881  1.00  0.00           H  
ATOM   4309 H18S  OL    95      76.966  64.982  38.926  1.00  0.00           H  
ATOM   4310 H18T  OL    95      78.140  66.213  39.420  1.00  0.00           H  
TER    4311       OL    95 
ATOM   4311 C116  PA    96      26.427  38.738  39.726  1.00  0.00           C  
ATOM   4312 H16R  PA    96      25.750  38.488  40.544  1.00  0.00           H  
ATOM   4313 H16S  PA    96      25.820  39.003  38.857  1.00  0.00           H  
ATOM   4314 H16T  PA    96      27.015  39.613  40.013  1.00  0.00           H  
ATOM   4315 C115  PA    96      27.338  37.541  39.392  1.00  0.00           C  
ATOM   4316 H15R  PA    96      28.032  37.822  38.599  1.00  0.00           H  
ATOM   4317 H15S  PA    96      26.714  36.738  38.992  1.00  0.00           H  
ATOM   4318 C114  PA    96      28.149  37.006  40.593  1.00  0.00           C  
ATOM   4319 H14R  PA    96      28.749  36.160  40.251  1.00  0.00           H  
ATOM   4320 H14S  PA    96      27.462  36.626  41.352  1.00  0.00           H  
ATOM   4321 C113  PA    96      29.101  38.059  41.202  1.00  0.00           C  
ATOM   4322 H13R  PA    96      28.536  38.951  41.477  1.00  0.00           H  
ATOM   4323 H13S  PA    96      29.817  38.348  40.431  1.00  0.00           H  
ATOM   4324 C112  PA    96      29.869  37.593  42.456  1.00  0.00           C  
ATOM   4325 H12R  PA    96      30.651  38.326  42.670  1.00  0.00           H  
ATOM   4326 H12S  PA    96      30.349  36.631  42.259  1.00  0.00           H  
ATOM   4327 C111  PA    96      28.921  37.476  43.666  1.00  0.00           C  
ATOM   4328 H11R  PA    96      28.240  36.645  43.476  1.00  0.00           H  
ATOM   4329 H11S  PA    96      28.322  38.388  43.719  1.00  0.00           H  
ATOM   4330 C110  PA    96      29.606  37.270  45.034  1.00  0.00           C  
ATOM   4331 H10R  PA    96      30.199  38.158  45.259  1.00  0.00           H  
ATOM   4332 H10S  PA    96      30.281  36.413  44.980  1.00  0.00           H  
ATOM   4333  C19  PA    96      28.572  37.032  46.160  1.00  0.00           C  
ATOM   4334  H9R  PA    96      27.900  36.243  45.823  1.00  0.00           H  
ATOM   4335  H9S  PA    96      27.955  37.923  46.299  1.00  0.00           H  
ATOM   4336  C18  PA    96      29.176  36.607  47.520  1.00  0.00           C  
ATOM   4337  H8R  PA    96      29.835  35.751  47.363  1.00  0.00           H  
ATOM   4338  H8S  PA    96      28.370  36.269  48.177  1.00  0.00           H  
ATOM   4339  C17  PA    96      29.961  37.716  48.247  1.00  0.00           C  
ATOM   4340  H7R  PA    96      29.257  38.459  48.629  1.00  0.00           H  
ATOM   4341  H7S  PA    96      30.622  38.217  47.538  1.00  0.00           H  
ATOM   4342  C16  PA    96      30.851  37.195  49.395  1.00  0.00           C  
ATOM   4343  H6R  PA    96      31.374  38.046  49.837  1.00  0.00           H  
ATOM   4344  H6S  PA    96      31.614  36.554  48.953  1.00  0.00           H  
ATOM   4345  C15  PA    96      30.111  36.409  50.503  1.00  0.00           C  
ATOM   4346  H5R  PA    96      30.843  35.975  51.189  1.00  0.00           H  
ATOM   4347  H5S  PA    96      29.587  35.562  50.055  1.00  0.00           H  
ATOM   4348  C14  PA    96      29.105  37.282  51.292  1.00  0.00           C  
ATOM   4349  H4R  PA    96      28.365  37.685  50.599  1.00  0.00           H  
ATOM   4350  H4S  PA    96      29.623  38.127  51.750  1.00  0.00           H  
ATOM   4351  C13  PA    96      28.351  36.479  52.367  1.00  0.00           C  
ATOM   4352  H3R  PA    96      29.044  36.134  53.136  1.00  0.00           H  
ATOM   4353  H3S  PA    96      27.962  35.591  51.864  1.00  0.00           H  
ATOM   4354  C12  PA    96      27.152  37.218  53.010  1.00  0.00           C  
ATOM   4355  H2R  PA    96      26.316  36.519  53.031  1.00  0.00           H  
ATOM   4356  H2S  PA    96      26.842  38.063  52.393  1.00  0.00           H  
ATOM   4357  C11  PE    97      27.376  37.698  54.429  1.00  0.00           C  
ATOM   4358  O12  PE    97      27.662  36.963  55.355  1.00  0.00           O  
ATOM   4359  O11  PE    97      27.144  39.019  54.578  1.00  0.00           O  
ATOM   4360  C1   PE    97      27.265  39.588  55.919  1.00  0.00           C  
ATOM   4361  HR   PE    97      26.792  38.923  56.649  1.00  0.00           H  
ATOM   4362  HS   PE    97      26.706  40.525  55.929  1.00  0.00           H  
ATOM   4363  C2   PE    97      28.748  39.863  56.318  1.00  0.00           C  
ATOM   4364  HX   PE    97      29.287  38.915  56.395  1.00  0.00           H  
ATOM   4365  C3   PE    97      28.830  40.571  57.690  1.00  0.00           C  
ATOM   4366  HA   PE    97      28.176  41.440  57.678  1.00  0.00           H  
ATOM   4367  HB   PE    97      29.850  40.905  57.874  1.00  0.00           H  
ATOM   4368  O31  PE    97      28.381  39.723  58.773  1.00  0.00           O  
ATOM   4369  P31  PE    97      29.368  38.868  59.679  1.00  0.00           P  
ATOM   4370  O32  PE    97      29.586  39.717  61.010  1.00  0.00           O  
ATOM   4371  C31  PE    97      28.683  39.650  62.145  1.00  0.00           C  
ATOM   4372  H1A  PE    97      28.578  38.624  62.501  1.00  0.00           H  
ATOM   4373  H1B  PE    97      27.694  40.031  61.867  1.00  0.00           H  
ATOM   4374  C32  PE    97      29.310  40.494  63.264  1.00  0.00           C  
ATOM   4375  H2A  PE    97      28.715  40.435  64.179  1.00  0.00           H  
ATOM   4376  H2B  PE    97      30.316  40.120  63.467  1.00  0.00           H  
ATOM   4377  N31  PE    97      29.429  41.944  62.889  1.00  0.00           N  
ATOM   4378 HN1A  PE    97      29.860  42.072  61.952  1.00  0.00           H  
ATOM   4379 HN1B  PE    97      28.489  42.389  62.838  1.00  0.00           H  
ATOM   4380 HN1C  PE    97      29.975  42.510  63.570  1.00  0.00           H  
ATOM   4381  O33  PE    97      28.587  37.665  60.017  1.00  0.00           O  
ATOM   4382  O34  PE    97      30.691  38.755  59.022  1.00  0.00           O  
ATOM   4383  O21  PE    97      29.403  40.765  55.372  1.00  0.00           O  
ATOM   4384  C21  PE    97      30.235  40.246  54.445  1.00  0.00           C  
ATOM   4385  O22  PE    97      30.348  39.050  54.238  1.00  0.00           O  
ATOM   4386  C12  OL    98      31.022  41.304  53.684  1.00  0.00           C  
ATOM   4387  H2R  OL    98      30.720  42.302  54.011  1.00  0.00           H  
ATOM   4388  H2S  OL    98      32.078  41.204  53.948  1.00  0.00           H  
ATOM   4389  C13  OL    98      30.820  41.172  52.153  1.00  0.00           C  
ATOM   4390  H3R  OL    98      31.034  40.141  51.860  1.00  0.00           H  
ATOM   4391  H3S  OL    98      29.768  41.348  51.920  1.00  0.00           H  
ATOM   4392  C14  OL    98      31.680  42.139  51.299  1.00  0.00           C  
ATOM   4393  H4R  OL    98      31.495  43.172  51.600  1.00  0.00           H  
ATOM   4394  H4S  OL    98      32.741  41.950  51.479  1.00  0.00           H  
ATOM   4395  C15  OL    98      31.403  42.018  49.783  1.00  0.00           C  
ATOM   4396  H5R  OL    98      31.596  40.995  49.452  1.00  0.00           H  
ATOM   4397  H5S  OL    98      30.350  42.219  49.572  1.00  0.00           H  
ATOM   4398  C16  OL    98      32.273  42.989  48.962  1.00  0.00           C  
ATOM   4399  H6R  OL    98      32.063  44.021  49.255  1.00  0.00           H  
ATOM   4400  H6S  OL    98      33.328  42.796  49.175  1.00  0.00           H  
ATOM   4401  C17  OL    98      32.038  42.837  47.450  1.00  0.00           C  
ATOM   4402  H7R  OL    98      32.235  41.805  47.164  1.00  0.00           H  
ATOM   4403  H7S  OL    98      30.991  43.048  47.217  1.00  0.00           H  
ATOM   4404  C18  OL    98      32.947  43.787  46.651  1.00  0.00           C  
ATOM   4405  H8R  OL    98      32.565  44.800  46.769  1.00  0.00           H  
ATOM   4406  H8S  OL    98      33.947  43.768  47.087  1.00  0.00           H  
ATOM   4407  C19  OL    98      33.032  43.369  45.195  1.00  0.00           C  
ATOM   4408  H9R  OL    98      32.990  42.299  45.022  1.00  0.00           H  
ATOM   4409 C110  OL    98      33.140  44.174  44.144  1.00  0.00           C  
ATOM   4410 H10R  OL    98      33.200  43.738  43.149  1.00  0.00           H  
ATOM   4411 C111  OL    98      33.231  45.684  44.187  1.00  0.00           C  
ATOM   4412 H11R  OL    98      33.160  46.066  45.206  1.00  0.00           H  
ATOM   4413 H11S  OL    98      34.209  45.982  43.812  1.00  0.00           H  
ATOM   4414 C112  OL    98      32.171  46.348  43.287  1.00  0.00           C  
ATOM   4415 H12R  OL    98      32.334  47.427  43.296  1.00  0.00           H  
ATOM   4416 H12S  OL    98      32.322  46.012  42.260  1.00  0.00           H  
ATOM   4417 C113  OL    98      30.716  46.064  43.704  1.00  0.00           C  
ATOM   4418 H13R  OL    98      30.039  46.607  43.042  1.00  0.00           H  
ATOM   4419 H13S  OL    98      30.499  45.002  43.571  1.00  0.00           H  
ATOM   4420 C114  OL    98      30.427  46.468  45.162  1.00  0.00           C  
ATOM   4421 H14R  OL    98      29.370  46.297  45.368  1.00  0.00           H  
ATOM   4422 H14S  OL    98      30.988  45.823  45.837  1.00  0.00           H  
ATOM   4423 C115  OL    98      30.770  47.934  45.481  1.00  0.00           C  
ATOM   4424 H15R  OL    98      31.845  48.099  45.380  1.00  0.00           H  
ATOM   4425 H15S  OL    98      30.269  48.581  44.760  1.00  0.00           H  
ATOM   4426 C116  OL    98      30.355  48.320  46.909  1.00  0.00           C  
ATOM   4427 H16R  OL    98      29.400  47.853  47.163  1.00  0.00           H  
ATOM   4428 H16S  OL    98      31.109  47.942  47.603  1.00  0.00           H  
ATOM   4429 C117  OL    98      30.207  49.839  47.079  1.00  0.00           C  
ATOM   4430 H17R  OL    98      31.111  50.350  46.747  1.00  0.00           H  
ATOM   4431 H17S  OL    98      29.389  50.195  46.451  1.00  0.00           H  
ATOM   4432 C118  OL    98      29.912  50.205  48.537  1.00  0.00           C  
ATOM   4433 H18R  OL    98      29.747  51.280  48.611  1.00  0.00           H  
ATOM   4434 H18S  OL    98      30.741  49.912  49.186  1.00  0.00           H  
ATOM   4435 H18T  OL    98      29.015  49.693  48.888  1.00  0.00           H  
TER    4436       OL    98 
ATOM   4436 C116  PA    99      23.881  53.700  50.111  1.00  0.00           C  
ATOM   4437 H16R  PA    99      24.161  54.717  50.390  1.00  0.00           H  
ATOM   4438 H16S  PA    99      24.573  53.358  49.337  1.00  0.00           H  
ATOM   4439 H16T  PA    99      23.988  53.059  50.988  1.00  0.00           H  
ATOM   4440 C115  PA    99      22.436  53.678  49.585  1.00  0.00           C  
ATOM   4441 H15R  PA    99      22.357  52.941  48.783  1.00  0.00           H  
ATOM   4442 H15S  PA    99      22.204  54.652  49.155  1.00  0.00           H  
ATOM   4443 C114  PA    99      21.387  53.326  50.652  1.00  0.00           C  
ATOM   4444 H14R  PA    99      21.439  54.034  51.479  1.00  0.00           H  
ATOM   4445 H14S  PA    99      21.614  52.330  51.038  1.00  0.00           H  
ATOM   4446 C113  PA    99      19.972  53.350  50.042  1.00  0.00           C  
ATOM   4447 H13R  PA    99      20.015  52.866  49.065  1.00  0.00           H  
ATOM   4448 H13S  PA    99      19.667  54.388  49.879  1.00  0.00           H  
ATOM   4449 C112  PA    99      18.916  52.617  50.888  1.00  0.00           C  
ATOM   4450 H12R  PA    99      19.240  51.588  51.052  1.00  0.00           H  
ATOM   4451 H12S  PA    99      17.994  52.563  50.305  1.00  0.00           H  
ATOM   4452 C111  PA    99      18.607  53.309  52.231  1.00  0.00           C  
ATOM   4453 H11R  PA    99      18.005  54.194  52.031  1.00  0.00           H  
ATOM   4454 H11S  PA    99      19.527  53.644  52.716  1.00  0.00           H  
ATOM   4455 C110  PA    99      17.850  52.395  53.207  1.00  0.00           C  
ATOM   4456 H10R  PA    99      17.157  51.762  52.650  1.00  0.00           H  
ATOM   4457 H10S  PA    99      17.265  53.006  53.899  1.00  0.00           H  
ATOM   4458  C19  PA    99      18.862  51.544  53.997  1.00  0.00           C  
ATOM   4459  H9R  PA    99      19.517  52.215  54.558  1.00  0.00           H  
ATOM   4460  H9S  PA    99      19.487  50.992  53.295  1.00  0.00           H  
ATOM   4461  C18  PA    99      18.250  50.564  55.006  1.00  0.00           C  
ATOM   4462  H8R  PA    99      17.594  51.126  55.665  1.00  0.00           H  
ATOM   4463  H8S  PA    99      19.054  50.168  55.629  1.00  0.00           H  
ATOM   4464  C17  PA    99      17.489  49.375  54.391  1.00  0.00           C  
ATOM   4465  H7R  PA    99      18.108  48.915  53.617  1.00  0.00           H  
ATOM   4466  H7S  PA    99      16.567  49.717  53.918  1.00  0.00           H  
ATOM   4467  C16  PA    99      17.180  48.299  55.450  1.00  0.00           C  
ATOM   4468  H6R  PA    99      18.131  47.929  55.836  1.00  0.00           H  
ATOM   4469  H6S  PA    99      16.681  47.459  54.961  1.00  0.00           H  
ATOM   4470  C15  PA    99      16.318  48.793  56.632  1.00  0.00           C  
ATOM   4471  H5R  PA    99      15.288  48.890  56.288  1.00  0.00           H  
ATOM   4472  H5S  PA    99      16.644  49.779  56.965  1.00  0.00           H  
ATOM   4473  C14  PA    99      16.376  47.830  57.835  1.00  0.00           C  
ATOM   4474  H4R  PA    99      17.407  47.685  58.165  1.00  0.00           H  
ATOM   4475  H4S  PA    99      16.008  46.857  57.510  1.00  0.00           H  
ATOM   4476  C13  PA    99      15.534  48.292  59.036  1.00  0.00           C  
ATOM   4477  H3R  PA    99      15.876  49.265  59.400  1.00  0.00           H  
ATOM   4478  H3S  PA    99      15.681  47.589  59.853  1.00  0.00           H  
ATOM   4479  C12  PA    99      14.044  48.325  58.655  1.00  0.00           C  
ATOM   4480  H2R  PA    99      13.753  47.350  58.264  1.00  0.00           H  
ATOM   4481  H2S  PA    99      13.875  49.059  57.870  1.00  0.00           H  
ATOM   4482  C11  PC   100      13.135  48.665  59.803  1.00  0.00           C  
ATOM   4483  O12  PC   100      13.432  49.413  60.715  1.00  0.00           O  
ATOM   4484  O11  PC   100      11.930  48.080  59.702  1.00  0.00           O  
ATOM   4485  C1   PC   100      10.918  48.529  60.631  1.00  0.00           C  
ATOM   4486  HR   PC   100      11.310  48.487  61.653  1.00  0.00           H  
ATOM   4487  HS   PC   100      10.065  47.851  60.558  1.00  0.00           H  
ATOM   4488  C2   PC   100      10.461  49.974  60.281  1.00  0.00           C  
ATOM   4489  HX   PC   100      11.311  50.664  60.221  1.00  0.00           H  
ATOM   4490  C3   PC   100       9.513  50.499  61.374  1.00  0.00           C  
ATOM   4491  HA   PC   100       9.101  51.467  61.072  1.00  0.00           H  
ATOM   4492  HB   PC   100      10.092  50.642  62.291  1.00  0.00           H  
ATOM   4493  O31  PC   100       8.418  49.553  61.585  1.00  0.00           O  
ATOM   4494  P31  PC   100       8.207  48.766  62.964  1.00  0.00           P  
ATOM   4495  O32  PC   100       7.475  49.813  63.885  1.00  0.00           O  
ATOM   4496  C31  PC   100       8.184  50.801  64.647  1.00  0.00           C  
ATOM   4497  H1A  PC   100       8.782  51.435  63.984  1.00  0.00           H  
ATOM   4498  H1B  PC   100       8.849  50.323  65.371  1.00  0.00           H  
ATOM   4499  C32  PC   100       7.118  51.642  65.369  1.00  0.00           C  
ATOM   4500  H2A  PC   100       6.416  52.036  64.633  1.00  0.00           H  
ATOM   4501  H2B  PC   100       7.606  52.488  65.855  1.00  0.00           H  
ATOM   4502  N31  PC   100       6.283  50.982  66.428  1.00  0.00           N  
ATOM   4503  C33  PC   100       5.373  49.928  65.884  1.00  0.00           C  
ATOM   4504  H3A  PC   100       4.850  50.372  65.037  1.00  0.00           H  
ATOM   4505  H3B  PC   100       4.652  49.658  66.655  1.00  0.00           H  
ATOM   4506  H3C  PC   100       5.957  49.065  65.562  1.00  0.00           H  
ATOM   4507  C34  PC   100       7.152  50.443  67.518  1.00  0.00           C  
ATOM   4508  H4A  PC   100       6.506  50.076  68.311  1.00  0.00           H  
ATOM   4509  H4B  PC   100       7.789  51.254  67.880  1.00  0.00           H  
ATOM   4510  H4C  PC   100       7.771  49.631  67.136  1.00  0.00           H  
ATOM   4511  C35  PC   100       5.379  52.008  67.003  1.00  0.00           C  
ATOM   4512  H5A  PC   100       5.974  52.733  67.559  1.00  0.00           H  
ATOM   4513  H5B  PC   100       4.695  51.489  67.676  1.00  0.00           H  
ATOM   4514  H5C  PC   100       4.826  52.487  66.193  1.00  0.00           H  
ATOM   4515  O33  PC   100       7.241  47.672  62.713  1.00  0.00           O  
ATOM   4516  O34  PC   100       9.519  48.414  63.548  1.00  0.00           O  
ATOM   4517  O21  PC   100       9.717  50.003  59.034  1.00  0.00           O  
ATOM   4518  C21  PC   100      10.360  50.282  57.883  1.00  0.00           C  
ATOM   4519  O22  PC   100      11.567  50.271  57.732  1.00  0.00           O  
ATOM   4520  C12  OL   101       9.401  50.703  56.799  1.00  0.00           C  
ATOM   4521  H2R  OL   101       9.589  50.140  55.884  1.00  0.00           H  
ATOM   4522  H2S  OL   101       8.378  50.488  57.117  1.00  0.00           H  
ATOM   4523  C13  OL   101       9.579  52.213  56.558  1.00  0.00           C  
ATOM   4524  H3R  OL   101       9.547  52.727  57.521  1.00  0.00           H  
ATOM   4525  H3S  OL   101      10.564  52.406  56.124  1.00  0.00           H  
ATOM   4526  C14  OL   101       8.492  52.827  55.667  1.00  0.00           C  
ATOM   4527  H4R  OL   101       7.520  52.683  56.142  1.00  0.00           H  
ATOM   4528  H4S  OL   101       8.677  53.901  55.623  1.00  0.00           H  
ATOM   4529  C15  OL   101       8.458  52.260  54.238  1.00  0.00           C  
ATOM   4530  H5R  OL   101       9.477  52.046  53.913  1.00  0.00           H  
ATOM   4531  H5S  OL   101       7.908  51.317  54.235  1.00  0.00           H  
ATOM   4532  C16  OL   101       7.796  53.246  53.257  1.00  0.00           C  
ATOM   4533  H6R  OL   101       6.717  53.247  53.422  1.00  0.00           H  
ATOM   4534  H6S  OL   101       8.160  54.259  53.450  1.00  0.00           H  
ATOM   4535  C17  OL   101       8.074  52.899  51.787  1.00  0.00           C  
ATOM   4536  H7R  OL   101       9.117  53.140  51.567  1.00  0.00           H  
ATOM   4537  H7S  OL   101       7.933  51.828  51.626  1.00  0.00           H  
ATOM   4538  C18  OL   101       7.132  53.683  50.855  1.00  0.00           C  
ATOM   4539  H8R  OL   101       6.103  53.428  51.113  1.00  0.00           H  
ATOM   4540  H8S  OL   101       7.262  54.753  51.025  1.00  0.00           H  
ATOM   4541  C19  OL   101       7.377  53.360  49.400  1.00  0.00           C  
ATOM   4542  H9R  OL   101       8.163  52.632  49.210  1.00  0.00           H  
ATOM   4543 C110  OL   101       6.730  53.915  48.379  1.00  0.00           C  
ATOM   4544 H10R  OL   101       6.996  53.607  47.372  1.00  0.00           H  
ATOM   4545 C111  OL   101       5.602  54.931  48.491  1.00  0.00           C  
ATOM   4546 H11R  OL   101       5.186  54.923  49.500  1.00  0.00           H  
ATOM   4547 H11S  OL   101       5.985  55.935  48.307  1.00  0.00           H  
ATOM   4548 C112  OL   101       4.469  54.690  47.473  1.00  0.00           C  
ATOM   4549 H12R  OL   101       4.175  53.638  47.496  1.00  0.00           H  
ATOM   4550 H12S  OL   101       3.616  55.297  47.782  1.00  0.00           H  
ATOM   4551 C113  OL   101       4.865  55.092  46.038  1.00  0.00           C  
ATOM   4552 H13R  OL   101       5.049  56.168  46.020  1.00  0.00           H  
ATOM   4553 H13S  OL   101       5.804  54.600  45.789  1.00  0.00           H  
ATOM   4554 C114  OL   101       3.817  54.744  44.958  1.00  0.00           C  
ATOM   4555 H14R  OL   101       3.458  53.725  45.119  1.00  0.00           H  
ATOM   4556 H14S  OL   101       2.952  55.407  45.046  1.00  0.00           H  
ATOM   4557 C115  OL   101       4.399  54.811  43.527  1.00  0.00           C  
ATOM   4558 H15R  OL   101       5.220  54.096  43.473  1.00  0.00           H  
ATOM   4559 H15S  OL   101       3.634  54.474  42.824  1.00  0.00           H  
ATOM   4560 C116  OL   101       4.913  56.205  43.098  1.00  0.00           C  
ATOM   4561 H16R  OL   101       4.129  56.933  43.320  1.00  0.00           H  
ATOM   4562 H16S  OL   101       5.782  56.469  43.704  1.00  0.00           H  
ATOM   4563 C117  OL   101       5.283  56.319  41.595  1.00  0.00           C  
ATOM   4564 H17R  OL   101       4.392  56.124  40.994  1.00  0.00           H  
ATOM   4565 H17S  OL   101       5.577  57.349  41.375  1.00  0.00           H  
ATOM   4566 C118  OL   101       6.426  55.397  41.113  1.00  0.00           C  
ATOM   4567 H18R  OL   101       6.324  54.382  41.499  1.00  0.00           H  
ATOM   4568 H18S  OL   101       7.398  55.784  41.428  1.00  0.00           H  
ATOM   4569 H18T  OL   101       6.417  55.338  40.022  1.00  0.00           H  
TER    4570       OL   101 
ATOM   4570  C1  CHL   102      54.509  42.481  51.345  1.00  0.00           C  
ATOM   4571  H11 CHL   102      54.464  43.553  51.550  1.00  0.00           H  
ATOM   4572  H12 CHL   102      55.546  42.249  51.095  1.00  0.00           H  
ATOM   4573  C2  CHL   102      54.123  41.755  52.659  1.00  0.00           C  
ATOM   4574  H21 CHL   102      54.318  40.684  52.571  1.00  0.00           H  
ATOM   4575  H22 CHL   102      54.757  42.125  53.470  1.00  0.00           H  
ATOM   4576  C3  CHL   102      52.643  42.003  53.027  1.00  0.00           C  
ATOM   4577  H31 CHL   102      52.490  43.060  53.257  1.00  0.00           H  
ATOM   4578  C4  CHL   102      51.704  41.607  51.879  1.00  0.00           C  
ATOM   4579  H41 CHL   102      51.693  40.520  51.777  1.00  0.00           H  
ATOM   4580  H42 CHL   102      50.691  41.917  52.148  1.00  0.00           H  
ATOM   4581  C5  CHL   102      52.101  42.231  50.553  1.00  0.00           C  
ATOM   4582  C6  CHL   102      51.150  42.804  49.827  1.00  0.00           C  
ATOM   4583  H61 CHL   102      50.124  42.819  50.188  1.00  0.00           H  
ATOM   4584  C7  CHL   102      51.380  43.432  48.484  1.00  0.00           C  
ATOM   4585  H71 CHL   102      50.597  43.091  47.806  1.00  0.00           H  
ATOM   4586  H72 CHL   102      51.272  44.513  48.571  1.00  0.00           H  
ATOM   4587  C8  CHL   102      52.755  43.063  47.892  1.00  0.00           C  
ATOM   4588  H81 CHL   102      52.667  42.052  47.500  1.00  0.00           H  
ATOM   4589  C9  CHL   102      53.872  43.162  48.970  1.00  0.00           C  
ATOM   4590  H91 CHL   102      53.790  44.169  49.381  1.00  0.00           H  
ATOM   4591  C10 CHL   102      53.581  42.148  50.135  1.00  0.00           C  
ATOM   4592  C11 CHL   102      55.324  43.081  48.383  1.00  0.00           C  
ATOM   4593 H111 CHL   102      56.027  43.482  49.117  1.00  0.00           H  
ATOM   4594 H112 CHL   102      55.614  42.046  48.220  1.00  0.00           H  
ATOM   4595  C12 CHL   102      55.551  43.855  47.056  1.00  0.00           C  
ATOM   4596 H121 CHL   102      55.657  44.918  47.280  1.00  0.00           H  
ATOM   4597 H122 CHL   102      56.509  43.520  46.662  1.00  0.00           H  
ATOM   4598  C13 CHL   102      54.410  43.650  46.016  1.00  0.00           C  
ATOM   4599  C14 CHL   102      53.091  43.999  46.736  1.00  0.00           C  
ATOM   4600 H141 CHL   102      53.195  45.004  47.159  1.00  0.00           H  
ATOM   4601  C15 CHL   102      52.019  44.089  45.649  1.00  0.00           C  
ATOM   4602 H151 CHL   102      51.609  43.097  45.458  1.00  0.00           H  
ATOM   4603 H152 CHL   102      51.204  44.748  45.958  1.00  0.00           H  
ATOM   4604  C16 CHL   102      52.799  44.613  44.430  1.00  0.00           C  
ATOM   4605 H161 CHL   102      52.703  43.912  43.596  1.00  0.00           H  
ATOM   4606 H162 CHL   102      52.404  45.579  44.108  1.00  0.00           H  
ATOM   4607  C17 CHL   102      54.290  44.714  44.878  1.00  0.00           C  
ATOM   4608 H171 CHL   102      54.424  45.702  45.330  1.00  0.00           H  
ATOM   4609  C18 CHL   102      54.437  42.183  45.461  1.00  0.00           C  
ATOM   4610 H181 CHL   102      53.574  41.971  44.829  1.00  0.00           H  
ATOM   4611 H182 CHL   102      54.435  41.440  46.260  1.00  0.00           H  
ATOM   4612 H183 CHL   102      55.331  42.001  44.865  1.00  0.00           H  
ATOM   4613  C19 CHL   102      53.852  40.691  49.672  1.00  0.00           C  
ATOM   4614 H191 CHL   102      53.355  40.476  48.728  1.00  0.00           H  
ATOM   4615 H192 CHL   102      53.472  39.979  50.400  1.00  0.00           H  
ATOM   4616 H193 CHL   102      54.914  40.487  49.546  1.00  0.00           H  
ATOM   4617  C20 CHL   102      55.276  44.659  43.681  1.00  0.00           C  
ATOM   4618 H201 CHL   102      55.159  43.703  43.170  1.00  0.00           H  
ATOM   4619  C21 CHL   102      56.747  44.762  44.121  1.00  0.00           C  
ATOM   4620 H211 CHL   102      57.021  43.918  44.742  1.00  0.00           H  
ATOM   4621 H212 CHL   102      56.956  45.677  44.681  1.00  0.00           H  
ATOM   4622 H213 CHL   102      57.404  44.717  43.252  1.00  0.00           H  
ATOM   4623  C22 CHL   102      54.908  45.788  42.681  1.00  0.00           C  
ATOM   4624 H221 CHL   102      53.910  45.586  42.290  1.00  0.00           H  
ATOM   4625 H222 CHL   102      54.855  46.751  43.194  1.00  0.00           H  
ATOM   4626  C23 CHL   102      55.844  45.904  41.470  1.00  0.00           C  
ATOM   4627 H231 CHL   102      56.779  46.403  41.736  1.00  0.00           H  
ATOM   4628 H232 CHL   102      56.094  44.896  41.139  1.00  0.00           H  
ATOM   4629  C24 CHL   102      55.174  46.683  40.326  1.00  0.00           C  
ATOM   4630 H241 CHL   102      54.894  47.681  40.675  1.00  0.00           H  
ATOM   4631 H242 CHL   102      54.251  46.176  40.031  1.00  0.00           H  
ATOM   4632  C25 CHL   102      56.092  46.821  39.105  1.00  0.00           C  
ATOM   4633 H251 CHL   102      56.983  47.386  39.376  1.00  0.00           H  
ATOM   4634  C26 CHL   102      56.533  45.458  38.555  1.00  0.00           C  
ATOM   4635 H261 CHL   102      57.110  44.891  39.289  1.00  0.00           H  
ATOM   4636 H262 CHL   102      57.169  45.581  37.678  1.00  0.00           H  
ATOM   4637 H263 CHL   102      55.652  44.885  38.267  1.00  0.00           H  
ATOM   4638  C27 CHL   102      55.334  47.594  38.028  1.00  0.00           C  
ATOM   4639 H271 CHL   102      55.910  47.594  37.103  1.00  0.00           H  
ATOM   4640 H272 CHL   102      55.171  48.629  38.336  1.00  0.00           H  
ATOM   4641 H273 CHL   102      54.362  47.134  37.844  1.00  0.00           H  
ATOM   4642  O1  CHL   102      52.283  41.206  54.147  1.00  0.00           O  
ATOM   4643  HO1 CHL   102      53.063  41.217  54.778  1.00  0.00           H  
TER    4644      CHL   102 
ATOM   4644 C116  PA   103       0.867  24.260  46.173  1.00  0.00           C  
ATOM   4645 H16R  PA   103      -0.174  24.457  46.436  1.00  0.00           H  
ATOM   4646 H16S  PA   103       1.506  24.656  46.963  1.00  0.00           H  
ATOM   4647 H16T  PA   103       1.006  23.176  46.143  1.00  0.00           H  
ATOM   4648 C115  PA   103       1.186  24.888  44.801  1.00  0.00           C  
ATOM   4649 H15R  PA   103       0.582  24.361  44.063  1.00  0.00           H  
ATOM   4650 H15S  PA   103       2.235  24.727  44.536  1.00  0.00           H  
ATOM   4651 C114  PA   103       0.834  26.384  44.689  1.00  0.00           C  
ATOM   4652 H14R  PA   103      -0.139  26.566  45.151  1.00  0.00           H  
ATOM   4653 H14S  PA   103       0.725  26.625  43.629  1.00  0.00           H  
ATOM   4654 C113  PA   103       1.879  27.325  45.315  1.00  0.00           C  
ATOM   4655 H13R  PA   103       2.427  26.800  46.101  1.00  0.00           H  
ATOM   4656 H13S  PA   103       1.351  28.162  45.777  1.00  0.00           H  
ATOM   4657 C112  PA   103       2.849  27.876  44.251  1.00  0.00           C  
ATOM   4658 H12R  PA   103       2.280  28.529  43.585  1.00  0.00           H  
ATOM   4659 H12S  PA   103       3.228  27.047  43.647  1.00  0.00           H  
ATOM   4660 C111  PA   103       4.060  28.663  44.792  1.00  0.00           C  
ATOM   4661 H11R  PA   103       4.610  29.044  43.929  1.00  0.00           H  
ATOM   4662 H11S  PA   103       4.740  27.989  45.317  1.00  0.00           H  
ATOM   4663 C110  PA   103       3.715  29.859  45.699  1.00  0.00           C  
ATOM   4664 H10R  PA   103       2.767  30.298  45.385  1.00  0.00           H  
ATOM   4665 H10S  PA   103       4.472  30.632  45.546  1.00  0.00           H  
ATOM   4666  C19  PA   103       3.671  29.518  47.204  1.00  0.00           C  
ATOM   4667  H9R  PA   103       4.563  28.952  47.487  1.00  0.00           H  
ATOM   4668  H9S  PA   103       2.817  28.881  47.430  1.00  0.00           H  
ATOM   4669  C18  PA   103       3.600  30.803  48.049  1.00  0.00           C  
ATOM   4670  H8R  PA   103       4.450  31.431  47.769  1.00  0.00           H  
ATOM   4671  H8S  PA   103       3.757  30.548  49.099  1.00  0.00           H  
ATOM   4672  C17  PA   103       2.272  31.593  47.868  1.00  0.00           C  
ATOM   4673  H7R  PA   103       2.068  31.773  46.811  1.00  0.00           H  
ATOM   4674  H7S  PA   103       2.392  32.584  48.307  1.00  0.00           H  
ATOM   4675  C16  PA   103       1.026  30.940  48.514  1.00  0.00           C  
ATOM   4676  H6R  PA   103       0.835  29.954  48.083  1.00  0.00           H  
ATOM   4677  H6S  PA   103       0.151  31.553  48.290  1.00  0.00           H  
ATOM   4678  C15  PA   103       1.195  30.833  50.043  1.00  0.00           C  
ATOM   4679  H5R  PA   103       1.747  31.706  50.396  1.00  0.00           H  
ATOM   4680  H5S  PA   103       1.805  29.956  50.263  1.00  0.00           H  
ATOM   4681  C14  PA   103      -0.101  30.722  50.864  1.00  0.00           C  
ATOM   4682  H4R  PA   103      -0.619  29.798  50.605  1.00  0.00           H  
ATOM   4683  H4S  PA   103      -0.775  31.551  50.630  1.00  0.00           H  
ATOM   4684  C13  PA   103       0.241  30.704  52.369  1.00  0.00           C  
ATOM   4685  H3R  PA   103       1.113  30.065  52.519  1.00  0.00           H  
ATOM   4686  H3S  PA   103      -0.576  30.254  52.936  1.00  0.00           H  
ATOM   4687  C12  PA   103       0.545  32.100  52.949  1.00  0.00           C  
ATOM   4688  H2R  PA   103      -0.311  32.757  52.805  1.00  0.00           H  
ATOM   4689  H2S  PA   103       1.402  32.555  52.449  1.00  0.00           H  
ATOM   4690  C11  PS   104       0.826  31.995  54.423  1.00  0.00           C  
ATOM   4691  O12  PS   104      -0.048  31.989  55.269  1.00  0.00           O  
ATOM   4692  O11  PS   104       2.134  31.846  54.667  1.00  0.00           O  
ATOM   4693  C1   PS   104       2.574  31.531  56.017  1.00  0.00           C  
ATOM   4694  HR   PS   104       2.063  32.158  56.752  1.00  0.00           H  
ATOM   4695  HS   PS   104       3.638  31.763  56.061  1.00  0.00           H  
ATOM   4696  C2   PS   104       2.390  30.021  56.347  1.00  0.00           C  
ATOM   4697  HX   PS   104       1.346  29.812  56.585  1.00  0.00           H  
ATOM   4698  C3   PS   104       3.265  29.634  57.555  1.00  0.00           C  
ATOM   4699  HA   PS   104       4.311  29.743  57.259  1.00  0.00           H  
ATOM   4700  HB   PS   104       3.080  28.598  57.839  1.00  0.00           H  
ATOM   4701  O31  PS   104       3.059  30.495  58.704  1.00  0.00           O  
ATOM   4702  P31  PS   104       1.802  30.391  59.654  1.00  0.00           P  
ATOM   4703  O32  PS   104       0.800  31.433  59.012  1.00  0.00           O  
ATOM   4704  C31  PS   104       1.033  32.860  59.130  1.00  0.00           C  
ATOM   4705  H1A  PS   104       0.564  33.378  58.288  1.00  0.00           H  
ATOM   4706  H1B  PS   104       2.111  33.054  59.097  1.00  0.00           H  
ATOM   4707  C32  PS   104       0.445  33.391  60.452  1.00  0.00           C  
ATOM   4708  H2A  PS   104       0.999  32.948  61.276  1.00  0.00           H  
ATOM   4709  N31  PS   104      -0.999  32.972  60.671  1.00  0.00           N  
ATOM   4710 HN1A  PS   104      -1.081  31.935  60.677  1.00  0.00           H  
ATOM   4711 HN1B  PS   104      -1.379  33.322  61.577  1.00  0.00           H  
ATOM   4712 HN1C  PS   104      -1.626  33.318  59.917  1.00  0.00           H  
ATOM   4713  C33  PS   104       0.744  34.881  60.528  1.00  0.00           C  
ATOM   4714  O33  PS   104       1.181  29.046  59.566  1.00  0.00           O  
ATOM   4715  O34  PS   104       2.226  30.896  60.981  1.00  0.00           O  
ATOM   4716  O21  PS   104       2.881  29.220  55.232  1.00  0.00           O  
ATOM   4717  C21  PS   104       2.046  28.434  54.532  1.00  0.00           C  
ATOM   4718  O22  PS   104       0.892  28.223  54.850  1.00  0.00           O  
ATOM   4719  O35  PS   104       1.625  35.278  61.279  1.00  0.00           O  
ATOM   4720  O36  PS   104       0.179  35.640  59.767  1.00  0.00           O  
ATOM   4721  C12  OL   105       2.746  27.913  53.291  1.00  0.00           C  
ATOM   4722  H2R  OL   105       3.189  28.779  52.792  1.00  0.00           H  
ATOM   4723  H2S  OL   105       3.576  27.275  53.597  1.00  0.00           H  
ATOM   4724  C13  OL   105       1.854  27.147  52.286  1.00  0.00           C  
ATOM   4725  H3R  OL   105       1.273  26.379  52.798  1.00  0.00           H  
ATOM   4726  H3S  OL   105       1.140  27.832  51.829  1.00  0.00           H  
ATOM   4727  C14  OL   105       2.704  26.482  51.183  1.00  0.00           C  
ATOM   4728  H4R  OL   105       2.142  26.435  50.246  1.00  0.00           H  
ATOM   4729  H4S  OL   105       3.583  27.103  50.986  1.00  0.00           H  
ATOM   4730  C15  OL   105       3.167  25.072  51.615  1.00  0.00           C  
ATOM   4731  H5R  OL   105       3.984  24.743  50.972  1.00  0.00           H  
ATOM   4732  H5S  OL   105       3.582  25.148  52.618  1.00  0.00           H  
ATOM   4733  C16  OL   105       2.074  23.978  51.630  1.00  0.00           C  
ATOM   4734  H6R  OL   105       2.523  23.054  52.003  1.00  0.00           H  
ATOM   4735  H6S  OL   105       1.287  24.218  52.345  1.00  0.00           H  
ATOM   4736  C17  OL   105       1.445  23.727  50.240  1.00  0.00           C  
ATOM   4737  H7R  OL   105       0.977  24.640  49.868  1.00  0.00           H  
ATOM   4738  H7S  OL   105       2.221  23.448  49.528  1.00  0.00           H  
ATOM   4739  C18  OL   105       0.396  22.606  50.291  1.00  0.00           C  
ATOM   4740  H8R  OL   105       0.810  21.764  50.847  1.00  0.00           H  
ATOM   4741  H8S  OL   105      -0.467  22.965  50.853  1.00  0.00           H  
ATOM   4742  C19  OL   105      -0.076  22.197  48.908  1.00  0.00           C  
ATOM   4743  H9R  OL   105      -0.538  22.984  48.317  1.00  0.00           H  
ATOM   4744 C110  OL   105      -0.047  20.959  48.429  1.00  0.00           C  
ATOM   4745 H10R  OL   105      -0.478  20.749  47.452  1.00  0.00           H  
ATOM   4746 C111  OL   105       0.692  19.818  49.085  1.00  0.00           C  
ATOM   4747 H11R  OL   105       1.565  20.194  49.612  1.00  0.00           H  
ATOM   4748 H11S  OL   105       0.062  19.329  49.828  1.00  0.00           H  
ATOM   4749 C112  OL   105       1.158  18.791  48.047  1.00  0.00           C  
ATOM   4750 H12R  OL   105       0.283  18.346  47.572  1.00  0.00           H  
ATOM   4751 H12S  OL   105       1.732  19.286  47.262  1.00  0.00           H  
ATOM   4752 C113  OL   105       2.028  17.717  48.725  1.00  0.00           C  
ATOM   4753 H13R  OL   105       2.940  18.188  49.095  1.00  0.00           H  
ATOM   4754 H13S  OL   105       1.496  17.312  49.589  1.00  0.00           H  
ATOM   4755 C114  OL   105       2.390  16.554  47.795  1.00  0.00           C  
ATOM   4756 H14R  OL   105       2.872  15.775  48.390  1.00  0.00           H  
ATOM   4757 H14S  OL   105       1.457  16.142  47.404  1.00  0.00           H  
ATOM   4758 C115  OL   105       3.315  16.959  46.628  1.00  0.00           C  
ATOM   4759 H15R  OL   105       2.951  17.881  46.174  1.00  0.00           H  
ATOM   4760 H15S  OL   105       4.318  17.151  47.014  1.00  0.00           H  
ATOM   4761 C116  OL   105       3.358  15.869  45.542  1.00  0.00           C  
ATOM   4762 H16R  OL   105       3.795  14.960  45.960  1.00  0.00           H  
ATOM   4763 H16S  OL   105       2.326  15.641  45.269  1.00  0.00           H  
ATOM   4764 C117  OL   105       4.113  16.263  44.253  1.00  0.00           C  
ATOM   4765 H17R  OL   105       3.874  15.542  43.466  1.00  0.00           H  
ATOM   4766 H17S  OL   105       3.759  17.236  43.906  1.00  0.00           H  
ATOM   4767 C118  OL   105       5.641  16.304  44.416  1.00  0.00           C  
ATOM   4768 H18R  OL   105       5.987  15.408  44.934  1.00  0.00           H  
ATOM   4769 H18S  OL   105       5.953  17.185  44.981  1.00  0.00           H  
ATOM   4770 H18T  OL   105       6.124  16.334  43.436  1.00  0.00           H  
TER    4771       OL   105 
ATOM   4771 C116  PA   106      30.947   0.542  40.028  1.00  0.00           C  
ATOM   4772 H16R  PA   106      31.226  -0.344  40.602  1.00  0.00           H  
ATOM   4773 H16S  PA   106      31.779   1.249  40.058  1.00  0.00           H  
ATOM   4774 H16T  PA   106      30.786   0.252  38.987  1.00  0.00           H  
ATOM   4775 C115  PA   106      29.679   1.199  40.608  1.00  0.00           C  
ATOM   4776 H15R  PA   106      28.811   0.559  40.444  1.00  0.00           H  
ATOM   4777 H15S  PA   106      29.489   2.120  40.056  1.00  0.00           H  
ATOM   4778 C114  PA   106      29.785   1.484  42.120  1.00  0.00           C  
ATOM   4779 H14R  PA   106      30.718   2.016  42.320  1.00  0.00           H  
ATOM   4780 H14S  PA   106      29.822   0.531  42.654  1.00  0.00           H  
ATOM   4781 C113  PA   106      28.608   2.345  42.634  1.00  0.00           C  
ATOM   4782 H13R  PA   106      27.661   1.959  42.255  1.00  0.00           H  
ATOM   4783 H13S  PA   106      28.731   3.350  42.227  1.00  0.00           H  
ATOM   4784 C112  PA   106      28.507   2.468  44.168  1.00  0.00           C  
ATOM   4785 H12R  PA   106      28.013   3.416  44.397  1.00  0.00           H  
ATOM   4786 H12S  PA   106      29.512   2.524  44.586  1.00  0.00           H  
ATOM   4787 C111  PA   106      27.711   1.328  44.849  1.00  0.00           C  
ATOM   4788 H11R  PA   106      28.178   0.370  44.613  1.00  0.00           H  
ATOM   4789 H11S  PA   106      26.700   1.311  44.434  1.00  0.00           H  
ATOM   4790 C110  PA   106      27.640   1.506  46.387  1.00  0.00           C  
ATOM   4791 H10R  PA   106      27.237   2.500  46.592  1.00  0.00           H  
ATOM   4792 H10S  PA   106      28.652   1.481  46.791  1.00  0.00           H  
ATOM   4793  C19  PA   106      26.789   0.451  47.134  1.00  0.00           C  
ATOM   4794  H9R  PA   106      27.057  -0.557  46.804  1.00  0.00           H  
ATOM   4795  H9S  PA   106      25.741   0.611  46.877  1.00  0.00           H  
ATOM   4796  C18  PA   106      26.909   0.508  48.675  1.00  0.00           C  
ATOM   4797  H8R  PA   106      27.931   0.269  48.976  1.00  0.00           H  
ATOM   4798  H8S  PA   106      26.256  -0.262  49.093  1.00  0.00           H  
ATOM   4799  C17  PA   106      26.492   1.876  49.255  1.00  0.00           C  
ATOM   4800  H7R  PA   106      25.501   2.102  48.858  1.00  0.00           H  
ATOM   4801  H7S  PA   106      27.173   2.660  48.914  1.00  0.00           H  
ATOM   4802  C16  PA   106      26.382   1.942  50.790  1.00  0.00           C  
ATOM   4803  H6R  PA   106      25.889   1.040  51.157  1.00  0.00           H  
ATOM   4804  H6S  PA   106      25.709   2.773  51.018  1.00  0.00           H  
ATOM   4805  C15  PA   106      27.721   2.160  51.536  1.00  0.00           C  
ATOM   4806  H5R  PA   106      28.104   3.159  51.309  1.00  0.00           H  
ATOM   4807  H5S  PA   106      28.471   1.453  51.180  1.00  0.00           H  
ATOM   4808  C14  PA   106      27.571   1.977  53.062  1.00  0.00           C  
ATOM   4809  H4R  PA   106      27.367   0.925  53.270  1.00  0.00           H  
ATOM   4810  H4S  PA   106      26.715   2.554  53.423  1.00  0.00           H  
ATOM   4811  C13  PA   106      28.820   2.405  53.855  1.00  0.00           C  
ATOM   4812  H3R  PA   106      29.006   3.463  53.660  1.00  0.00           H  
ATOM   4813  H3S  PA   106      29.690   1.841  53.516  1.00  0.00           H  
ATOM   4814  C12  PA   106      28.635   2.206  55.372  1.00  0.00           C  
ATOM   4815  H2R  PA   106      28.369   1.170  55.586  1.00  0.00           H  
ATOM   4816  H2S  PA   106      27.820   2.845  55.701  1.00  0.00           H  
ATOM   4817  C11  PE   107      29.863   2.585  56.157  1.00  0.00           C  
ATOM   4818  O12  PE   107      30.488   1.824  56.876  1.00  0.00           O  
ATOM   4819  O11  PE   107      30.204   3.870  55.962  1.00  0.00           O  
ATOM   4820  C1   PE   107      31.449   4.359  56.528  1.00  0.00           C  
ATOM   4821  HR   PE   107      31.526   4.073  57.578  1.00  0.00           H  
ATOM   4822  HS   PE   107      31.425   5.449  56.469  1.00  0.00           H  
ATOM   4823  C2   PE   107      32.679   3.851  55.731  1.00  0.00           C  
ATOM   4824  HX   PE   107      32.817   2.777  55.875  1.00  0.00           H  
ATOM   4825  C3   PE   107      33.949   4.577  56.209  1.00  0.00           C  
ATOM   4826  HA   PE   107      33.738   5.644  56.187  1.00  0.00           H  
ATOM   4827  HB   PE   107      34.784   4.369  55.536  1.00  0.00           H  
ATOM   4828  O31  PE   107      34.319   4.225  57.568  1.00  0.00           O  
ATOM   4829  P31  PE   107      35.033   2.862  57.938  1.00  0.00           P  
ATOM   4830  O32  PE   107      33.926   2.107  58.791  1.00  0.00           O  
ATOM   4831  C31  PE   107      33.556   2.545  60.122  1.00  0.00           C  
ATOM   4832  H1A  PE   107      34.161   3.406  60.428  1.00  0.00           H  
ATOM   4833  H1B  PE   107      33.741   1.729  60.825  1.00  0.00           H  
ATOM   4834  C32  PE   107      32.059   2.921  60.137  1.00  0.00           C  
ATOM   4835  H2A  PE   107      31.741   3.133  61.162  1.00  0.00           H  
ATOM   4836  H2B  PE   107      31.876   3.819  59.542  1.00  0.00           H  
ATOM   4837  N31  PE   107      31.142   1.846  59.604  1.00  0.00           N  
ATOM   4838 HN1A  PE   107      31.327   0.925  60.048  1.00  0.00           H  
ATOM   4839 HN1B  PE   107      30.136   2.080  59.766  1.00  0.00           H  
ATOM   4840 HN1C  PE   107      31.226   1.724  58.576  1.00  0.00           H  
ATOM   4841  O33  PE   107      35.247   2.095  56.694  1.00  0.00           O  
ATOM   4842  O34  PE   107      36.212   3.178  58.784  1.00  0.00           O  
ATOM   4843  O21  PE   107      32.501   4.186  54.326  1.00  0.00           O  
ATOM   4844  C21  PE   107      32.349   3.199  53.423  1.00  0.00           C  
ATOM   4845  O22  PE   107      32.369   2.013  53.710  1.00  0.00           O  
ATOM   4846  C12  OL   108      32.101   3.758  52.038  1.00  0.00           C  
ATOM   4847  H2R  OL   108      31.245   4.432  52.101  1.00  0.00           H  
ATOM   4848  H2S  OL   108      32.972   4.342  51.737  1.00  0.00           H  
ATOM   4849  C13  OL   108      31.830   2.699  50.956  1.00  0.00           C  
ATOM   4850  H3R  OL   108      32.673   2.003  50.927  1.00  0.00           H  
ATOM   4851  H3S  OL   108      30.941   2.127  51.232  1.00  0.00           H  
ATOM   4852  C14  OL   108      31.626   3.338  49.559  1.00  0.00           C  
ATOM   4853  H4R  OL   108      30.773   4.023  49.577  1.00  0.00           H  
ATOM   4854  H4S  OL   108      32.505   3.928  49.290  1.00  0.00           H  
ATOM   4855  C15  OL   108      31.419   2.261  48.481  1.00  0.00           C  
ATOM   4856  H5R  OL   108      32.315   1.642  48.438  1.00  0.00           H  
ATOM   4857  H5S  OL   108      30.595   1.613  48.785  1.00  0.00           H  
ATOM   4858  C16  OL   108      31.127   2.794  47.064  1.00  0.00           C  
ATOM   4859  H6R  OL   108      31.033   1.927  46.405  1.00  0.00           H  
ATOM   4860  H6S  OL   108      30.160   3.303  47.072  1.00  0.00           H  
ATOM   4861  C17  OL   108      32.217   3.742  46.509  1.00  0.00           C  
ATOM   4862  H7R  OL   108      32.160   4.704  47.025  1.00  0.00           H  
ATOM   4863  H7S  OL   108      33.201   3.317  46.711  1.00  0.00           H  
ATOM   4864  C18  OL   108      32.127   4.004  44.995  1.00  0.00           C  
ATOM   4865  H8R  OL   108      33.045   4.488  44.661  1.00  0.00           H  
ATOM   4866  H8S  OL   108      32.074   3.046  44.473  1.00  0.00           H  
ATOM   4867  C19  OL   108      30.917   4.855  44.675  1.00  0.00           C  
ATOM   4868  H9R  OL   108      29.997   4.554  45.173  1.00  0.00           H  
ATOM   4869 C110  OL   108      30.896   5.920  43.884  1.00  0.00           C  
ATOM   4870 H10R  OL   108      29.963   6.471  43.778  1.00  0.00           H  
ATOM   4871 C111  OL   108      32.060   6.474  43.088  1.00  0.00           C  
ATOM   4872 H11R  OL   108      33.011   6.339  43.599  1.00  0.00           H  
ATOM   4873 H11S  OL   108      32.116   5.961  42.127  1.00  0.00           H  
ATOM   4874 C112  OL   108      31.831   7.969  42.831  1.00  0.00           C  
ATOM   4875 H12R  OL   108      30.825   8.072  42.422  1.00  0.00           H  
ATOM   4876 H12S  OL   108      31.865   8.514  43.778  1.00  0.00           H  
ATOM   4877 C113  OL   108      32.831   8.605  41.847  1.00  0.00           C  
ATOM   4878 H13R  OL   108      33.832   8.646  42.283  1.00  0.00           H  
ATOM   4879 H13S  OL   108      32.892   7.975  40.957  1.00  0.00           H  
ATOM   4880 C114  OL   108      32.393  10.028  41.443  1.00  0.00           C  
ATOM   4881 H14R  OL   108      31.431  10.268  41.906  1.00  0.00           H  
ATOM   4882 H14S  OL   108      33.116  10.748  41.828  1.00  0.00           H  
ATOM   4883 C115  OL   108      32.266  10.193  39.917  1.00  0.00           C  
ATOM   4884 H15R  OL   108      33.256  10.095  39.465  1.00  0.00           H  
ATOM   4885 H15S  OL   108      31.631   9.392  39.531  1.00  0.00           H  
ATOM   4886 C116  OL   108      31.648  11.552  39.538  1.00  0.00           C  
ATOM   4887 H16R  OL   108      30.649  11.600  39.982  1.00  0.00           H  
ATOM   4888 H16S  OL   108      32.241  12.351  39.987  1.00  0.00           H  
ATOM   4889 C117  OL   108      31.519  11.824  38.022  1.00  0.00           C  
ATOM   4890 H17R  OL   108      31.044  10.975  37.528  1.00  0.00           H  
ATOM   4891 H17S  OL   108      30.859  12.684  37.889  1.00  0.00           H  
ATOM   4892 C118  OL   108      32.841  12.139  37.303  1.00  0.00           C  
ATOM   4893 H18R  OL   108      32.634  12.417  36.266  1.00  0.00           H  
ATOM   4894 H18S  OL   108      33.507  11.274  37.306  1.00  0.00           H  
ATOM   4895 H18T  OL   108      33.343  12.979  37.788  1.00  0.00           H  
TER    4896       OL   108 
ATOM   4896  C1  CHL   109       9.862  78.235  52.521  1.00  0.00           C  
ATOM   4897  H11 CHL   109       8.933  77.702  52.311  1.00  0.00           H  
ATOM   4898  H12 CHL   109       9.955  79.049  51.803  1.00  0.00           H  
ATOM   4899  C2  CHL   109       9.708  78.831  53.943  1.00  0.00           C  
ATOM   4900  H21 CHL   109      10.543  79.495  54.166  1.00  0.00           H  
ATOM   4901  H22 CHL   109       8.794  79.429  53.993  1.00  0.00           H  
ATOM   4902  C3  CHL   109       9.650  77.694  54.976  1.00  0.00           C  
ATOM   4903  H31 CHL   109       8.833  77.013  54.730  1.00  0.00           H  
ATOM   4904  C4  CHL   109      10.957  76.914  54.923  1.00  0.00           C  
ATOM   4905  H41 CHL   109      11.769  77.596  55.174  1.00  0.00           H  
ATOM   4906  H42 CHL   109      10.915  76.134  55.686  1.00  0.00           H  
ATOM   4907  C5  CHL   109      11.189  76.308  53.551  1.00  0.00           C  
ATOM   4908  C6  CHL   109      11.510  75.023  53.471  1.00  0.00           C  
ATOM   4909  H61 CHL   109      11.629  74.434  54.380  1.00  0.00           H  
ATOM   4910  C7  CHL   109      11.716  74.270  52.183  1.00  0.00           C  
ATOM   4911  H71 CHL   109      12.640  73.691  52.256  1.00  0.00           H  
ATOM   4912  H72 CHL   109      10.907  73.548  52.091  1.00  0.00           H  
ATOM   4913  C8  CHL   109      11.764  75.172  50.926  1.00  0.00           C  
ATOM   4914  H81 CHL   109      12.785  75.541  50.859  1.00  0.00           H  
ATOM   4915  C9  CHL   109      10.780  76.378  51.038  1.00  0.00           C  
ATOM   4916  H91 CHL   109       9.791  75.926  51.169  1.00  0.00           H  
ATOM   4917  C10 CHL   109      11.051  77.238  52.333  1.00  0.00           C  
ATOM   4918  C11 CHL   109      10.674  77.215  49.708  1.00  0.00           C  
ATOM   4919 H111 CHL   109       9.807  77.878  49.762  1.00  0.00           H  
ATOM   4920 H112 CHL   109      11.539  77.866  49.576  1.00  0.00           H  
ATOM   4921  C12 CHL   109      10.527  76.360  48.418  1.00  0.00           C  
ATOM   4922 H121 CHL   109       9.513  75.964  48.341  1.00  0.00           H
[truncated: 5,017,684 more chars]
