# Supplementary material for: Molecules in the Serotonin-Melatonin Synthesis Pathway Have Distinct Interactions with Lipid Membranes
Source: J Phys Chem B. 2025 Feb 28;129(10):2687–700. doi: 10.1021/acs.jpcb.4c08750 (PMC11912468; doi:10.1021/acs.jpcb.4c08750)
Supplement: Supplementary file 2 — jp4c08750_si_002.zip [file jp4c08750_si_002.zip › PDB/2_Serotonin_initial.pdb]

CRYST1   78.500   78.500   97.800  90.00  90.00  90.00               1
ATOM      1  N1  UNL     1      29.600  45.077  87.249  1.00  0.00           N  
ATOM      2  H1  UNL     1      28.938  45.557  86.622  1.00  0.00           H  
ATOM      3  C1  UNL     1      31.457  44.831  88.417  1.00  0.00           C  
ATOM      4  C2  UNL     1      32.875  44.874  88.907  1.00  0.00           C  
ATOM      5  H2  UNL     1      33.008  45.757  89.514  1.00  0.00           H  
ATOM      6  H3  UNL     1      33.006  44.040  89.595  1.00  0.00           H  
ATOM      7  C3  UNL     1      30.626  43.667  88.505  1.00  0.00           C  
ATOM      8  C4  UNL     1      29.806  43.702  87.381  1.00  0.00           C  
ATOM      9  C5  UNL     1      33.996  44.797  87.848  1.00  0.00           C  
ATOM     10  H4  UNL     1      34.944  44.711  88.379  1.00  0.00           H  
ATOM     11  H5  UNL     1      33.997  45.713  87.265  1.00  0.00           H  
ATOM     12  N   UNL     1      33.894  43.659  86.911  1.00  0.00           N  
ATOM     13  H6  UNL     1      34.686  43.611  86.280  1.00  0.00           H  
ATOM     14  H7  UNL     1      33.033  43.709  86.373  1.00  0.00           H  
ATOM     15  H8  UNL     1      33.894  42.787  87.416  1.00  0.00           H  
ATOM     16  C6  UNL     1      30.717  45.745  87.759  1.00  0.00           C  
ATOM     17  H9  UNL     1      31.026  46.765  87.545  1.00  0.00           H  
ATOM     18  C7  UNL     1      31.026  42.412  88.914  1.00  0.00           C  
ATOM     19  H10 UNL     1      31.400  42.479  89.882  1.00  0.00           H  
ATOM     20  C8  UNL     1      29.939  42.570  86.547  1.00  0.00           C  
ATOM     21  H11 UNL     1      29.099  42.442  85.855  1.00  0.00           H  
ATOM     22  C9  UNL     1      31.751  41.727  87.955  1.00  0.00           C  
ATOM     23  O   UNL     1      33.108  41.402  88.219  1.00  0.00           O  
ATOM     24  H12 UNL     1      33.660  41.992  88.794  1.00  0.00           H  
ATOM     25  C   UNL     1      31.275  41.856  86.633  1.00  0.00           C  
ATOM     26  H   UNL     1      31.940  41.465  85.818  1.00  0.00           H  
TER      27      UNL     1 
ATOM     27  N1  UNL     2      54.907  10.151  82.299  1.00  0.00           N  
ATOM     28  H1  UNL     2      54.201  10.653  81.713  1.00  0.00           H  
ATOM     29  C1  UNL     2      56.741   9.962  83.483  1.00  0.00           C  
ATOM     30  C2  UNL     2      58.161  10.043  83.983  1.00  0.00           C  
ATOM     31  H2  UNL     2      58.279  10.963  84.543  1.00  0.00           H  
ATOM     32  H3  UNL     2      58.296   9.231  84.697  1.00  0.00           H  
ATOM     33  C3  UNL     2      55.942   8.780  83.592  1.00  0.00           C  
ATOM     34  C4  UNL     2      55.104   8.796  82.447  1.00  0.00           C  
ATOM     35  C5  UNL     2      59.276   9.933  82.925  1.00  0.00           C  
ATOM     36  H4  UNL     2      60.223   9.825  83.456  1.00  0.00           H  
ATOM     37  H5  UNL     2      59.301  10.847  82.340  1.00  0.00           H  
ATOM     38  N   UNL     2      59.167   8.806  81.978  1.00  0.00           N  
ATOM     39  H6  UNL     2      59.967   8.769  81.357  1.00  0.00           H  
ATOM     40  H7  UNL     2      58.317   8.868  81.425  1.00  0.00           H  
ATOM     41  H8  UNL     2      59.163   7.927  82.469  1.00  0.00           H  
ATOM     42  C6  UNL     2      56.010  10.845  82.789  1.00  0.00           C  
ATOM     43  H9  UNL     2      56.303  11.857  82.553  1.00  0.00           H  
ATOM     44  C7  UNL     2      56.354   7.543  84.005  1.00  0.00           C  
ATOM     45  H10 UNL     2      56.724   7.626  84.982  1.00  0.00           H  
ATOM     46  C8  UNL     2      55.255   7.640  81.652  1.00  0.00           C  
ATOM     47  H11 UNL     2      54.411   7.465  80.977  1.00  0.00           H  
ATOM     48  C9  UNL     2      57.081   6.855  83.053  1.00  0.00           C  
ATOM     49  O   UNL     2      58.464   6.558  83.320  1.00  0.00           O  
ATOM     50  H12 UNL     2      58.984   7.133  83.907  1.00  0.00           H  
ATOM     51  C   UNL     2      56.604   6.940  81.740  1.00  0.00           C  
ATOM     52  H   UNL     2      57.266   6.557  80.921  1.00  0.00           H  
TER      53      UNL     2 
ATOM     53 C116  PA     3      38.418  45.099  45.417  1.00  0.00           C  
ATOM     54 H16R  PA     3      39.424  45.206  45.823  1.00  0.00           H  
ATOM     55 H16S  PA     3      37.842  45.982  45.685  1.00  0.00           H  
ATOM     56 H16T  PA     3      38.489  45.068  44.332  1.00  0.00           H  
ATOM     57 C115  PA     3      37.715  43.853  45.980  1.00  0.00           C  
ATOM     58 H15R  PA     3      36.702  43.812  45.574  1.00  0.00           H  
ATOM     59 H15S  PA     3      37.612  43.969  47.058  1.00  0.00           H  
ATOM     60 C114  PA     3      38.447  42.525  45.693  1.00  0.00           C  
ATOM     61 H14R  PA     3      38.520  42.383  44.611  1.00  0.00           H  
ATOM     62 H14S  PA     3      37.850  41.693  46.072  1.00  0.00           H  
ATOM     63 C113  PA     3      39.871  42.457  46.285  1.00  0.00           C  
ATOM     64 H13R  PA     3      40.487  43.141  45.698  1.00  0.00           H  
ATOM     65 H13S  PA     3      40.286  41.460  46.123  1.00  0.00           H  
ATOM     66 C112  PA     3      40.065  42.846  47.771  1.00  0.00           C  
ATOM     67 H12R  PA     3      39.841  43.910  47.876  1.00  0.00           H  
ATOM     68 H12S  PA     3      41.130  42.743  47.982  1.00  0.00           H  
ATOM     69 C111  PA     3      39.280  42.090  48.876  1.00  0.00           C  
ATOM     70 H11R  PA     3      38.256  42.464  48.895  1.00  0.00           H  
ATOM     71 H11S  PA     3      39.721  42.338  49.845  1.00  0.00           H  
ATOM     72 C110  PA     3      39.230  40.554  48.771  1.00  0.00           C  
ATOM     73 H10R  PA     3      40.235  40.152  48.630  1.00  0.00           H  
ATOM     74 H10S  PA     3      38.645  40.291  47.890  1.00  0.00           H  
ATOM     75  C19  PA     3      38.560  39.901  50.004  1.00  0.00           C  
ATOM     76  H9R  PA     3      37.597  40.383  50.181  1.00  0.00           H  
ATOM     77  H9S  PA     3      39.155  40.065  50.907  1.00  0.00           H  
ATOM     78  C18  PA     3      38.337  38.386  49.826  1.00  0.00           C  
ATOM     79  H8R  PA     3      38.128  38.149  48.781  1.00  0.00           H  
ATOM     80  H8S  PA     3      37.466  38.086  50.404  1.00  0.00           H  
ATOM     81  C17  PA     3      39.551  37.582  50.306  1.00  0.00           C  
ATOM     82  H7R  PA     3      39.788  37.885  51.328  1.00  0.00           H  
ATOM     83  H7S  PA     3      40.411  37.845  49.690  1.00  0.00           H  
ATOM     84  C16  PA     3      39.350  36.057  50.271  1.00  0.00           C  
ATOM     85  H6R  PA     3      39.043  35.755  49.266  1.00  0.00           H  
ATOM     86  H6S  PA     3      38.559  35.773  50.969  1.00  0.00           H  
ATOM     87  C15  PA     3      40.680  35.372  50.638  1.00  0.00           C  
ATOM     88  H5R  PA     3      41.097  35.834  51.537  1.00  0.00           H  
ATOM     89  H5S  PA     3      41.380  35.557  49.821  1.00  0.00           H  
ATOM     90  C14  PA     3      40.608  33.857  50.880  1.00  0.00           C  
ATOM     91  H4R  PA     3      41.631  33.479  50.906  1.00  0.00           H  
ATOM     92  H4S  PA     3      40.098  33.381  50.039  1.00  0.00           H  
ATOM     93  C13  PA     3      39.952  33.470  52.218  1.00  0.00           C  
ATOM     94  H3R  PA     3      39.687  34.366  52.787  1.00  0.00           H  
ATOM     95  H3S  PA     3      40.679  32.914  52.814  1.00  0.00           H  
ATOM     96  C12  PA     3      38.722  32.576  52.027  1.00  0.00           C  
ATOM     97  H2R  PA     3      39.000  31.688  51.457  1.00  0.00           H  
ATOM     98  H2S  PA     3      37.952  33.102  51.459  1.00  0.00           H  
ATOM     99  C11  PE     4      38.154  32.142  53.350  1.00  0.00           C  
ATOM    100  O12  PE     4      38.818  31.944  54.356  1.00  0.00           O  
ATOM    101  O11  PE     4      36.831  31.967  53.247  1.00  0.00           O  
ATOM    102  C1   PE     4      36.138  31.420  54.392  1.00  0.00           C  
ATOM    103  HR   PE     4      36.674  30.547  54.768  1.00  0.00           H  
ATOM    104  HS   PE     4      35.155  31.096  54.046  1.00  0.00           H  
ATOM    105  C2   PE     4      35.909  32.452  55.522  1.00  0.00           C  
ATOM    106  HX   PE     4      36.849  32.860  55.904  1.00  0.00           H  
ATOM    107  C3   PE     4      35.176  31.730  56.670  1.00  0.00           C  
ATOM    108  HA   PE     4      34.490  31.000  56.227  1.00  0.00           H  
ATOM    109  HB   PE     4      34.580  32.451  57.226  1.00  0.00           H  
ATOM    110  O31  PE     4      36.110  31.048  57.568  1.00  0.00           O  
ATOM    111  P31  PE     4      36.648  31.730  58.915  1.00  0.00           P  
ATOM    112  O32  PE     4      37.664  32.840  58.392  1.00  0.00           O  
ATOM    113  C31  PE     4      39.021  32.499  58.012  1.00  0.00           C  
ATOM    114  H1A  PE     4      39.360  33.165  57.215  1.00  0.00           H  
ATOM    115  H1B  PE     4      39.068  31.472  57.637  1.00  0.00           H  
ATOM    116  C32  PE     4      39.946  32.661  59.228  1.00  0.00           C  
ATOM    117  H2A  PE     4      39.645  31.993  60.037  1.00  0.00           H  
ATOM    118  H2B  PE     4      40.977  32.425  58.954  1.00  0.00           H  
ATOM    119  N31  PE     4      39.968  34.041  59.804  1.00  0.00           N  
ATOM    120 HN1A  PE     4      39.052  34.322  60.198  1.00  0.00           H  
ATOM    121 HN1B  PE     4      40.661  34.076  60.579  1.00  0.00           H  
ATOM    122 HN1C  PE     4      40.249  34.771  59.113  1.00  0.00           H  
ATOM    123  O33  PE     4      35.501  32.387  59.595  1.00  0.00           O  
ATOM    124  O34  PE     4      37.432  30.720  59.674  1.00  0.00           O  
ATOM    125  O21  PE     4      35.038  33.521  55.057  1.00  0.00           O  
ATOM    126  C21  PE     4      35.573  34.624  54.499  1.00  0.00           C  
ATOM    127  O22  PE     4      36.769  34.792  54.318  1.00  0.00           O  
ATOM    128  C12  OL     5      34.489  35.617  54.132  1.00  0.00           C  
ATOM    129  H2R  OL     5      33.676  35.067  53.651  1.00  0.00           H  
ATOM    130  H2S  OL     5      34.082  36.029  55.057  1.00  0.00           H  
ATOM    131  C13  OL     5      34.961  36.769  53.209  1.00  0.00           C  
ATOM    132  H3R  OL     5      35.825  37.260  53.659  1.00  0.00           H  
ATOM    133  H3S  OL     5      35.289  36.353  52.253  1.00  0.00           H  
ATOM    134  C14  OL     5      33.850  37.826  52.985  1.00  0.00           C  
ATOM    135  H4R  OL     5      32.943  37.333  52.630  1.00  0.00           H  
ATOM    136  H4S  OL     5      33.585  38.268  53.948  1.00  0.00           H  
ATOM    137  C15  OL     5      34.202  38.977  52.010  1.00  0.00           C  
ATOM    138  H5R  OL     5      33.340  39.641  51.955  1.00  0.00           H  
ATOM    139  H5S  OL     5      35.028  39.580  52.399  1.00  0.00           H  
ATOM    140  C16  OL     5      34.531  38.524  50.575  1.00  0.00           C  
ATOM    141  H6R  OL     5      35.459  37.956  50.576  1.00  0.00           H  
ATOM    142  H6S  OL     5      33.742  37.855  50.224  1.00  0.00           H  
ATOM    143  C17  OL     5      34.638  39.756  49.643  1.00  0.00           C  
ATOM    144  H7R  OL     5      33.656  40.219  49.564  1.00  0.00           H  
ATOM    145  H7S  OL     5      35.285  40.502  50.110  1.00  0.00           H  
ATOM    146  C18  OL     5      35.167  39.513  48.217  1.00  0.00           C  
ATOM    147  H8R  OL     5      35.192  40.474  47.700  1.00  0.00           H  
ATOM    148  H8S  OL     5      36.194  39.153  48.283  1.00  0.00           H  
ATOM    149  C19  OL     5      34.354  38.494  47.444  1.00  0.00           C  
ATOM    150  H9R  OL     5      34.212  37.548  47.958  1.00  0.00           H  
ATOM    151 C110  OL     5      33.859  38.649  46.219  1.00  0.00           C  
ATOM    152 H10R  OL     5      33.292  37.834  45.775  1.00  0.00           H  
ATOM    153 C111  OL     5      33.883  39.933  45.414  1.00  0.00           C  
ATOM    154 H11R  OL     5      33.111  39.910  44.640  1.00  0.00           H  
ATOM    155 H11S  OL     5      33.628  40.743  46.090  1.00  0.00           H  
ATOM    156 C112  OL     5      35.248  40.254  44.772  1.00  0.00           C  
ATOM    157 H12R  OL     5      35.249  41.273  44.376  1.00  0.00           H  
ATOM    158 H12S  OL     5      36.015  40.217  45.547  1.00  0.00           H  
ATOM    159 C113  OL     5      35.652  39.299  43.642  1.00  0.00           C  
ATOM    160 H13R  OL     5      36.718  39.446  43.448  1.00  0.00           H  
ATOM    161 H13S  OL     5      35.521  38.275  43.987  1.00  0.00           H  
ATOM    162 C114  OL     5      34.853  39.494  42.334  1.00  0.00           C  
ATOM    163 H14R  OL     5      33.868  39.033  42.430  1.00  0.00           H  
ATOM    164 H14S  OL     5      34.682  40.558  42.159  1.00  0.00           H  
ATOM    165 C115  OL     5      35.596  38.911  41.112  1.00  0.00           C  
ATOM    166 H15R  OL     5      35.057  39.173  40.198  1.00  0.00           H  
ATOM    167 H15S  OL     5      36.577  39.387  41.053  1.00  0.00           H  
ATOM    168 C116  OL     5      35.766  37.378  41.146  1.00  0.00           C  
ATOM    169 H16R  OL     5      36.183  37.053  42.100  1.00  0.00           H  
ATOM    170 H16S  OL     5      34.780  36.920  41.045  1.00  0.00           H  
ATOM    171 C117  OL     5      36.672  36.886  40.000  1.00  0.00           C  
ATOM    172 H17R  OL     5      36.260  37.246  39.056  1.00  0.00           H  
ATOM    173 H17S  OL     5      37.670  37.317  40.105  1.00  0.00           H  
ATOM    174 C118  OL     5      36.794  35.354  39.942  1.00  0.00           C  
ATOM    175 H18R  OL     5      37.272  34.958  40.843  1.00  0.00           H  
ATOM    176 H18S  OL     5      37.397  35.058  39.081  1.00  0.00           H  
ATOM    177 H18T  OL     5      35.802  34.910  39.845  1.00  0.00           H  
TER     178       OL     5 
ATOM    178 C116  PA     6      39.240  61.088  45.003  1.00  0.00           C  
ATOM    179 H16R  PA     6      39.315  60.004  44.882  1.00  0.00           H  
ATOM    180 H16S  PA     6      40.244  61.517  44.995  1.00  0.00           H  
ATOM    181 H16T  PA     6      38.688  61.483  44.148  1.00  0.00           H  
ATOM    182 C115  PA     6      38.519  61.430  46.316  1.00  0.00           C  
ATOM    183 H15R  PA     6      39.114  61.088  47.163  1.00  0.00           H  
ATOM    184 H15S  PA     6      37.579  60.877  46.347  1.00  0.00           H  
ATOM    185 C114  PA     6      38.229  62.934  46.492  1.00  0.00           C  
ATOM    186 H14R  PA     6      37.636  63.285  45.644  1.00  0.00           H  
ATOM    187 H14S  PA     6      39.165  63.502  46.502  1.00  0.00           H  
ATOM    188 C113  PA     6      37.444  63.193  47.795  1.00  0.00           C  
ATOM    189 H13R  PA     6      36.648  62.452  47.869  1.00  0.00           H  
ATOM    190 H13S  PA     6      36.958  64.169  47.747  1.00  0.00           H  
ATOM    191 C112  PA     6      38.312  63.122  49.068  1.00  0.00           C  
ATOM    192 H12R  PA     6      39.081  63.894  49.032  1.00  0.00           H  
ATOM    193 H12S  PA     6      38.827  62.162  49.103  1.00  0.00           H  
ATOM    194 C111  PA     6      37.466  63.294  50.345  1.00  0.00           C  
ATOM    195 H11R  PA     6      36.594  62.652  50.267  1.00  0.00           H  
ATOM    196 H11S  PA     6      37.103  64.323  50.423  1.00  0.00           H  
ATOM    197 C110  PA     6      38.210  62.908  51.635  1.00  0.00           C  
ATOM    198 H10R  PA     6      38.514  61.860  51.573  1.00  0.00           H  
ATOM    199 H10S  PA     6      37.519  62.995  52.477  1.00  0.00           H  
ATOM    200  C19  PA     6      39.445  63.780  51.904  1.00  0.00           C  
ATOM    201  H9R  PA     6      39.192  64.829  51.741  1.00  0.00           H  
ATOM    202  H9S  PA     6      40.239  63.521  51.198  1.00  0.00           H  
ATOM    203  C18  PA     6      39.963  63.612  53.341  1.00  0.00           C  
ATOM    204  H8R  PA     6      40.154  62.557  53.549  1.00  0.00           H  
ATOM    205  H8S  PA     6      39.196  63.962  54.037  1.00  0.00           H  
ATOM    206  C17  PA     6      41.252  64.423  53.536  1.00  0.00           C  
ATOM    207  H7R  PA     6      41.054  65.458  53.246  1.00  0.00           H  
ATOM    208  H7S  PA     6      42.012  64.027  52.857  1.00  0.00           H  
ATOM    209  C16  PA     6      41.774  64.387  54.987  1.00  0.00           C  
ATOM    210  H6R  PA     6      42.037  63.365  55.265  1.00  0.00           H  
ATOM    211  H6S  PA     6      40.976  64.711  55.656  1.00  0.00           H  
ATOM    212  C15  PA     6      42.988  65.313  55.184  1.00  0.00           C  
ATOM    213  H5R  PA     6      42.634  66.348  55.166  1.00  0.00           H  
ATOM    214  H5S  PA     6      43.663  65.194  54.336  1.00  0.00           H  
ATOM    215  C14  PA     6      43.787  65.069  56.484  1.00  0.00           C  
ATOM    216  H4R  PA     6      44.574  65.824  56.523  1.00  0.00           H  
ATOM    217  H4S  PA     6      44.292  64.099  56.445  1.00  0.00           H  
ATOM    218  C13  PA     6      42.946  65.190  57.773  1.00  0.00           C  
ATOM    219  H3R  PA     6      41.949  65.558  57.523  1.00  0.00           H  
ATOM    220  H3S  PA     6      43.403  65.955  58.405  1.00  0.00           H  
ATOM    221  C12  PA     6      42.822  63.876  58.584  1.00  0.00           C  
ATOM    222  H2R  PA     6      43.755  63.666  59.112  1.00  0.00           H  
ATOM    223  H2S  PA     6      42.639  63.032  57.918  1.00  0.00           H  
ATOM    224  C11  PC     7      41.691  63.932  59.587  1.00  0.00           C  
ATOM    225  O12  PC     7      41.360  64.941  60.190  1.00  0.00           O  
ATOM    226  O11  PC     7      41.075  62.747  59.762  1.00  0.00           O  
ATOM    227  C1   PC     7      39.907  62.709  60.636  1.00  0.00           C  
ATOM    228  HR   PC     7      40.102  63.325  61.516  1.00  0.00           H  
ATOM    229  HS   PC     7      39.736  61.680  60.962  1.00  0.00           H  
ATOM    230  C2   PC     7      38.635  63.212  59.905  1.00  0.00           C  
ATOM    231  HX   PC     7      38.835  64.183  59.448  1.00  0.00           H  
ATOM    232  C3   PC     7      37.458  63.414  60.874  1.00  0.00           C  
ATOM    233  HA   PC     7      37.269  62.503  61.449  1.00  0.00           H  
ATOM    234  HB   PC     7      36.546  63.691  60.339  1.00  0.00           H  
ATOM    235  O31  PC     7      37.814  64.521  61.727  1.00  0.00           O  
ATOM    236  P31  PC     7      37.736  64.435  63.298  1.00  0.00           P  
ATOM    237  O32  PC     7      36.191  64.538  63.579  1.00  0.00           O  
ATOM    238  C31  PC     7      35.652  65.599  64.377  1.00  0.00           C  
ATOM    239  H1A  PC     7      35.865  66.564  63.915  1.00  0.00           H  
ATOM    240  H1B  PC     7      36.092  65.561  65.374  1.00  0.00           H  
ATOM    241  C32  PC     7      34.143  65.360  64.439  1.00  0.00           C  
ATOM    242  H2A  PC     7      33.947  64.294  64.574  1.00  0.00           H  
ATOM    243  H2B  PC     7      33.707  65.660  63.489  1.00  0.00           H  
ATOM    244  N31  PC     7      33.365  66.080  65.503  1.00  0.00           N  
ATOM    245  C33  PC     7      31.925  65.860  65.177  1.00  0.00           C  
ATOM    246  H3A  PC     7      31.692  66.437  64.281  1.00  0.00           H  
ATOM    247  H3B  PC     7      31.291  66.174  66.007  1.00  0.00           H  
ATOM    248  H3C  PC     7      31.782  64.794  64.981  1.00  0.00           H  
ATOM    249  C34  PC     7      33.684  65.522  66.852  1.00  0.00           C  
ATOM    250  H4A  PC     7      33.648  64.434  66.796  1.00  0.00           H  
ATOM    251  H4B  PC     7      32.948  65.897  67.564  1.00  0.00           H  
ATOM    252  H4C  PC     7      34.689  65.850  67.125  1.00  0.00           H  
ATOM    253  C35  PC     7      33.656  67.547  65.521  1.00  0.00           C  
ATOM    254  H5A  PC     7      33.563  67.951  64.511  1.00  0.00           H  
ATOM    255  H5B  PC     7      34.676  67.704  65.872  1.00  0.00           H  
ATOM    256  H5C  PC     7      32.957  68.038  66.201  1.00  0.00           H  
ATOM    257  O33  PC     7      38.218  63.113  63.773  1.00  0.00           O  
ATOM    258  O34  PC     7      38.423  65.654  63.774  1.00  0.00           O  
ATOM    259  O21  PC     7      38.258  62.261  58.883  1.00  0.00           O  
ATOM    260  C21  PC     7      38.941  62.356  57.724  1.00  0.00           C  
ATOM    261  O22  PC     7      39.521  63.352  57.337  1.00  0.00           O  
ATOM    262  C12  OL     8      38.824  61.114  56.911  1.00  0.00           C  
ATOM    263  H2R  OL     8      39.756  60.954  56.366  1.00  0.00           H  
ATOM    264  H2S  OL     8      38.676  60.263  57.579  1.00  0.00           H  
ATOM    265  C13  OL     8      37.642  61.223  55.942  1.00  0.00           C  
ATOM    266  H3R  OL     8      36.711  61.362  56.500  1.00  0.00           H  
ATOM    267  H3S  OL     8      37.770  62.076  55.272  1.00  0.00           H  
ATOM    268  C14  OL     8      37.616  59.938  55.116  1.00  0.00           C  
ATOM    269  H4R  OL     8      38.604  59.794  54.671  1.00  0.00           H  
ATOM    270  H4S  OL     8      37.436  59.091  55.780  1.00  0.00           H  
ATOM    271  C15  OL     8      36.578  59.965  53.989  1.00  0.00           C  
ATOM    272  H5R  OL     8      35.568  59.894  54.399  1.00  0.00           H  
ATOM    273  H5S  OL     8      36.657  60.916  53.458  1.00  0.00           H  
ATOM    274  C16  OL     8      36.830  58.796  53.022  1.00  0.00           C  
ATOM    275  H6R  OL     8      36.029  58.768  52.281  1.00  0.00           H  
ATOM    276  H6S  OL     8      37.768  58.975  52.494  1.00  0.00           H  
ATOM    277  C17  OL     8      36.932  57.441  53.750  1.00  0.00           C  
ATOM    278  H7R  OL     8      37.949  57.294  54.125  1.00  0.00           H  
ATOM    279  H7S  OL     8      36.272  57.455  54.615  1.00  0.00           H  
ATOM    280  C18  OL     8      36.515  56.251  52.878  1.00  0.00           C  
ATOM    281  H8R  OL     8      36.578  55.338  53.472  1.00  0.00           H  
ATOM    282  H8S  OL     8      35.470  56.405  52.613  1.00  0.00           H  
ATOM    283  C19  OL     8      37.388  56.105  51.651  1.00  0.00           C  
ATOM    284  H9R  OL     8      38.443  56.328  51.815  1.00  0.00           H  
ATOM    285 C110  OL     8      36.962  55.756  50.439  1.00  0.00           C  
ATOM    286 H10R  OL     8      37.686  55.691  49.629  1.00  0.00           H  
ATOM    287 C111  OL     8      35.541  55.346  50.075  1.00  0.00           C  
ATOM    288 H11R  OL     8      34.872  55.392  50.934  1.00  0.00           H  
ATOM    289 H11S  OL     8      35.127  56.029  49.330  1.00  0.00           H  
ATOM    290 C112  OL     8      35.514  53.891  49.564  1.00  0.00           C  
ATOM    291 H12R  OL     8      36.034  53.274  50.299  1.00  0.00           H  
ATOM    292 H12S  OL     8      34.481  53.534  49.528  1.00  0.00           H  
ATOM    293 C113  OL     8      36.183  53.647  48.198  1.00  0.00           C  
ATOM    294 H13R  OL     8      37.215  54.002  48.219  1.00  0.00           H  
ATOM    295 H13S  OL     8      36.236  52.570  48.032  1.00  0.00           H  
ATOM    296 C114  OL     8      35.454  54.301  47.012  1.00  0.00           C  
ATOM    297 H14R  OL     8      34.387  54.082  47.057  1.00  0.00           H  
ATOM    298 H14S  OL     8      35.562  55.384  47.074  1.00  0.00           H  
ATOM    299 C115  OL     8      36.021  53.800  45.673  1.00  0.00           C  
ATOM    300 H15R  OL     8      37.112  53.817  45.722  1.00  0.00           H  
ATOM    301 H15S  OL     8      35.713  52.762  45.526  1.00  0.00           H  
ATOM    302 C116  OL     8      35.549  54.694  44.510  1.00  0.00           C  
ATOM    303 H16R  OL     8      34.459  54.770  44.528  1.00  0.00           H  
ATOM    304 H16S  OL     8      35.946  55.695  44.686  1.00  0.00           H  
ATOM    305 C117  OL     8      36.017  54.234  43.113  1.00  0.00           C  
ATOM    306 H17R  OL     8      37.101  54.085  43.124  1.00  0.00           H  
ATOM    307 H17S  OL     8      35.560  53.276  42.860  1.00  0.00           H  
ATOM    308 C118  OL     8      35.614  55.259  42.032  1.00  0.00           C  
ATOM    309 H18R  OL     8      34.525  55.343  42.004  1.00  0.00           H  
ATOM    310 H18S  OL     8      35.957  54.947  41.043  1.00  0.00           H  
ATOM    311 H18T  OL     8      36.032  56.246  42.245  1.00  0.00           H  
TER     312       OL     8 
ATOM    312 C116  PA     9      26.416  -2.668  40.293  1.00  0.00           C  
ATOM    313 H16R  PA     9      26.669  -1.606  40.277  1.00  0.00           H  
ATOM    314 H16S  PA     9      25.452  -2.810  39.800  1.00  0.00           H  
ATOM    315 H16T  PA     9      27.179  -3.197  39.723  1.00  0.00           H  
ATOM    316 C115  PA     9      26.373  -3.209  41.733  1.00  0.00           C  
ATOM    317 H15R  PA     9      27.395  -3.295  42.105  1.00  0.00           H  
ATOM    318 H15S  PA     9      25.963  -4.221  41.708  1.00  0.00           H  
ATOM    319 C114  PA     9      25.555  -2.310  42.693  1.00  0.00           C  
ATOM    320 H14R  PA     9      24.538  -2.199  42.309  1.00  0.00           H  
ATOM    321 H14S  PA     9      26.010  -1.318  42.702  1.00  0.00           H  
ATOM    322 C113  PA     9      25.519  -2.852  44.141  1.00  0.00           C  
ATOM    323 H13R  PA     9      26.537  -2.822  44.535  1.00  0.00           H  
ATOM    324 H13S  PA     9      25.201  -3.895  44.110  1.00  0.00           H  
ATOM    325 C112  PA     9      24.575  -2.067  45.089  1.00  0.00           C  
ATOM    326 H12R  PA     9      23.590  -2.018  44.619  1.00  0.00           H  
ATOM    327 H12S  PA     9      24.943  -1.043  45.174  1.00  0.00           H  
ATOM    328 C111  PA     9      24.414  -2.651  46.522  1.00  0.00           C  
ATOM    329 H11R  PA     9      25.396  -2.791  46.979  1.00  0.00           H  
ATOM    330 H11S  PA     9      23.932  -3.631  46.469  1.00  0.00           H  
ATOM    331 C110  PA     9      23.582  -1.723  47.440  1.00  0.00           C  
ATOM    332 H10R  PA     9      22.586  -1.613  47.005  1.00  0.00           H  
ATOM    333 H10S  PA     9      24.040  -0.734  47.432  1.00  0.00           H  
ATOM    334  C19  PA     9      23.456  -2.192  48.912  1.00  0.00           C  
ATOM    335  H9R  PA     9      24.408  -2.616  49.226  1.00  0.00           H  
ATOM    336  H9S  PA     9      22.718  -2.992  48.979  1.00  0.00           H  
ATOM    337  C18  PA     9      23.092  -1.079  49.924  1.00  0.00           C  
ATOM    338  H8R  PA     9      22.224  -0.517  49.580  1.00  0.00           H  
ATOM    339  H8S  PA     9      23.927  -0.379  49.998  1.00  0.00           H  
ATOM    340  C17  PA     9      22.770  -1.644  51.319  1.00  0.00           C  
ATOM    341  H7R  PA     9      23.438  -2.474  51.552  1.00  0.00           H  
ATOM    342  H7S  PA     9      21.760  -2.057  51.304  1.00  0.00           H  
ATOM    343  C16  PA     9      22.852  -0.603  52.449  1.00  0.00           C  
ATOM    344  H6R  PA     9      22.145   0.211  52.267  1.00  0.00           H  
ATOM    345  H6S  PA     9      23.853  -0.166  52.482  1.00  0.00           H  
ATOM    346  C15  PA     9      22.504  -1.304  53.773  1.00  0.00           C  
ATOM    347  H5R  PA     9      23.226  -2.096  53.985  1.00  0.00           H  
ATOM    348  H5S  PA     9      21.532  -1.785  53.656  1.00  0.00           H  
ATOM    349  C14  PA     9      22.408  -0.346  54.965  1.00  0.00           C  
ATOM    350  H4R  PA     9      21.983  -0.897  55.806  1.00  0.00           H  
ATOM    351  H4S  PA     9      21.711   0.454  54.707  1.00  0.00           H  
ATOM    352  C13  PA     9      23.739   0.288  55.406  1.00  0.00           C  
ATOM    353  H3R  PA     9      24.131   0.941  54.621  1.00  0.00           H  
ATOM    354  H3S  PA     9      24.488  -0.480  55.594  1.00  0.00           H  
ATOM    355  C12  PA     9      23.520   1.082  56.705  1.00  0.00           C  
ATOM    356  H2R  PA     9      23.258   0.400  57.517  1.00  0.00           H  
ATOM    357  H2S  PA     9      22.695   1.781  56.579  1.00  0.00           H  
ATOM    358  C11  PS    10      24.733   1.884  57.078  1.00  0.00           C  
ATOM    359  O12  PS    10      25.496   2.354  56.256  1.00  0.00           O  
ATOM    360  O11  PS    10      24.852   2.052  58.408  1.00  0.00           O  
ATOM    361  C1   PS    10      26.005   2.808  58.879  1.00  0.00           C  
ATOM    362  HR   PS    10      26.873   2.606  58.243  1.00  0.00           H  
ATOM    363  HS   PS    10      26.240   2.441  59.875  1.00  0.00           H  
ATOM    364  C2   PS    10      25.727   4.342  58.972  1.00  0.00           C  
ATOM    365  HX   PS    10      26.550   4.803  59.513  1.00  0.00           H  
ATOM    366  C3   PS    10      24.436   4.634  59.794  1.00  0.00           C  
ATOM    367  HA   PS    10      24.580   4.288  60.823  1.00  0.00           H  
ATOM    368  HB   PS    10      23.602   4.067  59.372  1.00  0.00           H  
ATOM    369  O31  PS    10      24.055   6.045  59.783  1.00  0.00           O  
ATOM    370  P31  PS    10      24.750   7.139  60.715  1.00  0.00           P  
ATOM    371  O32  PS    10      26.158   7.435  60.014  1.00  0.00           O  
ATOM    372  C31  PS    10      27.425   7.025  60.580  1.00  0.00           C  
ATOM    373  H1A  PS    10      28.131   6.860  59.764  1.00  0.00           H  
ATOM    374  H1B  PS    10      27.317   6.083  61.117  1.00  0.00           H  
ATOM    375  C32  PS    10      27.925   8.162  61.490  1.00  0.00           C  
ATOM    376  H2A  PS    10      27.078   8.505  62.086  1.00  0.00           H  
ATOM    377  N31  PS    10      28.382   9.368  60.693  1.00  0.00           N  
ATOM    378 HN1A  PS    10      29.271   9.147  60.209  1.00  0.00           H  
ATOM    379 HN1B  PS    10      27.686   9.682  59.986  1.00  0.00           H  
ATOM    380 HN1C  PS    10      28.580  10.166  61.333  1.00  0.00           H  
ATOM    381  C33  PS    10      28.945   7.652  62.506  1.00  0.00           C  
ATOM    382  O33  PS    10      23.955   8.383  60.641  1.00  0.00           O  
ATOM    383  O34  PS    10      24.972   6.515  62.050  1.00  0.00           O  
ATOM    384  O21  PS    10      25.634   4.925  57.635  1.00  0.00           O  
ATOM    385  C21  PS    10      26.771   5.327  57.031  1.00  0.00           C  
ATOM    386  O22  PS    10      27.845   5.428  57.607  1.00  0.00           O  
ATOM    387  O35  PS    10      28.651   6.737  63.260  1.00  0.00           O  
ATOM    388  O36  PS    10      29.935   8.323  62.738  1.00  0.00           O  
ATOM    389  C12  OL    11      26.604   5.617  55.553  1.00  0.00           C  
ATOM    390  H2R  OL    11      26.798   4.708  54.985  1.00  0.00           H  
ATOM    391  H2S  OL    11      25.568   5.868  55.365  1.00  0.00           H  
ATOM    392  C13  OL    11      27.511   6.756  55.040  1.00  0.00           C  
ATOM    393  H3R  OL    11      27.335   7.651  55.643  1.00  0.00           H  
ATOM    394  H3S  OL    11      28.559   6.475  55.174  1.00  0.00           H  
ATOM    395  C14  OL    11      27.258   7.105  53.557  1.00  0.00           C  
ATOM    396  H4R  OL    11      26.180   7.152  53.383  1.00  0.00           H  
ATOM    397  H4S  OL    11      27.652   8.104  53.364  1.00  0.00           H  
ATOM    398  C15  OL    11      27.925   6.114  52.577  1.00  0.00           C  
ATOM    399  H5R  OL    11      28.985   6.036  52.833  1.00  0.00           H  
ATOM    400  H5S  OL    11      27.492   5.119  52.693  1.00  0.00           H  
ATOM    401  C16  OL    11      27.813   6.510  51.091  1.00  0.00           C  
ATOM    402  H6R  OL    11      28.381   7.426  50.920  1.00  0.00           H  
ATOM    403  H6S  OL    11      28.270   5.721  50.491  1.00  0.00           H  
ATOM    404  C17  OL    11      26.373   6.728  50.590  1.00  0.00           C  
ATOM    405  H7R  OL    11      25.777   5.835  50.791  1.00  0.00           H  
ATOM    406  H7S  OL    11      25.920   7.560  51.134  1.00  0.00           H  
ATOM    407  C18  OL    11      26.333   7.020  49.080  1.00  0.00           C  
ATOM    408  H8R  OL    11      25.320   7.334  48.828  1.00  0.00           H  
ATOM    409  H8S  OL    11      27.008   7.847  48.860  1.00  0.00           H  
ATOM    410  C19  OL    11      26.687   5.780  48.281  1.00  0.00           C  
ATOM    411  H9R  OL    11      26.281   4.860  48.698  1.00  0.00           H  
ATOM    412 C110  OL    11      27.442   5.722  47.185  1.00  0.00           C  
ATOM    413 H10R  OL    11      27.632   4.750  46.737  1.00  0.00           H  
ATOM    414 C111  OL    11      28.104   6.895  46.481  1.00  0.00           C  
ATOM    415 H11R  OL    11      28.230   7.742  47.156  1.00  0.00           H  
ATOM    416 H11S  OL    11      29.110   6.614  46.159  1.00  0.00           H  
ATOM    417 C112  OL    11      27.304   7.367  45.254  1.00  0.00           C  
ATOM    418 H12R  OL    11      27.431   6.652  44.438  1.00  0.00           H  
ATOM    419 H12S  OL    11      26.242   7.410  45.501  1.00  0.00           H  
ATOM    420 C113  OL    11      27.804   8.763  44.829  1.00  0.00           C  
ATOM    421 H13R  OL    11      27.747   9.411  45.708  1.00  0.00           H  
ATOM    422 H13S  OL    11      28.859   8.677  44.555  1.00  0.00           H  
ATOM    423 C114  OL    11      27.027   9.442  43.678  1.00  0.00           C  
ATOM    424 H14R  OL    11      27.200   8.918  42.737  1.00  0.00           H  
ATOM    425 H14S  OL    11      25.955   9.406  43.887  1.00  0.00           H  
ATOM    426 C115  OL    11      27.439  10.919  43.530  1.00  0.00           C  
ATOM    427 H15R  OL    11      27.238  11.407  44.486  1.00  0.00           H  
ATOM    428 H15S  OL    11      28.513  10.999  43.349  1.00  0.00           H  
ATOM    429 C116  OL    11      26.652  11.694  42.456  1.00  0.00           C  
ATOM    430 H16R  OL    11      25.597  11.423  42.529  1.00  0.00           H  
ATOM    431 H16S  OL    11      26.740  12.756  42.692  1.00  0.00           H  
ATOM    432 C117  OL    11      27.123  11.511  41.002  1.00  0.00           C  
ATOM    433 H17R  OL    11      28.122  11.943  40.898  1.00  0.00           H  
ATOM    434 H17S  OL    11      27.181  10.451  40.746  1.00  0.00           H  
ATOM    435 C118  OL    11      26.163  12.238  40.041  1.00  0.00           C  
ATOM    436 H18R  OL    11      26.057  13.279  40.354  1.00  0.00           H  
ATOM    437 H18S  OL    11      25.174  11.772  40.049  1.00  0.00           H  
ATOM    438 H18T  OL    11      26.544  12.221  39.018  1.00  0.00           H  
TER     439       OL    11 
ATOM    439 C116  PA    12      21.591  35.520  38.783  1.00  0.00           C  
ATOM    440 H16R  PA    12      21.869  34.590  39.284  1.00  0.00           H  
ATOM    441 H16S  PA    12      22.492  36.118  38.633  1.00  0.00           H  
ATOM    442 H16T  PA    12      21.140  35.291  37.817  1.00  0.00           H  
ATOM    443 C115  PA    12      20.592  36.305  39.635  1.00  0.00           C  
ATOM    444 H15R  PA    12      20.338  37.226  39.115  1.00  0.00           H  
ATOM    445 H15S  PA    12      21.084  36.579  40.567  1.00  0.00           H  
ATOM    446 C114  PA    12      19.285  35.536  39.894  1.00  0.00           C  
ATOM    447 H14R  PA    12      19.493  34.472  40.021  1.00  0.00           H  
ATOM    448 H14S  PA    12      18.652  35.620  39.008  1.00  0.00           H  
ATOM    449 C113  PA    12      18.523  36.066  41.126  1.00  0.00           C  
ATOM    450 H13R  PA    12      17.549  35.577  41.175  1.00  0.00           H  
ATOM    451 H13S  PA    12      18.338  37.136  41.002  1.00  0.00           H  
ATOM    452 C112  PA    12      19.290  35.809  42.445  1.00  0.00           C  
ATOM    453 H12R  PA    12      20.219  36.379  42.435  1.00  0.00           H  
ATOM    454 H12S  PA    12      19.560  34.753  42.498  1.00  0.00           H  
ATOM    455 C111  PA    12      18.488  36.210  43.700  1.00  0.00           C  
ATOM    456 H11R  PA    12      17.545  35.662  43.704  1.00  0.00           H  
ATOM    457 H11S  PA    12      18.255  37.274  43.632  1.00  0.00           H  
ATOM    458 C110  PA    12      19.209  35.921  45.036  1.00  0.00           C  
ATOM    459 H10R  PA    12      20.257  36.231  44.975  1.00  0.00           H  
ATOM    460 H10S  PA    12      19.186  34.844  45.203  1.00  0.00           H  
ATOM    461  C19  PA    12      18.539  36.606  46.249  1.00  0.00           C  
ATOM    462  H9R  PA    12      17.507  36.257  46.314  1.00  0.00           H  
ATOM    463  H9S  PA    12      18.507  37.684  46.072  1.00  0.00           H  
ATOM    464  C18  PA    12      19.240  36.284  47.594  1.00  0.00           C  
ATOM    465  H8R  PA    12      20.317  36.432  47.487  1.00  0.00           H  
ATOM    466  H8S  PA    12      19.079  35.225  47.807  1.00  0.00           H  
ATOM    467  C17  PA    12      18.742  37.112  48.805  1.00  0.00           C  
ATOM    468  H7R  PA    12      17.654  37.170  48.779  1.00  0.00           H  
ATOM    469  H7S  PA    12      19.136  38.129  48.723  1.00  0.00           H  
ATOM    470  C16  PA    12      19.120  36.525  50.185  1.00  0.00           C  
ATOM    471  H6R  PA    12      20.194  36.346  50.234  1.00  0.00           H  
ATOM    472  H6S  PA    12      18.620  35.560  50.303  1.00  0.00           H  
ATOM    473  C15  PA    12      18.711  37.467  51.341  1.00  0.00           C  
ATOM    474  H5R  PA    12      17.688  37.803  51.166  1.00  0.00           H  
ATOM    475  H5S  PA    12      19.341  38.360  51.313  1.00  0.00           H  
ATOM    476  C14  PA    12      18.793  36.839  52.753  1.00  0.00           C  
ATOM    477  H4R  PA    12      19.800  36.468  52.956  1.00  0.00           H  
ATOM    478  H4S  PA    12      18.118  35.981  52.796  1.00  0.00           H  
ATOM    479  C13  PA    12      18.384  37.861  53.839  1.00  0.00           C  
ATOM    480  H3R  PA    12      17.327  38.092  53.703  1.00  0.00           H  
ATOM    481  H3S  PA    12      18.919  38.799  53.688  1.00  0.00           H  
ATOM    482  C12  PA    12      18.622  37.389  55.291  1.00  0.00           C  
ATOM    483  H2R  PA    12      19.683  37.450  55.533  1.00  0.00           H  
ATOM    484  H2S  PA    12      18.305  36.349  55.398  1.00  0.00           H  
ATOM    485  C11  PE    13      17.835  38.237  56.266  1.00  0.00           C  
ATOM    486  O12  PE    13      16.649  38.446  56.115  1.00  0.00           O  
ATOM    487  O11  PE    13      18.565  38.751  57.274  1.00  0.00           O  
ATOM    488  C1   PE    13      17.881  39.625  58.232  1.00  0.00           C  
ATOM    489  HR   PE    13      17.727  39.084  59.170  1.00  0.00           H  
ATOM    490  HS   PE    13      16.908  39.946  57.856  1.00  0.00           H  
ATOM    491  C2   PE    13      18.727  40.890  58.490  1.00  0.00           C  
ATOM    492  HX   PE    13      19.648  40.594  58.998  1.00  0.00           H  
ATOM    493  C3   PE    13      17.986  41.878  59.402  1.00  0.00           C  
ATOM    494  HA   PE    13      16.941  42.010  59.096  1.00  0.00           H  
ATOM    495  HB   PE    13      18.503  42.844  59.385  1.00  0.00           H  
ATOM    496  O31  PE    13      18.068  41.306  60.722  1.00  0.00           O  
ATOM    497  P31  PE    13      17.748  42.126  62.023  1.00  0.00           P  
ATOM    498  O32  PE    13      16.190  41.907  62.234  1.00  0.00           O  
ATOM    499  C31  PE    13      15.235  42.983  62.127  1.00  0.00           C  
ATOM    500  H1A  PE    13      14.812  43.031  61.118  1.00  0.00           H  
ATOM    501  H1B  PE    13      15.723  43.933  62.365  1.00  0.00           H  
ATOM    502  C32  PE    13      14.157  42.747  63.195  1.00  0.00           C  
ATOM    503  H2A  PE    13      14.654  42.647  64.163  1.00  0.00           H  
ATOM    504  H2B  PE    13      13.470  43.596  63.227  1.00  0.00           H  
ATOM    505  N31  PE    13      13.326  41.501  63.023  1.00  0.00           N  
ATOM    506 HN1A  PE    13      13.903  40.639  63.086  1.00  0.00           H  
ATOM    507 HN1B  PE    13      12.582  41.445  63.746  1.00  0.00           H  
ATOM    508 HN1C  PE    13      12.828  41.491  62.109  1.00  0.00           H  
ATOM    509  O33  PE    13      18.481  41.490  63.140  1.00  0.00           O  
ATOM    510  O34  PE    13      18.012  43.558  61.772  1.00  0.00           O  
ATOM    511  O21  PE    13      19.017  41.560  57.243  1.00  0.00           O  
ATOM    512  C21  PE    13      20.309  41.713  56.913  1.00  0.00           C  
ATOM    513  O22  PE    13      21.264  41.356  57.576  1.00  0.00           O  
ATOM    514  C12  OL    14      20.459  42.403  55.596  1.00  0.00           C  
ATOM    515  H2R  OL    14      19.630  43.098  55.447  1.00  0.00           H  
ATOM    516  H2S  OL    14      21.391  42.951  55.644  1.00  0.00           H  
ATOM    517  C13  OL    14      20.535  41.412  54.433  1.00  0.00           C  
ATOM    518  H3R  OL    14      21.366  40.725  54.604  1.00  0.00           H  
ATOM    519  H3S  OL    14      19.607  40.837  54.412  1.00  0.00           H  
ATOM    520  C14  OL    14      20.755  42.161  53.107  1.00  0.00           C  
ATOM    521  H4R  OL    14      19.852  42.736  52.883  1.00  0.00           H  
ATOM    522  H4S  OL    14      21.577  42.866  53.239  1.00  0.00           H  
ATOM    523  C15  OL    14      21.112  41.240  51.926  1.00  0.00           C  
ATOM    524  H5R  OL    14      22.005  40.664  52.178  1.00  0.00           H  
ATOM    525  H5S  OL    14      20.293  40.537  51.769  1.00  0.00           H  
ATOM    526  C16  OL    14      21.384  41.998  50.610  1.00  0.00           C  
ATOM    527  H6R  OL    14      20.590  42.730  50.445  1.00  0.00           H  
ATOM    528  H6S  OL    14      22.326  42.547  50.691  1.00  0.00           H  
ATOM    529  C17  OL    14      21.451  41.044  49.400  1.00  0.00           C  
ATOM    530  H7R  OL    14      22.334  40.405  49.484  1.00  0.00           H  
ATOM    531  H7S  OL    14      20.582  40.385  49.422  1.00  0.00           H  
ATOM    532  C18  OL    14      21.464  41.794  48.052  1.00  0.00           C  
ATOM    533  H8R  OL    14      21.082  41.140  47.266  1.00  0.00           H  
ATOM    534  H8S  OL    14      20.783  42.645  48.124  1.00  0.00           H  
ATOM    535  C19  OL    14      22.864  42.263  47.725  1.00  0.00           C  
ATOM    536  H9R  OL    14      23.442  42.626  48.572  1.00  0.00           H  
ATOM    537 C110  OL    14      23.460  42.168  46.541  1.00  0.00           C  
ATOM    538 H10R  OL    14      24.488  42.509  46.468  1.00  0.00           H  
ATOM    539 C111  OL    14      22.784  41.807  45.229  1.00  0.00           C  
ATOM    540 H11R  OL    14      21.750  42.153  45.255  1.00  0.00           H  
ATOM    541 H11S  OL    14      23.267  42.363  44.422  1.00  0.00           H  
ATOM    542 C112  OL    14      22.798  40.289  44.910  1.00  0.00           C  
ATOM    543 H12R  OL    14      23.815  39.923  44.763  1.00  0.00           H  
ATOM    544 H12S  OL    14      22.385  39.735  45.756  1.00  0.00           H  
ATOM    545 C113  OL    14      21.953  39.929  43.674  1.00  0.00           C  
ATOM    546 H13R  OL    14      21.948  38.844  43.552  1.00  0.00           H  
ATOM    547 H13S  OL    14      20.928  40.242  43.880  1.00  0.00           H  
ATOM    548 C114  OL    14      22.413  40.571  42.353  1.00  0.00           C  
ATOM    549 H14R  OL    14      22.311  41.657  42.413  1.00  0.00           H  
ATOM    550 H14S  OL    14      23.466  40.337  42.176  1.00  0.00           H  
ATOM    551 C115  OL    14      21.609  40.068  41.140  1.00  0.00           C  
ATOM    552 H15R  OL    14      21.852  40.726  40.304  1.00  0.00           H  
ATOM    553 H15S  OL    14      21.957  39.065  40.885  1.00  0.00           H  
ATOM    554 C116  OL    14      20.076  40.023  41.344  1.00  0.00           C  
ATOM    555 H16R  OL    14      19.817  39.130  41.920  1.00  0.00           H  
ATOM    556 H16S  OL    14      19.765  40.888  41.930  1.00  0.00           H  
ATOM    557 C117  OL    14      19.291  40.008  40.013  1.00  0.00           C  
ATOM    558 H17R  OL    14      19.597  40.859  39.403  1.00  0.00           H  
ATOM    559 H17S  OL    14      19.543  39.106  39.458  1.00  0.00           H  
ATOM    560 C118  OL    14      17.763  40.067  40.181  1.00  0.00           C  
ATOM    561 H18R  OL    14      17.468  40.934  40.776  1.00  0.00           H  
ATOM    562 H18S  OL    14      17.396  39.169  40.680  1.00  0.00           H  
ATOM    563 H18T  OL    14      17.271  40.146  39.207  1.00  0.00           H  
TER     564       OL    14 
ATOM    564 C116  PA    15      25.773  15.374  44.213  1.00  0.00           C  
ATOM    565 H16R  PA    15      26.229  15.133  43.252  1.00  0.00           H  
ATOM    566 H16S  PA    15      24.867  14.775  44.333  1.00  0.00           H  
ATOM    567 H16T  PA    15      26.480  15.092  44.994  1.00  0.00           H  
ATOM    568 C115  PA    15      25.471  16.884  44.267  1.00  0.00           C  
ATOM    569 H15R  PA    15      24.870  17.116  45.148  1.00  0.00           H  
ATOM    570 H15S  PA    15      24.883  17.163  43.389  1.00  0.00           H  
ATOM    571 C114  PA    15      26.781  17.698  44.292  1.00  0.00           C  
ATOM    572 H14R  PA    15      27.400  17.384  43.454  1.00  0.00           H  
ATOM    573 H14S  PA    15      27.332  17.444  45.203  1.00  0.00           H  
ATOM    574 C113  PA    15      26.567  19.229  44.214  1.00  0.00           C  
ATOM    575 H13R  PA    15      25.809  19.461  43.458  1.00  0.00           H  
ATOM    576 H13S  PA    15      27.494  19.718  43.908  1.00  0.00           H  
ATOM    577 C112  PA    15      26.160  19.781  45.592  1.00  0.00           C  
ATOM    578 H12R  PA    15      27.008  19.672  46.269  1.00  0.00           H  
ATOM    579 H12S  PA    15      25.344  19.165  45.970  1.00  0.00           H  
ATOM    580 C111  PA    15      25.686  21.246  45.613  1.00  0.00           C  
ATOM    581 H11R  PA    15      24.854  21.327  44.914  1.00  0.00           H  
ATOM    582 H11S  PA    15      26.461  21.931  45.270  1.00  0.00           H  
ATOM    583 C110  PA    15      25.176  21.677  47.002  1.00  0.00           C  
ATOM    584 H10R  PA    15      24.734  20.809  47.498  1.00  0.00           H  
ATOM    585 H10S  PA    15      24.370  22.397  46.851  1.00  0.00           H  
ATOM    586  C19  PA    15      26.203  22.325  47.956  1.00  0.00           C  
ATOM    587  H9R  PA    15      26.639  23.221  47.506  1.00  0.00           H  
ATOM    588  H9S  PA    15      27.022  21.631  48.155  1.00  0.00           H  
ATOM    589  C18  PA    15      25.488  22.712  49.269  1.00  0.00           C  
ATOM    590  H8R  PA    15      25.140  21.797  49.752  1.00  0.00           H  
ATOM    591  H8S  PA    15      24.597  23.304  49.042  1.00  0.00           H  
ATOM    592  C17  PA    15      26.369  23.476  50.273  1.00  0.00           C  
ATOM    593  H7R  PA    15      26.897  24.297  49.780  1.00  0.00           H  
ATOM    594  H7S  PA    15      27.126  22.788  50.654  1.00  0.00           H  
ATOM    595  C16  PA    15      25.529  24.058  51.430  1.00  0.00           C  
ATOM    596  H6R  PA    15      24.797  23.319  51.763  1.00  0.00           H  
ATOM    597  H6S  PA    15      24.967  24.918  51.057  1.00  0.00           H  
ATOM    598  C15  PA    15      26.388  24.452  52.648  1.00  0.00           C  
ATOM    599  H5R  PA    15      27.380  24.769  52.324  1.00  0.00           H  
ATOM    600  H5S  PA    15      26.538  23.552  53.241  1.00  0.00           H  
ATOM    601  C14  PA    15      25.757  25.534  53.555  1.00  0.00           C  
ATOM    602  H4R  PA    15      26.214  25.476  54.543  1.00  0.00           H  
ATOM    603  H4S  PA    15      24.697  25.321  53.703  1.00  0.00           H  
ATOM    604  C13  PA    15      25.906  26.970  53.003  1.00  0.00           C  
ATOM    605  H3R  PA    15      25.258  27.652  53.561  1.00  0.00           H  
ATOM    606  H3S  PA    15      25.552  26.985  51.973  1.00  0.00           H  
ATOM    607  C12  PA    15      27.348  27.525  53.017  1.00  0.00           C  
ATOM    608  H2R  PA    15      28.017  26.875  52.450  1.00  0.00           H  
ATOM    609  H2S  PA    15      27.363  28.497  52.525  1.00  0.00           H  
ATOM    610  C11  PE    16      27.920  27.717  54.400  1.00  0.00           C  
ATOM    611  O12  PE    16      27.278  27.679  55.435  1.00  0.00           O  
ATOM    612  O11  PE    16      29.239  27.934  54.319  1.00  0.00           O  
ATOM    613  C1   PE    16      30.033  28.173  55.514  1.00  0.00           C  
ATOM    614  HR   PE    16      31.030  27.781  55.341  1.00  0.00           H  
ATOM    615  HS   PE    16      29.615  27.650  56.381  1.00  0.00           H  
ATOM    616  C2   PE    16      30.208  29.685  55.772  1.00  0.00           C  
ATOM    617  HX   PE    16      31.090  29.820  56.395  1.00  0.00           H  
ATOM    618  C3   PE    16      28.982  30.238  56.514  1.00  0.00           C  
ATOM    619  HA   PE    16      28.065  29.984  55.973  1.00  0.00           H  
ATOM    620  HB   PE    16      29.051  31.328  56.571  1.00  0.00           H  
ATOM    621  O31  PE    16      28.929  29.645  57.849  1.00  0.00           O  
ATOM    622  P31  PE    16      29.758  30.272  59.066  1.00  0.00           P  
ATOM    623  O32  PE    16      29.079  31.689  59.131  1.00  0.00           O  
ATOM    624  C31  PE    16      27.661  31.797  59.367  1.00  0.00           C  
ATOM    625  H1A  PE    16      27.247  30.838  59.699  1.00  0.00           H  
ATOM    626  H1B  PE    16      27.152  32.102  58.448  1.00  0.00           H  
ATOM    627  C32  PE    16      27.504  32.849  60.455  1.00  0.00           C  
ATOM    628  H2A  PE    16      26.471  32.886  60.807  1.00  0.00           H  
ATOM    629  H2B  PE    16      28.161  32.582  61.286  1.00  0.00           H  
ATOM    630  N31  PE    16      27.884  34.228  59.988  1.00  0.00           N  
ATOM    631 HN1A  PE    16      27.218  34.599  59.276  1.00  0.00           H  
ATOM    632 HN1B  PE    16      27.880  34.900  60.775  1.00  0.00           H  
ATOM    633 HN1C  PE    16      28.821  34.273  59.532  1.00  0.00           H  
ATOM    634  O33  PE    16      29.444  29.541  60.317  1.00  0.00           O  
ATOM    635  O34  PE    16      31.178  30.449  58.678  1.00  0.00           O  
ATOM    636  O21  PE    16      30.403  30.417  54.529  1.00  0.00           O  
ATOM    637  C21  PE    16      31.591  30.294  53.907  1.00  0.00           C  
ATOM    638  O22  PE    16      32.566  29.744  54.385  1.00  0.00           O  
ATOM    639  C12  OL    17      31.542  30.821  52.491  1.00  0.00           C  
ATOM    640  H2R  OL    17      31.327  29.973  51.843  1.00  0.00           H  
ATOM    641  H2S  OL    17      30.707  31.517  52.406  1.00  0.00           H  
ATOM    642  C13  OL    17      32.829  31.541  52.029  1.00  0.00           C  
ATOM    643  H3R  OL    17      32.890  32.487  52.575  1.00  0.00           H  
ATOM    644  H3S  OL    17      33.714  30.955  52.283  1.00  0.00           H  
ATOM    645  C14  OL    17      32.850  31.815  50.504  1.00  0.00           C  
ATOM    646  H4R  OL    17      33.241  30.943  49.975  1.00  0.00           H  
ATOM    647  H4S  OL    17      31.845  31.988  50.140  1.00  0.00           H  
ATOM    648  C15  OL    17      33.683  33.051  50.142  1.00  0.00           C  
ATOM    649  H5R  OL    17      33.415  33.867  50.816  1.00  0.00           H  
ATOM    650  H5S  OL    17      34.735  32.810  50.295  1.00  0.00           H  
ATOM    651  C16  OL    17      33.474  33.543  48.696  1.00  0.00           C  
ATOM    652  H6R  OL    17      33.889  32.825  47.988  1.00  0.00           H  
ATOM    653  H6S  OL    17      32.403  33.601  48.479  1.00  0.00           H  
ATOM    654  C17  OL    17      34.093  34.937  48.462  1.00  0.00           C  
ATOM    655  H7R  OL    17      33.998  35.185  47.403  1.00  0.00           H  
ATOM    656  H7S  OL    17      33.488  35.669  48.996  1.00  0.00           H  
ATOM    657  C18  OL    17      35.549  35.159  48.944  1.00  0.00           C  
ATOM    658  H8R  OL    17      35.848  36.174  48.676  1.00  0.00           H  
ATOM    659  H8S  OL    17      35.580  35.120  50.034  1.00  0.00           H  
ATOM    660  C19  OL    17      36.579  34.178  48.423  1.00  0.00           C  
ATOM    661  H9R  OL    17      36.857  33.399  49.131  1.00  0.00           H  
ATOM    662 C110  OL    17      37.269  34.339  47.298  1.00  0.00           C  
ATOM    663 H10R  OL    17      38.073  33.644  47.062  1.00  0.00           H  
ATOM    664 C111  OL    17      36.827  35.247  46.166  1.00  0.00           C  
ATOM    665 H11R  OL    17      36.866  34.666  45.244  1.00  0.00           H  
ATOM    666 H11S  OL    17      35.790  35.539  46.309  1.00  0.00           H  
ATOM    667 C112  OL    17      37.629  36.542  45.947  1.00  0.00           C  
ATOM    668 H12R  OL    17      37.062  37.137  45.226  1.00  0.00           H  
ATOM    669 H12S  OL    17      37.673  37.138  46.861  1.00  0.00           H  
ATOM    670 C113  OL    17      39.036  36.293  45.374  1.00  0.00           C  
ATOM    671 H13R  OL    17      39.768  36.195  46.179  1.00  0.00           H  
ATOM    672 H13S  OL    17      39.034  35.347  44.828  1.00  0.00           H  
ATOM    673 C114  OL    17      39.458  37.413  44.405  1.00  0.00           C  
ATOM    674 H14R  OL    17      38.787  37.390  43.542  1.00  0.00           H  
ATOM    675 H14S  OL    17      39.346  38.386  44.887  1.00  0.00           H  
ATOM    676 C115  OL    17      40.921  37.227  43.963  1.00  0.00           C  
ATOM    677 H15R  OL    17      41.555  37.309  44.847  1.00  0.00           H  
ATOM    678 H15S  OL    17      41.044  36.215  43.575  1.00  0.00           H  
ATOM    679 C116  OL    17      41.422  38.235  42.912  1.00  0.00           C  
ATOM    680 H16R  OL    17      41.251  39.250  43.274  1.00  0.00           H  
ATOM    681 H16S  OL    17      42.502  38.110  42.793  1.00  0.00           H  
ATOM    682 C117  OL    17      40.758  38.054  41.535  1.00  0.00           C  
ATOM    683 H17R  OL    17      39.699  38.307  41.608  1.00  0.00           H  
ATOM    684 H17S  OL    17      41.211  38.751  40.826  1.00  0.00           H  
ATOM    685 C118  OL    17      40.947  36.626  40.996  1.00  0.00           C  
ATOM    686 H18R  OL    17      41.985  36.337  41.152  1.00  0.00           H  
ATOM    687 H18S  OL    17      40.731  36.584  39.928  1.00  0.00           H  
ATOM    688 H18T  OL    17      40.306  35.901  41.506  1.00  0.00           H  
TER     689       OL    17 
ATOM    689 C116  PA    18      37.760   7.607  38.753  1.00  0.00           C  
ATOM    690 H16R  PA    18      37.401   6.854  38.048  1.00  0.00           H  
ATOM    691 H16S  PA    18      38.783   7.355  39.036  1.00  0.00           H  
ATOM    692 H16T  PA    18      37.769   8.579  38.256  1.00  0.00           H  
ATOM    693 C115  PA    18      36.864   7.635  40.003  1.00  0.00           C  
ATOM    694 H15R  PA    18      36.875   6.647  40.465  1.00  0.00           H  
ATOM    695 H15S  PA    18      35.832   7.831  39.700  1.00  0.00           H  
ATOM    696 C114  PA    18      37.329   8.686  41.033  1.00  0.00           C  
ATOM    697 H14R  PA    18      38.419   8.686  41.105  1.00  0.00           H  
ATOM    698 H14S  PA    18      36.938   8.421  42.017  1.00  0.00           H  
ATOM    699 C113  PA    18      36.833  10.090  40.653  1.00  0.00           C  
ATOM    700 H13R  PA    18      35.770  10.007  40.420  1.00  0.00           H  
ATOM    701 H13S  PA    18      37.331  10.428  39.741  1.00  0.00           H  
ATOM    702 C112  PA    18      36.951  11.146  41.768  1.00  0.00           C  
ATOM    703 H12R  PA    18      36.518  10.735  42.684  1.00  0.00           H  
ATOM    704 H12S  PA    18      36.325  11.988  41.472  1.00  0.00           H  
ATOM    705 C111  PA    18      38.358  11.702  42.069  1.00  0.00           C  
ATOM    706 H11R  PA    18      38.858  11.972  41.136  1.00  0.00           H  
ATOM    707 H11S  PA    18      38.977  10.945  42.557  1.00  0.00           H  
ATOM    708 C110  PA    18      38.261  12.964  42.955  1.00  0.00           C  
ATOM    709 H10R  PA    18      37.774  13.753  42.380  1.00  0.00           H  
ATOM    710 H10S  PA    18      39.271  13.313  43.183  1.00  0.00           H  
ATOM    711  C19  PA    18      37.469  12.745  44.264  1.00  0.00           C  
ATOM    712  H9R  PA    18      37.844  11.846  44.750  1.00  0.00           H  
ATOM    713  H9S  PA    18      36.409  12.585  44.041  1.00  0.00           H  
ATOM    714  C18  PA    18      37.604  13.903  45.265  1.00  0.00           C  
ATOM    715  H8R  PA    18      37.118  14.799  44.875  1.00  0.00           H  
ATOM    716  H8S  PA    18      38.664  14.132  45.395  1.00  0.00           H  
ATOM    717  C17  PA    18      36.988  13.552  46.634  1.00  0.00           C  
ATOM    718  H7R  PA    18      37.514  12.702  47.078  1.00  0.00           H  
ATOM    719  H7S  PA    18      35.948  13.249  46.499  1.00  0.00           H  
ATOM    720  C16  PA    18      37.059  14.754  47.593  1.00  0.00           C  
ATOM    721  H6R  PA    18      36.413  15.542  47.203  1.00  0.00           H  
ATOM    722  H6S  PA    18      38.080  15.144  47.592  1.00  0.00           H  
ATOM    723  C15  PA    18      36.632  14.378  49.029  1.00  0.00           C  
ATOM    724  H5R  PA    18      37.196  13.489  49.323  1.00  0.00           H  
ATOM    725  H5S  PA    18      35.579  14.086  49.023  1.00  0.00           H  
ATOM    726  C14  PA    18      36.864  15.486  50.091  1.00  0.00           C  
ATOM    727  H4R  PA    18      37.925  15.747  50.105  1.00  0.00           H  
ATOM    728  H4S  PA    18      36.634  15.078  51.077  1.00  0.00           H  
ATOM    729  C13  PA    18      36.058  16.784  49.855  1.00  0.00           C  
ATOM    730  H3R  PA    18      34.986  16.585  49.789  1.00  0.00           H  
ATOM    731  H3S  PA    18      36.362  17.161  48.880  1.00  0.00           H  
ATOM    732  C12  PA    18      36.345  17.914  50.875  1.00  0.00           C  
ATOM    733  H2R  PA    18      36.177  18.868  50.380  1.00  0.00           H  
ATOM    734  H2S  PA    18      37.391  17.899  51.172  1.00  0.00           H  
ATOM    735  C11  PC    19      35.514  17.918  52.133  1.00  0.00           C  
ATOM    736  O12  PC    19      35.220  16.927  52.772  1.00  0.00           O  
ATOM    737  O11  PC    19      35.169  19.170  52.499  1.00  0.00           O  
ATOM    738  C1   PC    19      34.426  19.328  53.744  1.00  0.00           C  
ATOM    739  HR   PC    19      34.847  18.652  54.488  1.00  0.00           H  
ATOM    740  HS   PC    19      33.377  19.077  53.574  1.00  0.00           H  
ATOM    741  C2   PC    19      34.539  20.755  54.324  1.00  0.00           C  
ATOM    742  HX   PC    19      35.550  20.925  54.702  1.00  0.00           H  
ATOM    743  C3   PC    19      33.510  20.965  55.469  1.00  0.00           C  
ATOM    744  HA   PC    19      32.521  21.038  55.013  1.00  0.00           H  
ATOM    745  HB   PC    19      33.717  21.911  55.975  1.00  0.00           H  
ATOM    746  O31  PC    19      33.424  19.884  56.455  1.00  0.00           O  
ATOM    747  P31  PC    19      34.584  19.549  57.506  1.00  0.00           P  
ATOM    748  O32  PC    19      35.092  18.147  56.973  1.00  0.00           O  
ATOM    749  C31  PC    19      34.584  16.912  57.505  1.00  0.00           C  
ATOM    750  H1A  PC    19      33.530  17.034  57.780  1.00  0.00           H  
ATOM    751  H1B  PC    19      35.157  16.639  58.394  1.00  0.00           H  
ATOM    752  C32  PC    19      34.687  15.822  56.422  1.00  0.00           C  
ATOM    753  H2A  PC    19      34.222  16.209  55.518  1.00  0.00           H  
ATOM    754  H2B  PC    19      34.142  14.934  56.751  1.00  0.00           H  
ATOM    755  N31  PC    19      36.044  15.319  56.005  1.00  0.00           N  
ATOM    756  C33  PC    19      36.993  16.420  55.656  1.00  0.00           C  
ATOM    757  H3A  PC    19      37.938  15.994  55.325  1.00  0.00           H  
ATOM    758  H3B  PC    19      37.154  17.045  56.538  1.00  0.00           H  
ATOM    759  H3C  PC    19      36.544  17.011  54.859  1.00  0.00           H  
ATOM    760  C34  PC    19      36.628  14.452  57.066  1.00  0.00           C  
ATOM    761  H4A  PC    19      36.917  15.086  57.903  1.00  0.00           H  
ATOM    762  H4B  PC    19      37.504  13.946  56.659  1.00  0.00           H  
ATOM    763  H4C  PC    19      35.882  13.718  57.373  1.00  0.00           H  
ATOM    764  C35  PC    19      35.865  14.478  54.793  1.00  0.00           C  
ATOM    765  H5A  PC    19      35.497  15.111  53.985  1.00  0.00           H  
ATOM    766  H5B  PC    19      35.153  13.679  55.004  1.00  0.00           H  
ATOM    767  H5C  PC    19      36.839  14.062  54.530  1.00  0.00           H  
ATOM    768  O33  PC    19      35.700  20.499  57.311  1.00  0.00           O  
ATOM    769  O34  PC    19      34.017  19.370  58.872  1.00  0.00           O  
ATOM    770  O21  PC    19      34.205  21.721  53.288  1.00  0.00           O  
ATOM    771  C21  PC    19      35.191  22.241  52.527  1.00  0.00           C  
ATOM    772  O22  PC    19      36.382  22.055  52.716  1.00  0.00           O  
ATOM    773  C12  OL    20      34.623  23.035  51.372  1.00  0.00           C  
ATOM    774  H2R  OL    20      33.664  23.451  51.688  1.00  0.00           H  
ATOM    775  H2S  OL    20      35.276  23.875  51.122  1.00  0.00           H  
ATOM    776  C13  OL    20      34.387  22.125  50.146  1.00  0.00           C  
ATOM    777  H3R  OL    20      33.894  21.216  50.492  1.00  0.00           H  
ATOM    778  H3S  OL    20      33.711  22.624  49.445  1.00  0.00           H  
ATOM    779  C14  OL    20      35.668  21.717  49.393  1.00  0.00           C  
ATOM    780  H4R  OL    20      36.101  22.595  48.913  1.00  0.00           H  
ATOM    781  H4S  OL    20      36.400  21.334  50.107  1.00  0.00           H  
ATOM    782  C15  OL    20      35.393  20.644  48.321  1.00  0.00           C  
ATOM    783  H5R  OL    20      34.968  19.762  48.806  1.00  0.00           H  
ATOM    784  H5S  OL    20      34.649  21.018  47.617  1.00  0.00           H  
ATOM    785  C16  OL    20      36.659  20.231  47.543  1.00  0.00           C  
ATOM    786  H6R  OL    20      37.020  21.078  46.954  1.00  0.00           H  
ATOM    787  H6S  OL    20      37.440  19.976  48.263  1.00  0.00           H  
ATOM    788  C17  OL    20      36.396  19.027  46.610  1.00  0.00           C  
ATOM    789  H7R  OL    20      35.843  18.264  47.156  1.00  0.00           H  
ATOM    790  H7S  OL    20      35.759  19.324  45.776  1.00  0.00           H  
ATOM    791  C18  OL    20      37.673  18.379  46.048  1.00  0.00           C  
ATOM    792  H8R  OL    20      38.362  18.171  46.870  1.00  0.00           H  
ATOM    793  H8S  OL    20      37.407  17.415  45.614  1.00  0.00           H  
ATOM    794  C19  OL    20      38.364  19.276  45.042  1.00  0.00           C  
ATOM    795  H9R  OL    20      38.830  20.162  45.470  1.00  0.00           H  
ATOM    796 C110  OL    20      38.499  19.040  43.739  1.00  0.00           C  
ATOM    797 H10R  OL    20      39.062  19.748  43.135  1.00  0.00           H  
ATOM    798 C111  OL    20      37.905  17.878  42.960  1.00  0.00           C  
ATOM    799 H11R  OL    20      37.026  17.474  43.464  1.00  0.00           H  
ATOM    800 H11S  OL    20      37.552  18.234  41.989  1.00  0.00           H  
ATOM    801 C112  OL    20      38.929  16.737  42.763  1.00  0.00           C  
ATOM    802 H12R  OL    20      39.292  16.427  43.745  1.00  0.00           H  
ATOM    803 H12S  OL    20      38.418  15.874  42.335  1.00  0.00           H  
ATOM    804 C113  OL    20      40.152  17.090  41.885  1.00  0.00           C  
ATOM    805 H13R  OL    20      40.652  17.951  42.331  1.00  0.00           H  
ATOM    806 H13S  OL    20      40.872  16.266  41.916  1.00  0.00           H  
ATOM    807 C114  OL    20      39.827  17.410  40.408  1.00  0.00           C  
ATOM    808 H14R  OL    20      39.177  18.285  40.368  1.00  0.00           H  
ATOM    809 H14S  OL    20      40.755  17.684  39.900  1.00  0.00           H  
ATOM    810 C115  OL    20      39.151  16.240  39.659  1.00  0.00           C  
ATOM    811 H15R  OL    20      39.713  15.324  39.852  1.00  0.00           H  
ATOM    812 H15S  OL    20      38.152  16.091  40.074  1.00  0.00           H  
ATOM    813 C116  OL    20      39.025  16.401  38.126  1.00  0.00           C  
ATOM    814 H16R  OL    20      40.015  16.309  37.671  1.00  0.00           H  
ATOM    815 H16S  OL    20      38.433  15.558  37.761  1.00  0.00           H  
ATOM    816 C117  OL    20      38.356  17.725  37.679  1.00  0.00           C  
ATOM    817 H17R  OL    20      37.419  17.861  38.220  1.00  0.00           H  
ATOM    818 H17S  OL    20      38.997  18.576  37.923  1.00  0.00           H  
ATOM    819 C118  OL    20      38.038  17.786  36.177  1.00  0.00           C  
ATOM    820 H18R  OL    20      37.533  18.725  35.953  1.00  0.00           H  
ATOM    821 H18S  OL    20      37.385  16.968  35.865  1.00  0.00           H  
ATOM    822 H18T  OL    20      38.955  17.749  35.590  1.00  0.00           H  
TER     823       OL    20 
ATOM    823  C1  CHL    21      31.797  16.572  52.874  1.00  0.00           C  
ATOM    824  H11 CHL    21      32.752  17.091  52.886  1.00  0.00           H  
ATOM    825  H12 CHL    21      31.887  15.775  52.134  1.00  0.00           H  
ATOM    826  C2  CHL    21      31.630  15.960  54.283  1.00  0.00           C  
ATOM    827  H21 CHL    21      30.736  15.332  54.320  1.00  0.00           H  
ATOM    828  H22 CHL    21      32.481  15.316  54.507  1.00  0.00           H  
ATOM    829  C3  CHL    21      31.587  17.071  55.348  1.00  0.00           C  
ATOM    830  H31 CHL    21      32.541  17.606  55.351  1.00  0.00           H  
ATOM    831  C4  CHL    21      30.455  18.065  55.050  1.00  0.00           C  
ATOM    832  H41 CHL    21      29.492  17.575  55.194  1.00  0.00           H  
ATOM    833  H42 CHL    21      30.516  18.870  55.789  1.00  0.00           H  
ATOM    834  C5  CHL    21      30.549  18.622  53.628  1.00  0.00           C  
ATOM    835  C6  CHL    21      30.591  19.939  53.457  1.00  0.00           C  
ATOM    836  H61 CHL    21      30.529  20.597  54.324  1.00  0.00           H  
ATOM    837  C7  CHL    21      30.753  20.631  52.122  1.00  0.00           C  
ATOM    838  H71 CHL    21      30.084  21.494  52.081  1.00  0.00           H  
ATOM    839  H72 CHL    21      31.775  21.016  52.055  1.00  0.00           H  
ATOM    840  C8  CHL    21      30.451  19.702  50.922  1.00  0.00           C  
ATOM    841  H81 CHL    21      29.373  19.557  50.864  1.00  0.00           H  
ATOM    842  C9  CHL    21      31.156  18.320  51.147  1.00  0.00           C  
ATOM    843  H91 CHL    21      32.221  18.544  51.266  1.00  0.00           H  
ATOM    844  C10 CHL    21      30.691  17.602  52.478  1.00  0.00           C  
ATOM    845  C11 CHL    21      31.066  17.415  49.878  1.00  0.00           C  
ATOM    846 H111 CHL    21      31.685  16.527  50.015  1.00  0.00           H  
ATOM    847 H112 CHL    21      30.048  17.050  49.741  1.00  0.00           H  
ATOM    848  C12 CHL    21      31.526  18.153  48.588  1.00  0.00           C  
ATOM    849 H121 CHL    21      32.585  18.393  48.699  1.00  0.00           H  
ATOM    850 H122 CHL    21      31.442  17.474  47.740  1.00  0.00           H  
ATOM    851  C13 CHL    21      30.708  19.455  48.338  1.00  0.00           C  
ATOM    852  C14 CHL    21      30.926  20.347  49.586  1.00  0.00           C  
ATOM    853 H141 CHL    21      32.002  20.495  49.695  1.00  0.00           H  
ATOM    854  C15 CHL    21      30.375  21.730  49.187  1.00  0.00           C  
ATOM    855 H151 CHL    21      29.296  21.785  49.363  1.00  0.00           H  
ATOM    856 H152 CHL    21      30.863  22.532  49.749  1.00  0.00           H  
ATOM    857  C16 CHL    21      30.678  21.820  47.667  1.00  0.00           C  
ATOM    858 H161 CHL    21      29.761  22.091  47.137  1.00  0.00           H  
ATOM    859 H162 CHL    21      31.419  22.595  47.450  1.00  0.00           H  
ATOM    860  C17 CHL    21      31.204  20.421  47.206  1.00  0.00           C  
ATOM    861 H171 CHL    21      32.296  20.469  47.250  1.00  0.00           H  
ATOM    862  C18 CHL    21      29.213  19.092  48.085  1.00  0.00           C  
ATOM    863 H181 CHL    21      29.148  18.386  47.255  1.00  0.00           H  
ATOM    864 H182 CHL    21      28.636  19.975  47.815  1.00  0.00           H  
ATOM    865 H183 CHL    21      28.724  18.634  48.942  1.00  0.00           H  
ATOM    866  C19 CHL    21      29.342  16.848  52.272  1.00  0.00           C  
ATOM    867 H191 CHL    21      28.643  17.457  51.697  1.00  0.00           H  
ATOM    868 H192 CHL    21      28.857  16.574  53.211  1.00  0.00           H  
ATOM    869 H193 CHL    21      29.495  15.918  51.726  1.00  0.00           H  
ATOM    870  C20 CHL    21      30.800  20.069  45.727  1.00  0.00           C  
ATOM    871 H201 CHL    21      29.713  19.995  45.660  1.00  0.00           H  
ATOM    872  C21 CHL    21      31.427  18.731  45.277  1.00  0.00           C  
ATOM    873 H211 CHL    21      32.433  18.619  45.690  1.00  0.00           H  
ATOM    874 H212 CHL    21      31.506  18.690  44.190  1.00  0.00           H  
ATOM    875 H213 CHL    21      30.823  17.879  45.591  1.00  0.00           H  
ATOM    876  C22 CHL    21      31.236  21.166  44.720  1.00  0.00           C  
ATOM    877 H221 CHL    21      31.061  22.156  45.139  1.00  0.00           H  
ATOM    878 H222 CHL    21      32.310  21.063  44.583  1.00  0.00           H  
ATOM    879  C23 CHL    21      30.553  21.096  43.327  1.00  0.00           C  
ATOM    880 H231 CHL    21      31.077  20.368  42.701  1.00  0.00           H  
ATOM    881 H232 CHL    21      29.529  20.740  43.434  1.00  0.00           H  
ATOM    882  C24 CHL    21      30.532  22.459  42.600  1.00  0.00           C  
ATOM    883 H241 CHL    21      31.557  22.737  42.352  1.00  0.00           H  
ATOM    884 H242 CHL    21      30.144  23.231  43.269  1.00  0.00           H  
ATOM    885  C25 CHL    21      29.706  22.464  41.305  1.00  0.00           C  
ATOM    886 H251 CHL    21      29.760  21.481  40.839  1.00  0.00           H  
ATOM    887  C26 CHL    21      28.234  22.801  41.582  1.00  0.00           C  
ATOM    888 H261 CHL    21      27.776  22.045  42.221  1.00  0.00           H  
ATOM    889 H262 CHL    21      27.668  22.852  40.651  1.00  0.00           H  
ATOM    890 H263 CHL    21      28.150  23.769  42.078  1.00  0.00           H  
ATOM    891  C27 CHL    21      30.326  23.472  40.333  1.00  0.00           C  
ATOM    892 H271 CHL    21      29.742  23.531  39.413  1.00  0.00           H  
ATOM    893 H272 CHL    21      31.336  23.146  40.074  1.00  0.00           H  
ATOM    894 H273 CHL    21      30.396  24.461  40.789  1.00  0.00           H  
ATOM    895  O1  CHL    21      31.366  16.467  56.613  1.00  0.00           O  
ATOM    896  HO1 CHL    21      31.174  17.207  57.253  1.00  0.00           H  
TER     897      CHL    21 
ATOM    897 C116  PA    22      35.756  21.917  42.636  1.00  0.00           C  
ATOM    898 H16R  PA    22      36.250  21.044  42.202  1.00  0.00           H  
ATOM    899 H16S  PA    22      36.373  22.797  42.447  1.00  0.00           H  
ATOM    900 H16T  PA    22      34.792  22.046  42.139  1.00  0.00           H  
ATOM    901 C115  PA    22      35.558  21.723  44.145  1.00  0.00           C  
ATOM    902 H15R  PA    22      36.527  21.752  44.648  1.00  0.00           H  
ATOM    903 H15S  PA    22      35.134  20.730  44.297  1.00  0.00           H  
ATOM    904 C114  PA    22      34.598  22.755  44.767  1.00  0.00           C  
ATOM    905 H14R  PA    22      34.445  22.523  45.824  1.00  0.00           H  
ATOM    906 H14S  PA    22      33.644  22.623  44.259  1.00  0.00           H  
ATOM    907 C113  PA    22      35.030  24.230  44.612  1.00  0.00           C  
ATOM    908 H13R  PA    22      35.100  24.467  43.548  1.00  0.00           H  
ATOM    909 H13S  PA    22      36.025  24.361  45.042  1.00  0.00           H  
ATOM    910 C112  PA    22      34.067  25.243  45.271  1.00  0.00           C  
ATOM    911 H12R  PA    22      34.288  26.236  44.877  1.00  0.00           H  
ATOM    912 H12S  PA    22      34.249  25.282  46.347  1.00  0.00           H  
ATOM    913 C111  PA    22      32.583  24.919  45.020  1.00  0.00           C  
ATOM    914 H11R  PA    22      32.374  23.922  45.410  1.00  0.00           H  
ATOM    915 H11S  PA    22      32.392  24.896  43.945  1.00  0.00           H  
ATOM    916 C110  PA    22      31.591  25.877  45.701  1.00  0.00           C  
ATOM    917 H10R  PA    22      30.589  25.499  45.486  1.00  0.00           H  
ATOM    918 H10S  PA    22      31.656  26.879  45.270  1.00  0.00           H  
ATOM    919  C19  PA    22      31.785  25.954  47.230  1.00  0.00           C  
ATOM    920  H9R  PA    22      32.611  26.631  47.467  1.00  0.00           H  
ATOM    921  H9S  PA    22      32.059  24.968  47.615  1.00  0.00           H  
ATOM    922  C18  PA    22      30.488  26.408  47.920  1.00  0.00           C  
ATOM    923  H8R  PA    22      29.691  25.716  47.644  1.00  0.00           H  
ATOM    924  H8S  PA    22      30.183  27.395  47.571  1.00  0.00           H  
ATOM    925  C17  PA    22      30.588  26.387  49.446  1.00  0.00           C  
ATOM    926  H7R  PA    22      30.726  25.345  49.729  1.00  0.00           H  
ATOM    927  H7S  PA    22      29.626  26.698  49.860  1.00  0.00           H  
ATOM    928  C16  PA    22      31.703  27.260  50.063  1.00  0.00           C  
ATOM    929  H6R  PA    22      31.568  28.298  49.754  1.00  0.00           H  
ATOM    930  H6S  PA    22      32.692  26.941  49.722  1.00  0.00           H  
ATOM    931  C15  PA    22      31.637  27.197  51.597  1.00  0.00           C  
ATOM    932  H5R  PA    22      30.642  27.521  51.913  1.00  0.00           H  
ATOM    933  H5S  PA    22      32.353  27.901  52.024  1.00  0.00           H  
ATOM    934  C14  PA    22      31.941  25.797  52.163  1.00  0.00           C  
ATOM    935  H4R  PA    22      33.020  25.644  52.181  1.00  0.00           H  
ATOM    936  H4S  PA    22      31.512  25.010  51.548  1.00  0.00           H  
ATOM    937  C13  PA    22      31.380  25.646  53.576  1.00  0.00           C  
ATOM    938  H3R  PA    22      30.301  25.817  53.559  1.00  0.00           H  
ATOM    939  H3S  PA    22      31.856  26.398  54.198  1.00  0.00           H  
ATOM    940  C12  PA    22      31.659  24.276  54.199  1.00  0.00           C  
ATOM    941  H2R  PA    22      32.722  24.051  54.110  1.00  0.00           H  
ATOM    942  H2S  PA    22      31.096  23.499  53.681  1.00  0.00           H  
ATOM    943  C11  PE    23      31.280  24.238  55.656  1.00  0.00           C  
ATOM    944  O12  PE    23      30.940  25.197  56.331  1.00  0.00           O  
ATOM    945  O11  PE    23      31.349  22.987  56.141  1.00  0.00           O  
ATOM    946  C1   PE    23      31.039  22.768  57.542  1.00  0.00           C  
ATOM    947  HR   PE    23      31.662  23.419  58.165  1.00  0.00           H  
ATOM    948  HS   PE    23      31.287  21.730  57.773  1.00  0.00           H  
ATOM    949  C2   PE    23      29.533  22.981  57.849  1.00  0.00           C  
ATOM    950  HX   PE    23      29.195  23.951  57.476  1.00  0.00           H  
ATOM    951  C3   PE    23      29.320  22.958  59.381  1.00  0.00           C  
ATOM    952  HA   PE    23      30.008  23.660  59.862  1.00  0.00           H  
ATOM    953  HB   PE    23      29.535  21.955  59.766  1.00  0.00           H  
ATOM    954  O31  PE    23      27.950  23.302  59.716  1.00  0.00           O  
ATOM    955  P31  PE    23      27.517  24.789  60.091  1.00  0.00           P  
ATOM    956  O32  PE    23      27.506  25.540  58.694  1.00  0.00           O  
ATOM    957  C31  PE    23      26.599  25.166  57.635  1.00  0.00           C  
ATOM    958  H1A  PE    23      26.398  24.091  57.676  1.00  0.00           H  
ATOM    959  H1B  PE    23      27.093  25.379  56.683  1.00  0.00           H  
ATOM    960  C32  PE    23      25.282  25.963  57.743  1.00  0.00           C  
ATOM    961  H2A  PE    23      24.591  25.626  56.964  1.00  0.00           H  
ATOM    962  H2B  PE    23      24.814  25.808  58.719  1.00  0.00           H  
ATOM    963  N31  PE    23      25.436  27.453  57.586  1.00  0.00           N  
ATOM    964 HN1A  PE    23      24.512  27.917  57.438  1.00  0.00           H  
ATOM    965 HN1B  PE    23      25.818  27.899  58.443  1.00  0.00           H  
ATOM    966 HN1C  PE    23      26.041  27.707  56.781  1.00  0.00           H  
ATOM    967  O33  PE    23      26.134  24.698  60.615  1.00  0.00           O  
ATOM    968  O34  PE    23      28.555  25.449  60.909  1.00  0.00           O  
ATOM    969  O21  PE    23      28.755  21.909  57.238  1.00  0.00           O  
ATOM    970  C21  PE    23      28.312  22.053  55.971  1.00  0.00           C  
ATOM    971  O22  PE    23      28.416  23.081  55.330  1.00  0.00           O  
ATOM    972  C12  OL    24      27.683  20.778  55.446  1.00  0.00           C  
ATOM    973  H2R  OL    24      28.424  19.988  55.527  1.00  0.00           H  
ATOM    974  H2S  OL    24      26.859  20.494  56.101  1.00  0.00           H  
ATOM    975  C13  OL    24      27.184  20.848  53.982  1.00  0.00           C  
ATOM    976  H3R  OL    24      26.333  21.530  53.927  1.00  0.00           H  
ATOM    977  H3S  OL    24      27.970  21.230  53.326  1.00  0.00           H  
ATOM    978  C14  OL    24      26.736  19.470  53.462  1.00  0.00           C  
ATOM    979  H4R  OL    24      27.561  18.757  53.532  1.00  0.00           H  
ATOM    980  H4S  OL    24      25.943  19.094  54.111  1.00  0.00           H  
ATOM    981  C15  OL    24      26.229  19.504  52.005  1.00  0.00           C  
ATOM    982  H5R  OL    24      25.479  20.291  51.893  1.00  0.00           H  
ATOM    983  H5S  OL    24      27.053  19.728  51.322  1.00  0.00           H  
ATOM    984  C16  OL    24      25.583  18.160  51.624  1.00  0.00           C  
ATOM    985  H6R  OL    24      26.216  17.335  51.956  1.00  0.00           H  
ATOM    986  H6S  OL    24      24.642  18.069  52.170  1.00  0.00           H  
ATOM    987  C17  OL    24      25.319  18.004  50.115  1.00  0.00           C  
ATOM    988  H7R  OL    24      24.824  18.894  49.718  1.00  0.00           H  
ATOM    989  H7S  OL    24      26.272  17.904  49.586  1.00  0.00           H  
ATOM    990  C18  OL    24      24.442  16.766  49.854  1.00  0.00           C  
ATOM    991  H8R  OL    24      24.914  15.905  50.331  1.00  0.00           H  
ATOM    992  H8S  OL    24      23.463  16.896  50.319  1.00  0.00           H  
ATOM    993  C19  OL    24      24.340  16.475  48.377  1.00  0.00           C  
ATOM    994  H9R  OL    24      25.292  16.221  47.916  1.00  0.00           H  
ATOM    995 C110  OL    24      23.242  16.433  47.629  1.00  0.00           C  
ATOM    996 H10R  OL    24      23.361  16.169  46.582  1.00  0.00           H  
ATOM    997 C111  OL    24      21.811  16.740  48.039  1.00  0.00           C  
ATOM    998 H11R  OL    24      21.745  17.149  49.048  1.00  0.00           H  
ATOM    999 H11S  OL    24      21.418  17.500  47.362  1.00  0.00           H  
ATOM   1000 C112  OL    24      20.930  15.475  47.955  1.00  0.00           C  
ATOM   1001 H12R  OL    24      21.111  14.954  47.011  1.00  0.00           H  
ATOM   1002 H12S  OL    24      21.218  14.804  48.765  1.00  0.00           H  
ATOM   1003 C113  OL    24      19.422  15.769  48.040  1.00  0.00           C  
ATOM   1004 H13R  OL    24      19.211  16.489  48.833  1.00  0.00           H  
ATOM   1005 H13S  OL    24      19.122  16.236  47.100  1.00  0.00           H  
ATOM   1006 C114  OL    24      18.559  14.503  48.216  1.00  0.00           C  
ATOM   1007 H14R  OL    24      17.514  14.805  48.132  1.00  0.00           H  
ATOM   1008 H14S  OL    24      18.762  13.828  47.381  1.00  0.00           H  
ATOM   1009 C115  OL    24      18.727  13.715  49.536  1.00  0.00           C  
ATOM   1010 H15R  OL    24      18.085  12.833  49.479  1.00  0.00           H  
ATOM   1011 H15S  OL    24      19.752  13.353  49.640  1.00  0.00           H  
ATOM   1012 C116  OL    24      18.345  14.509  50.800  1.00  0.00           C  
ATOM   1013 H16R  OL    24      19.036  15.346  50.915  1.00  0.00           H  
ATOM   1014 H16S  OL    24      17.337  14.914  50.684  1.00  0.00           H  
ATOM   1015 C117  OL    24      18.409  13.639  52.072  1.00  0.00           C  
ATOM   1016 H17R  OL    24      17.780  12.752  51.957  1.00  0.00           H  
ATOM   1017 H17S  OL    24      19.436  13.295  52.215  1.00  0.00           H  
ATOM   1018 C118  OL    24      17.969  14.411  53.327  1.00  0.00           C  
ATOM   1019 H18R  OL    24      18.302  13.888  54.225  1.00  0.00           H  
ATOM   1020 H18S  OL    24      16.880  14.487  53.362  1.00  0.00           H  
ATOM   1021 H18T  OL    24      18.392  15.417  53.341  1.00  0.00           H  
TER    1022       OL    24 
ATOM   1022  C1  CHL    25      27.197  31.984  53.266  1.00  0.00           C  
ATOM   1023  H11 CHL    25      28.139  32.535  53.223  1.00  0.00           H  
ATOM   1024  H12 CHL    25      27.452  30.925  53.342  1.00  0.00           H  
ATOM   1025  C2  CHL    25      26.470  32.387  54.578  1.00  0.00           C  
ATOM   1026  H21 CHL    25      25.638  31.705  54.769  1.00  0.00           H  
ATOM   1027  H22 CHL    25      27.159  32.322  55.419  1.00  0.00           H  
ATOM   1028  C3  CHL    25      25.949  33.826  54.521  1.00  0.00           C  
ATOM   1029  H31 CHL    25      26.775  34.523  54.357  1.00  0.00           H  
ATOM   1030  C4  CHL    25      24.961  33.942  53.374  1.00  0.00           C  
ATOM   1031  H41 CHL    25      24.101  33.311  53.590  1.00  0.00           H  
ATOM   1032  H42 CHL    25      24.625  34.977  53.370  1.00  0.00           H  
ATOM   1033  C5  CHL    25      25.594  33.564  52.043  1.00  0.00           C  
ATOM   1034  C6  CHL    25      25.467  34.424  51.043  1.00  0.00           C  
ATOM   1035  H61 CHL    25      24.904  35.341  51.197  1.00  0.00           H  
ATOM   1036  C7  CHL    25      26.114  34.270  49.693  1.00  0.00           C  
ATOM   1037  H71 CHL    25      25.392  34.482  48.905  1.00  0.00           H  
ATOM   1038  H72 CHL    25      26.880  35.047  49.628  1.00  0.00           H  
ATOM   1039  C8  CHL    25      26.731  32.872  49.445  1.00  0.00           C  
ATOM   1040  H81 CHL    25      25.938  32.190  49.134  1.00  0.00           H  
ATOM   1041  C9  CHL    25      27.420  32.339  50.744  1.00  0.00           C  
ATOM   1042  H91 CHL    25      28.169  33.088  51.018  1.00  0.00           H  
ATOM   1043  C10 CHL    25      26.400  32.250  51.948  1.00  0.00           C  
ATOM   1044  C11 CHL    25      28.241  31.035  50.468  1.00  0.00           C  
ATOM   1045 H111 CHL    25      28.807  30.753  51.358  1.00  0.00           H  
ATOM   1046 H112 CHL    25      27.576  30.204  50.237  1.00  0.00           H  
ATOM   1047  C12 CHL    25      29.239  31.225  49.295  1.00  0.00           C  
ATOM   1048 H121 CHL    25      29.929  32.015  49.569  1.00  0.00           H  
ATOM   1049 H122 CHL    25      29.814  30.311  49.146  1.00  0.00           H  
ATOM   1050  C13 CHL    25      28.530  31.660  47.994  1.00  0.00           C  
ATOM   1051  C14 CHL    25      27.779  32.976  48.313  1.00  0.00           C  
ATOM   1052 H141 CHL    25      28.522  33.698  48.673  1.00  0.00           H  
ATOM   1053  C15 CHL    25      27.324  33.503  46.946  1.00  0.00           C  
ATOM   1054 H151 CHL    25      26.397  33.021  46.623  1.00  0.00           H  
ATOM   1055 H152 CHL    25      27.140  34.577  46.961  1.00  0.00           H  
ATOM   1056  C16 CHL    25      28.502  33.099  46.025  1.00  0.00           C  
ATOM   1057 H161 CHL    25      28.096  32.543  45.179  1.00  0.00           H  
ATOM   1058 H162 CHL    25      29.040  33.966  45.634  1.00  0.00           H  
ATOM   1059  C17 CHL    25      29.459  32.182  46.853  1.00  0.00           C  
ATOM   1060 H171 CHL    25      30.225  32.825  47.304  1.00  0.00           H  
ATOM   1061  C18 CHL    25      27.604  30.495  47.513  1.00  0.00           C  
ATOM   1062 H181 CHL    25      28.174  29.566  47.486  1.00  0.00           H  
ATOM   1063 H182 CHL    25      27.188  30.646  46.517  1.00  0.00           H  
ATOM   1064 H183 CHL    25      26.765  30.345  48.188  1.00  0.00           H  
ATOM   1065  C19 CHL    25      25.396  31.088  51.739  1.00  0.00           C  
ATOM   1066 H191 CHL    25      24.733  30.986  52.600  1.00  0.00           H  
ATOM   1067 H192 CHL    25      25.904  30.134  51.611  1.00  0.00           H  
ATOM   1068 H193 CHL    25      24.781  31.262  50.857  1.00  0.00           H  
ATOM   1069  C20 CHL    25      30.161  31.120  45.948  1.00  0.00           C  
ATOM   1070 H201 CHL    25      29.373  30.496  45.528  1.00  0.00           H  
ATOM   1071  C21 CHL    25      31.110  30.152  46.691  1.00  0.00           C  
ATOM   1072 H211 CHL    25      30.554  29.489  47.350  1.00  0.00           H  
ATOM   1073 H212 CHL    25      31.857  30.691  47.277  1.00  0.00           H  
ATOM   1074 H213 CHL    25      31.626  29.504  45.976  1.00  0.00           H  
ATOM   1075  C22 CHL    25      30.899  31.764  44.740  1.00  0.00           C  
ATOM   1076 H221 CHL    25      31.335  30.944  44.167  1.00  0.00           H  
ATOM   1077 H222 CHL    25      30.165  32.245  44.093  1.00  0.00           H  
ATOM   1078  C23 CHL    25      32.015  32.793  45.043  1.00  0.00           C  
ATOM   1079 H231 CHL    25      31.587  33.665  45.538  1.00  0.00           H  
ATOM   1080 H232 CHL    25      32.737  32.346  45.727  1.00  0.00           H  
ATOM   1081  C24 CHL    25      32.753  33.267  43.772  1.00  0.00           C  
ATOM   1082 H241 CHL    25      33.134  32.388  43.249  1.00  0.00           H  
ATOM   1083 H242 CHL    25      32.049  33.767  43.101  1.00  0.00           H  
ATOM   1084  C25 CHL    25      33.906  34.236  44.102  1.00  0.00           C  
ATOM   1085 H251 CHL    25      34.416  33.902  45.007  1.00  0.00           H  
ATOM   1086  C26 CHL    25      34.980  34.304  43.014  1.00  0.00           C  
ATOM   1087 H261 CHL    25      34.558  34.504  42.028  1.00  0.00           H  
ATOM   1088 H262 CHL    25      35.531  33.364  42.985  1.00  0.00           H  
ATOM   1089 H263 CHL    25      35.688  35.099  43.254  1.00  0.00           H  
ATOM   1090  C27 CHL    25      33.358  35.646  44.324  1.00  0.00           C  
ATOM   1091 H271 CHL    25      32.856  36.004  43.424  1.00  0.00           H  
ATOM   1092 H272 CHL    25      34.179  36.324  44.556  1.00  0.00           H  
ATOM   1093 H273 CHL    25      32.642  35.661  45.148  1.00  0.00           H  
ATOM   1094  O1  CHL    25      25.273  34.163  55.726  1.00  0.00           O  
ATOM   1095  HO1 CHL    25      26.012  34.492  56.311  1.00  0.00           H  
TER    1096      CHL    25 
ATOM   1096  C1  CHL    26      72.323  15.186  49.273  1.00  0.00           C  
ATOM   1097  H11 CHL    26      73.247  15.759  49.242  1.00  0.00           H  
ATOM   1098  H12 CHL    26      72.529  14.211  48.836  1.00  0.00           H  
ATOM   1099  C2  CHL    26      71.981  15.014  50.774  1.00  0.00           C  
ATOM   1100  H21 CHL    26      71.127  14.347  50.898  1.00  0.00           H  
ATOM   1101  H22 CHL    26      72.833  14.545  51.272  1.00  0.00           H  
ATOM   1102  C3  CHL    26      71.716  16.393  51.411  1.00  0.00           C  
ATOM   1103  H31 CHL    26      72.626  16.991  51.322  1.00  0.00           H  
ATOM   1104  C4  CHL    26      70.571  17.101  50.687  1.00  0.00           C  
ATOM   1105  H41 CHL    26      69.636  16.583  50.914  1.00  0.00           H  
ATOM   1106  H42 CHL    26      70.494  18.101  51.119  1.00  0.00           H  
ATOM   1107  C5  CHL    26      70.791  17.193  49.176  1.00  0.00           C  
ATOM   1108  C6  CHL    26      70.570  18.358  48.580  1.00  0.00           C  
ATOM   1109  H61 CHL    26      70.224  19.204  49.173  1.00  0.00           H  
ATOM   1110  C7  CHL    26      70.759  18.628  47.105  1.00  0.00           C  
ATOM   1111  H71 CHL    26      69.886  19.155  46.715  1.00  0.00           H  
ATOM   1112  H72 CHL    26      71.595  19.323  47.003  1.00  0.00           H  
ATOM   1113  C8  CHL    26      71.023  17.364  46.246  1.00  0.00           C  
ATOM   1114  H81 CHL    26      70.062  16.916  45.981  1.00  0.00           H  
ATOM   1115  C9  CHL    26      71.905  16.345  47.030  1.00  0.00           C  
ATOM   1116  H91 CHL    26      72.821  16.886  47.278  1.00  0.00           H  
ATOM   1117  C10 CHL    26      71.260  15.940  48.416  1.00  0.00           C  
ATOM   1118  C11 CHL    26      72.343  15.157  46.098  1.00  0.00           C  
ATOM   1119 H111 CHL    26      73.030  14.493  46.623  1.00  0.00           H  
ATOM   1120 H112 CHL    26      71.480  14.548  45.826  1.00  0.00           H  
ATOM   1121  C12 CHL    26      73.043  15.636  44.788  1.00  0.00           C  
ATOM   1122 H121 CHL    26      73.976  16.144  45.036  1.00  0.00           H  
ATOM   1123 H122 CHL    26      73.308  14.771  44.179  1.00  0.00           H  
ATOM   1124  C13 CHL    26      72.153  16.617  43.986  1.00  0.00           C  
ATOM   1125  C14 CHL    26      71.796  17.769  44.964  1.00  0.00           C  
ATOM   1126 H141 CHL    26      72.748  18.161  45.333  1.00  0.00           H  
ATOM   1127  C15 CHL    26      71.243  18.916  44.114  1.00  0.00           C  
ATOM   1128 H151 CHL    26      70.157  18.854  44.006  1.00  0.00           H  
ATOM   1129 H152 CHL    26      71.501  19.882  44.557  1.00  0.00           H  
ATOM   1130  C16 CHL    26      71.967  18.722  42.765  1.00  0.00           C  
ATOM   1131 H161 CHL    26      71.216  18.548  42.000  1.00  0.00           H  
ATOM   1132 H162 CHL    26      72.528  19.623  42.504  1.00  0.00           H  
ATOM   1133  C17 CHL    26      72.884  17.463  42.890  1.00  0.00           C  
ATOM   1134 H171 CHL    26      73.830  17.802  43.324  1.00  0.00           H  
ATOM   1135  C18 CHL    26      70.898  15.862  43.435  1.00  0.00           C  
ATOM   1136 H181 CHL    26      71.186  15.016  42.806  1.00  0.00           H  
ATOM   1137 H182 CHL    26      70.255  16.518  42.850  1.00  0.00           H  
ATOM   1138 H183 CHL    26      70.284  15.465  44.241  1.00  0.00           H  
ATOM   1139  C19 CHL    26      70.028  15.034  48.202  1.00  0.00           C  
ATOM   1140 H191 CHL    26      70.285  14.093  47.713  1.00  0.00           H  
ATOM   1141 H192 CHL    26      69.284  15.549  47.594  1.00  0.00           H  
ATOM   1142 H193 CHL    26      69.561  14.810  49.160  1.00  0.00           H  
ATOM   1143  C20 CHL    26      73.227  16.812  41.501  1.00  0.00           C  
ATOM   1144 H201 CHL    26      72.293  16.589  40.987  1.00  0.00           H  
ATOM   1145  C21 CHL    26      73.979  15.468  41.610  1.00  0.00           C  
ATOM   1146 H211 CHL    26      74.327  15.151  40.626  1.00  0.00           H  
ATOM   1147 H212 CHL    26      73.303  14.691  41.963  1.00  0.00           H  
ATOM   1148 H213 CHL    26      74.842  15.523  42.277  1.00  0.00           H  
ATOM   1149  C22 CHL    26      74.030  17.810  40.610  1.00  0.00           C  
ATOM   1150 H221 CHL    26      73.512  18.768  40.618  1.00  0.00           H  
ATOM   1151 H222 CHL    26      75.019  17.977  41.045  1.00  0.00           H  
ATOM   1152  C23 CHL    26      74.205  17.384  39.130  1.00  0.00           C  
ATOM   1153 H231 CHL    26      74.941  16.582  39.056  1.00  0.00           H  
ATOM   1154 H232 CHL    26      73.257  16.980  38.764  1.00  0.00           H  
ATOM   1155  C24 CHL    26      74.617  18.522  38.169  1.00  0.00           C  
ATOM   1156 H241 CHL    26      74.680  18.111  37.160  1.00  0.00           H  
ATOM   1157 H242 CHL    26      73.817  19.264  38.158  1.00  0.00           H  
ATOM   1158  C25 CHL    26      75.934  19.262  38.454  1.00  0.00           C  
ATOM   1159 H251 CHL    26      75.815  19.852  39.363  1.00  0.00           H  
ATOM   1160  C26 CHL    26      77.148  18.334  38.593  1.00  0.00           C  
ATOM   1161 H261 CHL    26      76.984  17.618  39.397  1.00  0.00           H  
ATOM   1162 H262 CHL    26      78.050  18.901  38.834  1.00  0.00           H  
ATOM   1163 H263 CHL    26      77.324  17.789  37.663  1.00  0.00           H  
ATOM   1164  C27 CHL    26      76.187  20.224  37.295  1.00  0.00           C  
ATOM   1165 H271 CHL    26      77.040  20.865  37.516  1.00  0.00           H  
ATOM   1166 H272 CHL    26      75.312  20.854  37.122  1.00  0.00           H  
ATOM   1167 H273 CHL    26      76.399  19.668  36.380  1.00  0.00           H  
ATOM   1168  O1  CHL    26      71.333  16.282  52.781  1.00  0.00           O  
ATOM   1169  HO1 CHL    26      72.022  15.707  53.211  1.00  0.00           H  
TER    1170      CHL    26 
ATOM   1170 C116  PA    27      36.814  73.603  41.047  1.00  0.00           C  
ATOM   1171 H16R  PA    27      37.898  73.715  41.000  1.00  0.00           H  
ATOM   1172 H16S  PA    27      36.362  74.577  40.854  1.00  0.00           H  
ATOM   1173 H16T  PA    27      36.504  72.904  40.266  1.00  0.00           H  
ATOM   1174 C115  PA    27      36.386  73.100  42.434  1.00  0.00           C  
ATOM   1175 H15R  PA    27      36.799  73.770  43.191  1.00  0.00           H  
ATOM   1176 H15S  PA    27      36.807  72.106  42.595  1.00  0.00           H  
ATOM   1177 C114  PA    27      34.854  73.011  42.561  1.00  0.00           C  
ATOM   1178 H14R  PA    27      34.510  72.341  41.775  1.00  0.00           H  
ATOM   1179 H14S  PA    27      34.398  73.986  42.371  1.00  0.00           H  
ATOM   1180 C113  PA    27      34.358  72.463  43.916  1.00  0.00           C  
ATOM   1181 H13R  PA    27      34.688  71.430  44.026  1.00  0.00           H  
ATOM   1182 H13S  PA    27      33.266  72.448  43.893  1.00  0.00           H  
ATOM   1183 C112  PA    27      34.815  73.249  45.162  1.00  0.00           C  
ATOM   1184 H12R  PA    27      34.299  74.211  45.201  1.00  0.00           H  
ATOM   1185 H12S  PA    27      35.884  73.457  45.099  1.00  0.00           H  
ATOM   1186 C111  PA    27      34.551  72.485  46.478  1.00  0.00           C  
ATOM   1187 H11R  PA    27      34.770  73.167  47.302  1.00  0.00           H  
ATOM   1188 H11S  PA    27      35.252  71.651  46.558  1.00  0.00           H  
ATOM   1189 C110  PA    27      33.120  71.910  46.590  1.00  0.00           C  
ATOM   1190 H10R  PA    27      33.025  71.103  45.864  1.00  0.00           H  
ATOM   1191 H10S  PA    27      32.388  72.678  46.325  1.00  0.00           H  
ATOM   1192  C19  PA    27      32.785  71.343  47.984  1.00  0.00           C  
ATOM   1193  H9R  PA    27      33.648  70.802  48.371  1.00  0.00           H  
ATOM   1194  H9S  PA    27      31.959  70.628  47.918  1.00  0.00           H  
ATOM   1195  C18  PA    27      32.385  72.482  48.932  1.00  0.00           C  
ATOM   1196  H8R  PA    27      31.443  72.907  48.577  1.00  0.00           H  
ATOM   1197  H8S  PA    27      33.144  73.262  48.878  1.00  0.00           H  
ATOM   1198  C17  PA    27      32.199  72.056  50.395  1.00  0.00           C  
ATOM   1199  H7R  PA    27      33.166  71.806  50.837  1.00  0.00           H  
ATOM   1200  H7S  PA    27      31.562  71.176  50.434  1.00  0.00           H  
ATOM   1201  C16  PA    27      31.552  73.184  51.209  1.00  0.00           C  
ATOM   1202  H6R  PA    27      30.590  73.450  50.768  1.00  0.00           H  
ATOM   1203  H6S  PA    27      32.201  74.058  51.139  1.00  0.00           H  
ATOM   1204  C15  PA    27      31.336  72.816  52.687  1.00  0.00           C  
ATOM   1205  H5R  PA    27      31.198  73.744  53.243  1.00  0.00           H  
ATOM   1206  H5S  PA    27      32.242  72.342  53.064  1.00  0.00           H  
ATOM   1207  C14  PA    27      30.114  71.892  52.917  1.00  0.00           C  
ATOM   1208  H4R  PA    27      30.240  70.964  52.362  1.00  0.00           H  
ATOM   1209  H4S  PA    27      29.234  72.379  52.496  1.00  0.00           H  
ATOM   1210  C13  PA    27      29.832  71.545  54.398  1.00  0.00           C  
ATOM   1211  H3R  PA    27      30.663  70.980  54.820  1.00  0.00           H  
ATOM   1212  H3S  PA    27      28.950  70.902  54.473  1.00  0.00           H  
ATOM   1213  C12  PA    27      29.620  72.796  55.263  1.00  0.00           C  
ATOM   1214  H2R  PA    27      28.849  73.429  54.825  1.00  0.00           H  
ATOM   1215  H2S  PA    27      30.545  73.371  55.305  1.00  0.00           H  
ATOM   1216  C11  PC    28      29.243  72.413  56.669  1.00  0.00           C  
ATOM   1217  O12  PC    28      28.103  72.297  57.076  1.00  0.00           O  
ATOM   1218  O11  PC    28      30.335  72.197  57.426  1.00  0.00           O  
ATOM   1219  C1   PC    28      30.128  71.698  58.775  1.00  0.00           C  
ATOM   1220  HR   PC    28      29.576  70.755  58.729  1.00  0.00           H  
ATOM   1221  HS   PC    28      29.522  72.412  59.337  1.00  0.00           H  
ATOM   1222  C2   PC    28      31.480  71.450  59.494  1.00  0.00           C  
ATOM   1223  HX   PC    28      31.266  71.088  60.500  1.00  0.00           H  
ATOM   1224  C3   PC    28      32.330  72.749  59.611  1.00  0.00           C  
ATOM   1225  HA   PC    28      31.838  73.473  60.265  1.00  0.00           H  
ATOM   1226  HB   PC    28      32.395  73.199  58.617  1.00  0.00           H  
ATOM   1227  O31  PC    28      33.699  72.487  60.077  1.00  0.00           O  
ATOM   1228  P31  PC    28      34.069  72.115  61.606  1.00  0.00           P  
ATOM   1229  O32  PC    28      34.396  73.513  62.309  1.00  0.00           O  
ATOM   1230  C31  PC    28      33.373  74.401  62.811  1.00  0.00           C  
ATOM   1231  H1A  PC    28      32.454  74.280  62.233  1.00  0.00           H  
ATOM   1232  H1B  PC    28      33.749  75.413  62.664  1.00  0.00           H  
ATOM   1233  C32  PC    28      33.129  74.133  64.316  1.00  0.00           C  
ATOM   1234  H2A  PC    28      34.067  74.205  64.867  1.00  0.00           H  
ATOM   1235  H2B  PC    28      32.757  73.115  64.431  1.00  0.00           H  
ATOM   1236  N31  PC    28      32.163  75.020  65.068  1.00  0.00           N  
ATOM   1237  C33  PC    28      32.810  76.318  65.406  1.00  0.00           C  
ATOM   1238  H3A  PC    28      33.625  76.136  66.112  1.00  0.00           H  
ATOM   1239  H3B  PC    28      32.049  76.959  65.855  1.00  0.00           H  
ATOM   1240  H3C  PC    28      33.188  76.763  64.485  1.00  0.00           H  
ATOM   1241  C34  PC    28      30.906  75.330  64.324  1.00  0.00           C  
ATOM   1242  H4A  PC    28      31.148  75.968  63.474  1.00  0.00           H  
ATOM   1243  H4B  PC    28      30.240  75.862  65.004  1.00  0.00           H  
ATOM   1244  H4C  PC    28      30.422  74.407  63.999  1.00  0.00           H  
ATOM   1245  C35  PC    28      31.779  74.329  66.332  1.00  0.00           C  
ATOM   1246  H5A  PC    28      31.397  73.344  66.064  1.00  0.00           H  
ATOM   1247  H5B  PC    28      31.003  74.915  66.831  1.00  0.00           H  
ATOM   1248  H5C  PC    28      32.663  74.232  66.969  1.00  0.00           H  
ATOM   1249  O33  PC    28      32.880  71.521  62.254  1.00  0.00           O  
ATOM   1250  O34  PC    28      35.325  71.318  61.607  1.00  0.00           O  
ATOM   1251  O21  PC    28      32.263  70.464  58.760  1.00  0.00           O  
ATOM   1252  C21  PC    28      31.869  69.178  58.654  1.00  0.00           C  
ATOM   1253  O22  PC    28      30.841  68.736  59.146  1.00  0.00           O  
ATOM   1254  C12  OL    29      32.870  68.384  57.842  1.00  0.00           C  
ATOM   1255  H2R  OL    29      33.855  68.661  58.223  1.00  0.00           H  
ATOM   1256  H2S  OL    29      32.764  67.313  58.009  1.00  0.00           H  
ATOM   1257  C13  OL    29      32.820  68.723  56.331  1.00  0.00           C  
ATOM   1258  H3R  OL    29      32.780  69.810  56.238  1.00  0.00           H  
ATOM   1259  H3S  OL    29      33.759  68.400  55.874  1.00  0.00           H  
ATOM   1260  C14  OL    29      31.658  68.124  55.506  1.00  0.00           C  
ATOM   1261  H4R  OL    29      31.673  67.037  55.609  1.00  0.00           H  
ATOM   1262  H4S  OL    29      30.711  68.486  55.909  1.00  0.00           H  
ATOM   1263  C15  OL    29      31.792  68.508  54.007  1.00  0.00           C  
ATOM   1264  H5R  OL    29      31.967  69.584  53.933  1.00  0.00           H  
ATOM   1265  H5S  OL    29      32.687  68.028  53.609  1.00  0.00           H  
ATOM   1266  C16  OL    29      30.596  68.151  53.088  1.00  0.00           C  
ATOM   1267  H6R  OL    29      30.292  67.112  53.237  1.00  0.00           H  
ATOM   1268  H6S  OL    29      29.743  68.779  53.355  1.00  0.00           H  
ATOM   1269  C17  OL    29      30.961  68.356  51.594  1.00  0.00           C  
ATOM   1270  H7R  OL    29      31.289  69.381  51.438  1.00  0.00           H  
ATOM   1271  H7S  OL    29      31.815  67.733  51.348  1.00  0.00           H  
ATOM   1272  C18  OL    29      29.841  68.017  50.593  1.00  0.00           C  
ATOM   1273  H8R  OL    29      29.421  67.049  50.858  1.00  0.00           H  
ATOM   1274  H8S  OL    29      29.056  68.770  50.677  1.00  0.00           H  
ATOM   1275  C19  OL    29      30.336  68.002  49.160  1.00  0.00           C  
ATOM   1276  H9R  OL    29      30.906  68.879  48.857  1.00  0.00           H  
ATOM   1277 C110  OL    29      30.107  67.039  48.269  1.00  0.00           C  
ATOM   1278 H10R  OL    29      30.510  67.155  47.265  1.00  0.00           H  
ATOM   1279 C111  OL    29      29.369  65.732  48.522  1.00  0.00           C  
ATOM   1280 H11R  OL    29      29.835  64.929  47.947  1.00  0.00           H  
ATOM   1281 H11S  OL    29      29.455  65.433  49.567  1.00  0.00           H  
ATOM   1282 C112  OL    29      27.859  65.814  48.221  1.00  0.00           C  
ATOM   1283 H12R  OL    29      27.405  64.884  48.569  1.00  0.00           H  
ATOM   1284 H12S  OL    29      27.441  66.617  48.827  1.00  0.00           H  
ATOM   1285 C113  OL    29      27.429  66.054  46.758  1.00  0.00           C  
ATOM   1286 H13R  OL    29      26.338  66.100  46.729  1.00  0.00           H  
ATOM   1287 H13S  OL    29      27.805  67.022  46.418  1.00  0.00           H  
ATOM   1288 C114  OL    29      27.879  64.941  45.796  1.00  0.00           C  
ATOM   1289 H14R  OL    29      28.962  65.004  45.661  1.00  0.00           H  
ATOM   1290 H14S  OL    29      27.658  63.974  46.254  1.00  0.00           H  
ATOM   1291 C115  OL    29      27.188  65.000  44.416  1.00  0.00           C  
ATOM   1292 H15R  OL    29      27.639  64.242  43.771  1.00  0.00           H  
ATOM   1293 H15S  OL    29      26.134  64.733  44.523  1.00  0.00           H  
ATOM   1294 C116  OL    29      27.298  66.371  43.718  1.00  0.00           C  
ATOM   1295 H16R  OL    29      26.643  67.098  44.205  1.00  0.00           H  
ATOM   1296 H16S  OL    29      28.321  66.734  43.817  1.00  0.00           H  
ATOM   1297 C117  OL    29      26.947  66.279  42.221  1.00  0.00           C  
ATOM   1298 H17R  OL    29      27.572  65.513  41.761  1.00  0.00           H  
ATOM   1299 H17S  OL    29      25.905  65.969  42.115  1.00  0.00           H  
ATOM   1300 C118  OL    29      27.191  67.601  41.472  1.00  0.00           C  
ATOM   1301 H18R  OL    29      26.449  68.351  41.753  1.00  0.00           H  
ATOM   1302 H18S  OL    29      27.147  67.451  40.390  1.00  0.00           H  
ATOM   1303 H18T  OL    29      28.183  67.986  41.712  1.00  0.00           H  
TER    1304       OL    29 
ATOM   1304  C1  CHL    30      30.117  11.808  52.654  1.00  0.00           C  
ATOM   1305  H11 CHL    30      30.487  12.816  52.854  1.00  0.00           H  
ATOM   1306  H12 CHL    30      30.991  11.213  52.397  1.00  0.00           H  
ATOM   1307  C2  CHL    30      29.490  11.229  53.956  1.00  0.00           C  
ATOM   1308  H21 CHL    30      29.301  10.160  53.841  1.00  0.00           H  
ATOM   1309  H22 CHL    30      30.202  11.334  54.775  1.00  0.00           H  
ATOM   1310  C3  CHL    30      28.181  11.946  54.340  1.00  0.00           C  
ATOM   1311  H31 CHL    30      28.408  12.985  54.584  1.00  0.00           H  
ATOM   1312  C4  CHL    30      27.193  11.905  53.164  1.00  0.00           C  
ATOM   1313  H41 CHL    30      26.878  10.869  53.023  1.00  0.00           H  
ATOM   1314  H42 CHL    30      26.305  12.470  53.448  1.00  0.00           H  
ATOM   1315  C5  CHL    30      27.800  12.446  51.867  1.00  0.00           C  
ATOM   1316  C6  CHL    30      27.169  13.395  51.177  1.00  0.00           C  
ATOM   1317  H61 CHL    30      26.213  13.770  51.529  1.00  0.00           H  
ATOM   1318  C7  CHL    30      27.664  13.998  49.876  1.00  0.00           C  
ATOM   1319  H71 CHL    30      26.837  14.130  49.175  1.00  0.00           H  
ATOM   1320  H72 CHL    30      28.049  15.002  50.069  1.00  0.00           H  
ATOM   1321  C8  CHL    30      28.745  13.119  49.213  1.00  0.00           C  
ATOM   1322  H81 CHL    30      28.258  12.222  48.828  1.00  0.00           H  
ATOM   1323  C9  CHL    30      29.800  12.732  50.302  1.00  0.00           C  
ATOM   1324  H91 CHL    30      30.088  13.679  50.768  1.00  0.00           H  
ATOM   1325  C10 CHL    30      29.150  11.846  51.433  1.00  0.00           C  
ATOM   1326  C11 CHL    30      31.134  12.166  49.716  1.00  0.00           C  
ATOM   1327 H111 CHL    30      31.888  12.118  50.504  1.00  0.00           H  
ATOM   1328 H112 CHL    30      31.022  11.149  49.345  1.00  0.00           H  
ATOM   1329  C12 CHL    30      31.669  13.030  48.554  1.00  0.00           C  
ATOM   1330 H121 CHL    30      31.909  14.028  48.939  1.00  0.00           H  
ATOM   1331 H122 CHL    30      32.606  12.593  48.213  1.00  0.00           H  
ATOM   1332  C13 CHL    30      30.604  13.135  47.418  1.00  0.00           C  
ATOM   1333  C14 CHL    30      29.409  13.887  48.040  1.00  0.00           C  
ATOM   1334 H141 CHL    30      29.789  14.826  48.456  1.00  0.00           H  
ATOM   1335  C15 CHL    30      28.528  14.277  46.836  1.00  0.00           C  
ATOM   1336 H151 CHL    30      27.898  13.435  46.537  1.00  0.00           H  
ATOM   1337 H152 CHL    30      27.885  15.137  47.043  1.00  0.00           H  
ATOM   1338  C16 CHL    30      29.560  14.578  45.721  1.00  0.00           C  
ATOM   1339 H161 CHL    30      29.279  14.033  44.814  1.00  0.00           H  
ATOM   1340 H162 CHL    30      29.576  15.644  45.479  1.00  0.00           H  
ATOM   1341  C17 CHL    30      30.953  14.109  46.254  1.00  0.00           C  
ATOM   1342 H171 CHL    30      31.459  14.974  46.692  1.00  0.00           H  
ATOM   1343  C18 CHL    30      30.170  11.728  46.865  1.00  0.00           C  
ATOM   1344 H181 CHL    30      29.518  11.822  45.995  1.00  0.00           H  
ATOM   1345 H182 CHL    30      29.627  11.130  47.595  1.00  0.00           H  
ATOM   1346 H183 CHL    30      31.030  11.133  46.565  1.00  0.00           H  
ATOM   1347  C19 CHL    30      28.903  10.389  50.953  1.00  0.00           C  
ATOM   1348 H191 CHL    30      28.551   9.761  51.770  1.00  0.00           H  
ATOM   1349 H192 CHL    30      29.815   9.923  50.582  1.00  0.00           H  
ATOM   1350 H193 CHL    30      28.142  10.355  50.172  1.00  0.00           H  
ATOM   1351  C20 CHL    30      31.847  13.545  45.108  1.00  0.00           C  
ATOM   1352 H201 CHL    30      31.259  12.798  44.570  1.00  0.00           H  
ATOM   1353  C21 CHL    30      33.130  12.851  45.603  1.00  0.00           C  
ATOM   1354 H211 CHL    30      32.904  11.897  46.073  1.00  0.00           H  
ATOM   1355 H212 CHL    30      33.648  13.484  46.327  1.00  0.00           H  
ATOM   1356 H213 CHL    30      33.806  12.641  44.772  1.00  0.00           H  
ATOM   1357  C22 CHL    30      32.205  14.626  44.059  1.00  0.00           C  
ATOM   1358 H221 CHL    30      32.325  14.095  43.117  1.00  0.00           H  
ATOM   1359 H222 CHL    30      31.363  15.306  43.925  1.00  0.00           H  
ATOM   1360  C23 CHL    30      33.484  15.459  44.323  1.00  0.00           C  
ATOM   1361 H231 CHL    30      33.372  15.992  45.270  1.00  0.00           H  
ATOM   1362 H232 CHL    30      34.359  14.814  44.423  1.00  0.00           H  
ATOM   1363  C24 CHL    30      33.778  16.474  43.196  1.00  0.00           C  
ATOM   1364 H241 CHL    30      32.987  17.223  43.194  1.00  0.00           H  
ATOM   1365 H242 CHL    30      34.701  17.007  43.433  1.00  0.00           H  
ATOM   1366  C25 CHL    30      33.893  15.870  41.780  1.00  0.00           C  
ATOM   1367 H251 CHL    30      33.072  15.181  41.598  1.00  0.00           H  
ATOM   1368  C26 CHL    30      35.224  15.133  41.566  1.00  0.00           C  
ATOM   1369 H261 CHL    30      35.371  14.341  42.305  1.00  0.00           H  
ATOM   1370 H262 CHL    30      36.046  15.843  41.639  1.00  0.00           H  
ATOM   1371 H263 CHL    30      35.269  14.673  40.577  1.00  0.00           H  
ATOM   1372  C27 CHL    30      33.727  16.969  40.734  1.00  0.00           C  
ATOM   1373 H271 CHL    30      34.407  17.800  40.911  1.00  0.00           H  
ATOM   1374 H272 CHL    30      32.708  17.354  40.770  1.00  0.00           H  
ATOM   1375 H273 CHL    30      33.910  16.565  39.737  1.00  0.00           H  
ATOM   1376  O1  CHL    30      27.574  11.311  55.469  1.00  0.00           O  
ATOM   1377  HO1 CHL    30      26.749  11.858  55.637  1.00  0.00           H  
TER    1378      CHL    30 
ATOM   1378 C116  PA    31      63.134  21.173  38.682  1.00  0.00           C  
ATOM   1379 H16R  PA    31      63.521  22.026  38.117  1.00  0.00           H  
ATOM   1380 H16S  PA    31      62.371  20.677  38.077  1.00  0.00           H  
ATOM   1381 H16T  PA    31      63.954  20.474  38.847  1.00  0.00           H  
ATOM   1382 C115  PA    31      62.535  21.621  40.032  1.00  0.00           C  
ATOM   1383 H15R  PA    31      62.335  20.745  40.653  1.00  0.00           H  
ATOM   1384 H15S  PA    31      61.577  22.103  39.835  1.00  0.00           H  
ATOM   1385 C114  PA    31      63.447  22.591  40.812  1.00  0.00           C  
ATOM   1386 H14R  PA    31      63.758  23.395  40.140  1.00  0.00           H  
ATOM   1387 H14S  PA    31      64.354  22.077  41.136  1.00  0.00           H  
ATOM   1388 C113  PA    31      62.786  23.233  42.047  1.00  0.00           C  
ATOM   1389 H13R  PA    31      61.922  23.815  41.719  1.00  0.00           H  
ATOM   1390 H13S  PA    31      63.493  23.943  42.478  1.00  0.00           H  
ATOM   1391 C112  PA    31      62.289  22.295  43.163  1.00  0.00           C  
ATOM   1392 H12R  PA    31      61.412  21.767  42.804  1.00  0.00           H  
ATOM   1393 H12S  PA    31      61.945  22.945  43.966  1.00  0.00           H  
ATOM   1394 C111  PA    31      63.272  21.264  43.761  1.00  0.00           C  
ATOM   1395 H11R  PA    31      64.109  21.777  44.239  1.00  0.00           H  
ATOM   1396 H11S  PA    31      63.682  20.643  42.961  1.00  0.00           H  
ATOM   1397 C110  PA    31      62.555  20.362  44.795  1.00  0.00           C  
ATOM   1398 H10R  PA    31      63.210  19.534  45.079  1.00  0.00           H  
ATOM   1399 H10S  PA    31      61.685  19.897  44.328  1.00  0.00           H  
ATOM   1400  C19  PA    31      62.068  21.123  46.053  1.00  0.00           C  
ATOM   1401  H9R  PA    31      61.423  20.457  46.629  1.00  0.00           H  
ATOM   1402  H9S  PA    31      61.438  21.962  45.755  1.00  0.00           H  
ATOM   1403  C18  PA    31      63.207  21.658  46.951  1.00  0.00           C  
ATOM   1404  H8R  PA    31      63.796  22.389  46.394  1.00  0.00           H  
ATOM   1405  H8S  PA    31      63.875  20.836  47.208  1.00  0.00           H  
ATOM   1406  C17  PA    31      62.703  22.336  48.244  1.00  0.00           C  
ATOM   1407  H7R  PA    31      61.686  21.998  48.456  1.00  0.00           H  
ATOM   1408  H7S  PA    31      62.655  23.411  48.073  1.00  0.00           H  
ATOM   1409  C16  PA    31      63.596  22.053  49.473  1.00  0.00           C  
ATOM   1410  H6R  PA    31      64.587  22.484  49.313  1.00  0.00           H  
ATOM   1411  H6S  PA    31      63.733  20.973  49.569  1.00  0.00           H  
ATOM   1412  C15  PA    31      62.999  22.578  50.800  1.00  0.00           C  
ATOM   1413  H5R  PA    31      63.505  22.069  51.619  1.00  0.00           H  
ATOM   1414  H5S  PA    31      61.948  22.284  50.844  1.00  0.00           H  
ATOM   1415  C14  PA    31      63.106  24.112  50.975  1.00  0.00           C  
ATOM   1416  H4R  PA    31      62.497  24.575  50.199  1.00  0.00           H  
ATOM   1417  H4S  PA    31      64.136  24.425  50.798  1.00  0.00           H  
ATOM   1418  C13  PA    31      62.638  24.671  52.342  1.00  0.00           C  
ATOM   1419  H3R  PA    31      61.641  24.287  52.567  1.00  0.00           H  
ATOM   1420  H3S  PA    31      62.534  25.755  52.259  1.00  0.00           H  
ATOM   1421  C12  PA    31      63.586  24.390  53.527  1.00  0.00           C  
ATOM   1422  H2R  PA    31      63.759  23.318  53.637  1.00  0.00           H  
ATOM   1423  H2S  PA    31      64.554  24.861  53.344  1.00  0.00           H  
ATOM   1424  C11  PC    32      63.003  24.941  54.810  1.00  0.00           C  
ATOM   1425  O12  PC    32      61.930  24.584  55.261  1.00  0.00           O  
ATOM   1426  O11  PC    32      63.777  25.894  55.364  1.00  0.00           O  
ATOM   1427  C1   PC    32      63.332  26.529  56.605  1.00  0.00           C  
ATOM   1428  HR   PC    32      64.235  26.774  57.170  1.00  0.00           H  
ATOM   1429  HS   PC    32      62.724  25.847  57.205  1.00  0.00           H  
ATOM   1430  C2   PC    32      62.576  27.862  56.359  1.00  0.00           C  
ATOM   1431  HX   PC    32      63.300  28.539  55.903  1.00  0.00           H  
ATOM   1432  C3   PC    32      62.109  28.503  57.695  1.00  0.00           C  
ATOM   1433  HA   PC    32      61.701  29.502  57.507  1.00  0.00           H  
ATOM   1434  HB   PC    32      62.994  28.607  58.327  1.00  0.00           H  
ATOM   1435  O31  PC    32      61.125  27.705  58.422  1.00  0.00           O  
ATOM   1436  P31  PC    32      60.978  27.796  60.026  1.00  0.00           P  
ATOM   1437  O32  PC    32      62.079  26.772  60.539  1.00  0.00           O  
ATOM   1438  C31  PC    32      63.368  27.206  61.036  1.00  0.00           C  
ATOM   1439  H1A  PC    32      63.765  28.004  60.403  1.00  0.00           H  
ATOM   1440  H1B  PC    32      64.077  26.373  60.986  1.00  0.00           H  
ATOM   1441  C32  PC    32      63.217  27.701  62.499  1.00  0.00           C  
ATOM   1442  H2A  PC    32      62.577  28.585  62.496  1.00  0.00           H  
ATOM   1443  H2B  PC    32      64.200  28.000  62.867  1.00  0.00           H  
ATOM   1444  N31  PC    32      62.652  26.767  63.554  1.00  0.00           N  
ATOM   1445  C33  PC    32      61.196  27.022  63.790  1.00  0.00           C  
ATOM   1446  H3A  PC    32      60.656  26.908  62.851  1.00  0.00           H  
ATOM   1447  H3B  PC    32      61.077  28.036  64.172  1.00  0.00           H  
ATOM   1448  H3C  PC    32      60.827  26.304  64.529  1.00  0.00           H  
ATOM   1449  C34  PC    32      62.870  25.326  63.231  1.00  0.00           C  
ATOM   1450  H4A  PC    32      62.182  24.725  63.827  1.00  0.00           H  
ATOM   1451  H4B  PC    32      63.905  25.089  63.482  1.00  0.00           H  
ATOM   1452  H4C  PC    32      62.696  25.157  62.169  1.00  0.00           H  
ATOM   1453  C35  PC    32      63.361  27.011  64.839  1.00  0.00           C  
ATOM   1454  H5A  PC    32      64.335  26.522  64.784  1.00  0.00           H  
ATOM   1455  H5B  PC    32      62.770  26.587  65.647  1.00  0.00           H  
ATOM   1456  H5C  PC    32      63.482  28.085  64.991  1.00  0.00           H  
ATOM   1457  O33  PC    32      61.335  29.158  60.486  1.00  0.00           O  
ATOM   1458  O34  PC    32      59.673  27.220  60.407  1.00  0.00           O  
ATOM   1459  O21  PC    32      61.433  27.669  55.466  1.00  0.00           O  
ATOM   1460  C21  PC    32      61.227  28.575  54.489  1.00  0.00           C  
ATOM   1461  O22  PC    32      61.912  29.570  54.325  1.00  0.00           O  
ATOM   1462  C12  OL    33      60.092  28.223  53.556  1.00  0.00           C  
ATOM   1463  H2R  OL    33      59.782  27.192  53.733  1.00  0.00           H  
ATOM   1464  H2S  OL    33      59.232  28.864  53.768  1.00  0.00           H  
ATOM   1465  C13  OL    33      60.537  28.394  52.087  1.00  0.00           C  
ATOM   1466  H3R  OL    33      60.437  29.442  51.792  1.00  0.00           H  
ATOM   1467  H3S  OL    33      61.593  28.129  52.004  1.00  0.00           H  
ATOM   1468  C14  OL    33      59.744  27.504  51.122  1.00  0.00           C  
ATOM   1469  H4R  OL    33      59.936  26.459  51.379  1.00  0.00           H  
ATOM   1470  H4S  OL    33      58.676  27.687  51.260  1.00  0.00           H  
ATOM   1471  C15  OL    33      60.093  27.725  49.640  1.00  0.00           C  
ATOM   1472  H5R  OL    33      59.489  27.018  49.074  1.00  0.00           H  
ATOM   1473  H5S  OL    33      59.784  28.726  49.327  1.00  0.00           H  
ATOM   1474  C16  OL    33      61.580  27.518  49.276  1.00  0.00           C  
ATOM   1475  H6R  OL    33      62.195  28.312  49.708  1.00  0.00           H  
ATOM   1476  H6S  OL    33      61.935  26.577  49.695  1.00  0.00           H  
ATOM   1477  C17  OL    33      61.787  27.480  47.751  1.00  0.00           C  
ATOM   1478  H7R  OL    33      61.301  28.351  47.305  1.00  0.00           H  
ATOM   1479  H7S  OL    33      62.850  27.558  47.524  1.00  0.00           H  
ATOM   1480  C18  OL    33      61.233  26.185  47.122  1.00  0.00           C  
ATOM   1481  H8R  OL    33      61.730  25.325  47.572  1.00  0.00           H  
ATOM   1482  H8S  OL    33      60.171  26.072  47.342  1.00  0.00           H  
ATOM   1483  C19  OL    33      61.448  26.149  45.626  1.00  0.00           C  
ATOM   1484  H9R  OL    33      62.321  25.601  45.287  1.00  0.00           H  
ATOM   1485 C110  OL    33      60.615  26.639  44.720  1.00  0.00           C  
ATOM   1486 H10R  OL    33      60.840  26.487  43.666  1.00  0.00           H  
ATOM   1487 C111  OL    33      59.372  27.439  45.044  1.00  0.00           C  
ATOM   1488 H11R  OL    33      59.480  27.921  46.017  1.00  0.00           H  
ATOM   1489 H11S  OL    33      59.230  28.241  44.315  1.00  0.00           H  
ATOM   1490 C112  OL    33      58.140  26.519  45.046  1.00  0.00           C  
ATOM   1491 H12R  OL    33      57.922  26.220  44.019  1.00  0.00           H  
ATOM   1492 H12S  OL    33      58.360  25.606  45.601  1.00  0.00           H  
ATOM   1493 C113  OL    33      56.893  27.179  45.654  1.00  0.00           C  
ATOM   1494 H13R  OL    33      56.737  28.164  45.208  1.00  0.00           H  
ATOM   1495 H13S  OL    33      56.032  26.556  45.401  1.00  0.00           H  
ATOM   1496 C114  OL    33      56.958  27.285  47.189  1.00  0.00           C  
ATOM   1497 H14R  OL    33      57.056  26.273  47.586  1.00  0.00           H  
ATOM   1498 H14S  OL    33      57.840  27.846  47.513  1.00  0.00           H  
ATOM   1499 C115  OL    33      55.672  27.906  47.773  1.00  0.00           C  
ATOM   1500 H15R  OL    33      54.816  27.405  47.315  1.00  0.00           H  
ATOM   1501 H15S  OL    33      55.622  27.687  48.841  1.00  0.00           H  
ATOM   1502 C116  OL    33      55.541  29.435  47.583  1.00  0.00           C  
ATOM   1503 H16R  OL    33      56.474  29.910  47.892  1.00  0.00           H  
ATOM   1504 H16S  OL    33      55.375  29.684  46.534  1.00  0.00           H  
ATOM   1505 C117  OL    33      54.384  30.003  48.427  1.00  0.00           C  
ATOM   1506 H17R  OL    33      53.443  29.564  48.089  1.00  0.00           H  
ATOM   1507 H17S  OL    33      54.543  29.689  49.460  1.00  0.00           H  
ATOM   1508 C118  OL    33      54.258  31.540  48.388  1.00  0.00           C  
ATOM   1509 H18R  OL    33      55.217  32.017  48.590  1.00  0.00           H  
ATOM   1510 H18S  OL    33      53.543  31.882  49.141  1.00  0.00           H  
ATOM   1511 H18T  OL    33      53.916  31.887  47.415  1.00  0.00           H  
TER    1512       OL    33 
ATOM   1512 C116  PA    34      22.723  34.995  42.742  1.00  0.00           C  
ATOM   1513 H16R  PA    34      22.433  36.034  42.907  1.00  0.00           H  
ATOM   1514 H16S  PA    34      22.032  34.352  43.292  1.00  0.00           H  
ATOM   1515 H16T  PA    34      22.626  34.783  41.675  1.00  0.00           H  
ATOM   1516 C115  PA    34      24.168  34.752  43.216  1.00  0.00           C  
ATOM   1517 H15R  PA    34      24.864  35.300  42.576  1.00  0.00           H  
ATOM   1518 H15S  PA    34      24.400  33.689  43.116  1.00  0.00           H  
ATOM   1519 C114  PA    34      24.390  35.169  44.680  1.00  0.00           C  
ATOM   1520 H14R  PA    34      25.392  34.872  44.995  1.00  0.00           H  
ATOM   1521 H14S  PA    34      23.696  34.612  45.298  1.00  0.00           H  
ATOM   1522 C113  PA    34      24.194  36.673  44.950  1.00  0.00           C  
ATOM   1523 H13R  PA    34      23.151  36.962  44.797  1.00  0.00           H  
ATOM   1524 H13S  PA    34      24.790  37.263  44.251  1.00  0.00           H  
ATOM   1525 C112  PA    34      24.630  37.057  46.370  1.00  0.00           C  
ATOM   1526 H12R  PA    34      24.671  38.146  46.403  1.00  0.00           H  
ATOM   1527 H12S  PA    34      25.644  36.693  46.556  1.00  0.00           H  
ATOM   1528 C111  PA    34      23.699  36.556  47.493  1.00  0.00           C  
ATOM   1529 H11R  PA    34      23.817  35.479  47.645  1.00  0.00           H  
ATOM   1530 H11S  PA    34      22.658  36.747  47.232  1.00  0.00           H  
ATOM   1531 C110  PA    34      24.036  37.311  48.785  1.00  0.00           C  
ATOM   1532 H10R  PA    34      23.996  38.382  48.573  1.00  0.00           H  
ATOM   1533 H10S  PA    34      25.063  37.064  49.067  1.00  0.00           H  
ATOM   1534  C19  PA    34      23.076  37.023  49.955  1.00  0.00           C  
ATOM   1535  H9R  PA    34      22.976  35.945  50.088  1.00  0.00           H  
ATOM   1536  H9S  PA    34      22.091  37.437  49.723  1.00  0.00           H  
ATOM   1537  C18  PA    34      23.594  37.657  51.258  1.00  0.00           C  
ATOM   1538  H8R  PA    34      23.541  38.744  51.172  1.00  0.00           H  
ATOM   1539  H8S  PA    34      24.647  37.392  51.366  1.00  0.00           H  
ATOM   1540  C17  PA    34      22.851  37.189  52.528  1.00  0.00           C  
ATOM   1541  H7R  PA    34      22.924  36.103  52.605  1.00  0.00           H  
ATOM   1542  H7S  PA    34      21.788  37.421  52.455  1.00  0.00           H  
ATOM   1543  C16  PA    34      23.431  37.839  53.802  1.00  0.00           C  
ATOM   1544  H6R  PA    34      23.118  38.884  53.849  1.00  0.00           H  
ATOM   1545  H6S  PA    34      24.521  37.841  53.745  1.00  0.00           H  
ATOM   1546  C15  PA    34      22.983  37.121  55.092  1.00  0.00           C  
ATOM   1547  H5R  PA    34      23.331  36.087  55.061  1.00  0.00           H  
ATOM   1548  H5S  PA    34      21.893  37.092  55.129  1.00  0.00           H  
ATOM   1549  C14  PA    34      23.526  37.790  56.374  1.00  0.00           C  
ATOM   1550  H4R  PA    34      23.132  38.806  56.452  1.00  0.00           H  
ATOM   1551  H4S  PA    34      24.613  37.873  56.293  1.00  0.00           H  
ATOM   1552  C13  PA    34      23.199  37.042  57.684  1.00  0.00           C  
ATOM   1553  H3R  PA    34      23.668  37.598  58.496  1.00  0.00           H  
ATOM   1554  H3S  PA    34      23.668  36.057  57.659  1.00  0.00           H  
ATOM   1555  C12  PA    34      21.692  36.899  58.001  1.00  0.00           C  
ATOM   1556  H2R  PA    34      21.163  36.476  57.148  1.00  0.00           H  
ATOM   1557  H2S  PA    34      21.283  37.895  58.185  1.00  0.00           H  
ATOM   1558  C11  PE    35      21.413  36.001  59.190  1.00  0.00           C  
ATOM   1559  O12  PE    35      20.634  36.301  60.080  1.00  0.00           O  
ATOM   1560  O11  PE    35      22.052  34.817  59.130  1.00  0.00           O  
ATOM   1561  C1   PE    35      21.850  33.816  60.172  1.00  0.00           C  
ATOM   1562  HR   PE    35      21.870  34.301  61.147  1.00  0.00           H  
ATOM   1563  HS   PE    35      22.684  33.113  60.133  1.00  0.00           H  
ATOM   1564  C2   PE    35      20.528  33.020  59.972  1.00  0.00           C  
ATOM   1565  HX   PE    35      19.689  33.703  60.033  1.00  0.00           H  
ATOM   1566  C3   PE    35      20.306  31.924  61.047  1.00  0.00           C  
ATOM   1567  HA   PE    35      20.978  31.085  60.842  1.00  0.00           H  
ATOM   1568  HB   PE    35      19.277  31.553  60.991  1.00  0.00           H  
ATOM   1569  O31  PE    35      20.595  32.392  62.400  1.00  0.00           O  
ATOM   1570  P31  PE    35      19.624  33.349  63.234  1.00  0.00           P  
ATOM   1571  O32  PE    35      20.146  34.813  62.901  1.00  0.00           O  
ATOM   1572  C31  PE    35      21.261  35.421  63.601  1.00  0.00           C  
ATOM   1573  H1A  PE    35      21.778  36.090  62.906  1.00  0.00           H  
ATOM   1574  H1B  PE    35      21.967  34.649  63.922  1.00  0.00           H  
ATOM   1575  C32  PE    35      20.752  36.219  64.823  1.00  0.00           C  
ATOM   1576  H2A  PE    35      20.403  35.532  65.595  1.00  0.00           H  
ATOM   1577  H2B  PE    35      21.561  36.819  65.247  1.00  0.00           H  
ATOM   1578  N31  PE    35      19.611  37.157  64.520  1.00  0.00           N  
ATOM   1579 HN1A  PE    35      19.175  37.564  65.373  1.00  0.00           H  
ATOM   1580 HN1B  PE    35      19.902  37.976  63.941  1.00  0.00           H  
ATOM   1581 HN1C  PE    35      18.852  36.662  64.013  1.00  0.00           H  
ATOM   1582  O33  PE    35      18.245  33.260  62.708  1.00  0.00           O  
ATOM   1583  O34  PE    35      19.873  33.060  64.669  1.00  0.00           O  
ATOM   1584  O21  PE    35      20.545  32.347  58.685  1.00  0.00           O  
ATOM   1585  C21  PE    35      20.294  33.049  57.568  1.00  0.00           C  
ATOM   1586  O22  PE    35      19.725  34.130  57.563  1.00  0.00           O  
ATOM   1587  C12  OL    36      20.748  32.317  56.329  1.00  0.00           C  
ATOM   1588  H2R  OL    36      21.677  31.785  56.545  1.00  0.00           H  
ATOM   1589  H2S  OL    36      20.001  31.565  56.086  1.00  0.00           H  
ATOM   1590  C13  OL    36      20.985  33.232  55.114  1.00  0.00           C  
ATOM   1591  H3R  OL    36      20.089  33.818  54.892  1.00  0.00           H  
ATOM   1592  H3S  OL    36      21.799  33.932  55.320  1.00  0.00           H  
ATOM   1593  C14  OL    36      21.340  32.372  53.893  1.00  0.00           C  
ATOM   1594  H4R  OL    36      22.354  31.979  53.999  1.00  0.00           H  
ATOM   1595  H4S  OL    36      20.665  31.518  53.853  1.00  0.00           H  
ATOM   1596  C15  OL    36      21.177  33.173  52.596  1.00  0.00           C  
ATOM   1597  H5R  OL    36      20.116  33.407  52.493  1.00  0.00           H  
ATOM   1598  H5S  OL    36      21.724  34.114  52.682  1.00  0.00           H  
ATOM   1599  C16  OL    36      21.640  32.413  51.343  1.00  0.00           C  
ATOM   1600  H6R  OL    36      22.715  32.225  51.395  1.00  0.00           H  
ATOM   1601  H6S  OL    36      21.137  31.446  51.290  1.00  0.00           H  
ATOM   1602  C17  OL    36      21.299  33.201  50.071  1.00  0.00           C  
ATOM   1603  H7R  OL    36      20.216  33.184  49.928  1.00  0.00           H  
ATOM   1604  H7S  OL    36      21.588  34.247  50.181  1.00  0.00           H  
ATOM   1605  C18  OL    36      22.002  32.596  48.848  1.00  0.00           C  
ATOM   1606  H8R  OL    36      23.084  32.632  48.998  1.00  0.00           H  
ATOM   1607  H8S  OL    36      21.700  31.553  48.735  1.00  0.00           H  
ATOM   1608  C19  OL    36      21.633  33.358  47.606  1.00  0.00           C  
ATOM   1609  H9R  OL    36      20.920  34.164  47.743  1.00  0.00           H  
ATOM   1610 C110  OL    36      22.099  33.100  46.394  1.00  0.00           C  
ATOM   1611 H10R  OL    36      21.739  33.698  45.560  1.00  0.00           H  
ATOM   1612 C111  OL    36      23.084  32.005  46.035  1.00  0.00           C  
ATOM   1613 H11R  OL    36      24.024  32.427  45.673  1.00  0.00           H  
ATOM   1614 H11S  OL    36      23.324  31.377  46.894  1.00  0.00           H  
ATOM   1615 C112  OL    36      22.455  31.154  44.929  1.00  0.00           C  
ATOM   1616 H12R  OL    36      21.488  30.804  45.293  1.00  0.00           H  
ATOM   1617 H12S  OL    36      22.251  31.777  44.055  1.00  0.00           H  
ATOM   1618 C113  OL    36      23.303  29.944  44.503  1.00  0.00           C  
ATOM   1619 H13R  OL    36      24.277  30.281  44.140  1.00  0.00           H  
ATOM   1620 H13S  OL    36      23.457  29.295  45.367  1.00  0.00           H  
ATOM   1621 C114  OL    36      22.556  29.210  43.372  1.00  0.00           C  
ATOM   1622 H14R  OL    36      21.510  29.113  43.670  1.00  0.00           H  
ATOM   1623 H14S  OL    36      22.564  29.872  42.505  1.00  0.00           H  
ATOM   1624 C115  OL    36      23.080  27.822  42.925  1.00  0.00           C  
ATOM   1625 H15R  OL    36      22.402  27.435  42.160  1.00  0.00           H  
ATOM   1626 H15S  OL    36      24.049  27.918  42.441  1.00  0.00           H  
ATOM   1627 C116  OL    36      23.189  26.760  44.034  1.00  0.00           C  
ATOM   1628 H16R  OL    36      23.407  25.787  43.582  1.00  0.00           H  
ATOM   1629 H16S  OL    36      24.025  26.989  44.696  1.00  0.00           H  
ATOM   1630 C117  OL    36      21.900  26.683  44.866  1.00  0.00           C  
ATOM   1631 H17R  OL    36      21.827  27.578  45.484  1.00  0.00           H  
ATOM   1632 H17S  OL    36      21.022  26.656  44.216  1.00  0.00           H  
ATOM   1633 C118  OL    36      21.887  25.465  45.786  1.00  0.00           C  
ATOM   1634 H18R  OL    36      22.859  25.351  46.269  1.00  0.00           H  
ATOM   1635 H18S  OL    36      21.662  24.563  45.214  1.00  0.00           H  
ATOM   1636 H18T  OL    36      21.123  25.603  46.553  1.00  0.00           H  
TER    1637       OL    36 
ATOM   1637 C116  PA    37      11.001  60.909  43.094  1.00  0.00           C  
ATOM   1638 H16R  PA    37      10.320  60.111  43.398  1.00  0.00           H  
ATOM   1639 H16S  PA    37      12.023  60.544  43.216  1.00  0.00           H  
ATOM   1640 H16T  PA    37      10.834  61.109  42.034  1.00  0.00           H  
ATOM   1641 C115  PA    37      10.782  62.191  43.926  1.00  0.00           C  
ATOM   1642 H15R  PA    37       9.843  62.659  43.614  1.00  0.00           H  
ATOM   1643 H15S  PA    37      11.584  62.899  43.705  1.00  0.00           H  
ATOM   1644 C114  PA    37      10.731  61.918  45.447  1.00  0.00           C  
ATOM   1645 H14R  PA    37      11.524  61.221  45.723  1.00  0.00           H  
ATOM   1646 H14S  PA    37       9.789  61.418  45.669  1.00  0.00           H  
ATOM   1647 C113  PA    37      10.853  63.191  46.318  1.00  0.00           C  
ATOM   1648 H13R  PA    37      10.186  63.965  45.932  1.00  0.00           H  
ATOM   1649 H13S  PA    37      11.872  63.579  46.239  1.00  0.00           H  
ATOM   1650 C112  PA    37      10.530  62.949  47.811  1.00  0.00           C  
ATOM   1651 H12R  PA    37      11.107  62.094  48.174  1.00  0.00           H  
ATOM   1652 H12S  PA    37       9.474  62.697  47.927  1.00  0.00           H  
ATOM   1653 C111  PA    37      10.842  64.194  48.671  1.00  0.00           C  
ATOM   1654 H11R  PA    37      10.225  65.030  48.331  1.00  0.00           H  
ATOM   1655 H11S  PA    37      11.885  64.467  48.499  1.00  0.00           H  
ATOM   1656 C110  PA    37      10.630  63.949  50.185  1.00  0.00           C  
ATOM   1657 H10R  PA    37      11.247  63.092  50.460  1.00  0.00           H  
ATOM   1658 H10S  PA    37       9.589  63.678  50.382  1.00  0.00           H  
ATOM   1659  C19  PA    37      11.025  65.149  51.079  1.00  0.00           C  
ATOM   1660  H9R  PA    37      10.232  65.898  51.091  1.00  0.00           H  
ATOM   1661  H9S  PA    37      11.895  65.631  50.630  1.00  0.00           H  
ATOM   1662  C18  PA    37      11.415  64.769  52.526  1.00  0.00           C  
ATOM   1663  H8R  PA    37      11.690  65.677  53.066  1.00  0.00           H  
ATOM   1664  H8S  PA    37      12.326  64.168  52.464  1.00  0.00           H  
ATOM   1665  C17  PA    37      10.375  64.002  53.381  1.00  0.00           C  
ATOM   1666  H7R  PA    37      10.887  63.669  54.284  1.00  0.00           H  
ATOM   1667  H7S  PA    37      10.046  63.104  52.855  1.00  0.00           H  
ATOM   1668  C16  PA    37       9.147  64.841  53.800  1.00  0.00           C  
ATOM   1669  H6R  PA    37       8.460  64.902  52.954  1.00  0.00           H  
ATOM   1670  H6S  PA    37       9.485  65.854  54.024  1.00  0.00           H  
ATOM   1671  C15  PA    37       8.358  64.359  55.041  1.00  0.00           C  
ATOM   1672  H5R  PA    37       7.442  64.954  55.104  1.00  0.00           H  
ATOM   1673  H5S  PA    37       8.933  64.581  55.941  1.00  0.00           H  
ATOM   1674  C14  PA    37       7.950  62.874  55.055  1.00  0.00           C  
ATOM   1675  H4R  PA    37       8.828  62.226  55.054  1.00  0.00           H  
ATOM   1676  H4S  PA    37       7.384  62.663  54.146  1.00  0.00           H  
ATOM   1677  C13  PA    37       7.053  62.521  56.258  1.00  0.00           C  
ATOM   1678  H3R  PA    37       6.662  61.519  56.077  1.00  0.00           H  
ATOM   1679  H3S  PA    37       6.198  63.202  56.257  1.00  0.00           H  
ATOM   1680  C12  PA    37       7.718  62.557  57.661  1.00  0.00           C  
ATOM   1681  H2R  PA    37       8.411  63.394  57.751  1.00  0.00           H  
ATOM   1682  H2S  PA    37       6.939  62.713  58.408  1.00  0.00           H  
ATOM   1683  C11  PE    38       8.432  61.271  58.008  1.00  0.00           C  
ATOM   1684  O12  PE    38       8.779  60.460  57.169  1.00  0.00           O  
ATOM   1685  O11  PE    38       8.671  61.132  59.331  1.00  0.00           O  
ATOM   1686  C1   PE    38       9.400  59.953  59.809  1.00  0.00           C  
ATOM   1687  HR   PE    38       9.190  59.081  59.182  1.00  0.00           H  
ATOM   1688  HS   PE    38       9.055  59.713  60.818  1.00  0.00           H  
ATOM   1689  C2   PE    38      10.936  60.202  59.847  1.00  0.00           C  
ATOM   1690  HX   PE    38      11.443  59.248  59.991  1.00  0.00           H  
ATOM   1691  C3   PE    38      11.427  61.131  60.993  1.00  0.00           C  
ATOM   1692  HA   PE    38      10.916  62.096  60.976  1.00  0.00           H  
ATOM   1693  HB   PE    38      12.492  61.302  60.813  1.00  0.00           H  
ATOM   1694  O31  PE    38      11.290  60.519  62.312  1.00  0.00           O  
ATOM   1695  P31  PE    38      10.064  60.842  63.293  1.00  0.00           P  
ATOM   1696  O32  PE    38      10.727  61.667  64.495  1.00  0.00           O  
ATOM   1697  C31  PE    38      10.847  63.118  64.500  1.00  0.00           C  
ATOM   1698  H1A  PE    38      10.930  63.445  65.542  1.00  0.00           H  
ATOM   1699  H1B  PE    38       9.958  63.580  64.061  1.00  0.00           H  
ATOM   1700  C32  PE    38      12.104  63.578  63.738  1.00  0.00           C  
ATOM   1701  H2A  PE    38      12.989  63.058  64.114  1.00  0.00           H  
ATOM   1702  H2B  PE    38      11.989  63.360  62.673  1.00  0.00           H  
ATOM   1703  N31  PE    38      12.342  65.066  63.851  1.00  0.00           N  
ATOM   1704 HN1A  PE    38      11.532  65.595  63.469  1.00  0.00           H  
ATOM   1705 HN1B  PE    38      12.458  65.397  64.828  1.00  0.00           H  
ATOM   1706 HN1C  PE    38      13.169  65.389  63.317  1.00  0.00           H  
ATOM   1707  O33  PE    38       9.086  61.704  62.600  1.00  0.00           O  
ATOM   1708  O34  PE    38       9.610  59.539  63.827  1.00  0.00           O  
ATOM   1709  O21  PE    38      11.394  60.771  58.580  1.00  0.00           O  
ATOM   1710  C21  PE    38      11.661  59.905  57.575  1.00  0.00           C  
ATOM   1711  O22  PE    38      11.515  58.698  57.671  1.00  0.00           O  
ATOM   1712  C12  OL    39      12.170  60.612  56.338  1.00  0.00           C  
ATOM   1713  H2R  OL    39      11.333  60.851  55.678  1.00  0.00           H  
ATOM   1714  H2S  OL    39      12.634  61.557  56.631  1.00  0.00           H  
ATOM   1715  C13  OL    39      13.224  59.750  55.621  1.00  0.00           C  
ATOM   1716  H3R  OL    39      14.019  59.512  56.329  1.00  0.00           H  
ATOM   1717  H3S  OL    39      12.776  58.806  55.302  1.00  0.00           H  
ATOM   1718  C14  OL    39      13.849  60.437  54.402  1.00  0.00           C  
ATOM   1719  H4R  OL    39      13.989  61.506  54.588  1.00  0.00           H  
ATOM   1720  H4S  OL    39      14.834  59.999  54.225  1.00  0.00           H  
ATOM   1721  C15  OL    39      13.002  60.212  53.143  1.00  0.00           C  
ATOM   1722  H5R  OL    39      12.866  59.139  52.998  1.00  0.00           H  
ATOM   1723  H5S  OL    39      12.009  60.659  53.255  1.00  0.00           H  
ATOM   1724  C16  OL    39      13.731  60.781  51.920  1.00  0.00           C  
ATOM   1725  H6R  OL    39      13.813  61.864  52.019  1.00  0.00           H  
ATOM   1726  H6S  OL    39      14.748  60.379  51.894  1.00  0.00           H  
ATOM   1727  C17  OL    39      13.016  60.435  50.604  1.00  0.00           C  
ATOM   1728  H7R  OL    39      13.076  59.356  50.444  1.00  0.00           H  
ATOM   1729  H7S  OL    39      11.956  60.690  50.685  1.00  0.00           H  
ATOM   1730  C18  OL    39      13.622  61.180  49.398  1.00  0.00           C  
ATOM   1731  H8R  OL    39      13.108  60.858  48.496  1.00  0.00           H  
ATOM   1732  H8S  OL    39      13.417  62.249  49.505  1.00  0.00           H  
ATOM   1733  C19  OL    39      15.114  60.944  49.250  1.00  0.00           C  
ATOM   1734  H9R  OL    39      15.742  61.541  49.911  1.00  0.00           H  
ATOM   1735 C110  OL    39      15.677  60.119  48.369  1.00  0.00           C  
ATOM   1736 H10R  OL    39      16.762  60.029  48.341  1.00  0.00           H  
ATOM   1737 C111  OL    39      14.928  59.190  47.429  1.00  0.00           C  
ATOM   1738 H11R  OL    39      15.375  58.197  47.463  1.00  0.00           H  
ATOM   1739 H11S  OL    39      13.898  59.068  47.758  1.00  0.00           H  
ATOM   1740 C112  OL    39      14.924  59.709  45.980  1.00  0.00           C  
ATOM   1741 H12R  OL    39      14.402  60.670  45.963  1.00  0.00           H  
ATOM   1742 H12S  OL    39      15.945  59.876  45.638  1.00  0.00           H  
ATOM   1743 C113  OL    39      14.219  58.771  44.982  1.00  0.00           C  
ATOM   1744 H13R  OL    39      13.195  58.615  45.329  1.00  0.00           H  
ATOM   1745 H13S  OL    39      14.152  59.299  44.030  1.00  0.00           H  
ATOM   1746 C114  OL    39      14.891  57.393  44.741  1.00  0.00           C  
ATOM   1747 H14R  OL    39      14.936  56.838  45.680  1.00  0.00           H  
ATOM   1748 H14S  OL    39      14.260  56.813  44.065  1.00  0.00           H  
ATOM   1749 C115  OL    39      16.317  57.485  44.154  1.00  0.00           C  
ATOM   1750 H15R  OL    39      16.319  58.136  43.280  1.00  0.00           H  
ATOM   1751 H15S  OL    39      16.956  57.966  44.898  1.00  0.00           H  
ATOM   1752 C116  OL    39      16.949  56.128  43.759  1.00  0.00           C  
ATOM   1753 H16R  OL    39      18.034  56.238  43.803  1.00  0.00           H  
ATOM   1754 H16S  OL    39      16.675  55.372  44.497  1.00  0.00           H  
ATOM   1755 C117  OL    39      16.588  55.636  42.337  1.00  0.00           C  
ATOM   1756 H17R  OL    39      15.520  55.425  42.278  1.00  0.00           H  
ATOM   1757 H17S  OL    39      16.814  56.423  41.611  1.00  0.00           H  
ATOM   1758 C118  OL    39      17.360  54.358  41.951  1.00  0.00           C  
ATOM   1759 H18R  OL    39      17.104  53.558  42.647  1.00  0.00           H  
ATOM   1760 H18S  OL    39      18.438  54.530  41.990  1.00  0.00           H  
ATOM   1761 H18T  OL    39      17.116  54.021  40.940  1.00  0.00           H  
TER    1762       OL    39 
ATOM   1762 C116  PA    40      26.193  51.254  41.210  1.00  0.00           C  
ATOM   1763 H16R  PA    40      27.200  51.184  40.794  1.00  0.00           H  
ATOM   1764 H16S  PA    40      25.557  50.534  40.693  1.00  0.00           H  
ATOM   1765 H16T  PA    40      26.236  50.961  42.259  1.00  0.00           H  
ATOM   1766 C115  PA    40      25.642  52.686  41.034  1.00  0.00           C  
ATOM   1767 H15R  PA    40      24.571  52.698  41.251  1.00  0.00           H  
ATOM   1768 H15S  PA    40      25.760  52.969  39.985  1.00  0.00           H  
ATOM   1769 C114  PA    40      26.358  53.740  41.909  1.00  0.00           C  
ATOM   1770 H14R  PA    40      26.143  54.733  41.504  1.00  0.00           H  
ATOM   1771 H14S  PA    40      27.434  53.577  41.827  1.00  0.00           H  
ATOM   1772 C113  PA    40      25.938  53.715  43.398  1.00  0.00           C  
ATOM   1773 H13R  PA    40      26.092  52.714  43.799  1.00  0.00           H  
ATOM   1774 H13S  PA    40      24.868  53.920  43.472  1.00  0.00           H  
ATOM   1775 C112  PA    40      26.685  54.748  44.275  1.00  0.00           C  
ATOM   1776 H12R  PA    40      26.507  55.746  43.871  1.00  0.00           H  
ATOM   1777 H12S  PA    40      27.764  54.572  44.230  1.00  0.00           H  
ATOM   1778 C111  PA    40      26.220  54.742  45.749  1.00  0.00           C  
ATOM   1779 H11R  PA    40      26.697  53.922  46.291  1.00  0.00           H  
ATOM   1780 H11S  PA    40      25.139  54.585  45.799  1.00  0.00           H  
ATOM   1781 C110  PA    40      26.572  56.058  46.463  1.00  0.00           C  
ATOM   1782 H10R  PA    40      26.116  56.892  45.931  1.00  0.00           H  
ATOM   1783 H10S  PA    40      27.650  56.201  46.405  1.00  0.00           H  
ATOM   1784  C19  PA    40      26.114  56.058  47.937  1.00  0.00           C  
ATOM   1785  H9R  PA    40      26.331  55.079  48.369  1.00  0.00           H  
ATOM   1786  H9S  PA    40      25.029  56.196  47.988  1.00  0.00           H  
ATOM   1787  C18  PA    40      26.801  57.142  48.788  1.00  0.00           C  
ATOM   1788  H8R  PA    40      26.446  58.128  48.481  1.00  0.00           H  
ATOM   1789  H8S  PA    40      27.881  57.115  48.621  1.00  0.00           H  
ATOM   1790  C17  PA    40      26.530  56.939  50.290  1.00  0.00           C  
ATOM   1791  H7R  PA    40      27.035  56.027  50.619  1.00  0.00           H  
ATOM   1792  H7S  PA    40      25.462  56.786  50.447  1.00  0.00           H  
ATOM   1793  C16  PA    40      27.018  58.128  51.140  1.00  0.00           C  
ATOM   1794  H6R  PA    40      26.378  59.000  50.977  1.00  0.00           H  
ATOM   1795  H6S  PA    40      28.015  58.403  50.791  1.00  0.00           H  
ATOM   1796  C15  PA    40      27.080  57.807  52.650  1.00  0.00           C  
ATOM   1797  H5R  PA    40      27.685  58.579  53.129  1.00  0.00           H  
ATOM   1798  H5S  PA    40      27.605  56.861  52.801  1.00  0.00           H  
ATOM   1799  C14  PA    40      25.695  57.726  53.333  1.00  0.00           C  
ATOM   1800  H4R  PA    40      25.078  56.985  52.823  1.00  0.00           H  
ATOM   1801  H4S  PA    40      25.193  58.690  53.225  1.00  0.00           H  
ATOM   1802  C13  PA    40      25.742  57.335  54.826  1.00  0.00           C  
ATOM   1803  H3R  PA    40      26.078  56.302  54.917  1.00  0.00           H  
ATOM   1804  H3S  PA    40      24.730  57.373  55.225  1.00  0.00           H  
ATOM   1805  C12  PA    40      26.701  58.215  55.646  1.00  0.00           C  
ATOM   1806  H2R  PA    40      26.616  59.255  55.333  1.00  0.00           H  
ATOM   1807  H2S  PA    40      27.719  57.890  55.428  1.00  0.00           H  
ATOM   1808  C11  PE    41      26.551  58.140  57.147  1.00  0.00           C  
ATOM   1809  O12  PE    41      25.646  57.599  57.763  1.00  0.00           O  
ATOM   1810  O11  PE    41      27.608  58.746  57.717  1.00  0.00           O  
ATOM   1811  C1   PE    41      27.773  58.705  59.158  1.00  0.00           C  
ATOM   1812  HR   PE    41      26.843  58.999  59.643  1.00  0.00           H  
ATOM   1813  HS   PE    41      28.544  59.427  59.435  1.00  0.00           H  
ATOM   1814  C2   PE    41      28.221  57.310  59.665  1.00  0.00           C  
ATOM   1815  HX   PE    41      27.421  56.573  59.553  1.00  0.00           H  
ATOM   1816  C3   PE    41      28.630  57.389  61.143  1.00  0.00           C  
ATOM   1817  HA   PE    41      29.592  57.907  61.197  1.00  0.00           H  
ATOM   1818  HB   PE    41      28.769  56.382  61.544  1.00  0.00           H  
ATOM   1819  O31  PE    41      27.658  58.139  61.925  1.00  0.00           O  
ATOM   1820  P31  PE    41      26.284  57.517  62.408  1.00  0.00           P  
ATOM   1821  O32  PE    41      25.319  57.679  61.157  1.00  0.00           O  
ATOM   1822  C31  PE    41      24.477  58.836  60.971  1.00  0.00           C  
ATOM   1823  H1A  PE    41      24.627  59.236  59.963  1.00  0.00           H  
ATOM   1824  H1B  PE    41      24.740  59.616  61.691  1.00  0.00           H  
ATOM   1825  C32  PE    41      23.003  58.424  61.152  1.00  0.00           C  
ATOM   1826  H2A  PE    41      22.366  59.292  60.964  1.00  0.00           H  
ATOM   1827  H2B  PE    41      22.723  57.642  60.442  1.00  0.00           H  
ATOM   1828  N31  PE    41      22.663  57.907  62.525  1.00  0.00           N  
ATOM   1829 HN1A  PE    41      22.865  58.609  63.268  1.00  0.00           H  
ATOM   1830 HN1B  PE    41      21.650  57.694  62.596  1.00  0.00           H  
ATOM   1831 HN1C  PE    41      23.150  57.021  62.774  1.00  0.00           H  
ATOM   1832  O33  PE    41      26.490  56.064  62.601  1.00  0.00           O  
ATOM   1833  O34  PE    41      25.822  58.355  63.541  1.00  0.00           O  
ATOM   1834  O21  PE    41      29.422  56.881  58.984  1.00  0.00           O  
ATOM   1835  C21  PE    41      29.297  56.089  57.911  1.00  0.00           C  
ATOM   1836  O22  PE    41      28.231  55.769  57.412  1.00  0.00           O  
ATOM   1837  C12  OL    42      30.639  55.625  57.415  1.00  0.00           C  
ATOM   1838  H2R  OL    42      31.431  56.214  57.877  1.00  0.00           H  
ATOM   1839  H2S  OL    42      30.768  54.597  57.759  1.00  0.00           H  
ATOM   1840  C13  OL    42      30.770  55.694  55.880  1.00  0.00           C  
ATOM   1841  H3R  OL    42      31.405  54.861  55.573  1.00  0.00           H  
ATOM   1842  H3S  OL    42      29.793  55.543  55.414  1.00  0.00           H  
ATOM   1843  C14  OL    42      31.391  56.992  55.319  1.00  0.00           C  
ATOM   1844  H4R  OL    42      30.704  57.827  55.462  1.00  0.00           H  
ATOM   1845  H4S  OL    42      32.321  57.235  55.838  1.00  0.00           H  
ATOM   1846  C15  OL    42      31.673  56.811  53.814  1.00  0.00           C  
ATOM   1847  H5R  OL    42      32.210  55.867  53.683  1.00  0.00           H  
ATOM   1848  H5S  OL    42      30.716  56.709  53.298  1.00  0.00           H  
ATOM   1849  C16  OL    42      32.480  57.954  53.151  1.00  0.00           C  
ATOM   1850  H6R  OL    42      33.516  57.908  53.493  1.00  0.00           H  
ATOM   1851  H6S  OL    42      32.503  57.795  52.070  1.00  0.00           H  
ATOM   1852  C17  OL    42      31.898  59.351  53.457  1.00  0.00           C  
ATOM   1853  H7R  OL    42      30.849  59.390  53.158  1.00  0.00           H  
ATOM   1854  H7S  OL    42      31.927  59.519  54.534  1.00  0.00           H  
ATOM   1855  C18  OL    42      32.630  60.533  52.806  1.00  0.00           C  
ATOM   1856  H8R  OL    42      32.374  61.403  53.407  1.00  0.00           H  
ATOM   1857  H8S  OL    42      33.712  60.420  52.881  1.00  0.00           H  
ATOM   1858  C19  OL    42      32.136  60.798  51.399  1.00  0.00           C  
ATOM   1859  H9R  OL    42      31.063  60.909  51.327  1.00  0.00           H  
ATOM   1860 C110  OL    42      32.890  61.021  50.330  1.00  0.00           C  
ATOM   1861 H10R  OL    42      32.429  61.321  49.391  1.00  0.00           H  
ATOM   1862 C111  OL    42      34.387  60.863  50.300  1.00  0.00           C  
ATOM   1863 H11R  OL    42      34.816  61.805  50.631  1.00  0.00           H  
ATOM   1864 H11S  OL    42      34.707  60.088  50.998  1.00  0.00           H  
ATOM   1865 C112  OL    42      34.915  60.530  48.891  1.00  0.00           C  
ATOM   1866 H12R  OL    42      34.640  61.341  48.215  1.00  0.00           H  
ATOM   1867 H12S  OL    42      36.005  60.493  48.931  1.00  0.00           H  
ATOM   1868 C113  OL    42      34.387  59.192  48.336  1.00  0.00           C  
ATOM   1869 H13R  OL    42      34.466  58.431  49.116  1.00  0.00           H  
ATOM   1870 H13S  OL    42      33.329  59.314  48.098  1.00  0.00           H  
ATOM   1871 C114  OL    42      35.124  58.687  47.076  1.00  0.00           C  
ATOM   1872 H14R  OL    42      36.194  58.620  47.289  1.00  0.00           H  
ATOM   1873 H14S  OL    42      34.782  57.674  46.851  1.00  0.00           H  
ATOM   1874 C115  OL    42      34.904  59.593  45.846  1.00  0.00           C  
ATOM   1875 H15R  OL    42      33.837  59.700  45.645  1.00  0.00           H  
ATOM   1876 H15S  OL    42      35.289  60.589  46.073  1.00  0.00           H  
ATOM   1877 C116  OL    42      35.592  59.054  44.576  1.00  0.00           C  
ATOM   1878 H16R  OL    42      36.611  58.744  44.816  1.00  0.00           H  
ATOM   1879 H16S  OL    42      35.058  58.170  44.216  1.00  0.00           H  
ATOM   1880 C117  OL    42      35.654  60.122  43.469  1.00  0.00           C  
ATOM   1881 H17R  OL    42      34.645  60.407  43.161  1.00  0.00           H  
ATOM   1882 H17S  OL    42      36.137  61.013  43.876  1.00  0.00           H  
ATOM   1883 C118  OL    42      36.458  59.652  42.245  1.00  0.00           C  
ATOM   1884 H18R  OL    42      36.605  60.477  41.545  1.00  0.00           H  
ATOM   1885 H18S  OL    42      35.943  58.841  41.727  1.00  0.00           H  
ATOM   1886 H18T  OL    42      37.441  59.296  42.557  1.00  0.00           H  
TER    1887       OL    42 
ATOM   1887  C1  CHL    43      42.831  18.571  50.382  1.00  0.00           C  
ATOM   1888  H11 CHL    43      43.337  19.495  50.666  1.00  0.00           H  
ATOM   1889  H12 CHL    43      43.614  17.819  50.281  1.00  0.00           H  
ATOM   1890  C2  CHL    43      41.883  18.164  51.551  1.00  0.00           C  
ATOM   1891  H21 CHL    43      41.510  17.149  51.401  1.00  0.00           H  
ATOM   1892  H22 CHL    43      42.444  18.160  52.490  1.00  0.00           H  
ATOM   1893  C3  CHL    43      40.687  19.126  51.694  1.00  0.00           C  
ATOM   1894  H31 CHL    43      41.053  20.113  51.991  1.00  0.00           H  
ATOM   1895  C4  CHL    43      39.931  19.211  50.366  1.00  0.00           C  
ATOM   1896  H41 CHL    43      39.494  18.229  50.172  1.00  0.00           H  
ATOM   1897  H42 CHL    43      39.105  19.918  50.477  1.00  0.00           H  
ATOM   1898  C5  CHL    43      40.848  19.612  49.214  1.00  0.00           C  
ATOM   1899  C6  CHL    43      40.521  20.657  48.462  1.00  0.00           C  
ATOM   1900  H61 CHL    43      39.616  21.217  48.681  1.00  0.00           H  
ATOM   1901  C7  CHL    43      41.304  21.134  47.260  1.00  0.00           C  
ATOM   1902  H71 CHL    43      40.604  21.330  46.446  1.00  0.00           H  
ATOM   1903  H72 CHL    43      41.778  22.092  47.490  1.00  0.00           H  
ATOM   1904  C8  CHL    43      42.352  20.103  46.782  1.00  0.00           C  
ATOM   1905  H81 CHL    43      41.818  19.306  46.265  1.00  0.00           H  
ATOM   1906  C9  CHL    43      43.114  19.531  48.020  1.00  0.00           C  
ATOM   1907  H91 CHL    43      43.482  20.410  48.555  1.00  0.00           H  
ATOM   1908  C10 CHL    43      42.125  18.778  49.002  1.00  0.00           C  
ATOM   1909  C11 CHL    43      44.411  18.734  47.641  1.00  0.00           C  
ATOM   1910 H111 CHL    43      45.043  18.624  48.525  1.00  0.00           H  
ATOM   1911 H112 CHL    43      44.159  17.727  47.313  1.00  0.00           H  
ATOM   1912  C12 CHL    43      45.279  19.395  46.536  1.00  0.00           C  
ATOM   1913 H121 CHL    43      45.765  20.282  46.948  1.00  0.00           H  
ATOM   1914 H122 CHL    43      46.075  18.700  46.281  1.00  0.00           H  
ATOM   1915  C13 CHL    43      44.443  19.794  45.287  1.00  0.00           C  
ATOM   1916  C14 CHL    43      43.353  20.756  45.798  1.00  0.00           C  
ATOM   1917 H141 CHL    43      43.859  21.551  46.358  1.00  0.00           H  
ATOM   1918  C15 CHL    43      42.784  21.430  44.536  1.00  0.00           C  
ATOM   1919 H151 CHL    43      41.932  20.873  44.139  1.00  0.00           H  
ATOM   1920 H152 CHL    43      42.470  22.444  44.776  1.00  0.00           H  
ATOM   1921  C16 CHL    43      43.952  21.427  43.520  1.00  0.00           C  
ATOM   1922 H161 CHL    43      43.664  20.867  42.625  1.00  0.00           H  
ATOM   1923 H162 CHL    43      44.208  22.444  43.213  1.00  0.00           H  
ATOM   1924  C17 CHL    43      45.139  20.736  44.255  1.00  0.00           C  
ATOM   1925 H171 CHL    43      45.634  21.528  44.824  1.00  0.00           H  
ATOM   1926  C18 CHL    43      43.850  18.533  44.580  1.00  0.00           C  
ATOM   1927 H181 CHL    43      43.271  18.807  43.697  1.00  0.00           H  
ATOM   1928 H182 CHL    43      43.196  17.950  45.230  1.00  0.00           H  
ATOM   1929 H183 CHL    43      44.653  17.878  44.247  1.00  0.00           H  
ATOM   1930  C19 CHL    43      41.712  17.388  48.441  1.00  0.00           C  
ATOM   1931 H191 CHL    43      41.331  17.460  47.422  1.00  0.00           H  
ATOM   1932 H192 CHL    43      40.928  16.935  49.047  1.00  0.00           H  
ATOM   1933 H193 CHL    43      42.553  16.695  48.441  1.00  0.00           H  
ATOM   1934  C20 CHL    43      46.202  20.104  43.301  1.00  0.00           C  
ATOM   1935 H201 CHL    43      45.751  19.283  42.740  1.00  0.00           H  
ATOM   1936  C21 CHL    43      47.400  19.539  44.100  1.00  0.00           C  
ATOM   1937 H211 CHL    43      47.158  18.576  44.549  1.00  0.00           H  
ATOM   1938 H212 CHL    43      47.685  20.240  44.887  1.00  0.00           H  
ATOM   1939 H213 CHL    43      48.272  19.366  43.469  1.00  0.00           H  
ATOM   1940  C22 CHL    43      46.716  21.117  42.247  1.00  0.00           C  
ATOM   1941 H221 CHL    43      47.416  20.600  41.587  1.00  0.00           H  
ATOM   1942 H222 CHL    43      45.886  21.427  41.610  1.00  0.00           H  
ATOM   1943  C23 CHL    43      47.425  22.365  42.814  1.00  0.00           C  
ATOM   1944 H231 CHL    43      46.708  22.991  43.347  1.00  0.00           H  
ATOM   1945 H232 CHL    43      48.193  22.050  43.519  1.00  0.00           H  
ATOM   1946  C24 CHL    43      48.102  23.171  41.695  1.00  0.00           C  
ATOM   1947 H241 CHL    43      48.876  22.539  41.271  1.00  0.00           H  
ATOM   1948 H242 CHL    43      47.356  23.388  40.929  1.00  0.00           H  
ATOM   1949  C25 CHL    43      48.750  24.493  42.122  1.00  0.00           C  
ATOM   1950 H251 CHL    43      47.950  25.161  42.444  1.00  0.00           H  
ATOM   1951  C26 CHL    43      49.487  25.153  40.955  1.00  0.00           C  
ATOM   1952 H261 CHL    43      49.697  26.193  41.205  1.00  0.00           H  
ATOM   1953 H262 CHL    43      48.889  25.117  40.043  1.00  0.00           H  
ATOM   1954 H263 CHL    43      50.440  24.657  40.768  1.00  0.00           H  
ATOM   1955  C27 CHL    43      49.779  24.298  43.244  1.00  0.00           C  
ATOM   1956 H271 CHL    43      50.658  23.769  42.870  1.00  0.00           H  
ATOM   1957 H272 CHL    43      49.357  23.725  44.065  1.00  0.00           H  
ATOM   1958 H273 CHL    43      50.111  25.255  43.644  1.00  0.00           H  
ATOM   1959  O1  CHL    43      39.769  18.635  52.667  1.00  0.00           O  
ATOM   1960  HO1 CHL    43      39.203  19.434  52.873  1.00  0.00           H  
TER    1961      CHL    43 
ATOM   1961 C116  PA    44      38.546  26.931  37.710  1.00  0.00           C  
ATOM   1962 H16R  PA    44      39.299  27.680  37.456  1.00  0.00           H  
ATOM   1963 H16S  PA    44      37.564  27.348  37.478  1.00  0.00           H  
ATOM   1964 H16T  PA    44      38.707  26.055  37.081  1.00  0.00           H  
ATOM   1965 C115  PA    44      38.651  26.527  39.192  1.00  0.00           C  
ATOM   1966 H15R  PA    44      39.647  26.130  39.396  1.00  0.00           H  
ATOM   1967 H15S  PA    44      37.943  25.727  39.408  1.00  0.00           H  
ATOM   1968 C114  PA    44      38.366  27.691  40.148  1.00  0.00           C  
ATOM   1969 H14R  PA    44      37.296  27.908  40.147  1.00  0.00           H  
ATOM   1970 H14S  PA    44      38.882  28.588  39.797  1.00  0.00           H  
ATOM   1971 C113  PA    44      38.841  27.345  41.571  1.00  0.00           C  
ATOM   1972 H13R  PA    44      39.924  27.201  41.552  1.00  0.00           H  
ATOM   1973 H13S  PA    44      38.398  26.395  41.886  1.00  0.00           H  
ATOM   1974 C112  PA    44      38.508  28.458  42.581  1.00  0.00           C  
ATOM   1975 H12R  PA    44      38.692  29.426  42.111  1.00  0.00           H  
ATOM   1976 H12S  PA    44      39.178  28.375  43.439  1.00  0.00           H  
ATOM   1977 C111  PA    44      37.053  28.401  43.074  1.00  0.00           C  
ATOM   1978 H11R  PA    44      36.823  27.387  43.401  1.00  0.00           H  
ATOM   1979 H11S  PA    44      36.382  28.626  42.246  1.00  0.00           H  
ATOM   1980 C110  PA    44      36.781  29.372  44.237  1.00  0.00           C  
ATOM   1981 H10R  PA    44      37.063  30.389  43.956  1.00  0.00           H  
ATOM   1982 H10S  PA    44      37.407  29.091  45.087  1.00  0.00           H  
ATOM   1983  C19  PA    44      35.294  29.343  44.647  1.00  0.00           C  
ATOM   1984  H9R  PA    44      35.062  28.379  45.103  1.00  0.00           H  
ATOM   1985  H9S  PA    44      34.671  29.432  43.754  1.00  0.00           H  
ATOM   1986  C18  PA    44      34.916  30.470  45.625  1.00  0.00           C  
ATOM   1987  H8R  PA    44      35.096  31.433  45.140  1.00  0.00           H  
ATOM   1988  H8S  PA    44      33.849  30.421  45.847  1.00  0.00           H  
ATOM   1989  C17  PA    44      35.682  30.438  46.958  1.00  0.00           C  
ATOM   1990  H7R  PA    44      35.409  31.340  47.502  1.00  0.00           H  
ATOM   1991  H7S  PA    44      36.759  30.490  46.786  1.00  0.00           H  
ATOM   1992  C16  PA    44      35.354  29.233  47.859  1.00  0.00           C  
ATOM   1993  H6R  PA    44      35.674  28.305  47.376  1.00  0.00           H  
ATOM   1994  H6S  PA    44      34.273  29.180  48.001  1.00  0.00           H  
ATOM   1995  C15  PA    44      36.070  29.403  49.215  1.00  0.00           C  
ATOM   1996  H5R  PA    44      36.073  30.462  49.481  1.00  0.00           H  
ATOM   1997  H5S  PA    44      37.108  29.095  49.074  1.00  0.00           H  
ATOM   1998  C14  PA    44      35.450  28.633  50.399  1.00  0.00           C  
ATOM   1999  H4R  PA    44      35.388  27.571  50.158  1.00  0.00           H  
ATOM   2000  H4S  PA    44      34.432  28.991  50.567  1.00  0.00           H  
ATOM   2001  C13  PA    44      36.241  28.789  51.715  1.00  0.00           C  
ATOM   2002  H3R  PA    44      35.825  28.075  52.426  1.00  0.00           H  
ATOM   2003  H3S  PA    44      36.080  29.780  52.140  1.00  0.00           H  
ATOM   2004  C12  PA    44      37.751  28.499  51.556  1.00  0.00           C  
ATOM   2005  H2R  PA    44      38.276  29.296  51.025  1.00  0.00           H  
ATOM   2006  H2S  PA    44      37.848  27.599  50.957  1.00  0.00           H  
ATOM   2007  C11  PE    45      38.441  28.239  52.872  1.00  0.00           C  
ATOM   2008  O12  PE    45      38.076  28.680  53.937  1.00  0.00           O  
ATOM   2009  O11  PE    45      39.528  27.462  52.726  1.00  0.00           O  
ATOM   2010  C1   PE    45      40.082  26.828  53.920  1.00  0.00           C  
ATOM   2011  HR   PE    45      39.941  27.432  54.821  1.00  0.00           H  
ATOM   2012  HS   PE    45      41.156  26.719  53.767  1.00  0.00           H  
ATOM   2013  C2   PE    45      39.489  25.410  54.121  1.00  0.00           C  
ATOM   2014  HX   PE    45      38.433  25.443  54.411  1.00  0.00           H  
ATOM   2015  C3   PE    45      40.294  24.651  55.194  1.00  0.00           C  
ATOM   2016  HA   PE    45      41.350  24.678  54.913  1.00  0.00           H  
ATOM   2017  HB   PE    45      39.983  23.608  55.252  1.00  0.00           H  
ATOM   2018  O31  PE    45      40.174  25.275  56.491  1.00  0.00           O  
ATOM   2019  P31  PE    45      38.918  25.111  57.432  1.00  0.00           P  
ATOM   2020  O32  PE    45      37.892  26.158  56.816  1.00  0.00           O  
ATOM   2021  C31  PE    45      38.006  27.574  57.102  1.00  0.00           C  
ATOM   2022  H1A  PE    45      37.806  28.144  56.194  1.00  0.00           H  
ATOM   2023  H1B  PE    45      39.011  27.820  57.460  1.00  0.00           H  
ATOM   2024  C32  PE    45      36.956  27.936  58.157  1.00  0.00           C  
ATOM   2025  H2A  PE    45      37.114  27.342  59.060  1.00  0.00           H  
ATOM   2026  H2B  PE    45      37.034  28.988  58.418  1.00  0.00           H  
ATOM   2027  N31  PE    45      35.554  27.697  57.669  1.00  0.00           N  
ATOM   2028 HN1A  PE    45      35.460  26.753  57.249  1.00  0.00           H  
ATOM   2029 HN1B  PE    45      34.827  27.782  58.403  1.00  0.00           H  
ATOM   2030 HN1C  PE    45      35.280  28.347  56.900  1.00  0.00           H  
ATOM   2031  O33  PE    45      38.415  23.719  57.310  1.00  0.00           O  
ATOM   2032  O34  PE    45      39.453  25.591  58.725  1.00  0.00           O  
ATOM   2033  O21  PE    45      39.679  24.639  52.914  1.00  0.00           O  
ATOM   2034  C21  PE    45      38.670  24.534  52.039  1.00  0.00           C  
ATOM   2035  O22  PE    45      37.607  25.123  52.130  1.00  0.00           O  
ATOM   2036  C12  OL    46      39.015  23.534  50.961  1.00  0.00           C  
ATOM   2037  H2R  OL    46      39.881  22.967  51.305  1.00  0.00           H  
ATOM   2038  H2S  OL    46      38.189  22.829  50.888  1.00  0.00           H  
ATOM   2039  C13  OL    46      39.356  24.111  49.566  1.00  0.00           C  
ATOM   2040  H3R  OL    46      40.375  24.488  49.572  1.00  0.00           H  
ATOM   2041  H3S  OL    46      39.339  23.276  48.865  1.00  0.00           H  
ATOM   2042  C14  OL    46      38.416  25.220  49.051  1.00  0.00           C  
ATOM   2043  H4R  OL    46      37.392  24.848  49.072  1.00  0.00           H  
ATOM   2044  H4S  OL    46      38.464  26.054  49.750  1.00  0.00           H  
ATOM   2045  C15  OL    46      38.714  25.780  47.636  1.00  0.00           C  
ATOM   2046  H5R  OL    46      37.786  26.220  47.266  1.00  0.00           H  
ATOM   2047  H5S  OL    46      39.431  26.603  47.698  1.00  0.00           H  
ATOM   2048  C16  OL    46      39.210  24.754  46.594  1.00  0.00           C  
ATOM   2049  H6R  OL    46      40.067  24.203  46.988  1.00  0.00           H  
ATOM   2050  H6S  OL    46      38.416  24.034  46.393  1.00  0.00           H  
ATOM   2051  C17  OL    46      39.635  25.427  45.273  1.00  0.00           C  
ATOM   2052  H7R  OL    46      38.769  25.849  44.762  1.00  0.00           H  
ATOM   2053  H7S  OL    46      40.298  26.259  45.517  1.00  0.00           H  
ATOM   2054  C18  OL    46      40.386  24.490  44.312  1.00  0.00           C  
ATOM   2055  H8R  OL    46      40.649  25.063  43.424  1.00  0.00           H  
ATOM   2056  H8S  OL    46      41.318  24.226  44.811  1.00  0.00           H  
ATOM   2057  C19  OL    46      39.606  23.229  43.963  1.00  0.00           C  
ATOM   2058  H9R  OL    46      39.106  22.745  44.800  1.00  0.00           H  
ATOM   2059 C110  OL    46      39.487  22.675  42.758  1.00  0.00           C  
ATOM   2060 H10R  OL    46      38.894  21.768  42.663  1.00  0.00           H  
ATOM   2061 C111  OL    46      40.124  23.176  41.474  1.00  0.00           C  
ATOM   2062 H11R  OL    46      40.460  24.204  41.597  1.00  0.00           H  
ATOM   2063 H11S  OL    46      41.003  22.574  41.231  1.00  0.00           H  
ATOM   2064 C112  OL    46      39.177  23.155  40.259  1.00  0.00           C  
ATOM   2065 H12R  OL    46      38.382  23.881  40.431  1.00  0.00           H  
ATOM   2066 H12S  OL    46      39.752  23.510  39.400  1.00  0.00           H  
ATOM   2067 C113  OL    46      38.522  21.807  39.890  1.00  0.00           C  
ATOM   2068 H13R  OL    46      39.276  21.080  39.585  1.00  0.00           H  
ATOM   2069 H13S  OL    46      38.005  21.387  40.755  1.00  0.00           H  
ATOM   2070 C114  OL    46      37.490  21.999  38.762  1.00  0.00           C  
ATOM   2071 H14R  OL    46      36.983  21.051  38.575  1.00  0.00           H  
ATOM   2072 H14S  OL    46      36.738  22.716  39.099  1.00  0.00           H  
ATOM   2073 C115  OL    46      38.066  22.533  37.442  1.00  0.00           C  
ATOM   2074 H15R  OL    46      37.231  22.688  36.757  1.00  0.00           H  
ATOM   2075 H15S  OL    46      38.504  23.518  37.613  1.00  0.00           H  
ATOM   2076 C116  OL    46      39.091  21.598  36.765  1.00  0.00           C  
ATOM   2077 H16R  OL    46      40.043  21.598  37.304  1.00  0.00           H  
ATOM   2078 H16S  OL    46      38.710  20.577  36.769  1.00  0.00           H  
ATOM   2079 C117  OL    46      39.332  22.036  35.312  1.00  0.00           C  
ATOM   2080 H17R  OL    46      39.848  21.246  34.763  1.00  0.00           H  
ATOM   2081 H17S  OL    46      38.373  22.200  34.822  1.00  0.00           H  
ATOM   2082 C118  OL    46      40.138  23.338  35.254  1.00  0.00           C  
ATOM   2083 H18R  OL    46      39.606  24.130  35.785  1.00  0.00           H  
ATOM   2084 H18S  OL    46      40.290  23.667  34.225  1.00  0.00           H  
ATOM   2085 H18T  OL    46      41.110  23.181  35.725  1.00  0.00           H  
TER    2086       OL    46 
ATOM   2086 C116  PA    47      24.758   0.462  39.456  1.00  0.00           C  
ATOM   2087 H16R  PA    47      24.496  -0.471  39.959  1.00  0.00           H  
ATOM   2088 H16S  PA    47      25.838   0.616  39.515  1.00  0.00           H  
ATOM   2089 H16T  PA    47      24.477   0.384  38.405  1.00  0.00           H  
ATOM   2090 C115  PA    47      24.011   1.639  40.090  1.00  0.00           C  
ATOM   2091 H15R  PA    47      22.946   1.519  39.891  1.00  0.00           H  
ATOM   2092 H15S  PA    47      24.343   2.560  39.602  1.00  0.00           H  
ATOM   2093 C114  PA    47      24.247   1.741  41.608  1.00  0.00           C  
ATOM   2094 H14R  PA    47      25.317   1.883  41.774  1.00  0.00           H  
ATOM   2095 H14S  PA    47      23.961   0.809  42.103  1.00  0.00           H  
ATOM   2096 C113  PA    47      23.498   2.929  42.240  1.00  0.00           C  
ATOM   2097 H13R  PA    47      23.742   3.819  41.658  1.00  0.00           H  
ATOM   2098 H13S  PA    47      23.908   3.104  43.236  1.00  0.00           H  
ATOM   2099 C112  PA    47      21.954   2.804  42.307  1.00  0.00           C  
ATOM   2100 H12R  PA    47      21.568   2.572  41.316  1.00  0.00           H  
ATOM   2101 H12S  PA    47      21.552   3.777  42.599  1.00  0.00           H  
ATOM   2102 C111  PA    47      21.405   1.743  43.280  1.00  0.00           C  
ATOM   2103 H11R  PA    47      21.736   0.756  42.953  1.00  0.00           H  
ATOM   2104 H11S  PA    47      20.311   1.733  43.243  1.00  0.00           H  
ATOM   2105 C110  PA    47      21.850   2.029  44.725  1.00  0.00           C  
ATOM   2106 H10R  PA    47      21.442   2.993  45.033  1.00  0.00           H  
ATOM   2107 H10S  PA    47      22.936   2.111  44.771  1.00  0.00           H  
ATOM   2108  C19  PA    47      21.418   0.940  45.713  1.00  0.00           C  
ATOM   2109  H9R  PA    47      21.793  -0.023  45.353  1.00  0.00           H  
ATOM   2110  H9S  PA    47      20.327   0.878  45.745  1.00  0.00           H  
ATOM   2111  C18  PA    47      21.975   1.219  47.125  1.00  0.00           C  
ATOM   2112  H8R  PA    47      23.060   1.329  47.082  1.00  0.00           H  
ATOM   2113  H8S  PA    47      21.761   0.349  47.745  1.00  0.00           H  
ATOM   2114  C17  PA    47      21.389   2.458  47.826  1.00  0.00           C  
ATOM   2115  H7R  PA    47      20.316   2.306  47.909  1.00  0.00           H  
ATOM   2116  H7S  PA    47      21.549   3.362  47.238  1.00  0.00           H  
ATOM   2117  C16  PA    47      21.988   2.662  49.232  1.00  0.00           C  
ATOM   2118  H6R  PA    47      23.040   2.947  49.151  1.00  0.00           H  
ATOM   2119  H6S  PA    47      21.967   1.708  49.760  1.00  0.00           H  
ATOM   2120  C15  PA    47      21.231   3.720  50.064  1.00  0.00           C  
ATOM   2121  H5R  PA    47      20.155   3.576  49.959  1.00  0.00           H  
ATOM   2122  H5S  PA    47      21.463   4.722  49.695  1.00  0.00           H  
ATOM   2123  C14  PA    47      21.636   3.618  51.544  1.00  0.00           C  
ATOM   2124  H4R  PA    47      22.707   3.823  51.605  1.00  0.00           H  
ATOM   2125  H4S  PA    47      21.486   2.594  51.895  1.00  0.00           H  
ATOM   2126  C13  PA    47      20.891   4.581  52.488  1.00  0.00           C  
ATOM   2127  H3R  PA    47      20.886   5.594  52.076  1.00  0.00           H  
ATOM   2128  H3S  PA    47      21.459   4.613  53.419  1.00  0.00           H  
ATOM   2129  C12  PA    47      19.450   4.174  52.847  1.00  0.00           C  
ATOM   2130  H2R  PA    47      19.303   3.102  52.690  1.00  0.00           H  
ATOM   2131  H2S  PA    47      18.750   4.698  52.194  1.00  0.00           H  
ATOM   2132  C11  PC    48      19.170   4.530  54.296  1.00  0.00           C  
ATOM   2133  O12  PC    48      18.954   5.665  54.679  1.00  0.00           O  
ATOM   2134  O11  PC    48      19.209   3.457  55.111  1.00  0.00           O  
ATOM   2135  C1   PC    48      18.949   3.611  56.541  1.00  0.00           C  
ATOM   2136  HR   PC    48      18.558   2.654  56.884  1.00  0.00           H  
ATOM   2137  HS   PC    48      18.189   4.372  56.741  1.00  0.00           H  
ATOM   2138  C2   PC    48      20.253   3.870  57.337  1.00  0.00           C  
ATOM   2139  HX   PC    48      21.005   3.162  56.983  1.00  0.00           H  
ATOM   2140  C3   PC    48      20.059   3.619  58.849  1.00  0.00           C  
ATOM   2141  HA   PC    48      21.030   3.731  59.333  1.00  0.00           H  
ATOM   2142  HB   PC    48      19.712   2.597  59.013  1.00  0.00           H  
ATOM   2143  O31  PC    48      19.094   4.522  59.466  1.00  0.00           O  
ATOM   2144  P31  PC    48      18.977   4.596  61.058  1.00  0.00           P  
ATOM   2145  O32  PC    48      19.821   5.843  61.506  1.00  0.00           O  
ATOM   2146  C31  PC    48      21.135   6.110  61.019  1.00  0.00           C  
ATOM   2147  H1A  PC    48      21.647   5.186  60.741  1.00  0.00           H  
ATOM   2148  H1B  PC    48      21.709   6.599  61.809  1.00  0.00           H  
ATOM   2149  C32  PC    48      21.009   7.059  59.818  1.00  0.00           C  
ATOM   2150  H2A  PC    48      20.477   6.571  59.000  1.00  0.00           H  
ATOM   2151  H2B  PC    48      22.016   7.309  59.484  1.00  0.00           H  
ATOM   2152  N31  PC    48      20.323   8.379  60.033  1.00  0.00           N  
ATOM   2153  C33  PC    48      18.831   8.248  60.065  1.00  0.00           C  
ATOM   2154  H3A  PC    48      18.538   7.603  60.894  1.00  0.00           H  
ATOM   2155  H3B  PC    48      18.484   7.832  59.118  1.00  0.00           H  
ATOM   2156  H3C  PC    48      18.399   9.237  60.227  1.00  0.00           H  
ATOM   2157  C34  PC    48      20.756   9.023  61.307  1.00  0.00           C  
ATOM   2158  H4A  PC    48      21.840   9.111  61.281  1.00  0.00           H  
ATOM   2159  H4B  PC    48      20.451   8.388  62.142  1.00  0.00           H  
ATOM   2160  H4C  PC    48      20.277  10.001  61.388  1.00  0.00           H  
ATOM   2161  C35  PC    48      20.744   9.240  58.888  1.00  0.00           C  
ATOM   2162  H5A  PC    48      21.826   9.376  58.941  1.00  0.00           H  
ATOM   2163  H5B  PC    48      20.249  10.205  58.968  1.00  0.00           H  
ATOM   2164  H5C  PC    48      20.452   8.753  57.954  1.00  0.00           H  
ATOM   2165  O33  PC    48      17.591   4.915  61.444  1.00  0.00           O  
ATOM   2166  O34  PC    48      19.587   3.379  61.634  1.00  0.00           O  
ATOM   2167  O21  PC    48      20.711   5.238  57.173  1.00  0.00           O  
ATOM   2168  C21  PC    48      21.824   5.513  56.471  1.00  0.00           C  
ATOM   2169  O22  PC    48      22.558   4.666  55.995  1.00  0.00           O  
ATOM   2170  C12  OL    49      22.046   7.005  56.385  1.00  0.00           C  
ATOM   2171  H2R  OL    49      21.078   7.482  56.228  1.00  0.00           H  
ATOM   2172  H2S  OL    49      22.425   7.337  57.350  1.00  0.00           H  
ATOM   2173  C13  OL    49      23.012   7.485  55.285  1.00  0.00           C  
ATOM   2174  H3R  OL    49      23.228   8.538  55.478  1.00  0.00           H  
ATOM   2175  H3S  OL    49      23.959   6.967  55.369  1.00  0.00           H  
ATOM   2176  C14  OL    49      22.457   7.341  53.857  1.00  0.00           C  
ATOM   2177  H4R  OL    49      22.737   6.367  53.451  1.00  0.00           H  
ATOM   2178  H4S  OL    49      21.366   7.371  53.898  1.00  0.00           H  
ATOM   2179  C15  OL    49      22.982   8.455  52.929  1.00  0.00           C  
ATOM   2180  H5R  OL    49      22.879   9.420  53.429  1.00  0.00           H  
ATOM   2181  H5S  OL    49      24.045   8.293  52.740  1.00  0.00           H  
ATOM   2182  C16  OL    49      22.221   8.528  51.596  1.00  0.00           C  
ATOM   2183  H6R  OL    49      22.815   9.074  50.858  1.00  0.00           H  
ATOM   2184  H6S  OL    49      22.079   7.516  51.211  1.00  0.00           H  
ATOM   2185  C17  OL    49      20.864   9.243  51.786  1.00  0.00           C  
ATOM   2186  H7R  OL    49      20.277   8.763  52.571  1.00  0.00           H  
ATOM   2187  H7S  OL    49      21.053  10.263  52.123  1.00  0.00           H  
ATOM   2188  C18  OL    49      20.004   9.317  50.519  1.00  0.00           C  
ATOM   2189  H8R  OL    49      19.025   9.693  50.815  1.00  0.00           H  
ATOM   2190  H8S  OL    49      20.422  10.055  49.833  1.00  0.00           H  
ATOM   2191  C19  OL    49      19.838   7.953  49.878  1.00  0.00           C  
ATOM   2192  H9R  OL    49      19.206   7.266  50.437  1.00  0.00           H  
ATOM   2193 C110  OL    49      20.381   7.558  48.731  1.00  0.00           C  
ATOM   2194 H10R  OL    49      20.183   6.553  48.366  1.00  0.00           H  
ATOM   2195 C111  OL    49      21.349   8.361  47.883  1.00  0.00           C  
ATOM   2196 H11R  OL    49      20.888   8.568  46.915  1.00  0.00           H  
ATOM   2197 H11S  OL    49      21.594   9.320  48.339  1.00  0.00           H  
ATOM   2198 C112  OL    49      22.653   7.575  47.650  1.00  0.00           C  
ATOM   2199 H12R  OL    49      23.402   8.224  47.191  1.00  0.00           H  
ATOM   2200 H12S  OL    49      23.065   7.268  48.615  1.00  0.00           H  
ATOM   2201 C113  OL    49      22.417   6.336  46.762  1.00  0.00           C  
ATOM   2202 H13R  OL    49      22.476   5.436  47.376  1.00  0.00           H  
ATOM   2203 H13S  OL    49      21.412   6.367  46.336  1.00  0.00           H  
ATOM   2204 C114  OL    49      23.415   6.195  45.606  1.00  0.00           C  
ATOM   2205 H14R  OL    49      24.427   6.228  46.010  1.00  0.00           H  
ATOM   2206 H14S  OL    49      23.279   5.203  45.168  1.00  0.00           H  
ATOM   2207 C115  OL    49      23.247   7.245  44.485  1.00  0.00           C  
ATOM   2208 H15R  OL    49      22.191   7.338  44.221  1.00  0.00           H  
ATOM   2209 H15S  OL    49      23.599   8.227  44.816  1.00  0.00           H  
ATOM   2210 C116  OL    49      24.043   6.779  43.251  1.00  0.00           C  
ATOM   2211 H16R  OL    49      25.106   6.793  43.495  1.00  0.00           H  
ATOM   2212 H16S  OL    49      23.770   5.745  43.033  1.00  0.00           H  
ATOM   2213 C117  OL    49      23.816   7.610  41.982  1.00  0.00           C  
ATOM   2214 H17R  OL    49      22.757   7.592  41.717  1.00  0.00           H  
ATOM   2215 H17S  OL    49      24.088   8.646  42.179  1.00  0.00           H  
ATOM   2216 C118  OL    49      24.651   7.084  40.800  1.00  0.00           C  
ATOM   2217 H18R  OL    49      24.248   6.137  40.434  1.00  0.00           H  
ATOM   2218 H18S  OL    49      25.691   6.927  41.100  1.00  0.00           H  
ATOM   2219 H18T  OL    49      24.636   7.808  39.983  1.00  0.00           H  
TER    2220       OL    49 
ATOM   2220 C116  PA    50       8.874  33.643  40.381  1.00  0.00           C  
ATOM   2221 H16R  PA    50       8.046  32.964  40.174  1.00  0.00           H  
ATOM   2222 H16S  PA    50       9.593  33.577  39.562  1.00  0.00           H  
ATOM   2223 H16T  PA    50       8.475  34.656  40.420  1.00  0.00           H  
ATOM   2224 C115  PA    50       9.536  33.275  41.715  1.00  0.00           C  
ATOM   2225 H15R  PA    50       8.792  33.334  42.512  1.00  0.00           H  
ATOM   2226 H15S  PA    50      10.322  33.995  41.949  1.00  0.00           H  
ATOM   2227 C114  PA    50      10.120  31.855  41.651  1.00  0.00           C  
ATOM   2228 H14R  PA    50      10.869  31.791  40.859  1.00  0.00           H  
ATOM   2229 H14S  PA    50       9.320  31.160  41.387  1.00  0.00           H  
ATOM   2230 C113  PA    50      10.752  31.402  42.975  1.00  0.00           C  
ATOM   2231 H13R  PA    50      11.420  32.168  43.370  1.00  0.00           H  
ATOM   2232 H13S  PA    50      11.361  30.520  42.776  1.00  0.00           H  
ATOM   2233 C112  PA    50       9.668  31.100  44.022  1.00  0.00           C  
ATOM   2234 H12R  PA    50       8.871  30.524  43.546  1.00  0.00           H  
ATOM   2235 H12S  PA    50       9.243  32.046  44.366  1.00  0.00           H  
ATOM   2236 C111  PA    50      10.218  30.309  45.223  1.00  0.00           C  
ATOM   2237 H11R  PA    50      10.995  30.895  45.714  1.00  0.00           H  
ATOM   2238 H11S  PA    50      10.693  29.403  44.849  1.00  0.00           H  
ATOM   2239 C110  PA    50       9.121  29.903  46.232  1.00  0.00           C  
ATOM   2240 H10R  PA    50       8.464  29.177  45.749  1.00  0.00           H  
ATOM   2241 H10S  PA    50       8.509  30.771  46.489  1.00  0.00           H  
ATOM   2242  C19  PA    50       9.676  29.261  47.522  1.00  0.00           C  
ATOM   2243  H9R  PA    50      10.430  28.514  47.258  1.00  0.00           H  
ATOM   2244  H9S  PA    50       8.858  28.736  48.017  1.00  0.00           H  
ATOM   2245  C18  PA    50      10.258  30.293  48.512  1.00  0.00           C  
ATOM   2246  H8R  PA    50       9.444  30.901  48.915  1.00  0.00           H  
ATOM   2247  H8S  PA    50      10.934  30.969  47.986  1.00  0.00           H  
ATOM   2248  C17  PA    50      11.064  29.663  49.664  1.00  0.00           C  
ATOM   2249  H7R  PA    50      11.538  30.464  50.231  1.00  0.00           H  
ATOM   2250  H7S  PA    50      11.868  29.068  49.224  1.00  0.00           H  
ATOM   2251  C16  PA    50      10.270  28.767  50.630  1.00  0.00           C  
ATOM   2252  H6R  PA    50       9.891  27.914  50.066  1.00  0.00           H  
ATOM   2253  H6S  PA    50       9.412  29.289  51.061  1.00  0.00           H  
ATOM   2254  C15  PA    50      11.157  28.249  51.775  1.00  0.00           C  
ATOM   2255  H5R  PA    50      12.104  27.922  51.362  1.00  0.00           H  
ATOM   2256  H5S  PA    50      10.666  27.379  52.215  1.00  0.00           H  
ATOM   2257  C14  PA    50      11.464  29.293  52.865  1.00  0.00           C  
ATOM   2258  H4R  PA    50      10.597  29.938  53.003  1.00  0.00           H  
ATOM   2259  H4S  PA    50      12.302  29.917  52.541  1.00  0.00           H  
ATOM   2260  C13  PA    50      11.798  28.650  54.220  1.00  0.00           C  
ATOM   2261  H3R  PA    50      12.758  28.134  54.155  1.00  0.00           H  
ATOM   2262  H3S  PA    50      11.034  27.905  54.457  1.00  0.00           H  
ATOM   2263  C12  PA    50      11.831  29.685  55.360  1.00  0.00           C  
ATOM   2264  H2R  PA    50      10.899  30.256  55.371  1.00  0.00           H  
ATOM   2265  H2S  PA    50      12.646  30.397  55.213  1.00  0.00           H  
ATOM   2266  C11  PC    51      11.978  28.992  56.693  1.00  0.00           C  
ATOM   2267  O12  PC    51      11.057  28.854  57.477  1.00  0.00           O  
ATOM   2268  O11  PC    51      13.238  28.592  56.938  1.00  0.00           O  
ATOM   2269  C1   PC    51      13.523  27.823  58.152  1.00  0.00           C  
ATOM   2270  HR   PC    51      12.899  28.158  58.986  1.00  0.00           H  
ATOM   2271  HS   PC    51      14.566  27.987  58.431  1.00  0.00           H  
ATOM   2272  C2   PC    51      13.317  26.303  57.932  1.00  0.00           C  
ATOM   2273  HX   PC    51      12.259  26.055  58.050  1.00  0.00           H  
ATOM   2274  C3   PC    51      14.170  25.485  58.928  1.00  0.00           C  
ATOM   2275  HA   PC    51      15.220  25.711  58.729  1.00  0.00           H  
ATOM   2276  HB   PC    51      14.031  24.417  58.743  1.00  0.00           H  
ATOM   2277  O31  PC    51      13.826  25.794  60.315  1.00  0.00           O  
ATOM   2278  P31  PC    51      14.925  26.098  61.443  1.00  0.00           P  
ATOM   2279  O32  PC    51      15.042  27.690  61.465  1.00  0.00           O  
ATOM   2280  C31  PC    51      14.185  28.493  62.308  1.00  0.00           C  
ATOM   2281  H1A  PC    51      13.179  28.052  62.350  1.00  0.00           H  
ATOM   2282  H1B  PC    51      14.092  29.493  61.877  1.00  0.00           H  
ATOM   2283  C32  PC    51      14.780  28.597  63.733  1.00  0.00           C  
ATOM   2284  H2A  PC    51      14.887  27.601  64.156  1.00  0.00           H  
ATOM   2285  H2B  PC    51      14.062  29.126  64.360  1.00  0.00           H  
ATOM   2286  N31  PC    51      16.113  29.281  63.961  1.00  0.00           N  
ATOM   2287  C33  PC    51      16.306  30.530  63.158  1.00  0.00           C  
ATOM   2288  H3A  PC    51      17.241  30.997  63.477  1.00  0.00           H  
ATOM   2289  H3B  PC    51      15.484  31.219  63.351  1.00  0.00           H  
ATOM   2290  H3C  PC    51      16.356  30.267  62.099  1.00  0.00           H  
ATOM   2291  C34  PC    51      16.130  29.666  65.399  1.00  0.00           C  
ATOM   2292  H4A  PC    51      17.143  29.943  65.678  1.00  0.00           H  
ATOM   2293  H4B  PC    51      15.814  28.812  65.999  1.00  0.00           H  
ATOM   2294  H4C  PC    51      15.461  30.513  65.548  1.00  0.00           H  
ATOM   2295  C35  PC    51      17.286  28.379  63.714  1.00  0.00           C  
ATOM   2296  H5A  PC    51      17.260  27.563  64.437  1.00  0.00           H  
ATOM   2297  H5B  PC    51      18.195  28.967  63.861  1.00  0.00           H  
ATOM   2298  H5C  PC    51      17.259  27.997  62.692  1.00  0.00           H  
ATOM   2299  O33  PC    51      14.374  25.671  62.752  1.00  0.00           O  
ATOM   2300  O34  PC    51      16.235  25.570  60.993  1.00  0.00           O  
ATOM   2301  O21  PC    51      13.818  25.922  56.627  1.00  0.00           O  
ATOM   2302  C21  PC    51      12.964  25.602  55.637  1.00  0.00           C  
ATOM   2303  O22  PC    51      11.754  25.710  55.699  1.00  0.00           O  
ATOM   2304  C12  OL    52      13.727  25.150  54.414  1.00  0.00           C  
ATOM   2305  H2R  OL    52      14.634  25.754  54.376  1.00  0.00           H  
ATOM   2306  H2S  OL    52      14.024  24.110  54.542  1.00  0.00           H  
ATOM   2307  C13  OL    52      12.993  25.289  53.069  1.00  0.00           C  
ATOM   2308  H3R  OL    52      12.163  24.582  53.009  1.00  0.00           H  
ATOM   2309  H3S  OL    52      12.570  26.286  52.971  1.00  0.00           H  
ATOM   2310  C14  OL    52      14.004  25.052  51.928  1.00  0.00           C  
ATOM   2311  H4R  OL    52      14.900  25.648  52.122  1.00  0.00           H  
ATOM   2312  H4S  OL    52      14.315  24.004  51.917  1.00  0.00           H  
ATOM   2313  C15  OL    52      13.462  25.457  50.550  1.00  0.00           C  
ATOM   2314  H5R  OL    52      13.164  26.499  50.584  1.00  0.00           H  
ATOM   2315  H5S  OL    52      14.285  25.401  49.841  1.00  0.00           H  
ATOM   2316  C16  OL    52      12.304  24.581  50.038  1.00  0.00           C  
ATOM   2317  H6R  OL    52      12.725  23.628  49.721  1.00  0.00           H  
ATOM   2318  H6S  OL    52      11.603  24.360  50.844  1.00  0.00           H  
ATOM   2319  C17  OL    52      11.506  25.170  48.858  1.00  0.00           C  
ATOM   2320  H7R  OL    52      10.624  24.540  48.730  1.00  0.00           H  
ATOM   2321  H7S  OL    52      11.136  26.172  49.094  1.00  0.00           H  
ATOM   2322  C18  OL    52      12.286  25.197  47.528  1.00  0.00           C  
ATOM   2323  H8R  OL    52      12.937  24.325  47.468  1.00  0.00           H  
ATOM   2324  H8S  OL    52      11.577  25.125  46.705  1.00  0.00           H  
ATOM   2325  C19  OL    52      13.148  26.429  47.390  1.00  0.00           C  
ATOM   2326  H9R  OL    52      13.714  26.705  48.276  1.00  0.00           H  
ATOM   2327 C110  OL    52      13.223  27.186  46.300  1.00  0.00           C  
ATOM   2328 H10R  OL    52      13.864  28.064  46.318  1.00  0.00           H  
ATOM   2329 C111  OL    52      12.494  26.925  44.992  1.00  0.00           C  
ATOM   2330 H11R  OL    52      12.273  25.863  44.878  1.00  0.00           H  
ATOM   2331 H11S  OL    52      11.538  27.449  45.022  1.00  0.00           H  
ATOM   2332 C112  OL    52      13.305  27.404  43.764  1.00  0.00           C  
ATOM   2333 H12R  OL    52      13.875  28.290  44.049  1.00  0.00           H  
ATOM   2334 H12S  OL    52      14.015  26.624  43.483  1.00  0.00           H  
ATOM   2335 C113  OL    52      12.446  27.754  42.524  1.00  0.00           C  
ATOM   2336 H13R  OL    52      11.982  26.857  42.113  1.00  0.00           H  
ATOM   2337 H13S  OL    52      11.627  28.396  42.847  1.00  0.00           H  
ATOM   2338 C114  OL    52      13.213  28.516  41.415  1.00  0.00           C  
ATOM   2339 H14R  OL    52      12.509  28.768  40.617  1.00  0.00           H  
ATOM   2340 H14S  OL    52      13.561  29.460  41.840  1.00  0.00           H  
ATOM   2341 C115  OL    52      14.424  27.782  40.796  1.00  0.00           C  
ATOM   2342 H15R  OL    52      15.156  27.556  41.574  1.00  0.00           H  
ATOM   2343 H15S  OL    52      14.099  26.833  40.366  1.00  0.00           H  
ATOM   2344 C116  OL    52      15.108  28.605  39.683  1.00  0.00           C  
ATOM   2345 H16R  OL    52      14.371  28.847  38.915  1.00  0.00           H  
ATOM   2346 H16S  OL    52      15.481  29.553  40.081  1.00  0.00           H  
ATOM   2347 C117  OL    52      16.264  27.810  39.048  1.00  0.00           C  
ATOM   2348 H17R  OL    52      16.936  27.473  39.842  1.00  0.00           H  
ATOM   2349 H17S  OL    52      15.860  26.922  38.558  1.00  0.00           H  
ATOM   2350 C118  OL    52      17.047  28.614  37.996  1.00  0.00           C  
ATOM   2351 H18R  OL    52      17.474  29.523  38.425  1.00  0.00           H  
ATOM   2352 H18S  OL    52      16.384  28.894  37.176  1.00  0.00           H  
ATOM   2353 H18T  OL    52      17.858  28.006  37.588  1.00  0.00           H  
TER    2354       OL    52 
ATOM   2354 C116  PA    53       0.140  30.367  37.228  1.00  0.00           C  
ATOM   2355 H16R  PA    53       0.216  30.939  36.301  1.00  0.00           H  
ATOM   2356 H16S  PA    53      -0.898  30.410  37.567  1.00  0.00           H  
ATOM   2357 H16T  PA    53       0.375  29.326  36.995  1.00  0.00           H  
ATOM   2358 C115  PA    53       1.107  30.924  38.296  1.00  0.00           C  
ATOM   2359 H15R  PA    53       0.961  32.003  38.395  1.00  0.00           H  
ATOM   2360 H15S  PA    53       2.134  30.746  37.968  1.00  0.00           H  
ATOM   2361 C114  PA    53       0.885  30.258  39.667  1.00  0.00           C  
ATOM   2362 H14R  PA    53       0.923  29.176  39.540  1.00  0.00           H  
ATOM   2363 H14S  PA    53      -0.116  30.508  40.004  1.00  0.00           H  
ATOM   2364 C113  PA    53       1.836  30.692  40.799  1.00  0.00           C  
ATOM   2365 H13R  PA    53       2.872  30.454  40.546  1.00  0.00           H  
ATOM   2366 H13S  PA    53       1.575  30.124  41.694  1.00  0.00           H  
ATOM   2367 C112  PA    53       1.695  32.191  41.112  1.00  0.00           C  
ATOM   2368 H12R  PA    53       0.642  32.460  41.012  1.00  0.00           H  
ATOM   2369 H12S  PA    53       2.258  32.770  40.376  1.00  0.00           H  
ATOM   2370 C111  PA    53       2.153  32.569  42.533  1.00  0.00           C  
ATOM   2371 H11R  PA    53       3.173  32.219  42.702  1.00  0.00           H  
ATOM   2372 H11S  PA    53       1.529  32.055  43.268  1.00  0.00           H  
ATOM   2373 C110  PA    53       2.102  34.092  42.781  1.00  0.00           C  
ATOM   2374 H10R  PA    53       2.820  34.575  42.115  1.00  0.00           H  
ATOM   2375 H10S  PA    53       2.427  34.270  43.805  1.00  0.00           H  
ATOM   2376  C19  PA    53       0.718  34.751  42.583  1.00  0.00           C  
ATOM   2377  H9R  PA    53      -0.017  34.218  43.188  1.00  0.00           H  
ATOM   2378  H9S  PA    53       0.406  34.639  41.540  1.00  0.00           H  
ATOM   2379  C18  PA    53       0.685  36.264  42.925  1.00  0.00           C  
ATOM   2380  H8R  PA    53      -0.310  36.646  42.693  1.00  0.00           H  
ATOM   2381  H8S  PA    53       1.371  36.793  42.262  1.00  0.00           H  
ATOM   2382  C17  PA    53       1.038  36.673  44.373  1.00  0.00           C  
ATOM   2383  H7R  PA    53       1.001  37.761  44.425  1.00  0.00           H  
ATOM   2384  H7S  PA    53       2.066  36.387  44.594  1.00  0.00           H  
ATOM   2385  C16  PA    53       0.087  36.085  45.438  1.00  0.00           C  
ATOM   2386  H6R  PA    53       0.133  34.998  45.366  1.00  0.00           H  
ATOM   2387  H6S  PA    53      -0.935  36.395  45.208  1.00  0.00           H  
ATOM   2388  C15  PA    53       0.411  36.498  46.892  1.00  0.00           C  
ATOM   2389  H5R  PA    53       0.355  37.586  46.983  1.00  0.00           H  
ATOM   2390  H5S  PA    53       1.435  36.204  47.136  1.00  0.00           H  
ATOM   2391  C14  PA    53      -0.552  35.836  47.906  1.00  0.00           C  
ATOM   2392  H4R  PA    53      -0.524  34.754  47.765  1.00  0.00           H  
ATOM   2393  H4S  PA    53      -1.573  36.167  47.700  1.00  0.00           H  
ATOM   2394  C13  PA    53      -0.209  36.165  49.375  1.00  0.00           C  
ATOM   2395  H3R  PA    53      -0.502  37.197  49.570  1.00  0.00           H  
ATOM   2396  H3S  PA    53       0.872  36.087  49.512  1.00  0.00           H  
ATOM   2397  C12  PA    53      -0.906  35.241  50.403  1.00  0.00           C  
ATOM   2398  H2R  PA    53      -0.580  34.214  50.236  1.00  0.00           H  
ATOM   2399  H2S  PA    53      -1.986  35.275  50.251  1.00  0.00           H  
ATOM   2400  C11  PS    54      -0.604  35.575  51.852  1.00  0.00           C  
ATOM   2401  O12  PS    54      -1.382  35.280  52.742  1.00  0.00           O  
ATOM   2402  O11  PS    54       0.608  36.149  52.040  1.00  0.00           O  
ATOM   2403  C1   PS    54       1.117  36.367  53.398  1.00  0.00           C  
ATOM   2404  HR   PS    54       2.183  36.115  53.378  1.00  0.00           H  
ATOM   2405  HS   PS    54       0.621  35.686  54.087  1.00  0.00           H  
ATOM   2406  C2   PS    54       1.017  37.835  53.924  1.00  0.00           C  
ATOM   2407  HX   PS    54       1.216  37.845  54.998  1.00  0.00           H  
ATOM   2408  C3   PS    54      -0.351  38.504  53.686  1.00  0.00           C  
ATOM   2409  HA   PS    54      -0.616  38.408  52.633  1.00  0.00           H  
ATOM   2410  HB   PS    54      -0.271  39.569  53.922  1.00  0.00           H  
ATOM   2411  O31  PS    54      -1.414  37.913  54.470  1.00  0.00           O  
ATOM   2412  P31  PS    54      -1.749  38.375  55.951  1.00  0.00           P  
ATOM   2413  O32  PS    54      -1.090  37.248  56.856  1.00  0.00           O  
ATOM   2414  C31  PS    54      -1.728  35.956  57.006  1.00  0.00           C  
ATOM   2415  H1A  PS    54      -0.984  35.222  57.324  1.00  0.00           H  
ATOM   2416  H1B  PS    54      -2.125  35.633  56.041  1.00  0.00           H  
ATOM   2417  C32  PS    54      -2.843  36.043  58.067  1.00  0.00           C  
ATOM   2418  H2A  PS    54      -3.654  36.672  57.703  1.00  0.00           H  
ATOM   2419  N31  PS    54      -2.347  36.689  59.343  1.00  0.00           N  
ATOM   2420 HN1A  PS    54      -3.098  36.793  60.057  1.00  0.00           H  
ATOM   2421 HN1B  PS    54      -1.538  36.177  59.752  1.00  0.00           H  
ATOM   2422 HN1C  PS    54      -2.001  37.653  59.162  1.00  0.00           H  
ATOM   2423  C33  PS    54      -3.444  34.665  58.237  1.00  0.00           C  
ATOM   2424  O33  PS    54      -1.073  39.655  56.259  1.00  0.00           O  
ATOM   2425  O34  PS    54      -3.222  38.287  56.096  1.00  0.00           O  
ATOM   2426  O21  PS    54       1.972  38.669  53.217  1.00  0.00           O  
ATOM   2427  C21  PS    54       3.071  39.103  53.856  1.00  0.00           C  
ATOM   2428  O22  PS    54       3.312  38.942  55.039  1.00  0.00           O  
ATOM   2429  O35  PS    54      -4.612  34.458  57.965  1.00  0.00           O  
ATOM   2430  O36  PS    54      -2.756  33.794  58.725  1.00  0.00           O  
ATOM   2431  C12  OL    55       4.047  39.765  52.925  1.00  0.00           C  
ATOM   2432  H2R  OL    55       3.553  40.333  52.136  1.00  0.00           H  
ATOM   2433  H2S  OL    55       4.654  40.453  53.512  1.00  0.00           H  
ATOM   2434  C13  OL    55       4.938  38.693  52.301  1.00  0.00           C  
ATOM   2435  H3R  OL    55       5.356  38.066  53.091  1.00  0.00           H  
ATOM   2436  H3S  OL    55       4.336  38.052  51.651  1.00  0.00           H  
ATOM   2437  C14  OL    55       6.082  39.304  51.494  1.00  0.00           C  
ATOM   2438  H4R  OL    55       5.666  39.846  50.642  1.00  0.00           H  
ATOM   2439  H4S  OL    55       6.643  40.019  52.101  1.00  0.00           H  
ATOM   2440  C15  OL    55       7.022  38.175  51.049  1.00  0.00           C  
ATOM   2441  H5R  OL    55       7.412  37.665  51.933  1.00  0.00           H  
ATOM   2442  H5S  OL    55       6.450  37.437  50.479  1.00  0.00           H  
ATOM   2443  C16  OL    55       8.198  38.708  50.219  1.00  0.00           C  
ATOM   2444  H6R  OL    55       8.730  39.463  50.804  1.00  0.00           H  
ATOM   2445  H6S  OL    55       8.897  37.897  50.011  1.00  0.00           H  
ATOM   2446  C17  OL    55       7.703  39.317  48.899  1.00  0.00           C  
ATOM   2447  H7R  OL    55       7.097  38.578  48.371  1.00  0.00           H  
ATOM   2448  H7S  OL    55       7.060  40.171  49.111  1.00  0.00           H  
ATOM   2449  C18  OL    55       8.817  39.794  47.964  1.00  0.00           C  
ATOM   2450  H8R  OL    55       9.477  40.481  48.492  1.00  0.00           H  
ATOM   2451  H8S  OL    55       9.419  38.941  47.645  1.00  0.00           H  
ATOM   2452  C19  OL    55       8.175  40.448  46.764  1.00  0.00           C  
ATOM   2453  H9R  OL    55       7.641  39.766  46.106  1.00  0.00           H  
ATOM   2454 C110  OL    55       8.181  41.742  46.467  1.00  0.00           C  
ATOM   2455 H10R  OL    55       7.646  42.073  45.580  1.00  0.00           H  
ATOM   2456 C111  OL    55       8.786  42.870  47.275  1.00  0.00           C  
ATOM   2457 H11R  OL    55       9.269  42.525  48.191  1.00  0.00           H  
ATOM   2458 H11S  OL    55       9.561  43.356  46.677  1.00  0.00           H  
ATOM   2459 C112  OL    55       7.657  43.870  47.610  1.00  0.00           C  
ATOM   2460 H12R  OL    55       8.091  44.833  47.885  1.00  0.00           H  
ATOM   2461 H12S  OL    55       7.049  44.035  46.717  1.00  0.00           H  
ATOM   2462 C113  OL    55       6.775  43.348  48.769  1.00  0.00           C  
ATOM   2463 H13R  OL    55       6.636  42.273  48.662  1.00  0.00           H  
ATOM   2464 H13S  OL    55       7.337  43.495  49.691  1.00  0.00           H  
ATOM   2465 C114  OL    55       5.362  43.963  48.901  1.00  0.00           C  
ATOM   2466 H14R  OL    55       5.404  45.053  48.884  1.00  0.00           H  
ATOM   2467 H14S  OL    55       4.763  43.671  48.038  1.00  0.00           H  
ATOM   2468 C115  OL    55       4.648  43.466  50.181  1.00  0.00           C  
ATOM   2469 H15R  OL    55       3.582  43.699  50.119  1.00  0.00           H  
ATOM   2470 H15S  OL    55       4.724  42.376  50.229  1.00  0.00           H  
ATOM   2471 C116  OL    55       5.215  44.103  51.471  1.00  0.00           C  
ATOM   2472 H16R  OL    55       6.301  44.015  51.489  1.00  0.00           H  
ATOM   2473 H16S  OL    55       4.974  45.168  51.472  1.00  0.00           H  
ATOM   2474 C117  OL    55       4.678  43.446  52.752  1.00  0.00           C  
ATOM   2475 H17R  OL    55       3.589  43.411  52.713  1.00  0.00           H  
ATOM   2476 H17S  OL    55       5.054  42.423  52.782  1.00  0.00           H  
ATOM   2477 C118  OL    55       5.123  44.146  54.049  1.00  0.00           C  
ATOM   2478 H18R  OL    55       4.921  43.496  54.901  1.00  0.00           H  
ATOM   2479 H18S  OL    55       4.582  45.082  54.205  1.00  0.00           H  
ATOM   2480 H18T  OL    55       6.194  44.353  54.027  1.00  0.00           H  
TER    2481       OL    55 
ATOM   2481 C116  PA    56      52.792  17.805  42.240  1.00  0.00           C  
ATOM   2482 H16R  PA    56      53.649  17.155  42.432  1.00  0.00           H  
ATOM   2483 H16S  PA    56      52.931  18.302  41.277  1.00  0.00           H  
ATOM   2484 H16T  PA    56      51.893  17.191  42.167  1.00  0.00           H  
ATOM   2485 C115  PA    56      52.643  18.842  43.366  1.00  0.00           C  
ATOM   2486 H15R  PA    56      51.729  19.413  43.192  1.00  0.00           H  
ATOM   2487 H15S  PA    56      53.474  19.550  43.330  1.00  0.00           H  
ATOM   2488 C114  PA    56      52.598  18.200  44.765  1.00  0.00           C  
ATOM   2489 H14R  PA    56      52.752  18.985  45.507  1.00  0.00           H  
ATOM   2490 H14S  PA    56      53.420  17.486  44.863  1.00  0.00           H  
ATOM   2491 C113  PA    56      51.248  17.519  45.051  1.00  0.00           C  
ATOM   2492 H13R  PA    56      51.065  16.718  44.329  1.00  0.00           H  
ATOM   2493 H13S  PA    56      50.467  18.270  44.913  1.00  0.00           H  
ATOM   2494 C112  PA    56      51.120  16.963  46.483  1.00  0.00           C  
ATOM   2495 H12R  PA    56      50.111  16.567  46.601  1.00  0.00           H  
ATOM   2496 H12S  PA    56      51.213  17.787  47.194  1.00  0.00           H  
ATOM   2497 C111  PA    56      52.134  15.860  46.849  1.00  0.00           C  
ATOM   2498 H11R  PA    56      53.121  16.302  47.011  1.00  0.00           H  
ATOM   2499 H11S  PA    56      52.229  15.164  46.013  1.00  0.00           H  
ATOM   2500 C110  PA    56      51.703  15.051  48.091  1.00  0.00           C  
ATOM   2501 H10R  PA    56      52.498  14.348  48.341  1.00  0.00           H  
ATOM   2502 H10S  PA    56      50.823  14.456  47.838  1.00  0.00           H  
ATOM   2503  C19  PA    56      51.370  15.907  49.328  1.00  0.00           C  
ATOM   2504  H9R  PA    56      50.477  16.493  49.103  1.00  0.00           H  
ATOM   2505  H9S  PA    56      52.189  16.595  49.545  1.00  0.00           H  
ATOM   2506  C18  PA    56      51.086  15.046  50.571  1.00  0.00           C  
ATOM   2507  H8R  PA    56      51.856  14.280  50.687  1.00  0.00           H  
ATOM   2508  H8S  PA    56      50.131  14.550  50.413  1.00  0.00           H  
ATOM   2509  C17  PA    56      50.986  15.879  51.857  1.00  0.00           C  
ATOM   2510  H7R  PA    56      50.160  16.578  51.729  1.00  0.00           H  
ATOM   2511  H7S  PA    56      51.897  16.459  51.996  1.00  0.00           H  
ATOM   2512  C16  PA    56      50.721  15.059  53.133  1.00  0.00           C  
ATOM   2513  H6R  PA    56      49.947  14.317  52.932  1.00  0.00           H  
ATOM   2514  H6S  PA    56      50.295  15.749  53.863  1.00  0.00           H  
ATOM   2515  C15  PA    56      51.963  14.367  53.752  1.00  0.00           C  
ATOM   2516  H5R  PA    56      52.766  15.090  53.920  1.00  0.00           H  
ATOM   2517  H5S  PA    56      52.365  13.613  53.073  1.00  0.00           H  
ATOM   2518  C14  PA    56      51.629  13.677  55.090  1.00  0.00           C  
ATOM   2519  H4R  PA    56      52.541  13.241  55.500  1.00  0.00           H  
ATOM   2520  H4S  PA    56      50.955  12.845  54.889  1.00  0.00           H  
ATOM   2521  C13  PA    56      50.983  14.598  56.147  1.00  0.00           C  
ATOM   2522  H3R  PA    56      50.958  14.068  57.097  1.00  0.00           H  
ATOM   2523  H3S  PA    56      49.941  14.788  55.875  1.00  0.00           H  
ATOM   2524  C12  PA    56      51.734  15.933  56.350  1.00  0.00           C  
ATOM   2525  H2R  PA    56      52.697  15.731  56.818  1.00  0.00           H  
ATOM   2526  H2S  PA    56      51.915  16.430  55.398  1.00  0.00           H  
ATOM   2527  C11  PC    57      50.943  16.865  57.227  1.00  0.00           C  
ATOM   2528  O12  PC    57      51.262  17.114  58.376  1.00  0.00           O  
ATOM   2529  O11  PC    57      49.843  17.340  56.606  1.00  0.00           O  
ATOM   2530  C1   PC    57      48.749  17.840  57.426  1.00  0.00           C  
ATOM   2531  HR   PC    57      48.570  17.147  58.252  1.00  0.00           H  
ATOM   2532  HS   PC    57      47.853  17.867  56.799  1.00  0.00           H  
ATOM   2533  C2   PC    57      49.005  19.269  57.953  1.00  0.00           C  
ATOM   2534  HX   PC    57      49.955  19.295  58.492  1.00  0.00           H  
ATOM   2535  C3   PC    57      47.854  19.724  58.873  1.00  0.00           C  
ATOM   2536  HA   PC    57      46.904  19.601  58.349  1.00  0.00           H  
ATOM   2537  HB   PC    57      47.980  20.775  59.136  1.00  0.00           H  
ATOM   2538  O31  PC    57      47.841  18.931  60.087  1.00  0.00           O  
ATOM   2539  P31  PC    57      48.529  19.462  61.419  1.00  0.00           P  
ATOM   2540  O32  PC    57      50.042  19.704  60.998  1.00  0.00           O  
ATOM   2541  C31  PC    57      51.064  18.732  61.268  1.00  0.00           C  
ATOM   2542  H1A  PC    57      51.910  18.892  60.593  1.00  0.00           H  
ATOM   2543  H1B  PC    57      50.670  17.725  61.110  1.00  0.00           H  
ATOM   2544  C32  PC    57      51.510  18.985  62.716  1.00  0.00           C  
ATOM   2545  H2A  PC    57      50.635  19.244  63.312  1.00  0.00           H  
ATOM   2546  H2B  PC    57      52.205  19.825  62.752  1.00  0.00           H  
ATOM   2547  N31  PC    57      52.170  17.847  63.432  1.00  0.00           N  
ATOM   2548  C33  PC    57      53.340  17.310  62.687  1.00  0.00           C  
ATOM   2549  H3A  PC    57      53.974  18.137  62.378  1.00  0.00           H  
ATOM   2550  H3B  PC    57      52.980  16.768  61.816  1.00  0.00           H  
ATOM   2551  H3C  PC    57      53.882  16.645  63.357  1.00  0.00           H  
ATOM   2552  C34  PC    57      52.632  18.319  64.765  1.00  0.00           C  
ATOM   2553  H4A  PC    57      53.630  18.740  64.650  1.00  0.00           H  
ATOM   2554  H4B  PC    57      52.646  17.461  65.436  1.00  0.00           H  
ATOM   2555  H4C  PC    57      51.951  19.080  65.153  1.00  0.00           H  
ATOM   2556  C35  PC    57      51.212  16.729  63.641  1.00  0.00           C  
ATOM   2557  H5A  PC    57      50.298  17.136  64.074  1.00  0.00           H  
ATOM   2558  H5B  PC    57      51.683  16.021  64.321  1.00  0.00           H  
ATOM   2559  H5C  PC    57      51.007  16.242  62.685  1.00  0.00           H  
ATOM   2560  O33  PC    57      47.950  20.774  61.806  1.00  0.00           O  
ATOM   2561  O34  PC    57      48.464  18.359  62.403  1.00  0.00           O  
ATOM   2562  O21  PC    57      49.043  20.141  56.801  1.00  0.00           O  
ATOM   2563  C21  PC    57      49.930  21.143  56.779  1.00  0.00           C  
ATOM   2564  O22  PC    57      50.617  21.476  57.730  1.00  0.00           O  
ATOM   2565  C12  OL    58      50.015  21.777  55.416  1.00  0.00           C  
ATOM   2566  H2R  OL    58      50.930  21.440  54.933  1.00  0.00           H  
ATOM   2567  H2S  OL    58      49.174  21.429  54.814  1.00  0.00           H  
ATOM   2568  C13  OL    58      49.987  23.311  55.472  1.00  0.00           C  
ATOM   2569  H3R  OL    58      49.017  23.627  55.849  1.00  0.00           H  
ATOM   2570  H3S  OL    58      50.753  23.679  56.158  1.00  0.00           H  
ATOM   2571  C14  OL    58      50.243  23.977  54.116  1.00  0.00           C  
ATOM   2572  H4R  OL    58      50.077  25.048  54.248  1.00  0.00           H  
ATOM   2573  H4S  OL    58      51.297  23.843  53.857  1.00  0.00           H  
ATOM   2574  C15  OL    58      49.354  23.498  52.950  1.00  0.00           C  
ATOM   2575  H5R  OL    58      49.297  22.410  52.900  1.00  0.00           H  
ATOM   2576  H5S  OL    58      48.336  23.869  53.086  1.00  0.00           H  
ATOM   2577  C16  OL    58      49.897  24.016  51.611  1.00  0.00           C  
ATOM   2578  H6R  OL    58      50.820  23.484  51.360  1.00  0.00           H  
ATOM   2579  H6S  OL    58      49.167  23.774  50.836  1.00  0.00           H  
ATOM   2580  C17  OL    58      50.186  25.536  51.668  1.00  0.00           C  
ATOM   2581  H7R  OL    58      49.324  26.061  52.088  1.00  0.00           H  
ATOM   2582  H7S  OL    58      51.021  25.721  52.346  1.00  0.00           H  
ATOM   2583  C18  OL    58      50.517  26.156  50.304  1.00  0.00           C  
ATOM   2584  H8R  OL    58      50.947  27.144  50.465  1.00  0.00           H  
ATOM   2585  H8S  OL    58      51.263  25.537  49.801  1.00  0.00           H  
ATOM   2586  C19  OL    58      49.244  26.223  49.493  1.00  0.00           C  
ATOM   2587  H9R  OL    58      48.513  25.465  49.762  1.00  0.00           H  
ATOM   2588 C110  OL    58      48.892  27.157  48.619  1.00  0.00           C  
ATOM   2589 H10R  OL    58      47.908  27.085  48.168  1.00  0.00           H  
ATOM   2590 C111  OL    58      49.735  28.292  48.080  1.00  0.00           C  
ATOM   2591 H11R  OL    58      49.681  29.133  48.769  1.00  0.00           H  
ATOM   2592 H11S  OL    58      50.786  28.010  47.974  1.00  0.00           H  
ATOM   2593 C112  OL    58      49.154  28.761  46.730  1.00  0.00           C  
ATOM   2594 H12R  OL    58      48.066  28.782  46.814  1.00  0.00           H  
ATOM   2595 H12S  OL    58      49.454  29.789  46.523  1.00  0.00           H  
ATOM   2596 C113  OL    58      49.541  27.862  45.541  1.00  0.00           C  
ATOM   2597 H13R  OL    58      49.427  26.813  45.825  1.00  0.00           H  
ATOM   2598 H13S  OL    58      48.843  28.059  44.723  1.00  0.00           H  
ATOM   2599 C114  OL    58      50.982  28.094  45.036  1.00  0.00           C  
ATOM   2600 H14R  OL    58      51.693  27.881  45.837  1.00  0.00           H  
ATOM   2601 H14S  OL    58      51.194  27.392  44.226  1.00  0.00           H  
ATOM   2602 C115  OL    58      51.234  29.530  44.540  1.00  0.00           C  
ATOM   2603 H15R  OL    58      50.355  29.913  44.016  1.00  0.00           H  
ATOM   2604 H15S  OL    58      51.400  30.163  45.412  1.00  0.00           H  
ATOM   2605 C116  OL    58      52.447  29.604  43.594  1.00  0.00           C  
ATOM   2606 H16R  OL    58      53.286  29.048  44.017  1.00  0.00           H  
ATOM   2607 H16S  OL    58      52.179  29.106  42.659  1.00  0.00           H  
ATOM   2608 C117  OL    58      52.910  31.041  43.292  1.00  0.00           C  
ATOM   2609 H17R  OL    58      53.686  30.980  42.527  1.00  0.00           H  
ATOM   2610 H17S  OL    58      52.083  31.623  42.875  1.00  0.00           H  
ATOM   2611 C118  OL    58      53.518  31.761  44.513  1.00  0.00           C  
ATOM   2612 H18R  OL    58      54.347  31.181  44.924  1.00  0.00           H  
ATOM   2613 H18S  OL    58      52.788  31.913  45.311  1.00  0.00           H  
ATOM   2614 H18T  OL    58      53.902  32.739  44.218  1.00  0.00           H  
TER    2615       OL    58 
ATOM   2615  C1  CHL    59      45.038  55.693  52.452  1.00  0.00           C  
ATOM   2616  H11 CHL    59      44.123  56.248  52.250  1.00  0.00           H  
ATOM   2617  H12 CHL    59      45.837  56.434  52.546  1.00  0.00           H  
ATOM   2618  C2  CHL    59      44.843  54.998  53.824  1.00  0.00           C  
ATOM   2619  H21 CHL    59      45.801  54.628  54.188  1.00  0.00           H  
ATOM   2620  H22 CHL    59      44.499  55.741  54.547  1.00  0.00           H  
ATOM   2621  C3  CHL    59      43.825  53.841  53.798  1.00  0.00           C  
ATOM   2622  H31 CHL    59      42.806  54.234  53.695  1.00  0.00           H  
ATOM   2623  C4  CHL    59      44.143  52.865  52.658  1.00  0.00           C  
ATOM   2624  H41 CHL    59      45.039  52.308  52.940  1.00  0.00           H  
ATOM   2625  H42 CHL    59      43.323  52.147  52.601  1.00  0.00           H  
ATOM   2626  C5  CHL    59      44.369  53.533  51.306  1.00  0.00           C  
ATOM   2627  C6  CHL    59      43.750  53.036  50.241  1.00  0.00           C  
ATOM   2628  H61 CHL    59      43.097  52.171  50.351  1.00  0.00           H  
ATOM   2629  C7  CHL    59      43.884  53.572  48.838  1.00  0.00           C  
ATOM   2630  H71 CHL    59      44.091  52.741  48.162  1.00  0.00           H  
ATOM   2631  H72 CHL    59      42.922  53.996  48.536  1.00  0.00           H  
ATOM   2632  C8  CHL    59      45.029  54.597  48.681  1.00  0.00           C  
ATOM   2633  H81 CHL    59      45.953  54.030  48.599  1.00  0.00           H  
ATOM   2634  C9  CHL    59      45.122  55.549  49.914  1.00  0.00           C  
ATOM   2635  H91 CHL    59      44.145  56.040  49.981  1.00  0.00           H  
ATOM   2636  C10 CHL    59      45.330  54.737  51.256  1.00  0.00           C  
ATOM   2637  C11 CHL    59      46.172  56.697  49.697  1.00  0.00           C  
ATOM   2638 H111 CHL    59      46.025  57.465  50.461  1.00  0.00           H  
ATOM   2639 H112 CHL    59      47.190  56.327  49.828  1.00  0.00           H  
ATOM   2640  C12 CHL    59      46.101  57.385  48.303  1.00  0.00           C  
ATOM   2641 H121 CHL    59      45.210  58.012  48.271  1.00  0.00           H  
ATOM   2642 H122 CHL    59      46.964  58.045  48.208  1.00  0.00           H  
ATOM   2643  C13 CHL    59      46.059  56.369  47.128  1.00  0.00           C  
ATOM   2644  C14 CHL    59      44.851  55.436  47.394  1.00  0.00           C  
ATOM   2645 H141 CHL    59      43.961  56.059  47.547  1.00  0.00           H  
ATOM   2646  C15 CHL    59      44.604  54.692  46.066  1.00  0.00           C  
ATOM   2647 H151 CHL    59      45.243  53.810  45.988  1.00  0.00           H  
ATOM   2648 H152 CHL    59      43.561  54.381  45.952  1.00  0.00           H  
ATOM   2649  C16 CHL    59      44.989  55.729  44.990  1.00  0.00           C  
ATOM   2650 H161 CHL    59      45.666  55.271  44.264  1.00  0.00           H  
ATOM   2651 H162 CHL    59      44.095  56.061  44.452  1.00  0.00           H  
ATOM   2652  C17 CHL    59      45.641  56.934  45.737  1.00  0.00           C  
ATOM   2653 H171 CHL    59      44.813  57.616  45.911  1.00  0.00           H  
ATOM   2654  C18 CHL    59      47.427  55.617  47.038  1.00  0.00           C  
ATOM   2655 H181 CHL    59      47.725  55.202  47.999  1.00  0.00           H  
ATOM   2656 H182 CHL    59      48.231  56.285  46.726  1.00  0.00           H  
ATOM   2657 H183 CHL    59      47.384  54.792  46.331  1.00  0.00           H  
ATOM   2658  C19 CHL    59      46.789  54.202  51.361  1.00  0.00           C  
ATOM   2659 H191 CHL    59      47.498  55.002  51.573  1.00  0.00           H  
ATOM   2660 H192 CHL    59      47.097  53.712  50.438  1.00  0.00           H  
ATOM   2661 H193 CHL    59      46.898  53.482  52.172  1.00  0.00           H  
ATOM   2662  C20 CHL    59      46.702  57.691  44.868  1.00  0.00           C  
ATOM   2663 H201 CHL    59      47.438  56.963  44.524  1.00  0.00           H  
ATOM   2664  C21 CHL    59      47.451  58.829  45.616  1.00  0.00           C  
ATOM   2665 H211 CHL    59      48.100  59.378  44.932  1.00  0.00           H  
ATOM   2666 H212 CHL    59      48.108  58.449  46.398  1.00  0.00           H  
ATOM   2667 H213 CHL    59      46.755  59.541  46.065  1.00  0.00           H  
ATOM   2668  C22 CHL    59      45.970  58.246  43.620  1.00  0.00           C  
ATOM   2669 H221 CHL    59      45.559  57.411  43.053  1.00  0.00           H  
ATOM   2670 H222 CHL    59      45.138  58.847  43.966  1.00  0.00           H  
ATOM   2671  C23 CHL    59      46.739  59.141  42.643  1.00  0.00           C  
ATOM   2672 H231 CHL    59      46.079  59.343  41.796  1.00  0.00           H  
ATOM   2673 H232 CHL    59      46.916  60.103  43.125  1.00  0.00           H  
ATOM   2674  C24 CHL    59      48.051  58.532  42.112  1.00  0.00           C  
ATOM   2675 H241 CHL    59      48.733  58.333  42.941  1.00  0.00           H  
ATOM   2676 H242 CHL    59      47.824  57.576  41.636  1.00  0.00           H  
ATOM   2677  C25 CHL    59      48.725  59.471  41.097  1.00  0.00           C  
ATOM   2678 H251 CHL    59      48.008  59.700  40.307  1.00  0.00           H  
ATOM   2679  C26 CHL    59      49.173  60.777  41.760  1.00  0.00           C  
ATOM   2680 H261 CHL    59      48.336  61.311  42.210  1.00  0.00           H  
ATOM   2681 H262 CHL    59      49.625  61.436  41.018  1.00  0.00           H  
ATOM   2682 H263 CHL    59      49.911  60.568  42.535  1.00  0.00           H  
ATOM   2683  C27 CHL    59      49.969  58.856  40.451  1.00  0.00           C  
ATOM   2684 H271 CHL    59      50.720  58.624  41.208  1.00  0.00           H  
ATOM   2685 H272 CHL    59      50.408  59.565  39.748  1.00  0.00           H  
ATOM   2686 H273 CHL    59      49.719  57.950  39.899  1.00  0.00           H  
ATOM   2687  O1  CHL    59      43.966  53.099  55.009  1.00  0.00           O  
ATOM   2688  HO1 CHL    59      43.047  52.785  55.237  1.00  0.00           H  
TER    2689      CHL    59 
ATOM   2689 C116  PA    60      49.168  27.223  37.940  1.00  0.00           C  
ATOM   2690 H16R  PA    60      49.040  26.816  36.936  1.00  0.00           H  
ATOM   2691 H16S  PA    60      48.397  26.806  38.587  1.00  0.00           H  
ATOM   2692 H16T  PA    60      50.144  26.918  38.324  1.00  0.00           H  
ATOM   2693 C115  PA    60      49.045  28.750  37.901  1.00  0.00           C  
ATOM   2694 H15R  PA    60      48.049  29.027  37.551  1.00  0.00           H  
ATOM   2695 H15S  PA    60      49.748  29.139  37.162  1.00  0.00           H  
ATOM   2696 C114  PA    60      49.288  29.390  39.280  1.00  0.00           C  
ATOM   2697 H14R  PA    60      49.219  30.473  39.174  1.00  0.00           H  
ATOM   2698 H14S  PA    60      50.304  29.169  39.617  1.00  0.00           H  
ATOM   2699 C113  PA    60      48.292  28.894  40.351  1.00  0.00           C  
ATOM   2700 H13R  PA    60      48.489  27.844  40.565  1.00  0.00           H  
ATOM   2701 H13S  PA    60      47.266  28.968  39.986  1.00  0.00           H  
ATOM   2702 C112  PA    60      48.392  29.676  41.664  1.00  0.00           C  
ATOM   2703 H12R  PA    60      49.442  29.744  41.952  1.00  0.00           H  
ATOM   2704 H12S  PA    60      47.857  29.120  42.438  1.00  0.00           H  
ATOM   2705 C111  PA    60      47.809  31.094  41.528  1.00  0.00           C  
ATOM   2706 H11R  PA    60      46.726  31.049  41.379  1.00  0.00           H  
ATOM   2707 H11S  PA    60      48.233  31.575  40.648  1.00  0.00           H  
ATOM   2708 C110  PA    60      48.140  31.989  42.726  1.00  0.00           C  
ATOM   2709 H10R  PA    60      47.805  32.998  42.484  1.00  0.00           H  
ATOM   2710 H10S  PA    60      49.224  32.031  42.862  1.00  0.00           H  
ATOM   2711  C19  PA    60      47.469  31.558  44.037  1.00  0.00           C  
ATOM   2712  H9R  PA    60      47.784  30.551  44.326  1.00  0.00           H  
ATOM   2713  H9S  PA    60      46.388  31.541  43.883  1.00  0.00           H  
ATOM   2714  C18  PA    60      47.822  32.571  45.140  1.00  0.00           C  
ATOM   2715  H8R  PA    60      47.582  33.574  44.778  1.00  0.00           H  
ATOM   2716  H8S  PA    60      48.899  32.549  45.321  1.00  0.00           H  
ATOM   2717  C17  PA    60      47.061  32.283  46.447  1.00  0.00           C  
ATOM   2718  H7R  PA    60      47.365  31.310  46.834  1.00  0.00           H  
ATOM   2719  H7S  PA    60      45.995  32.220  46.229  1.00  0.00           H  
ATOM   2720  C16  PA    60      47.277  33.342  47.540  1.00  0.00           C  
ATOM   2721  H6R  PA    60      47.115  34.340  47.121  1.00  0.00           H  
ATOM   2722  H6S  PA    60      48.307  33.288  47.899  1.00  0.00           H  
ATOM   2723  C15  PA    60      46.307  33.102  48.712  1.00  0.00           C  
ATOM   2724  H5R  PA    60      46.463  32.098  49.110  1.00  0.00           H  
ATOM   2725  H5S  PA    60      45.279  33.148  48.340  1.00  0.00           H  
ATOM   2726  C14  PA    60      46.484  34.110  49.861  1.00  0.00           C  
ATOM   2727  H4R  PA    60      46.363  35.128  49.484  1.00  0.00           H  
ATOM   2728  H4S  PA    60      47.505  34.026  50.238  1.00  0.00           H  
ATOM   2729  C13  PA    60      45.488  33.852  51.012  1.00  0.00           C  
ATOM   2730  H3R  PA    60      45.908  33.094  51.679  1.00  0.00           H  
ATOM   2731  H3S  PA    60      44.556  33.447  50.611  1.00  0.00           H  
ATOM   2732  C12  PA    60      45.135  35.123  51.813  1.00  0.00           C  
ATOM   2733  H2R  PA    60      44.354  34.894  52.540  1.00  0.00           H  
ATOM   2734  H2S  PA    60      44.730  35.882  51.139  1.00  0.00           H  
ATOM   2735  C11  PE    61      46.337  35.680  52.536  1.00  0.00           C  
ATOM   2736  O12  PE    61      47.067  35.006  53.245  1.00  0.00           O  
ATOM   2737  O11  PE    61      46.536  36.984  52.266  1.00  0.00           O  
ATOM   2738  C1   PE    61      47.742  37.592  52.807  1.00  0.00           C  
ATOM   2739  HR   PE    61      48.618  37.118  52.357  1.00  0.00           H  
ATOM   2740  HS   PE    61      47.775  37.406  53.883  1.00  0.00           H  
ATOM   2741  C2   PE    61      47.769  39.136  52.597  1.00  0.00           C  
ATOM   2742  HX   PE    61      48.725  39.514  52.968  1.00  0.00           H  
ATOM   2743  C3   PE    61      46.627  39.820  53.377  1.00  0.00           C  
ATOM   2744  HA   PE    61      45.734  39.192  53.296  1.00  0.00           H  
ATOM   2745  HB   PE    61      46.404  40.792  52.927  1.00  0.00           H  
ATOM   2746  O31  PE    61      46.973  40.027  54.778  1.00  0.00           O  
ATOM   2747  P31  PE    61      45.997  39.521  55.943  1.00  0.00           P  
ATOM   2748  O32  PE    61      46.398  37.999  56.110  1.00  0.00           O  
ATOM   2749  C31  PE    61      47.560  37.606  56.863  1.00  0.00           C  
ATOM   2750  H1A  PE    61      47.401  37.806  57.928  1.00  0.00           H  
ATOM   2751  H1B  PE    61      48.442  38.155  56.511  1.00  0.00           H  
ATOM   2752  C32  PE    61      47.762  36.103  56.637  1.00  0.00           C  
ATOM   2753  H2A  PE    61      47.917  35.909  55.573  1.00  0.00           H  
ATOM   2754  H2B  PE    61      48.642  35.772  57.191  1.00  0.00           H  
ATOM   2755  N31  PE    61      46.600  35.247  57.077  1.00  0.00           N  
ATOM   2756 HN1A  PE    61      46.815  34.234  56.995  1.00  0.00           H  
ATOM   2757 HN1B  PE    61      46.310  35.411  58.063  1.00  0.00           H  
ATOM   2758 HN1C  PE    61      45.754  35.399  56.489  1.00  0.00           H  
ATOM   2759  O33  PE    61      46.310  40.237  57.206  1.00  0.00           O  
ATOM   2760  O34  PE    61      44.601  39.553  55.463  1.00  0.00           O  
ATOM   2761  O21  PE    61      47.612  39.572  51.215  1.00  0.00           O  
ATOM   2762  C21  PE    61      48.543  39.264  50.302  1.00  0.00           C  
ATOM   2763  O22  PE    61      49.449  38.482  50.500  1.00  0.00           O  
ATOM   2764  C12  OL    62      48.335  40.034  49.015  1.00  0.00           C  
ATOM   2765  H2R  OL    62      47.292  39.934  48.708  1.00  0.00           H  
ATOM   2766  H2S  OL    62      48.515  41.092  49.214  1.00  0.00           H  
ATOM   2767  C13  OL    62      49.274  39.537  47.897  1.00  0.00           C  
ATOM   2768  H3R  OL    62      50.310  39.658  48.221  1.00  0.00           H  
ATOM   2769  H3S  OL    62      49.099  38.469  47.751  1.00  0.00           H  
ATOM   2770  C14  OL    62      49.097  40.252  46.546  1.00  0.00           C  
ATOM   2771  H4R  OL    62      48.036  40.279  46.285  1.00  0.00           H  
ATOM   2772  H4S  OL    62      49.453  41.280  46.633  1.00  0.00           H  
ATOM   2773  C15  OL    62      49.905  39.522  45.453  1.00  0.00           C  
ATOM   2774  H5R  OL    62      50.967  39.653  45.673  1.00  0.00           H  
ATOM   2775  H5S  OL    62      49.704  38.451  45.527  1.00  0.00           H  
ATOM   2776  C16  OL    62      49.607  39.977  44.005  1.00  0.00           C  
ATOM   2777  H6R  OL    62      49.576  39.099  43.356  1.00  0.00           H  
ATOM   2778  H6S  OL    62      48.626  40.454  43.949  1.00  0.00           H  
ATOM   2779  C17  OL    62      50.682  40.924  43.451  1.00  0.00           C  
ATOM   2780  H7R  OL    62      50.662  41.849  44.025  1.00  0.00           H  
ATOM   2781  H7S  OL    62      51.662  40.459  43.580  1.00  0.00           H  
ATOM   2782  C18  OL    62      50.477  41.243  41.960  1.00  0.00           C  
ATOM   2783  H8R  OL    62      50.319  40.308  41.419  1.00  0.00           H  
ATOM   2784  H8S  OL    62      49.577  41.852  41.849  1.00  0.00           H  
ATOM   2785  C19  OL    62      51.673  41.977  41.388  1.00  0.00           C  
ATOM   2786  H9R  OL    62      52.592  41.920  41.968  1.00  0.00           H  
ATOM   2787 C110  OL    62      51.635  42.752  40.312  1.00  0.00           C  
ATOM   2788 H10R  OL    62      52.524  43.310  40.022  1.00  0.00           H  
ATOM   2789 C111  OL    62      50.481  42.835  39.337  1.00  0.00           C  
ATOM   2790 H11R  OL    62      49.825  41.964  39.398  1.00  0.00           H  
ATOM   2791 H11S  OL    62      49.871  43.713  39.570  1.00  0.00           H  
ATOM   2792 C112  OL    62      51.041  42.971  37.908  1.00  0.00           C  
ATOM   2793 H12R  OL    62      52.119  42.799  37.927  1.00  0.00           H  
ATOM   2794 H12S  OL    62      50.610  42.203  37.264  1.00  0.00           H  
ATOM   2795 C113  OL    62      50.735  44.375  37.355  1.00  0.00           C  
ATOM   2796 H13R  OL    62      49.697  44.382  37.018  1.00  0.00           H  
ATOM   2797 H13S  OL    62      50.797  45.080  38.186  1.00  0.00           H  
ATOM   2798 C114  OL    62      51.683  44.888  36.246  1.00  0.00           C  
ATOM   2799 H14R  OL    62      52.693  44.958  36.659  1.00  0.00           H  
ATOM   2800 H14S  OL    62      51.718  44.189  35.409  1.00  0.00           H  
ATOM   2801 C115  OL    62      51.239  46.281  35.744  1.00  0.00           C  
ATOM   2802 H15R  OL    62      50.395  46.171  35.061  1.00  0.00           H  
ATOM   2803 H15S  OL    62      50.881  46.857  36.602  1.00  0.00           H  
ATOM   2804 C116  OL    62      52.337  47.125  35.061  1.00  0.00           C  
ATOM   2805 H16R  OL    62      51.892  48.069  34.741  1.00  0.00           H  
ATOM   2806 H16S  OL    62      53.087  47.379  35.812  1.00  0.00           H  
ATOM   2807 C117  OL    62      53.071  46.516  33.849  1.00  0.00           C  
ATOM   2808 H17R  OL    62      53.744  47.287  33.469  1.00  0.00           H  
ATOM   2809 H17S  OL    62      53.695  45.683  34.181  1.00  0.00           H  
ATOM   2810 C118  OL    62      52.162  46.053  32.693  1.00  0.00           C  
ATOM   2811 H18R  OL    62      52.758  45.721  31.838  1.00  0.00           H  
ATOM   2812 H18S  OL    62      51.526  46.872  32.352  1.00  0.00           H  
ATOM   2813 H18T  OL    62      51.530  45.222  33.015  1.00  0.00           H  
TER    2814       OL    62 
ATOM   2814 C116  PA    63      72.009  50.149  40.443  1.00  0.00           C  
ATOM   2815 H16R  PA    63      72.130  49.888  41.496  1.00  0.00           H  
ATOM   2816 H16S  PA    63      72.527  49.388  39.855  1.00  0.00           H  
ATOM   2817 H16T  PA    63      70.946  50.114  40.200  1.00  0.00           H  
ATOM   2818 C115  PA    63      72.608  51.538  40.145  1.00  0.00           C  
ATOM   2819 H15R  PA    63      72.758  51.655  39.069  1.00  0.00           H  
ATOM   2820 H15S  PA    63      73.595  51.594  40.607  1.00  0.00           H  
ATOM   2821 C114  PA    63      71.780  52.718  40.687  1.00  0.00           C  
ATOM   2822 H14R  PA    63      72.372  53.628  40.568  1.00  0.00           H  
ATOM   2823 H14S  PA    63      71.636  52.556  41.756  1.00  0.00           H  
ATOM   2824 C113  PA    63      70.407  52.932  40.011  1.00  0.00           C  
ATOM   2825 H13R  PA    63      69.745  52.100  40.253  1.00  0.00           H  
ATOM   2826 H13S  PA    63      70.539  52.915  38.925  1.00  0.00           H  
ATOM   2827 C112  PA    63      69.730  54.273  40.390  1.00  0.00           C  
ATOM   2828 H12R  PA    63      68.763  54.332  39.885  1.00  0.00           H  
ATOM   2829 H12S  PA    63      70.331  55.086  39.977  1.00  0.00           H  
ATOM   2830 C111  PA    63      69.524  54.585  41.894  1.00  0.00           C  
ATOM   2831 H11R  PA    63      69.276  55.643  41.952  1.00  0.00           H  
ATOM   2832 H11S  PA    63      70.459  54.450  42.444  1.00  0.00           H  
ATOM   2833 C110  PA    63      68.379  53.820  42.590  1.00  0.00           C  
ATOM   2834 H10R  PA    63      68.661  52.774  42.730  1.00  0.00           H  
ATOM   2835 H10S  PA    63      67.513  53.831  41.923  1.00  0.00           H  
ATOM   2836  C19  PA    63      67.907  54.427  43.940  1.00  0.00           C  
ATOM   2837  H9R  PA    63      67.151  53.758  44.351  1.00  0.00           H  
ATOM   2838  H9S  PA    63      67.408  55.380  43.747  1.00  0.00           H  
ATOM   2839  C18  PA    63      68.966  54.690  45.034  1.00  0.00           C  
ATOM   2840  H8R  PA    63      69.658  55.454  44.680  1.00  0.00           H  
ATOM   2841  H8S  PA    63      69.546  53.785  45.232  1.00  0.00           H  
ATOM   2842  C17  PA    63      68.304  55.199  46.338  1.00  0.00           C  
ATOM   2843  H7R  PA    63      67.559  54.481  46.683  1.00  0.00           H  
ATOM   2844  H7S  PA    63      67.755  56.119  46.125  1.00  0.00           H  
ATOM   2845  C16  PA    63      69.321  55.461  47.469  1.00  0.00           C  
ATOM   2846  H6R  PA    63      70.019  56.232  47.136  1.00  0.00           H  
ATOM   2847  H6S  PA    63      69.892  54.552  47.664  1.00  0.00           H  
ATOM   2848  C15  PA    63      68.642  55.911  48.777  1.00  0.00           C  
ATOM   2849  H5R  PA    63      67.862  55.192  49.034  1.00  0.00           H  
ATOM   2850  H5S  PA    63      68.154  56.868  48.582  1.00  0.00           H  
ATOM   2851  C14  PA    63      69.610  56.033  49.983  1.00  0.00           C  
ATOM   2852  H4R  PA    63      70.399  56.753  49.751  1.00  0.00           H  
ATOM   2853  H4S  PA    63      70.103  55.074  50.161  1.00  0.00           H  
ATOM   2854  C13  PA    63      68.902  56.445  51.297  1.00  0.00           C  
ATOM   2855  H3R  PA    63      69.605  56.330  52.125  1.00  0.00           H  
ATOM   2856  H3S  PA    63      68.067  55.767  51.493  1.00  0.00           H  
ATOM   2857  C12  PA    63      68.398  57.904  51.278  1.00  0.00           C  
ATOM   2858  H2R  PA    63      67.612  58.020  50.531  1.00  0.00           H  
ATOM   2859  H2S  PA    63      69.222  58.551  50.979  1.00  0.00           H  
ATOM   2860  C11  PS    64      67.904  58.403  52.624  1.00  0.00           C  
ATOM   2861  O12  PS    64      67.225  57.767  53.408  1.00  0.00           O  
ATOM   2862  O11  PS    64      68.349  59.652  52.864  1.00  0.00           O  
ATOM   2863  C1   PS    64      67.936  60.327  54.089  1.00  0.00           C  
ATOM   2864  HR   PS    64      66.856  60.238  54.216  1.00  0.00           H  
ATOM   2865  HS   PS    64      68.180  61.384  53.967  1.00  0.00           H  
ATOM   2866  C2   PS    64      68.672  59.824  55.363  1.00  0.00           C  
ATOM   2867  HX   PS    64      68.370  58.809  55.632  1.00  0.00           H  
ATOM   2868  C3   PS    64      68.352  60.786  56.539  1.00  0.00           C  
ATOM   2869  HA   PS    64      68.609  61.806  56.239  1.00  0.00           H  
ATOM   2870  HB   PS    64      68.953  60.521  57.412  1.00  0.00           H  
ATOM   2871  O31  PS    64      66.941  60.792  56.905  1.00  0.00           O  
ATOM   2872  P31  PS    64      66.238  59.553  57.616  1.00  0.00           P  
ATOM   2873  O32  PS    64      65.722  58.686  56.393  1.00  0.00           O  
ATOM   2874  C31  PS    64      64.733  57.638  56.572  1.00  0.00           C  
ATOM   2875  H1A  PS    64      64.243  57.456  55.612  1.00  0.00           H  
ATOM   2876  H1B  PS    64      63.973  57.923  57.310  1.00  0.00           H  
ATOM   2877  C32  PS    64      65.442  56.351  57.016  1.00  0.00           C  
ATOM   2878  H2A  PS    64      65.946  56.543  57.963  1.00  0.00           H  
ATOM   2879  N31  PS    64      66.539  55.978  56.027  1.00  0.00           N  
ATOM   2880 HN1A  PS    64      67.016  56.825  55.664  1.00  0.00           H  
ATOM   2881 HN1B  PS    64      67.219  55.334  56.479  1.00  0.00           H  
ATOM   2882 HN1C  PS    64      66.132  55.487  55.199  1.00  0.00           H  
ATOM   2883  C33  PS    64      64.375  55.296  57.316  1.00  0.00           C  
ATOM   2884  O33  PS    64      67.286  58.767  58.309  1.00  0.00           O  
ATOM   2885  O34  PS    64      65.058  60.067  58.360  1.00  0.00           O  
ATOM   2886  O21  PS    64      70.110  59.884  55.177  1.00  0.00           O  
ATOM   2887  C21  PS    64      70.772  58.802  54.719  1.00  0.00           C  
ATOM   2888  O22  PS    64      70.253  57.730  54.454  1.00  0.00           O  
ATOM   2889  O35  PS    64      63.539  55.549  58.168  1.00  0.00           O  
ATOM   2890  O36  PS    64      64.342  54.275  56.658  1.00  0.00           O  
ATOM   2891  C12  OL    65      72.238  59.124  54.555  1.00  0.00           C  
ATOM   2892  H2R  OL    65      72.347  59.895  53.798  1.00  0.00           H  
ATOM   2893  H2S  OL    65      72.568  59.559  55.498  1.00  0.00           H  
ATOM   2894  C13  OL    65      73.183  57.952  54.220  1.00  0.00           C  
ATOM   2895  H3R  OL    65      74.195  58.365  54.176  1.00  0.00           H  
ATOM   2896  H3S  OL    65      73.170  57.240  55.049  1.00  0.00           H  
ATOM   2897  C14  OL    65      72.932  57.212  52.885  1.00  0.00           C  
ATOM   2898  H4R  OL    65      73.715  56.458  52.782  1.00  0.00           H  
ATOM   2899  H4S  OL    65      71.983  56.671  52.932  1.00  0.00           H  
ATOM   2900  C15  OL    65      72.961  58.100  51.617  1.00  0.00           C  
ATOM   2901  H5R  OL    65      71.962  58.503  51.443  1.00  0.00           H  
ATOM   2902  H5S  OL    65      73.629  58.948  51.781  1.00  0.00           H  
ATOM   2903  C16  OL    65      73.430  57.280  50.386  1.00  0.00           C  
ATOM   2904  H6R  OL    65      74.413  56.861  50.611  1.00  0.00           H  
ATOM   2905  H6S  OL    65      72.749  56.440  50.261  1.00  0.00           H  
ATOM   2906  C17  OL    65      73.549  58.011  49.029  1.00  0.00           C  
ATOM   2907  H7R  OL    65      72.588  58.441  48.739  1.00  0.00           H  
ATOM   2908  H7S  OL    65      74.258  58.835  49.131  1.00  0.00           H  
ATOM   2909  C18  OL    65      74.070  57.081  47.906  1.00  0.00           C  
ATOM   2910  H8R  OL    65      74.684  57.675  47.237  1.00  0.00           H  
ATOM   2911  H8S  OL    65      74.738  56.328  48.330  1.00  0.00           H  
ATOM   2912  C19  OL    65      72.960  56.407  47.124  1.00  0.00           C  
ATOM   2913  H9R  OL    65      72.272  55.808  47.721  1.00  0.00           H  
ATOM   2914 C110  OL    65      72.773  56.516  45.806  1.00  0.00           C  
ATOM   2915 H10R  OL    65      71.919  56.017  45.353  1.00  0.00           H  
ATOM   2916 C111  OL    65      73.651  57.269  44.812  1.00  0.00           C  
ATOM   2917 H11R  OL    65      73.131  58.168  44.480  1.00  0.00           H  
ATOM   2918 H11S  OL    65      74.595  57.590  45.250  1.00  0.00           H  
ATOM   2919 C112  OL    65      73.960  56.406  43.574  1.00  0.00           C  
ATOM   2920 H12R  OL    65      74.471  55.497  43.895  1.00  0.00           H  
ATOM   2921 H12S  OL    65      73.026  56.106  43.095  1.00  0.00           H  
ATOM   2922 C113  OL    65      74.837  57.120  42.528  1.00  0.00           C  
ATOM   2923 H13R  OL    65      74.284  57.965  42.115  1.00  0.00           H  
ATOM   2924 H13S  OL    65      75.736  57.517  43.003  1.00  0.00           H  
ATOM   2925 C114  OL    65      75.243  56.169  41.383  1.00  0.00           C  
ATOM   2926 H14R  OL    65      75.734  55.288  41.802  1.00  0.00           H  
ATOM   2927 H14S  OL    65      74.349  55.814  40.865  1.00  0.00           H  
ATOM   2928 C115  OL    65      76.219  56.812  40.378  1.00  0.00           C  
ATOM   2929 H15R  OL    65      75.920  57.841  40.154  1.00  0.00           H  
ATOM   2930 H15S  OL    65      77.204  56.855  40.845  1.00  0.00           H  
ATOM   2931 C116  OL    65      76.304  56.007  39.063  1.00  0.00           C  
ATOM   2932 H16R  OL    65      76.293  54.937  39.280  1.00  0.00           H  
ATOM   2933 H16S  OL    65      75.413  56.222  38.472  1.00  0.00           H  
ATOM   2934 C117  OL    65      77.557  56.321  38.225  1.00  0.00           C  
ATOM   2935 H17R  OL    65      77.352  56.113  37.173  1.00  0.00           H  
ATOM   2936 H17S  OL    65      77.814  57.379  38.302  1.00  0.00           H  
ATOM   2937 C118  OL    65      78.755  55.469  38.662  1.00  0.00           C  
ATOM   2938 H18R  OL    65      79.632  55.746  38.075  1.00  0.00           H  
ATOM   2939 H18S  OL    65      78.550  54.409  38.493  1.00  0.00           H  
ATOM   2940 H18T  OL    65      78.962  55.628  39.723  1.00  0.00           H  
TER    2941       OL    65 
ATOM   2941 C116  PA    66      27.831  31.708  42.206  1.00  0.00           C  
ATOM   2942 H16R  PA    66      27.799  31.915  41.136  1.00  0.00           H  
ATOM   2943 H16S  PA    66      28.838  31.381  42.470  1.00  0.00           H  
ATOM   2944 H16T  PA    66      27.628  32.647  42.727  1.00  0.00           H  
ATOM   2945 C115  PA    66      26.772  30.655  42.584  1.00  0.00           C  
ATOM   2946 H15R  PA    66      25.799  31.066  42.316  1.00  0.00           H  
ATOM   2947 H15S  PA    66      26.772  30.499  43.664  1.00  0.00           H  
ATOM   2948 C114  PA    66      26.885  29.295  41.868  1.00  0.00           C  
ATOM   2949 H14R  PA    66      26.896  29.461  40.788  1.00  0.00           H  
ATOM   2950 H14S  PA    66      25.964  28.749  42.064  1.00  0.00           H  
ATOM   2951 C113  PA    66      28.085  28.406  42.277  1.00  0.00           C  
ATOM   2952 H13R  PA    66      28.881  29.005  42.722  1.00  0.00           H  
ATOM   2953 H13S  PA    66      28.496  27.962  41.370  1.00  0.00           H  
ATOM   2954 C112  PA    66      27.722  27.246  43.228  1.00  0.00           C  
ATOM   2955 H12R  PA    66      28.511  26.490  43.194  1.00  0.00           H  
ATOM   2956 H12S  PA    66      26.810  26.765  42.862  1.00  0.00           H  
ATOM   2957 C111  PA    66      27.541  27.688  44.695  1.00  0.00           C  
ATOM   2958 H11R  PA    66      26.822  28.506  44.748  1.00  0.00           H  
ATOM   2959 H11S  PA    66      28.494  28.059  45.084  1.00  0.00           H  
ATOM   2960 C110  PA    66      27.075  26.519  45.583  1.00  0.00           C  
ATOM   2961 H10R  PA    66      27.815  25.717  45.519  1.00  0.00           H  
ATOM   2962 H10S  PA    66      26.137  26.119  45.195  1.00  0.00           H  
ATOM   2963  C19  PA    66      26.892  26.907  47.063  1.00  0.00           C  
ATOM   2964  H9R  PA    66      27.753  27.493  47.390  1.00  0.00           H  
ATOM   2965  H9S  PA    66      26.901  25.994  47.659  1.00  0.00           H  
ATOM   2966  C18  PA    66      25.573  27.667  47.329  1.00  0.00           C  
ATOM   2967  H8R  PA    66      24.748  27.129  46.861  1.00  0.00           H  
ATOM   2968  H8S  PA    66      25.615  28.646  46.848  1.00  0.00           H  
ATOM   2969  C17  PA    66      25.268  27.823  48.834  1.00  0.00           C  
ATOM   2970  H7R  PA    66      26.104  28.321  49.331  1.00  0.00           H  
ATOM   2971  H7S  PA    66      25.178  26.833  49.285  1.00  0.00           H  
ATOM   2972  C16  PA    66      23.993  28.644  49.117  1.00  0.00           C  
ATOM   2973  H6R  PA    66      24.035  29.562  48.529  1.00  0.00           H  
ATOM   2974  H6S  PA    66      23.993  28.950  50.165  1.00  0.00           H  
ATOM   2975  C15  PA    66      22.650  27.964  48.788  1.00  0.00           C  
ATOM   2976  H5R  PA    66      22.607  27.763  47.715  1.00  0.00           H  
ATOM   2977  H5S  PA    66      21.875  28.700  48.994  1.00  0.00           H  
ATOM   2978  C14  PA    66      22.307  26.665  49.555  1.00  0.00           C  
ATOM   2979  H4R  PA    66      22.938  25.846  49.203  1.00  0.00           H  
ATOM   2980  H4S  PA    66      21.274  26.396  49.321  1.00  0.00           H  
ATOM   2981  C13  PA    66      22.440  26.752  51.083  1.00  0.00           C  
ATOM   2982  H3R  PA    66      21.831  27.570  51.472  1.00  0.00           H  
ATOM   2983  H3S  PA    66      23.481  26.954  51.326  1.00  0.00           H  
ATOM   2984  C12  PA    66      22.023  25.424  51.739  1.00  0.00           C  
ATOM   2985  H2R  PA    66      22.718  24.648  51.423  1.00  0.00           H  
ATOM   2986  H2S  PA    66      21.034  25.124  51.391  1.00  0.00           H  
ATOM   2987  C11  PE    67      22.004  25.449  53.245  1.00  0.00           C  
ATOM   2988  O12  PE    67      22.087  26.445  53.931  1.00  0.00           O  
ATOM   2989  O11  PE    67      21.876  24.200  53.719  1.00  0.00           O  
ATOM   2990  C1   PE    67      21.726  24.034  55.153  1.00  0.00           C  
ATOM   2991  HR   PE    67      20.890  24.646  55.500  1.00  0.00           H  
ATOM   2992  HS   PE    67      22.632  24.379  55.657  1.00  0.00           H  
ATOM   2993  C2   PE    67      21.475  22.538  55.494  1.00  0.00           C  
ATOM   2994  HX   PE    67      21.298  22.446  56.569  1.00  0.00           H  
ATOM   2995  C3   PE    67      22.679  21.634  55.121  1.00  0.00           C  
ATOM   2996  HA   PE    67      23.120  21.956  54.174  1.00  0.00           H  
ATOM   2997  HB   PE    67      22.318  20.610  54.995  1.00  0.00           H  
ATOM   2998  O31  PE    67      23.699  21.662  56.158  1.00  0.00           O  
ATOM   2999  P31  PE    67      23.654  20.651  57.393  1.00  0.00           P  
ATOM   3000  O32  PE    67      24.704  19.506  57.033  1.00  0.00           O  
ATOM   3001  C31  PE    67      24.456  18.103  57.315  1.00  0.00           C  
ATOM   3002  H1A  PE    67      25.354  17.562  57.007  1.00  0.00           H  
ATOM   3003  H1B  PE    67      23.595  17.742  56.743  1.00  0.00           H  
ATOM   3004  C32  PE    67      24.245  17.913  58.835  1.00  0.00           C  
ATOM   3005  H2A  PE    67      25.152  18.237  59.344  1.00  0.00           H  
ATOM   3006  H2B  PE    67      23.420  18.544  59.178  1.00  0.00           H  
ATOM   3007  N31  PE    67      23.972  16.504  59.312  1.00  0.00           N  
ATOM   3008 HN1A  PE    67      23.051  16.131  59.002  1.00  0.00           H  
ATOM   3009 HN1B  PE    67      24.702  15.823  59.011  1.00  0.00           H  
ATOM   3010 HN1C  PE    67      23.928  16.477  60.352  1.00  0.00           H  
ATOM   3011  O33  PE    67      24.147  21.364  58.598  1.00  0.00           O  
ATOM   3012  O34  PE    67      22.313  20.037  57.440  1.00  0.00           O  
ATOM   3013  O21  PE    67      20.323  21.993  54.786  1.00  0.00           O  
ATOM   3014  C21  PE    67      19.098  22.311  55.238  1.00  0.00           C  
ATOM   3015  O22  PE    67      18.870  23.200  56.038  1.00  0.00           O  
ATOM   3016  C12  OL    68      18.018  21.426  54.662  1.00  0.00           C  
ATOM   3017  H2R  OL    68      18.280  20.387  54.874  1.00  0.00           H  
ATOM   3018  H2S  OL    68      17.084  21.635  55.186  1.00  0.00           H  
ATOM   3019  C13  OL    68      17.803  21.601  53.144  1.00  0.00           C  
ATOM   3020  H3R  OL    68      18.664  21.216  52.595  1.00  0.00           H  
ATOM   3021  H3S  OL    68      16.949  20.978  52.872  1.00  0.00           H  
ATOM   3022  C14  OL    68      17.513  23.057  52.721  1.00  0.00           C  
ATOM   3023  H4R  OL    68      16.602  23.393  53.225  1.00  0.00           H  
ATOM   3024  H4S  OL    68      18.328  23.699  53.058  1.00  0.00           H  
ATOM   3025  C15  OL    68      17.357  23.260  51.198  1.00  0.00           C  
ATOM   3026  H5R  OL    68      16.900  24.237  51.024  1.00  0.00           H  
ATOM   3027  H5S  OL    68      18.341  23.296  50.725  1.00  0.00           H  
ATOM   3028  C16  OL    68      16.526  22.161  50.507  1.00  0.00           C  
ATOM   3029  H6R  OL    68      17.171  21.309  50.277  1.00  0.00           H  
ATOM   3030  H6S  OL    68      15.737  21.799  51.169  1.00  0.00           H  
ATOM   3031  C17  OL    68      15.848  22.656  49.224  1.00  0.00           C  
ATOM   3032  H7R  OL    68      15.267  21.839  48.799  1.00  0.00           H  
ATOM   3033  H7S  OL    68      15.138  23.436  49.489  1.00  0.00           H  
ATOM   3034  C18  OL    68      16.800  23.219  48.161  1.00  0.00           C  
ATOM   3035  H8R  OL    68      17.171  24.193  48.488  1.00  0.00           H  
ATOM   3036  H8S  OL    68      17.647  22.540  48.039  1.00  0.00           H  
ATOM   3037  C19  OL    68      16.044  23.324  46.860  1.00  0.00           C  
ATOM   3038  H9R  OL    68      15.286  22.558  46.708  1.00  0.00           H  
ATOM   3039 C110  OL    68      16.149  24.291  45.961  1.00  0.00           C  
ATOM   3040 H10R  OL    68      15.495  24.260  45.095  1.00  0.00           H  
ATOM   3041 C111  OL    68      17.212  25.363  45.889  1.00  0.00           C  
ATOM   3042 H11R  OL    68      16.836  26.263  46.377  1.00  0.00           H  
ATOM   3043 H11S  OL    68      18.138  25.062  46.389  1.00  0.00           H  
ATOM   3044 C112  OL    68      17.483  25.721  44.412  1.00  0.00           C  
ATOM   3045 H12R  OL    68      16.596  26.237  44.041  1.00  0.00           H  
ATOM   3046 H12S  OL    68      18.315  26.426  44.360  1.00  0.00           H  
ATOM   3047 C113  OL    68      17.779  24.505  43.501  1.00  0.00           C  
ATOM   3048 H13R  OL    68      18.623  23.955  43.923  1.00  0.00           H  
ATOM   3049 H13S  OL    68      16.924  23.823  43.510  1.00  0.00           H  
ATOM   3050 C114  OL    68      18.074  24.876  42.030  1.00  0.00           C  
ATOM   3051 H14R  OL    68      17.233  25.433  41.609  1.00  0.00           H  
ATOM   3052 H14S  OL    68      18.958  25.512  41.966  1.00  0.00           H  
ATOM   3053 C115  OL    68      18.322  23.613  41.191  1.00  0.00           C  
ATOM   3054 H15R  OL    68      19.133  23.041  41.648  1.00  0.00           H  
ATOM   3055 H15S  OL    68      17.427  22.986  41.211  1.00  0.00           H  
ATOM   3056 C116  OL    68      18.707  23.908  39.731  1.00  0.00           C  
ATOM   3057 H16R  OL    68      17.961  24.549  39.255  1.00  0.00           H  
ATOM   3058 H16S  OL    68      19.666  24.429  39.695  1.00  0.00           H  
ATOM   3059 C117  OL    68      18.820  22.577  38.976  1.00  0.00           C  
ATOM   3060 H17R  OL    68      19.497  21.926  39.531  1.00  0.00           H  
ATOM   3061 H17S  OL    68      17.840  22.095  38.956  1.00  0.00           H  
ATOM   3062 C118  OL    68      19.347  22.737  37.546  1.00  0.00           C  
ATOM   3063 H18R  OL    68      20.380  23.090  37.560  1.00  0.00           H  
ATOM   3064 H18S  OL    68      18.742  23.456  36.990  1.00  0.00           H  
ATOM   3065 H18T  OL    68      19.303  21.769  37.042  1.00  0.00           H  
TER    3066       OL    68 
ATOM   3066 C116  PA    69      50.431  75.043  40.575  1.00  0.00           C  
ATOM   3067 H16R  PA    69      50.195  75.044  39.512  1.00  0.00           H  
ATOM   3068 H16S  PA    69      49.906  74.198  41.023  1.00  0.00           H  
ATOM   3069 H16T  PA    69      51.509  74.896  40.684  1.00  0.00           H  
ATOM   3070 C115  PA    69      49.973  76.366  41.217  1.00  0.00           C  
ATOM   3071 H15R  PA    69      48.882  76.413  41.166  1.00  0.00           H  
ATOM   3072 H15S  PA    69      50.363  77.194  40.621  1.00  0.00           H  
ATOM   3073 C114  PA    69      50.450  76.573  42.671  1.00  0.00           C  
ATOM   3074 H14R  PA    69      50.055  77.532  43.015  1.00  0.00           H  
ATOM   3075 H14S  PA    69      51.541  76.652  42.670  1.00  0.00           H  
ATOM   3076 C113  PA    69      50.011  75.459  43.651  1.00  0.00           C  
ATOM   3077 H13R  PA    69      50.302  74.490  43.244  1.00  0.00           H  
ATOM   3078 H13S  PA    69      48.922  75.469  43.727  1.00  0.00           H  
ATOM   3079 C112  PA    69      50.629  75.578  45.063  1.00  0.00           C  
ATOM   3080 H12R  PA    69      50.387  76.551  45.493  1.00  0.00           H  
ATOM   3081 H12S  PA    69      51.715  75.522  44.974  1.00  0.00           H  
ATOM   3082 C111  PA    69      50.162  74.463  46.025  1.00  0.00           C  
ATOM   3083 H11R  PA    69      50.396  73.490  45.591  1.00  0.00           H  
ATOM   3084 H11S  PA    69      49.077  74.521  46.136  1.00  0.00           H  
ATOM   3085 C110  PA    69      50.791  74.549  47.431  1.00  0.00           C  
ATOM   3086 H10R  PA    69      51.883  74.549  47.362  1.00  0.00           H  
ATOM   3087 H10S  PA    69      50.506  73.657  47.993  1.00  0.00           H  
ATOM   3088  C19  PA    69      50.270  75.790  48.185  1.00  0.00           C  
ATOM   3089  H9R  PA    69      49.178  75.774  48.144  1.00  0.00           H  
ATOM   3090  H9S  PA    69      50.616  76.700  47.689  1.00  0.00           H  
ATOM   3091  C18  PA    69      50.702  75.842  49.658  1.00  0.00           C  
ATOM   3092  H8R  PA    69      51.759  76.114  49.711  1.00  0.00           H  
ATOM   3093  H8S  PA    69      50.581  74.857  50.113  1.00  0.00           H  
ATOM   3094  C17  PA    69      49.883  76.860  50.470  1.00  0.00           C  
ATOM   3095  H7R  PA    69      48.817  76.645  50.367  1.00  0.00           H  
ATOM   3096  H7S  PA    69      50.065  77.862  50.080  1.00  0.00           H  
ATOM   3097  C16  PA    69      50.261  76.804  51.957  1.00  0.00           C  
ATOM   3098  H6R  PA    69      51.342  76.938  52.037  1.00  0.00           H  
ATOM   3099  H6S  PA    69      50.013  75.812  52.340  1.00  0.00           H  
ATOM   3100  C15  PA    69      49.541  77.861  52.815  1.00  0.00           C  
ATOM   3101  H5R  PA    69      48.467  77.806  52.622  1.00  0.00           H  
ATOM   3102  H5S  PA    69      49.889  78.853  52.526  1.00  0.00           H  
ATOM   3103  C14  PA    69      49.784  77.697  54.326  1.00  0.00           C  
ATOM   3104  H4R  PA    69      49.370  76.740  54.646  1.00  0.00           H  
ATOM   3105  H4S  PA    69      49.228  78.475  54.854  1.00  0.00           H  
ATOM   3106  C13  PA    69      51.277  77.781  54.706  1.00  0.00           C  
ATOM   3107  H3R  PA    69      51.652  78.784  54.480  1.00  0.00           H  
ATOM   3108  H3S  PA    69      51.848  77.072  54.107  1.00  0.00           H  
ATOM   3109  C12  PA    69      51.534  77.447  56.185  1.00  0.00           C  
ATOM   3110  H2R  PA    69      51.302  76.400  56.386  1.00  0.00           H  
ATOM   3111  H2S  PA    69      50.886  78.060  56.815  1.00  0.00           H  
ATOM   3112  C11  PE    70      52.973  77.688  56.562  1.00  0.00           C  
ATOM   3113  O12  PE    70      53.301  78.464  57.442  1.00  0.00           O  
ATOM   3114  O11  PE    70      53.866  76.965  55.848  1.00  0.00           O  
ATOM   3115  C1   PE    70      55.256  77.188  56.219  1.00  0.00           C  
ATOM   3116  HR   PE    70      55.361  76.957  57.281  1.00  0.00           H  
ATOM   3117  HS   PE    70      55.485  78.245  56.055  1.00  0.00           H  
ATOM   3118  C2   PE    70      56.278  76.313  55.452  1.00  0.00           C  
ATOM   3119  HX   PE    70      55.976  75.268  55.564  1.00  0.00           H  
ATOM   3120  C3   PE    70      57.698  76.502  56.059  1.00  0.00           C  
ATOM   3121  HA   PE    70      58.435  76.149  55.340  1.00  0.00           H  
ATOM   3122  HB   PE    70      57.804  75.894  56.964  1.00  0.00           H  
ATOM   3123  O31  PE    70      57.986  77.905  56.350  1.00  0.00           O  
ATOM   3124  P31  PE    70      58.091  78.480  57.841  1.00  0.00           P  
ATOM   3125  O32  PE    70      59.641  78.322  58.212  1.00  0.00           O  
ATOM   3126  C31  PE    70      60.621  79.378  58.021  1.00  0.00           C  
ATOM   3127  H1A  PE    70      60.533  79.821  57.024  1.00  0.00           H  
ATOM   3128  H1B  PE    70      61.629  78.960  58.123  1.00  0.00           H  
ATOM   3129  C32  PE    70      60.426  80.442  59.116  1.00  0.00           C  
ATOM   3130  H2A  PE    70      61.189  81.221  59.033  1.00  0.00           H  
ATOM   3131  H2B  PE    70      59.451  80.917  59.002  1.00  0.00           H  
ATOM   3132  N31  PE    70      60.475  79.889  60.519  1.00  0.00           N  
ATOM   3133 HN1A  PE    70      60.374  80.648  61.220  1.00  0.00           H  
ATOM   3134 HN1B  PE    70      59.685  79.236  60.705  1.00  0.00           H  
ATOM   3135 HN1C  PE    70      61.348  79.363  60.718  1.00  0.00           H  
ATOM   3136  O33  PE    70      57.706  79.913  57.805  1.00  0.00           O  
ATOM   3137  O34  PE    70      57.302  77.607  58.748  1.00  0.00           O  
ATOM   3138  O21  PE    70      56.328  76.689  54.037  1.00  0.00           O  
ATOM   3139  C21  PE    70      56.510  75.723  53.117  1.00  0.00           C  
ATOM   3140  O22  PE    70      56.465  74.534  53.374  1.00  0.00           O  
ATOM   3141  C12  OL    71      56.808  76.274  51.737  1.00  0.00           C  
ATOM   3142  H2R  OL    71      56.847  77.364  51.778  1.00  0.00           H  
ATOM   3143  H2S  OL    71      57.799  75.942  51.421  1.00  0.00           H  
ATOM   3144  C13  OL    71      55.770  75.835  50.688  1.00  0.00           C  
ATOM   3145  H3R  OL    71      55.806  74.750  50.566  1.00  0.00           H  
ATOM   3146  H3S  OL    71      54.767  76.102  51.032  1.00  0.00           H  
ATOM   3147  C14  OL    71      56.066  76.515  49.339  1.00  0.00           C  
ATOM   3148  H4R  OL    71      55.955  77.594  49.469  1.00  0.00           H  
ATOM   3149  H4S  OL    71      57.105  76.318  49.062  1.00  0.00           H  
ATOM   3150  C15  OL    71      55.157  76.028  48.194  1.00  0.00           C  
ATOM   3151  H5R  OL    71      55.296  74.952  48.072  1.00  0.00           H  
ATOM   3152  H5S  OL    71      54.109  76.201  48.451  1.00  0.00           H  
ATOM   3153  C16  OL    71      55.474  76.714  46.850  1.00  0.00           C  
ATOM   3154  H6R  OL    71      55.401  77.798  46.967  1.00  0.00           H  
ATOM   3155  H6S  OL    71      56.496  76.468  46.556  1.00  0.00           H  
ATOM   3156  C17  OL    71      54.490  76.259  45.757  1.00  0.00           C  
ATOM   3157  H7R  OL    71      54.458  75.166  45.749  1.00  0.00           H  
ATOM   3158  H7S  OL    71      53.495  76.602  46.047  1.00  0.00           H  
ATOM   3159  C18  OL    71      54.800  76.740  44.320  1.00  0.00           C  
ATOM   3160  H8R  OL    71      55.663  76.205  43.922  1.00  0.00           H  
ATOM   3161  H8S  OL    71      53.955  76.446  43.694  1.00  0.00           H  
ATOM   3162  C19  OL    71      54.963  78.244  44.180  1.00  0.00           C  
ATOM   3163  H9R  OL    71      54.049  78.817  44.314  1.00  0.00           H  
ATOM   3164 C110  OL    71      56.064  78.882  43.786  1.00  0.00           C  
ATOM   3165 H10R  OL    71      56.014  79.957  43.617  1.00  0.00           H  
ATOM   3166 C111  OL    71      57.424  78.247  43.555  1.00  0.00           C  
ATOM   3167 H11R  OL    71      58.216  78.948  43.837  1.00  0.00           H  
ATOM   3168 H11S  OL    71      57.539  77.360  44.177  1.00  0.00           H  
ATOM   3169 C112  OL    71      57.557  77.886  42.067  1.00  0.00           C  
ATOM   3170 H12R  OL    71      56.615  77.442  41.738  1.00  0.00           H  
ATOM   3171 H12S  OL    71      57.674  78.826  41.528  1.00  0.00           H  
ATOM   3172 C113  OL    71      58.704  76.934  41.664  1.00  0.00           C  
ATOM   3173 H13R  OL    71      59.673  77.376  41.900  1.00  0.00           H  
ATOM   3174 H13S  OL    71      58.638  76.005  42.238  1.00  0.00           H  
ATOM   3175 C114  OL    71      58.604  76.616  40.153  1.00  0.00           C  
ATOM   3176 H14R  OL    71      59.405  75.944  39.851  1.00  0.00           H  
ATOM   3177 H14S  OL    71      57.670  76.075  39.994  1.00  0.00           H  
ATOM   3178 C115  OL    71      58.611  77.846  39.214  1.00  0.00           C  
ATOM   3179 H15R  OL    71      58.487  77.509  38.184  1.00  0.00           H  
ATOM   3180 H15S  OL    71      57.745  78.476  39.428  1.00  0.00           H  
ATOM   3181 C116  OL    71      59.885  78.708  39.287  1.00  0.00           C  
ATOM   3182 H16R  OL    71      60.165  78.877  40.330  1.00  0.00           H  
ATOM   3183 H16S  OL    71      60.708  78.173  38.809  1.00  0.00           H  
ATOM   3184 C117  OL    71      59.663  80.068  38.592  1.00  0.00           C  
ATOM   3185 H17R  OL    71      59.590  79.926  37.511  1.00  0.00           H  
ATOM   3186 H17S  OL    71      58.717  80.490  38.939  1.00  0.00           H  
ATOM   3187 C118  OL    71      60.767  81.087  38.910  1.00  0.00           C  
ATOM   3188 H18R  OL    71      61.731  80.762  38.518  1.00  0.00           H  
ATOM   3189 H18S  OL    71      60.851  81.214  39.991  1.00  0.00           H  
ATOM   3190 H18T  OL    71      60.534  82.056  38.464  1.00  0.00           H  
TER    3191       OL    71 
ATOM   3191 C116  PA    72      39.033   5.353  41.884  1.00  0.00           C  
ATOM   3192 H16R  PA    72      38.886   4.498  42.547  1.00  0.00           H  
ATOM   3193 H16S  PA    72      38.975   5.002  40.852  1.00  0.00           H  
ATOM   3194 H16T  PA    72      38.236   6.073  42.064  1.00  0.00           H  
ATOM   3195 C115  PA    72      40.395   6.004  42.152  1.00  0.00           C  
ATOM   3196 H15R  PA    72      40.579   6.812  41.440  1.00  0.00           H  
ATOM   3197 H15S  PA    72      41.164   5.246  41.986  1.00  0.00           H  
ATOM   3198 C114  PA    72      40.513   6.529  43.596  1.00  0.00           C  
ATOM   3199 H14R  PA    72      41.574   6.638  43.825  1.00  0.00           H  
ATOM   3200 H14S  PA    72      40.113   5.771  44.272  1.00  0.00           H  
ATOM   3201 C113  PA    72      39.815   7.880  43.886  1.00  0.00           C  
ATOM   3202 H13R  PA    72      38.743   7.811  43.692  1.00  0.00           H  
ATOM   3203 H13S  PA    72      40.209   8.649  43.215  1.00  0.00           H  
ATOM   3204 C112  PA    72      40.034   8.292  45.362  1.00  0.00           C  
ATOM   3205 H12R  PA    72      41.099   8.216  45.589  1.00  0.00           H  
ATOM   3206 H12S  PA    72      39.531   7.577  46.013  1.00  0.00           H  
ATOM   3207 C111  PA    72      39.531   9.718  45.682  1.00  0.00           C  
ATOM   3208 H11R  PA    72      38.533   9.834  45.259  1.00  0.00           H  
ATOM   3209 H11S  PA    72      40.181  10.437  45.177  1.00  0.00           H  
ATOM   3210 C110  PA    72      39.465  10.088  47.183  1.00  0.00           C  
ATOM   3211 H10R  PA    72      39.245  11.155  47.274  1.00  0.00           H  
ATOM   3212 H10S  PA    72      40.444   9.924  47.635  1.00  0.00           H  
ATOM   3213  C19  PA    72      38.413   9.301  47.992  1.00  0.00           C  
ATOM   3214  H9R  PA    72      38.691   8.247  47.985  1.00  0.00           H  
ATOM   3215  H9S  PA    72      37.428   9.374  47.520  1.00  0.00           H  
ATOM   3216  C18  PA    72      38.315   9.820  49.446  1.00  0.00           C  
ATOM   3217  H8R  PA    72      37.733  10.744  49.433  1.00  0.00           H  
ATOM   3218  H8S  PA    72      39.301  10.088  49.824  1.00  0.00           H  
ATOM   3219  C17  PA    72      37.675   8.809  50.420  1.00  0.00           C  
ATOM   3220  H7R  PA    72      36.830   8.336  49.921  1.00  0.00           H  
ATOM   3221  H7S  PA    72      37.286   9.348  51.287  1.00  0.00           H  
ATOM   3222  C16  PA    72      38.657   7.709  50.884  1.00  0.00           C  
ATOM   3223  H6R  PA    72      39.553   8.156  51.321  1.00  0.00           H  
ATOM   3224  H6S  PA    72      38.987   7.156  50.002  1.00  0.00           H  
ATOM   3225  C15  PA    72      38.060   6.711  51.904  1.00  0.00           C  
ATOM   3226  H5R  PA    72      38.770   5.894  52.024  1.00  0.00           H  
ATOM   3227  H5S  PA    72      37.151   6.270  51.494  1.00  0.00           H  
ATOM   3228  C14  PA    72      37.774   7.296  53.307  1.00  0.00           C  
ATOM   3229  H4R  PA    72      37.108   8.157  53.227  1.00  0.00           H  
ATOM   3230  H4S  PA    72      38.711   7.652  53.739  1.00  0.00           H  
ATOM   3231  C13  PA    72      37.141   6.244  54.247  1.00  0.00           C  
ATOM   3232  H3R  PA    72      37.751   5.336  54.231  1.00  0.00           H  
ATOM   3233  H3S  PA    72      36.159   5.964  53.864  1.00  0.00           H  
ATOM   3234  C12  PA    72      36.998   6.669  55.725  1.00  0.00           C  
ATOM   3235  H2R  PA    72      36.654   5.802  56.284  1.00  0.00           H  
ATOM   3236  H2S  PA    72      37.965   6.953  56.146  1.00  0.00           H  
ATOM   3237  C11  PS    73      36.011   7.764  56.018  1.00  0.00           C  
ATOM   3238  O12  PS    73      35.443   8.459  55.193  1.00  0.00           O  
ATOM   3239  O11  PS    73      35.850   7.906  57.342  1.00  0.00           O  
ATOM   3240  C1   PS    73      34.903   8.878  57.861  1.00  0.00           C  
ATOM   3241  HR   PS    73      34.795   9.720  57.178  1.00  0.00           H  
ATOM   3242  HS   PS    73      35.322   9.249  58.801  1.00  0.00           H  
ATOM   3243  C2   PS    73      33.526   8.219  58.157  1.00  0.00           C  
ATOM   3244  HX   PS    73      32.872   8.931  58.664  1.00  0.00           H  
ATOM   3245  C3   PS    73      33.740   7.033  59.108  1.00  0.00           C  
ATOM   3246  HA   PS    73      34.126   7.425  60.051  1.00  0.00           H  
ATOM   3247  HB   PS    73      34.503   6.375  58.694  1.00  0.00           H  
ATOM   3248  O31  PS    73      32.530   6.242  59.319  1.00  0.00           O  
ATOM   3249  P31  PS    73      31.407   6.715  60.322  1.00  0.00           P  
ATOM   3250  O32  PS    73      32.287   7.090  61.599  1.00  0.00           O  
ATOM   3251  C31  PS    73      33.133   6.108  62.260  1.00  0.00           C  
ATOM   3252  H1A  PS    73      34.053   6.590  62.603  1.00  0.00           H  
ATOM   3253  H1B  PS    73      33.395   5.300  61.568  1.00  0.00           H  
ATOM   3254  C32  PS    73      32.403   5.532  63.473  1.00  0.00           C  
ATOM   3255  H2A  PS    73      31.633   4.851  63.111  1.00  0.00           H  
ATOM   3256  N31  PS    73      31.679   6.614  64.258  1.00  0.00           N  
ATOM   3257 HN1A  PS    73      31.184   6.220  65.083  1.00  0.00           H  
ATOM   3258 HN1B  PS    73      32.309   7.374  64.595  1.00  0.00           H  
ATOM   3259 HN1C  PS    73      30.955   7.064  63.659  1.00  0.00           H  
ATOM   3260  C33  PS    73      33.403   4.660  64.232  1.00  0.00           C  
ATOM   3261  O33  PS    73      30.765   7.938  59.769  1.00  0.00           O  
ATOM   3262  O34  PS    73      30.563   5.550  60.639  1.00  0.00           O  
ATOM   3263  O21  PS    73      32.898   7.720  56.946  1.00  0.00           O  
ATOM   3264  C21  PS    73      32.254   8.599  56.172  1.00  0.00           C  
ATOM   3265  O22  PS    73      32.088   9.766  56.483  1.00  0.00           O  
ATOM   3266  O35  PS    73      33.797   3.628  63.727  1.00  0.00           O  
ATOM   3267  O36  PS    73      33.929   5.056  65.256  1.00  0.00           O  
ATOM   3268  C12  OL    74      31.873   8.020  54.831  1.00  0.00           C  
ATOM   3269  H2R  OL    74      32.333   7.037  54.699  1.00  0.00           H  
ATOM   3270  H2S  OL    74      30.790   7.890  54.796  1.00  0.00           H  
ATOM   3271  C13  OL    74      32.355   8.970  53.719  1.00  0.00           C  
ATOM   3272  H3R  OL    74      31.954   9.964  53.910  1.00  0.00           H  
ATOM   3273  H3S  OL    74      33.438   9.074  53.775  1.00  0.00           H  
ATOM   3274  C14  OL    74      31.986   8.518  52.297  1.00  0.00           C  
ATOM   3275  H4R  OL    74      30.931   8.239  52.263  1.00  0.00           H  
ATOM   3276  H4S  OL    74      32.113   9.363  51.620  1.00  0.00           H  
ATOM   3277  C15  OL    74      32.883   7.356  51.829  1.00  0.00           C  
ATOM   3278  H5R  OL    74      33.931   7.656  51.905  1.00  0.00           H  
ATOM   3279  H5S  OL    74      32.749   6.507  52.501  1.00  0.00           H  
ATOM   3280  C16  OL    74      32.591   6.896  50.387  1.00  0.00           C  
ATOM   3281  H6R  OL    74      33.234   6.048  50.144  1.00  0.00           H  
ATOM   3282  H6S  OL    74      31.565   6.526  50.337  1.00  0.00           H  
ATOM   3283  C17  OL    74      32.751   7.979  49.302  1.00  0.00           C  
ATOM   3284  H7R  OL    74      32.473   7.515  48.355  1.00  0.00           H  
ATOM   3285  H7S  OL    74      32.035   8.782  49.479  1.00  0.00           H  
ATOM   3286  C18  OL    74      34.166   8.580  49.158  1.00  0.00           C  
ATOM   3287  H8R  OL    74      34.479   9.049  50.095  1.00  0.00           H  
ATOM   3288  H8S  OL    74      34.880   7.788  48.942  1.00  0.00           H  
ATOM   3289  C19  OL    74      34.213   9.634  48.068  1.00  0.00           C  
ATOM   3290  H9R  OL    74      34.265  10.653  48.441  1.00  0.00           H  
ATOM   3291 C110  OL    74      34.217   9.422  46.754  1.00  0.00           C  
ATOM   3292 H10R  OL    74      34.265  10.268  46.071  1.00  0.00           H  
ATOM   3293 C111  OL    74      34.245   8.069  46.084  1.00  0.00           C  
ATOM   3294 H11R  OL    74      34.399   7.293  46.831  1.00  0.00           H  
ATOM   3295 H11S  OL    74      33.293   7.878  45.581  1.00  0.00           H  
ATOM   3296 C112  OL    74      35.389   8.044  45.055  1.00  0.00           C  
ATOM   3297 H12R  OL    74      35.100   8.649  44.192  1.00  0.00           H  
ATOM   3298 H12S  OL    74      36.258   8.539  45.493  1.00  0.00           H  
ATOM   3299 C113  OL    74      35.806   6.640  44.567  1.00  0.00           C  
ATOM   3300 H13R  OL    74      35.095   6.291  43.822  1.00  0.00           H  
ATOM   3301 H13S  OL    74      36.769   6.740  44.063  1.00  0.00           H  
ATOM   3302 C114  OL    74      35.944   5.546  45.646  1.00  0.00           C  
ATOM   3303 H14R  OL    74      34.976   5.341  46.109  1.00  0.00           H  
ATOM   3304 H14S  OL    74      36.257   4.627  45.147  1.00  0.00           H  
ATOM   3305 C115  OL    74      36.990   5.907  46.716  1.00  0.00           C  
ATOM   3306 H15R  OL    74      37.958   5.962  46.218  1.00  0.00           H  
ATOM   3307 H15S  OL    74      36.778   6.892  47.136  1.00  0.00           H  
ATOM   3308 C116  OL    74      37.088   4.891  47.869  1.00  0.00           C  
ATOM   3309 H16R  OL    74      37.095   3.879  47.464  1.00  0.00           H  
ATOM   3310 H16S  OL    74      38.039   5.037  48.385  1.00  0.00           H  
ATOM   3311 C117  OL    74      35.952   5.019  48.898  1.00  0.00           C  
ATOM   3312 H17R  OL    74      35.982   6.012  49.348  1.00  0.00           H  
ATOM   3313 H17S  OL    74      34.986   4.900  48.400  1.00  0.00           H  
ATOM   3314 C118  OL    74      36.079   3.987  50.026  1.00  0.00           C  
ATOM   3315 H18R  OL    74      36.971   4.185  50.623  1.00  0.00           H  
ATOM   3316 H18S  OL    74      36.162   2.975  49.628  1.00  0.00           H  
ATOM   3317 H18T  OL    74      35.200   4.039  50.673  1.00  0.00           H  
TER    3318       OL    74 
ATOM   3318 C116  PA    75      41.694  57.705  41.782  1.00  0.00           C  
ATOM   3319 H16R  PA    75      42.034  56.935  41.084  1.00  0.00           H  
ATOM   3320 H16S  PA    75      42.375  57.727  42.634  1.00  0.00           H  
ATOM   3321 H16T  PA    75      41.770  58.664  41.265  1.00  0.00           H  
ATOM   3322 C115  PA    75      40.235  57.479  42.242  1.00  0.00           C  
ATOM   3323 H15R  PA    75      39.582  57.748  41.410  1.00  0.00           H  
ATOM   3324 H15S  PA    75      39.998  58.173  43.052  1.00  0.00           H  
ATOM   3325 C114  PA    75      39.869  56.033  42.661  1.00  0.00           C  
ATOM   3326 H14R  PA    75      40.176  55.353  41.866  1.00  0.00           H  
ATOM   3327 H14S  PA    75      38.782  55.962  42.745  1.00  0.00           H  
ATOM   3328 C113  PA    75      40.472  55.541  43.989  1.00  0.00           C  
ATOM   3329 H13R  PA    75      41.534  55.786  44.020  1.00  0.00           H  
ATOM   3330 H13S  PA    75      40.398  54.451  44.051  1.00  0.00           H  
ATOM   3331 C112  PA    75      39.758  56.132  45.216  1.00  0.00           C  
ATOM   3332 H12R  PA    75      38.794  55.630  45.342  1.00  0.00           H  
ATOM   3333 H12S  PA    75      39.565  57.194  45.051  1.00  0.00           H  
ATOM   3334 C111  PA    75      40.645  55.920  46.458  1.00  0.00           C  
ATOM   3335 H11R  PA    75      41.637  56.324  46.243  1.00  0.00           H  
ATOM   3336 H11S  PA    75      40.765  54.845  46.609  1.00  0.00           H  
ATOM   3337 C110  PA    75      40.153  56.542  47.780  1.00  0.00           C  
ATOM   3338 H10R  PA    75      40.945  56.407  48.518  1.00  0.00           H  
ATOM   3339 H10S  PA    75      39.289  55.981  48.144  1.00  0.00           H  
ATOM   3340  C19  PA    75      39.800  58.044  47.673  1.00  0.00           C  
ATOM   3341  H9R  PA    75      38.951  58.152  46.994  1.00  0.00           H  
ATOM   3342  H9S  PA    75      40.632  58.595  47.228  1.00  0.00           H  
ATOM   3343  C18  PA    75      39.389  58.688  49.017  1.00  0.00           C  
ATOM   3344  H8R  PA    75      38.847  57.947  49.607  1.00  0.00           H  
ATOM   3345  H8S  PA    75      38.668  59.484  48.814  1.00  0.00           H  
ATOM   3346  C17  PA    75      40.533  59.321  49.845  1.00  0.00           C  
ATOM   3347  H7R  PA    75      40.077  59.848  50.686  1.00  0.00           H  
ATOM   3348  H7S  PA    75      41.006  60.087  49.232  1.00  0.00           H  
ATOM   3349  C16  PA    75      41.628  58.340  50.339  1.00  0.00           C  
ATOM   3350  H6R  PA    75      42.197  57.993  49.475  1.00  0.00           H  
ATOM   3351  H6S  PA    75      41.157  57.461  50.785  1.00  0.00           H  
ATOM   3352  C15  PA    75      42.646  58.915  51.351  1.00  0.00           C  
ATOM   3353  H5R  PA    75      43.124  59.802  50.931  1.00  0.00           H  
ATOM   3354  H5S  PA    75      43.432  58.175  51.487  1.00  0.00           H  
ATOM   3355  C14  PA    75      42.022  59.233  52.725  1.00  0.00           C  
ATOM   3356  H4R  PA    75      41.362  58.410  53.007  1.00  0.00           H  
ATOM   3357  H4S  PA    75      41.402  60.126  52.626  1.00  0.00           H  
ATOM   3358  C13  PA    75      43.031  59.426  53.879  1.00  0.00           C  
ATOM   3359  H3R  PA    75      43.866  60.068  53.579  1.00  0.00           H  
ATOM   3360  H3S  PA    75      43.436  58.451  54.159  1.00  0.00           H  
ATOM   3361  C12  PA    75      42.310  60.006  55.111  1.00  0.00           C  
ATOM   3362  H2R  PA    75      41.472  59.355  55.363  1.00  0.00           H  
ATOM   3363  H2S  PA    75      41.913  60.999  54.899  1.00  0.00           H  
ATOM   3364  C11  PS    76      43.216  60.096  56.309  1.00  0.00           C  
ATOM   3365  O12  PS    76      43.078  59.430  57.309  1.00  0.00           O  
ATOM   3366  O11  PS    76      44.176  61.028  56.154  1.00  0.00           O  
ATOM   3367  C1   PS    76      45.107  61.226  57.258  1.00  0.00           C  
ATOM   3368  HR   PS    76      44.594  61.129  58.219  1.00  0.00           H  
ATOM   3369  HS   PS    76      45.475  62.248  57.163  1.00  0.00           H  
ATOM   3370  C2   PS    76      46.328  60.270  57.176  1.00  0.00           C  
ATOM   3371  HX   PS    76      46.010  59.232  57.280  1.00  0.00           H  
ATOM   3372  C3   PS    76      47.355  60.555  58.295  1.00  0.00           C  
ATOM   3373  HA   PS    76      47.451  61.630  58.475  1.00  0.00           H  
ATOM   3374  HB   PS    76      48.317  60.169  57.952  1.00  0.00           H  
ATOM   3375  O31  PS    76      47.018  59.892  59.548  1.00  0.00           O  
ATOM   3376  P31  PS    76      48.131  59.599  60.651  1.00  0.00           P  
ATOM   3377  O32  PS    76      48.677  58.125  60.310  1.00  0.00           O  
ATOM   3378  C31  PS    76      48.013  56.916  60.789  1.00  0.00           C  
ATOM   3379  H1A  PS    76      48.149  56.117  60.054  1.00  0.00           H  
ATOM   3380  H1B  PS    76      46.939  57.108  60.891  1.00  0.00           H  
ATOM   3381  C32  PS    76      48.602  56.454  62.143  1.00  0.00           C  
ATOM   3382  H2A  PS    76      48.334  57.183  62.908  1.00  0.00           H  
ATOM   3383  N31  PS    76      50.126  56.414  62.156  1.00  0.00           N  
ATOM   3384 HN1A  PS    76      50.483  56.072  63.074  1.00  0.00           H  
ATOM   3385 HN1B  PS    76      50.520  55.782  61.434  1.00  0.00           H  
ATOM   3386 HN1C  PS    76      50.535  57.359  61.996  1.00  0.00           H  
ATOM   3387  C33  PS    76      47.881  55.183  62.588  1.00  0.00           C  
ATOM   3388  O33  PS    76      49.261  60.541  60.440  1.00  0.00           O  
ATOM   3389  O34  PS    76      47.490  59.587  61.982  1.00  0.00           O  
ATOM   3390  O21  PS    76      47.035  60.497  55.922  1.00  0.00           O  
ATOM   3391  C21  PS    76      47.057  59.501  55.020  1.00  0.00           C  
ATOM   3392  O22  PS    76      46.451  58.453  55.130  1.00  0.00           O  
ATOM   3393  O35  PS    76      46.718  55.270  62.920  1.00  0.00           O  
ATOM   3394  O36  PS    76      48.511  54.199  62.937  1.00  0.00           O  
ATOM   3395  C12  OL    77      47.970  59.818  53.855  1.00  0.00           C  
ATOM   3396  H2R  OL    77      47.395  60.300  53.063  1.00  0.00           H  
ATOM   3397  H2S  OL    77      48.720  60.540  54.184  1.00  0.00           H  
ATOM   3398  C13  OL    77      48.685  58.555  53.321  1.00  0.00           C  
ATOM   3399  H3R  OL    77      49.298  58.150  54.131  1.00  0.00           H  
ATOM   3400  H3S  OL    77      47.948  57.794  53.057  1.00  0.00           H  
ATOM   3401  C14  OL    77      49.572  58.866  52.092  1.00  0.00           C  
ATOM   3402  H4R  OL    77      48.961  59.333  51.318  1.00  0.00           H  
ATOM   3403  H4S  OL    77      50.322  59.592  52.404  1.00  0.00           H  
ATOM   3404  C15  OL    77      50.296  57.652  51.466  1.00  0.00           C  
ATOM   3405  H5R  OL    77      50.829  57.117  52.256  1.00  0.00           H  
ATOM   3406  H5S  OL    77      49.560  56.963  51.049  1.00  0.00           H  
ATOM   3407  C16  OL    77      51.321  58.051  50.371  1.00  0.00           C  
ATOM   3408  H6R  OL    77      51.878  58.921  50.721  1.00  0.00           H  
ATOM   3409  H6S  OL    77      52.048  57.241  50.288  1.00  0.00           H  
ATOM   3410  C17  OL    77      50.732  58.325  48.961  1.00  0.00           C  
ATOM   3411  H7R  OL    77      50.534  57.366  48.472  1.00  0.00           H  
ATOM   3412  H7S  OL    77      49.778  58.846  49.054  1.00  0.00           H  
ATOM   3413  C18  OL    77      51.640  59.149  48.020  1.00  0.00           C  
ATOM   3414  H8R  OL    77      51.778  60.161  48.404  1.00  0.00           H  
ATOM   3415  H8S  OL    77      52.619  58.666  47.997  1.00  0.00           H  
ATOM   3416  C19  OL    77      51.041  59.153  46.624  1.00  0.00           C  
ATOM   3417  H9R  OL    77      50.624  58.195  46.325  1.00  0.00           H  
ATOM   3418 C110  OL    77      50.912  60.168  45.771  1.00  0.00           C  
ATOM   3419 H10R  OL    77      50.413  59.972  44.826  1.00  0.00           H  
ATOM   3420 C111  OL    77      51.451  61.579  45.893  1.00  0.00           C  
ATOM   3421 H11R  OL    77      52.033  61.722  46.802  1.00  0.00           H  
ATOM   3422 H11S  OL    77      52.137  61.743  45.058  1.00  0.00           H  
ATOM   3423 C112  OL    77      50.328  62.639  45.791  1.00  0.00           C  
ATOM   3424 H12R  OL    77      50.787  63.628  45.732  1.00  0.00           H  
ATOM   3425 H12S  OL    77      49.776  62.486  44.861  1.00  0.00           H  
ATOM   3426 C113  OL    77      49.318  62.648  46.960  1.00  0.00           C  
ATOM   3427 H13R  OL    77      48.544  63.387  46.739  1.00  0.00           H  
ATOM   3428 H13S  OL    77      48.821  61.679  47.031  1.00  0.00           H  
ATOM   3429 C114  OL    77      49.998  63.018  48.291  1.00  0.00           C  
ATOM   3430 H14R  OL    77      50.754  62.274  48.536  1.00  0.00           H  
ATOM   3431 H14S  OL    77      50.515  63.968  48.150  1.00  0.00           H  
ATOM   3432 C115  OL    77      49.040  63.184  49.483  1.00  0.00           C  
ATOM   3433 H15R  OL    77      48.245  63.867  49.175  1.00  0.00           H  
ATOM   3434 H15S  OL    77      48.570  62.232  49.745  1.00  0.00           H  
ATOM   3435 C116  OL    77      49.772  63.796  50.701  1.00  0.00           C  
ATOM   3436 H16R  OL    77      50.583  64.435  50.348  1.00  0.00           H  
ATOM   3437 H16S  OL    77      49.081  64.458  51.218  1.00  0.00           H  
ATOM   3438 C117  OL    77      50.350  62.800  51.727  1.00  0.00           C  
ATOM   3439 H17R  OL    77      50.913  63.371  52.469  1.00  0.00           H  
ATOM   3440 H17S  OL    77      49.548  62.280  52.256  1.00  0.00           H  
ATOM   3441 C118  OL    77      51.282  61.761  51.103  1.00  0.00           C  
ATOM   3442 H18R  OL    77      51.825  61.228  51.886  1.00  0.00           H  
ATOM   3443 H18S  OL    77      52.006  62.245  50.449  1.00  0.00           H  
ATOM   3444 H18T  OL    77      50.697  61.052  50.512  1.00  0.00           H  
TER    3445       OL    77 
ATOM   3445 C116  PA    78       6.209  12.850  42.146  1.00  0.00           C  
ATOM   3446 H16R  PA    78       5.485  12.038  42.100  1.00  0.00           H  
ATOM   3447 H16S  PA    78       6.226  13.361  41.180  1.00  0.00           H  
ATOM   3448 H16T  PA    78       5.868  13.563  42.899  1.00  0.00           H  
ATOM   3449 C115  PA    78       7.603  12.300  42.503  1.00  0.00           C  
ATOM   3450 H15R  PA    78       8.247  13.145  42.750  1.00  0.00           H  
ATOM   3451 H15S  PA    78       8.024  11.812  41.619  1.00  0.00           H  
ATOM   3452 C114  PA    78       7.553  11.300  43.687  1.00  0.00           C  
ATOM   3453 H14R  PA    78       7.007  10.414  43.356  1.00  0.00           H  
ATOM   3454 H14S  PA    78       6.976  11.751  44.497  1.00  0.00           H  
ATOM   3455 C113  PA    78       8.920  10.852  44.263  1.00  0.00           C  
ATOM   3456 H13R  PA    78       9.514  11.734  44.512  1.00  0.00           H  
ATOM   3457 H13S  PA    78       9.468  10.288  43.506  1.00  0.00           H  
ATOM   3458 C112  PA    78       8.763   9.966  45.525  1.00  0.00           C  
ATOM   3459 H12R  PA    78       8.157   9.101  45.261  1.00  0.00           H  
ATOM   3460 H12S  PA    78       8.217  10.525  46.287  1.00  0.00           H  
ATOM   3461 C111  PA    78      10.102   9.452  46.108  1.00  0.00           C  
ATOM   3462 H11R  PA    78      10.699  10.289  46.477  1.00  0.00           H  
ATOM   3463 H11S  PA    78      10.657   8.990  45.289  1.00  0.00           H  
ATOM   3464 C110  PA    78       9.963   8.389  47.226  1.00  0.00           C  
ATOM   3465 H10R  PA    78      10.953   7.998  47.469  1.00  0.00           H  
ATOM   3466 H10S  PA    78       9.393   7.543  46.835  1.00  0.00           H  
ATOM   3467  C19  PA    78       9.276   8.838  48.531  1.00  0.00           C  
ATOM   3468  H9R  PA    78       9.162   7.943  49.144  1.00  0.00           H  
ATOM   3469  H9S  PA    78       8.272   9.204  48.307  1.00  0.00           H  
ATOM   3470  C18  PA    78      10.012   9.892  49.385  1.00  0.00           C  
ATOM   3471  H8R  PA    78      10.073  10.831  48.832  1.00  0.00           H  
ATOM   3472  H8S  PA    78      11.030   9.551  49.586  1.00  0.00           H  
ATOM   3473  C17  PA    78       9.254  10.102  50.719  1.00  0.00           C  
ATOM   3474  H7R  PA    78       9.249   9.162  51.274  1.00  0.00           H  
ATOM   3475  H7S  PA    78       8.213  10.335  50.489  1.00  0.00           H  
ATOM   3476  C16  PA    78       9.785  11.227  51.632  1.00  0.00           C  
ATOM   3477  H6R  PA    78       9.757  12.158  51.066  1.00  0.00           H  
ATOM   3478  H6S  PA    78      10.826  11.040  51.907  1.00  0.00           H  
ATOM   3479  C15  PA    78       8.919  11.379  52.906  1.00  0.00           C  
ATOM   3480  H5R  PA    78       9.102  10.543  53.585  1.00  0.00           H  
ATOM   3481  H5S  PA    78       7.863  11.327  52.634  1.00  0.00           H  
ATOM   3482  C14  PA    78       9.113  12.690  53.684  1.00  0.00           C  
ATOM   3483  H4R  PA    78       8.351  12.715  54.467  1.00  0.00           H  
ATOM   3484  H4S  PA    78       8.938  13.536  53.019  1.00  0.00           H  
ATOM   3485  C13  PA    78      10.483  12.887  54.345  1.00  0.00           C  
ATOM   3486  H3R  PA    78      11.224  13.134  53.584  1.00  0.00           H  
ATOM   3487  H3S  PA    78      10.799  11.969  54.846  1.00  0.00           H  
ATOM   3488  C12  PA    78      10.371  14.024  55.378  1.00  0.00           C  
ATOM   3489  H2R  PA    78       9.651  13.727  56.142  1.00  0.00           H  
ATOM   3490  H2S  PA    78       9.985  14.932  54.909  1.00  0.00           H  
ATOM   3491  C11  PE    79      11.671  14.342  56.068  1.00  0.00           C  
ATOM   3492  O12  PE    79      12.719  13.749  55.885  1.00  0.00           O  
ATOM   3493  O11  PE    79      11.514  15.368  56.927  1.00  0.00           O  
ATOM   3494  C1   PE    79      12.697  15.859  57.628  1.00  0.00           C  
ATOM   3495  HR   PE    79      13.525  15.146  57.583  1.00  0.00           H  
ATOM   3496  HS   PE    79      12.431  15.966  58.683  1.00  0.00           H  
ATOM   3497  C2   PE    79      13.126  17.246  57.069  1.00  0.00           C  
ATOM   3498  HX   PE    79      14.023  17.607  57.576  1.00  0.00           H  
ATOM   3499  C3   PE    79      12.016  18.292  57.278  1.00  0.00           C  
ATOM   3500  HA   PE    79      11.192  18.051  56.601  1.00  0.00           H  
ATOM   3501  HB   PE    79      12.395  19.288  57.027  1.00  0.00           H  
ATOM   3502  O31  PE    79      11.510  18.263  58.644  1.00  0.00           O  
ATOM   3503  P31  PE    79      12.255  19.006  59.833  1.00  0.00           P  
ATOM   3504  O32  PE    79      11.828  20.521  59.600  1.00  0.00           O  
ATOM   3505  C31  PE    79      10.699  21.109  60.274  1.00  0.00           C  
ATOM   3506  H1A  PE    79       9.968  20.338  60.540  1.00  0.00           H  
ATOM   3507  H1B  PE    79      10.233  21.840  59.610  1.00  0.00           H  
ATOM   3508  C32  PE    79      11.222  21.844  61.515  1.00  0.00           C  
ATOM   3509  H2A  PE    79      10.380  22.248  62.082  1.00  0.00           H  
ATOM   3510  H2B  PE    79      11.780  21.150  62.147  1.00  0.00           H  
ATOM   3511  N31  PE    79      12.145  22.991  61.196  1.00  0.00           N  
ATOM   3512 HN1A  PE    79      11.734  23.656  60.507  1.00  0.00           H  
ATOM   3513 HN1B  PE    79      12.345  23.563  62.037  1.00  0.00           H  
ATOM   3514 HN1C  PE    79      13.069  22.677  60.833  1.00  0.00           H  
ATOM   3515  O33  PE    79      11.694  18.504  61.113  1.00  0.00           O  
ATOM   3516  O34  PE    79      13.716  18.909  59.641  1.00  0.00           O  
ATOM   3517  O21  PE    79      13.382  17.191  55.637  1.00  0.00           O  
ATOM   3518  C21  PE    79      14.613  16.835  55.231  1.00  0.00           C  
ATOM   3519  O22  PE    79      15.493  16.438  55.973  1.00  0.00           O  
ATOM   3520  C12  OL    80      14.800  17.028  53.742  1.00  0.00           C  
ATOM   3521  H2R  OL    80      15.186  16.101  53.316  1.00  0.00           H  
ATOM   3522  H2S  OL    80      13.834  17.234  53.276  1.00  0.00           H  
ATOM   3523  C13  OL    80      15.773  18.199  53.476  1.00  0.00           C  
ATOM   3524  H3R  OL    80      15.206  19.132  53.414  1.00  0.00           H  
ATOM   3525  H3S  OL    80      16.444  18.290  54.332  1.00  0.00           H  
ATOM   3526  C14  OL    80      16.675  18.047  52.236  1.00  0.00           C  
ATOM   3527  H4R  OL    80      17.515  18.734  52.360  1.00  0.00           H  
ATOM   3528  H4S  OL    80      17.090  17.039  52.197  1.00  0.00           H  
ATOM   3529  C15  OL    80      15.988  18.371  50.902  1.00  0.00           C  
ATOM   3530  H5R  OL    80      15.185  17.655  50.717  1.00  0.00           H  
ATOM   3531  H5S  OL    80      15.544  19.367  50.963  1.00  0.00           H  
ATOM   3532  C16  OL    80      16.979  18.325  49.724  1.00  0.00           C  
ATOM   3533  H6R  OL    80      17.877  18.897  49.967  1.00  0.00           H  
ATOM   3534  H6S  OL    80      17.288  17.293  49.545  1.00  0.00           H  
ATOM   3535  C17  OL    80      16.328  18.883  48.446  1.00  0.00           C  
ATOM   3536  H7R  OL    80      15.367  18.390  48.297  1.00  0.00           H  
ATOM   3537  H7S  OL    80      16.143  19.947  48.575  1.00  0.00           H  
ATOM   3538  C18  OL    80      17.179  18.680  47.189  1.00  0.00           C  
ATOM   3539  H8R  OL    80      18.029  19.370  47.217  1.00  0.00           H  
ATOM   3540  H8S  OL    80      17.566  17.668  47.214  1.00  0.00           H  
ATOM   3541  C19  OL    80      16.355  18.908  45.935  1.00  0.00           C  
ATOM   3542  H9R  OL    80      16.051  19.941  45.770  1.00  0.00           H  
ATOM   3543 C110  OL    80      15.984  17.982  45.050  1.00  0.00           C  
ATOM   3544 H10R  OL    80      15.395  18.302  44.191  1.00  0.00           H  
ATOM   3545 C111  OL    80      16.266  16.485  45.101  1.00  0.00           C  
ATOM   3546 H11R  OL    80      16.527  16.129  44.103  1.00  0.00           H  
ATOM   3547 H11S  OL    80      17.109  16.251  45.751  1.00  0.00           H  
ATOM   3548 C112  OL    80      15.002  15.744  45.573  1.00  0.00           C  
ATOM   3549 H12R  OL    80      14.656  16.248  46.474  1.00  0.00           H  
ATOM   3550 H12S  OL    80      14.237  15.862  44.803  1.00  0.00           H  
ATOM   3551 C113  OL    80      15.157  14.244  45.896  1.00  0.00           C  
ATOM   3552 H13R  OL    80      15.516  13.710  45.013  1.00  0.00           H  
ATOM   3553 H13S  OL    80      15.914  14.130  46.673  1.00  0.00           H  
ATOM   3554 C114  OL    80      13.829  13.599  46.363  1.00  0.00           C  
ATOM   3555 H14R  OL    80      13.118  13.608  45.533  1.00  0.00           H  
ATOM   3556 H14S  OL    80      14.007  12.548  46.605  1.00  0.00           H  
ATOM   3557 C115  OL    80      13.125  14.264  47.566  1.00  0.00           C  
ATOM   3558 H15R  OL    80      12.714  15.229  47.255  1.00  0.00           H  
ATOM   3559 H15S  OL    80      12.270  13.633  47.809  1.00  0.00           H  
ATOM   3560 C116  OL    80      13.976  14.461  48.844  1.00  0.00           C  
ATOM   3561 H16R  OL    80      14.611  13.590  49.020  1.00  0.00           H  
ATOM   3562 H16S  OL    80      14.638  15.321  48.717  1.00  0.00           H  
ATOM   3563 C117  OL    80      13.106  14.702  50.096  1.00  0.00           C  
ATOM   3564 H17R  OL    80      13.704  15.221  50.847  1.00  0.00           H  
ATOM   3565 H17S  OL    80      12.272  15.364  49.852  1.00  0.00           H  
ATOM   3566 C118  OL    80      12.573  13.403  50.724  1.00  0.00           C  
ATOM   3567 H18R  OL    80      11.838  13.637  51.496  1.00  0.00           H  
ATOM   3568 H18S  OL    80      13.397  12.857  51.186  1.00  0.00           H  
ATOM   3569 H18T  OL    80      12.100  12.754  49.982  1.00  0.00           H  
TER    3570       OL    80 
ATOM   3570 C116  PA    81       2.532  74.791  40.472  1.00  0.00           C  
ATOM   3571 H16R  PA    81       2.871  73.754  40.435  1.00  0.00           H  
ATOM   3572 H16S  PA    81       3.201  75.338  41.137  1.00  0.00           H  
ATOM   3573 H16T  PA    81       2.627  75.212  39.470  1.00  0.00           H  
ATOM   3574 C115  PA    81       1.067  74.849  40.958  1.00  0.00           C  
ATOM   3575 H15R  PA    81       0.940  74.163  41.797  1.00  0.00           H  
ATOM   3576 H15S  PA    81       0.416  74.499  40.163  1.00  0.00           H  
ATOM   3577 C114  PA    81       0.573  76.250  41.346  1.00  0.00           C  
ATOM   3578 H14R  PA    81      -0.507  76.226  41.502  1.00  0.00           H  
ATOM   3579 H14S  PA    81       0.758  76.924  40.507  1.00  0.00           H  
ATOM   3580 C113  PA    81       1.254  76.811  42.603  1.00  0.00           C  
ATOM   3581 H13R  PA    81       0.953  77.853  42.720  1.00  0.00           H  
ATOM   3582 H13S  PA    81       2.334  76.816  42.449  1.00  0.00           H  
ATOM   3583 C112  PA    81       0.911  76.077  43.915  1.00  0.00           C  
ATOM   3584 H12R  PA    81       0.927  74.990  43.795  1.00  0.00           H  
ATOM   3585 H12S  PA    81      -0.097  76.364  44.221  1.00  0.00           H  
ATOM   3586 C111  PA    81       1.926  76.487  44.995  1.00  0.00           C  
ATOM   3587 H11R  PA    81       2.021  77.573  44.984  1.00  0.00           H  
ATOM   3588 H11S  PA    81       2.907  76.079  44.740  1.00  0.00           H  
ATOM   3589 C110  PA    81       1.528  76.043  46.408  1.00  0.00           C  
ATOM   3590 H10R  PA    81       1.360  74.965  46.442  1.00  0.00           H  
ATOM   3591 H10S  PA    81       0.585  76.527  46.663  1.00  0.00           H  
ATOM   3592  C19  PA    81       2.583  76.440  47.455  1.00  0.00           C  
ATOM   3593  H9R  PA    81       2.674  77.526  47.501  1.00  0.00           H  
ATOM   3594  H9S  PA    81       3.559  76.048  47.162  1.00  0.00           H  
ATOM   3595  C18  PA    81       2.277  75.886  48.851  1.00  0.00           C  
ATOM   3596  H8R  PA    81       2.948  76.382  49.553  1.00  0.00           H  
ATOM   3597  H8S  PA    81       2.547  74.830  48.839  1.00  0.00           H  
ATOM   3598  C17  PA    81       0.814  75.980  49.349  1.00  0.00           C  
ATOM   3599  H7R  PA    81       0.142  75.576  48.592  1.00  0.00           H  
ATOM   3600  H7S  PA    81       0.501  77.010  49.537  1.00  0.00           H  
ATOM   3601  C16  PA    81       0.652  75.137  50.628  1.00  0.00           C  
ATOM   3602  H6R  PA    81       1.111  74.164  50.456  1.00  0.00           H  
ATOM   3603  H6S  PA    81      -0.404  74.959  50.841  1.00  0.00           H  
ATOM   3604  C15  PA    81       1.326  75.770  51.854  1.00  0.00           C  
ATOM   3605  H5R  PA    81       0.705  76.579  52.241  1.00  0.00           H  
ATOM   3606  H5S  PA    81       2.280  76.209  51.560  1.00  0.00           H  
ATOM   3607  C14  PA    81       1.593  74.708  52.934  1.00  0.00           C  
ATOM   3608  H4R  PA    81       2.297  73.986  52.515  1.00  0.00           H  
ATOM   3609  H4S  PA    81       0.680  74.166  53.181  1.00  0.00           H  
ATOM   3610  C13  PA    81       2.212  75.283  54.212  1.00  0.00           C  
ATOM   3611  H3R  PA    81       3.034  75.948  53.932  1.00  0.00           H  
ATOM   3612  H3S  PA    81       2.653  74.461  54.778  1.00  0.00           H  
ATOM   3613  C12  PA    81       1.224  76.026  55.135  1.00  0.00           C  
ATOM   3614  H2R  PA    81       0.489  75.342  55.562  1.00  0.00           H  
ATOM   3615  H2S  PA    81       0.675  76.797  54.589  1.00  0.00           H  
ATOM   3616  C11  PE    82       2.012  76.662  56.249  1.00  0.00           C  
ATOM   3617  O12  PE    82       2.815  76.058  56.939  1.00  0.00           O  
ATOM   3618  O11  PE    82       1.817  77.988  56.294  1.00  0.00           O  
ATOM   3619  C1   PE    82       2.683  78.784  57.151  1.00  0.00           C  
ATOM   3620  HR   PE    82       2.644  78.403  58.176  1.00  0.00           H  
ATOM   3621  HS   PE    82       2.315  79.814  57.151  1.00  0.00           H  
ATOM   3622  C2   PE    82       4.140  78.762  56.613  1.00  0.00           C  
ATOM   3623  HX   PE    82       4.571  77.783  56.826  1.00  0.00           H  
ATOM   3624  C3   PE    82       4.985  79.876  57.257  1.00  0.00           C  
ATOM   3625  HA   PE    82       4.510  80.843  57.069  1.00  0.00           H  
ATOM   3626  HB   PE    82       5.971  79.889  56.794  1.00  0.00           H  
ATOM   3627  O31  PE    82       5.100  79.690  58.692  1.00  0.00           O  
ATOM   3628  P31  PE    82       6.199  78.734  59.329  1.00  0.00           P  
ATOM   3629  O32  PE    82       5.619  77.270  59.088  1.00  0.00           O  
ATOM   3630  C31  PE    82       4.649  76.658  59.973  1.00  0.00           C  
ATOM   3631  H1A  PE    82       3.643  76.996  59.712  1.00  0.00           H  
ATOM   3632  H1B  PE    82       4.863  76.924  61.012  1.00  0.00           H  
ATOM   3633  C32  PE    82       4.765  75.130  59.834  1.00  0.00           C  
ATOM   3634  H2A  PE    82       5.692  74.786  60.299  1.00  0.00           H  
ATOM   3635  H2B  PE    82       3.933  74.641  60.346  1.00  0.00           H  
ATOM   3636  N31  PE    82       4.758  74.645  58.407  1.00  0.00           N  
ATOM   3637 HN1A  PE    82       3.962  75.045  57.869  1.00  0.00           H  
ATOM   3638 HN1B  PE    82       5.631  74.909  57.912  1.00  0.00           H  
ATOM   3639 HN1C  PE    82       4.646  73.613  58.353  1.00  0.00           H  
ATOM   3640  O33  PE    82       7.459  78.865  58.554  1.00  0.00           O  
ATOM   3641  O34  PE    82       6.222  79.018  60.785  1.00  0.00           O  
ATOM   3642  O21  PE    82       4.132  79.017  55.181  1.00  0.00           O  
ATOM   3643  C21  PE    82       4.926  78.309  54.361  1.00  0.00           C  
ATOM   3644  O22  PE    82       5.631  77.377  54.713  1.00  0.00           O  
ATOM   3645  C12  OL    83       4.842  78.845  52.948  1.00  0.00           C  
ATOM   3646  H2R  OL    83       3.823  79.187  52.759  1.00  0.00           H  
ATOM   3647  H2S  OL    83       5.496  79.717  52.906  1.00  0.00           H  
ATOM   3648  C13  OL    83       5.250  77.829  51.860  1.00  0.00           C  
ATOM   3649  H3R  OL    83       6.237  77.434  52.105  1.00  0.00           H  
ATOM   3650  H3S  OL    83       4.552  76.988  51.881  1.00  0.00           H  
ATOM   3651  C14  OL    83       5.308  78.439  50.436  1.00  0.00           C  
ATOM   3652  H4R  OL    83       4.309  78.769  50.144  1.00  0.00           H  
ATOM   3653  H4S  OL    83       5.952  79.322  50.468  1.00  0.00           H  
ATOM   3654  C15  OL    83       5.862  77.429  49.397  1.00  0.00           C  
ATOM   3655  H5R  OL    83       6.828  77.078  49.764  1.00  0.00           H  
ATOM   3656  H5S  OL    83       5.198  76.567  49.356  1.00  0.00           H  
ATOM   3657  C16  OL    83       6.078  77.927  47.948  1.00  0.00           C  
ATOM   3658  H6R  OL    83       5.155  78.350  47.548  1.00  0.00           H  
ATOM   3659  H6S  OL    83       6.823  78.725  47.954  1.00  0.00           H  
ATOM   3660  C17  OL    83       6.543  76.777  47.013  1.00  0.00           C  
ATOM   3661  H7R  OL    83       7.304  76.180  47.517  1.00  0.00           H  
ATOM   3662  H7S  OL    83       5.701  76.109  46.822  1.00  0.00           H  
ATOM   3663  C18  OL    83       7.117  77.227  45.654  1.00  0.00           C  
ATOM   3664  H8R  OL    83       7.532  76.354  45.146  1.00  0.00           H  
ATOM   3665  H8S  OL    83       6.309  77.601  45.028  1.00  0.00           H  
ATOM   3666  C19  OL    83       8.230  78.237  45.825  1.00  0.00           C  
ATOM   3667  H9R  OL    83       9.066  77.892  46.427  1.00  0.00           H  
ATOM   3668 C110  OL    83       8.253  79.472  45.337  1.00  0.00           C  
ATOM   3669 H10R  OL    83       9.102  80.113  45.559  1.00  0.00           H  
ATOM   3670 C111  OL    83       7.226  80.078  44.409  1.00  0.00           C  
ATOM   3671 H11R  OL    83       6.450  79.372  44.120  1.00  0.00           H  
ATOM   3672 H11S  OL    83       6.727  80.917  44.897  1.00  0.00           H  
ATOM   3673 C112  OL    83       7.888  80.541  43.110  1.00  0.00           C  
ATOM   3674 H12R  OL    83       8.335  79.679  42.615  1.00  0.00           H  
ATOM   3675 H12S  OL    83       7.098  80.920  42.472  1.00  0.00           H  
ATOM   3676 C113  OL    83       8.961  81.626  43.250  1.00  0.00           C  
ATOM   3677 H13R  OL    83       9.837  81.212  43.751  1.00  0.00           H  
ATOM   3678 H13S  OL    83       9.275  81.901  42.243  1.00  0.00           H  
ATOM   3679 C114  OL    83       8.467  82.868  44.017  1.00  0.00           C  
ATOM   3680 H14R  OL    83       7.446  83.105  43.707  1.00  0.00           H  
ATOM   3681 H14S  OL    83       8.442  82.648  45.087  1.00  0.00           H  
ATOM   3682 C115  OL    83       9.358  84.090  43.743  1.00  0.00           C  
ATOM   3683 H15R  OL    83       9.221  84.839  44.525  1.00  0.00           H  
ATOM   3684 H15S  OL    83      10.409  83.794  43.755  1.00  0.00           H  
ATOM   3685 C116  OL    83       9.005  84.692  42.374  1.00  0.00           C  
ATOM   3686 H16R  OL    83       9.130  83.935  41.601  1.00  0.00           H  
ATOM   3687 H16S  OL    83       7.952  84.968  42.366  1.00  0.00           H  
ATOM   3688 C117  OL    83       9.858  85.913  42.012  1.00  0.00           C  
ATOM   3689 H17R  OL    83       9.632  86.737  42.689  1.00  0.00           H  
ATOM   3690 H17S  OL    83      10.916  85.679  42.123  1.00  0.00           H  
ATOM   3691 C118  OL    83       9.588  86.349  40.568  1.00  0.00           C  
ATOM   3692 H18R  OL    83       9.915  85.577  39.865  1.00  0.00           H  
ATOM   3693 H18S  OL    83      10.136  87.266  40.355  1.00  0.00           H  
ATOM   3694 H18T  OL    83       8.521  86.531  40.422  1.00  0.00           H  
TER    3695       OL    83 
ATOM   3695  C1  CHL    84      67.393   2.805  54.140  1.00  0.00           C  
ATOM   3696  H11 CHL    84      68.055   2.092  53.650  1.00  0.00           H  
ATOM   3697  H12 CHL    84      66.453   2.284  54.329  1.00  0.00           H  
ATOM   3698  C2  CHL    84      67.994   3.192  55.517  1.00  0.00           C  
ATOM   3699  H21 CHL    84      67.293   3.830  56.055  1.00  0.00           H  
ATOM   3700  H22 CHL    84      68.152   2.314  56.145  1.00  0.00           H  
ATOM   3701  C3  CHL    84      69.315   3.949  55.334  1.00  0.00           C  
ATOM   3702  H31 CHL    84      70.016   3.326  54.777  1.00  0.00           H  
ATOM   3703  C4  CHL    84      69.051   5.237  54.549  1.00  0.00           C  
ATOM   3704  H41 CHL    84      68.399   5.880  55.145  1.00  0.00           H  
ATOM   3705  H42 CHL    84      69.992   5.778  54.435  1.00  0.00           H  
ATOM   3706  C5  CHL    84      68.413   4.931  53.192  1.00  0.00           C  
ATOM   3707  C6  CHL    84      68.975   5.419  52.094  1.00  0.00           C  
ATOM   3708  H61 CHL    84      69.858   6.048  52.190  1.00  0.00           H  
ATOM   3709  C7  CHL    84      68.485   5.158  50.687  1.00  0.00           C  
ATOM   3710  H71 CHL    84      68.550   6.066  50.084  1.00  0.00           H  
ATOM   3711  H72 CHL    84      69.173   4.445  50.237  1.00  0.00           H  
ATOM   3712  C8  CHL    84      67.042   4.602  50.639  1.00  0.00           C  
ATOM   3713  H81 CHL    84      66.359   5.430  50.835  1.00  0.00           H  
ATOM   3714  C9  CHL    84      66.891   3.486  51.725  1.00  0.00           C  
ATOM   3715  H91 CHL    84      67.665   2.747  51.493  1.00  0.00           H  
ATOM   3716  C10 CHL    84      67.169   4.022  53.182  1.00  0.00           C  
ATOM   3717  C11 CHL    84      65.543   2.715  51.603  1.00  0.00           C  
ATOM   3718 H111 CHL    84      65.545   1.860  52.280  1.00  0.00           H  
ATOM   3719 H112 CHL    84      64.713   3.354  51.905  1.00  0.00           H  
ATOM   3720  C12 CHL    84      65.269   2.185  50.176  1.00  0.00           C  
ATOM   3721 H121 CHL    84      65.989   1.405  49.933  1.00  0.00           H  
ATOM   3722 H122 CHL    84      64.284   1.717  50.182  1.00  0.00           H  
ATOM   3723  C13 CHL    84      65.359   3.301  49.106  1.00  0.00           C  
ATOM   3724  C14 CHL    84      66.750   3.975  49.249  1.00  0.00           C  
ATOM   3725 H141 CHL    84      67.491   3.178  49.157  1.00  0.00           H  
ATOM   3726  C15 CHL    84      66.925   4.824  47.975  1.00  0.00           C  
ATOM   3727 H151 CHL    84      66.466   5.803  48.108  1.00  0.00           H  
ATOM   3728 H152 CHL    84      67.977   4.971  47.715  1.00  0.00           H  
ATOM   3729  C16 CHL    84      66.171   4.005  46.894  1.00  0.00           C  
ATOM   3730 H161 CHL    84      65.417   4.634  46.412  1.00  0.00           H  
ATOM   3731 H162 CHL    84      66.862   3.652  46.124  1.00  0.00           H  
ATOM   3732  C17 CHL    84      65.500   2.803  47.632  1.00  0.00           C  
ATOM   3733 H171 CHL    84      66.240   1.996  47.663  1.00  0.00           H  
ATOM   3734  C18 CHL    84      64.171   4.293  49.296  1.00  0.00           C  
ATOM   3735 H181 CHL    84      64.261   4.857  50.225  1.00  0.00           H  
ATOM   3736 H182 CHL    84      63.231   3.745  49.353  1.00  0.00           H  
ATOM   3737 H183 CHL    84      64.099   5.003  48.474  1.00  0.00           H  
ATOM   3738  C19 CHL    84      65.970   4.842  53.723  1.00  0.00           C  
ATOM   3739 H191 CHL    84      66.283   5.449  54.572  1.00  0.00           H  
ATOM   3740 H192 CHL    84      65.168   4.189  54.071  1.00  0.00           H  
ATOM   3741 H193 CHL    84      65.553   5.514  52.974  1.00  0.00           H  
ATOM   3742  C20 CHL    84      64.278   2.209  46.854  1.00  0.00           C  
ATOM   3743 H201 CHL    84      63.593   3.011  46.572  1.00  0.00           H  
ATOM   3744  C21 CHL    84      63.461   1.199  47.689  1.00  0.00           C  
ATOM   3745 H211 CHL    84      62.710   0.711  47.072  1.00  0.00           H  
ATOM   3746 H212 CHL    84      62.898   1.711  48.466  1.00  0.00           H  
ATOM   3747 H213 CHL    84      64.090   0.429  48.146  1.00  0.00           H  
ATOM   3748  C22 CHL    84      64.823   1.558  45.547  1.00  0.00           C  
ATOM   3749 H221 CHL    84      65.291   2.340  44.946  1.00  0.00           H  
ATOM   3750 H222 CHL    84      65.608   0.849  45.818  1.00  0.00           H  
ATOM   3751  C23 CHL    84      63.805   0.813  44.656  1.00  0.00           C  
ATOM   3752 H231 CHL    84      63.396  -0.031  45.210  1.00  0.00           H  
ATOM   3753 H232 CHL    84      62.977   1.485  44.433  1.00  0.00           H  
ATOM   3754  C24 CHL    84      64.417   0.241  43.354  1.00  0.00           C  
ATOM   3755 H241 CHL    84      63.777  -0.562  42.982  1.00  0.00           H  
ATOM   3756 H242 CHL    84      65.386  -0.205  43.586  1.00  0.00           H  
ATOM   3757  C25 CHL    84      64.577   1.259  42.215  1.00  0.00           C  
ATOM   3758 H251 CHL    84      65.117   2.133  42.582  1.00  0.00           H  
ATOM   3759  C26 CHL    84      63.193   1.665  41.688  1.00  0.00           C  
ATOM   3760 H261 CHL    84      62.594   2.084  42.495  1.00  0.00           H  
ATOM   3761 H262 CHL    84      62.665   0.799  41.285  1.00  0.00           H  
ATOM   3762 H263 CHL    84      63.260   2.402  40.888  1.00  0.00           H  
ATOM   3763  C27 CHL    84      65.398   0.654  41.075  1.00  0.00           C  
ATOM   3764 H271 CHL    84      65.746   1.451  40.417  1.00  0.00           H  
ATOM   3765 H272 CHL    84      64.797  -0.043  40.488  1.00  0.00           H  
ATOM   3766 H273 CHL    84      66.269   0.125  41.469  1.00  0.00           H  
ATOM   3767  O1  CHL    84      69.861   4.273  56.604  1.00  0.00           O  
ATOM   3768  HO1 CHL    84      69.122   4.710  57.104  1.00  0.00           H  
TER    3769      CHL    84 
ATOM   3769 C116  PA    85      53.812  23.397  42.789  1.00  0.00           C  
ATOM   3770 H16R  PA    85      54.849  23.057  42.747  1.00  0.00           H  
ATOM   3771 H16S  PA    85      53.617  24.037  41.927  1.00  0.00           H  
ATOM   3772 H16T  PA    85      53.165  22.518  42.727  1.00  0.00           H  
ATOM   3773 C115  PA    85      53.564  24.165  44.096  1.00  0.00           C  
ATOM   3774 H15R  PA    85      52.495  24.353  44.214  1.00  0.00           H  
ATOM   3775 H15S  PA    85      54.061  25.137  44.047  1.00  0.00           H  
ATOM   3776 C114  PA    85      54.117  23.371  45.291  1.00  0.00           C  
ATOM   3777 H14R  PA    85      55.202  23.316  45.193  1.00  0.00           H  
ATOM   3778 H14S  PA    85      53.740  22.346  45.276  1.00  0.00           H  
ATOM   3779 C113  PA    85      53.825  24.006  46.654  1.00  0.00           C  
ATOM   3780 H13R  PA    85      54.253  25.009  46.645  1.00  0.00           H  
ATOM   3781 H13S  PA    85      54.355  23.427  47.413  1.00  0.00           H  
ATOM   3782 C112  PA    85      52.338  24.105  47.048  1.00  0.00           C  
ATOM   3783 H12R  PA    85      51.887  24.944  46.512  1.00  0.00           H  
ATOM   3784 H12S  PA    85      52.301  24.327  48.115  1.00  0.00           H  
ATOM   3785 C111  PA    85      51.527  22.818  46.788  1.00  0.00           C  
ATOM   3786 H11R  PA    85      52.059  21.978  47.239  1.00  0.00           H  
ATOM   3787 H11S  PA    85      51.466  22.644  45.712  1.00  0.00           H  
ATOM   3788 C110  PA    85      50.080  22.860  47.317  1.00  0.00           C  
ATOM   3789 H10R  PA    85      49.596  23.749  46.913  1.00  0.00           H  
ATOM   3790 H10S  PA    85      50.064  22.955  48.406  1.00  0.00           H  
ATOM   3791  C19  PA    85      49.272  21.628  46.856  1.00  0.00           C  
ATOM   3792  H9R  PA    85      49.457  21.471  45.793  1.00  0.00           H  
ATOM   3793  H9S  PA    85      48.203  21.840  46.944  1.00  0.00           H  
ATOM   3794  C18  PA    85      49.611  20.326  47.609  1.00  0.00           C  
ATOM   3795  H8R  PA    85      50.674  20.267  47.844  1.00  0.00           H  
ATOM   3796  H8S  PA    85      49.384  19.467  46.972  1.00  0.00           H  
ATOM   3797  C17  PA    85      48.788  20.198  48.890  1.00  0.00           C  
ATOM   3798  H7R  PA    85      47.736  20.313  48.620  1.00  0.00           H  
ATOM   3799  H7S  PA    85      49.056  20.987  49.596  1.00  0.00           H  
ATOM   3800  C16  PA    85      49.000  18.818  49.524  1.00  0.00           C  
ATOM   3801  H6R  PA    85      50.012  18.740  49.931  1.00  0.00           H  
ATOM   3802  H6S  PA    85      48.922  18.058  48.743  1.00  0.00           H  
ATOM   3803  C15  PA    85      47.945  18.515  50.604  1.00  0.00           C  
ATOM   3804  H5R  PA    85      47.739  17.445  50.575  1.00  0.00           H  
ATOM   3805  H5S  PA    85      47.007  19.018  50.353  1.00  0.00           H  
ATOM   3806  C14  PA    85      48.414  18.893  52.026  1.00  0.00           C  
ATOM   3807  H4R  PA    85      48.541  19.974  52.115  1.00  0.00           H  
ATOM   3808  H4S  PA    85      49.399  18.460  52.193  1.00  0.00           H  
ATOM   3809  C13  PA    85      47.506  18.354  53.151  1.00  0.00           C  
ATOM   3810  H3R  PA    85      48.139  18.108  54.004  1.00  0.00           H  
ATOM   3811  H3S  PA    85      47.034  17.422  52.829  1.00  0.00           H  
ATOM   3812  C12  PA    85      46.429  19.348  53.617  1.00  0.00           C  
ATOM   3813  H2R  PA    85      45.700  19.476  52.816  1.00  0.00           H  
ATOM   3814  H2S  PA    85      46.895  20.308  53.849  1.00  0.00           H  
ATOM   3815  C11  PC    86      45.707  18.855  54.844  1.00  0.00           C  
ATOM   3816  O12  PC    86      45.874  19.289  55.970  1.00  0.00           O  
ATOM   3817  O11  PC    86      44.894  17.828  54.552  1.00  0.00           O  
ATOM   3818  C1   PC    86      44.381  17.041  55.657  1.00  0.00           C  
ATOM   3819  HR   PC    86      43.700  17.645  56.255  1.00  0.00           H  
ATOM   3820  HS   PC    86      45.213  16.723  56.289  1.00  0.00           H  
ATOM   3821  C2   PC    86      43.668  15.797  55.084  1.00  0.00           C  
ATOM   3822  HX   PC    86      42.817  16.142  54.487  1.00  0.00           H  
ATOM   3823  C3   PC    86      43.187  14.835  56.190  1.00  0.00           C  
ATOM   3824  HA   PC    86      42.726  13.952  55.740  1.00  0.00           H  
ATOM   3825  HB   PC    86      42.426  15.345  56.792  1.00  0.00           H  
ATOM   3826  O31  PC    86      44.280  14.418  57.057  1.00  0.00           O  
ATOM   3827  P31  PC    86      43.980  14.045  58.573  1.00  0.00           P  
ATOM   3828  O32  PC    86      43.993  15.461  59.278  1.00  0.00           O  
ATOM   3829  C31  PC    86      45.225  16.199  59.436  1.00  0.00           C  
ATOM   3830  H1A  PC    86      45.049  17.235  59.136  1.00  0.00           H  
ATOM   3831  H1B  PC    86      46.011  15.779  58.795  1.00  0.00           H  
ATOM   3832  C32  PC    86      45.675  16.172  60.908  1.00  0.00           C  
ATOM   3833  H2A  PC    86      46.620  16.712  60.986  1.00  0.00           H  
ATOM   3834  H2B  PC    86      45.846  15.145  61.228  1.00  0.00           H  
ATOM   3835  N31  PC    86      44.768  16.802  61.931  1.00  0.00           N  
ATOM   3836  C33  PC    86      43.573  15.952  62.168  1.00  0.00           C  
ATOM   3837  H3A  PC    86      43.924  14.941  62.379  1.00  0.00           H  
ATOM   3838  H3B  PC    86      42.978  15.968  61.255  1.00  0.00           H  
ATOM   3839  H3C  PC    86      43.014  16.357  63.013  1.00  0.00           H  
ATOM   3840  C34  PC    86      45.499  16.897  63.221  1.00  0.00           C  
ATOM   3841  H4A  PC    86      44.877  17.447  63.929  1.00  0.00           H  
ATOM   3842  H4B  PC    86      46.434  17.426  63.046  1.00  0.00           H  
ATOM   3843  H4C  PC    86      45.707  15.895  63.601  1.00  0.00           H  
ATOM   3844  C35  PC    86      44.336  18.170  61.501  1.00  0.00           C  
ATOM   3845  H5A  PC    86      44.049  18.745  62.383  1.00  0.00           H  
ATOM   3846  H5B  PC    86      43.496  18.081  60.805  1.00  0.00           H  
ATOM   3847  H5C  PC    86      45.178  18.656  61.008  1.00  0.00           H  
ATOM   3848  O33  PC    86      42.626  13.457  58.620  1.00  0.00           O  
ATOM   3849  O34  PC    86      45.102  13.244  59.118  1.00  0.00           O  
ATOM   3850  O21  PC    86      44.629  15.095  54.250  1.00  0.00           O  
ATOM   3851  C21  PC    86      44.201  14.472  53.141  1.00  0.00           C  
ATOM   3852  O22  PC    86      43.034  14.199  52.922  1.00  0.00           O  
ATOM   3853  C12  OL    87      45.347  14.177  52.204  1.00  0.00           C  
ATOM   3854  H2R  OL    87      46.078  14.976  52.339  1.00  0.00           H  
ATOM   3855  H2S  OL    87      45.828  13.242  52.499  1.00  0.00           H  
ATOM   3856  C13  OL    87      44.920  14.121  50.721  1.00  0.00           C  
ATOM   3857  H3R  OL    87      44.687  13.087  50.457  1.00  0.00           H  
ATOM   3858  H3S  OL    87      44.013  14.711  50.584  1.00  0.00           H  
ATOM   3859  C14  OL    87      45.995  14.668  49.761  1.00  0.00           C  
ATOM   3860  H4R  OL    87      46.262  15.686  50.056  1.00  0.00           H  
ATOM   3861  H4S  OL    87      46.889  14.049  49.841  1.00  0.00           H  
ATOM   3862  C15  OL    87      45.499  14.670  48.300  1.00  0.00           C  
ATOM   3863  H5R  OL    87      45.238  13.654  48.000  1.00  0.00           H  
ATOM   3864  H5S  OL    87      44.584  15.263  48.238  1.00  0.00           H  
ATOM   3865  C16  OL    87      46.516  15.235  47.288  1.00  0.00           C  
ATOM   3866  H6R  OL    87      46.109  15.127  46.284  1.00  0.00           H  
ATOM   3867  H6S  OL    87      46.638  16.306  47.466  1.00  0.00           H  
ATOM   3868  C17  OL    87      47.898  14.555  47.298  1.00  0.00           C  
ATOM   3869  H7R  OL    87      48.468  14.926  46.443  1.00  0.00           H  
ATOM   3870  H7S  OL    87      48.436  14.858  48.199  1.00  0.00           H  
ATOM   3871  C18  OL    87      47.867  13.017  47.219  1.00  0.00           C  
ATOM   3872  H8R  OL    87      48.894  12.654  47.267  1.00  0.00           H  
ATOM   3873  H8S  OL    87      47.351  12.621  48.096  1.00  0.00           H  
ATOM   3874  C19  OL    87      47.169  12.527  45.965  1.00  0.00           C  
ATOM   3875  H9R  OL    87      46.087  12.638  45.967  1.00  0.00           H  
ATOM   3876 C110  OL    87      47.738  11.961  44.904  1.00  0.00           C  
ATOM   3877 H10R  OL    87      47.102  11.638  44.086  1.00  0.00           H  
ATOM   3878 C111  OL    87      49.215  11.789  44.624  1.00  0.00           C  
ATOM   3879 H11R  OL    87      49.416  12.136  43.608  1.00  0.00           H  
ATOM   3880 H11S  OL    87      49.839  12.397  45.285  1.00  0.00           H  
ATOM   3881 C112  OL    87      49.612  10.304  44.693  1.00  0.00           C  
ATOM   3882 H12R  OL    87      48.962   9.727  44.034  1.00  0.00           H  
ATOM   3883 H12S  OL    87      50.629  10.189  44.312  1.00  0.00           H  
ATOM   3884 C113  OL    87      49.546   9.731  46.120  1.00  0.00           C  
ATOM   3885 H13R  OL    87      49.783  10.530  46.826  1.00  0.00           H  
ATOM   3886 H13S  OL    87      48.533   9.395  46.359  1.00  0.00           H  
ATOM   3887 C114  OL    87      50.570   8.592  46.311  1.00  0.00           C  
ATOM   3888 H14R  OL    87      51.550   8.993  46.044  1.00  0.00           H  
ATOM   3889 H14S  OL    87      50.630   8.341  47.371  1.00  0.00           H  
ATOM   3890 C115  OL    87      50.339   7.306  45.477  1.00  0.00           C  
ATOM   3891 H15R  OL    87      50.521   7.527  44.423  1.00  0.00           H  
ATOM   3892 H15S  OL    87      51.091   6.572  45.779  1.00  0.00           H  
ATOM   3893 C116  OL    87      48.937   6.667  45.592  1.00  0.00           C  
ATOM   3894 H16R  OL    87      48.216   7.330  45.119  1.00  0.00           H  
ATOM   3895 H16S  OL    87      48.904   5.744  45.012  1.00  0.00           H  
ATOM   3896 C117  OL    87      48.515   6.380  47.047  1.00  0.00           C  
ATOM   3897 H17R  OL    87      49.282   5.766  47.524  1.00  0.00           H  
ATOM   3898 H17S  OL    87      48.464   7.321  47.597  1.00  0.00           H  
ATOM   3899 C118  OL    87      47.161   5.659  47.173  1.00  0.00           C  
ATOM   3900 H18R  OL    87      47.228   4.649  46.765  1.00  0.00           H  
ATOM   3901 H18S  OL    87      46.371   6.202  46.647  1.00  0.00           H  
ATOM   3902 H18T  OL    87      46.879   5.579  48.225  1.00  0.00           H  
TER    3903       OL    87 
ATOM   3903  C1  CHL    88       5.039  72.171  53.135  1.00  0.00           C  
ATOM   3904  H11 CHL    88       5.208  71.092  53.213  1.00  0.00           H  
ATOM   3905  H12 CHL    88       4.015  72.292  52.778  1.00  0.00           H  
ATOM   3906  C2  CHL    88       5.156  72.790  54.549  1.00  0.00           C  
ATOM   3907  H21 CHL    88       4.848  73.836  54.510  1.00  0.00           H  
ATOM   3908  H22 CHL    88       4.478  72.272  55.228  1.00  0.00           H  
ATOM   3909  C3  CHL    88       6.592  72.682  55.101  1.00  0.00           C  
ATOM   3910  H31 CHL    88       6.865  71.630  55.181  1.00  0.00           H  
ATOM   3911  C4  CHL    88       7.587  73.375  54.162  1.00  0.00           C  
ATOM   3912  H41 CHL    88       7.414  74.452  54.146  1.00  0.00           H  
ATOM   3913  H42 CHL    88       8.602  73.233  54.543  1.00  0.00           H  
ATOM   3914  C5  CHL    88       7.458  72.789  52.768  1.00  0.00           C  
ATOM   3915  C6  CHL    88       8.533  72.251  52.218  1.00  0.00           C  
ATOM   3916  H61 CHL    88       9.481  72.292  52.745  1.00  0.00           H  
ATOM   3917  C7  CHL    88       8.538  71.566  50.887  1.00  0.00           C  
ATOM   3918  H71 CHL    88       9.488  71.760  50.389  1.00  0.00           H  
ATOM   3919  H72 CHL    88       8.480  70.490  51.046  1.00  0.00           H  
ATOM   3920  C8  CHL    88       7.363  72.031  50.013  1.00  0.00           C  
ATOM   3921  H81 CHL    88       7.560  73.061  49.714  1.00  0.00           H  
ATOM   3922  C9  CHL    88       6.030  71.917  50.813  1.00  0.00           C  
ATOM   3923  H91 CHL    88       5.979  70.870  51.128  1.00  0.00           H  
ATOM   3924  C10 CHL    88       6.057  72.784  52.125  1.00  0.00           C  
ATOM   3925  C11 CHL    88       4.780  72.168  49.898  1.00  0.00           C  
ATOM   3926 H111 CHL    88       3.860  71.959  50.450  1.00  0.00           H  
ATOM   3927 H112 CHL    88       4.731  73.214  49.590  1.00  0.00           H  
ATOM   3928  C12 CHL    88       4.792  71.305  48.612  1.00  0.00           C  
ATOM   3929 H121 CHL    88       4.675  70.255  48.894  1.00  0.00           H  
ATOM   3930 H122 CHL    88       3.923  71.558  48.006  1.00  0.00           H  
ATOM   3931  C13 CHL    88       6.115  71.488  47.813  1.00  0.00           C  
ATOM   3932  C14 CHL    88       7.262  71.123  48.775  1.00  0.00           C  
ATOM   3933 H141 CHL    88       7.066  70.117  49.149  1.00  0.00           H  
ATOM   3934  C15 CHL    88       8.498  70.988  47.891  1.00  0.00           C  
ATOM   3935 H151 CHL    88       8.889  71.972  47.627  1.00  0.00           H  
ATOM   3936 H152 CHL    88       9.288  70.409  48.374  1.00  0.00           H  
ATOM   3937  C16 CHL    88       7.920  70.276  46.655  1.00  0.00           C  
ATOM   3938 H161 CHL    88       8.344  70.712  45.749  1.00  0.00           H  
ATOM   3939 H162 CHL    88       8.188  69.218  46.696  1.00  0.00           H  
ATOM   3940  C17 CHL    88       6.364  70.425  46.703  1.00  0.00           C  
ATOM   3941 H171 CHL    88       5.966  69.466  47.052  1.00  0.00           H  
ATOM   3942  C18 CHL    88       6.269  72.944  47.247  1.00  0.00           C  
ATOM   3943 H181 CHL    88       7.149  73.017  46.604  1.00  0.00           H  
ATOM   3944 H182 CHL    88       6.359  73.699  48.026  1.00  0.00           H  
ATOM   3945 H183 CHL    88       5.416  73.229  46.636  1.00  0.00           H  
ATOM   3946  C19 CHL    88       5.686  74.259  51.816  1.00  0.00           C  
ATOM   3947 H191 CHL    88       6.352  74.650  51.048  1.00  0.00           H  
ATOM   3948 H192 CHL    88       5.801  74.895  52.691  1.00  0.00           H  
ATOM   3949 H193 CHL    88       4.657  74.376  51.473  1.00  0.00           H  
ATOM   3950  C20 CHL    88       5.751  70.730  45.302  1.00  0.00           C  
ATOM   3951 H201 CHL    88       6.212  71.639  44.911  1.00  0.00           H  
ATOM   3952  C21 CHL    88       4.229  70.934  45.349  1.00  0.00           C  
ATOM   3953 H211 CHL    88       3.828  71.083  44.344  1.00  0.00           H  
ATOM   3954 H212 CHL    88       3.966  71.810  45.933  1.00  0.00           H  
ATOM   3955 H213 CHL    88       3.753  70.056  45.790  1.00  0.00           H  
ATOM   3956  C22 CHL    88       6.017  69.564  44.327  1.00  0.00           C  
ATOM   3957 H221 CHL    88       6.936  69.061  44.608  1.00  0.00           H  
ATOM   3958 H222 CHL    88       5.227  68.817  44.418  1.00  0.00           H  
ATOM   3959  C23 CHL    88       6.172  69.991  42.859  1.00  0.00           C  
ATOM   3960 H231 CHL    88       6.031  69.114  42.228  1.00  0.00           H  
ATOM   3961 H232 CHL    88       5.424  70.734  42.574  1.00  0.00           H  
ATOM   3962  C24 CHL    88       7.594  70.536  42.665  1.00  0.00           C  
ATOM   3963 H241 CHL    88       7.722  71.443  43.256  1.00  0.00           H  
ATOM   3964 H242 CHL    88       8.296  69.795  43.054  1.00  0.00           H  
ATOM   3965  C25 CHL    88       7.976  70.852  41.220  1.00  0.00           C  
ATOM   3966 H251 CHL    88       7.794  69.983  40.588  1.00  0.00           H  
ATOM   3967  C26 CHL    88       9.469  71.158  41.202  1.00  0.00           C  
ATOM   3968 H261 CHL    88       9.697  71.966  41.897  1.00  0.00           H  
ATOM   3969 H262 CHL    88       9.789  71.447  40.202  1.00  0.00           H  
ATOM   3970 H263 CHL    88      10.022  70.267  41.503  1.00  0.00           H  
ATOM   3971  C27 CHL    88       7.192  72.050  40.684  1.00  0.00           C  
ATOM   3972 H271 CHL    88       6.131  71.816  40.603  1.00  0.00           H  
ATOM   3973 H272 CHL    88       7.560  72.315  39.692  1.00  0.00           H  
ATOM   3974 H273 CHL    88       7.306  72.908  41.349  1.00  0.00           H  
ATOM   3975  O1  CHL    88       6.666  73.290  56.383  1.00  0.00           O  
ATOM   3976  HO1 CHL    88       7.287  72.710  56.905  1.00  0.00           H  
TER    3977      CHL    88 
ATOM   3977 C116  PA    89      44.069  53.783  41.418  1.00  0.00           C  
ATOM   3978 H16R  PA    89      43.495  54.669  41.701  1.00  0.00           H  
ATOM   3979 H16S  PA    89      44.023  53.693  40.331  1.00  0.00           H  
ATOM   3980 H16T  PA    89      45.110  53.941  41.703  1.00  0.00           H  
ATOM   3981 C115  PA    89      43.487  52.522  42.091  1.00  0.00           C  
ATOM   3982 H15R  PA    89      43.488  51.699  41.373  1.00  0.00           H  
ATOM   3983 H15S  PA    89      42.439  52.711  42.338  1.00  0.00           H  
ATOM   3984 C114  PA    89      44.236  52.068  43.367  1.00  0.00           C  
ATOM   3985 H14R  PA    89      44.580  52.938  43.928  1.00  0.00           H  
ATOM   3986 H14S  PA    89      45.118  51.487  43.094  1.00  0.00           H  
ATOM   3987 C113  PA    89      43.311  51.201  44.244  1.00  0.00           C  
ATOM   3988 H13R  PA    89      42.862  50.440  43.605  1.00  0.00           H  
ATOM   3989 H13S  PA    89      42.489  51.826  44.608  1.00  0.00           H  
ATOM   3990 C112  PA    89      43.975  50.502  45.454  1.00  0.00           C  
ATOM   3991 H12R  PA    89      43.185  50.052  46.056  1.00  0.00           H  
ATOM   3992 H12S  PA    89      44.456  51.243  46.092  1.00  0.00           H  
ATOM   3993 C111  PA    89      44.983  49.387  45.097  1.00  0.00           C  
ATOM   3994 H11R  PA    89      45.897  49.820  44.689  1.00  0.00           H  
ATOM   3995 H11S  PA    89      44.545  48.747  44.328  1.00  0.00           H  
ATOM   3996 C110  PA    89      45.331  48.501  46.310  1.00  0.00           C  
ATOM   3997 H10R  PA    89      45.753  47.559  45.959  1.00  0.00           H  
ATOM   3998 H10S  PA    89      44.408  48.246  46.830  1.00  0.00           H  
ATOM   3999  C19  PA    89      46.330  49.128  47.297  1.00  0.00           C  
ATOM   4000  H9R  PA    89      46.141  50.196  47.425  1.00  0.00           H  
ATOM   4001  H9S  PA    89      47.329  49.024  46.875  1.00  0.00           H  
ATOM   4002  C18  PA    89      46.300  48.450  48.676  1.00  0.00           C  
ATOM   4003  H8R  PA    89      47.177  48.774  49.237  1.00  0.00           H  
ATOM   4004  H8S  PA    89      46.347  47.361  48.584  1.00  0.00           H  
ATOM   4005  C17  PA    89      45.073  48.852  49.501  1.00  0.00           C  
ATOM   4006  H7R  PA    89      44.151  48.537  49.009  1.00  0.00           H  
ATOM   4007  H7S  PA    89      45.056  49.941  49.589  1.00  0.00           H  
ATOM   4008  C16  PA    89      45.158  48.223  50.898  1.00  0.00           C  
ATOM   4009  H6R  PA    89      46.193  48.229  51.241  1.00  0.00           H  
ATOM   4010  H6S  PA    89      44.837  47.183  50.849  1.00  0.00           H  
ATOM   4011  C15  PA    89      44.316  48.992  51.914  1.00  0.00           C  
ATOM   4012  H5R  PA    89      43.260  48.926  51.641  1.00  0.00           H  
ATOM   4013  H5S  PA    89      44.612  50.044  51.895  1.00  0.00           H  
ATOM   4014  C14  PA    89      44.539  48.457  53.332  1.00  0.00           C  
ATOM   4015  H4R  PA    89      45.591  48.581  53.604  1.00  0.00           H  
ATOM   4016  H4S  PA    89      44.331  47.384  53.368  1.00  0.00           H  
ATOM   4017  C13  PA    89      43.629  49.238  54.298  1.00  0.00           C  
ATOM   4018  H3R  PA    89      42.599  49.210  53.934  1.00  0.00           H  
ATOM   4019  H3S  PA    89      43.937  50.285  54.332  1.00  0.00           H  
ATOM   4020  C12  PA    89      43.669  48.667  55.714  1.00  0.00           C  
ATOM   4021  H2R  PA    89      44.691  48.694  56.095  1.00  0.00           H  
ATOM   4022  H2S  PA    89      43.359  47.624  55.683  1.00  0.00           H  
ATOM   4023  C11  PS    90      42.754  49.431  56.638  1.00  0.00           C  
ATOM   4024  O12  PS    90      43.154  50.151  57.534  1.00  0.00           O  
ATOM   4025  O11  PS    90      41.454  49.166  56.405  1.00  0.00           O  
ATOM   4026  C1   PS    90      40.492  49.511  57.443  1.00  0.00           C  
ATOM   4027  HR   PS    90      40.907  49.242  58.415  1.00  0.00           H  
ATOM   4028  HS   PS    90      39.613  48.884  57.270  1.00  0.00           H  
ATOM   4029  C2   PS    90      40.061  51.005  57.413  1.00  0.00           C  
ATOM   4030  HX   PS    90      40.931  51.647  57.525  1.00  0.00           H  
ATOM   4031  C3   PS    90      39.080  51.333  58.566  1.00  0.00           C  
ATOM   4032  HA   PS    90      38.230  50.664  58.471  1.00  0.00           H  
ATOM   4033  HB   PS    90      38.717  52.358  58.448  1.00  0.00           H  
ATOM   4034  O31  PS    90      39.658  51.169  59.915  1.00  0.00           O  
ATOM   4035  P31  PS    90      40.763  52.163  60.531  1.00  0.00           P  
ATOM   4036  O32  PS    90      42.114  51.329  60.408  1.00  0.00           O  
ATOM   4037  C31  PS    90      42.409  50.258  61.345  1.00  0.00           C  
ATOM   4038  H1A  PS    90      41.834  49.370  61.080  1.00  0.00           H  
ATOM   4039  H1B  PS    90      42.139  50.584  62.360  1.00  0.00           H  
ATOM   4040  C32  PS    90      43.915  49.958  61.305  1.00  0.00           C  
ATOM   4041  H2A  PS    90      44.454  50.878  61.523  1.00  0.00           H  
ATOM   4042  N31  PS    90      44.355  49.546  59.916  1.00  0.00           N  
ATOM   4043 HN1A  PS    90      44.014  48.593  59.671  1.00  0.00           H  
ATOM   4044 HN1B  PS    90      43.993  50.197  59.188  1.00  0.00           H  
ATOM   4045 HN1C  PS    90      45.394  49.540  59.796  1.00  0.00           H  
ATOM   4046  C33  PS    90      44.308  49.020  62.445  1.00  0.00           C  
ATOM   4047  O33  PS    90      40.841  53.357  59.663  1.00  0.00           O  
ATOM   4048  O34  PS    90      40.501  52.388  61.975  1.00  0.00           O  
ATOM   4049  O21  PS    90      39.367  51.317  56.165  1.00  0.00           O  
ATOM   4050  C21  PS    90      40.100  51.823  55.149  1.00  0.00           C  
ATOM   4051  O22  PS    90      41.309  51.955  55.171  1.00  0.00           O  
ATOM   4052  O35  PS    90      43.972  49.251  63.589  1.00  0.00           O  
ATOM   4053  O36  PS    90      45.108  48.130  62.229  1.00  0.00           O  
ATOM   4054  C12  OL    91      39.251  52.213  53.952  1.00  0.00           C  
ATOM   4055  H2R  OL    91      38.464  51.468  53.816  1.00  0.00           H  
ATOM   4056  H2S  OL    91      38.763  53.163  54.176  1.00  0.00           H  
ATOM   4057  C13  OL    91      40.090  52.347  52.653  1.00  0.00           C  
ATOM   4058  H3R  OL    91      40.746  53.219  52.734  1.00  0.00           H  
ATOM   4059  H3S  OL    91      40.733  51.472  52.572  1.00  0.00           H  
ATOM   4060  C14  OL    91      39.268  52.458  51.350  1.00  0.00           C  
ATOM   4061  H4R  OL    91      38.434  51.755  51.401  1.00  0.00           H  
ATOM   4062  H4S  OL    91      38.844  53.463  51.280  1.00  0.00           H  
ATOM   4063  C15  OL    91      40.091  52.182  50.064  1.00  0.00           C  
ATOM   4064  H5R  OL    91      39.517  52.549  49.214  1.00  0.00           H  
ATOM   4065  H5S  OL    91      41.011  52.771  50.099  1.00  0.00           H  
ATOM   4066  C16  OL    91      40.390  50.675  49.836  1.00  0.00           C  
ATOM   4067  H6R  OL    91      40.927  50.293  50.705  1.00  0.00           H  
ATOM   4068  H6S  OL    91      39.439  50.142  49.784  1.00  0.00           H  
ATOM   4069  C17  OL    91      41.200  50.314  48.563  1.00  0.00           C  
ATOM   4070  H7R  OL    91      42.116  50.906  48.532  1.00  0.00           H  
ATOM   4071  H7S  OL    91      41.526  49.275  48.611  1.00  0.00           H  
ATOM   4072  C18  OL    91      40.444  50.490  47.231  1.00  0.00           C  
ATOM   4073  H8R  OL    91      39.993  51.481  47.213  1.00  0.00           H  
ATOM   4074  H8S  OL    91      41.182  50.469  46.439  1.00  0.00           H  
ATOM   4075  C19  OL    91      39.386  49.422  46.999  1.00  0.00           C  
ATOM   4076  H9R  OL    91      38.666  49.306  47.807  1.00  0.00           H  
ATOM   4077 C110  OL    91      39.277  48.643  45.923  1.00  0.00           C  
ATOM   4078 H10R  OL    91      38.464  47.922  45.872  1.00  0.00           H  
ATOM   4079 C111  OL    91      40.167  48.662  44.696  1.00  0.00           C  
ATOM   4080 H11R  OL    91      41.046  49.288  44.833  1.00  0.00           H  
ATOM   4081 H11S  OL    91      40.526  47.655  44.484  1.00  0.00           H  
ATOM   4082 C112  OL    91      39.350  49.190  43.508  1.00  0.00           C  
ATOM   4083 H12R  OL    91      38.502  48.520  43.355  1.00  0.00           H  
ATOM   4084 H12S  OL    91      38.958  50.166  43.799  1.00  0.00           H  
ATOM   4085 C113  OL    91      40.132  49.336  42.184  1.00  0.00           C  
ATOM   4086 H13R  OL    91      41.203  49.354  42.399  1.00  0.00           H  
ATOM   4087 H13S  OL    91      39.957  48.460  41.554  1.00  0.00           H  
ATOM   4088 C114  OL    91      39.779  50.626  41.400  1.00  0.00           C  
ATOM   4089 H14R  OL    91      40.157  51.490  41.951  1.00  0.00           H  
ATOM   4090 H14S  OL    91      40.317  50.590  40.454  1.00  0.00           H  
ATOM   4091 C115  OL    91      38.278  50.866  41.109  1.00  0.00           C  
ATOM   4092 H15R  OL    91      37.896  50.060  40.479  1.00  0.00           H  
ATOM   4093 H15S  OL    91      37.720  50.834  42.047  1.00  0.00           H  
ATOM   4094 C116  OL    91      37.962  52.231  40.446  1.00  0.00           C  
ATOM   4095 H16R  OL    91      36.876  52.354  40.429  1.00  0.00           H  
ATOM   4096 H16S  OL    91      38.356  53.030  41.077  1.00  0.00           H  
ATOM   4097 C117  OL    91      38.497  52.400  39.005  1.00  0.00           C  
ATOM   4098 H17R  OL    91      39.586  52.300  38.991  1.00  0.00           H  
ATOM   4099 H17S  OL    91      38.079  51.601  38.397  1.00  0.00           H  
ATOM   4100 C118  OL    91      38.100  53.735  38.337  1.00  0.00           C  
ATOM   4101 H18R  OL    91      37.015  53.803  38.243  1.00  0.00           H  
ATOM   4102 H18S  OL    91      38.518  53.814  37.331  1.00  0.00           H  
ATOM   4103 H18T  OL    91      38.461  54.587  38.916  1.00  0.00           H  
TER    4104       OL    91 
ATOM   4104  C1  CHL    92      14.219  43.886  53.832  1.00  0.00           C  
ATOM   4105  H11 CHL    92      13.527  43.116  53.484  1.00  0.00           H  
ATOM   4106  H12 CHL    92      13.902  44.826  53.379  1.00  0.00           H  
ATOM   4107  C2  CHL    92      14.053  43.968  55.373  1.00  0.00           C  
ATOM   4108  H21 CHL    92      14.601  44.826  55.769  1.00  0.00           H  
ATOM   4109  H22 CHL    92      12.998  44.129  55.601  1.00  0.00           H  
ATOM   4110  C3  CHL    92      14.499  42.674  56.082  1.00  0.00           C  
ATOM   4111  H31 CHL    92      13.805  41.870  55.823  1.00  0.00           H  
ATOM   4112  C4  CHL    92      15.928  42.291  55.658  1.00  0.00           C  
ATOM   4113  H41 CHL    92      16.632  42.993  56.114  1.00  0.00           H  
ATOM   4114  H42 CHL    92      16.158  41.309  56.073  1.00  0.00           H  
ATOM   4115  C5  CHL    92      16.105  42.268  54.141  1.00  0.00           C  
ATOM   4116  C6  CHL    92      16.614  41.182  53.576  1.00  0.00           C  
ATOM   4117  H61 CHL    92      16.874  40.324  54.191  1.00  0.00           H  
ATOM   4118  C7  CHL    92      16.845  41.013  52.100  1.00  0.00           C  
ATOM   4119  H71 CHL    92      17.810  40.528  51.941  1.00  0.00           H  
ATOM   4120  H72 CHL    92      16.082  40.333  51.724  1.00  0.00           H  
ATOM   4121  C8  CHL    92      16.786  42.343  51.319  1.00  0.00           C  
ATOM   4122  H81 CHL    92      17.702  42.902  51.514  1.00  0.00           H  
ATOM   4123  C9  CHL    92      15.562  43.178  51.794  1.00  0.00           C  
ATOM   4124  H91 CHL    92      14.702  42.514  51.668  1.00  0.00           H  
ATOM   4125  C10 CHL    92      15.648  43.502  53.345  1.00  0.00           C  
ATOM   4126  C11 CHL    92      15.283  44.408  50.851  1.00  0.00           C  
ATOM   4127 H111 CHL    92      14.312  44.839  51.100  1.00  0.00           H  
ATOM   4128 H112 CHL    92      16.016  45.196  51.010  1.00  0.00           H  
ATOM   4129  C12 CHL    92      15.307  44.067  49.330  1.00  0.00           C  
ATOM   4130 H121 CHL    92      14.433  43.454  49.097  1.00  0.00           H  
ATOM   4131 H122 CHL    92      15.215  44.977  48.738  1.00  0.00           H  
ATOM   4132  C13 CHL    92      16.591  43.307  48.914  1.00  0.00           C  
ATOM   4133  C14 CHL    92      16.648  42.046  49.802  1.00  0.00           C  
ATOM   4134 H141 CHL    92      15.701  41.518  49.675  1.00  0.00           H  
ATOM   4135  C15 CHL    92      17.705  41.155  49.144  1.00  0.00           C  
ATOM   4136 H151 CHL    92      18.689  41.465  49.497  1.00  0.00           H  
ATOM   4137 H152 CHL    92      17.564  40.099  49.382  1.00  0.00           H  
ATOM   4138  C16 CHL    92      17.548  41.447  47.628  1.00  0.00           C  
ATOM   4139 H161 CHL    92      18.545  41.652  47.244  1.00  0.00           H  
ATOM   4140 H162 CHL    92      17.159  40.576  47.096  1.00  0.00           H  
ATOM   4141  C17 CHL    92      16.546  42.650  47.500  1.00  0.00           C  
ATOM   4142 H171 CHL    92      15.556  42.190  47.417  1.00  0.00           H  
ATOM   4143  C18 CHL    92      17.865  44.200  49.079  1.00  0.00           C  
ATOM   4144 H181 CHL    92      18.021  44.509  50.111  1.00  0.00           H  
ATOM   4145 H182 CHL    92      17.790  45.111  48.486  1.00  0.00           H  
ATOM   4146 H183 CHL    92      18.766  43.671  48.765  1.00  0.00           H  
ATOM   4147  C19 CHL    92      16.665  44.635  53.652  1.00  0.00           C  
ATOM   4148 H191 CHL    92      16.634  44.915  54.705  1.00  0.00           H  
ATOM   4149 H192 CHL    92      16.479  45.539  53.076  1.00  0.00           H  
ATOM   4150 H193 CHL    92      17.683  44.298  53.447  1.00  0.00           H  
ATOM   4151  C20 CHL    92      16.688  43.626  46.262  1.00  0.00           C  
ATOM   4152 H201 CHL    92      16.919  44.624  46.618  1.00  0.00           H  
ATOM   4153  C21 CHL    92      15.343  43.745  45.507  1.00  0.00           C  
ATOM   4154 H211 CHL    92      14.925  42.761  45.292  1.00  0.00           H  
ATOM   4155 H212 CHL    92      15.454  44.267  44.558  1.00  0.00           H  
ATOM   4156 H213 CHL    92      14.625  44.312  46.103  1.00  0.00           H  
ATOM   4157  C22 CHL    92      17.834  43.255  45.287  1.00  0.00           C  
ATOM   4158 H221 CHL    92      18.741  43.137  45.874  1.00  0.00           H  
ATOM   4159 H222 CHL    92      17.602  42.297  44.817  1.00  0.00           H  
ATOM   4160  C23 CHL    92      18.190  44.285  44.191  1.00  0.00           C  
ATOM   4161 H231 CHL    92      17.342  44.459  43.529  1.00  0.00           H  
ATOM   4162 H232 CHL    92      18.439  45.240  44.661  1.00  0.00           H  
ATOM   4163  C24 CHL    92      19.414  43.799  43.382  1.00  0.00           C  
ATOM   4164 H241 CHL    92      20.292  43.876  44.028  1.00  0.00           H  
ATOM   4165 H242 CHL    92      19.293  42.744  43.132  1.00  0.00           H  
ATOM   4166  C25 CHL    92      19.669  44.569  42.075  1.00  0.00           C  
ATOM   4167 H251 CHL    92      19.814  45.621  42.320  1.00  0.00           H  
ATOM   4168  C26 CHL    92      18.497  44.406  41.099  1.00  0.00           C  
ATOM   4169 H261 CHL    92      18.097  43.392  41.157  1.00  0.00           H  
ATOM   4170 H262 CHL    92      18.807  44.599  40.070  1.00  0.00           H  
ATOM   4171 H263 CHL    92      17.697  45.103  41.348  1.00  0.00           H  
ATOM   4172  C27 CHL    92      20.941  44.053  41.399  1.00  0.00           C  
ATOM   4173 H271 CHL    92      21.229  44.696  40.567  1.00  0.00           H  
ATOM   4174 H272 CHL    92      20.792  43.050  41.000  1.00  0.00           H  
ATOM   4175 H273 CHL    92      21.755  44.031  42.122  1.00  0.00           H  
ATOM   4176  O1  CHL    92      14.477  42.879  57.490  1.00  0.00           O  
ATOM   4177  HO1 CHL    92      13.952  42.134  57.880  1.00  0.00           H  
TER    4178      CHL    92 
ATOM   4178 C116  PA    93      74.840  71.761  39.575  1.00  0.00           C  
ATOM   4179 H16R  PA    93      75.624  72.330  39.072  1.00  0.00           H  
ATOM   4180 H16S  PA    93      73.945  72.373  39.612  1.00  0.00           H  
ATOM   4181 H16T  PA    93      74.620  70.881  38.974  1.00  0.00           H  
ATOM   4182 C115  PA    93      75.275  71.378  40.999  1.00  0.00           C  
ATOM   4183 H15R  PA    93      75.911  70.492  40.960  1.00  0.00           H  
ATOM   4184 H15S  PA    93      74.397  71.126  41.595  1.00  0.00           H  
ATOM   4185 C114  PA    93      76.047  72.547  41.641  1.00  0.00           C  
ATOM   4186 H14R  PA    93      75.349  73.365  41.839  1.00  0.00           H  
ATOM   4187 H14S  PA    93      76.778  72.918  40.920  1.00  0.00           H  
ATOM   4188 C113  PA    93      76.831  72.191  42.923  1.00  0.00           C  
ATOM   4189 H13R  PA    93      77.434  73.059  43.192  1.00  0.00           H  
ATOM   4190 H13S  PA    93      77.528  71.378  42.701  1.00  0.00           H  
ATOM   4191 C112  PA    93      75.930  71.793  44.110  1.00  0.00           C  
ATOM   4192 H12R  PA    93      75.409  70.871  43.841  1.00  0.00           H  
ATOM   4193 H12S  PA    93      75.163  72.557  44.248  1.00  0.00           H  
ATOM   4194 C111  PA    93      76.652  71.558  45.462  1.00  0.00           C  
ATOM   4195 H11R  PA    93      77.467  70.844  45.315  1.00  0.00           H  
ATOM   4196 H11S  PA    93      75.924  71.095  46.133  1.00  0.00           H  
ATOM   4197 C110  PA    93      77.189  72.830  46.165  1.00  0.00           C  
ATOM   4198 H10R  PA    93      76.424  73.605  46.104  1.00  0.00           H  
ATOM   4199 H10S  PA    93      78.063  73.207  45.634  1.00  0.00           H  
ATOM   4200  C19  PA    93      77.587  72.645  47.653  1.00  0.00           C  
ATOM   4201  H9R  PA    93      76.714  72.322  48.221  1.00  0.00           H  
ATOM   4202  H9S  PA    93      77.884  73.620  48.039  1.00  0.00           H  
ATOM   4203  C18  PA    93      78.735  71.630  47.851  1.00  0.00           C  
ATOM   4204  H8R  PA    93      79.504  71.866  47.110  1.00  0.00           H  
ATOM   4205  H8S  PA    93      78.348  70.641  47.604  1.00  0.00           H  
ATOM   4206  C17  PA    93      79.431  71.540  49.240  1.00  0.00           C  
ATOM   4207  H7R  PA    93      80.081  72.407  49.362  1.00  0.00           H  
ATOM   4208  H7S  PA    93      80.097  70.675  49.194  1.00  0.00           H  
ATOM   4209  C16  PA    93      78.550  71.412  50.515  1.00  0.00           C  
ATOM   4210  H6R  PA    93      77.788  70.647  50.359  1.00  0.00           H  
ATOM   4211  H6S  PA    93      78.023  72.354  50.677  1.00  0.00           H  
ATOM   4212  C15  PA    93      79.371  71.032  51.783  1.00  0.00           C  
ATOM   4213  H5R  PA    93      80.227  71.704  51.874  1.00  0.00           H  
ATOM   4214  H5S  PA    93      79.772  70.027  51.635  1.00  0.00           H  
ATOM   4215  C14  PA    93      78.559  71.041  53.107  1.00  0.00           C  
ATOM   4216  H4R  PA    93      77.634  70.494  52.923  1.00  0.00           H  
ATOM   4217  H4S  PA    93      78.277  72.067  53.354  1.00  0.00           H  
ATOM   4218  C13  PA    93      79.296  70.397  54.321  1.00  0.00           C  
ATOM   4219  H3R  PA    93      80.187  70.982  54.555  1.00  0.00           H  
ATOM   4220  H3S  PA    93      79.635  69.404  54.034  1.00  0.00           H  
ATOM   4221  C12  PA    93      78.439  70.279  55.611  1.00  0.00           C  
ATOM   4222  H2R  PA    93      78.397  71.256  56.094  1.00  0.00           H  
ATOM   4223  H2S  PA    93      77.423  69.998  55.340  1.00  0.00           H  
ATOM   4224  C11  PE    94      78.951  69.267  56.630  1.00  0.00           C  
ATOM   4225  O12  PE    94      79.478  69.557  57.693  1.00  0.00           O  
ATOM   4226  O11  PE    94      78.738  67.989  56.255  1.00  0.00           O  
ATOM   4227  C1   PE    94      79.134  66.900  57.163  1.00  0.00           C  
ATOM   4228  HR   PE    94      80.172  67.030  57.480  1.00  0.00           H  
ATOM   4229  HS   PE    94      79.073  65.968  56.597  1.00  0.00           H  
ATOM   4230  C2   PE    94      78.206  66.767  58.406  1.00  0.00           C  
ATOM   4231  HX   PE    94      78.163  67.718  58.944  1.00  0.00           H  
ATOM   4232  C3   PE    94      78.694  65.677  59.399  1.00  0.00           C  
ATOM   4233  HA   PE    94      78.034  65.693  60.270  1.00  0.00           H  
ATOM   4234  HB   PE    94      79.703  65.903  59.744  1.00  0.00           H  
ATOM   4235  O31  PE    94      78.664  64.333  58.828  1.00  0.00           O  
ATOM   4236  P31  PE    94      78.822  63.034  59.757  1.00  0.00           P  
ATOM   4237  O32  PE    94      80.270  62.462  59.417  1.00  0.00           O  
ATOM   4238  C31  PE    94      81.477  63.253  59.553  1.00  0.00           C  
ATOM   4239  H1A  PE    94      81.286  64.179  60.104  1.00  0.00           H  
ATOM   4240  H1B  PE    94      81.837  63.506  58.552  1.00  0.00           H  
ATOM   4241  C32  PE    94      82.574  62.440  60.261  1.00  0.00           C  
ATOM   4242  H2A  PE    94      82.696  61.479  59.758  1.00  0.00           H  
ATOM   4243  H2B  PE    94      83.514  62.990  60.179  1.00  0.00           H  
ATOM   4244  N31  PE    94      82.378  62.172  61.734  1.00  0.00           N  
ATOM   4245 HN1A  PE    94      81.518  61.632  61.947  1.00  0.00           H  
ATOM   4246 HN1B  PE    94      83.186  61.625  62.097  1.00  0.00           H  
ATOM   4247 HN1C  PE    94      82.385  63.059  62.281  1.00  0.00           H  
ATOM   4248  O33  PE    94      78.829  63.398  61.192  1.00  0.00           O  
ATOM   4249  O34  PE    94      77.826  62.036  59.307  1.00  0.00           O  
ATOM   4250  O21  PE    94      76.887  66.371  57.962  1.00  0.00           O  
ATOM   4251  C21  PE    94      75.960  67.308  57.725  1.00  0.00           C  
ATOM   4252  O22  PE    94      76.085  68.499  57.968  1.00  0.00           O  
ATOM   4253  C12  OL    95      74.750  66.705  57.060  1.00  0.00           C  
ATOM   4254  H2R  OL    95      74.633  65.675  57.409  1.00  0.00           H  
ATOM   4255  H2S  OL    95      73.855  67.249  57.367  1.00  0.00           H  
ATOM   4256  C13  OL    95      74.915  66.710  55.523  1.00  0.00           C  
ATOM   4257  H3R  OL    95      75.891  66.293  55.272  1.00  0.00           H  
ATOM   4258  H3S  OL    95      74.163  66.053  55.080  1.00  0.00           H  
ATOM   4259  C14  OL    95      74.804  68.113  54.896  1.00  0.00           C  
ATOM   4260  H4R  OL    95      73.883  68.575  55.256  1.00  0.00           H  
ATOM   4261  H4S  OL    95      75.634  68.726  55.249  1.00  0.00           H  
ATOM   4262  C15  OL    95      74.794  68.125  53.351  1.00  0.00           C  
ATOM   4263  H5R  OL    95      74.007  67.460  52.994  1.00  0.00           H  
ATOM   4264  H5S  OL    95      74.514  69.126  53.021  1.00  0.00           H  
ATOM   4265  C16  OL    95      76.152  67.769  52.697  1.00  0.00           C  
ATOM   4266  H6R  OL    95      76.926  68.388  53.146  1.00  0.00           H  
ATOM   4267  H6S  OL    95      76.419  66.734  52.914  1.00  0.00           H  
ATOM   4268  C17  OL    95      76.188  68.029  51.177  1.00  0.00           C  
ATOM   4269  H7R  OL    95      75.914  69.072  50.992  1.00  0.00           H  
ATOM   4270  H7S  OL    95      77.216  67.928  50.820  1.00  0.00           H  
ATOM   4271  C18  OL    95      75.279  67.097  50.351  1.00  0.00           C  
ATOM   4272  H8R  OL    95      75.789  66.150  50.171  1.00  0.00           H  
ATOM   4273  H8S  OL    95      74.368  66.870  50.907  1.00  0.00           H  
ATOM   4274  C19  OL    95      74.905  67.790  49.061  1.00  0.00           C  
ATOM   4275  H9R  OL    95      74.409  68.747  49.201  1.00  0.00           H  
ATOM   4276 C110  OL    95      75.158  67.348  47.834  1.00  0.00           C  
ATOM   4277 H10R  OL    95      74.889  67.962  46.977  1.00  0.00           H  
ATOM   4278 C111  OL    95      75.873  66.050  47.530  1.00  0.00           C  
ATOM   4279 H11R  OL    95      76.794  66.027  48.111  1.00  0.00           H  
ATOM   4280 H11S  OL    95      75.259  65.207  47.847  1.00  0.00           H  
ATOM   4281 C112  OL    95      76.245  65.904  46.041  1.00  0.00           C  
ATOM   4282 H12R  OL    95      76.960  66.693  45.808  1.00  0.00           H  
ATOM   4283 H12S  OL    95      76.755  64.950  45.877  1.00  0.00           H  
ATOM   4284 C113  OL    95      75.045  65.989  45.077  1.00  0.00           C  
ATOM   4285 H13R  OL    95      74.378  65.146  45.270  1.00  0.00           H  
ATOM   4286 H13S  OL    95      74.475  66.900  45.269  1.00  0.00           H  
ATOM   4287 C114  OL    95      75.449  65.961  43.591  1.00  0.00           C  
ATOM   4288 H14R  OL    95      75.926  65.003  43.382  1.00  0.00           H  
ATOM   4289 H14S  OL    95      74.544  66.015  42.988  1.00  0.00           H  
ATOM   4290 C115  OL    95      76.403  67.086  43.146  1.00  0.00           C  
ATOM   4291 H15R  OL    95      76.049  68.051  43.520  1.00  0.00           H  
ATOM   4292 H15S  OL    95      77.390  66.911  43.580  1.00  0.00           H  
ATOM   4293 C116  OL    95      76.534  67.177  41.611  1.00  0.00           C  
ATOM   4294 H16R  OL    95      75.692  67.751  41.217  1.00  0.00           H  
ATOM   4295 H16S  OL    95      77.430  67.752  41.379  1.00  0.00           H  
ATOM   4296 C117  OL    95      76.604  65.814  40.885  1.00  0.00           C  
ATOM   4297 H17R  OL    95      77.279  65.140  41.419  1.00  0.00           H  
ATOM   4298 H17S  OL    95      75.614  65.355  40.874  1.00  0.00           H  
ATOM   4299 C118  OL    95      77.083  65.940  39.432  1.00  0.00           C  
ATOM   4300 H18R  OL    95      76.506  66.687  38.880  1.00  0.00           H  
ATOM   4301 H18S  OL    95      76.966  64.982  38.925  1.00  0.00           H  
ATOM   4302 H18T  OL    95      78.140  66.213  39.420  1.00  0.00           H  
TER    4303       OL    95 
ATOM   4303 C116  PA    96      26.427  38.738  39.725  1.00  0.00           C  
ATOM   4304 H16R  PA    96      25.750  38.488  40.543  1.00  0.00           H  
ATOM   4305 H16S  PA    96      25.819  39.003  38.856  1.00  0.00           H  
ATOM   4306 H16T  PA    96      27.015  39.613  40.012  1.00  0.00           H  
ATOM   4307 C115  PA    96      27.338  37.540  39.392  1.00  0.00           C  
ATOM   4308 H15R  PA    96      28.032  37.822  38.598  1.00  0.00           H  
ATOM   4309 H15S  PA    96      26.714  36.738  38.992  1.00  0.00           H  
ATOM   4310 C114  PA    96      28.149  37.006  40.592  1.00  0.00           C  
ATOM   4311 H14R  PA    96      28.749  36.160  40.251  1.00  0.00           H  
ATOM   4312 H14S  PA    96      27.462  36.626  41.351  1.00  0.00           H  
ATOM   4313 C113  PA    96      29.101  38.059  41.201  1.00  0.00           C  
ATOM   4314 H13R  PA    96      28.536  38.951  41.476  1.00  0.00           H  
ATOM   4315 H13S  PA    96      29.817  38.348  40.430  1.00  0.00           H  
ATOM   4316 C112  PA    96      29.869  37.593  42.456  1.00  0.00           C  
ATOM   4317 H12R  PA    96      30.651  38.326  42.669  1.00  0.00           H  
ATOM   4318 H12S  PA    96      30.349  36.631  42.258  1.00  0.00           H  
ATOM   4319 C111  PA    96      28.921  37.476  43.666  1.00  0.00           C  
ATOM   4320 H11R  PA    96      28.240  36.645  43.475  1.00  0.00           H  
ATOM   4321 H11S  PA    96      28.322  38.388  43.719  1.00  0.00           H  
ATOM   4322 C110  PA    96      29.606  37.270  45.034  1.00  0.00           C  
ATOM   4323 H10R  PA    96      30.199  38.158  45.258  1.00  0.00           H  
ATOM   4324 H10S  PA    96      30.281  36.413  44.980  1.00  0.00           H  
ATOM   4325  C19  PA    96      28.571  37.032  46.160  1.00  0.00           C  
ATOM   4326  H9R  PA    96      27.899  36.243  45.822  1.00  0.00           H  
ATOM   4327  H9S  PA    96      27.955  37.923  46.299  1.00  0.00           H  
ATOM   4328  C18  PA    96      29.176  36.607  47.520  1.00  0.00           C  
ATOM   4329  H8R  PA    96      29.835  35.751  47.363  1.00  0.00           H  
ATOM   4330  H8S  PA    96      28.370  36.269  48.177  1.00  0.00           H  
ATOM   4331  C17  PA    96      29.961  37.716  48.246  1.00  0.00           C  
ATOM   4332  H7R  PA    96      29.257  38.459  48.628  1.00  0.00           H  
ATOM   4333  H7S  PA    96      30.622  38.217  47.537  1.00  0.00           H  
ATOM   4334  C16  PA    96      30.850  37.195  49.394  1.00  0.00           C  
ATOM   4335  H6R  PA    96      31.374  38.046  49.837  1.00  0.00           H  
ATOM   4336  H6S  PA    96      31.614  36.554  48.953  1.00  0.00           H  
ATOM   4337  C15  PA    96      30.111  36.409  50.502  1.00  0.00           C  
ATOM   4338  H5R  PA    96      30.843  35.975  51.189  1.00  0.00           H  
ATOM   4339  H5S  PA    96      29.587  35.562  50.054  1.00  0.00           H  
ATOM   4340  C14  PA    96      29.105  37.282  51.291  1.00  0.00           C  
ATOM   4341  H4R  PA    96      28.365  37.685  50.598  1.00  0.00           H  
ATOM   4342  H4S  PA    96      29.623  38.128  51.749  1.00  0.00           H  
ATOM   4343  C13  PA    96      28.351  36.479  52.366  1.00  0.00           C  
ATOM   4344  H3R  PA    96      29.044  36.135  53.136  1.00  0.00           H  
ATOM   4345  H3S  PA    96      27.963  35.591  51.864  1.00  0.00           H  
ATOM   4346  C12  PA    96      27.151  37.218  53.008  1.00  0.00           C  
ATOM   4347  H2R  PA    96      26.316  36.519  53.029  1.00  0.00           H  
ATOM   4348  H2S  PA    96      26.842  38.062  52.392  1.00  0.00           H  
ATOM   4349  C11  PE    97      27.373  37.699  54.428  1.00  0.00           C  
ATOM   4350  O12  PE    97      27.655  36.964  55.356  1.00  0.00           O  
ATOM   4351  O11  PE    97      27.143  39.019  54.576  1.00  0.00           O  
ATOM   4352  C1   PE    97      27.264  39.589  55.916  1.00  0.00           C  
ATOM   4353  HR   PE    97      26.791  38.924  56.647  1.00  0.00           H  
ATOM   4354  HS   PE    97      26.707  40.527  55.927  1.00  0.00           H  
ATOM   4355  C2   PE    97      28.747  39.861  56.315  1.00  0.00           C  
ATOM   4356  HX   PE    97      29.285  38.912  56.388  1.00  0.00           H  
ATOM   4357  C3   PE    97      28.830  40.557  57.693  1.00  0.00           C  
ATOM   4358  HA   PE    97      28.173  41.426  57.693  1.00  0.00           H  
ATOM   4359  HB   PE    97      29.850  40.894  57.876  1.00  0.00           H  
ATOM   4360  O31  PE    97      28.390  39.688  58.767  1.00  0.00           O  
ATOM   4361  P31  PE    97      29.395  38.862  59.683  1.00  0.00           P  
ATOM   4362  O32  PE    97      29.595  39.721  61.010  1.00  0.00           O  
ATOM   4363  C31  PE    97      28.687  39.649  62.143  1.00  0.00           C  
ATOM   4364  H1A  PE    97      28.584  38.622  62.498  1.00  0.00           H  
ATOM   4365  H1B  PE    97      27.698  40.028  61.863  1.00  0.00           H  
ATOM   4366  C32  PE    97      29.307  40.494  63.266  1.00  0.00           C  
ATOM   4367  H2A  PE    97      28.710  40.430  64.179  1.00  0.00           H  
ATOM   4368  H2B  PE    97      30.314  40.121  63.472  1.00  0.00           H  
ATOM   4369  N31  PE    97      29.425  41.945  62.897  1.00  0.00           N  
ATOM   4370 HN1A  PE    97      29.855  42.076  61.959  1.00  0.00           H  
ATOM   4371 HN1B  PE    97      28.486  42.392  62.850  1.00  0.00           H  
ATOM   4372 HN1C  PE    97      29.977  42.505  63.577  1.00  0.00           H  
ATOM   4373  O33  PE    97      28.660  37.634  60.041  1.00  0.00           O  
ATOM   4374  O34  PE    97      30.722  38.761  59.033  1.00  0.00           O  
ATOM   4375  O21  PE    97      29.403  40.765  55.372  1.00  0.00           O  
ATOM   4376  C21  PE    97      30.236  40.248  54.445  1.00  0.00           C  
ATOM   4377  O22  PE    97      30.348  39.051  54.236  1.00  0.00           O  
ATOM   4378  C12  OL    98      31.022  41.305  53.684  1.00  0.00           C  
ATOM   4379  H2R  OL    98      30.720  42.303  54.010  1.00  0.00           H  
ATOM   4380  H2S  OL    98      32.079  41.206  53.947  1.00  0.00           H  
ATOM   4381  C13  OL    98      30.820  41.173  52.153  1.00  0.00           C  
ATOM   4382  H3R  OL    98      31.034  40.142  51.860  1.00  0.00           H  
ATOM   4383  H3S  OL    98      29.768  41.348  51.920  1.00  0.00           H  
ATOM   4384  C14  OL    98      31.680  42.139  51.298  1.00  0.00           C  
ATOM   4385  H4R  OL    98      31.495  43.172  51.599  1.00  0.00           H  
ATOM   4386  H4S  OL    98      32.741  41.950  51.479  1.00  0.00           H  
ATOM   4387  C15  OL    98      31.403  42.018  49.782  1.00  0.00           C  
ATOM   4388  H5R  OL    98      31.596  40.995  49.451  1.00  0.00           H  
ATOM   4389  H5S  OL    98      30.350  42.220  49.572  1.00  0.00           H  
ATOM   4390  C16  OL    98      32.273  42.989  48.961  1.00  0.00           C  
ATOM   4391  H6R  OL    98      32.063  44.021  49.254  1.00  0.00           H  
ATOM   4392  H6S  OL    98      33.328  42.796  49.175  1.00  0.00           H  
ATOM   4393  C17  OL    98      32.037  42.837  47.450  1.00  0.00           C  
ATOM   4394  H7R  OL    98      32.235  41.805  47.163  1.00  0.00           H  
ATOM   4395  H7S  OL    98      30.991  43.049  47.216  1.00  0.00           H  
ATOM   4396  C18  OL    98      32.947  43.787  46.650  1.00  0.00           C  
ATOM   4397  H8R  OL    98      32.565  44.800  46.769  1.00  0.00           H  
ATOM   4398  H8S  OL    98      33.947  43.768  47.087  1.00  0.00           H  
ATOM   4399  C19  OL    98      33.031  43.369  45.194  1.00  0.00           C  
ATOM   4400  H9R  OL    98      32.990  42.298  45.022  1.00  0.00           H  
ATOM   4401 C110  OL    98      33.140  44.174  44.144  1.00  0.00           C  
ATOM   4402 H10R  OL    98      33.200  43.738  43.148  1.00  0.00           H  
ATOM   4403 C111  OL    98      33.231  45.684  44.187  1.00  0.00           C  
ATOM   4404 H11R  OL    98      33.160  46.065  45.205  1.00  0.00           H  
ATOM   4405 H11S  OL    98      34.209  45.982  43.812  1.00  0.00           H  
ATOM   4406 C112  OL    98      32.171  46.348  43.286  1.00  0.00           C  
ATOM   4407 H12R  OL    98      32.334  47.427  43.295  1.00  0.00           H  
ATOM   4408 H12S  OL    98      32.322  46.012  42.259  1.00  0.00           H  
ATOM   4409 C113  OL    98      30.716  46.064  43.704  1.00  0.00           C  
ATOM   4410 H13R  OL    98      30.039  46.607  43.041  1.00  0.00           H  
ATOM   4411 H13S  OL    98      30.498  45.002  43.571  1.00  0.00           H  
ATOM   4412 C114  OL    98      30.427  46.468  45.161  1.00  0.00           C  
ATOM   4413 H14R  OL    98      29.370  46.297  45.367  1.00  0.00           H  
ATOM   4414 H14S  OL    98      30.988  45.823  45.836  1.00  0.00           H  
ATOM   4415 C115  OL    98      30.770  47.934  45.480  1.00  0.00           C  
ATOM   4416 H15R  OL    98      31.845  48.099  45.379  1.00  0.00           H  
ATOM   4417 H15S  OL    98      30.269  48.581  44.760  1.00  0.00           H  
ATOM   4418 C116  OL    98      30.355  48.320  46.908  1.00  0.00           C  
ATOM   4419 H16R  OL    98      29.400  47.853  47.162  1.00  0.00           H  
ATOM   4420 H16S  OL    98      31.109  47.942  47.602  1.00  0.00           H  
ATOM   4421 C117  OL    98      30.207  49.839  47.078  1.00  0.00           C  
ATOM   4422 H17R  OL    98      31.110  50.350  46.746  1.00  0.00           H  
ATOM   4423 H17S  OL    98      29.389  50.195  46.450  1.00  0.00           H  
ATOM   4424 C118  OL    98      29.912  50.205  48.536  1.00  0.00           C  
ATOM   4425 H18R  OL    98      29.747  51.280  48.610  1.00  0.00           H  
ATOM   4426 H18S  OL    98      30.741  49.912  49.185  1.00  0.00           H  
ATOM   4427 H18T  OL    98      29.015  49.693  48.887  1.00  0.00           H  
TER    4428       OL    98 
ATOM   4428 C116  PA    99      23.881  53.700  50.111  1.00  0.00           C  
ATOM   4429 H16R  PA    99      24.161  54.717  50.389  1.00  0.00           H  
ATOM   4430 H16S  PA    99      24.573  53.358  49.337  1.00  0.00           H  
ATOM   4431 H16T  PA    99      23.988  53.059  50.988  1.00  0.00           H  
ATOM   4432 C115  PA    99      22.436  53.678  49.584  1.00  0.00           C  
ATOM   4433 H15R  PA    99      22.357  52.941  48.782  1.00  0.00           H  
ATOM   4434 H15S  PA    99      22.204  54.652  49.154  1.00  0.00           H  
ATOM   4435 C114  PA    99      21.387  53.326  50.651  1.00  0.00           C  
ATOM   4436 H14R  PA    99      21.439  54.034  51.479  1.00  0.00           H  
ATOM   4437 H14S  PA    99      21.614  52.330  51.037  1.00  0.00           H  
ATOM   4438 C113  PA    99      19.972  53.350  50.041  1.00  0.00           C  
ATOM   4439 H13R  PA    99      20.014  52.866  49.065  1.00  0.00           H  
ATOM   4440 H13S  PA    99      19.667  54.388  49.878  1.00  0.00           H  
ATOM   4441 C112  PA    99      18.915  52.617  50.887  1.00  0.00           C  
ATOM   4442 H12R  PA    99      19.240  51.588  51.051  1.00  0.00           H  
ATOM   4443 H12S  PA    99      17.994  52.563  50.304  1.00  0.00           H  
ATOM   4444 C111  PA    99      18.607  53.309  52.230  1.00  0.00           C  
ATOM   4445 H11R  PA    99      18.005  54.194  52.030  1.00  0.00           H  
ATOM   4446 H11S  PA    99      19.527  53.644  52.715  1.00  0.00           H  
ATOM   4447 C110  PA    99      17.850  52.394  53.207  1.00  0.00           C  
ATOM   4448 H10R  PA    99      17.157  51.762  52.649  1.00  0.00           H  
ATOM   4449 H10S  PA    99      17.264  53.006  53.899  1.00  0.00           H  
ATOM   4450  C19  PA    99      18.862  51.543  53.997  1.00  0.00           C  
ATOM   4451  H9R  PA    99      19.517  52.215  54.558  1.00  0.00           H  
ATOM   4452  H9S  PA    99      19.487  50.992  53.295  1.00  0.00           H  
ATOM   4453  C18  PA    99      18.250  50.564  55.006  1.00  0.00           C  
ATOM   4454  H8R  PA    99      17.594  51.126  55.664  1.00  0.00           H  
ATOM   4455  H8S  PA    99      19.054  50.168  55.628  1.00  0.00           H  
ATOM   4456  C17  PA    99      17.489  49.375  54.390  1.00  0.00           C  
ATOM   4457  H7R  PA    99      18.108  48.915  53.617  1.00  0.00           H  
ATOM   4458  H7S  PA    99      16.567  49.717  53.917  1.00  0.00           H  
ATOM   4459  C16  PA    99      17.180  48.300  55.449  1.00  0.00           C  
ATOM   4460  H6R  PA    99      18.131  47.929  55.835  1.00  0.00           H  
ATOM   4461  H6S  PA    99      16.681  47.459  54.960  1.00  0.00           H  
ATOM   4462  C15  PA    99      16.318  48.793  56.631  1.00  0.00           C  
ATOM   4463  H5R  PA    99      15.287  48.889  56.288  1.00  0.00           H  
ATOM   4464  H5S  PA    99      16.643  49.779  56.964  1.00  0.00           H  
ATOM   4465  C14  PA    99      16.376  47.830  57.834  1.00  0.00           C  
ATOM   4466  H4R  PA    99      17.407  47.685  58.164  1.00  0.00           H  
ATOM   4467  H4S  PA    99      16.008  46.857  57.509  1.00  0.00           H  
ATOM   4468  C13  PA    99      15.534  48.292  59.036  1.00  0.00           C  
ATOM   4469  H3R  PA    99      15.876  49.265  59.399  1.00  0.00           H  
ATOM   4470  H3S  PA    99      15.681  47.589  59.852  1.00  0.00           H  
ATOM   4471  C12  PA    99      14.044  48.325  58.655  1.00  0.00           C  
ATOM   4472  H2R  PA    99      13.753  47.350  58.263  1.00  0.00           H  
ATOM   4473  H2S  PA    99      13.875  49.060  57.870  1.00  0.00           H  
ATOM   4474  C11  PC   100      13.135  48.665  59.803  1.00  0.00           C  
ATOM   4475  O12  PC   100      13.431  49.413  60.715  1.00  0.00           O  
ATOM   4476  O11  PC   100      11.930  48.080  59.701  1.00  0.00           O  
ATOM   4477  C1   PC   100      10.918  48.529  60.630  1.00  0.00           C  
ATOM   4478  HR   PC   100      11.310  48.486  61.653  1.00  0.00           H  
ATOM   4479  HS   PC   100      10.065  47.851  60.557  1.00  0.00           H  
ATOM   4480  C2   PC   100      10.461  49.974  60.281  1.00  0.00           C  
ATOM   4481  HX   PC   100      11.311  50.664  60.221  1.00  0.00           H  
ATOM   4482  C3   PC   100       9.513  50.499  61.374  1.00  0.00           C  
ATOM   4483  HA   PC   100       9.101  51.466  61.072  1.00  0.00           H  
ATOM   4484  HB   PC   100      10.092  50.642  62.291  1.00  0.00           H  
ATOM   4485  O31  PC   100       8.418  49.553  61.585  1.00  0.00           O  
ATOM   4486  P31  PC   100       8.207  48.766  62.964  1.00  0.00           P  
ATOM   4487  O32  PC   100       7.475  49.812  63.885  1.00  0.00           O  
ATOM   4488  C31  PC   100       8.183  50.800  64.647  1.00  0.00           C  
ATOM   4489  H1A  PC   100       8.782  51.434  63.984  1.00  0.00           H  
ATOM   4490  H1B  PC   100       8.849  50.322  65.371  1.00  0.00           H  
ATOM   4491  C32  PC   100       7.117  51.641  65.368  1.00  0.00           C  
ATOM   4492  H2A  PC   100       6.415  52.034  64.632  1.00  0.00           H  
ATOM   4493  H2B  PC   100       7.604  52.487  65.854  1.00  0.00           H  
ATOM   4494  N31  PC   100       6.281  50.981  66.428  1.00  0.00           N  
ATOM   4495  C33  PC   100       5.372  49.927  65.883  1.00  0.00           C  
ATOM   4496  H3A  PC   100       4.850  50.371  65.035  1.00  0.00           H  
ATOM   4497  H3B  PC   100       4.650  49.657  66.653  1.00  0.00           H  
ATOM   4498  H3C  PC   100       5.957  49.065  65.562  1.00  0.00           H  
ATOM   4499  C34  PC   100       7.150  50.442  67.519  1.00  0.00           C  
ATOM   4500  H4A  PC   100       6.503  50.074  68.313  1.00  0.00           H  
ATOM   4501  H4B  PC   100       7.787  51.252  67.880  1.00  0.00           H  
ATOM   4502  H4C  PC   100       7.768  49.630  67.137  1.00  0.00           H  
ATOM   4503  C35  PC   100       5.377  52.007  67.002  1.00  0.00           C  
ATOM   4504  H5A  PC   100       5.973  52.733  67.557  1.00  0.00           H  
ATOM   4505  H5B  PC   100       4.693  51.490  67.676  1.00  0.00           H  
ATOM   4506  H5C  PC   100       4.825  52.486  66.191  1.00  0.00           H  
ATOM   4507  O33  PC   100       7.240  47.672  62.713  1.00  0.00           O  
ATOM   4508  O34  PC   100       9.518  48.413  63.548  1.00  0.00           O  
ATOM   4509  O21  PC   100       9.717  50.003  59.033  1.00  0.00           O  
ATOM   4510  C21  PC   100      10.360  50.283  57.882  1.00  0.00           C  
ATOM   4511  O22  PC   100      11.566  50.271  57.731  1.00  0.00           O  
ATOM   4512  C12  OL   101       9.401  50.703  56.798  1.00  0.00           C  
ATOM   4513  H2R  OL   101       9.589  50.139  55.883  1.00  0.00           H  
ATOM   4514  H2S  OL   101       8.377  50.488  57.117  1.00  0.00           H  
ATOM   4515  C13  OL   101       9.578  52.213  56.557  1.00  0.00           C  
ATOM   4516  H3R  OL   101       9.546  52.727  57.521  1.00  0.00           H  
ATOM   4517  H3S  OL   101      10.564  52.406  56.123  1.00  0.00           H  
ATOM   4518  C14  OL   101       8.492  52.827  55.666  1.00  0.00           C  
ATOM   4519  H4R  OL   101       7.520  52.683  56.141  1.00  0.00           H  
ATOM   4520  H4S  OL   101       8.677  53.901  55.622  1.00  0.00           H  
ATOM   4521  C15  OL   101       8.458  52.260  54.237  1.00  0.00           C  
ATOM   4522  H5R  OL   101       9.477  52.046  53.912  1.00  0.00           H  
ATOM   4523  H5S  OL   101       7.908  51.317  54.234  1.00  0.00           H  
ATOM   4524  C16  OL   101       7.796  53.246  53.256  1.00  0.00           C  
ATOM   4525  H6R  OL   101       6.717  53.247  53.422  1.00  0.00           H  
ATOM   4526  H6S  OL   101       8.160  54.259  53.449  1.00  0.00           H  
ATOM   4527  C17  OL   101       8.074  52.899  51.787  1.00  0.00           C  
ATOM   4528  H7R  OL   101       9.117  53.140  51.566  1.00  0.00           H  
ATOM   4529  H7S  OL   101       7.933  51.828  51.625  1.00  0.00           H  
ATOM   4530  C18  OL   101       7.132  53.683  50.855  1.00  0.00           C  
ATOM   4531  H8R  OL   101       6.103  53.428  51.112  1.00  0.00           H  
ATOM   4532  H8S  OL   101       7.262  54.752  51.024  1.00  0.00           H  
ATOM   4533  C19  OL   101       7.377  53.360  49.399  1.00  0.00           C  
ATOM   4534  H9R  OL   101       8.163  52.632  49.209  1.00  0.00           H  
ATOM   4535 C110  OL   101       6.730  53.915  48.378  1.00  0.00           C  
ATOM   4536 H10R  OL   101       6.996  53.607  47.372  1.00  0.00           H  
ATOM   4537 C111  OL   101       5.602  54.931  48.490  1.00  0.00           C  
ATOM   4538 H11R  OL   101       5.186  54.923  49.499  1.00  0.00           H  
ATOM   4539 H11S  OL   101       5.985  55.935  48.306  1.00  0.00           H  
ATOM   4540 C112  OL   101       4.469  54.690  47.472  1.00  0.00           C  
ATOM   4541 H12R  OL   101       4.175  53.638  47.495  1.00  0.00           H  
ATOM   4542 H12S  OL   101       3.615  55.297  47.781  1.00  0.00           H  
ATOM   4543 C113  OL   101       4.865  55.092  46.037  1.00  0.00           C  
ATOM   4544 H13R  OL   101       5.048  56.168  46.020  1.00  0.00           H  
ATOM   4545 H13S  OL   101       5.804  54.600  45.789  1.00  0.00           H  
ATOM   4546 C114  OL   101       3.817  54.744  44.957  1.00  0.00           C  
ATOM   4547 H14R  OL   101       3.457  53.725  45.119  1.00  0.00           H  
ATOM   4548 H14S  OL   101       2.952  55.407  45.046  1.00  0.00           H  
ATOM   4549 C115  OL   101       4.399  54.811  43.526  1.00  0.00           C  
ATOM   4550 H15R  OL   101       5.220  54.096  43.473  1.00  0.00           H  
ATOM   4551 H15S  OL   101       3.634  54.474  42.824  1.00  0.00           H  
ATOM   4552 C116  OL   101       4.913  56.205  43.097  1.00  0.00           C  
ATOM   4553 H16R  OL   101       4.129  56.933  43.320  1.00  0.00           H  
ATOM   4554 H16S  OL   101       5.782  56.469  43.704  1.00  0.00           H  
ATOM   4555 C117  OL   101       5.283  56.319  41.594  1.00  0.00           C  
ATOM   4556 H17R  OL   101       4.392  56.124  40.993  1.00  0.00           H  
ATOM   4557 H17S  OL   101       5.576  57.349  41.374  1.00  0.00           H  
ATOM   4558 C118  OL   101       6.426  55.397  41.112  1.00  0.00           C  
ATOM   4559 H18R  OL   101       6.324  54.382  41.498  1.00  0.00           H  
ATOM   4560 H18S  OL   101       7.398  55.784  41.427  1.00  0.00           H  
ATOM   4561 H18T  OL   101       6.417  55.338  40.021  1.00  0.00           H  
TER    4562       OL   101 
ATOM   4562  C1  CHL   102      54.499  42.473  51.355  1.00  0.00           C  
ATOM   4563  H11 CHL   102      54.460  43.545  51.557  1.00  0.00           H  
ATOM   4564  H12 CHL   102      55.538  42.237  51.111  1.00  0.00           H  
ATOM   4565  C2  CHL   102      54.097  41.751  52.672  1.00  0.00           C  
ATOM   4566  H21 CHL   102      54.286  40.679  52.586  1.00  0.00           H  
ATOM   4567  H22 CHL   102      54.731  42.120  53.484  1.00  0.00           H  
ATOM   4568  C3  CHL   102      52.612  42.020  53.022  1.00  0.00           C  
ATOM   4569  H31 CHL   102      52.473  43.084  53.218  1.00  0.00           H  
ATOM   4570  C4  CHL   102      51.693  41.606  51.866  1.00  0.00           C  
ATOM   4571  H41 CHL   102      51.693  40.519  51.771  1.00  0.00           H  
ATOM   4572  H42 CHL   102      50.675  41.911  52.112  1.00  0.00           H  
ATOM   4573  C5  CHL   102      52.098  42.228  50.546  1.00  0.00           C  
ATOM   4574  C6  CHL   102      51.149  42.804  49.820  1.00  0.00           C  
ATOM   4575  H61 CHL   102      50.122  42.820  50.179  1.00  0.00           H  
ATOM   4576  C7  CHL   102      51.381  43.434  48.480  1.00  0.00           C  
ATOM   4577  H71 CHL   102      50.599  43.094  47.800  1.00  0.00           H  
ATOM   4578  H72 CHL   102      51.274  44.515  48.568  1.00  0.00           H  
ATOM   4579  C8  CHL   102      52.757  43.063  47.891  1.00  0.00           C  
ATOM   4580  H81 CHL   102      52.668  42.052  47.499  1.00  0.00           H  
ATOM   4581  C9  CHL   102      53.873  43.161  48.971  1.00  0.00           C  
ATOM   4582  H91 CHL   102      53.791  44.168  49.383  1.00  0.00           H  
ATOM   4583  C10 CHL   102      53.580  42.145  50.135  1.00  0.00           C  
ATOM   4584  C11 CHL   102      55.325  43.080  48.384  1.00  0.00           C  
ATOM   4585 H111 CHL   102      56.028  43.480  49.119  1.00  0.00           H  
ATOM   4586 H112 CHL   102      55.615  42.045  48.220  1.00  0.00           H  
ATOM   4587  C12 CHL   102      55.552  43.855  47.057  1.00  0.00           C  
ATOM   4588 H121 CHL   102      55.658  44.917  47.281  1.00  0.00           H  
ATOM   4589 H122 CHL   102      56.510  43.520  46.662  1.00  0.00           H  
ATOM   4590  C13 CHL   102      54.411  43.651  46.016  1.00  0.00           C  
ATOM   4591  C14 CHL   102      53.092  43.999  46.735  1.00  0.00           C  
ATOM   4592 H141 CHL   102      53.196  45.004  47.159  1.00  0.00           H  
ATOM   4593  C15 CHL   102      52.020  44.089  45.648  1.00  0.00           C  
ATOM   4594 H151 CHL   102      51.610  43.097  45.458  1.00  0.00           H  
ATOM   4595 H152 CHL   102      51.205  44.749  45.957  1.00  0.00           H  
ATOM   4596  C16 CHL   102      52.800  44.613  44.429  1.00  0.00           C  
ATOM   4597 H161 CHL   102      52.703  43.912  43.596  1.00  0.00           H  
ATOM   4598 H162 CHL   102      52.404  45.579  44.107  1.00  0.00           H  
ATOM   4599  C17 CHL   102      54.291  44.714  44.877  1.00  0.00           C  
ATOM   4600 H171 CHL   102      54.425  45.702  45.329  1.00  0.00           H  
ATOM   4601  C18 CHL   102      54.438  42.183  45.461  1.00  0.00           C  
ATOM   4602 H181 CHL   102      53.575  41.971  44.828  1.00  0.00           H  
ATOM   4603 H182 CHL   102      54.436  41.440  46.260  1.00  0.00           H  
ATOM   4604 H183 CHL   102      55.332  42.001  44.865  1.00  0.00           H  
ATOM   4605  C19 CHL   102      53.852  40.690  49.671  1.00  0.00           C  
ATOM   4606 H191 CHL   102      53.356  40.475  48.727  1.00  0.00           H  
ATOM   4607 H192 CHL   102      53.471  39.977  50.399  1.00  0.00           H  
ATOM   4608 H193 CHL   102      54.914  40.486  49.546  1.00  0.00           H  
ATOM   4609  C20 CHL   102      55.276  44.659  43.680  1.00  0.00           C  
ATOM   4610 H201 CHL   102      55.159  43.702  43.169  1.00  0.00           H  
ATOM   4611  C21 CHL   102      56.748  44.762  44.120  1.00  0.00           C  
ATOM   4612 H211 CHL   102      57.021  43.918  44.741  1.00  0.00           H  
ATOM   4613 H212 CHL   102      56.957  45.677  44.680  1.00  0.00           H  
ATOM   4614 H213 CHL   102      57.405  44.716  43.251  1.00  0.00           H  
ATOM   4615  C22 CHL   102      54.908  45.787  42.681  1.00  0.00           C  
ATOM   4616 H221 CHL   102      53.910  45.586  42.289  1.00  0.00           H  
ATOM   4617 H222 CHL   102      54.855  46.751  43.194  1.00  0.00           H  
ATOM   4618  C23 CHL   102      55.844  45.904  41.469  1.00  0.00           C  
ATOM   4619 H231 CHL   102      56.779  46.403  41.736  1.00  0.00           H  
ATOM   4620 H232 CHL   102      56.094  44.896  41.139  1.00  0.00           H  
ATOM   4621  C24 CHL   102      55.174  46.683  40.325  1.00  0.00           C  
ATOM   4622 H241 CHL   102      54.894  47.681  40.675  1.00  0.00           H  
ATOM   4623 H242 CHL   102      54.251  46.176  40.030  1.00  0.00           H  
ATOM   4624  C25 CHL   102      56.092  46.821  39.104  1.00  0.00           C  
ATOM   4625 H251 CHL   102      56.983  47.386  39.375  1.00  0.00           H  
ATOM   4626  C26 CHL   102      56.533  45.458  38.554  1.00  0.00           C  
ATOM   4627 H261 CHL   102      57.110  44.891  39.288  1.00  0.00           H  
ATOM   4628 H262 CHL   102      57.169  45.581  37.677  1.00  0.00           H  
ATOM   4629 H263 CHL   102      55.652  44.885  38.266  1.00  0.00           H  
ATOM   4630  C27 CHL   102      55.334  47.594  38.027  1.00  0.00           C  
ATOM   4631 H271 CHL   102      55.910  47.594  37.102  1.00  0.00           H  
ATOM   4632 H272 CHL   102      55.171  48.629  38.335  1.00  0.00           H  
ATOM   4633 H273 CHL   102      54.362  47.134  37.843  1.00  0.00           H  
ATOM   4634  O1  CHL   102      52.185  41.274  54.163  1.00  0.00           O  
ATOM   4635  HO1 CHL   102      52.956  41.241  54.796  1.00  0.00           H  
TER    4636      CHL   102 
ATOM   4636 C116  PA   103       0.867  24.260  46.172  1.00  0.00           C  
ATOM   4637 H16R  PA   103      -0.174  24.457  46.436  1.00  0.00           H  
ATOM   4638 H16S  PA   103       1.506  24.656  46.962  1.00  0.00           H  
ATOM   4639 H16T  PA   103       1.006  23.176  46.142  1.00  0.00           H  
ATOM   4640 C115  PA   103       1.186  24.888  44.800  1.00  0.00           C  
ATOM   4641 H15R  PA   103       0.582  24.361  44.063  1.00  0.00           H  
ATOM   4642 H15S  PA   103       2.235  24.727  44.535  1.00  0.00           H  
ATOM   4643 C114  PA   103       0.834  26.384  44.688  1.00  0.00           C  
ATOM   4644 H14R  PA   103      -0.139  26.566  45.150  1.00  0.00           H  
ATOM   4645 H14S  PA   103       0.725  26.625  43.629  1.00  0.00           H  
ATOM   4646 C113  PA   103       1.879  27.325  45.315  1.00  0.00           C  
ATOM   4647 H13R  PA   103       2.427  26.800  46.100  1.00  0.00           H  
ATOM   4648 H13S  PA   103       1.351  28.162  45.776  1.00  0.00           H  
ATOM   4649 C112  PA   103       2.849  27.876  44.250  1.00  0.00           C  
ATOM   4650 H12R  PA   103       2.280  28.529  43.584  1.00  0.00           H  
ATOM   4651 H12S  PA   103       3.228  27.047  43.647  1.00  0.00           H  
ATOM   4652 C111  PA   103       4.060  28.663  44.791  1.00  0.00           C  
ATOM   4653 H11R  PA   103       4.610  29.044  43.929  1.00  0.00           H  
ATOM   4654 H11S  PA   103       4.740  27.989  45.316  1.00  0.00           H  
ATOM   4655 C110  PA   103       3.715  29.859  45.698  1.00  0.00           C  
ATOM   4656 H10R  PA   103       2.766  30.298  45.384  1.00  0.00           H  
ATOM   4657 H10S  PA   103       4.472  30.632  45.545  1.00  0.00           H  
ATOM   4658  C19  PA   103       3.671  29.518  47.204  1.00  0.00           C  
ATOM   4659  H9R  PA   103       4.563  28.952  47.487  1.00  0.00           H  
ATOM   4660  H9S  PA   103       2.816  28.881  47.429  1.00  0.00           H  
ATOM   4661  C18  PA   103       3.600  30.803  48.048  1.00  0.00           C  
ATOM   4662  H8R  PA   103       4.450  31.431  47.768  1.00  0.00           H  
ATOM   4663  H8S  PA   103       3.757  30.548  49.098  1.00  0.00           H  
ATOM   4664  C17  PA   103       2.272  31.593  47.867  1.00  0.00           C  
ATOM   4665  H7R  PA   103       2.067  31.773  46.810  1.00  0.00           H  
ATOM   4666  H7S  PA   103       2.392  32.584  48.306  1.00  0.00           H  
ATOM   4667  C16  PA   103       1.026  30.940  48.513  1.00  0.00           C  
ATOM   4668  H6R  PA   103       0.835  29.953  48.083  1.00  0.00           H  
ATOM   4669  H6S  PA   103       0.151  31.553  48.289  1.00  0.00           H  
ATOM   4670  C15  PA   103       1.195  30.833  50.042  1.00  0.00           C  
ATOM   4671  H5R  PA   103       1.747  31.706  50.395  1.00  0.00           H  
ATOM   4672  H5S  PA   103       1.805  29.956  50.262  1.00  0.00           H  
ATOM   4673  C14  PA   103      -0.101  30.722  50.863  1.00  0.00           C  
ATOM   4674  H4R  PA   103      -0.619  29.798  50.605  1.00  0.00           H  
ATOM   4675  H4S  PA   103      -0.775  31.551  50.629  1.00  0.00           H  
ATOM   4676  C13  PA   103       0.241  30.704  52.368  1.00  0.00           C  
ATOM   4677  H3R  PA   103       1.113  30.065  52.518  1.00  0.00           H  
ATOM   4678  H3S  PA   103      -0.577  30.254  52.936  1.00  0.00           H  
ATOM   4679  C12  PA   103       0.545  32.100  52.948  1.00  0.00           C  
ATOM   4680  H2R  PA   103      -0.311  32.757  52.804  1.00  0.00           H  
ATOM   4681  H2S  PA   103       1.402  32.554  52.448  1.00  0.00           H  
ATOM   4682  C11  PS   104       0.826  31.996  54.423  1.00  0.00           C  
ATOM   4683  O12  PS   104      -0.048  31.991  55.268  1.00  0.00           O  
ATOM   4684  O11  PS   104       2.134  31.844  54.666  1.00  0.00           O  
ATOM   4685  C1   PS   104       2.574  31.530  56.017  1.00  0.00           C  
ATOM   4686  HR   PS   104       2.063  32.157  56.752  1.00  0.00           H  
ATOM   4687  HS   PS   104       3.637  31.763  56.061  1.00  0.00           H  
ATOM   4688  C2   PS   104       2.390  30.021  56.348  1.00  0.00           C  
ATOM   4689  HX   PS   104       1.346  29.811  56.585  1.00  0.00           H  
ATOM   4690  C3   PS   104       3.264  29.635  57.557  1.00  0.00           C  
ATOM   4691  HA   PS   104       4.310  29.741  57.261  1.00  0.00           H  
ATOM   4692  HB   PS   104       3.076  28.600  57.844  1.00  0.00           H  
ATOM   4693  O31  PS   104       3.058  30.500  58.703  1.00  0.00           O  
ATOM   4694  P31  PS   104       1.803  30.393  59.656  1.00  0.00           P  
ATOM   4695  O32  PS   104       0.796  31.433  59.021  1.00  0.00           O  
ATOM   4696  C31  PS   104       1.029  32.859  59.136  1.00  0.00           C  
ATOM   4697  H1A  PS   104       0.560  33.376  58.293  1.00  0.00           H  
ATOM   4698  H1B  PS   104       2.106  33.054  59.102  1.00  0.00           H  
ATOM   4699  C32  PS   104       0.439  33.387  60.457  1.00  0.00           C  
ATOM   4700  H2A  PS   104       0.992  32.944  61.283  1.00  0.00           H  
ATOM   4701  N31  PS   104      -1.006  32.967  60.673  1.00  0.00           N  
ATOM   4702 HN1A  PS   104      -1.089  31.930  60.684  1.00  0.00           H  
ATOM   4703 HN1B  PS   104      -1.391  33.320  61.576  1.00  0.00           H  
ATOM   4704 HN1C  PS   104      -1.631  33.312  59.916  1.00  0.00           H  
ATOM   4705  C33  PS   104       0.738  34.878  60.533  1.00  0.00           C  
ATOM   4706  O33  PS   104       1.184  29.050  59.563  1.00  0.00           O  
ATOM   4707  O34  PS   104       2.229  30.894  60.985  1.00  0.00           O  
ATOM   4708  O21  PS   104       2.881  29.218  55.233  1.00  0.00           O  
ATOM   4709  C21  PS   104       2.046  28.434  54.531  1.00  0.00           C  
ATOM   4710  O22  PS   104       0.890  28.228  54.846  1.00  0.00           O  
ATOM   4711  O35  PS   104       1.616  35.276  61.286  1.00  0.00           O  
ATOM   4712  O36  PS   104       0.177  35.637  59.768  1.00  0.00           O  
ATOM   4713  C12  OL   105       2.746  27.914  53.290  1.00  0.00           C  
ATOM   4714  H2R  OL   105       3.189  28.779  52.791  1.00  0.00           H  
ATOM   4715  H2S  OL   105       3.575  27.275  53.597  1.00  0.00           H  
ATOM   4716  C13  OL   105       1.854  27.148  52.284  1.00  0.00           C  
ATOM   4717  H3R  OL   105       1.272  26.380  52.795  1.00  0.00           H  
ATOM   4718  H3S  OL   105       1.141  27.833  51.827  1.00  0.00           H  
ATOM   4719  C14  OL   105       2.704  26.482  51.181  1.00  0.00           C  
ATOM   4720  H4R  OL   105       2.142  26.435  50.245  1.00  0.00           H  
ATOM   4721  H4S  OL   105       3.583  27.103  50.985  1.00  0.00           H  
ATOM   4722  C15  OL   105       3.167  25.072  51.614  1.00  0.00           C  
ATOM   4723  H5R  OL   105       3.984  24.743  50.971  1.00  0.00           H  
ATOM   4724  H5S  OL   105       3.581  25.149  52.617  1.00  0.00           H  
ATOM   4725  C16  OL   105       2.074  23.978  51.629  1.00  0.00           C  
ATOM   4726  H6R  OL   105       2.523  23.054  52.003  1.00  0.00           H  
ATOM   4727  H6S  OL   105       1.287  24.218  52.344  1.00  0.00           H  
ATOM   4728  C17  OL   105       1.445  23.727  50.240  1.00  0.00           C  
ATOM   4729  H7R  OL   105       0.977  24.640  49.867  1.00  0.00           H  
ATOM   4730  H7S  OL   105       2.221  23.448  49.528  1.00  0.00           H  
ATOM   4731  C18  OL   105       0.396  22.607  50.290  1.00  0.00           C  
ATOM   4732  H8R  OL   105       0.810  21.764  50.846  1.00  0.00           H  
ATOM   4733  H8S  OL   105      -0.467  22.965  50.852  1.00  0.00           H  
ATOM   4734  C19  OL   105      -0.076  22.197  48.907  1.00  0.00           C  
ATOM   4735  H9R  OL   105      -0.538  22.984  48.317  1.00  0.00           H  
ATOM   4736 C110  OL   105      -0.047  20.959  48.429  1.00  0.00           C  
ATOM   4737 H10R  OL   105      -0.478  20.749  47.451  1.00  0.00           H  
ATOM   4738 C111  OL   105       0.692  19.818  49.084  1.00  0.00           C  
ATOM   4739 H11R  OL   105       1.565  20.194  49.611  1.00  0.00           H  
ATOM   4740 H11S  OL   105       0.062  19.329  49.827  1.00  0.00           H  
ATOM   4741 C112  OL   105       1.158  18.791  48.047  1.00  0.00           C  
ATOM   4742 H12R  OL   105       0.283  18.346  47.571  1.00  0.00           H  
ATOM   4743 H12S  OL   105       1.732  19.286  47.261  1.00  0.00           H  
ATOM   4744 C113  OL   105       2.028  17.717  48.725  1.00  0.00           C  
ATOM   4745 H13R  OL   105       2.939  18.188  49.095  1.00  0.00           H  
ATOM   4746 H13S  OL   105       1.496  17.312  49.588  1.00  0.00           H  
ATOM   4747 C114  OL   105       2.390  16.554  47.795  1.00  0.00           C  
ATOM   4748 H14R  OL   105       2.872  15.775  48.389  1.00  0.00           H  
ATOM   4749 H14S  OL   105       1.457  16.142  47.403  1.00  0.00           H  
ATOM   4750 C115  OL   105       3.314  16.959  46.627  1.00  0.00           C  
ATOM   4751 H15R  OL   105       2.951  17.881  46.173  1.00  0.00           H  
ATOM   4752 H15S  OL   105       4.317  17.151  47.013  1.00  0.00           H  
ATOM   4753 C116  OL   105       3.358  15.869  45.542  1.00  0.00           C  
ATOM   4754 H16R  OL   105       3.795  14.960  45.959  1.00  0.00           H  
ATOM   4755 H16S  OL   105       2.326  15.641  45.268  1.00  0.00           H  
ATOM   4756 C117  OL   105       4.113  16.263  44.252  1.00  0.00           C  
ATOM   4757 H17R  OL   105       3.874  15.542  43.466  1.00  0.00           H  
ATOM   4758 H17S  OL   105       3.758  17.236  43.905  1.00  0.00           H  
ATOM   4759 C118  OL   105       5.641  16.304  44.415  1.00  0.00           C  
ATOM   4760 H18R  OL   105       5.987  15.408  44.933  1.00  0.00           H  
ATOM   4761 H18S  OL   105       5.953  17.185  44.980  1.00  0.00           H  
ATOM   4762 H18T  OL   105       6.124  16.334  43.436  1.00  0.00           H  
TER    4763       OL   105 
ATOM   4763 C116  PA   106      30.947   0.542  40.028  1.00  0.00           C  
ATOM   4764 H16R  PA   106      31.226  -0.344  40.602  1.00  0.00           H  
ATOM   4765 H16S  PA   106      31.779   1.249  40.057  1.00  0.00           H  
ATOM   4766 H16T  PA   106      30.786   0.252  38.986  1.00  0.00           H  
ATOM   4767 C115  PA   106      29.679   1.199  40.607  1.00  0.00           C  
ATOM   4768 H15R  PA   106      28.811   0.559  40.443  1.00  0.00           H  
ATOM   4769 H15S  PA   106      29.489   2.120  40.055  1.00  0.00           H  
ATOM   4770 C114  PA   106      29.785   1.484  42.119  1.00  0.00           C  
ATOM   4771 H14R  PA   106      30.718   2.016  42.319  1.00  0.00           H  
ATOM   4772 H14S  PA   106      29.822   0.531  42.653  1.00  0.00           H  
ATOM   4773 C113  PA   106      28.608   2.345  42.634  1.00  0.00           C  
ATOM   4774 H13R  PA   106      27.661   1.958  42.254  1.00  0.00           H  
ATOM   4775 H13S  PA   106      28.731   3.350  42.226  1.00  0.00           H  
ATOM   4776 C112  PA   106      28.506   2.468  44.168  1.00  0.00           C  
ATOM   4777 H12R  PA   106      28.013   3.416  44.397  1.00  0.00           H  
ATOM   4778 H12S  PA   106      29.512   2.524  44.585  1.00  0.00           H  
ATOM   4779 C111  PA   106      27.711   1.328  44.848  1.00  0.00           C  
ATOM   4780 H11R  PA   106      28.178   0.370  44.612  1.00  0.00           H  
ATOM   4781 H11S  PA   106      26.700   1.311  44.433  1.00  0.00           H  
ATOM   4782 C110  PA   106      27.640   1.506  46.386  1.00  0.00           C  
ATOM   4783 H10R  PA   106      27.237   2.500  46.591  1.00  0.00           H  
ATOM   4784 H10S  PA   106      28.652   1.481  46.790  1.00  0.00           H  
ATOM   4785  C19  PA   106      26.789   0.451  47.134  1.00  0.00           C  
ATOM   4786  H9R  PA   106      27.057  -0.557  46.804  1.00  0.00           H  
ATOM   4787  H9S  PA   106      25.741   0.611  46.876  1.00  0.00           H  
ATOM   4788  C18  PA   106      26.909   0.508  48.674  1.00  0.00           C  
ATOM   4789  H8R  PA   106      27.931   0.269  48.975  1.00  0.00           H  
ATOM   4790  H8S  PA   106      26.256  -0.262  49.092  1.00  0.00           H  
ATOM   4791  C17  PA   106      26.492   1.876  49.254  1.00  0.00           C  
ATOM   4792  H7R  PA   106      25.501   2.102  48.857  1.00  0.00           H  
ATOM   4793  H7S  PA   106      27.173   2.660  48.913  1.00  0.00           H  
ATOM   4794  C16  PA   106      26.382   1.942  50.789  1.00  0.00           C  
ATOM   4795  H6R  PA   106      25.889   1.040  51.156  1.00  0.00           H  
ATOM   4796  H6S  PA   106      25.709   2.773  51.018  1.00  0.00           H  
ATOM   4797  C15  PA   106      27.721   2.160  51.535  1.00  0.00           C  
ATOM   4798  H5R  PA   106      28.104   3.159  51.308  1.00  0.00           H  
ATOM   4799  H5S  PA   106      28.471   1.453  51.179  1.00  0.00           H  
ATOM   4800  C14  PA   106      27.571   1.977  53.062  1.00  0.00           C  
ATOM   4801  H4R  PA   106      27.367   0.925  53.270  1.00  0.00           H  
ATOM   4802  H4S  PA   106      26.715   2.554  53.422  1.00  0.00           H  
ATOM   4803  C13  PA   106      28.820   2.405  53.854  1.00  0.00           C  
ATOM   4804  H3R  PA   106      29.005   3.463  53.659  1.00  0.00           H  
ATOM   4805  H3S  PA   106      29.690   1.840  53.515  1.00  0.00           H  
ATOM   4806  C12  PA   106      28.635   2.206  55.371  1.00  0.00           C  
ATOM   4807  H2R  PA   106      28.369   1.170  55.585  1.00  0.00           H  
ATOM   4808  H2S  PA   106      27.820   2.845  55.700  1.00  0.00           H  
ATOM   4809  C11  PE   107      29.863   2.585  56.157  1.00  0.00           C  
ATOM   4810  O12  PE   107      30.488   1.824  56.875  1.00  0.00           O  
ATOM   4811  O11  PE   107      30.203   3.870  55.961  1.00  0.00           O  
ATOM   4812  C1   PE   107      31.449   4.359  56.528  1.00  0.00           C  
ATOM   4813  HR   PE   107      31.526   4.072  57.578  1.00  0.00           H  
ATOM   4814  HS   PE   107      31.425   5.449  56.469  1.00  0.00           H  
ATOM   4815  C2   PE   107      32.679   3.851  55.731  1.00  0.00           C  
ATOM   4816  HX   PE   107      32.817   2.777  55.874  1.00  0.00           H  
ATOM   4817  C3   PE   107      33.948   4.577  56.208  1.00  0.00           C  
ATOM   4818  HA   PE   107      33.738   5.644  56.186  1.00  0.00           H  
ATOM   4819  HB   PE   107      34.784   4.369  55.536  1.00  0.00           H  
ATOM   4820  O31  PE   107      34.319   4.226  57.567  1.00  0.00           O  
ATOM   4821  P31  PE   107      35.034   2.864  57.939  1.00  0.00           P  
ATOM   4822  O32  PE   107      33.926   2.108  58.790  1.00  0.00           O  
ATOM   4823  C31  PE   107      33.556   2.545  60.122  1.00  0.00           C  
ATOM   4824  H1A  PE   107      34.161   3.405  60.428  1.00  0.00           H  
ATOM   4825  H1B  PE   107      33.741   1.728  60.824  1.00  0.00           H  
ATOM   4826  C32  PE   107      32.059   2.921  60.136  1.00  0.00           C  
ATOM   4827  H2A  PE   107      31.741   3.133  61.161  1.00  0.00           H  
ATOM   4828  H2B  PE   107      31.876   3.819  59.541  1.00  0.00           H  
ATOM   4829  N31  PE   107      31.143   1.846  59.603  1.00  0.00           N  
ATOM   4830 HN1A  PE   107      31.327   0.924  60.047  1.00  0.00           H  
ATOM   4831 HN1B  PE   107      30.136   2.079  59.766  1.00  0.00           H  
ATOM   4832 HN1C  PE   107      31.226   1.724  58.576  1.00  0.00           H  
ATOM   4833  O33  PE   107      35.249   2.097  56.694  1.00  0.00           O  
ATOM   4834  O34  PE   107      36.212   3.181  58.786  1.00  0.00           O  
ATOM   4835  O21  PE   107      32.501   4.186  54.326  1.00  0.00           O  
ATOM   4836  C21  PE   107      32.349   3.199  53.423  1.00  0.00           C  
ATOM   4837  O22  PE   107      32.369   2.013  53.709  1.00  0.00           O  
ATOM   4838  C12  OL   108      32.101   3.758  52.037  1.00  0.00           C  
ATOM   4839  H2R  OL   108      31.245   4.432  52.101  1.00  0.00           H  
ATOM   4840  H2S  OL   108      32.972   4.342  51.736  1.00  0.00           H  
ATOM   4841  C13  OL   108      31.830   2.699  50.955  1.00  0.00           C  
ATOM   4842  H3R  OL   108      32.673   2.003  50.927  1.00  0.00           H  
ATOM   4843  H3S  OL   108      30.941   2.127  51.231  1.00  0.00           H  
ATOM   4844  C14  OL   108      31.626   3.338  49.558  1.00  0.00           C  
ATOM   4845  H4R  OL   108      30.773   4.023  49.577  1.00  0.00           H  
ATOM   4846  H4S  OL   108      32.505   3.928  49.289  1.00  0.00           H  
ATOM   4847  C15  OL   108      31.418   2.261  48.480  1.00  0.00           C  
ATOM   4848  H5R  OL   108      32.315   1.642  48.437  1.00  0.00           H  
ATOM   4849  H5S  OL   108      30.595   1.613  48.784  1.00  0.00           H  
ATOM   4850  C16  OL   108      31.127   2.794  47.063  1.00  0.00           C  
ATOM   4851  H6R  OL   108      31.033   1.927  46.405  1.00  0.00           H  
ATOM   4852  H6S  OL   108      30.159   3.303  47.071  1.00  0.00           H  
ATOM   4853  C17  OL   108      32.217   3.742  46.508  1.00  0.00           C  
ATOM   4854  H7R  OL   108      32.160   4.704  47.024  1.00  0.00           H  
ATOM   4855  H7S  OL   108      33.201   3.317  46.710  1.00  0.00           H  
ATOM   4856  C18  OL   108      32.127   4.004  44.994  1.00  0.00           C  
ATOM   4857  H8R  OL   108      33.045   4.488  44.661  1.00  0.00           H  
ATOM   4858  H8S  OL   108      32.074   3.046  44.473  1.00  0.00           H  
ATOM   4859  C19  OL   108      30.917   4.855  44.675  1.00  0.00           C  
ATOM   4860  H9R  OL   108      29.997   4.554  45.172  1.00  0.00           H  
ATOM   4861 C110  OL   108      30.896   5.920  43.883  1.00  0.00           C  
ATOM   4862 H10R  OL   108      29.963   6.471  43.777  1.00  0.00           H  
ATOM   4863 C111  OL   108      32.060   6.474  43.087  1.00  0.00           C  
ATOM   4864 H11R  OL   108      33.011   6.339  43.599  1.00  0.00           H  
ATOM   4865 H11S  OL   108      32.116   5.960  42.126  1.00  0.00           H  
ATOM   4866 C112  OL   108      31.831   7.969  42.830  1.00  0.00           C  
ATOM   4867 H12R  OL   108      30.825   8.072  42.422  1.00  0.00           H  
ATOM   4868 H12S  OL   108      31.865   8.514  43.777  1.00  0.00           H  
ATOM   4869 C113  OL   108      32.831   8.605  41.846  1.00  0.00           C  
ATOM   4870 H13R  OL   108      33.832   8.646  42.282  1.00  0.00           H  
ATOM   4871 H13S  OL   108      32.892   7.975  40.957  1.00  0.00           H  
ATOM   4872 C114  OL   108      32.393  10.028  41.443  1.00  0.00           C  
ATOM   4873 H14R  OL   108      31.431  10.268  41.905  1.00  0.00           H  
ATOM   4874 H14S  OL   108      33.116  10.748  41.828  1.00  0.00           H  
ATOM   4875 C115  OL   108      32.266  10.193  39.916  1.00  0.00           C  
ATOM   4876 H15R  OL   108      33.255  10.095  39.464  1.00  0.00           H  
ATOM   4877 H15S  OL   108      31.631   9.392  39.530  1.00  0.00           H  
ATOM   4878 C116  OL   108      31.647  11.552  39.538  1.00  0.00           C  
ATOM   4879 H16R  OL   108      30.649  11.600  39.981  1.00  0.00           H  
ATOM   4880 H16S  OL   108      32.240  12.351  39.986  1.00  0.00           H  
ATOM   4881 C117  OL   108      31.519  11.824  38.022  1.00  0.00           C  
ATOM   4882 H17R  OL   108      31.044  10.975  37.527  1.00  0.00           H  
ATOM   4883 H17S  OL   108      30.859  12.684  37.888  1.00  0.00           H  
ATOM   4884 C118  OL   108      32.841  12.139  37.302  1.00  0.00           C  
ATOM   4885 H18R  OL   108      32.633  12.417  36.265  1.00  0.00           H  
ATOM   4886 H18S  OL   108      33.507  11.274  37.305  1.00  0.00           H  
ATOM   4887 H18T  OL   108      33.343  12.979  37.787  1.00  0.00           H  
TER    4888       OL   108 
ATOM   4888  C1  CHL   109       9.862  78.235  52.520  1.00  0.00           C  
ATOM   4889  H11 CHL   109       8.933  77.702  52.311  1.00  0.00           H  
ATOM   4890  H12 CHL   109       9.955  79.049  51.802  1.00  0.00           H  
ATOM   4891  C2  CHL   109       9.708  78.831  53.942  1.00  0.00           C  
ATOM   4892  H21 CHL   109      10.543  79.495  54.166  1.00  0.00           H  
ATOM   4893  H22 CHL   109       8.794  79.429  53.992  1.00  0.00           H  
ATOM   4894  C3  CHL   109       9.650  77.694  54.975  1.00  0.00           C  
ATOM   4895  H31 CHL   109       8.833  77.013  54.729  1.00  0.00           H  
ATOM   4896  C4  CHL   109      10.957  76.914  54.923  1.00  0.00           C  
ATOM   4897  H41 CHL   109      11.769  77.596  55.174  1.00  0.00           H  
ATOM   4898  H42 CHL   109      10.915  76.134  55.686  1.00  0.00           H  
ATOM   4899  C5  CHL   109      11.189  76.308  53.551  1.00  0.00           C  
ATOM   4900  C6  CHL   109      11.510  75.023  53.471  1.00  0.00           C  
ATOM   4901  H61 CHL   109      11.629  74.434  54.380  1.00  0.00           H  
ATOM   4902  C7  CHL   109      11.716  74.270  52.183  1.00  0.00           C  
ATOM   4903  H71 CHL   109      12.640  73.691  52.255  1.00  0.00           H  
ATOM   4904  H72 CHL   109      10.907  73.548  52.091  1.00  0.00           H  
ATOM   4905  C8  CHL   109      11.764  75.172  50.925  1.00  0.00           C  
ATOM   4906  H81 CHL   109      12.785  75.541  50.858  1.00  0.00           H  
ATOM   4907  C9  CHL   109      10.780  76.378  51.037  1.00  0.00           C  
ATOM   4908  H91 CHL   109       9.791  75.926  51.169  1.00  0.00           H  
ATOM   4909  C10 CHL   109      11.051  77.238  52.333  1.00  0.00           C  
ATOM   4910  C11 CHL   109      10.674  77.215  49.708  1.00  0.00           C  
ATOM   4911 H111 CHL   109       9.807  77.878  49.761  1.00  0.00           H  
ATOM   4912 H112 CHL   109      11.539  77.866  49.576  1.00  0.00           H  
ATOM   4913  C12 CHL   109      10.527  76.360  48.417  1.00  0.00           C  
ATOM   4914 H121 CHL   109       9.513  75.964  48.340  1.00  0.00           H  
ATOM   4915 H122 CHL   109      10.681  77.030  47.574  1.00  0.00           H  
ATOM   4916  C13 CHL   109      11.542  75.193  48.344  1.00  0.00           C  
ATOM   4917  C14 CHL   109      11.401  74.371  49.646  1.00  0.00           C  
ATOM   4918 H141 CHL   109      10.348  74.079  49.750  1.00  0.00           H  
ATOM   4919  C15 CHL   109      12.155  73.064  49.365  1.00  0.00           C  
ATOM   4920 H151 CHL   109      13.212  73.151  49.624  1.00  0.00           H  
ATOM   4921 H152 CHL   109      11.710  72.267  49.957  1.00  0.00           H  
ATOM   4922  C16 CHL   109      11.992  72.842  47.840  1.00  0.00           C
[truncated: 5,016,818 more chars]
