# Supplementary material for: Molecules in the Serotonin-Melatonin Synthesis Pathway Have Distinct Interactions with Lipid Membranes
Source: J Phys Chem B. 2025 Feb 28;129(10):2687–700. doi: 10.1021/acs.jpcb.4c08750 (PMC11912468; doi:10.1021/acs.jpcb.4c08750)
Supplement: Supplementary file 2 — jp4c08750_si_002.zip [file jp4c08750_si_002.zip › PDB/2_Trp_initial.pdb]

CRYST1   78.500   78.500   97.800  90.00  90.00  90.00               1
ATOM      1  N   TRP     1      33.914  43.382  87.119  1.00  0.00           N  
ATOM      2  H   TRP     1      34.929  43.326  87.088  1.00  0.00           H  
ATOM      3  CA  TRP     1      33.376  44.736  87.125  1.00  0.00           C  
ATOM      4  HA  TRP     1      32.817  44.827  86.199  1.00  0.00           H  
ATOM      5  CB  TRP     1      32.350  44.874  88.262  1.00  0.00           C  
ATOM      6  HB2 TRP     1      31.649  44.041  88.211  1.00  0.00           H  
ATOM      7  HB3 TRP     1      32.885  44.794  89.209  1.00  0.00           H  
ATOM      8  CG  TRP     1      31.546  46.143  88.281  1.00  0.00           C  
ATOM      9  CD1 TRP     1      30.743  46.545  89.289  1.00  0.00           C  
ATOM     10  HD1 TRP     1      30.570  45.973  90.192  1.00  0.00           H  
ATOM     11  NE1 TRP     1      30.214  47.792  89.001  1.00  0.00           N  
ATOM     12  HE1 TRP     1      29.582  48.298  89.607  1.00  0.00           H  
ATOM     13  CE2 TRP     1      30.675  48.266  87.800  1.00  0.00           C  
ATOM     14  CZ2 TRP     1      30.492  49.469  87.109  1.00  0.00           C  
ATOM     15  HZ2 TRP     1      29.869  50.239  87.528  1.00  0.00           H  
ATOM     16  CH2 TRP     1      31.150  49.666  85.885  1.00  0.00           C  
ATOM     17  HH2 TRP     1      31.067  50.598  85.353  1.00  0.00           H  
ATOM     18  CZ3 TRP     1      31.904  48.629  85.331  1.00  0.00           C  
ATOM     19  HZ3 TRP     1      32.455  48.766  84.412  1.00  0.00           H  
ATOM     20  CE3 TRP     1      31.976  47.399  85.982  1.00  0.00           C  
ATOM     21  HE3 TRP     1      32.575  46.640  85.527  1.00  0.00           H  
ATOM     22  CD2 TRP     1      31.449  47.198  87.274  1.00  0.00           C  
ATOM     23  C   TRP     1      34.528  45.783  87.178  1.00  0.00           C  
ATOM     24  O   TRP     1      35.700  45.391  87.359  1.00  0.00           O  
ATOM     25  OXT TRP     1      34.353  47.014  87.041  1.00  0.00           O  
TER      26      TRP     1 
ATOM     26  N   TRP     2      59.120   8.488  82.164  1.00  0.00           N  
ATOM     27  H   TRP     2      60.131   8.389  82.112  1.00  0.00           H  
ATOM     28  CA  TRP     2      58.597   9.843  82.186  1.00  0.00           C  
ATOM     29  HA  TRP     2      58.020   9.962  81.273  1.00  0.00           H  
ATOM     30  CB  TRP     2      57.601   9.995  83.341  1.00  0.00           C  
ATOM     31  HB2 TRP     2      56.888   9.170  83.309  1.00  0.00           H  
ATOM     32  HB3 TRP     2      58.158   9.927  84.276  1.00  0.00           H  
ATOM     33  CG  TRP     2      56.811  11.268  83.349  1.00  0.00           C  
ATOM     34  CD1 TRP     2      55.979  11.657  84.337  1.00  0.00           C  
ATOM     35  HD1 TRP     2      55.768  11.073  85.224  1.00  0.00           H  
ATOM     36  NE1 TRP     2      55.458  12.900  84.035  1.00  0.00           N  
ATOM     37  HE1 TRP     2      54.780  13.390  84.620  1.00  0.00           H  
ATOM     38  CE2 TRP     2      55.950  13.382  82.848  1.00  0.00           C  
ATOM     39  CZ2 TRP     2      55.795  14.600  82.180  1.00  0.00           C  
ATOM     40  HZ2 TRP     2      55.154  15.355  82.600  1.00  0.00           H  
ATOM     41  CH2 TRP     2      56.503  14.835  80.990  1.00  0.00           C  
ATOM     42  HH2 TRP     2      56.426  15.781  80.472  1.00  0.00           H  
ATOM     43  CZ3 TRP     2      57.297  13.815  80.450  1.00  0.00           C  
ATOM     44  HZ3 TRP     2      57.860  13.966  79.537  1.00  0.00           H  
ATOM     45  CE3 TRP     2      57.387  12.582  81.097  1.00  0.00           C  
ATOM     46  HE3 TRP     2      58.032  11.848  80.655  1.00  0.00           H  
ATOM     47  CD2 TRP     2      56.770  12.338  82.348  1.00  0.00           C  
ATOM     48  C   TRP     2      59.734  10.898  82.167  1.00  0.00           C  
ATOM     49  O   TRP     2      60.814  10.585  81.619  1.00  0.00           O  
ATOM     50  OXT TRP     2      59.581  12.041  82.638  1.00  0.00           O  
TER      51      TRP     2 
ATOM     51 C116  PA     3      38.418  45.099  45.417  1.00  0.00           C  
ATOM     52 H16R  PA     3      39.424  45.206  45.824  1.00  0.00           H  
ATOM     53 H16S  PA     3      37.842  45.982  45.686  1.00  0.00           H  
ATOM     54 H16T  PA     3      38.489  45.068  44.332  1.00  0.00           H  
ATOM     55 C115  PA     3      37.715  43.853  45.980  1.00  0.00           C  
ATOM     56 H15R  PA     3      36.702  43.812  45.575  1.00  0.00           H  
ATOM     57 H15S  PA     3      37.612  43.969  47.059  1.00  0.00           H  
ATOM     58 C114  PA     3      38.447  42.524  45.694  1.00  0.00           C  
ATOM     59 H14R  PA     3      38.520  42.383  44.611  1.00  0.00           H  
ATOM     60 H14S  PA     3      37.850  41.693  46.073  1.00  0.00           H  
ATOM     61 C113  PA     3      39.872  42.457  46.285  1.00  0.00           C  
ATOM     62 H13R  PA     3      40.488  43.141  45.698  1.00  0.00           H  
ATOM     63 H13S  PA     3      40.286  41.460  46.124  1.00  0.00           H  
ATOM     64 C112  PA     3      40.065  42.846  47.773  1.00  0.00           C  
ATOM     65 H12R  PA     3      39.841  43.910  47.876  1.00  0.00           H  
ATOM     66 H12S  PA     3      41.130  42.743  47.982  1.00  0.00           H  
ATOM     67 C111  PA     3      39.279  42.090  48.877  1.00  0.00           C  
ATOM     68 H11R  PA     3      38.256  42.464  48.896  1.00  0.00           H  
ATOM     69 H11S  PA     3      39.721  42.338  49.846  1.00  0.00           H  
ATOM     70 C110  PA     3      39.230  40.553  48.772  1.00  0.00           C  
ATOM     71 H10R  PA     3      40.236  40.152  48.630  1.00  0.00           H  
ATOM     72 H10S  PA     3      38.645  40.291  47.891  1.00  0.00           H  
ATOM     73  C19  PA     3      38.560  39.900  50.004  1.00  0.00           C  
ATOM     74  H9R  PA     3      37.598  40.383  50.181  1.00  0.00           H  
ATOM     75  H9S  PA     3      39.154  40.064  50.907  1.00  0.00           H  
ATOM     76  C18  PA     3      38.337  38.386  49.826  1.00  0.00           C  
ATOM     77  H8R  PA     3      38.127  38.149  48.782  1.00  0.00           H  
ATOM     78  H8S  PA     3      37.467  38.086  50.405  1.00  0.00           H  
ATOM     79  C17  PA     3      39.551  37.582  50.306  1.00  0.00           C  
ATOM     80  H7R  PA     3      39.789  37.886  51.327  1.00  0.00           H  
ATOM     81  H7S  PA     3      40.411  37.844  49.689  1.00  0.00           H  
ATOM     82  C16  PA     3      39.350  36.058  50.271  1.00  0.00           C  
ATOM     83  H6R  PA     3      39.043  35.755  49.266  1.00  0.00           H  
ATOM     84  H6S  PA     3      38.559  35.774  50.969  1.00  0.00           H  
ATOM     85  C15  PA     3      40.680  35.372  50.638  1.00  0.00           C  
ATOM     86  H5R  PA     3      41.097  35.834  51.537  1.00  0.00           H  
ATOM     87  H5S  PA     3      41.380  35.557  49.821  1.00  0.00           H  
ATOM     88  C14  PA     3      40.609  33.857  50.879  1.00  0.00           C  
ATOM     89  H4R  PA     3      41.632  33.479  50.906  1.00  0.00           H  
ATOM     90  H4S  PA     3      40.099  33.381  50.037  1.00  0.00           H  
ATOM     91  C13  PA     3      39.952  33.470  52.216  1.00  0.00           C  
ATOM     92  H3R  PA     3      39.687  34.365  52.785  1.00  0.00           H  
ATOM     93  H3S  PA     3      40.677  32.912  52.812  1.00  0.00           H  
ATOM     94  C12  PA     3      38.721  32.577  52.023  1.00  0.00           C  
ATOM     95  H2R  PA     3      38.998  31.688  51.456  1.00  0.00           H  
ATOM     96  H2S  PA     3      37.951  33.103  51.454  1.00  0.00           H  
ATOM     97  C11  PE     4      38.150  32.144  53.345  1.00  0.00           C  
ATOM     98  O12  PE     4      38.810  31.960  54.356  1.00  0.00           O  
ATOM     99  O11  PE     4      36.827  31.969  53.243  1.00  0.00           O  
ATOM    100  C1   PE     4      36.136  31.420  54.391  1.00  0.00           C  
ATOM    101  HR   PE     4      36.673  30.548  54.767  1.00  0.00           H  
ATOM    102  HS   PE     4      35.153  31.095  54.046  1.00  0.00           H  
ATOM    103  C2   PE     4      35.909  32.455  55.518  1.00  0.00           C  
ATOM    104  HX   PE     4      36.849  32.863  55.899  1.00  0.00           H  
ATOM    105  C3   PE     4      35.173  31.737  56.667  1.00  0.00           C  
ATOM    106  HA   PE     4      34.487  31.008  56.223  1.00  0.00           H  
ATOM    107  HB   PE     4      34.578  32.462  57.220  1.00  0.00           H  
ATOM    108  O31  PE     4      36.104  31.054  57.567  1.00  0.00           O  
ATOM    109  P31  PE     4      36.645  31.747  58.906  1.00  0.00           P  
ATOM    110  O32  PE     4      37.664  32.853  58.379  1.00  0.00           O  
ATOM    111  C31  PE     4      39.023  32.504  58.008  1.00  0.00           C  
ATOM    112  H1A  PE     4      39.369  33.166  57.212  1.00  0.00           H  
ATOM    113  H1B  PE     4      39.067  31.476  57.634  1.00  0.00           H  
ATOM    114  C32  PE     4      39.947  32.664  59.227  1.00  0.00           C  
ATOM    115  H2A  PE     4      39.643  31.996  60.036  1.00  0.00           H  
ATOM    116  H2B  PE     4      40.978  32.424  58.955  1.00  0.00           H  
ATOM    117  N31  PE     4      39.971  34.045  59.802  1.00  0.00           N  
ATOM    118 HN1A  PE     4      39.058  34.333  60.197  1.00  0.00           H  
ATOM    119 HN1B  PE     4      40.667  34.080  60.576  1.00  0.00           H  
ATOM    120 HN1C  PE     4      40.255  34.773  59.110  1.00  0.00           H  
ATOM    121  O33  PE     4      35.498  32.407  59.585  1.00  0.00           O  
ATOM    122  O34  PE     4      37.435  30.746  59.664  1.00  0.00           O  
ATOM    123  O21  PE     4      35.041  33.523  55.051  1.00  0.00           O  
ATOM    124  C21  PE     4      35.569  34.630  54.496  1.00  0.00           C  
ATOM    125  O22  PE     4      36.765  34.814  54.319  1.00  0.00           O  
ATOM    126  C12  OL     5      34.480  35.616  54.130  1.00  0.00           C  
ATOM    127  H2R  OL     5      33.670  35.062  53.651  1.00  0.00           H  
ATOM    128  H2S  OL     5      34.074  36.029  55.056  1.00  0.00           H  
ATOM    129  C13  OL     5      34.947  36.767  53.205  1.00  0.00           C  
ATOM    130  H3R  OL     5      35.807  37.260  53.657  1.00  0.00           H  
ATOM    131  H3S  OL     5      35.279  36.352  52.250  1.00  0.00           H  
ATOM    132  C14  OL     5      33.840  37.827  52.982  1.00  0.00           C  
ATOM    133  H4R  OL     5      32.933  37.335  52.626  1.00  0.00           H  
ATOM    134  H4S  OL     5      33.577  38.268  53.946  1.00  0.00           H  
ATOM    135  C15  OL     5      34.199  38.977  52.009  1.00  0.00           C  
ATOM    136  H5R  OL     5      33.338  39.644  51.954  1.00  0.00           H  
ATOM    137  H5S  OL     5      35.026  39.577  52.401  1.00  0.00           H  
ATOM    138  C16  OL     5      34.529  38.524  50.574  1.00  0.00           C  
ATOM    139  H6R  OL     5      35.458  37.956  50.578  1.00  0.00           H  
ATOM    140  H6S  OL     5      33.742  37.855  50.224  1.00  0.00           H  
ATOM    141  C17  OL     5      34.638  39.757  49.643  1.00  0.00           C  
ATOM    142  H7R  OL     5      33.656  40.219  49.564  1.00  0.00           H  
ATOM    143  H7S  OL     5      35.285  40.501  50.111  1.00  0.00           H  
ATOM    144  C18  OL     5      35.168  39.512  48.217  1.00  0.00           C  
ATOM    145  H8R  OL     5      35.193  40.474  47.701  1.00  0.00           H  
ATOM    146  H8S  OL     5      36.193  39.152  48.284  1.00  0.00           H  
ATOM    147  C19  OL     5      34.354  38.494  47.445  1.00  0.00           C  
ATOM    148  H9R  OL     5      34.213  37.548  47.958  1.00  0.00           H  
ATOM    149 C110  OL     5      33.859  38.649  46.219  1.00  0.00           C  
ATOM    150 H10R  OL     5      33.292  37.834  45.776  1.00  0.00           H  
ATOM    151 C111  OL     5      33.883  39.933  45.415  1.00  0.00           C  
ATOM    152 H11R  OL     5      33.112  39.910  44.640  1.00  0.00           H  
ATOM    153 H11S  OL     5      33.628  40.743  46.090  1.00  0.00           H  
ATOM    154 C112  OL     5      35.248  40.254  44.773  1.00  0.00           C  
ATOM    155 H12R  OL     5      35.249  41.273  44.376  1.00  0.00           H  
ATOM    156 H12S  OL     5      36.015  40.217  45.548  1.00  0.00           H  
ATOM    157 C113  OL     5      35.652  39.299  43.642  1.00  0.00           C  
ATOM    158 H13R  OL     5      36.718  39.446  43.448  1.00  0.00           H  
ATOM    159 H13S  OL     5      35.521  38.275  43.987  1.00  0.00           H  
ATOM    160 C114  OL     5      34.854  39.494  42.334  1.00  0.00           C  
ATOM    161 H14R  OL     5      33.868  39.033  42.430  1.00  0.00           H  
ATOM    162 H14S  OL     5      34.682  40.558  42.160  1.00  0.00           H  
ATOM    163 C115  OL     5      35.596  38.911  41.113  1.00  0.00           C  
ATOM    164 H15R  OL     5      35.057  39.173  40.199  1.00  0.00           H  
ATOM    165 H15S  OL     5      36.577  39.387  41.053  1.00  0.00           H  
ATOM    166 C116  OL     5      35.766  37.378  41.146  1.00  0.00           C  
ATOM    167 H16R  OL     5      36.183  37.053  42.101  1.00  0.00           H  
ATOM    168 H16S  OL     5      34.780  36.920  41.046  1.00  0.00           H  
ATOM    169 C117  OL     5      36.672  36.886  40.001  1.00  0.00           C  
ATOM    170 H17R  OL     5      36.260  37.246  39.057  1.00  0.00           H  
ATOM    171 H17S  OL     5      37.670  37.317  40.105  1.00  0.00           H  
ATOM    172 C118  OL     5      36.794  35.354  39.943  1.00  0.00           C  
ATOM    173 H18R  OL     5      37.272  34.958  40.843  1.00  0.00           H  
ATOM    174 H18S  OL     5      37.397  35.058  39.081  1.00  0.00           H  
ATOM    175 H18T  OL     5      35.802  34.910  39.846  1.00  0.00           H  
TER     176       OL     5 
ATOM    176 C116  PA     6      39.241  61.088  45.003  1.00  0.00           C  
ATOM    177 H16R  PA     6      39.315  60.004  44.882  1.00  0.00           H  
ATOM    178 H16S  PA     6      40.244  61.517  44.995  1.00  0.00           H  
ATOM    179 H16T  PA     6      38.688  61.483  44.149  1.00  0.00           H  
ATOM    180 C115  PA     6      38.519  61.430  46.317  1.00  0.00           C  
ATOM    181 H15R  PA     6      39.114  61.088  47.163  1.00  0.00           H  
ATOM    182 H15S  PA     6      37.579  60.877  46.347  1.00  0.00           H  
ATOM    183 C114  PA     6      38.230  62.934  46.493  1.00  0.00           C  
ATOM    184 H14R  PA     6      37.636  63.285  45.645  1.00  0.00           H  
ATOM    185 H14S  PA     6      39.165  63.502  46.502  1.00  0.00           H  
ATOM    186 C113  PA     6      37.445  63.194  47.795  1.00  0.00           C  
ATOM    187 H13R  PA     6      36.648  62.452  47.870  1.00  0.00           H  
ATOM    188 H13S  PA     6      36.958  64.169  47.748  1.00  0.00           H  
ATOM    189 C112  PA     6      38.312  63.122  49.069  1.00  0.00           C  
ATOM    190 H12R  PA     6      39.082  63.895  49.032  1.00  0.00           H  
ATOM    191 H12S  PA     6      38.828  62.162  49.103  1.00  0.00           H  
ATOM    192 C111  PA     6      37.466  63.294  50.346  1.00  0.00           C  
ATOM    193 H11R  PA     6      36.594  62.652  50.267  1.00  0.00           H  
ATOM    194 H11S  PA     6      37.104  64.323  50.423  1.00  0.00           H  
ATOM    195 C110  PA     6      38.210  62.908  51.636  1.00  0.00           C  
ATOM    196 H10R  PA     6      38.514  61.860  51.573  1.00  0.00           H  
ATOM    197 H10S  PA     6      37.519  62.995  52.477  1.00  0.00           H  
ATOM    198  C19  PA     6      39.446  63.780  51.904  1.00  0.00           C  
ATOM    199  H9R  PA     6      39.192  64.829  51.741  1.00  0.00           H  
ATOM    200  H9S  PA     6      40.239  63.522  51.199  1.00  0.00           H  
ATOM    201  C18  PA     6      39.963  63.612  53.342  1.00  0.00           C  
ATOM    202  H8R  PA     6      40.154  62.557  53.550  1.00  0.00           H  
ATOM    203  H8S  PA     6      39.196  63.962  54.037  1.00  0.00           H  
ATOM    204  C17  PA     6      41.252  64.423  53.537  1.00  0.00           C  
ATOM    205  H7R  PA     6      41.054  65.458  53.247  1.00  0.00           H  
ATOM    206  H7S  PA     6      42.012  64.027  52.858  1.00  0.00           H  
ATOM    207  C16  PA     6      41.774  64.387  54.988  1.00  0.00           C  
ATOM    208  H6R  PA     6      42.037  63.365  55.265  1.00  0.00           H  
ATOM    209  H6S  PA     6      40.976  64.711  55.657  1.00  0.00           H  
ATOM    210  C15  PA     6      42.988  65.313  55.184  1.00  0.00           C  
ATOM    211  H5R  PA     6      42.635  66.348  55.167  1.00  0.00           H  
ATOM    212  H5S  PA     6      43.662  65.195  54.336  1.00  0.00           H  
ATOM    213  C14  PA     6      43.789  65.069  56.483  1.00  0.00           C  
ATOM    214  H4R  PA     6      44.575  65.825  56.523  1.00  0.00           H  
ATOM    215  H4S  PA     6      44.295  64.100  56.444  1.00  0.00           H  
ATOM    216  C13  PA     6      42.949  65.188  57.773  1.00  0.00           C  
ATOM    217  H3R  PA     6      41.952  65.556  57.524  1.00  0.00           H  
ATOM    218  H3S  PA     6      43.404  65.953  58.406  1.00  0.00           H  
ATOM    219  C12  PA     6      42.825  63.872  58.582  1.00  0.00           C  
ATOM    220  H2R  PA     6      43.756  63.666  59.116  1.00  0.00           H  
ATOM    221  H2S  PA     6      42.645  63.030  57.914  1.00  0.00           H  
ATOM    222  C11  PC     7      41.688  63.928  59.579  1.00  0.00           C  
ATOM    223  O12  PC     7      41.355  64.937  60.175  1.00  0.00           O  
ATOM    224  O11  PC     7      41.080  62.735  59.766  1.00  0.00           O  
ATOM    225  C1   PC     7      39.913  62.718  60.646  1.00  0.00           C  
ATOM    226  HR   PC     7      40.111  63.347  61.516  1.00  0.00           H  
ATOM    227  HS   PC     7      39.738  61.695  60.990  1.00  0.00           H  
ATOM    228  C2   PC     7      38.637  63.213  59.914  1.00  0.00           C  
ATOM    229  HX   PC     7      38.830  64.182  59.450  1.00  0.00           H  
ATOM    230  C3   PC     7      37.458  63.416  60.883  1.00  0.00           C  
ATOM    231  HA   PC     7      37.265  62.504  61.459  1.00  0.00           H  
ATOM    232  HB   PC     7      36.548  63.696  60.344  1.00  0.00           H  
ATOM    233  O31  PC     7      37.811  64.522  61.737  1.00  0.00           O  
ATOM    234  P31  PC     7      37.754  64.432  63.312  1.00  0.00           P  
ATOM    235  O32  PC     7      36.209  64.496  63.617  1.00  0.00           O  
ATOM    236  C31  PC     7      35.654  65.580  64.378  1.00  0.00           C  
ATOM    237  H1A  PC     7      35.871  66.536  63.896  1.00  0.00           H  
ATOM    238  H1B  PC     7      36.085  65.570  65.379  1.00  0.00           H  
ATOM    239  C32  PC     7      34.144  65.348  64.438  1.00  0.00           C  
ATOM    240  H2A  PC     7      33.940  64.284  64.579  1.00  0.00           H  
ATOM    241  H2B  PC     7      33.710  65.652  63.488  1.00  0.00           H  
ATOM    242  N31  PC     7      33.371  66.076  65.500  1.00  0.00           N  
ATOM    243  C33  PC     7      31.929  65.863  65.175  1.00  0.00           C  
ATOM    244  H3A  PC     7      31.696  66.446  64.284  1.00  0.00           H  
ATOM    245  H3B  PC     7      31.308  66.174  66.014  1.00  0.00           H  
ATOM    246  H3C  PC     7      31.784  64.798  64.978  1.00  0.00           H  
ATOM    247  C34  PC     7      33.690  65.525  66.851  1.00  0.00           C  
ATOM    248  H4A  PC     7      33.652  64.436  66.801  1.00  0.00           H  
ATOM    249  H4B  PC     7      32.950  65.898  67.561  1.00  0.00           H  
ATOM    250  H4C  PC     7      34.693  65.856  67.127  1.00  0.00           H  
ATOM    251  C35  PC     7      33.659  67.542  65.517  1.00  0.00           C  
ATOM    252  H5A  PC     7      33.560  67.946  64.509  1.00  0.00           H  
ATOM    253  H5B  PC     7      34.680  67.703  65.865  1.00  0.00           H  
ATOM    254  H5C  PC     7      32.963  68.030  66.203  1.00  0.00           H  
ATOM    255  O33  PC     7      38.294  63.124  63.765  1.00  0.00           O  
ATOM    256  O34  PC     7      38.411  65.667  63.781  1.00  0.00           O  
ATOM    257  O21  PC     7      38.267  62.246  58.904  1.00  0.00           O  
ATOM    258  C21  PC     7      38.930  62.352  57.733  1.00  0.00           C  
ATOM    259  O22  PC     7      39.525  63.339  57.350  1.00  0.00           O  
ATOM    260  C12  OL     8      38.814  61.112  56.917  1.00  0.00           C  
ATOM    261  H2R  OL     8      39.747  60.957  56.371  1.00  0.00           H  
ATOM    262  H2S  OL     8      38.667  60.259  57.582  1.00  0.00           H  
ATOM    263  C13  OL     8      37.636  61.223  55.944  1.00  0.00           C  
ATOM    264  H3R  OL     8      36.704  61.362  56.501  1.00  0.00           H  
ATOM    265  H3S  OL     8      37.766  62.077  55.275  1.00  0.00           H  
ATOM    266  C14  OL     8      37.613  59.939  55.117  1.00  0.00           C  
ATOM    267  H4R  OL     8      38.601  59.796  54.673  1.00  0.00           H  
ATOM    268  H4S  OL     8      37.434  59.090  55.781  1.00  0.00           H  
ATOM    269  C15  OL     8      36.577  59.965  53.990  1.00  0.00           C  
ATOM    270  H5R  OL     8      35.566  59.894  54.399  1.00  0.00           H  
ATOM    271  H5S  OL     8      36.656  60.916  53.458  1.00  0.00           H  
ATOM    272  C16  OL     8      36.830  58.795  53.024  1.00  0.00           C  
ATOM    273  H6R  OL     8      36.029  58.767  52.283  1.00  0.00           H  
ATOM    274  H6S  OL     8      37.768  58.974  52.496  1.00  0.00           H  
ATOM    275  C17  OL     8      36.932  57.439  53.753  1.00  0.00           C  
ATOM    276  H7R  OL     8      37.950  57.293  54.126  1.00  0.00           H  
ATOM    277  H7S  OL     8      36.274  57.454  54.619  1.00  0.00           H  
ATOM    278  C18  OL     8      36.515  56.251  52.879  1.00  0.00           C  
ATOM    279  H8R  OL     8      36.576  55.337  53.472  1.00  0.00           H  
ATOM    280  H8S  OL     8      35.470  56.406  52.613  1.00  0.00           H  
ATOM    281  C19  OL     8      37.389  56.104  51.653  1.00  0.00           C  
ATOM    282  H9R  OL     8      38.444  56.329  51.815  1.00  0.00           H  
ATOM    283 C110  OL     8      36.963  55.755  50.442  1.00  0.00           C  
ATOM    284 H10R  OL     8      37.685  55.692  49.631  1.00  0.00           H  
ATOM    285 C111  OL     8      35.542  55.346  50.077  1.00  0.00           C  
ATOM    286 H11R  OL     8      34.872  55.392  50.935  1.00  0.00           H  
ATOM    287 H11S  OL     8      35.128  56.029  49.331  1.00  0.00           H  
ATOM    288 C112  OL     8      35.514  53.891  49.565  1.00  0.00           C  
ATOM    289 H12R  OL     8      36.034  53.274  50.300  1.00  0.00           H  
ATOM    290 H12S  OL     8      34.482  53.534  49.529  1.00  0.00           H  
ATOM    291 C113  OL     8      36.184  53.647  48.199  1.00  0.00           C  
ATOM    292 H13R  OL     8      37.215  54.002  48.220  1.00  0.00           H  
ATOM    293 H13S  OL     8      36.236  52.571  48.033  1.00  0.00           H  
ATOM    294 C114  OL     8      35.455  54.301  47.013  1.00  0.00           C  
ATOM    295 H14R  OL     8      34.387  54.082  47.058  1.00  0.00           H  
ATOM    296 H14S  OL     8      35.562  55.384  47.075  1.00  0.00           H  
ATOM    297 C115  OL     8      36.021  53.800  45.674  1.00  0.00           C  
ATOM    298 H15R  OL     8      37.113  53.818  45.723  1.00  0.00           H  
ATOM    299 H15S  OL     8      35.713  52.762  45.527  1.00  0.00           H  
ATOM    300 C116  OL     8      35.549  54.694  44.511  1.00  0.00           C  
ATOM    301 H16R  OL     8      34.459  54.770  44.529  1.00  0.00           H  
ATOM    302 H16S  OL     8      35.946  55.695  44.687  1.00  0.00           H  
ATOM    303 C117  OL     8      36.017  54.234  43.114  1.00  0.00           C  
ATOM    304 H17R  OL     8      37.101  54.085  43.124  1.00  0.00           H  
ATOM    305 H17S  OL     8      35.560  53.276  42.860  1.00  0.00           H  
ATOM    306 C118  OL     8      35.614  55.259  42.033  1.00  0.00           C  
ATOM    307 H18R  OL     8      34.526  55.343  42.005  1.00  0.00           H  
ATOM    308 H18S  OL     8      35.957  54.947  41.043  1.00  0.00           H  
ATOM    309 H18T  OL     8      36.032  56.246  42.246  1.00  0.00           H  
TER     310       OL     8 
ATOM    310 C116  PA     9      26.417  -2.668  40.294  1.00  0.00           C  
ATOM    311 H16R  PA     9      26.669  -1.606  40.277  1.00  0.00           H  
ATOM    312 H16S  PA     9      25.452  -2.810  39.801  1.00  0.00           H  
ATOM    313 H16T  PA     9      27.179  -3.197  39.723  1.00  0.00           H  
ATOM    314 C115  PA     9      26.374  -3.209  41.734  1.00  0.00           C  
ATOM    315 H15R  PA     9      27.395  -3.295  42.106  1.00  0.00           H  
ATOM    316 H15S  PA     9      25.963  -4.221  41.708  1.00  0.00           H  
ATOM    317 C114  PA     9      25.555  -2.310  42.693  1.00  0.00           C  
ATOM    318 H14R  PA     9      24.538  -2.199  42.310  1.00  0.00           H  
ATOM    319 H14S  PA     9      26.010  -1.318  42.703  1.00  0.00           H  
ATOM    320 C113  PA     9      25.519  -2.852  44.142  1.00  0.00           C  
ATOM    321 H13R  PA     9      26.538  -2.822  44.536  1.00  0.00           H  
ATOM    322 H13S  PA     9      25.201  -3.895  44.110  1.00  0.00           H  
ATOM    323 C112  PA     9      24.575  -2.067  45.089  1.00  0.00           C  
ATOM    324 H12R  PA     9      23.590  -2.018  44.620  1.00  0.00           H  
ATOM    325 H12S  PA     9      24.943  -1.043  45.174  1.00  0.00           H  
ATOM    326 C111  PA     9      24.414  -2.651  46.523  1.00  0.00           C  
ATOM    327 H11R  PA     9      25.396  -2.791  46.980  1.00  0.00           H  
ATOM    328 H11S  PA     9      23.932  -3.631  46.469  1.00  0.00           H  
ATOM    329 C110  PA     9      23.582  -1.722  47.441  1.00  0.00           C  
ATOM    330 H10R  PA     9      22.587  -1.613  47.006  1.00  0.00           H  
ATOM    331 H10S  PA     9      24.040  -0.734  47.433  1.00  0.00           H  
ATOM    332  C19  PA     9      23.456  -2.192  48.912  1.00  0.00           C  
ATOM    333  H9R  PA     9      24.408  -2.616  49.227  1.00  0.00           H  
ATOM    334  H9S  PA     9      22.718  -2.992  48.980  1.00  0.00           H  
ATOM    335  C18  PA     9      23.092  -1.079  49.924  1.00  0.00           C  
ATOM    336  H8R  PA     9      22.225  -0.517  49.581  1.00  0.00           H  
ATOM    337  H8S  PA     9      23.927  -0.379  49.999  1.00  0.00           H  
ATOM    338  C17  PA     9      22.770  -1.644  51.319  1.00  0.00           C  
ATOM    339  H7R  PA     9      23.438  -2.474  51.552  1.00  0.00           H  
ATOM    340  H7S  PA     9      21.761  -2.057  51.304  1.00  0.00           H  
ATOM    341  C16  PA     9      22.852  -0.603  52.449  1.00  0.00           C  
ATOM    342  H6R  PA     9      22.145   0.211  52.268  1.00  0.00           H  
ATOM    343  H6S  PA     9      23.853  -0.166  52.483  1.00  0.00           H  
ATOM    344  C15  PA     9      22.503  -1.305  53.773  1.00  0.00           C  
ATOM    345  H5R  PA     9      23.226  -2.097  53.985  1.00  0.00           H  
ATOM    346  H5S  PA     9      21.531  -1.786  53.656  1.00  0.00           H  
ATOM    347  C14  PA     9      22.407  -0.347  54.965  1.00  0.00           C  
ATOM    348  H4R  PA     9      21.982  -0.897  55.806  1.00  0.00           H  
ATOM    349  H4S  PA     9      21.710   0.453  54.707  1.00  0.00           H  
ATOM    350  C13  PA     9      23.738   0.288  55.405  1.00  0.00           C  
ATOM    351  H3R  PA     9      24.130   0.941  54.619  1.00  0.00           H  
ATOM    352  H3S  PA     9      24.487  -0.480  55.594  1.00  0.00           H  
ATOM    353  C12  PA     9      23.518   1.083  56.703  1.00  0.00           C  
ATOM    354  H2R  PA     9      23.258   0.401  57.516  1.00  0.00           H  
ATOM    355  H2S  PA     9      22.694   1.781  56.577  1.00  0.00           H  
ATOM    356  C11  PS    10      24.732   1.884  57.075  1.00  0.00           C  
ATOM    357  O12  PS    10      25.494   2.354  56.252  1.00  0.00           O  
ATOM    358  O11  PS    10      24.850   2.054  58.403  1.00  0.00           O  
ATOM    359  C1   PS    10      26.004   2.808  58.875  1.00  0.00           C  
ATOM    360  HR   PS    10      26.871   2.605  58.238  1.00  0.00           H  
ATOM    361  HS   PS    10      26.237   2.434  59.867  1.00  0.00           H  
ATOM    362  C2   PS    10      25.727   4.341  58.972  1.00  0.00           C  
ATOM    363  HX   PS    10      26.552   4.800  59.513  1.00  0.00           H  
ATOM    364  C3   PS    10      24.438   4.632  59.795  1.00  0.00           C  
ATOM    365  HA   PS    10      24.583   4.289  60.824  1.00  0.00           H  
ATOM    366  HB   PS    10      23.603   4.066  59.375  1.00  0.00           H  
ATOM    367  O31  PS    10      24.056   6.044  59.785  1.00  0.00           O  
ATOM    368  P31  PS    10      24.750   7.142  60.711  1.00  0.00           P  
ATOM    369  O32  PS    10      26.159   7.434  60.013  1.00  0.00           O  
ATOM    370  C31  PS    10      27.423   7.020  60.584  1.00  0.00           C  
ATOM    371  H1A  PS    10      28.131   6.851  59.772  1.00  0.00           H  
ATOM    372  H1B  PS    10      27.312   6.081  61.129  1.00  0.00           H  
ATOM    373  C32  PS    10      27.926   8.161  61.490  1.00  0.00           C  
ATOM    374  H2A  PS    10      27.081   8.505  62.088  1.00  0.00           H  
ATOM    375  N31  PS    10      28.381   9.367  60.691  1.00  0.00           N  
ATOM    376 HN1A  PS    10      29.270   9.146  60.206  1.00  0.00           H  
ATOM    377 HN1B  PS    10      27.683   9.681  59.985  1.00  0.00           H  
ATOM    378 HN1C  PS    10      28.580  10.166  61.330  1.00  0.00           H  
ATOM    379  C33  PS    10      28.950   7.655  62.504  1.00  0.00           C  
ATOM    380  O33  PS    10      23.957   8.387  60.631  1.00  0.00           O  
ATOM    381  O34  PS    10      24.966   6.526  62.050  1.00  0.00           O  
ATOM    382  O21  PS    10      25.633   4.926  57.636  1.00  0.00           O  
ATOM    383  C21  PS    10      26.770   5.328  57.031  1.00  0.00           C  
ATOM    384  O22  PS    10      27.844   5.433  57.607  1.00  0.00           O  
ATOM    385  O35  PS    10      28.661   6.743  63.261  1.00  0.00           O  
ATOM    386  O36  PS    10      29.938   8.330  62.734  1.00  0.00           O  
ATOM    387  C12  OL    11      26.603   5.617  55.554  1.00  0.00           C  
ATOM    388  H2R  OL    11      26.798   4.709  54.986  1.00  0.00           H  
ATOM    389  H2S  OL    11      25.567   5.868  55.365  1.00  0.00           H  
ATOM    390  C13  OL    11      27.511   6.756  55.041  1.00  0.00           C  
ATOM    391  H3R  OL    11      27.335   7.651  55.643  1.00  0.00           H  
ATOM    392  H3S  OL    11      28.559   6.476  55.174  1.00  0.00           H  
ATOM    393  C14  OL    11      27.258   7.105  53.558  1.00  0.00           C  
ATOM    394  H4R  OL    11      26.180   7.152  53.383  1.00  0.00           H  
ATOM    395  H4S  OL    11      27.653   8.104  53.364  1.00  0.00           H  
ATOM    396  C15  OL    11      27.924   6.114  52.578  1.00  0.00           C  
ATOM    397  H5R  OL    11      28.985   6.036  52.833  1.00  0.00           H  
ATOM    398  H5S  OL    11      27.492   5.119  52.693  1.00  0.00           H  
ATOM    399  C16  OL    11      27.813   6.510  51.092  1.00  0.00           C  
ATOM    400  H6R  OL    11      28.381   7.427  50.921  1.00  0.00           H  
ATOM    401  H6S  OL    11      28.270   5.720  50.491  1.00  0.00           H  
ATOM    402  C17  OL    11      26.373   6.728  50.591  1.00  0.00           C  
ATOM    403  H7R  OL    11      25.777   5.835  50.792  1.00  0.00           H  
ATOM    404  H7S  OL    11      25.920   7.560  51.134  1.00  0.00           H  
ATOM    405  C18  OL    11      26.334   7.020  49.081  1.00  0.00           C  
ATOM    406  H8R  OL    11      25.320   7.334  48.828  1.00  0.00           H  
ATOM    407  H8S  OL    11      27.009   7.847  48.861  1.00  0.00           H  
ATOM    408  C19  OL    11      26.687   5.780  48.282  1.00  0.00           C  
ATOM    409  H9R  OL    11      26.281   4.860  48.699  1.00  0.00           H  
ATOM    410 C110  OL    11      27.442   5.722  47.186  1.00  0.00           C  
ATOM    411 H10R  OL    11      27.632   4.749  46.737  1.00  0.00           H  
ATOM    412 C111  OL    11      28.105   6.895  46.482  1.00  0.00           C  
ATOM    413 H11R  OL    11      28.230   7.742  47.156  1.00  0.00           H  
ATOM    414 H11S  OL    11      29.110   6.614  46.159  1.00  0.00           H  
ATOM    415 C112  OL    11      27.304   7.368  45.254  1.00  0.00           C  
ATOM    416 H12R  OL    11      27.432   6.652  44.439  1.00  0.00           H  
ATOM    417 H12S  OL    11      26.242   7.410  45.502  1.00  0.00           H  
ATOM    418 C113  OL    11      27.805   8.763  44.830  1.00  0.00           C  
ATOM    419 H13R  OL    11      27.747   9.411  45.708  1.00  0.00           H  
ATOM    420 H13S  OL    11      28.859   8.677  44.556  1.00  0.00           H  
ATOM    421 C114  OL    11      27.027   9.442  43.679  1.00  0.00           C  
ATOM    422 H14R  OL    11      27.200   8.918  42.737  1.00  0.00           H  
ATOM    423 H14S  OL    11      25.955   9.406  43.888  1.00  0.00           H  
ATOM    424 C115  OL    11      27.439  10.919  43.531  1.00  0.00           C  
ATOM    425 H15R  OL    11      27.238  11.407  44.486  1.00  0.00           H  
ATOM    426 H15S  OL    11      28.513  10.999  43.350  1.00  0.00           H  
ATOM    427 C116  OL    11      26.653  11.694  42.457  1.00  0.00           C  
ATOM    428 H16R  OL    11      25.597  11.424  42.529  1.00  0.00           H  
ATOM    429 H16S  OL    11      26.740  12.756  42.693  1.00  0.00           H  
ATOM    430 C117  OL    11      27.123  11.511  41.003  1.00  0.00           C  
ATOM    431 H17R  OL    11      28.122  11.943  40.899  1.00  0.00           H  
ATOM    432 H17S  OL    11      27.181  10.451  40.747  1.00  0.00           H  
ATOM    433 C118  OL    11      26.163  12.238  40.042  1.00  0.00           C  
ATOM    434 H18R  OL    11      26.057  13.279  40.355  1.00  0.00           H  
ATOM    435 H18S  OL    11      25.174  11.772  40.049  1.00  0.00           H  
ATOM    436 H18T  OL    11      26.544  12.221  39.019  1.00  0.00           H  
TER     437       OL    11 
ATOM    437 C116  PA    12      21.591  35.520  38.784  1.00  0.00           C  
ATOM    438 H16R  PA    12      21.869  34.590  39.285  1.00  0.00           H  
ATOM    439 H16S  PA    12      22.493  36.118  38.634  1.00  0.00           H  
ATOM    440 H16T  PA    12      21.140  35.291  37.818  1.00  0.00           H  
ATOM    441 C115  PA    12      20.592  36.305  39.635  1.00  0.00           C  
ATOM    442 H15R  PA    12      20.338  37.226  39.116  1.00  0.00           H  
ATOM    443 H15S  PA    12      21.084  36.579  40.568  1.00  0.00           H  
ATOM    444 C114  PA    12      19.285  35.536  39.895  1.00  0.00           C  
ATOM    445 H14R  PA    12      19.493  34.472  40.022  1.00  0.00           H  
ATOM    446 H14S  PA    12      18.652  35.620  39.009  1.00  0.00           H  
ATOM    447 C113  PA    12      18.523  36.067  41.126  1.00  0.00           C  
ATOM    448 H13R  PA    12      17.549  35.577  41.176  1.00  0.00           H  
ATOM    449 H13S  PA    12      18.338  37.136  41.003  1.00  0.00           H  
ATOM    450 C112  PA    12      19.290  35.809  42.445  1.00  0.00           C  
ATOM    451 H12R  PA    12      20.219  36.379  42.436  1.00  0.00           H  
ATOM    452 H12S  PA    12      19.560  34.753  42.499  1.00  0.00           H  
ATOM    453 C111  PA    12      18.488  36.210  43.700  1.00  0.00           C  
ATOM    454 H11R  PA    12      17.545  35.662  43.704  1.00  0.00           H  
ATOM    455 H11S  PA    12      18.255  37.275  43.633  1.00  0.00           H  
ATOM    456 C110  PA    12      19.210  35.921  45.037  1.00  0.00           C  
ATOM    457 H10R  PA    12      20.257  36.231  44.975  1.00  0.00           H  
ATOM    458 H10S  PA    12      19.186  34.844  45.204  1.00  0.00           H  
ATOM    459  C19  PA    12      18.539  36.606  46.250  1.00  0.00           C  
ATOM    460  H9R  PA    12      17.507  36.257  46.314  1.00  0.00           H  
ATOM    461  H9S  PA    12      18.508  37.684  46.072  1.00  0.00           H  
ATOM    462  C18  PA    12      19.240  36.284  47.595  1.00  0.00           C  
ATOM    463  H8R  PA    12      20.317  36.432  47.488  1.00  0.00           H  
ATOM    464  H8S  PA    12      19.079  35.226  47.807  1.00  0.00           H  
ATOM    465  C17  PA    12      18.742  37.112  48.806  1.00  0.00           C  
ATOM    466  H7R  PA    12      17.654  37.170  48.780  1.00  0.00           H  
ATOM    467  H7S  PA    12      19.136  38.129  48.723  1.00  0.00           H  
ATOM    468  C16  PA    12      19.120  36.525  50.185  1.00  0.00           C  
ATOM    469  H6R  PA    12      20.194  36.346  50.234  1.00  0.00           H  
ATOM    470  H6S  PA    12      18.620  35.560  50.304  1.00  0.00           H  
ATOM    471  C15  PA    12      18.712  37.467  51.341  1.00  0.00           C  
ATOM    472  H5R  PA    12      17.688  37.803  51.166  1.00  0.00           H  
ATOM    473  H5S  PA    12      19.342  38.360  51.314  1.00  0.00           H  
ATOM    474  C14  PA    12      18.793  36.839  52.753  1.00  0.00           C  
ATOM    475  H4R  PA    12      19.800  36.468  52.956  1.00  0.00           H  
ATOM    476  H4S  PA    12      18.119  35.981  52.796  1.00  0.00           H  
ATOM    477  C13  PA    12      18.384  37.861  53.839  1.00  0.00           C  
ATOM    478  H3R  PA    12      17.328  38.092  53.703  1.00  0.00           H  
ATOM    479  H3S  PA    12      18.919  38.799  53.689  1.00  0.00           H  
ATOM    480  C12  PA    12      18.622  37.388  55.291  1.00  0.00           C  
ATOM    481  H2R  PA    12      19.683  37.449  55.534  1.00  0.00           H  
ATOM    482  H2S  PA    12      18.305  36.349  55.399  1.00  0.00           H  
ATOM    483  C11  PE    13      17.835  38.238  56.266  1.00  0.00           C  
ATOM    484  O12  PE    13      16.650  38.449  56.113  1.00  0.00           O  
ATOM    485  O11  PE    13      18.565  38.750  57.275  1.00  0.00           O  
ATOM    486  C1   PE    13      17.880  39.625  58.232  1.00  0.00           C  
ATOM    487  HR   PE    13      17.726  39.084  59.170  1.00  0.00           H  
ATOM    488  HS   PE    13      16.906  39.946  57.855  1.00  0.00           H  
ATOM    489  C2   PE    13      18.727  40.890  58.490  1.00  0.00           C  
ATOM    490  HX   PE    13      19.647  40.592  58.997  1.00  0.00           H  
ATOM    491  C3   PE    13      17.987  41.877  59.402  1.00  0.00           C  
ATOM    492  HA   PE    13      16.941  42.007  59.100  1.00  0.00           H  
ATOM    493  HB   PE    13      18.501  42.844  59.383  1.00  0.00           H  
ATOM    494  O31  PE    13      18.076  41.306  60.722  1.00  0.00           O  
ATOM    495  P31  PE    13      17.761  42.124  62.025  1.00  0.00           P  
ATOM    496  O32  PE    13      16.202  41.906  62.239  1.00  0.00           O  
ATOM    497  C31  PE    13      15.244  42.980  62.129  1.00  0.00           C  
ATOM    498  H1A  PE    13      14.822  43.025  61.119  1.00  0.00           H  
ATOM    499  H1B  PE    13      15.731  43.932  62.364  1.00  0.00           H  
ATOM    500  C32  PE    13      14.165  42.744  63.195  1.00  0.00           C  
ATOM    501  H2A  PE    13      14.660  42.646  64.164  1.00  0.00           H  
ATOM    502  H2B  PE    13      13.477  43.593  63.224  1.00  0.00           H  
ATOM    503  N31  PE    13      13.334  41.499  63.022  1.00  0.00           N  
ATOM    504 HN1A  PE    13      13.905  40.634  63.088  1.00  0.00           H  
ATOM    505 HN1B  PE    13      12.586  41.451  63.743  1.00  0.00           H  
ATOM    506 HN1C  PE    13      12.835  41.490  62.108  1.00  0.00           H  
ATOM    507  O33  PE    13      18.503  41.484  63.136  1.00  0.00           O  
ATOM    508  O34  PE    13      18.026  43.556  61.773  1.00  0.00           O  
ATOM    509  O21  PE    13      19.017  41.559  57.243  1.00  0.00           O  
ATOM    510  C21  PE    13      20.310  41.715  56.915  1.00  0.00           C  
ATOM    511  O22  PE    13      21.265  41.363  57.581  1.00  0.00           O  
ATOM    512  C12  OL    14      20.460  42.403  55.597  1.00  0.00           C  
ATOM    513  H2R  OL    14      19.631  43.098  55.447  1.00  0.00           H  
ATOM    514  H2S  OL    14      21.392  42.951  55.645  1.00  0.00           H  
ATOM    515  C13  OL    14      20.535  41.411  54.435  1.00  0.00           C  
ATOM    516  H3R  OL    14      21.366  40.725  54.605  1.00  0.00           H  
ATOM    517  H3S  OL    14      19.607  40.837  54.414  1.00  0.00           H  
ATOM    518  C14  OL    14      20.755  42.161  53.108  1.00  0.00           C  
ATOM    519  H4R  OL    14      19.852  42.736  52.884  1.00  0.00           H  
ATOM    520  H4S  OL    14      21.577  42.866  53.240  1.00  0.00           H  
ATOM    521  C15  OL    14      21.112  41.240  51.926  1.00  0.00           C  
ATOM    522  H5R  OL    14      22.005  40.664  52.179  1.00  0.00           H  
ATOM    523  H5S  OL    14      20.293  40.537  51.770  1.00  0.00           H  
ATOM    524  C16  OL    14      21.384  41.998  50.611  1.00  0.00           C  
ATOM    525  H6R  OL    14      20.590  42.730  50.446  1.00  0.00           H  
ATOM    526  H6S  OL    14      22.326  42.547  50.692  1.00  0.00           H  
ATOM    527  C17  OL    14      21.451  41.044  49.400  1.00  0.00           C  
ATOM    528  H7R  OL    14      22.334  40.405  49.484  1.00  0.00           H  
ATOM    529  H7S  OL    14      20.582  40.385  49.423  1.00  0.00           H  
ATOM    530  C18  OL    14      21.465  41.794  48.053  1.00  0.00           C  
ATOM    531  H8R  OL    14      21.082  41.140  47.267  1.00  0.00           H  
ATOM    532  H8S  OL    14      20.783  42.645  48.125  1.00  0.00           H  
ATOM    533  C19  OL    14      22.865  42.263  47.725  1.00  0.00           C  
ATOM    534  H9R  OL    14      23.442  42.626  48.573  1.00  0.00           H  
ATOM    535 C110  OL    14      23.460  42.168  46.542  1.00  0.00           C  
ATOM    536 H10R  OL    14      24.489  42.509  46.469  1.00  0.00           H  
ATOM    537 C111  OL    14      22.784  41.807  45.229  1.00  0.00           C  
ATOM    538 H11R  OL    14      21.750  42.153  45.256  1.00  0.00           H  
ATOM    539 H11S  OL    14      23.267  42.363  44.423  1.00  0.00           H  
ATOM    540 C112  OL    14      22.798  40.289  44.910  1.00  0.00           C  
ATOM    541 H12R  OL    14      23.816  39.924  44.764  1.00  0.00           H  
ATOM    542 H12S  OL    14      22.385  39.735  45.756  1.00  0.00           H  
ATOM    543 C113  OL    14      21.953  39.929  43.675  1.00  0.00           C  
ATOM    544 H13R  OL    14      21.948  38.844  43.553  1.00  0.00           H  
ATOM    545 H13S  OL    14      20.928  40.242  43.881  1.00  0.00           H  
ATOM    546 C114  OL    14      22.413  40.571  42.353  1.00  0.00           C  
ATOM    547 H14R  OL    14      22.311  41.657  42.414  1.00  0.00           H  
ATOM    548 H14S  OL    14      23.467  40.337  42.176  1.00  0.00           H  
ATOM    549 C115  OL    14      21.609  40.068  41.141  1.00  0.00           C  
ATOM    550 H15R  OL    14      21.852  40.726  40.305  1.00  0.00           H  
ATOM    551 H15S  OL    14      21.957  39.065  40.885  1.00  0.00           H  
ATOM    552 C116  OL    14      20.076  40.023  41.344  1.00  0.00           C  
ATOM    553 H16R  OL    14      19.817  39.130  41.920  1.00  0.00           H  
ATOM    554 H16S  OL    14      19.765  40.888  41.930  1.00  0.00           H  
ATOM    555 C117  OL    14      19.291  40.008  40.013  1.00  0.00           C  
ATOM    556 H17R  OL    14      19.597  40.859  39.403  1.00  0.00           H  
ATOM    557 H17S  OL    14      19.543  39.106  39.459  1.00  0.00           H  
ATOM    558 C118  OL    14      17.763  40.067  40.182  1.00  0.00           C  
ATOM    559 H18R  OL    14      17.469  40.934  40.776  1.00  0.00           H  
ATOM    560 H18S  OL    14      17.397  39.169  40.680  1.00  0.00           H  
ATOM    561 H18T  OL    14      17.271  40.146  39.208  1.00  0.00           H  
TER     562       OL    14 
ATOM    562 C116  PA    15      25.773  15.374  44.214  1.00  0.00           C  
ATOM    563 H16R  PA    15      26.229  15.133  43.253  1.00  0.00           H  
ATOM    564 H16S  PA    15      24.867  14.775  44.334  1.00  0.00           H  
ATOM    565 H16T  PA    15      26.481  15.092  44.995  1.00  0.00           H  
ATOM    566 C115  PA    15      25.471  16.884  44.268  1.00  0.00           C  
ATOM    567 H15R  PA    15      24.870  17.116  45.149  1.00  0.00           H  
ATOM    568 H15S  PA    15      24.883  17.163  43.390  1.00  0.00           H  
ATOM    569 C114  PA    15      26.781  17.699  44.293  1.00  0.00           C  
ATOM    570 H14R  PA    15      27.400  17.384  43.455  1.00  0.00           H  
ATOM    571 H14S  PA    15      27.332  17.444  45.203  1.00  0.00           H  
ATOM    572 C113  PA    15      26.567  19.229  44.215  1.00  0.00           C  
ATOM    573 H13R  PA    15      25.809  19.461  43.459  1.00  0.00           H  
ATOM    574 H13S  PA    15      27.494  19.717  43.909  1.00  0.00           H  
ATOM    575 C112  PA    15      26.160  19.781  45.593  1.00  0.00           C  
ATOM    576 H12R  PA    15      27.008  19.672  46.270  1.00  0.00           H  
ATOM    577 H12S  PA    15      25.344  19.165  45.971  1.00  0.00           H  
ATOM    578 C111  PA    15      25.686  21.246  45.613  1.00  0.00           C  
ATOM    579 H11R  PA    15      24.854  21.327  44.914  1.00  0.00           H  
ATOM    580 H11S  PA    15      26.461  21.931  45.271  1.00  0.00           H  
ATOM    581 C110  PA    15      25.176  21.677  47.003  1.00  0.00           C  
ATOM    582 H10R  PA    15      24.735  20.809  47.498  1.00  0.00           H  
ATOM    583 H10S  PA    15      24.370  22.396  46.851  1.00  0.00           H  
ATOM    584  C19  PA    15      26.203  22.325  47.956  1.00  0.00           C  
ATOM    585  H9R  PA    15      26.639  23.221  47.507  1.00  0.00           H  
ATOM    586  H9S  PA    15      27.022  21.631  48.156  1.00  0.00           H  
ATOM    587  C18  PA    15      25.488  22.711  49.269  1.00  0.00           C  
ATOM    588  H8R  PA    15      25.140  21.797  49.753  1.00  0.00           H  
ATOM    589  H8S  PA    15      24.597  23.305  49.043  1.00  0.00           H  
ATOM    590  C17  PA    15      26.369  23.476  50.273  1.00  0.00           C  
ATOM    591  H7R  PA    15      26.897  24.297  49.780  1.00  0.00           H  
ATOM    592  H7S  PA    15      27.126  22.788  50.655  1.00  0.00           H  
ATOM    593  C16  PA    15      25.529  24.058  51.431  1.00  0.00           C  
ATOM    594  H6R  PA    15      24.797  23.319  51.763  1.00  0.00           H  
ATOM    595  H6S  PA    15      24.967  24.918  51.058  1.00  0.00           H  
ATOM    596  C15  PA    15      26.388  24.453  52.648  1.00  0.00           C  
ATOM    597  H5R  PA    15      27.381  24.769  52.324  1.00  0.00           H  
ATOM    598  H5S  PA    15      26.537  23.552  53.242  1.00  0.00           H  
ATOM    599  C14  PA    15      25.756  25.534  53.555  1.00  0.00           C  
ATOM    600  H4R  PA    15      26.214  25.476  54.544  1.00  0.00           H  
ATOM    601  H4S  PA    15      24.697  25.320  53.704  1.00  0.00           H  
ATOM    602  C13  PA    15      25.907  26.970  53.004  1.00  0.00           C  
ATOM    603  H3R  PA    15      25.258  27.652  53.561  1.00  0.00           H  
ATOM    604  H3S  PA    15      25.552  26.985  51.974  1.00  0.00           H  
ATOM    605  C12  PA    15      27.348  27.525  53.018  1.00  0.00           C  
ATOM    606  H2R  PA    15      28.016  26.874  52.450  1.00  0.00           H  
ATOM    607  H2S  PA    15      27.363  28.497  52.526  1.00  0.00           H  
ATOM    608  C11  PE    16      27.920  27.716  54.400  1.00  0.00           C  
ATOM    609  O12  PE    16      27.280  27.677  55.436  1.00  0.00           O  
ATOM    610  O11  PE    16      29.238  27.937  54.318  1.00  0.00           O  
ATOM    611  C1   PE    16      30.033  28.168  55.514  1.00  0.00           C  
ATOM    612  HR   PE    16      31.030  27.775  55.341  1.00  0.00           H  
ATOM    613  HS   PE    16      29.615  27.645  56.380  1.00  0.00           H  
ATOM    614  C2   PE    16      30.211  29.679  55.776  1.00  0.00           C  
ATOM    615  HX   PE    16      31.093  29.809  56.400  1.00  0.00           H  
ATOM    616  C3   PE    16      28.985  30.233  56.516  1.00  0.00           C  
ATOM    617  HA   PE    16      28.071  29.985  55.969  1.00  0.00           H  
ATOM    618  HB   PE    16      29.053  31.323  56.571  1.00  0.00           H  
ATOM    619  O31  PE    16      28.925  29.639  57.849  1.00  0.00           O  
ATOM    620  P31  PE    16      29.747  30.260  59.069  1.00  0.00           P  
ATOM    621  O32  PE    16      29.075  31.679  59.131  1.00  0.00           O  
ATOM    622  C31  PE    16      27.658  31.791  59.365  1.00  0.00           C  
ATOM    623  H1A  PE    16      27.240  30.835  59.701  1.00  0.00           H  
ATOM    624  H1B  PE    16      27.152  32.098  58.445  1.00  0.00           H  
ATOM    625  C32  PE    16      27.505  32.847  60.449  1.00  0.00           C  
ATOM    626  H2A  PE    16      26.473  32.889  60.802  1.00  0.00           H  
ATOM    627  H2B  PE    16      28.164  32.582  61.280  1.00  0.00           H  
ATOM    628  N31  PE    16      27.887  34.223  59.974  1.00  0.00           N  
ATOM    629 HN1A  PE    16      27.227  34.592  59.257  1.00  0.00           H  
ATOM    630 HN1B  PE    16      27.889  34.903  60.753  1.00  0.00           H  
ATOM    631 HN1C  PE    16      28.825  34.261  59.524  1.00  0.00           H  
ATOM    632  O33  PE    16      29.422  29.517  60.308  1.00  0.00           O  
ATOM    633  O34  PE    16      31.175  30.422  58.691  1.00  0.00           O  
ATOM    634  O21  PE    16      30.409  30.416  54.535  1.00  0.00           O  
ATOM    635  C21  PE    16      31.595  30.291  53.908  1.00  0.00           C  
ATOM    636  O22  PE    16      32.572  29.745  54.386  1.00  0.00           O  
ATOM    637  C12  OL    17      31.543  30.820  52.493  1.00  0.00           C  
ATOM    638  H2R  OL    17      31.327  29.973  51.844  1.00  0.00           H  
ATOM    639  H2S  OL    17      30.707  31.514  52.409  1.00  0.00           H  
ATOM    640  C13  OL    17      32.829  31.541  52.029  1.00  0.00           C  
ATOM    641  H3R  OL    17      32.890  32.486  52.575  1.00  0.00           H  
ATOM    642  H3S  OL    17      33.714  30.955  52.283  1.00  0.00           H  
ATOM    643  C14  OL    17      32.850  31.815  50.505  1.00  0.00           C  
ATOM    644  H4R  OL    17      33.241  30.943  49.975  1.00  0.00           H  
ATOM    645  H4S  OL    17      31.844  31.989  50.141  1.00  0.00           H  
ATOM    646  C15  OL    17      33.683  33.051  50.142  1.00  0.00           C  
ATOM    647  H5R  OL    17      33.415  33.867  50.817  1.00  0.00           H  
ATOM    648  H5S  OL    17      34.735  32.810  50.296  1.00  0.00           H  
ATOM    649  C16  OL    17      33.474  33.543  48.697  1.00  0.00           C  
ATOM    650  H6R  OL    17      33.888  32.826  47.989  1.00  0.00           H  
ATOM    651  H6S  OL    17      32.404  33.601  48.479  1.00  0.00           H  
ATOM    652  C17  OL    17      34.093  34.937  48.462  1.00  0.00           C  
ATOM    653  H7R  OL    17      33.998  35.185  47.404  1.00  0.00           H  
ATOM    654  H7S  OL    17      33.489  35.669  48.997  1.00  0.00           H  
ATOM    655  C18  OL    17      35.549  35.159  48.945  1.00  0.00           C  
ATOM    656  H8R  OL    17      35.848  36.174  48.676  1.00  0.00           H  
ATOM    657  H8S  OL    17      35.581  35.121  50.035  1.00  0.00           H  
ATOM    658  C19  OL    17      36.579  34.178  48.424  1.00  0.00           C  
ATOM    659  H9R  OL    17      36.857  33.398  49.131  1.00  0.00           H  
ATOM    660 C110  OL    17      37.269  34.338  47.298  1.00  0.00           C  
ATOM    661 H10R  OL    17      38.073  33.644  47.062  1.00  0.00           H  
ATOM    662 C111  OL    17      36.827  35.247  46.167  1.00  0.00           C  
ATOM    663 H11R  OL    17      36.866  34.666  45.245  1.00  0.00           H  
ATOM    664 H11S  OL    17      35.790  35.539  46.310  1.00  0.00           H  
ATOM    665 C112  OL    17      37.629  36.542  45.948  1.00  0.00           C  
ATOM    666 H12R  OL    17      37.062  37.137  45.227  1.00  0.00           H  
ATOM    667 H12S  OL    17      37.673  37.138  46.861  1.00  0.00           H  
ATOM    668 C113  OL    17      39.036  36.293  45.375  1.00  0.00           C  
ATOM    669 H13R  OL    17      39.768  36.195  46.180  1.00  0.00           H  
ATOM    670 H13S  OL    17      39.034  35.347  44.829  1.00  0.00           H  
ATOM    671 C114  OL    17      39.458  37.413  44.405  1.00  0.00           C  
ATOM    672 H14R  OL    17      38.787  37.390  43.543  1.00  0.00           H  
ATOM    673 H14S  OL    17      39.346  38.386  44.888  1.00  0.00           H  
ATOM    674 C115  OL    17      40.921  37.227  43.964  1.00  0.00           C  
ATOM    675 H15R  OL    17      41.555  37.309  44.847  1.00  0.00           H  
ATOM    676 H15S  OL    17      41.044  36.215  43.576  1.00  0.00           H  
ATOM    677 C116  OL    17      41.422  38.235  42.912  1.00  0.00           C  
ATOM    678 H16R  OL    17      41.252  39.250  43.274  1.00  0.00           H  
ATOM    679 H16S  OL    17      42.502  38.110  42.793  1.00  0.00           H  
ATOM    680 C117  OL    17      40.758  38.054  41.536  1.00  0.00           C  
ATOM    681 H17R  OL    17      39.699  38.307  41.609  1.00  0.00           H  
ATOM    682 H17S  OL    17      41.211  38.751  40.827  1.00  0.00           H  
ATOM    683 C118  OL    17      40.947  36.626  40.997  1.00  0.00           C  
ATOM    684 H18R  OL    17      41.985  36.337  41.153  1.00  0.00           H  
ATOM    685 H18S  OL    17      40.731  36.584  39.929  1.00  0.00           H  
ATOM    686 H18T  OL    17      40.306  35.901  41.506  1.00  0.00           H  
TER     687       OL    17 
ATOM    687 C116  PA    18      37.760   7.607  38.754  1.00  0.00           C  
ATOM    688 H16R  PA    18      37.401   6.854  38.048  1.00  0.00           H  
ATOM    689 H16S  PA    18      38.784   7.356  39.037  1.00  0.00           H  
ATOM    690 H16T  PA    18      37.769   8.579  38.256  1.00  0.00           H  
ATOM    691 C115  PA    18      36.864   7.635  40.004  1.00  0.00           C  
ATOM    692 H15R  PA    18      36.876   6.647  40.466  1.00  0.00           H  
ATOM    693 H15S  PA    18      35.832   7.831  39.701  1.00  0.00           H  
ATOM    694 C114  PA    18      37.329   8.686  41.034  1.00  0.00           C  
ATOM    695 H14R  PA    18      38.419   8.686  41.105  1.00  0.00           H  
ATOM    696 H14S  PA    18      36.938   8.421  42.018  1.00  0.00           H  
ATOM    697 C113  PA    18      36.833  10.090  40.653  1.00  0.00           C  
ATOM    698 H13R  PA    18      35.770  10.007  40.420  1.00  0.00           H  
ATOM    699 H13S  PA    18      37.331  10.428  39.742  1.00  0.00           H  
ATOM    700 C112  PA    18      36.951  11.146  41.769  1.00  0.00           C  
ATOM    701 H12R  PA    18      36.518  10.736  42.685  1.00  0.00           H  
ATOM    702 H12S  PA    18      36.325  11.988  41.473  1.00  0.00           H  
ATOM    703 C111  PA    18      38.358  11.703  42.070  1.00  0.00           C  
ATOM    704 H11R  PA    18      38.858  11.972  41.136  1.00  0.00           H  
ATOM    705 H11S  PA    18      38.977  10.945  42.557  1.00  0.00           H  
ATOM    706 C110  PA    18      38.261  12.964  42.956  1.00  0.00           C  
ATOM    707 H10R  PA    18      37.774  13.753  42.380  1.00  0.00           H  
ATOM    708 H10S  PA    18      39.271  13.313  43.183  1.00  0.00           H  
ATOM    709  C19  PA    18      37.469  12.745  44.265  1.00  0.00           C  
ATOM    710  H9R  PA    18      37.845  11.846  44.750  1.00  0.00           H  
ATOM    711  H9S  PA    18      36.410  12.585  44.041  1.00  0.00           H  
ATOM    712  C18  PA    18      37.604  13.903  45.266  1.00  0.00           C  
ATOM    713  H8R  PA    18      37.118  14.799  44.875  1.00  0.00           H  
ATOM    714  H8S  PA    18      38.665  14.132  45.395  1.00  0.00           H  
ATOM    715  C17  PA    18      36.988  13.552  46.634  1.00  0.00           C  
ATOM    716  H7R  PA    18      37.514  12.702  47.078  1.00  0.00           H  
ATOM    717  H7S  PA    18      35.948  13.249  46.499  1.00  0.00           H  
ATOM    718  C16  PA    18      37.059  14.754  47.593  1.00  0.00           C  
ATOM    719  H6R  PA    18      36.413  15.542  47.204  1.00  0.00           H  
ATOM    720  H6S  PA    18      38.080  15.144  47.592  1.00  0.00           H  
ATOM    721  C15  PA    18      36.632  14.378  49.030  1.00  0.00           C  
ATOM    722  H5R  PA    18      37.196  13.489  49.324  1.00  0.00           H  
ATOM    723  H5S  PA    18      35.579  14.086  49.024  1.00  0.00           H  
ATOM    724  C14  PA    18      36.864  15.486  50.091  1.00  0.00           C  
ATOM    725  H4R  PA    18      37.925  15.747  50.105  1.00  0.00           H  
ATOM    726  H4S  PA    18      36.635  15.078  51.078  1.00  0.00           H  
ATOM    727  C13  PA    18      36.059  16.784  49.856  1.00  0.00           C  
ATOM    728  H3R  PA    18      34.986  16.585  49.790  1.00  0.00           H  
ATOM    729  H3S  PA    18      36.362  17.161  48.881  1.00  0.00           H  
ATOM    730  C12  PA    18      36.346  17.914  50.875  1.00  0.00           C  
ATOM    731  H2R  PA    18      36.177  18.868  50.380  1.00  0.00           H  
ATOM    732  H2S  PA    18      37.392  17.899  51.173  1.00  0.00           H  
ATOM    733  C11  PC    19      35.514  17.918  52.133  1.00  0.00           C  
ATOM    734  O12  PC    19      35.220  16.927  52.772  1.00  0.00           O  
ATOM    735  O11  PC    19      35.169  19.169  52.499  1.00  0.00           O  
ATOM    736  C1   PC    19      34.426  19.327  53.744  1.00  0.00           C  
ATOM    737  HR   PC    19      34.849  18.652  54.488  1.00  0.00           H  
ATOM    738  HS   PC    19      33.377  19.076  53.574  1.00  0.00           H  
ATOM    739  C2   PC    19      34.538  20.755  54.324  1.00  0.00           C  
ATOM    740  HX   PC    19      35.549  20.926  54.701  1.00  0.00           H  
ATOM    741  C3   PC    19      33.508  20.963  55.469  1.00  0.00           C  
ATOM    742  HA   PC    19      32.519  21.035  55.013  1.00  0.00           H  
ATOM    743  HB   PC    19      33.714  21.910  55.975  1.00  0.00           H  
ATOM    744  O31  PC    19      33.424  19.883  56.455  1.00  0.00           O  
ATOM    745  P31  PC    19      34.585  19.546  57.504  1.00  0.00           P  
ATOM    746  O32  PC    19      35.091  18.145  56.971  1.00  0.00           O  
ATOM    747  C31  PC    19      34.584  16.910  57.505  1.00  0.00           C  
ATOM    748  H1A  PC    19      33.530  17.031  57.780  1.00  0.00           H  
ATOM    749  H1B  PC    19      35.158  16.638  58.393  1.00  0.00           H  
ATOM    750  C32  PC    19      34.687  15.820  56.422  1.00  0.00           C  
ATOM    751  H2A  PC    19      34.223  16.207  55.518  1.00  0.00           H  
ATOM    752  H2B  PC    19      34.143  14.932  56.751  1.00  0.00           H  
ATOM    753  N31  PC    19      36.044  15.318  56.006  1.00  0.00           N  
ATOM    754  C33  PC    19      36.993  16.420  55.657  1.00  0.00           C  
ATOM    755  H3A  PC    19      37.939  15.993  55.326  1.00  0.00           H  
ATOM    756  H3B  PC    19      37.153  17.044  56.538  1.00  0.00           H  
ATOM    757  H3C  PC    19      36.544  17.011  54.859  1.00  0.00           H  
ATOM    758  C34  PC    19      36.630  14.453  57.068  1.00  0.00           C  
ATOM    759  H4A  PC    19      36.919  15.088  57.904  1.00  0.00           H  
ATOM    760  H4B  PC    19      37.506  13.947  56.660  1.00  0.00           H  
ATOM    761  H4C  PC    19      35.884  13.718  57.375  1.00  0.00           H  
ATOM    762  C35  PC    19      35.866  14.477  54.793  1.00  0.00           C  
ATOM    763  H5A  PC    19      35.498  15.110  53.985  1.00  0.00           H  
ATOM    764  H5B  PC    19      35.154  13.678  55.004  1.00  0.00           H  
ATOM    765  H5C  PC    19      36.840  14.061  54.531  1.00  0.00           H  
ATOM    766  O33  PC    19      35.700  20.497  57.313  1.00  0.00           O  
ATOM    767  O34  PC    19      34.015  19.362  58.870  1.00  0.00           O  
ATOM    768  O21  PC    19      34.203  21.721  53.287  1.00  0.00           O  
ATOM    769  C21  PC    19      35.188  22.241  52.527  1.00  0.00           C  
ATOM    770  O22  PC    19      36.380  22.056  52.715  1.00  0.00           O  
ATOM    771  C12  OL    20      34.621  23.035  51.372  1.00  0.00           C  
ATOM    772  H2R  OL    20      33.662  23.451  51.687  1.00  0.00           H  
ATOM    773  H2S  OL    20      35.274  23.875  51.122  1.00  0.00           H  
ATOM    774  C13  OL    20      34.386  22.125  50.145  1.00  0.00           C  
ATOM    775  H3R  OL    20      33.893  21.216  50.492  1.00  0.00           H  
ATOM    776  H3S  OL    20      33.710  22.624  49.444  1.00  0.00           H  
ATOM    777  C14  OL    20      35.668  21.717  49.393  1.00  0.00           C  
ATOM    778  H4R  OL    20      36.100  22.595  48.913  1.00  0.00           H  
ATOM    779  H4S  OL    20      36.400  21.334  50.107  1.00  0.00           H  
ATOM    780  C15  OL    20      35.393  20.644  48.321  1.00  0.00           C  
ATOM    781  H5R  OL    20      34.968  19.762  48.807  1.00  0.00           H  
ATOM    782  H5S  OL    20      34.649  21.018  47.618  1.00  0.00           H  
ATOM    783  C16  OL    20      36.659  20.231  47.544  1.00  0.00           C  
ATOM    784  H6R  OL    20      37.021  21.078  46.955  1.00  0.00           H  
ATOM    785  H6S  OL    20      37.440  19.976  48.264  1.00  0.00           H  
ATOM    786  C17  OL    20      36.396  19.027  46.610  1.00  0.00           C  
ATOM    787  H7R  OL    20      35.843  18.264  47.156  1.00  0.00           H  
ATOM    788  H7S  OL    20      35.759  19.324  45.777  1.00  0.00           H  
ATOM    789  C18  OL    20      37.673  18.379  46.049  1.00  0.00           C  
ATOM    790  H8R  OL    20      38.362  18.171  46.870  1.00  0.00           H  
ATOM    791  H8S  OL    20      37.407  17.415  45.614  1.00  0.00           H  
ATOM    792  C19  OL    20      38.364  19.276  45.043  1.00  0.00           C  
ATOM    793  H9R  OL    20      38.830  20.162  45.470  1.00  0.00           H  
ATOM    794 C110  OL    20      38.499  19.040  43.739  1.00  0.00           C  
ATOM    795 H10R  OL    20      39.062  19.748  43.136  1.00  0.00           H  
ATOM    796 C111  OL    20      37.905  17.878  42.960  1.00  0.00           C  
ATOM    797 H11R  OL    20      37.026  17.474  43.465  1.00  0.00           H  
ATOM    798 H11S  OL    20      37.552  18.234  41.989  1.00  0.00           H  
ATOM    799 C112  OL    20      38.929  16.737  42.763  1.00  0.00           C  
ATOM    800 H12R  OL    20      39.292  16.427  43.746  1.00  0.00           H  
ATOM    801 H12S  OL    20      38.419  15.874  42.336  1.00  0.00           H  
ATOM    802 C113  OL    20      40.152  17.090  41.886  1.00  0.00           C  
ATOM    803 H13R  OL    20      40.652  17.951  42.331  1.00  0.00           H  
ATOM    804 H13S  OL    20      40.872  16.266  41.916  1.00  0.00           H  
ATOM    805 C114  OL    20      39.827  17.410  40.408  1.00  0.00           C  
ATOM    806 H14R  OL    20      39.177  18.285  40.369  1.00  0.00           H  
ATOM    807 H14S  OL    20      40.755  17.684  39.901  1.00  0.00           H  
ATOM    808 C115  OL    20      39.151  16.240  39.659  1.00  0.00           C  
ATOM    809 H15R  OL    20      39.713  15.324  39.853  1.00  0.00           H  
ATOM    810 H15S  OL    20      38.152  16.091  40.075  1.00  0.00           H  
ATOM    811 C116  OL    20      39.025  16.401  38.127  1.00  0.00           C  
ATOM    812 H16R  OL    20      40.015  16.309  37.672  1.00  0.00           H  
ATOM    813 H16S  OL    20      38.433  15.558  37.762  1.00  0.00           H  
ATOM    814 C117  OL    20      38.356  17.725  37.680  1.00  0.00           C  
ATOM    815 H17R  OL    20      37.419  17.861  38.221  1.00  0.00           H  
ATOM    816 H17S  OL    20      38.997  18.576  37.924  1.00  0.00           H  
ATOM    817 C118  OL    20      38.038  17.786  36.177  1.00  0.00           C  
ATOM    818 H18R  OL    20      37.533  18.725  35.954  1.00  0.00           H  
ATOM    819 H18S  OL    20      37.385  16.968  35.866  1.00  0.00           H  
ATOM    820 H18T  OL    20      38.955  17.749  35.591  1.00  0.00           H  
TER     821       OL    20 
ATOM    821  C1  CHL    21      31.798  16.572  52.872  1.00  0.00           C  
ATOM    822  H11 CHL    21      32.752  17.091  52.884  1.00  0.00           H  
ATOM    823  H12 CHL    21      31.888  15.775  52.131  1.00  0.00           H  
ATOM    824  C2  CHL    21      31.632  15.959  54.279  1.00  0.00           C  
ATOM    825  H21 CHL    21      30.738  15.331  54.317  1.00  0.00           H  
ATOM    826  H22 CHL    21      32.483  15.314  54.503  1.00  0.00           H  
ATOM    827  C3  CHL    21      31.590  17.068  55.345  1.00  0.00           C  
ATOM    828  H31 CHL    21      32.543  17.604  55.348  1.00  0.00           H  
ATOM    829  C4  CHL    21      30.457  18.063  55.050  1.00  0.00           C  
ATOM    830  H41 CHL    21      29.494  17.572  55.194  1.00  0.00           H  
ATOM    831  H42 CHL    21      30.519  18.867  55.789  1.00  0.00           H  
ATOM    832  C5  CHL    21      30.549  18.621  53.629  1.00  0.00           C  
ATOM    833  C6  CHL    21      30.591  19.938  53.457  1.00  0.00           C  
ATOM    834  H61 CHL    21      30.529  20.596  54.325  1.00  0.00           H  
ATOM    835  C7  CHL    21      30.753  20.630  52.123  1.00  0.00           C  
ATOM    836  H71 CHL    21      30.084  21.493  52.082  1.00  0.00           H  
ATOM    837  H72 CHL    21      31.775  21.016  52.056  1.00  0.00           H  
ATOM    838  C8  CHL    21      30.450  19.702  50.923  1.00  0.00           C  
ATOM    839  H81 CHL    21      29.373  19.557  50.864  1.00  0.00           H  
ATOM    840  C9  CHL    21      31.156  18.321  51.147  1.00  0.00           C  
ATOM    841  H91 CHL    21      32.221  18.545  51.266  1.00  0.00           H  
ATOM    842  C10 CHL    21      30.691  17.602  52.478  1.00  0.00           C  
ATOM    843  C11 CHL    21      31.066  17.416  49.878  1.00  0.00           C  
ATOM    844 H111 CHL    21      31.685  16.528  50.015  1.00  0.00           H  
ATOM    845 H112 CHL    21      30.048  17.050  49.741  1.00  0.00           H  
ATOM    846  C12 CHL    21      31.526  18.153  48.588  1.00  0.00           C  
ATOM    847 H121 CHL    21      32.585  18.393  48.699  1.00  0.00           H  
ATOM    848 H122 CHL    21      31.442  17.474  47.741  1.00  0.00           H  
ATOM    849  C13 CHL    21      30.708  19.455  48.338  1.00  0.00           C  
ATOM    850  C14 CHL    21      30.926  20.347  49.587  1.00  0.00           C  
ATOM    851 H141 CHL    21      32.002  20.495  49.695  1.00  0.00           H  
ATOM    852  C15 CHL    21      30.375  21.730  49.188  1.00  0.00           C  
ATOM    853 H151 CHL    21      29.296  21.785  49.364  1.00  0.00           H  
ATOM    854 H152 CHL    21      30.863  22.532  49.749  1.00  0.00           H  
ATOM    855  C16 CHL    21      30.678  21.821  47.667  1.00  0.00           C  
ATOM    856 H161 CHL    21      29.761  22.091  47.138  1.00  0.00           H  
ATOM    857 H162 CHL    21      31.419  22.596  47.451  1.00  0.00           H  
ATOM    858  C17 CHL    21      31.204  20.422  47.206  1.00  0.00           C  
ATOM    859 H171 CHL    21      32.296  20.469  47.251  1.00  0.00           H  
ATOM    860  C18 CHL    21      29.213  19.092  48.085  1.00  0.00           C  
ATOM    861 H181 CHL    21      29.148  18.386  47.256  1.00  0.00           H  
ATOM    862 H182 CHL    21      28.636  19.975  47.815  1.00  0.00           H  
ATOM    863 H183 CHL    21      28.724  18.634  48.942  1.00  0.00           H  
ATOM    864  C19 CHL    21      29.342  16.848  52.272  1.00  0.00           C  
ATOM    865 H191 CHL    21      28.643  17.457  51.697  1.00  0.00           H  
ATOM    866 H192 CHL    21      28.858  16.573  53.211  1.00  0.00           H  
ATOM    867 H193 CHL    21      29.495  15.917  51.726  1.00  0.00           H  
ATOM    868  C20 CHL    21      30.800  20.069  45.728  1.00  0.00           C  
ATOM    869 H201 CHL    21      29.713  19.995  45.660  1.00  0.00           H  
ATOM    870  C21 CHL    21      31.427  18.731  45.278  1.00  0.00           C  
ATOM    871 H211 CHL    21      32.433  18.619  45.691  1.00  0.00           H  
ATOM    872 H212 CHL    21      31.506  18.690  44.190  1.00  0.00           H  
ATOM    873 H213 CHL    21      30.823  17.879  45.591  1.00  0.00           H  
ATOM    874  C22 CHL    21      31.236  21.166  44.721  1.00  0.00           C  
ATOM    875 H221 CHL    21      31.061  22.156  45.139  1.00  0.00           H  
ATOM    876 H222 CHL    21      32.311  21.063  44.583  1.00  0.00           H  
ATOM    877  C23 CHL    21      30.554  21.096  43.328  1.00  0.00           C  
ATOM    878 H231 CHL    21      31.077  20.368  42.702  1.00  0.00           H  
ATOM    879 H232 CHL    21      29.529  20.740  43.435  1.00  0.00           H  
ATOM    880  C24 CHL    21      30.532  22.459  42.601  1.00  0.00           C  
ATOM    881 H241 CHL    21      31.558  22.737  42.353  1.00  0.00           H  
ATOM    882 H242 CHL    21      30.144  23.231  43.270  1.00  0.00           H  
ATOM    883  C25 CHL    21      29.706  22.464  41.305  1.00  0.00           C  
ATOM    884 H251 CHL    21      29.760  21.482  40.839  1.00  0.00           H  
ATOM    885  C26 CHL    21      28.235  22.801  41.583  1.00  0.00           C  
ATOM    886 H261 CHL    21      27.776  22.045  42.222  1.00  0.00           H  
ATOM    887 H262 CHL    21      27.668  22.852  40.652  1.00  0.00           H  
ATOM    888 H263 CHL    21      28.150  23.769  42.079  1.00  0.00           H  
ATOM    889  C27 CHL    21      30.326  23.472  40.333  1.00  0.00           C  
ATOM    890 H271 CHL    21      29.742  23.531  39.414  1.00  0.00           H  
ATOM    891 H272 CHL    21      31.336  23.146  40.074  1.00  0.00           H  
ATOM    892 H273 CHL    21      30.396  24.461  40.790  1.00  0.00           H  
ATOM    893  O1  CHL    21      31.373  16.458  56.607  1.00  0.00           O  
ATOM    894  HO1 CHL    21      31.162  17.192  57.247  1.00  0.00           H  
TER     895      CHL    21 
ATOM    895 C116  PA    22      35.756  21.917  42.636  1.00  0.00           C  
ATOM    896 H16R  PA    22      36.250  21.044  42.203  1.00  0.00           H  
ATOM    897 H16S  PA    22      36.373  22.797  42.447  1.00  0.00           H  
ATOM    898 H16T  PA    22      34.792  22.046  42.140  1.00  0.00           H  
ATOM    899 C115  PA    22      35.558  21.723  44.146  1.00  0.00           C  
ATOM    900 H15R  PA    22      36.527  21.752  44.649  1.00  0.00           H  
ATOM    901 H15S  PA    22      35.134  20.730  44.298  1.00  0.00           H  
ATOM    902 C114  PA    22      34.598  22.755  44.767  1.00  0.00           C  
ATOM    903 H14R  PA    22      34.445  22.523  45.825  1.00  0.00           H  
ATOM    904 H14S  PA    22      33.644  22.623  44.259  1.00  0.00           H  
ATOM    905 C113  PA    22      35.030  24.230  44.612  1.00  0.00           C  
ATOM    906 H13R  PA    22      35.100  24.467  43.549  1.00  0.00           H  
ATOM    907 H13S  PA    22      36.025  24.361  45.043  1.00  0.00           H  
ATOM    908 C112  PA    22      34.067  25.243  45.272  1.00  0.00           C  
ATOM    909 H12R  PA    22      34.288  26.236  44.878  1.00  0.00           H  
ATOM    910 H12S  PA    22      34.249  25.282  46.347  1.00  0.00           H  
ATOM    911 C111  PA    22      32.583  24.919  45.021  1.00  0.00           C  
ATOM    912 H11R  PA    22      32.375  23.922  45.411  1.00  0.00           H  
ATOM    913 H11S  PA    22      32.392  24.896  43.946  1.00  0.00           H  
ATOM    914 C110  PA    22      31.592  25.877  45.701  1.00  0.00           C  
ATOM    915 H10R  PA    22      30.590  25.500  45.487  1.00  0.00           H  
ATOM    916 H10S  PA    22      31.656  26.879  45.271  1.00  0.00           H  
ATOM    917  C19  PA    22      31.786  25.953  47.230  1.00  0.00           C  
ATOM    918  H9R  PA    22      32.611  26.630  47.468  1.00  0.00           H  
ATOM    919  H9S  PA    22      32.059  24.968  47.616  1.00  0.00           H  
ATOM    920  C18  PA    22      30.489  26.409  47.920  1.00  0.00           C  
ATOM    921  H8R  PA    22      29.691  25.716  47.645  1.00  0.00           H  
ATOM    922  H8S  PA    22      30.183  27.395  47.572  1.00  0.00           H  
ATOM    923  C17  PA    22      30.588  26.387  49.447  1.00  0.00           C  
ATOM    924  H7R  PA    22      30.727  25.345  49.730  1.00  0.00           H  
ATOM    925  H7S  PA    22      29.627  26.698  49.861  1.00  0.00           H  
ATOM    926  C16  PA    22      31.704  27.259  50.063  1.00  0.00           C  
ATOM    927  H6R  PA    22      31.568  28.298  49.755  1.00  0.00           H  
ATOM    928  H6S  PA    22      32.693  26.940  49.723  1.00  0.00           H  
ATOM    929  C15  PA    22      31.638  27.197  51.598  1.00  0.00           C  
ATOM    930  H5R  PA    22      30.642  27.521  51.914  1.00  0.00           H  
ATOM    931  H5S  PA    22      32.355  27.901  52.024  1.00  0.00           H  
ATOM    932  C14  PA    22      31.941  25.797  52.164  1.00  0.00           C  
ATOM    933  H4R  PA    22      33.020  25.643  52.182  1.00  0.00           H  
ATOM    934  H4S  PA    22      31.511  25.009  51.550  1.00  0.00           H  
ATOM    935  C13  PA    22      31.382  25.647  53.578  1.00  0.00           C  
ATOM    936  H3R  PA    22      30.303  25.820  53.561  1.00  0.00           H  
ATOM    937  H3S  PA    22      31.859  26.399  54.199  1.00  0.00           H  
ATOM    938  C12  PA    22      31.659  24.278  54.204  1.00  0.00           C  
ATOM    939  H2R  PA    22      32.723  24.054  54.117  1.00  0.00           H  
ATOM    940  H2S  PA    22      31.097  23.501  53.683  1.00  0.00           H  
ATOM    941  C11  PE    23      31.272  24.240  55.660  1.00  0.00           C  
ATOM    942  O12  PE    23      30.920  25.197  56.330  1.00  0.00           O  
ATOM    943  O11  PE    23      31.350  22.988  56.143  1.00  0.00           O  
ATOM    944  C1   PE    23      31.039  22.770  57.542  1.00  0.00           C  
ATOM    945  HR   PE    23      31.657  23.424  58.164  1.00  0.00           H  
ATOM    946  HS   PE    23      31.289  21.733  57.773  1.00  0.00           H  
ATOM    947  C2   PE    23      29.531  22.977  57.845  1.00  0.00           C  
ATOM    948  HX   PE    23      29.191  23.948  57.477  1.00  0.00           H  
ATOM    949  C3   PE    23      29.313  22.945  59.375  1.00  0.00           C  
ATOM    950  HA   PE    23      30.008  23.630  59.868  1.00  0.00           H  
ATOM    951  HB   PE    23      29.521  21.940  59.753  1.00  0.00           H  
ATOM    952  O31  PE    23      27.945  23.299  59.712  1.00  0.00           O  
ATOM    953  P31  PE    23      27.519  24.784  60.088  1.00  0.00           P  
ATOM    954  O32  PE    23      27.504  25.531  58.692  1.00  0.00           O  
ATOM    955  C31  PE    23      26.594  25.161  57.634  1.00  0.00           C  
ATOM    956  H1A  PE    23      26.392  24.087  57.672  1.00  0.00           H  
ATOM    957  H1B  PE    23      27.087  25.374  56.681  1.00  0.00           H  
ATOM    958  C32  PE    23      25.279  25.961  57.740  1.00  0.00           C  
ATOM    959  H2A  PE    23      24.586  25.624  56.965  1.00  0.00           H  
ATOM    960  H2B  PE    23      24.812  25.807  58.716  1.00  0.00           H  
ATOM    961  N31  PE    23      25.433  27.451  57.583  1.00  0.00           N  
ATOM    962 HN1A  PE    23      24.508  27.913  57.433  1.00  0.00           H  
ATOM    963 HN1B  PE    23      25.814  27.898  58.440  1.00  0.00           H  
ATOM    964 HN1C  PE    23      26.038  27.704  56.777  1.00  0.00           H  
ATOM    965  O33  PE    23      26.143  24.704  60.628  1.00  0.00           O  
ATOM    966  O34  PE    23      28.579  25.452  60.878  1.00  0.00           O  
ATOM    967  O21  PE    23      28.755  21.904  57.234  1.00  0.00           O  
ATOM    968  C21  PE    23      28.309  22.052  55.969  1.00  0.00           C  
ATOM    969  O22  PE    23      28.409  23.081  55.331  1.00  0.00           O  
ATOM    970  C12  OL    24      27.682  20.777  55.444  1.00  0.00           C  
ATOM    971  H2R  OL    24      28.425  19.987  55.525  1.00  0.00           H  
ATOM    972  H2S  OL    24      26.860  20.492  56.099  1.00  0.00           H  
ATOM    973  C13  OL    24      27.183  20.848  53.981  1.00  0.00           C  
ATOM    974  H3R  OL    24      26.332  21.529  53.926  1.00  0.00           H  
ATOM    975  H3S  OL    24      27.970  21.229  53.325  1.00  0.00           H  
ATOM    976  C14  OL    24      26.735  19.469  53.461  1.00  0.00           C  
ATOM    977  H4R  OL    24      27.561  18.757  53.532  1.00  0.00           H  
ATOM    978  H4S  OL    24      25.943  19.093  54.110  1.00  0.00           H  
ATOM    979  C15  OL    24      26.229  19.503  52.005  1.00  0.00           C  
ATOM    980  H5R  OL    24      25.479  20.291  51.893  1.00  0.00           H  
ATOM    981  H5S  OL    24      27.053  19.728  51.322  1.00  0.00           H  
ATOM    982  C16  OL    24      25.582  18.160  51.625  1.00  0.00           C  
ATOM    983  H6R  OL    24      26.216  17.335  51.956  1.00  0.00           H  
ATOM    984  H6S  OL    24      24.642  18.068  52.170  1.00  0.00           H  
ATOM    985  C17  OL    24      25.319  18.004  50.115  1.00  0.00           C  
ATOM    986  H7R  OL    24      24.824  18.894  49.718  1.00  0.00           H  
ATOM    987  H7S  OL    24      26.272  17.904  49.587  1.00  0.00           H  
ATOM    988  C18  OL    24      24.442  16.766  49.855  1.00  0.00           C  
ATOM    989  H8R  OL    24      24.914  15.905  50.331  1.00  0.00           H  
ATOM    990  H8S  OL    24      23.463  16.896  50.319  1.00  0.00           H  
ATOM    991  C19  OL    24      24.340  16.475  48.377  1.00  0.00           C  
ATOM    992  H9R  OL    24      25.292  16.221  47.916  1.00  0.00           H  
ATOM    993 C110  OL    24      23.242  16.433  47.630  1.00  0.00           C  
ATOM    994 H10R  OL    24      23.362  16.169  46.582  1.00  0.00           H  
ATOM    995 C111  OL    24      21.811  16.740  48.040  1.00  0.00           C  
ATOM    996 H11R  OL    24      21.745  17.149  49.049  1.00  0.00           H  
ATOM    997 H11S  OL    24      21.418  17.500  47.362  1.00  0.00           H  
ATOM    998 C112  OL    24      20.930  15.475  47.956  1.00  0.00           C  
ATOM    999 H12R  OL    24      21.111  14.954  47.012  1.00  0.00           H  
ATOM   1000 H12S  OL    24      21.218  14.804  48.766  1.00  0.00           H  
ATOM   1001 C113  OL    24      19.422  15.769  48.041  1.00  0.00           C  
ATOM   1002 H13R  OL    24      19.211  16.489  48.834  1.00  0.00           H  
ATOM   1003 H13S  OL    24      19.122  16.236  47.100  1.00  0.00           H  
ATOM   1004 C114  OL    24      18.559  14.503  48.217  1.00  0.00           C  
ATOM   1005 H14R  OL    24      17.515  14.805  48.133  1.00  0.00           H  
ATOM   1006 H14S  OL    24      18.762  13.828  47.381  1.00  0.00           H  
ATOM   1007 C115  OL    24      18.727  13.715  49.537  1.00  0.00           C  
ATOM   1008 H15R  OL    24      18.085  12.833  49.480  1.00  0.00           H  
ATOM   1009 H15S  OL    24      19.752  13.353  49.640  1.00  0.00           H  
ATOM   1010 C116  OL    24      18.345  14.509  50.801  1.00  0.00           C  
ATOM   1011 H16R  OL    24      19.036  15.346  50.916  1.00  0.00           H  
ATOM   1012 H16S  OL    24      17.337  14.914  50.684  1.00  0.00           H  
ATOM   1013 C117  OL    24      18.410  13.639  52.073  1.00  0.00           C  
ATOM   1014 H17R  OL    24      17.781  12.752  51.958  1.00  0.00           H  
ATOM   1015 H17S  OL    24      19.436  13.295  52.215  1.00  0.00           H  
ATOM   1016 C118  OL    24      17.969  14.411  53.328  1.00  0.00           C  
ATOM   1017 H18R  OL    24      18.302  13.888  54.226  1.00  0.00           H  
ATOM   1018 H18S  OL    24      16.881  14.487  53.363  1.00  0.00           H  
ATOM   1019 H18T  OL    24      18.392  15.417  53.341  1.00  0.00           H  
TER    1020       OL    24 
ATOM   1020  C1  CHL    25      27.197  31.984  53.267  1.00  0.00           C  
ATOM   1021  H11 CHL    25      28.139  32.534  53.223  1.00  0.00           H  
ATOM   1022  H12 CHL    25      27.451  30.925  53.343  1.00  0.00           H  
ATOM   1023  C2  CHL    25      26.471  32.388  54.579  1.00  0.00           C  
ATOM   1024  H21 CHL    25      25.638  31.706  54.769  1.00  0.00           H  
ATOM   1025  H22 CHL    25      27.159  32.322  55.420  1.00  0.00           H  
ATOM   1026  C3  CHL    25      25.951  33.827  54.521  1.00  0.00           C  
ATOM   1027  H31 CHL    25      26.778  34.522  54.356  1.00  0.00           H  
ATOM   1028  C4  CHL    25      24.962  33.942  53.375  1.00  0.00           C  
ATOM   1029  H41 CHL    25      24.102  33.311  53.592  1.00  0.00           H  
ATOM   1030  H42 CHL    25      24.625  34.977  53.372  1.00  0.00           H  
ATOM   1031  C5  CHL    25      25.595  33.564  52.044  1.00  0.00           C  
ATOM   1032  C6  CHL    25      25.467  34.424  51.044  1.00  0.00           C  
ATOM   1033  H61 CHL    25      24.904  35.341  51.197  1.00  0.00           H  
ATOM   1034  C7  CHL    25      26.114  34.270  49.694  1.00  0.00           C  
ATOM   1035  H71 CHL    25      25.392  34.482  48.906  1.00  0.00           H  
ATOM   1036  H72 CHL    25      26.880  35.047  49.628  1.00  0.00           H  
ATOM   1037  C8  CHL    25      26.731  32.872  49.446  1.00  0.00           C  
ATOM   1038  H81 CHL    25      25.938  32.190  49.135  1.00  0.00           H  
ATOM   1039  C9  CHL    25      27.420  32.339  50.744  1.00  0.00           C  
ATOM   1040  H91 CHL    25      28.169  33.088  51.019  1.00  0.00           H  
ATOM   1041  C10 CHL    25      26.401  32.250  51.949  1.00  0.00           C  
ATOM   1042  C11 CHL    25      28.241  31.036  50.469  1.00  0.00           C  
ATOM   1043 H111 CHL    25      28.807  30.753  51.359  1.00  0.00           H  
ATOM   1044 H112 CHL    25      27.576  30.204  50.238  1.00  0.00           H  
ATOM   1045  C12 CHL    25      29.239  31.225  49.296  1.00  0.00           C  
ATOM   1046 H121 CHL    25      29.929  32.015  49.570  1.00  0.00           H  
ATOM   1047 H122 CHL    25      29.814  30.311  49.147  1.00  0.00           H  
ATOM   1048  C13 CHL    25      28.530  31.660  47.994  1.00  0.00           C  
ATOM   1049  C14 CHL    25      27.779  32.976  48.314  1.00  0.00           C  
ATOM   1050 H141 CHL    25      28.522  33.698  48.673  1.00  0.00           H  
ATOM   1051  C15 CHL    25      27.324  33.504  46.947  1.00  0.00           C  
ATOM   1052 H151 CHL    25      26.397  33.021  46.624  1.00  0.00           H  
ATOM   1053 H152 CHL    25      27.140  34.578  46.962  1.00  0.00           H  
ATOM   1054  C16 CHL    25      28.502  33.099  46.026  1.00  0.00           C  
ATOM   1055 H161 CHL    25      28.096  32.543  45.180  1.00  0.00           H  
ATOM   1056 H162 CHL    25      29.040  33.966  45.634  1.00  0.00           H  
ATOM   1057  C17 CHL    25      29.459  32.183  46.854  1.00  0.00           C  
ATOM   1058 H171 CHL    25      30.225  32.825  47.305  1.00  0.00           H  
ATOM   1059  C18 CHL    25      27.604  30.494  47.513  1.00  0.00           C  
ATOM   1060 H181 CHL    25      28.174  29.566  47.487  1.00  0.00           H  
ATOM   1061 H182 CHL    25      27.188  30.646  46.518  1.00  0.00           H  
ATOM   1062 H183 CHL    25      26.765  30.345  48.188  1.00  0.00           H  
ATOM   1063  C19 CHL    25      25.396  31.088  51.740  1.00  0.00           C  
ATOM   1064 H191 CHL    25      24.733  30.986  52.601  1.00  0.00           H  
ATOM   1065 H192 CHL    25      25.904  30.135  51.611  1.00  0.00           H  
ATOM   1066 H193 CHL    25      24.781  31.262  50.858  1.00  0.00           H  
ATOM   1067  C20 CHL    25      30.161  31.120  45.949  1.00  0.00           C  
ATOM   1068 H201 CHL    25      29.374  30.496  45.528  1.00  0.00           H  
ATOM   1069  C21 CHL    25      31.110  30.152  46.692  1.00  0.00           C  
ATOM   1070 H211 CHL    25      30.554  29.489  47.351  1.00  0.00           H  
ATOM   1071 H212 CHL    25      31.857  30.691  47.278  1.00  0.00           H  
ATOM   1072 H213 CHL    25      31.626  29.504  45.977  1.00  0.00           H  
ATOM   1073  C22 CHL    25      30.899  31.764  44.741  1.00  0.00           C  
ATOM   1074 H221 CHL    25      31.335  30.944  44.168  1.00  0.00           H  
ATOM   1075 H222 CHL    25      30.165  32.245  44.093  1.00  0.00           H  
ATOM   1076  C23 CHL    25      32.015  32.793  45.044  1.00  0.00           C  
ATOM   1077 H231 CHL    25      31.587  33.665  45.539  1.00  0.00           H  
ATOM   1078 H232 CHL    25      32.737  32.346  45.728  1.00  0.00           H  
ATOM   1079  C24 CHL    25      32.753  33.267  43.772  1.00  0.00           C  
ATOM   1080 H241 CHL    25      33.134  32.388  43.250  1.00  0.00           H  
ATOM   1081 H242 CHL    25      32.049  33.767  43.102  1.00  0.00           H  
ATOM   1082  C25 CHL    25      33.906  34.236  44.102  1.00  0.00           C  
ATOM   1083 H251 CHL    25      34.416  33.902  45.007  1.00  0.00           H  
ATOM   1084  C26 CHL    25      34.980  34.304  43.014  1.00  0.00           C  
ATOM   1085 H261 CHL    25      34.558  34.504  42.028  1.00  0.00           H  
ATOM   1086 H262 CHL    25      35.531  33.364  42.986  1.00  0.00           H  
ATOM   1087 H263 CHL    25      35.688  35.099  43.254  1.00  0.00           H  
ATOM   1088  C27 CHL    25      33.358  35.646  44.325  1.00  0.00           C  
ATOM   1089 H271 CHL    25      32.856  36.004  43.425  1.00  0.00           H  
ATOM   1090 H272 CHL    25      34.179  36.324  44.557  1.00  0.00           H  
ATOM   1091 H273 CHL    25      32.642  35.661  45.149  1.00  0.00           H  
ATOM   1092  O1  CHL    25      25.278  34.167  55.728  1.00  0.00           O  
ATOM   1093  HO1 CHL    25      26.019  34.492  56.312  1.00  0.00           H  
TER    1094      CHL    25 
ATOM   1094  C1  CHL    26      72.323  15.188  49.276  1.00  0.00           C  
ATOM   1095  H11 CHL    26      73.246  15.762  49.247  1.00  0.00           H  
ATOM   1096  H12 CHL    26      72.530  14.213  48.839  1.00  0.00           H  
ATOM   1097  C2  CHL    26      71.978  15.015  50.778  1.00  0.00           C  
ATOM   1098  H21 CHL    26      71.126  14.345  50.899  1.00  0.00           H  
ATOM   1099  H22 CHL    26      72.830  14.547  51.276  1.00  0.00           H  
ATOM   1100  C3  CHL    26      71.707  16.391  51.419  1.00  0.00           C  
ATOM   1101  H31 CHL    26      72.617  16.990  51.336  1.00  0.00           H  
ATOM   1102  C4  CHL    26      70.567  17.100  50.687  1.00  0.00           C  
ATOM   1103  H41 CHL    26      69.630  16.585  50.913  1.00  0.00           H  
ATOM   1104  H42 CHL    26      70.490  18.100  51.118  1.00  0.00           H  
ATOM   1105  C5  CHL    26      70.790  17.193  49.176  1.00  0.00           C  
ATOM   1106  C6  CHL    26      70.570  18.357  48.581  1.00  0.00           C  
ATOM   1107  H61 CHL    26      70.223  19.203  49.174  1.00  0.00           H  
ATOM   1108  C7  CHL    26      70.759  18.628  47.106  1.00  0.00           C  
ATOM   1109  H71 CHL    26      69.887  19.155  46.716  1.00  0.00           H  
ATOM   1110  H72 CHL    26      71.595  19.322  47.004  1.00  0.00           H  
ATOM   1111  C8  CHL    26      71.024  17.364  46.247  1.00  0.00           C  
ATOM   1112  H81 CHL    26      70.063  16.916  45.982  1.00  0.00           H  
ATOM   1113  C9  CHL    26      71.906  16.344  47.031  1.00  0.00           C  
ATOM   1114  H91 CHL    26      72.822  16.886  47.279  1.00  0.00           H  
ATOM   1115  C10 CHL    26      71.260  15.940  48.417  1.00  0.00           C  
ATOM   1116  C11 CHL    26      72.344  15.156  46.099  1.00  0.00           C  
ATOM   1117 H111 CHL    26      73.030  14.493  46.625  1.00  0.00           H  
ATOM   1118 H112 CHL    26      71.480  14.548  45.827  1.00  0.00           H  
ATOM   1119  C12 CHL    26      73.043  15.636  44.789  1.00  0.00           C  
ATOM   1120 H121 CHL    26      73.976  16.144  45.037  1.00  0.00           H  
ATOM   1121 H122 CHL    26      73.308  14.771  44.180  1.00  0.00           H  
ATOM   1122  C13 CHL    26      72.153  16.617  43.987  1.00  0.00           C  
ATOM   1123  C14 CHL    26      71.796  17.769  44.965  1.00  0.00           C  
ATOM   1124 H141 CHL    26      72.748  18.161  45.334  1.00  0.00           H  
ATOM   1125  C15 CHL    26      71.243  18.916  44.115  1.00  0.00           C  
ATOM   1126 H151 CHL    26      70.157  18.854  44.007  1.00  0.00           H  
ATOM   1127 H152 CHL    26      71.501  19.881  44.558  1.00  0.00           H  
ATOM   1128  C16 CHL    26      71.967  18.722  42.766  1.00  0.00           C  
ATOM   1129 H161 CHL    26      71.216  18.548  42.001  1.00  0.00           H  
ATOM   1130 H162 CHL    26      72.528  19.623  42.505  1.00  0.00           H  
ATOM   1131  C17 CHL    26      72.884  17.462  42.890  1.00  0.00           C  
ATOM   1132 H171 CHL    26      73.831  17.801  43.325  1.00  0.00           H  
ATOM   1133  C18 CHL    26      70.898  15.862  43.436  1.00  0.00           C  
ATOM   1134 H181 CHL    26      71.186  15.016  42.807  1.00  0.00           H  
ATOM   1135 H182 CHL    26      70.255  16.518  42.851  1.00  0.00           H  
ATOM   1136 H183 CHL    26      70.284  15.465  44.242  1.00  0.00           H  
ATOM   1137  C19 CHL    26      70.028  15.034  48.203  1.00  0.00           C  
ATOM   1138 H191 CHL    26      70.286  14.093  47.715  1.00  0.00           H  
ATOM   1139 H192 CHL    26      69.284  15.548  47.594  1.00  0.00           H  
ATOM   1140 H193 CHL    26      69.561  14.810  49.160  1.00  0.00           H  
ATOM   1141  C20 CHL    26      73.227  16.812  41.501  1.00  0.00           C  
ATOM   1142 H201 CHL    26      72.293  16.589  40.988  1.00  0.00           H  
ATOM   1143  C21 CHL    26      73.979  15.468  41.610  1.00  0.00           C  
ATOM   1144 H211 CHL    26      74.328  15.151  40.627  1.00  0.00           H  
ATOM   1145 H212 CHL    26      73.303  14.691  41.963  1.00  0.00           H  
ATOM   1146 H213 CHL    26      74.842  15.523  42.278  1.00  0.00           H  
ATOM   1147  C22 CHL    26      74.030  17.810  40.611  1.00  0.00           C  
ATOM   1148 H221 CHL    26      73.512  18.768  40.619  1.00  0.00           H  
ATOM   1149 H222 CHL    26      75.019  17.977  41.046  1.00  0.00           H  
ATOM   1150  C23 CHL    26      74.205  17.384  39.131  1.00  0.00           C  
ATOM   1151 H231 CHL    26      74.941  16.582  39.057  1.00  0.00           H  
ATOM   1152 H232 CHL    26      73.257  16.980  38.765  1.00  0.00           H  
ATOM   1153  C24 CHL    26      74.617  18.522  38.170  1.00  0.00           C  
ATOM   1154 H241 CHL    26      74.680  18.111  37.161  1.00  0.00           H  
ATOM   1155 H242 CHL    26      73.817  19.264  38.159  1.00  0.00           H  
ATOM   1156  C25 CHL    26      75.934  19.262  38.455  1.00  0.00           C  
ATOM   1157 H251 CHL    26      75.815  19.852  39.363  1.00  0.00           H  
ATOM   1158  C26 CHL    26      77.148  18.334  38.594  1.00  0.00           C  
ATOM   1159 H261 CHL    26      76.984  17.618  39.398  1.00  0.00           H  
ATOM   1160 H262 CHL    26      78.050  18.902  38.835  1.00  0.00           H  
ATOM   1161 H263 CHL    26      77.324  17.789  37.664  1.00  0.00           H  
ATOM   1162  C27 CHL    26      76.187  20.224  37.296  1.00  0.00           C  
ATOM   1163 H271 CHL    26      77.040  20.865  37.517  1.00  0.00           H  
ATOM   1164 H272 CHL    26      75.312  20.854  37.122  1.00  0.00           H  
ATOM   1165 H273 CHL    26      76.399  19.668  36.381  1.00  0.00           H  
ATOM   1166  O1  CHL    26      71.313  16.275  52.787  1.00  0.00           O  
ATOM   1167  HO1 CHL    26      72.009  15.713  53.222  1.00  0.00           H  
TER    1168      CHL    26 
ATOM   1168 C116  PA    27      36.814  73.603  41.048  1.00  0.00           C  
ATOM   1169 H16R  PA    27      37.899  73.715  41.000  1.00  0.00           H  
ATOM   1170 H16S  PA    27      36.362  74.577  40.855  1.00  0.00           H  
ATOM   1171 H16T  PA    27      36.504  72.904  40.266  1.00  0.00           H  
ATOM   1172 C115  PA    27      36.386  73.100  42.435  1.00  0.00           C  
ATOM   1173 H15R  PA    27      36.799  73.770  43.192  1.00  0.00           H  
ATOM   1174 H15S  PA    27      36.807  72.106  42.595  1.00  0.00           H  
ATOM   1175 C114  PA    27      34.854  73.011  42.562  1.00  0.00           C  
ATOM   1176 H14R  PA    27      34.510  72.341  41.775  1.00  0.00           H  
ATOM   1177 H14S  PA    27      34.398  73.986  42.372  1.00  0.00           H  
ATOM   1178 C113  PA    27      34.358  72.463  43.917  1.00  0.00           C  
ATOM   1179 H13R  PA    27      34.688  71.430  44.027  1.00  0.00           H  
ATOM   1180 H13S  PA    27      33.266  72.448  43.894  1.00  0.00           H  
ATOM   1181 C112  PA    27      34.815  73.249  45.163  1.00  0.00           C  
ATOM   1182 H12R  PA    27      34.299  74.211  45.202  1.00  0.00           H  
ATOM   1183 H12S  PA    27      35.884  73.457  45.099  1.00  0.00           H  
ATOM   1184 C111  PA    27      34.551  72.486  46.479  1.00  0.00           C  
ATOM   1185 H11R  PA    27      34.770  73.167  47.303  1.00  0.00           H  
ATOM   1186 H11S  PA    27      35.253  71.651  46.559  1.00  0.00           H  
ATOM   1187 C110  PA    27      33.120  71.910  46.591  1.00  0.00           C  
ATOM   1188 H10R  PA    27      33.025  71.103  45.865  1.00  0.00           H  
ATOM   1189 H10S  PA    27      32.388  72.678  46.325  1.00  0.00           H  
ATOM   1190  C19  PA    27      32.785  71.343  47.984  1.00  0.00           C  
ATOM   1191  H9R  PA    27      33.648  70.802  48.371  1.00  0.00           H  
ATOM   1192  H9S  PA    27      31.959  70.628  47.919  1.00  0.00           H  
ATOM   1193  C18  PA    27      32.385  72.482  48.933  1.00  0.00           C  
ATOM   1194  H8R  PA    27      31.444  72.907  48.578  1.00  0.00           H  
ATOM   1195  H8S  PA    27      33.144  73.262  48.878  1.00  0.00           H  
ATOM   1196  C17  PA    27      32.200  72.056  50.396  1.00  0.00           C  
ATOM   1197  H7R  PA    27      33.166  71.806  50.838  1.00  0.00           H  
ATOM   1198  H7S  PA    27      31.562  71.176  50.435  1.00  0.00           H  
ATOM   1199  C16  PA    27      31.552  73.184  51.210  1.00  0.00           C  
ATOM   1200  H6R  PA    27      30.590  73.450  50.768  1.00  0.00           H  
ATOM   1201  H6S  PA    27      32.201  74.058  51.140  1.00  0.00           H  
ATOM   1202  C15  PA    27      31.336  72.816  52.688  1.00  0.00           C  
ATOM   1203  H5R  PA    27      31.198  73.744  53.244  1.00  0.00           H  
ATOM   1204  H5S  PA    27      32.243  72.343  53.064  1.00  0.00           H  
ATOM   1205  C14  PA    27      30.114  71.892  52.917  1.00  0.00           C  
ATOM   1206  H4R  PA    27      30.240  70.964  52.362  1.00  0.00           H  
ATOM   1207  H4S  PA    27      29.234  72.380  52.497  1.00  0.00           H  
ATOM   1208  C13  PA    27      29.832  71.546  54.399  1.00  0.00           C  
ATOM   1209  H3R  PA    27      30.663  70.980  54.821  1.00  0.00           H  
ATOM   1210  H3S  PA    27      28.950  70.903  54.473  1.00  0.00           H  
ATOM   1211  C12  PA    27      29.620  72.796  55.264  1.00  0.00           C  
ATOM   1212  H2R  PA    27      28.850  73.429  54.825  1.00  0.00           H  
ATOM   1213  H2S  PA    27      30.545  73.371  55.306  1.00  0.00           H  
ATOM   1214  C11  PC    28      29.242  72.412  56.669  1.00  0.00           C  
ATOM   1215  O12  PC    28      28.103  72.293  57.074  1.00  0.00           O  
ATOM   1216  O11  PC    28      30.333  72.195  57.427  1.00  0.00           O  
ATOM   1217  C1   PC    28      30.124  71.697  58.776  1.00  0.00           C  
ATOM   1218  HR   PC    28      29.573  70.754  58.730  1.00  0.00           H  
ATOM   1219  HS   PC    28      29.519  72.412  59.337  1.00  0.00           H  
ATOM   1220  C2   PC    28      31.476  71.449  59.496  1.00  0.00           C  
ATOM   1221  HX   PC    28      31.260  71.086  60.502  1.00  0.00           H  
ATOM   1222  C3   PC    28      32.326  72.748  59.612  1.00  0.00           C  
ATOM   1223  HA   PC    28      31.836  73.472  60.267  1.00  0.00           H  
ATOM   1224  HB   PC    28      32.391  73.198  58.617  1.00  0.00           H  
ATOM   1225  O31  PC    28      33.696  72.484  60.075  1.00  0.00           O  
ATOM   1226  P31  PC    28      34.068  72.111  61.603  1.00  0.00           P  
ATOM   1227  O32  PC    28      34.398  73.505  62.309  1.00  0.00           O  
ATOM   1228  C31  PC    28      33.377  74.398  62.810  1.00  0.00           C  
ATOM   1229  H1A  PC    28      32.459  74.284  62.230  1.00  0.00           H  
ATOM   1230  H1B  PC    28      33.760  75.408  62.669  1.00  0.00           H  
ATOM   1231  C32  PC    28      33.127  74.126  64.314  1.00  0.00           C  
ATOM   1232  H2A  PC    28      34.065  74.199  64.865  1.00  0.00           H  
ATOM   1233  H2B  PC    28      32.752  73.110  64.428  1.00  0.00           H  
ATOM   1234  N31  PC    28      32.165  75.017  65.067  1.00  0.00           N  
ATOM   1235  C33  PC    28      32.814  76.314  65.405  1.00  0.00           C  
ATOM   1236  H3A  PC    28      33.628  76.130  66.111  1.00  0.00           H  
ATOM   1237  H3B  PC    28      32.055  76.957  65.853  1.00  0.00           H  
ATOM   1238  H3C  PC    28      33.195  76.756  64.484  1.00  0.00           H  
ATOM   1239  C34  PC    28      30.908  75.328  64.323  1.00  0.00           C  
ATOM   1240  H4A  PC    28      31.151  75.967  63.473  1.00  0.00           H  
ATOM   1241  H4B  PC    28      30.245  75.863  65.004  1.00  0.00           H  
ATOM   1242  H4C  PC    28      30.423  74.405  63.999  1.00  0.00           H  
ATOM   1243  C35  PC    28      31.782  74.328  66.332  1.00  0.00           C  
ATOM   1244  H5A  PC    28      31.397  73.344  66.064  1.00  0.00           H  
ATOM   1245  H5B  PC    28      31.010  74.918  66.832  1.00  0.00           H  
ATOM   1246  H5C  PC    28      32.668  74.229  66.966  1.00  0.00           H  
ATOM   1247  O33  PC    28      32.880  71.516  62.251  1.00  0.00           O  
ATOM   1248  O34  PC    28      35.319  71.309  61.596  1.00  0.00           O  
ATOM   1249  O21  PC    28      32.258  70.461  58.761  1.00  0.00           O  
ATOM   1250  C21  PC    28      31.866  69.174  58.658  1.00  0.00           C  
ATOM   1251  O22  PC    28      30.839  68.728  59.148  1.00  0.00           O  
ATOM   1252  C12  OL    29      32.869  68.382  57.844  1.00  0.00           C  
ATOM   1253  H2R  OL    29      33.853  68.663  58.224  1.00  0.00           H  
ATOM   1254  H2S  OL    29      32.767  67.311  58.011  1.00  0.00           H  
ATOM   1255  C13  OL    29      32.819  68.723  56.333  1.00  0.00           C  
ATOM   1256  H3R  OL    29      32.779  69.809  56.241  1.00  0.00           H  
ATOM   1257  H3S  OL    29      33.758  68.400  55.876  1.00  0.00           H  
ATOM   1258  C14  OL    29      31.658  68.124  55.507  1.00  0.00           C  
ATOM   1259  H4R  OL    29      31.673  67.036  55.610  1.00  0.00           H  
ATOM   1260  H4S  OL    29      30.711  68.486  55.910  1.00  0.00           H  
ATOM   1261  C15  OL    29      31.792  68.508  54.008  1.00  0.00           C  
ATOM   1262  H5R  OL    29      31.967  69.584  53.934  1.00  0.00           H  
ATOM   1263  H5S  OL    29      32.687  68.027  53.611  1.00  0.00           H  
ATOM   1264  C16  OL    29      30.597  68.151  53.089  1.00  0.00           C  
ATOM   1265  H6R  OL    29      30.292  67.112  53.238  1.00  0.00           H  
ATOM   1266  H6S  OL    29      29.743  68.779  53.356  1.00  0.00           H  
ATOM   1267  C17  OL    29      30.962  68.356  51.595  1.00  0.00           C  
ATOM   1268  H7R  OL    29      31.289  69.381  51.439  1.00  0.00           H  
ATOM   1269  H7S  OL    29      31.815  67.734  51.349  1.00  0.00           H  
ATOM   1270  C18  OL    29      29.841  68.017  50.594  1.00  0.00           C  
ATOM   1271  H8R  OL    29      29.421  67.049  50.859  1.00  0.00           H  
ATOM   1272  H8S  OL    29      29.057  68.771  50.677  1.00  0.00           H  
ATOM   1273  C19  OL    29      30.337  68.002  49.161  1.00  0.00           C  
ATOM   1274  H9R  OL    29      30.905  68.879  48.857  1.00  0.00           H  
ATOM   1275 C110  OL    29      30.108  67.038  48.270  1.00  0.00           C  
ATOM   1276 H10R  OL    29      30.509  67.155  47.266  1.00  0.00           H  
ATOM   1277 C111  OL    29      29.369  65.732  48.523  1.00  0.00           C  
ATOM   1278 H11R  OL    29      29.835  64.929  47.948  1.00  0.00           H  
ATOM   1279 H11S  OL    29      29.455  65.433  49.567  1.00  0.00           H  
ATOM   1280 C112  OL    29      27.859  65.814  48.221  1.00  0.00           C  
ATOM   1281 H12R  OL    29      27.405  64.884  48.570  1.00  0.00           H  
ATOM   1282 H12S  OL    29      27.441  66.618  48.827  1.00  0.00           H  
ATOM   1283 C113  OL    29      27.429  66.054  46.758  1.00  0.00           C  
ATOM   1284 H13R  OL    29      26.338  66.100  46.730  1.00  0.00           H  
ATOM   1285 H13S  OL    29      27.805  67.022  46.419  1.00  0.00           H  
ATOM   1286 C114  OL    29      27.880  64.941  45.797  1.00  0.00           C  
ATOM   1287 H14R  OL    29      28.962  65.004  45.662  1.00  0.00           H  
ATOM   1288 H14S  OL    29      27.658  63.974  46.254  1.00  0.00           H  
ATOM   1289 C115  OL    29      27.188  65.000  44.416  1.00  0.00           C  
ATOM   1290 H15R  OL    29      27.639  64.242  43.771  1.00  0.00           H  
ATOM   1291 H15S  OL    29      26.134  64.734  44.523  1.00  0.00           H  
ATOM   1292 C116  OL    29      27.298  66.371  43.718  1.00  0.00           C  
ATOM   1293 H16R  OL    29      26.643  67.098  44.206  1.00  0.00           H  
ATOM   1294 H16S  OL    29      28.321  66.734  43.817  1.00  0.00           H  
ATOM   1295 C117  OL    29      26.947  66.279  42.222  1.00  0.00           C  
ATOM   1296 H17R  OL    29      27.572  65.513  41.762  1.00  0.00           H  
ATOM   1297 H17S  OL    29      25.905  65.969  42.116  1.00  0.00           H  
ATOM   1298 C118  OL    29      27.191  67.601  41.472  1.00  0.00           C  
ATOM   1299 H18R  OL    29      26.449  68.351  41.754  1.00  0.00           H  
ATOM   1300 H18S  OL    29      27.148  67.451  40.391  1.00  0.00           H  
ATOM   1301 H18T  OL    29      28.183  67.986  41.712  1.00  0.00           H  
TER    1302       OL    29 
ATOM   1302  C1  CHL    30      30.117  11.808  52.654  1.00  0.00           C  
ATOM   1303  H11 CHL    30      30.487  12.816  52.855  1.00  0.00           H  
ATOM   1304  H12 CHL    30      30.991  11.213  52.398  1.00  0.00           H  
ATOM   1305  C2  CHL    30      29.490  11.229  53.956  1.00  0.00           C  
ATOM   1306  H21 CHL    30      29.301  10.160  53.841  1.00  0.00           H  
ATOM   1307  H22 CHL    30      30.202  11.334  54.776  1.00  0.00           H  
ATOM   1308  C3  CHL    30      28.181  11.946  54.341  1.00  0.00           C  
ATOM   1309  H31 CHL    30      28.408  12.985  54.584  1.00  0.00           H  
ATOM   1310  C4  CHL    30      27.193  11.905  53.165  1.00  0.00           C  
ATOM   1311  H41 CHL    30      26.878  10.869  53.024  1.00  0.00           H  
ATOM   1312  H42 CHL    30      26.305  12.470  53.449  1.00  0.00           H  
ATOM   1313  C5  CHL    30      27.800  12.446  51.867  1.00  0.00           C  
ATOM   1314  C6  CHL    30      27.169  13.395  51.178  1.00  0.00           C  
ATOM   1315  H61 CHL    30      26.213  13.770  51.530  1.00  0.00           H  
ATOM   1316  C7  CHL    30      27.664  13.998  49.877  1.00  0.00           C  
ATOM   1317  H71 CHL    30      26.837  14.130  49.176  1.00  0.00           H  
ATOM   1318  H72 CHL    30      28.049  15.002  50.069  1.00  0.00           H  
ATOM   1319  C8  CHL    30      28.746  13.119  49.214  1.00  0.00           C  
ATOM   1320  H81 CHL    30      28.258  12.222  48.829  1.00  0.00           H  
ATOM   1321  C9  CHL    30      29.800  12.732  50.303  1.00  0.00           C  
ATOM   1322  H91 CHL    30      30.088  13.679  50.769  1.00  0.00           H  
ATOM   1323  C10 CHL    30      29.151  11.846  51.434  1.00  0.00           C  
ATOM   1324  C11 CHL    30      31.135  12.166  49.716  1.00  0.00           C  
ATOM   1325 H111 CHL    30      31.888  12.118  50.505  1.00  0.00           H  
ATOM   1326 H112 CHL    30      31.022  11.149  49.346  1.00  0.00           H  
ATOM   1327  C12 CHL    30      31.669  13.030  48.554  1.00  0.00           C  
ATOM   1328 H121 CHL    30      31.910  14.028  48.940  1.00  0.00           H  
ATOM   1329 H122 CHL    30      32.606  12.593  48.213  1.00  0.00           H  
ATOM   1330  C13 CHL    30      30.604  13.135  47.419  1.00  0.00           C  
ATOM   1331  C14 CHL    30      29.409  13.888  48.041  1.00  0.00           C  
ATOM   1332 H141 CHL    30      29.789  14.826  48.457  1.00  0.00           H  
ATOM   1333  C15 CHL    30      28.528  14.277  46.837  1.00  0.00           C  
ATOM   1334 H151 CHL    30      27.898  13.435  46.538  1.00  0.00           H  
ATOM   1335 H152 CHL    30      27.885  15.137  47.044  1.00  0.00           H  
ATOM   1336  C16 CHL    30      29.560  14.578  45.722  1.00  0.00           C  
ATOM   1337 H161 CHL    30      29.280  14.033  44.815  1.00  0.00           H  
ATOM   1338 H162 CHL    30      29.576  15.644  45.479  1.00  0.00           H  
ATOM   1339  C17 CHL    30      30.953  14.109  46.255  1.00  0.00           C  
ATOM   1340 H171 CHL    30      31.459  14.975  46.693  1.00  0.00           H  
ATOM   1341  C18 CHL    30      30.170  11.728  46.866  1.00  0.00           C  
ATOM   1342 H181 CHL    30      29.518  11.823  45.996  1.00  0.00           H  
ATOM   1343 H182 CHL    30      29.627  11.130  47.595  1.00  0.00           H  
ATOM   1344 H183 CHL    30      31.030  11.133  46.565  1.00  0.00           H  
ATOM   1345  C19 CHL    30      28.903  10.389  50.954  1.00  0.00           C  
ATOM   1346 H191 CHL    30      28.551   9.761  51.770  1.00  0.00           H  
ATOM   1347 H192 CHL    30      29.815   9.923  50.583  1.00  0.00           H  
ATOM   1348 H193 CHL    30      28.143  10.355  50.173  1.00  0.00           H  
ATOM   1349  C20 CHL    30      31.847  13.545  45.108  1.00  0.00           C  
ATOM   1350 H201 CHL    30      31.259  12.798  44.571  1.00  0.00           H  
ATOM   1351  C21 CHL    30      33.130  12.851  45.604  1.00  0.00           C  
ATOM   1352 H211 CHL    30      32.904  11.897  46.073  1.00  0.00           H  
ATOM   1353 H212 CHL    30      33.648  13.484  46.328  1.00  0.00           H  
ATOM   1354 H213 CHL    30      33.806  12.641  44.772  1.00  0.00           H  
ATOM   1355  C22 CHL    30      32.205  14.626  44.060  1.00  0.00           C  
ATOM   1356 H221 CHL    30      32.325  14.095  43.118  1.00  0.00           H  
ATOM   1357 H222 CHL    30      31.363  15.306  43.926  1.00  0.00           H  
ATOM   1358  C23 CHL    30      33.485  15.459  44.324  1.00  0.00           C  
ATOM   1359 H231 CHL    30      33.372  15.992  45.271  1.00  0.00           H  
ATOM   1360 H232 CHL    30      34.359  14.814  44.424  1.00  0.00           H  
ATOM   1361  C24 CHL    30      33.778  16.474  43.197  1.00  0.00           C  
ATOM   1362 H241 CHL    30      32.987  17.223  43.194  1.00  0.00           H  
ATOM   1363 H242 CHL    30      34.701  17.007  43.434  1.00  0.00           H  
ATOM   1364  C25 CHL    30      33.893  15.870  41.781  1.00  0.00           C  
ATOM   1365 H251 CHL    30      33.072  15.181  41.599  1.00  0.00           H  
ATOM   1366  C26 CHL    30      35.225  15.133  41.567  1.00  0.00           C  
ATOM   1367 H261 CHL    30      35.371  14.341  42.305  1.00  0.00           H  
ATOM   1368 H262 CHL    30      36.046  15.843  41.640  1.00  0.00           H  
ATOM   1369 H263 CHL    30      35.269  14.673  40.578  1.00  0.00           H  
ATOM   1370  C27 CHL    30      33.727  16.969  40.734  1.00  0.00           C  
ATOM   1371 H271 CHL    30      34.407  17.800  40.911  1.00  0.00           H  
ATOM   1372 H272 CHL    30      32.708  17.354  40.770  1.00  0.00           H  
ATOM   1373 H273 CHL    30      33.910  16.565  39.738  1.00  0.00           H  
ATOM   1374  O1  CHL    30      27.574  11.311  55.470  1.00  0.00           O  
ATOM   1375  HO1 CHL    30      26.749  11.858  55.637  1.00  0.00           H  
TER    1376      CHL    30 
ATOM   1376 C116  PA    31      63.134  21.173  38.683  1.00  0.00           C  
ATOM   1377 H16R  PA    31      63.521  22.026  38.118  1.00  0.00           H  
ATOM   1378 H16S  PA    31      62.371  20.677  38.077  1.00  0.00           H  
ATOM   1379 H16T  PA    31      63.954  20.474  38.848  1.00  0.00           H  
ATOM   1380 C115  PA    31      62.536  21.620  40.032  1.00  0.00           C  
ATOM   1381 H15R  PA    31      62.335  20.746  40.654  1.00  0.00           H  
ATOM   1382 H15S  PA    31      61.577  22.103  39.836  1.00  0.00           H  
ATOM   1383 C114  PA    31      63.447  22.590  40.813  1.00  0.00           C  
ATOM   1384 H14R  PA    31      63.758  23.395  40.141  1.00  0.00           H  
ATOM   1385 H14S  PA    31      64.354  22.077  41.136  1.00  0.00           H  
ATOM   1386 C113  PA    31      62.787  23.233  42.048  1.00  0.00           C  
ATOM   1387 H13R  PA    31      61.922  23.815  41.719  1.00  0.00           H  
ATOM   1388 H13S  PA    31      63.493  23.943  42.479  1.00  0.00           H  
ATOM   1389 C112  PA    31      62.289  22.295  43.163  1.00  0.00           C  
ATOM   1390 H12R  PA    31      61.412  21.767  42.805  1.00  0.00           H  
ATOM   1391 H12S  PA    31      61.945  22.945  43.966  1.00  0.00           H  
ATOM   1392 C111  PA    31      63.272  21.265  43.761  1.00  0.00           C  
ATOM   1393 H11R  PA    31      64.109  21.777  44.240  1.00  0.00           H  
ATOM   1394 H11S  PA    31      63.682  20.643  42.962  1.00  0.00           H  
ATOM   1395 C110  PA    31      62.555  20.362  44.796  1.00  0.00           C  
ATOM   1396 H10R  PA    31      63.210  19.534  45.079  1.00  0.00           H  
ATOM   1397 H10S  PA    31      61.685  19.897  44.328  1.00  0.00           H  
ATOM   1398  C19  PA    31      62.068  21.123  46.054  1.00  0.00           C  
ATOM   1399  H9R  PA    31      61.423  20.457  46.630  1.00  0.00           H  
ATOM   1400  H9S  PA    31      61.438  21.962  45.756  1.00  0.00           H  
ATOM   1401  C18  PA    31      63.207  21.658  46.952  1.00  0.00           C  
ATOM   1402  H8R  PA    31      63.796  22.389  46.394  1.00  0.00           H  
ATOM   1403  H8S  PA    31      63.875  20.836  47.208  1.00  0.00           H  
ATOM   1404  C17  PA    31      62.703  22.336  48.245  1.00  0.00           C  
ATOM   1405  H7R  PA    31      61.686  21.998  48.457  1.00  0.00           H  
ATOM   1406  H7S  PA    31      62.656  23.411  48.073  1.00  0.00           H  
ATOM   1407  C16  PA    31      63.597  22.053  49.474  1.00  0.00           C  
ATOM   1408  H6R  PA    31      64.588  22.484  49.313  1.00  0.00           H  
ATOM   1409  H6S  PA    31      63.734  20.973  49.570  1.00  0.00           H  
ATOM   1410  C15  PA    31      62.999  22.578  50.800  1.00  0.00           C  
ATOM   1411  H5R  PA    31      63.506  22.069  51.620  1.00  0.00           H  
ATOM   1412  H5S  PA    31      61.948  22.284  50.844  1.00  0.00           H  
ATOM   1413  C14  PA    31      63.107  24.112  50.975  1.00  0.00           C  
ATOM   1414  H4R  PA    31      62.497  24.574  50.199  1.00  0.00           H  
ATOM   1415  H4S  PA    31      64.136  24.424  50.799  1.00  0.00           H  
ATOM   1416  C13  PA    31      62.639  24.670  52.342  1.00  0.00           C  
ATOM   1417  H3R  PA    31      61.641  24.287  52.567  1.00  0.00           H  
ATOM   1418  H3S  PA    31      62.535  25.755  52.260  1.00  0.00           H  
ATOM   1419  C12  PA    31      63.588  24.388  53.526  1.00  0.00           C  
ATOM   1420  H2R  PA    31      63.760  23.317  53.636  1.00  0.00           H  
ATOM   1421  H2S  PA    31      64.555  24.860  53.343  1.00  0.00           H  
ATOM   1422  C11  PC    32      63.004  24.939  54.809  1.00  0.00           C  
ATOM   1423  O12  PC    32      61.930  24.584  55.259  1.00  0.00           O  
ATOM   1424  O11  PC    32      63.779  25.892  55.364  1.00  0.00           O  
ATOM   1425  C1   PC    32      63.333  26.528  56.603  1.00  0.00           C  
ATOM   1426  HR   PC    32      64.237  26.775  57.167  1.00  0.00           H  
ATOM   1427  HS   PC    32      62.727  25.847  57.204  1.00  0.00           H  
ATOM   1428  C2   PC    32      62.577  27.860  56.356  1.00  0.00           C  
ATOM   1429  HX   PC    32      63.300  28.539  55.900  1.00  0.00           H  
ATOM   1430  C3   PC    32      62.109  28.499  57.692  1.00  0.00           C  
ATOM   1431  HA   PC    32      61.699  29.497  57.506  1.00  0.00           H  
ATOM   1432  HB   PC    32      62.994  28.604  58.324  1.00  0.00           H  
ATOM   1433  O31  PC    32      61.128  27.695  58.418  1.00  0.00           O  
ATOM   1434  P31  PC    32      60.983  27.788  60.020  1.00  0.00           P  
ATOM   1435  O32  PC    32      62.083  26.766  60.539  1.00  0.00           O  
ATOM   1436  C31  PC    32      63.370  27.202  61.037  1.00  0.00           C  
ATOM   1437  H1A  PC    32      63.767  28.000  60.403  1.00  0.00           H  
ATOM   1438  H1B  PC    32      64.081  26.370  60.988  1.00  0.00           H  
ATOM   1439  C32  PC    32      63.220  27.699  62.499  1.00  0.00           C  
ATOM   1440  H2A  PC    32      62.578  28.583  62.496  1.00  0.00           H  
ATOM   1441  H2B  PC    32      64.202  27.999  62.867  1.00  0.00           H  
ATOM   1442  N31  PC    32      62.655  26.766  63.556  1.00  0.00           N  
ATOM   1443  C33  PC    32      61.201  27.026  63.794  1.00  0.00           C  
ATOM   1444  H3A  PC    32      60.659  26.913  62.855  1.00  0.00           H  
ATOM   1445  H3B  PC    32      61.086  28.042  64.173  1.00  0.00           H  
ATOM   1446  H3C  PC    32      60.828  26.316  64.539  1.00  0.00           H  
ATOM   1447  C34  PC    32      62.869  25.324  63.236  1.00  0.00           C  
ATOM   1448  H4A  PC    32      62.181  24.724  63.834  1.00  0.00           H  
ATOM   1449  H4B  PC    32      63.904  25.087  63.484  1.00  0.00           H  
ATOM   1450  H4C  PC    32      62.695  25.154  62.173  1.00  0.00           H  
ATOM   1451  C35  PC    32      63.366  27.014  64.841  1.00  0.00           C  
ATOM   1452  H5A  PC    32      64.341  26.524  64.786  1.00  0.00           H  
ATOM   1453  H5B  PC    32      62.774  26.594  65.652  1.00  0.00           H  
ATOM   1454  H5C  PC    32      63.485  28.088  64.992  1.00  0.00           H  
ATOM   1455  O33  PC    32      61.341  29.151  60.472  1.00  0.00           O  
ATOM   1456  O34  PC    32      59.677  27.213  60.404  1.00  0.00           O  
ATOM   1457  O21  PC    32      61.433  27.666  55.465  1.00  0.00           O  
ATOM   1458  C21  PC    32      61.226  28.573  54.489  1.00  0.00           C  
ATOM   1459  O22  PC    32      61.908  29.571  54.328  1.00  0.00           O  
ATOM   1460  C12  OL    33      60.091  28.222  53.556  1.00  0.00           C  
ATOM   1461  H2R  OL    33      59.781  27.190  53.733  1.00  0.00           H  
ATOM   1462  H2S  OL    33      59.231  28.863  53.768  1.00  0.00           H  
ATOM   1463  C13  OL    33      60.537  28.394  52.088  1.00  0.00           C  
ATOM   1464  H3R  OL    33      60.437  29.441  51.793  1.00  0.00           H  
ATOM   1465  H3S  OL    33      61.593  28.128  52.004  1.00  0.00           H  
ATOM   1466  C14  OL    33      59.744  27.503  51.123  1.00  0.00           C  
ATOM   1467  H4R  OL    33      59.936  26.458  51.379  1.00  0.00           H  
ATOM   1468  H4S  OL    33      58.676  27.686  51.261  1.00  0.00           H  
ATOM   1469  C15  OL    33      60.093  27.725  49.640  1.00  0.00           C  
ATOM   1470  H5R  OL    33      59.489  27.019  49.074  1.00  0.00           H  
ATOM   1471  H5S  OL    33      59.784  28.726  49.327  1.00  0.00           H  
ATOM   1472  C16  OL    33      61.581  27.518  49.277  1.00  0.00           C  
ATOM   1473  H6R  OL    33      62.195  28.312  49.708  1.00  0.00           H  
ATOM   1474  H6S  OL    33      61.935  26.577  49.696  1.00  0.00           H  
ATOM   1475  C17  OL    33      61.787  27.480  47.752  1.00  0.00           C  
ATOM   1476  H7R  OL    33      61.301  28.351  47.305  1.00  0.00           H  
ATOM   1477  H7S  OL    33      62.851  27.558  47.524  1.00  0.00           H  
ATOM   1478  C18  OL    33      61.233  26.185  47.123  1.00  0.00           C  
ATOM   1479  H8R  OL    33      61.730  25.325  47.572  1.00  0.00           H  
ATOM   1480  H8S  OL    33      60.171  26.072  47.342  1.00  0.00           H  
ATOM   1481  C19  OL    33      61.448  26.149  45.627  1.00  0.00           C  
ATOM   1482  H9R  OL    33      62.321  25.602  45.288  1.00  0.00           H  
ATOM   1483 C110  OL    33      60.616  26.639  44.720  1.00  0.00           C  
ATOM   1484 H10R  OL    33      60.840  26.487  43.667  1.00  0.00           H  
ATOM   1485 C111  OL    33      59.372  27.439  45.045  1.00  0.00           C  
ATOM   1486 H11R  OL    33      59.480  27.921  46.017  1.00  0.00           H  
ATOM   1487 H11S  OL    33      59.230  28.241  44.316  1.00  0.00           H  
ATOM   1488 C112  OL    33      58.140  26.520  45.047  1.00  0.00           C  
ATOM   1489 H12R  OL    33      57.922  26.220  44.020  1.00  0.00           H  
ATOM   1490 H12S  OL    33      58.360  25.606  45.602  1.00  0.00           H  
ATOM   1491 C113  OL    33      56.893  27.179  45.655  1.00  0.00           C  
ATOM   1492 H13R  OL    33      56.737  28.164  45.208  1.00  0.00           H  
ATOM   1493 H13S  OL    33      56.033  26.556  45.402  1.00  0.00           H  
ATOM   1494 C114  OL    33      56.958  27.285  47.190  1.00  0.00           C  
ATOM   1495 H14R  OL    33      57.056  26.273  47.586  1.00  0.00           H  
ATOM   1496 H14S  OL    33      57.841  27.846  47.514  1.00  0.00           H  
ATOM   1497 C115  OL    33      55.672  27.905  47.773  1.00  0.00           C  
ATOM   1498 H15R  OL    33      54.816  27.405  47.316  1.00  0.00           H  
ATOM   1499 H15S  OL    33      55.622  27.687  48.842  1.00  0.00           H  
ATOM   1500 C116  OL    33      55.542  29.435  47.584  1.00  0.00           C  
ATOM   1501 H16R  OL    33      56.474  29.910  47.893  1.00  0.00           H  
ATOM   1502 H16S  OL    33      55.375  29.684  46.534  1.00  0.00           H  
ATOM   1503 C117  OL    33      54.384  30.003  48.428  1.00  0.00           C  
ATOM   1504 H17R  OL    33      53.443  29.564  48.090  1.00  0.00           H  
ATOM   1505 H17S  OL    33      54.544  29.689  49.461  1.00  0.00           H  
ATOM   1506 C118  OL    33      54.258  31.540  48.389  1.00  0.00           C  
ATOM   1507 H18R  OL    33      55.218  32.017  48.591  1.00  0.00           H  
ATOM   1508 H18S  OL    33      53.543  31.882  49.142  1.00  0.00           H  
ATOM   1509 H18T  OL    33      53.916  31.887  47.415  1.00  0.00           H  
TER    1510       OL    33 
ATOM   1510 C116  PA    34      22.723  34.995  42.743  1.00  0.00           C  
ATOM   1511 H16R  PA    34      22.433  36.035  42.908  1.00  0.00           H  
ATOM   1512 H16S  PA    34      22.032  34.352  43.292  1.00  0.00           H  
ATOM   1513 H16T  PA    34      22.626  34.783  41.676  1.00  0.00           H  
ATOM   1514 C115  PA    34      24.169  34.752  43.216  1.00  0.00           C  
ATOM   1515 H15R  PA    34      24.865  35.300  42.577  1.00  0.00           H  
ATOM   1516 H15S  PA    34      24.400  33.689  43.116  1.00  0.00           H  
ATOM   1517 C114  PA    34      24.390  35.169  44.681  1.00  0.00           C  
ATOM   1518 H14R  PA    34      25.392  34.872  44.995  1.00  0.00           H  
ATOM   1519 H14S  PA    34      23.697  34.612  45.299  1.00  0.00           H  
ATOM   1520 C113  PA    34      24.194  36.673  44.951  1.00  0.00           C  
ATOM   1521 H13R  PA    34      23.151  36.962  44.797  1.00  0.00           H  
ATOM   1522 H13S  PA    34      24.790  37.263  44.252  1.00  0.00           H  
ATOM   1523 C112  PA    34      24.630  37.057  46.371  1.00  0.00           C  
ATOM   1524 H12R  PA    34      24.671  38.146  46.404  1.00  0.00           H  
ATOM   1525 H12S  PA    34      25.644  36.693  46.556  1.00  0.00           H  
ATOM   1526 C111  PA    34      23.699  36.556  47.493  1.00  0.00           C  
ATOM   1527 H11R  PA    34      23.817  35.479  47.646  1.00  0.00           H  
ATOM   1528 H11S  PA    34      22.658  36.747  47.232  1.00  0.00           H  
ATOM   1529 C110  PA    34      24.036  37.312  48.786  1.00  0.00           C  
ATOM   1530 H10R  PA    34      23.996  38.382  48.574  1.00  0.00           H  
ATOM   1531 H10S  PA    34      25.063  37.064  49.068  1.00  0.00           H  
ATOM   1532  C19  PA    34      23.076  37.023  49.955  1.00  0.00           C  
ATOM   1533  H9R  PA    34      22.976  35.945  50.089  1.00  0.00           H  
ATOM   1534  H9S  PA    34      22.091  37.437  49.724  1.00  0.00           H  
ATOM   1535  C18  PA    34      23.594  37.657  51.259  1.00  0.00           C  
ATOM   1536  H8R  PA    34      23.541  38.744  51.172  1.00  0.00           H  
ATOM   1537  H8S  PA    34      24.647  37.393  51.367  1.00  0.00           H  
ATOM   1538  C17  PA    34      22.851  37.189  52.528  1.00  0.00           C  
ATOM   1539  H7R  PA    34      22.924  36.103  52.605  1.00  0.00           H  
ATOM   1540  H7S  PA    34      21.788  37.421  52.456  1.00  0.00           H  
ATOM   1541  C16  PA    34      23.431  37.840  53.803  1.00  0.00           C  
ATOM   1542  H6R  PA    34      23.118  38.884  53.849  1.00  0.00           H  
ATOM   1543  H6S  PA    34      24.522  37.841  53.746  1.00  0.00           H  
ATOM   1544  C15  PA    34      22.983  37.121  55.093  1.00  0.00           C  
ATOM   1545  H5R  PA    34      23.331  36.087  55.062  1.00  0.00           H  
ATOM   1546  H5S  PA    34      21.893  37.092  55.129  1.00  0.00           H  
ATOM   1547  C14  PA    34      23.526  37.790  56.375  1.00  0.00           C  
ATOM   1548  H4R  PA    34      23.133  38.805  56.453  1.00  0.00           H  
ATOM   1549  H4S  PA    34      24.613  37.873  56.294  1.00  0.00           H  
ATOM   1550  C13  PA    34      23.198  37.042  57.685  1.00  0.00           C  
ATOM   1551  H3R  PA    34      23.667  37.599  58.496  1.00  0.00           H  
ATOM   1552  H3S  PA    34      23.668  36.057  57.661  1.00  0.00           H  
ATOM   1553  C12  PA    34      21.692  36.900  58.001  1.00  0.00           C  
ATOM   1554  H2R  PA    34      21.163  36.476  57.148  1.00  0.00           H  
ATOM   1555  H2S  PA    34      21.283  37.896  58.185  1.00  0.00           H  
ATOM   1556  C11  PE    35      21.412  36.001  59.190  1.00  0.00           C  
ATOM   1557  O12  PE    35      20.635  36.302  60.081  1.00  0.00           O  
ATOM   1558  O11  PE    35      22.052  34.818  59.129  1.00  0.00           O  
ATOM   1559  C1   PE    35      21.850  33.816  60.171  1.00  0.00           C  
ATOM   1560  HR   PE    35      21.871  34.301  61.147  1.00  0.00           H  
ATOM   1561  HS   PE    35      22.685  33.114  60.130  1.00  0.00           H  
ATOM   1562  C2   PE    35      20.528  33.019  59.970  1.00  0.00           C  
ATOM   1563  HX   PE    35      19.688  33.702  60.032  1.00  0.00           H  
ATOM   1564  C3   PE    35      20.310  31.925  61.046  1.00  0.00           C  
ATOM   1565  HA   PE    35      20.982  31.085  60.842  1.00  0.00           H  
ATOM   1566  HB   PE    35      19.279  31.553  60.992  1.00  0.00           H  
ATOM   1567  O31  PE    35      20.602  32.398  62.395  1.00  0.00           O  
ATOM   1568  P31  PE    35      19.626  33.351  63.227  1.00  0.00           P  
ATOM   1569  O32  PE    35      20.149  34.816  62.899  1.00  0.00           O  
ATOM   1570  C31  PE    35      21.259  35.425  63.605  1.00  0.00           C  
ATOM   1571  H1A  PE    35      21.776  36.097  62.914  1.00  0.00           H  
ATOM   1572  H1B  PE    35      21.965  34.653  63.923  1.00  0.00           H  
ATOM   1573  C32  PE    35      20.741  36.217  64.829  1.00  0.00           C  
ATOM   1574  H2A  PE    35      20.383  35.526  65.593  1.00  0.00           H  
ATOM   1575  H2B  PE    35      21.550  36.806  65.264  1.00  0.00           H  
ATOM   1576  N31  PE    35      19.608  37.167  64.527  1.00  0.00           N  
ATOM   1577 HN1A  PE    35      19.172  37.576  65.379  1.00  0.00           H  
ATOM   1578 HN1B  PE    35      19.904  37.976  63.939  1.00  0.00           H  
ATOM   1579 HN1C  PE    35      18.847  36.672  64.021  1.00  0.00           H  
ATOM   1580  O33  PE    35      18.248  33.261  62.699  1.00  0.00           O  
ATOM   1581  O34  PE    35      19.877  33.060  64.660  1.00  0.00           O  
ATOM   1582  O21  PE    35      20.548  32.346  58.683  1.00  0.00           O  
ATOM   1583  C21  PE    35      20.297  33.049  57.567  1.00  0.00           C  
ATOM   1584  O22  PE    35      19.730  34.131  57.561  1.00  0.00           O  
ATOM   1585  C12  OL    36      20.749  32.316  56.328  1.00  0.00           C  
ATOM   1586  H2R  OL    36      21.677  31.783  56.544  1.00  0.00           H  
ATOM   1587  H2S  OL    36      20.000  31.564  56.085  1.00  0.00           H  
ATOM   1588  C13  OL    36      20.985  33.231  55.114  1.00  0.00           C  
ATOM   1589  H3R  OL    36      20.089  33.817  54.892  1.00  0.00           H  
ATOM   1590  H3S  OL    36      21.799  33.932  55.320  1.00  0.00           H  
ATOM   1591  C14  OL    36      21.341  32.371  53.893  1.00  0.00           C  
ATOM   1592  H4R  OL    36      22.354  31.979  53.999  1.00  0.00           H  
ATOM   1593  H4S  OL    36      20.666  31.518  53.853  1.00  0.00           H  
ATOM   1594  C15  OL    36      21.177  33.173  52.597  1.00  0.00           C  
ATOM   1595  H5R  OL    36      20.116  33.407  52.493  1.00  0.00           H  
ATOM   1596  H5S  OL    36      21.725  34.114  52.682  1.00  0.00           H  
ATOM   1597  C16  OL    36      21.641  32.413  51.343  1.00  0.00           C  
ATOM   1598  H6R  OL    36      22.715  32.225  51.395  1.00  0.00           H  
ATOM   1599  H6S  OL    36      21.137  31.446  51.290  1.00  0.00           H  
ATOM   1600  C17  OL    36      21.300  33.201  50.071  1.00  0.00           C  
ATOM   1601  H7R  OL    36      20.216  33.184  49.928  1.00  0.00           H  
ATOM   1602  H7S  OL    36      21.589  34.247  50.182  1.00  0.00           H  
ATOM   1603  C18  OL    36      22.002  32.596  48.848  1.00  0.00           C  
ATOM   1604  H8R  OL    36      23.084  32.632  48.999  1.00  0.00           H  
ATOM   1605  H8S  OL    36      21.700  31.553  48.735  1.00  0.00           H  
ATOM   1606  C19  OL    36      21.633  33.358  47.606  1.00  0.00           C  
ATOM   1607  H9R  OL    36      20.920  34.164  47.744  1.00  0.00           H  
ATOM   1608 C110  OL    36      22.099  33.100  46.395  1.00  0.00           C  
ATOM   1609 H10R  OL    36      21.739  33.698  45.561  1.00  0.00           H  
ATOM   1610 C111  OL    36      23.084  32.005  46.036  1.00  0.00           C  
ATOM   1611 H11R  OL    36      24.024  32.427  45.674  1.00  0.00           H  
ATOM   1612 H11S  OL    36      23.324  31.377  46.895  1.00  0.00           H  
ATOM   1613 C112  OL    36      22.455  31.154  44.930  1.00  0.00           C  
ATOM   1614 H12R  OL    36      21.489  30.804  45.293  1.00  0.00           H  
ATOM   1615 H12S  OL    36      22.251  31.777  44.055  1.00  0.00           H  
ATOM   1616 C113  OL    36      23.303  29.944  44.503  1.00  0.00           C  
ATOM   1617 H13R  OL    36      24.277  30.281  44.141  1.00  0.00           H  
ATOM   1618 H13S  OL    36      23.457  29.295  45.368  1.00  0.00           H  
ATOM   1619 C114  OL    36      22.556  29.210  43.373  1.00  0.00           C  
ATOM   1620 H14R  OL    36      21.510  29.113  43.670  1.00  0.00           H  
ATOM   1621 H14S  OL    36      22.564  29.872  42.506  1.00  0.00           H  
ATOM   1622 C115  OL    36      23.080  27.822  42.926  1.00  0.00           C  
ATOM   1623 H15R  OL    36      22.402  27.435  42.161  1.00  0.00           H  
ATOM   1624 H15S  OL    36      24.049  27.918  42.442  1.00  0.00           H  
ATOM   1625 C116  OL    36      23.189  26.760  44.034  1.00  0.00           C  
ATOM   1626 H16R  OL    36      23.407  25.787  43.583  1.00  0.00           H  
ATOM   1627 H16S  OL    36      24.025  26.989  44.697  1.00  0.00           H  
ATOM   1628 C117  OL    36      21.900  26.683  44.866  1.00  0.00           C  
ATOM   1629 H17R  OL    36      21.827  27.578  45.485  1.00  0.00           H  
ATOM   1630 H17S  OL    36      21.022  26.656  44.216  1.00  0.00           H  
ATOM   1631 C118  OL    36      21.887  25.466  45.787  1.00  0.00           C  
ATOM   1632 H18R  OL    36      22.859  25.351  46.270  1.00  0.00           H  
ATOM   1633 H18S  OL    36      21.662  24.563  45.215  1.00  0.00           H  
ATOM   1634 H18T  OL    36      21.124  25.603  46.554  1.00  0.00           H  
TER    1635       OL    36 
ATOM   1635 C116  PA    37      11.001  60.909  43.095  1.00  0.00           C  
ATOM   1636 H16R  PA    37      10.320  60.111  43.398  1.00  0.00           H  
ATOM   1637 H16S  PA    37      12.023  60.544  43.216  1.00  0.00           H  
ATOM   1638 H16T  PA    37      10.834  61.109  42.034  1.00  0.00           H  
ATOM   1639 C115  PA    37      10.782  62.191  43.926  1.00  0.00           C  
ATOM   1640 H15R  PA    37       9.843  62.659  43.615  1.00  0.00           H  
ATOM   1641 H15S  PA    37      11.584  62.899  43.705  1.00  0.00           H  
ATOM   1642 C114  PA    37      10.731  61.918  45.448  1.00  0.00           C  
ATOM   1643 H14R  PA    37      11.525  61.221  45.724  1.00  0.00           H  
ATOM   1644 H14S  PA    37       9.789  61.418  45.669  1.00  0.00           H  
ATOM   1645 C113  PA    37      10.853  63.191  46.319  1.00  0.00           C  
ATOM   1646 H13R  PA    37      10.186  63.965  45.933  1.00  0.00           H  
ATOM   1647 H13S  PA    37      11.873  63.579  46.239  1.00  0.00           H  
ATOM   1648 C112  PA    37      10.530  62.949  47.812  1.00  0.00           C  
ATOM   1649 H12R  PA    37      11.107  62.094  48.175  1.00  0.00           H  
ATOM   1650 H12S  PA    37       9.474  62.697  47.928  1.00  0.00           H  
ATOM   1651 C111  PA    37      10.842  64.194  48.671  1.00  0.00           C  
ATOM   1652 H11R  PA    37      10.225  65.030  48.332  1.00  0.00           H  
ATOM   1653 H11S  PA    37      11.885  64.468  48.499  1.00  0.00           H  
ATOM   1654 C110  PA    37      10.630  63.949  50.185  1.00  0.00           C  
ATOM   1655 H10R  PA    37      11.247  63.093  50.461  1.00  0.00           H  
ATOM   1656 H10S  PA    37       9.589  63.678  50.382  1.00  0.00           H  
ATOM   1657  C19  PA    37      11.026  65.149  51.079  1.00  0.00           C  
ATOM   1658  H9R  PA    37      10.232  65.898  51.092  1.00  0.00           H  
ATOM   1659  H9S  PA    37      11.896  65.631  50.630  1.00  0.00           H  
ATOM   1660  C18  PA    37      11.416  64.769  52.526  1.00  0.00           C  
ATOM   1661  H8R  PA    37      11.690  65.677  53.066  1.00  0.00           H  
ATOM   1662  H8S  PA    37      12.326  64.168  52.465  1.00  0.00           H  
ATOM   1663  C17  PA    37      10.376  64.002  53.382  1.00  0.00           C  
ATOM   1664  H7R  PA    37      10.887  63.669  54.285  1.00  0.00           H  
ATOM   1665  H7S  PA    37      10.046  63.104  52.855  1.00  0.00           H  
ATOM   1666  C16  PA    37       9.147  64.841  53.801  1.00  0.00           C  
ATOM   1667  H6R  PA    37       8.460  64.902  52.955  1.00  0.00           H  
ATOM   1668  H6S  PA    37       9.485  65.854  54.025  1.00  0.00           H  
ATOM   1669  C15  PA    37       8.358  64.359  55.042  1.00  0.00           C  
ATOM   1670  H5R  PA    37       7.443  64.954  55.104  1.00  0.00           H  
ATOM   1671  H5S  PA    37       8.933  64.581  55.942  1.00  0.00           H  
ATOM   1672  C14  PA    37       7.950  62.874  55.056  1.00  0.00           C  
ATOM   1673  H4R  PA    37       8.828  62.226  55.055  1.00  0.00           H  
ATOM   1674  H4S  PA    37       7.385  62.663  54.147  1.00  0.00           H  
ATOM   1675  C13  PA    37       7.053  62.521  56.259  1.00  0.00           C  
ATOM   1676  H3R  PA    37       6.662  61.520  56.078  1.00  0.00           H  
ATOM   1677  H3S  PA    37       6.198  63.202  56.257  1.00  0.00           H  
ATOM   1678  C12  PA    37       7.717  62.557  57.661  1.00  0.00           C  
ATOM   1679  H2R  PA    37       8.410  63.394  57.751  1.00  0.00           H  
ATOM   1680  H2S  PA    37       6.939  62.712  58.408  1.00  0.00           H  
ATOM   1681  C11  PE    38       8.432  61.271  58.008  1.00  0.00           C  
ATOM   1682  O12  PE    38       8.779  60.460  57.169  1.00  0.00           O  
ATOM   1683  O11  PE    38       8.671  61.131  59.331  1.00  0.00           O  
ATOM   1684  C1   PE    38       9.400  59.952  59.808  1.00  0.00           C  
ATOM   1685  HR   PE    38       9.190  59.081  59.181  1.00  0.00           H  
ATOM   1686  HS   PE    38       9.055  59.713  60.818  1.00  0.00           H  
ATOM   1687  C2   PE    38      10.936  60.202  59.846  1.00  0.00           C  
ATOM   1688  HX   PE    38      11.443  59.248  59.990  1.00  0.00           H  
ATOM   1689  C3   PE    38      11.427  61.132  60.990  1.00  0.00           C  
ATOM   1690  HA   PE    38      10.917  62.097  60.973  1.00  0.00           H  
ATOM   1691  HB   PE    38      12.493  61.303  60.812  1.00  0.00           H  
ATOM   1692  O31  PE    38      11.290  60.520  62.308  1.00  0.00           O  
ATOM   1693  P31  PE    38      10.063  60.844  63.286  1.00  0.00           P  
ATOM   1694  O32  PE    38      10.727  61.667  64.489  1.00  0.00           O  
ATOM   1695  C31  PE    38      10.847  63.118  64.497  1.00  0.00           C  
ATOM   1696  H1A  PE    38      10.930  63.443  65.540  1.00  0.00           H  
ATOM   1697  H1B  PE    38       9.958  63.582  64.059  1.00  0.00           H  
ATOM   1698  C32  PE    38      12.104  63.579  63.736  1.00  0.00           C  
ATOM   1699  H2A  PE    38      12.989  63.059  64.113  1.00  0.00           H  
ATOM   1700  H2B  PE    38      11.990  63.361  62.672  1.00  0.00           H  
ATOM   1701  N31  PE    38      12.341  65.067  63.851  1.00  0.00           N  
ATOM   1702 HN1A  PE    38      11.531  65.595  63.467  1.00  0.00           H  
ATOM   1703 HN1B  PE    38      12.456  65.396  64.829  1.00  0.00           H  
ATOM   1704 HN1C  PE    38      13.169  65.390  63.317  1.00  0.00           H  
ATOM   1705  O33  PE    38       9.086  61.707  62.595  1.00  0.00           O  
ATOM   1706  O34  PE    38       9.607  59.541  63.817  1.00  0.00           O  
ATOM   1707  O21  PE    38      11.394  60.771  58.579  1.00  0.00           O  
ATOM   1708  C21  PE    38      11.661  59.905  57.574  1.00  0.00           C  
ATOM   1709  O22  PE    38      11.515  58.698  57.670  1.00  0.00           O  
ATOM   1710  C12  OL    39      12.170  60.612  56.337  1.00  0.00           C  
ATOM   1711  H2R  OL    39      11.333  60.851  55.677  1.00  0.00           H  
ATOM   1712  H2S  OL    39      12.633  61.557  56.631  1.00  0.00           H  
ATOM   1713  C13  OL    39      13.224  59.750  55.621  1.00  0.00           C  
ATOM   1714  H3R  OL    39      14.019  59.512  56.329  1.00  0.00           H  
ATOM   1715  H3S  OL    39      12.777  58.806  55.301  1.00  0.00           H  
ATOM   1716  C14  OL    39      13.849  60.437  54.402  1.00  0.00           C  
ATOM   1717  H4R  OL    39      13.989  61.506  54.589  1.00  0.00           H  
ATOM   1718  H4S  OL    39      14.834  59.999  54.226  1.00  0.00           H  
ATOM   1719  C15  OL    39      13.002  60.212  53.143  1.00  0.00           C  
ATOM   1720  H5R  OL    39      12.866  59.139  52.998  1.00  0.00           H  
ATOM   1721  H5S  OL    39      12.010  60.659  53.255  1.00  0.00           H  
ATOM   1722  C16  OL    39      13.731  60.781  51.920  1.00  0.00           C  
ATOM   1723  H6R  OL    39      13.813  61.864  52.020  1.00  0.00           H  
ATOM   1724  H6S  OL    39      14.748  60.379  51.895  1.00  0.00           H  
ATOM   1725  C17  OL    39      13.016  60.435  50.605  1.00  0.00           C  
ATOM   1726  H7R  OL    39      13.076  59.356  50.445  1.00  0.00           H  
ATOM   1727  H7S  OL    39      11.957  60.690  50.686  1.00  0.00           H  
ATOM   1728  C18  OL    39      13.622  61.180  49.399  1.00  0.00           C  
ATOM   1729  H8R  OL    39      13.108  60.859  48.496  1.00  0.00           H  
ATOM   1730  H8S  OL    39      13.417  62.249  49.505  1.00  0.00           H  
ATOM   1731  C19  OL    39      15.114  60.944  49.251  1.00  0.00           C  
ATOM   1732  H9R  OL    39      15.742  61.542  49.912  1.00  0.00           H  
ATOM   1733 C110  OL    39      15.677  60.119  48.370  1.00  0.00           C  
ATOM   1734 H10R  OL    39      16.762  60.029  48.342  1.00  0.00           H  
ATOM   1735 C111  OL    39      14.928  59.190  47.430  1.00  0.00           C  
ATOM   1736 H11R  OL    39      15.375  58.197  47.463  1.00  0.00           H  
ATOM   1737 H11S  OL    39      13.898  59.068  47.759  1.00  0.00           H  
ATOM   1738 C112  OL    39      14.925  59.709  45.980  1.00  0.00           C  
ATOM   1739 H12R  OL    39      14.402  60.670  45.964  1.00  0.00           H  
ATOM   1740 H12S  OL    39      15.945  59.876  45.638  1.00  0.00           H  
ATOM   1741 C113  OL    39      14.219  58.771  44.983  1.00  0.00           C  
ATOM   1742 H13R  OL    39      13.195  58.615  45.329  1.00  0.00           H  
ATOM   1743 H13S  OL    39      14.152  59.299  44.030  1.00  0.00           H  
ATOM   1744 C114  OL    39      14.891  57.393  44.742  1.00  0.00           C  
ATOM   1745 H14R  OL    39      14.936  56.838  45.680  1.00  0.00           H  
ATOM   1746 H14S  OL    39      14.260  56.813  44.065  1.00  0.00           H  
ATOM   1747 C115  OL    39      16.318  57.485  44.155  1.00  0.00           C  
ATOM   1748 H15R  OL    39      16.319  58.136  43.280  1.00  0.00           H  
ATOM   1749 H15S  OL    39      16.956  57.966  44.899  1.00  0.00           H  
ATOM   1750 C116  OL    39      16.949  56.128  43.760  1.00  0.00           C  
ATOM   1751 H16R  OL    39      18.034  56.238  43.804  1.00  0.00           H  
ATOM   1752 H16S  OL    39      16.675  55.372  44.498  1.00  0.00           H  
ATOM   1753 C117  OL    39      16.588  55.636  42.337  1.00  0.00           C  
ATOM   1754 H17R  OL    39      15.520  55.425  42.278  1.00  0.00           H  
ATOM   1755 H17S  OL    39      16.814  56.423  41.612  1.00  0.00           H  
ATOM   1756 C118  OL    39      17.360  54.359  41.952  1.00  0.00           C  
ATOM   1757 H18R  OL    39      17.104  53.558  42.648  1.00  0.00           H  
ATOM   1758 H18S  OL    39      18.438  54.530  41.991  1.00  0.00           H  
ATOM   1759 H18T  OL    39      17.116  54.021  40.941  1.00  0.00           H  
TER    1760       OL    39 
ATOM   1760 C116  PA    40      26.193  51.254  41.211  1.00  0.00           C  
ATOM   1761 H16R  PA    40      27.200  51.184  40.794  1.00  0.00           H  
ATOM   1762 H16S  PA    40      25.557  50.534  40.693  1.00  0.00           H  
ATOM   1763 H16T  PA    40      26.236  50.961  42.260  1.00  0.00           H  
ATOM   1764 C115  PA    40      25.642  52.686  41.035  1.00  0.00           C  
ATOM   1765 H15R  PA    40      24.571  52.698  41.252  1.00  0.00           H  
ATOM   1766 H15S  PA    40      25.760  52.969  39.986  1.00  0.00           H  
ATOM   1767 C114  PA    40      26.358  53.740  41.909  1.00  0.00           C  
ATOM   1768 H14R  PA    40      26.143  54.733  41.504  1.00  0.00           H  
ATOM   1769 H14S  PA    40      27.434  53.577  41.827  1.00  0.00           H  
ATOM   1770 C113  PA    40      25.938  53.715  43.399  1.00  0.00           C  
ATOM   1771 H13R  PA    40      26.092  52.714  43.800  1.00  0.00           H  
ATOM   1772 H13S  PA    40      24.868  53.920  43.472  1.00  0.00           H  
ATOM   1773 C112  PA    40      26.685  54.748  44.276  1.00  0.00           C  
ATOM   1774 H12R  PA    40      26.507  55.746  43.872  1.00  0.00           H  
ATOM   1775 H12S  PA    40      27.764  54.572  44.230  1.00  0.00           H  
ATOM   1776 C111  PA    40      26.220  54.742  45.750  1.00  0.00           C  
ATOM   1777 H11R  PA    40      26.697  53.922  46.292  1.00  0.00           H  
ATOM   1778 H11S  PA    40      25.140  54.585  45.799  1.00  0.00           H  
ATOM   1779 C110  PA    40      26.573  56.058  46.464  1.00  0.00           C  
ATOM   1780 H10R  PA    40      26.116  56.892  45.931  1.00  0.00           H  
ATOM   1781 H10S  PA    40      27.650  56.201  46.406  1.00  0.00           H  
ATOM   1782  C19  PA    40      26.114  56.058  47.938  1.00  0.00           C  
ATOM   1783  H9R  PA    40      26.331  55.079  48.369  1.00  0.00           H  
ATOM   1784  H9S  PA    40      25.030  56.196  47.989  1.00  0.00           H  
ATOM   1785  C18  PA    40      26.801  57.142  48.789  1.00  0.00           C  
ATOM   1786  H8R  PA    40      26.446  58.128  48.481  1.00  0.00           H  
ATOM   1787  H8S  PA    40      27.881  57.115  48.622  1.00  0.00           H  
ATOM   1788  C17  PA    40      26.530  56.939  50.291  1.00  0.00           C  
ATOM   1789  H7R  PA    40      27.035  56.028  50.620  1.00  0.00           H  
ATOM   1790  H7S  PA    40      25.462  56.786  50.448  1.00  0.00           H  
ATOM   1791  C16  PA    40      27.018  58.128  51.141  1.00  0.00           C  
ATOM   1792  H6R  PA    40      26.378  59.000  50.977  1.00  0.00           H  
ATOM   1793  H6S  PA    40      28.015  58.403  50.792  1.00  0.00           H  
ATOM   1794  C15  PA    40      27.080  57.807  52.651  1.00  0.00           C  
ATOM   1795  H5R  PA    40      27.685  58.580  53.129  1.00  0.00           H  
ATOM   1796  H5S  PA    40      27.605  56.861  52.802  1.00  0.00           H  
ATOM   1797  C14  PA    40      25.695  57.726  53.333  1.00  0.00           C  
ATOM   1798  H4R  PA    40      25.078  56.985  52.824  1.00  0.00           H  
ATOM   1799  H4S  PA    40      25.193  58.690  53.225  1.00  0.00           H  
ATOM   1800  C13  PA    40      25.742  57.335  54.826  1.00  0.00           C  
ATOM   1801  H3R  PA    40      26.078  56.303  54.918  1.00  0.00           H  
ATOM   1802  H3S  PA    40      24.730  57.373  55.225  1.00  0.00           H  
ATOM   1803  C12  PA    40      26.701  58.216  55.646  1.00  0.00           C  
ATOM   1804  H2R  PA    40      26.615  59.256  55.333  1.00  0.00           H  
ATOM   1805  H2S  PA    40      27.719  57.892  55.427  1.00  0.00           H  
ATOM   1806  C11  PE    41      26.552  58.141  57.147  1.00  0.00           C  
ATOM   1807  O12  PE    41      25.650  57.597  57.763  1.00  0.00           O  
ATOM   1808  O11  PE    41      27.612  58.743  57.716  1.00  0.00           O  
ATOM   1809  C1   PE    41      27.774  58.704  59.158  1.00  0.00           C  
ATOM   1810  HR   PE    41      26.844  58.999  59.641  1.00  0.00           H  
ATOM   1811  HS   PE    41      28.544  59.427  59.435  1.00  0.00           H  
ATOM   1812  C2   PE    41      28.221  57.309  59.666  1.00  0.00           C  
ATOM   1813  HX   PE    41      27.420  56.573  59.554  1.00  0.00           H  
ATOM   1814  C3   PE    41      28.631  57.389  61.143  1.00  0.00           C  
ATOM   1815  HA   PE    41      29.589  57.914  61.200  1.00  0.00           H  
ATOM   1816  HB   PE    41      28.776  56.382  61.541  1.00  0.00           H  
ATOM   1817  O31  PE    41      27.653  58.128  61.927  1.00  0.00           O  
ATOM   1818  P31  PE    41      26.283  57.490  62.407  1.00  0.00           P  
ATOM   1819  O32  PE    41      25.321  57.661  61.154  1.00  0.00           O  
ATOM   1820  C31  PE    41      24.485  58.825  60.968  1.00  0.00           C  
ATOM   1821  H1A  PE    41      24.633  59.224  59.959  1.00  0.00           H  
ATOM   1822  H1B  PE    41      24.753  59.607  61.684  1.00  0.00           H  
ATOM   1823  C32  PE    41      23.011  58.424  61.154  1.00  0.00           C  
ATOM   1824  H2A  PE    41      22.376  59.293  60.964  1.00  0.00           H  
ATOM   1825  H2B  PE    41      22.723  57.638  60.452  1.00  0.00           H  
ATOM   1826  N31  PE    41      22.680  57.922  62.533  1.00  0.00           N  
ATOM   1827 HN1A  PE    41      22.887  58.633  63.267  1.00  0.00           H  
ATOM   1828 HN1B  PE    41      21.667  57.711  62.610  1.00  0.00           H  
ATOM   1829 HN1C  PE    41      23.166  57.037  62.785  1.00  0.00           H  
ATOM   1830  O33  PE    41      26.508  56.037  62.594  1.00  0.00           O  
ATOM   1831  O34  PE    41      25.820  58.324  63.541  1.00  0.00           O  
ATOM   1832  O21  PE    41      29.423  56.878  58.986  1.00  0.00           O  
ATOM   1833  C21  PE    41      29.295  56.088  57.911  1.00  0.00           C  
ATOM   1834  O22  PE    41      28.230  55.766  57.414  1.00  0.00           O  
ATOM   1835  C12  OL    42      30.638  55.625  57.414  1.00  0.00           C  
ATOM   1836  H2R  OL    42      31.429  56.215  57.876  1.00  0.00           H  
ATOM   1837  H2S  OL    42      30.767  54.597  57.759  1.00  0.00           H  
ATOM   1838  C13  OL    42      30.769  55.694  55.880  1.00  0.00           C  
ATOM   1839  H3R  OL    42      31.403  54.861  55.573  1.00  0.00           H  
ATOM   1840  H3S  OL    42      29.791  55.544  55.414  1.00  0.00           H  
ATOM   1841  C14  OL    42      31.391  56.993  55.320  1.00  0.00           C  
ATOM   1842  H4R  OL    42      30.704  57.828  55.462  1.00  0.00           H  
ATOM   1843  H4S  OL    42      32.322  57.234  55.840  1.00  0.00           H  
ATOM   1844  C15  OL    42      31.673  56.811  53.815  1.00  0.00           C  
ATOM   1845  H5R  OL    42      32.210  55.867  53.684  1.00  0.00           H  
ATOM   1846  H5S  OL    42      30.717  56.709  53.299  1.00  0.00           H  
ATOM   1847  C16  OL    42      32.480  57.954  53.152  1.00  0.00           C  
ATOM   1848  H6R  OL    42      33.516  57.908  53.494  1.00  0.00           H  
ATOM   1849  H6S  OL    42      32.503  57.795  52.071  1.00  0.00           H  
ATOM   1850  C17  OL    42      31.898  59.352  53.458  1.00  0.00           C  
ATOM   1851  H7R  OL    42      30.849  59.390  53.158  1.00  0.00           H  
ATOM   1852  H7S  OL    42      31.926  59.520  54.534  1.00  0.00           H  
ATOM   1853  C18  OL    42      32.629  60.533  52.807  1.00  0.00           C  
ATOM   1854  H8R  OL    42      32.373  61.404  53.407  1.00  0.00           H  
ATOM   1855  H8S  OL    42      33.711  60.421  52.882  1.00  0.00           H  
ATOM   1856  C19  OL    42      32.137  60.797  51.400  1.00  0.00           C  
ATOM   1857  H9R  OL    42      31.063  60.909  51.327  1.00  0.00           H  
ATOM   1858 C110  OL    42      32.890  61.020  50.331  1.00  0.00           C  
ATOM   1859 H10R  OL    42      32.430  61.321  49.392  1.00  0.00           H  
ATOM   1860 C111  OL    42      34.387  60.863  50.300  1.00  0.00           C  
ATOM   1861 H11R  OL    42      34.816  61.806  50.631  1.00  0.00           H  
ATOM   1862 H11S  OL    42      34.708  60.089  50.999  1.00  0.00           H  
ATOM   1863 C112  OL    42      34.915  60.530  48.892  1.00  0.00           C  
ATOM   1864 H12R  OL    42      34.640  61.341  48.216  1.00  0.00           H  
ATOM   1865 H12S  OL    42      36.005  60.493  48.931  1.00  0.00           H  
ATOM   1866 C113  OL    42      34.387  59.192  48.336  1.00  0.00           C  
ATOM   1867 H13R  OL    42      34.466  58.431  49.116  1.00  0.00           H  
ATOM   1868 H13S  OL    42      33.329  59.314  48.099  1.00  0.00           H  
ATOM   1869 C114  OL    42      35.124  58.687  47.076  1.00  0.00           C  
ATOM   1870 H14R  OL    42      36.194  58.620  47.290  1.00  0.00           H  
ATOM   1871 H14S  OL    42      34.782  57.674  46.852  1.00  0.00           H  
ATOM   1872 C115  OL    42      34.905  59.593  45.847  1.00  0.00           C  
ATOM   1873 H15R  OL    42      33.837  59.700  45.645  1.00  0.00           H  
ATOM   1874 H15S  OL    42      35.289  60.589  46.074  1.00  0.00           H  
ATOM   1875 C116  OL    42      35.592  59.054  44.577  1.00  0.00           C  
ATOM   1876 H16R  OL    42      36.612  58.744  44.817  1.00  0.00           H  
ATOM   1877 H16S  OL    42      35.058  58.170  44.216  1.00  0.00           H  
ATOM   1878 C117  OL    42      35.654  60.122  43.470  1.00  0.00           C  
ATOM   1879 H17R  OL    42      34.645  60.407  43.161  1.00  0.00           H  
ATOM   1880 H17S  OL    42      36.137  61.013  43.877  1.00  0.00           H  
ATOM   1881 C118  OL    42      36.458  59.652  42.246  1.00  0.00           C  
ATOM   1882 H18R  OL    42      36.605  60.477  41.546  1.00  0.00           H  
ATOM   1883 H18S  OL    42      35.943  58.841  41.727  1.00  0.00           H  
ATOM   1884 H18T  OL    42      37.441  59.296  42.558  1.00  0.00           H  
TER    1885       OL    42 
ATOM   1885  C1  CHL    43      42.831  18.571  50.382  1.00  0.00           C  
ATOM   1886  H11 CHL    43      43.337  19.495  50.667  1.00  0.00           H  
ATOM   1887  H12 CHL    43      43.615  17.820  50.282  1.00  0.00           H  
ATOM   1888  C2  CHL    43      41.884  18.163  51.551  1.00  0.00           C  
ATOM   1889  H21 CHL    43      41.511  17.148  51.401  1.00  0.00           H  
ATOM   1890  H22 CHL    43      42.444  18.160  52.490  1.00  0.00           H  
ATOM   1891  C3  CHL    43      40.687  19.125  51.693  1.00  0.00           C  
ATOM   1892  H31 CHL    43      41.051  20.111  51.991  1.00  0.00           H  
ATOM   1893  C4  CHL    43      39.931  19.211  50.365  1.00  0.00           C  
ATOM   1894  H41 CHL    43      39.494  18.229  50.171  1.00  0.00           H  
ATOM   1895  H42 CHL    43      39.105  19.918  50.476  1.00  0.00           H  
ATOM   1896  C5  CHL    43      40.848  19.613  49.214  1.00  0.00           C  
ATOM   1897  C6  CHL    43      40.521  20.657  48.462  1.00  0.00           C  
ATOM   1898  H61 CHL    43      39.616  21.217  48.681  1.00  0.00           H  
ATOM   1899  C7  CHL    43      41.304  21.134  47.260  1.00  0.00           C  
ATOM   1900  H71 CHL    43      40.605  21.330  46.447  1.00  0.00           H  
ATOM   1901  H72 CHL    43      41.778  22.092  47.490  1.00  0.00           H  
ATOM   1902  C8  CHL    43      42.353  20.103  46.783  1.00  0.00           C  
ATOM   1903  H81 CHL    43      41.818  19.306  46.266  1.00  0.00           H  
ATOM   1904  C9  CHL    43      43.115  19.531  48.020  1.00  0.00           C  
ATOM   1905  H91 CHL    43      43.482  20.410  48.555  1.00  0.00           H  
ATOM   1906  C10 CHL    43      42.125  18.778  49.002  1.00  0.00           C  
ATOM   1907  C11 CHL    43      44.412  18.734  47.641  1.00  0.00           C  
ATOM   1908 H111 CHL    43      45.044  18.624  48.526  1.00  0.00           H  
ATOM   1909 H112 CHL    43      44.159  17.727  47.314  1.00  0.00           H  
ATOM   1910  C12 CHL    43      45.279  19.395  46.536  1.00  0.00           C  
ATOM   1911 H121 CHL    43      45.766  20.282  46.948  1.00  0.00           H  
ATOM   1912 H122 CHL    43      46.076  18.700  46.282  1.00  0.00           H  
ATOM   1913  C13 CHL    43      44.443  19.794  45.288  1.00  0.00           C  
ATOM   1914  C14 CHL    43      43.354  20.756  45.799  1.00  0.00           C  
ATOM   1915 H141 CHL    43      43.859  21.551  46.359  1.00  0.00           H  
ATOM   1916  C15 CHL    43      42.785  21.430  44.537  1.00  0.00           C  
ATOM   1917 H151 CHL    43      41.932  20.873  44.140  1.00  0.00           H  
ATOM   1918 H152 CHL    43      42.471  22.444  44.776  1.00  0.00           H  
ATOM   1919  C16 CHL    43      43.952  21.427  43.521  1.00  0.00           C  
ATOM   1920 H161 CHL    43      43.664  20.867  42.625  1.00  0.00           H  
ATOM   1921 H162 CHL    43      44.208  22.444  43.214  1.00  0.00           H  
ATOM   1922  C17 CHL    43      45.139  20.736  44.256  1.00  0.00           C  
ATOM   1923 H171 CHL    43      45.634  21.528  44.825  1.00  0.00           H  
ATOM   1924  C18 CHL    43      43.850  18.533  44.580  1.00  0.00           C  
ATOM   1925 H181 CHL    43      43.271  18.807  43.698  1.00  0.00           H  
ATOM   1926 H182 CHL    43      43.196  17.950  45.230  1.00  0.00           H  
ATOM   1927 H183 CHL    43      44.654  17.878  44.247  1.00  0.00           H  
ATOM   1928  C19 CHL    43      41.713  17.388  48.441  1.00  0.00           C  
ATOM   1929 H191 CHL    43      41.331  17.460  47.422  1.00  0.00           H  
ATOM   1930 H192 CHL    43      40.928  16.935  49.048  1.00  0.00           H  
ATOM   1931 H193 CHL    43      42.554  16.695  48.441  1.00  0.00           H  
ATOM   1932  C20 CHL    43      46.203  20.104  43.302  1.00  0.00           C  
ATOM   1933 H201 CHL    43      45.751  19.284  42.740  1.00  0.00           H  
ATOM   1934  C21 CHL    43      47.400  19.539  44.100  1.00  0.00           C  
ATOM   1935 H211 CHL    43      47.158  18.576  44.549  1.00  0.00           H  
ATOM   1936 H212 CHL    43      47.685  20.240  44.887  1.00  0.00           H  
ATOM   1937 H213 CHL    43      48.272  19.366  43.469  1.00  0.00           H  
ATOM   1938  C22 CHL    43      46.716  21.117  42.247  1.00  0.00           C  
ATOM   1939 H221 CHL    43      47.416  20.600  41.587  1.00  0.00           H  
ATOM   1940 H222 CHL    43      45.886  21.427  41.611  1.00  0.00           H  
ATOM   1941  C23 CHL    43      47.425  22.365  42.815  1.00  0.00           C  
ATOM   1942 H231 CHL    43      46.708  22.991  43.348  1.00  0.00           H  
ATOM   1943 H232 CHL    43      48.193  22.050  43.520  1.00  0.00           H  
ATOM   1944  C24 CHL    43      48.102  23.171  41.695  1.00  0.00           C  
ATOM   1945 H241 CHL    43      48.876  22.539  41.271  1.00  0.00           H  
ATOM   1946 H242 CHL    43      47.356  23.388  40.929  1.00  0.00           H  
ATOM   1947  C25 CHL    43      48.750  24.493  42.123  1.00  0.00           C  
ATOM   1948 H251 CHL    43      47.950  25.161  42.444  1.00  0.00           H  
ATOM   1949  C26 CHL    43      49.487  25.153  40.955  1.00  0.00           C  
ATOM   1950 H261 CHL    43      49.697  26.193  41.205  1.00  0.00           H  
ATOM   1951 H262 CHL    43      48.889  25.117  40.043  1.00  0.00           H  
ATOM   1952 H263 CHL    43      50.441  24.657  40.769  1.00  0.00           H  
ATOM   1953  C27 CHL    43      49.779  24.298  43.244  1.00  0.00           C  
ATOM   1954 H271 CHL    43      50.658  23.769  42.871  1.00  0.00           H  
ATOM   1955 H272 CHL    43      49.357  23.725  44.066  1.00  0.00           H  
ATOM   1956 H273 CHL    43      50.111  25.255  43.645  1.00  0.00           H  
ATOM   1957  O1  CHL    43      39.767  18.631  52.663  1.00  0.00           O  
ATOM   1958  HO1 CHL    43      39.199  19.429  52.869  1.00  0.00           H  
TER    1959      CHL    43 
ATOM   1959 C116  PA    44      38.546  26.931  37.711  1.00  0.00           C  
ATOM   1960 H16R  PA    44      39.299  27.680  37.457  1.00  0.00           H  
ATOM   1961 H16S  PA    44      37.564  27.348  37.478  1.00  0.00           H  
ATOM   1962 H16T  PA    44      38.707  26.055  37.082  1.00  0.00           H  
ATOM   1963 C115  PA    44      38.651  26.527  39.193  1.00  0.00           C  
ATOM   1964 H15R  PA    44      39.647  26.130  39.397  1.00  0.00           H  
ATOM   1965 H15S  PA    44      37.943  25.727  39.408  1.00  0.00           H  
ATOM   1966 C114  PA    44      38.366  27.692  40.149  1.00  0.00           C  
ATOM   1967 H14R  PA    44      37.296  27.908  40.147  1.00  0.00           H  
ATOM   1968 H14S  PA    44      38.882  28.588  39.798  1.00  0.00           H  
ATOM   1969 C113  PA    44      38.841  27.345  41.571  1.00  0.00           C  
ATOM   1970 H13R  PA    44      39.924  27.201  41.553  1.00  0.00           H  
ATOM   1971 H13S  PA    44      38.398  26.396  41.886  1.00  0.00           H  
ATOM   1972 C112  PA    44      38.509  28.458  42.581  1.00  0.00           C  
ATOM   1973 H12R  PA    44      38.692  29.426  42.111  1.00  0.00           H  
ATOM   1974 H12S  PA    44      39.178  28.375  43.439  1.00  0.00           H  
ATOM   1975 C111  PA    44      37.053  28.401  43.074  1.00  0.00           C  
ATOM   1976 H11R  PA    44      36.823  27.387  43.402  1.00  0.00           H  
ATOM   1977 H11S  PA    44      36.382  28.626  42.247  1.00  0.00           H  
ATOM   1978 C110  PA    44      36.780  29.372  44.238  1.00  0.00           C  
ATOM   1979 H10R  PA    44      37.063  30.389  43.957  1.00  0.00           H  
ATOM   1980 H10S  PA    44      37.407  29.091  45.088  1.00  0.00           H  
ATOM   1981  C19  PA    44      35.294  29.343  44.648  1.00  0.00           C  
ATOM   1982  H9R  PA    44      35.062  28.380  45.103  1.00  0.00           H  
ATOM   1983  H9S  PA    44      34.671  29.432  43.754  1.00  0.00           H  
ATOM   1984  C18  PA    44      34.916  30.471  45.624  1.00  0.00           C  
ATOM   1985  H8R  PA    44      35.095  31.433  45.139  1.00  0.00           H  
ATOM   1986  H8S  PA    44      33.849  30.421  45.846  1.00  0.00           H  
ATOM   1987  C17  PA    44      35.682  30.439  46.956  1.00  0.00           C  
ATOM   1988  H7R  PA    44      35.409  31.340  47.501  1.00  0.00           H  
ATOM   1989  H7S  PA    44      36.758  30.491  46.786  1.00  0.00           H  
ATOM   1990  C16  PA    44      35.354  29.233  47.857  1.00  0.00           C  
ATOM   1991  H6R  PA    44      35.674  28.305  47.375  1.00  0.00           H  
ATOM   1992  H6S  PA    44      34.273  29.180  48.000  1.00  0.00           H  
ATOM   1993  C15  PA    44      36.070  29.404  49.213  1.00  0.00           C  
ATOM   1994  H5R  PA    44      36.074  30.464  49.478  1.00  0.00           H  
ATOM   1995  H5S  PA    44      37.107  29.096  49.071  1.00  0.00           H  
ATOM   1996  C14  PA    44      35.450  28.637  50.398  1.00  0.00           C  
ATOM   1997  H4R  PA    44      35.389  27.573  50.159  1.00  0.00           H  
ATOM   1998  H4S  PA    44      34.431  28.994  50.565  1.00  0.00           H  
ATOM   1999  C13  PA    44      36.242  28.800  51.710  1.00  0.00           C  
ATOM   2000  H3R  PA    44      35.824  28.094  52.425  1.00  0.00           H  
ATOM   2001  H3S  PA    44      36.083  29.793  52.131  1.00  0.00           H  
ATOM   2002  C12  PA    44      37.750  28.504  51.553  1.00  0.00           C  
ATOM   2003  H2R  PA    44      38.278  29.297  51.022  1.00  0.00           H  
ATOM   2004  H2S  PA    44      37.843  27.602  50.956  1.00  0.00           H  
ATOM   2005  C11  PE    45      38.437  28.243  52.869  1.00  0.00           C  
ATOM   2006  O12  PE    45      38.075  28.688  53.933  1.00  0.00           O  
ATOM   2007  O11  PE    45      39.520  27.463  52.723  1.00  0.00           O  
ATOM   2008  C1   PE    45      40.079  26.831  53.914  1.00  0.00           C  
ATOM   2009  HR   PE    45      39.942  27.437  54.814  1.00  0.00           H  
ATOM   2010  HS   PE    45      41.151  26.722  53.752  1.00  0.00           H  
ATOM   2011  C2   PE    45      39.490  25.413  54.122  1.00  0.00           C  
ATOM   2012  HX   PE    45      38.434  25.444  54.412  1.00  0.00           H  
ATOM   2013  C3   PE    45      40.300  24.666  55.200  1.00  0.00           C  
ATOM   2014  HA   PE    45      41.355  24.691  54.919  1.00  0.00           H  
ATOM   2015  HB   PE    45      39.994  23.620  55.256  1.00  0.00           H  
ATOM   2016  O31  PE    45      40.165  25.293  56.498  1.00  0.00           O  
ATOM   2017  P31  PE    45      38.887  25.099  57.417  1.00  0.00           P  
ATOM   2018  O32  PE    45      37.878  26.161  56.800  1.00  0.00           O  
ATOM   2019  C31  PE    45      38.006  27.573  57.097  1.00  0.00           C  
ATOM   2020  H1A  PE    45      37.803  28.151  56.195  1.00  0.00           H  
ATOM   2021  H1B  PE    45      39.012  27.810  57.454  1.00  0.00           H  
ATOM   2022  C32  PE    45      36.970  27.936  58.164  1.00  0.00           C  
ATOM   2023  H2A  PE    45      37.143  27.347  59.066  1.00  0.00           H  
ATOM   2024  H2B  PE    45      37.045  28.990  58.421  1.00  0.00           H  
ATOM   2025  N31  PE    45      35.561  27.684  57.711  1.00  0.00           N  
ATOM   2026 HN1A  PE    45      35.478  26.737  57.288  1.00  0.00           H  
ATOM   2027 HN1B  PE    45      34.881  27.753  58.492  1.00  0.00           H  
ATOM   2028 HN1C  PE    45      35.268  28.331  56.947  1.00  0.00           H  
ATOM   2029  O33  PE    45      38.392  23.711  57.245  1.00  0.00           O  
ATOM   2030  O34  PE    45      39.379  25.544  58.733  1.00  0.00           O  
ATOM   2031  O21  PE    45      39.677  24.638  52.917  1.00  0.00           O  
ATOM   2032  C21  PE    45      38.668  24.534  52.043  1.00  0.00           C  
ATOM   2033  O22  PE    45      37.604  25.122  52.137  1.00  0.00           O  
ATOM   2034  C12  OL    46      39.013  23.534  50.963  1.00  0.00           C  
ATOM   2035  H2R  OL    46      39.880  22.967  51.307  1.00  0.00           H  
ATOM   2036  H2S  OL    46      38.187  22.829  50.890  1.00  0.00           H  
ATOM   2037  C13  OL    46      39.355  24.112  49.569  1.00  0.00           C  
ATOM   2038  H3R  OL    46      40.374  24.488  49.575  1.00  0.00           H  
ATOM   2039  H3S  OL    46      39.339  23.276  48.867  1.00  0.00           H  
ATOM   2040  C14  OL    46      38.416  25.221  49.052  1.00  0.00           C  
ATOM   2041  H4R  OL    46      37.391  24.848  49.074  1.00  0.00           H  
ATOM   2042  H4S  OL    46      38.463  26.054  49.751  1.00  0.00           H  
ATOM   2043  C15  OL    46      38.714  25.781  47.637  1.00  0.00           C  
ATOM   2044  H5R  OL    46      37.787  26.220  47.267  1.00  0.00           H  
ATOM   2045  H5S  OL    46      39.431  26.603  47.699  1.00  0.00           H  
ATOM   2046  C16  OL    46      39.211  24.754  46.595  1.00  0.00           C  
ATOM   2047  H6R  OL    46      40.067  24.203  46.990  1.00  0.00           H  
ATOM   2048  H6S  OL    46      38.417  24.034  46.394  1.00  0.00           H  
ATOM   2049  C17  OL    46      39.635  25.427  45.274  1.00  0.00           C  
ATOM   2050  H7R  OL    46      38.769  25.849  44.763  1.00  0.00           H  
ATOM   2051  H7S  OL    46      40.299  26.259  45.518  1.00  0.00           H  
ATOM   2052  C18  OL    46      40.386  24.490  44.313  1.00  0.00           C  
ATOM   2053  H8R  OL    46      40.649  25.063  43.425  1.00  0.00           H  
ATOM   2054  H8S  OL    46      41.318  24.226  44.811  1.00  0.00           H  
ATOM   2055  C19  OL    46      39.606  23.229  43.964  1.00  0.00           C  
ATOM   2056  H9R  OL    46      39.106  22.745  44.801  1.00  0.00           H  
ATOM   2057 C110  OL    46      39.487  22.675  42.759  1.00  0.00           C  
ATOM   2058 H10R  OL    46      38.894  21.768  42.664  1.00  0.00           H  
ATOM   2059 C111  OL    46      40.124  23.176  41.475  1.00  0.00           C  
ATOM   2060 H11R  OL    46      40.460  24.204  41.598  1.00  0.00           H  
ATOM   2061 H11S  OL    46      41.003  22.574  41.232  1.00  0.00           H  
ATOM   2062 C112  OL    46      39.177  23.155  40.259  1.00  0.00           C  
ATOM   2063 H12R  OL    46      38.383  23.881  40.432  1.00  0.00           H  
ATOM   2064 H12S  OL    46      39.752  23.510  39.401  1.00  0.00           H  
ATOM   2065 C113  OL    46      38.522  21.807  39.891  1.00  0.00           C  
ATOM   2066 H13R  OL    46      39.276  21.080  39.586  1.00  0.00           H  
ATOM   2067 H13S  OL    46      38.006  21.387  40.756  1.00  0.00           H  
ATOM   2068 C114  OL    46      37.490  21.999  38.763  1.00  0.00           C  
ATOM   2069 H14R  OL    46      36.983  21.051  38.576  1.00  0.00           H  
ATOM   2070 H14S  OL    46      36.739  22.716  39.100  1.00  0.00           H  
ATOM   2071 C115  OL    46      38.066  22.533  37.443  1.00  0.00           C  
ATOM   2072 H15R  OL    46      37.231  22.688  36.757  1.00  0.00           H  
ATOM   2073 H15S  OL    46      38.504  23.518  37.613  1.00  0.00           H  
ATOM   2074 C116  OL    46      39.091  21.598  36.766  1.00  0.00           C  
ATOM   2075 H16R  OL    46      40.043  21.598  37.305  1.00  0.00           H  
ATOM   2076 H16S  OL    46      38.710  20.577  36.770  1.00  0.00           H  
ATOM   2077 C117  OL    46      39.332  22.036  35.312  1.00  0.00           C  
ATOM   2078 H17R  OL    46      39.848  21.246  34.764  1.00  0.00           H  
ATOM   2079 H17S  OL    46      38.373  22.200  34.822  1.00  0.00           H  
ATOM   2080 C118  OL    46      40.138  23.339  35.255  1.00  0.00           C  
ATOM   2081 H18R  OL    46      39.606  24.130  35.785  1.00  0.00           H  
ATOM   2082 H18S  OL    46      40.290  23.667  34.226  1.00  0.00           H  
ATOM   2083 H18T  OL    46      41.110  23.181  35.726  1.00  0.00           H  
TER    2084       OL    46 
ATOM   2084 C116  PA    47      24.758   0.462  39.457  1.00  0.00           C  
ATOM   2085 H16R  PA    47      24.496  -0.471  39.960  1.00  0.00           H  
ATOM   2086 H16S  PA    47      25.838   0.616  39.515  1.00  0.00           H  
ATOM   2087 H16T  PA    47      24.477   0.384  38.406  1.00  0.00           H  
ATOM   2088 C115  PA    47      24.011   1.639  40.090  1.00  0.00           C  
ATOM   2089 H15R  PA    47      22.946   1.519  39.891  1.00  0.00           H  
ATOM   2090 H15S  PA    47      24.343   2.560  39.603  1.00  0.00           H  
ATOM   2091 C114  PA    47      24.247   1.741  41.609  1.00  0.00           C  
ATOM   2092 H14R  PA    47      25.317   1.883  41.775  1.00  0.00           H  
ATOM   2093 H14S  PA    47      23.961   0.809  42.103  1.00  0.00           H  
ATOM   2094 C113  PA    47      23.498   2.929  42.241  1.00  0.00           C  
ATOM   2095 H13R  PA    47      23.742   3.819  41.659  1.00  0.00           H  
ATOM   2096 H13S  PA    47      23.908   3.104  43.236  1.00  0.00           H  
ATOM   2097 C112  PA    47      21.954   2.804  42.308  1.00  0.00           C  
ATOM   2098 H12R  PA    47      21.568   2.572  41.317  1.00  0.00           H  
ATOM   2099 H12S  PA    47      21.552   3.777  42.599  1.00  0.00           H  
ATOM   2100 C111  PA    47      21.405   1.743  43.281  1.00  0.00           C  
ATOM   2101 H11R  PA    47      21.736   0.756  42.954  1.00  0.00           H  
ATOM   2102 H11S  PA    47      20.311   1.733  43.244  1.00  0.00           H  
ATOM   2103 C110  PA    47      21.850   2.029  44.726  1.00  0.00           C  
ATOM   2104 H10R  PA    47      21.442   2.993  45.034  1.00  0.00           H  
ATOM   2105 H10S  PA    47      22.936   2.111  44.772  1.00  0.00           H  
ATOM   2106  C19  PA    47      21.418   0.940  45.713  1.00  0.00           C  
ATOM   2107  H9R  PA    47      21.793  -0.023  45.354  1.00  0.00           H  
ATOM   2108  H9S  PA    47      20.328   0.878  45.745  1.00  0.00           H  
ATOM   2109  C18  PA    47      21.975   1.219  47.126  1.00  0.00           C  
ATOM   2110  H8R  PA    47      23.060   1.329  47.082  1.00  0.00           H  
ATOM   2111  H8S  PA    47      21.761   0.350  47.745  1.00  0.00           H  
ATOM   2112  C17  PA    47      21.389   2.458  47.827  1.00  0.00           C  
ATOM   2113  H7R  PA    47      20.316   2.306  47.910  1.00  0.00           H  
ATOM   2114  H7S  PA    47      21.549   3.362  47.239  1.00  0.00           H  
ATOM   2115  C16  PA    47      21.988   2.662  49.232  1.00  0.00           C  
ATOM   2116  H6R  PA    47      23.041   2.947  49.152  1.00  0.00           H  
ATOM   2117  H6S  PA    47      21.967   1.708  49.761  1.00  0.00           H  
ATOM   2118  C15  PA    47      21.232   3.720  50.064  1.00  0.00           C  
ATOM   2119  H5R  PA    47      20.155   3.576  49.960  1.00  0.00           H  
ATOM   2120  H5S  PA    47      21.463   4.722  49.695  1.00  0.00           H  
ATOM   2121  C14  PA    47      21.636   3.618  51.545  1.00  0.00           C  
ATOM   2122  H4R  PA    47      22.708   3.823  51.606  1.00  0.00           H  
ATOM   2123  H4S  PA    47      21.486   2.594  51.896  1.00  0.00           H  
ATOM   2124  C13  PA    47      20.891   4.582  52.489  1.00  0.00           C  
ATOM   2125  H3R  PA    47      20.886   5.594  52.077  1.00  0.00           H  
ATOM   2126  H3S  PA    47      21.459   4.613  53.420  1.00  0.00           H  
ATOM   2127  C12  PA    47      19.450   4.174  52.848  1.00  0.00           C  
ATOM   2128  H2R  PA    47      19.303   3.102  52.690  1.00  0.00           H  
ATOM   2129  H2S  PA    47      18.750   4.698  52.194  1.00  0.00           H  
ATOM   2130  C11  PC    48      19.170   4.531  54.296  1.00  0.00           C  
ATOM   2131  O12  PC    48      18.955   5.665  54.679  1.00  0.00           O  
ATOM   2132  O11  PC    48      19.210   3.458  55.111  1.00  0.00           O  
ATOM   2133  C1   PC    48      18.949   3.612  56.542  1.00  0.00           C  
ATOM   2134  HR   PC    48      18.558   2.655  56.885  1.00  0.00           H  
ATOM   2135  HS   PC    48      18.188   4.373  56.741  1.00  0.00           H  
ATOM   2136  C2   PC    48      20.251   3.871  57.338  1.00  0.00           C  
ATOM   2137  HX   PC    48      21.005   3.163  56.985  1.00  0.00           H  
ATOM   2138  C3   PC    48      20.057   3.621  58.850  1.00  0.00           C  
ATOM   2139  HA   PC    48      21.029   3.733  59.334  1.00  0.00           H  
ATOM   2140  HB   PC    48      19.711   2.598  59.013  1.00  0.00           H  
ATOM   2141  O31  PC    48      19.091   4.523  59.467  1.00  0.00           O  
ATOM   2142  P31  PC    48      18.976   4.594  61.059  1.00  0.00           P  
ATOM   2143  O32  PC    48      19.821   5.841  61.508  1.00  0.00           O  
ATOM   2144  C31  PC    48      21.135   6.108  61.019  1.00  0.00           C  
ATOM   2145  H1A  PC    48      21.647   5.185  60.740  1.00  0.00           H  
ATOM   2146  H1B  PC    48      21.709   6.598  61.808  1.00  0.00           H  
ATOM   2147  C32  PC    48      21.008   7.058  59.818  1.00  0.00           C  
ATOM   2148  H2A  PC    48      20.476   6.571  59.000  1.00  0.00           H  
ATOM   2149  H2B  PC    48      22.015   7.309  59.484  1.00  0.00           H  
ATOM   2150  N31  PC    48      20.322   8.379  60.033  1.00  0.00           N  
ATOM   2151  C33  PC    48      18.830   8.248  60.065  1.00  0.00           C  
ATOM   2152  H3A  PC    48      18.537   7.602  60.894  1.00  0.00           H  
ATOM   2153  H3B  PC    48      18.483   7.832  59.118  1.00  0.00           H  
ATOM   2154  H3C  PC    48      18.398   9.236  60.227  1.00  0.00           H  
ATOM   2155  C34  PC    48      20.755   9.023  61.307  1.00  0.00           C  
ATOM   2156  H4A  PC    48      21.839   9.110  61.281  1.00  0.00           H  
ATOM   2157  H4B  PC    48      20.450   8.388  62.142  1.00  0.00           H  
ATOM   2158  H4C  PC    48      20.276  10.001  61.388  1.00  0.00           H  
ATOM   2159  C35  PC    48      20.743   9.240  58.888  1.00  0.00           C  
ATOM   2160  H5A  PC    48      21.826   9.376  58.941  1.00  0.00           H  
ATOM   2161  H5B  PC    48      20.248  10.205  58.968  1.00  0.00           H  
ATOM   2162  H5C  PC    48      20.451   8.753  57.954  1.00  0.00           H  
ATOM   2163  O33  PC    48      17.591   4.913  61.453  1.00  0.00           O  
ATOM   2164  O34  PC    48      19.586   3.376  61.629  1.00  0.00           O  
ATOM   2165  O21  PC    48      20.711   5.238  57.173  1.00  0.00           O  
ATOM   2166  C21  PC    48      21.824   5.514  56.471  1.00  0.00           C  
ATOM   2167  O22  PC    48      22.557   4.666  55.994  1.00  0.00           O  
ATOM   2168  C12  OL    49      22.046   7.005  56.385  1.00  0.00           C  
ATOM   2169  H2R  OL    49      21.078   7.482  56.228  1.00  0.00           H  
ATOM   2170  H2S  OL    49      22.425   7.337  57.350  1.00  0.00           H  
ATOM   2171  C13  OL    49      23.012   7.485  55.286  1.00  0.00           C  
ATOM   2172  H3R  OL    49      23.228   8.538  55.478  1.00  0.00           H  
ATOM   2173  H3S  OL    49      23.959   6.967  55.369  1.00  0.00           H  
ATOM   2174  C14  OL    49      22.457   7.341  53.858  1.00  0.00           C  
ATOM   2175  H4R  OL    49      22.737   6.367  53.451  1.00  0.00           H  
ATOM   2176  H4S  OL    49      21.367   7.372  53.898  1.00  0.00           H  
ATOM   2177  C15  OL    49      22.982   8.455  52.929  1.00  0.00           C  
ATOM   2178  H5R  OL    49      22.879   9.420  53.429  1.00  0.00           H  
ATOM   2179  H5S  OL    49      24.045   8.293  52.740  1.00  0.00           H  
ATOM   2180  C16  OL    49      22.221   8.528  51.596  1.00  0.00           C  
ATOM   2181  H6R  OL    49      22.815   9.074  50.859  1.00  0.00           H  
ATOM   2182  H6S  OL    49      22.079   7.516  51.212  1.00  0.00           H  
ATOM   2183  C17  OL    49      20.864   9.243  51.786  1.00  0.00           C  
ATOM   2184  H7R  OL    49      20.277   8.763  52.572  1.00  0.00           H  
ATOM   2185  H7S  OL    49      21.053  10.263  52.124  1.00  0.00           H  
ATOM   2186  C18  OL    49      20.004   9.317  50.519  1.00  0.00           C  
ATOM   2187  H8R  OL    49      19.025   9.693  50.816  1.00  0.00           H  
ATOM   2188  H8S  OL    49      20.422  10.055  49.833  1.00  0.00           H  
ATOM   2189  C19  OL    49      19.838   7.953  49.879  1.00  0.00           C  
ATOM   2190  H9R  OL    49      19.206   7.266  50.438  1.00  0.00           H  
ATOM   2191 C110  OL    49      20.382   7.558  48.732  1.00  0.00           C  
ATOM   2192 H10R  OL    49      20.183   6.553  48.366  1.00  0.00           H  
ATOM   2193 C111  OL    49      21.349   8.361  47.884  1.00  0.00           C  
ATOM   2194 H11R  OL    49      20.888   8.568  46.916  1.00  0.00           H  
ATOM   2195 H11S  OL    49      21.594   9.320  48.340  1.00  0.00           H  
ATOM   2196 C112  OL    49      22.653   7.575  47.651  1.00  0.00           C  
ATOM   2197 H12R  OL    49      23.402   8.224  47.191  1.00  0.00           H  
ATOM   2198 H12S  OL    49      23.065   7.268  48.616  1.00  0.00           H  
ATOM   2199 C113  OL    49      22.417   6.336  46.763  1.00  0.00           C  
ATOM   2200 H13R  OL    49      22.476   5.436  47.376  1.00  0.00           H  
ATOM   2201 H13S  OL    49      21.413   6.367  46.337  1.00  0.00           H  
ATOM   2202 C114  OL    49      23.415   6.195  45.607  1.00  0.00           C  
ATOM   2203 H14R  OL    49      24.427   6.228  46.010  1.00  0.00           H  
ATOM   2204 H14S  OL    49      23.280   5.203  45.168  1.00  0.00           H  
ATOM   2205 C115  OL    49      23.248   7.245  44.486  1.00  0.00           C  
ATOM   2206 H15R  OL    49      22.191   7.338  44.222  1.00  0.00           H  
ATOM   2207 H15S  OL    49      23.599   8.227  44.816  1.00  0.00           H  
ATOM   2208 C116  OL    49      24.043   6.779  43.252  1.00  0.00           C  
ATOM   2209 H16R  OL    49      25.106   6.793  43.496  1.00  0.00           H  
ATOM   2210 H16S  OL    49      23.771   5.745  43.033  1.00  0.00           H  
ATOM   2211 C117  OL    49      23.816   7.610  41.983  1.00  0.00           C  
ATOM   2212 H17R  OL    49      22.757   7.592  41.718  1.00  0.00           H  
ATOM   2213 H17S  OL    49      24.088   8.646  42.180  1.00  0.00           H  
ATOM   2214 C118  OL    49      24.652   7.084  40.800  1.00  0.00           C  
ATOM   2215 H18R  OL    49      24.248   6.137  40.435  1.00  0.00           H  
ATOM   2216 H18S  OL    49      25.691   6.927  41.100  1.00  0.00           H  
ATOM   2217 H18T  OL    49      24.636   7.808  39.983  1.00  0.00           H  
TER    2218       OL    49 
ATOM   2218 C116  PA    50       8.874  33.643  40.382  1.00  0.00           C  
ATOM   2219 H16R  PA    50       8.046  32.964  40.175  1.00  0.00           H  
ATOM   2220 H16S  PA    50       9.593  33.577  39.563  1.00  0.00           H  
ATOM   2221 H16T  PA    50       8.475  34.656  40.420  1.00  0.00           H  
ATOM   2222 C115  PA    50       9.536  33.275  41.716  1.00  0.00           C  
ATOM   2223 H15R  PA    50       8.792  33.334  42.513  1.00  0.00           H  
ATOM   2224 H15S  PA    50      10.323  33.995  41.949  1.00  0.00           H  
ATOM   2225 C114  PA    50      10.121  31.855  41.651  1.00  0.00           C  
ATOM   2226 H14R  PA    50      10.870  31.791  40.860  1.00  0.00           H  
ATOM   2227 H14S  PA    50       9.320  31.160  41.387  1.00  0.00           H  
ATOM   2228 C113  PA    50      10.752  31.402  42.976  1.00  0.00           C  
ATOM   2229 H13R  PA    50      11.420  32.168  43.371  1.00  0.00           H  
ATOM   2230 H13S  PA    50      11.361  30.520  42.776  1.00  0.00           H  
ATOM   2231 C112  PA    50       9.668  31.100  44.023  1.00  0.00           C  
ATOM   2232 H12R  PA    50       8.871  30.524  43.546  1.00  0.00           H  
ATOM   2233 H12S  PA    50       9.243  32.046  44.367  1.00  0.00           H  
ATOM   2234 C111  PA    50      10.218  30.309  45.223  1.00  0.00           C  
ATOM   2235 H11R  PA    50      10.995  30.895  45.715  1.00  0.00           H  
ATOM   2236 H11S  PA    50      10.693  29.403  44.849  1.00  0.00           H  
ATOM   2237 C110  PA    50       9.122  29.903  46.232  1.00  0.00           C  
ATOM   2238 H10R  PA    50       8.464  29.177  45.750  1.00  0.00           H  
ATOM   2239 H10S  PA    50       8.509  30.771  46.490  1.00  0.00           H  
ATOM   2240  C19  PA    50       9.676  29.261  47.522  1.00  0.00           C  
ATOM   2241  H9R  PA    50      10.430  28.514  47.258  1.00  0.00           H  
ATOM   2242  H9S  PA    50       8.858  28.736  48.018  1.00  0.00           H  
ATOM   2243  C18  PA    50      10.258  30.293  48.513  1.00  0.00           C  
ATOM   2244  H8R  PA    50       9.444  30.901  48.915  1.00  0.00           H  
ATOM   2245  H8S  PA    50      10.934  30.969  47.987  1.00  0.00           H  
ATOM   2246  C17  PA    50      11.064  29.663  49.664  1.00  0.00           C  
ATOM   2247  H7R  PA    50      11.538  30.464  50.231  1.00  0.00           H  
ATOM   2248  H7S  PA    50      11.868  29.068  49.225  1.00  0.00           H  
ATOM   2249  C16  PA    50      10.270  28.767  50.631  1.00  0.00           C  
ATOM   2250  H6R  PA    50       9.891  27.914  50.067  1.00  0.00           H  
ATOM   2251  H6S  PA    50       9.412  29.289  51.062  1.00  0.00           H  
ATOM   2252  C15  PA    50      11.157  28.250  51.775  1.00  0.00           C  
ATOM   2253  H5R  PA    50      12.104  27.922  51.362  1.00  0.00           H  
ATOM   2254  H5S  PA    50      10.666  27.379  52.215  1.00  0.00           H  
ATOM   2255  C14  PA    50      11.464  29.293  52.865  1.00  0.00           C  
ATOM   2256  H4R  PA    50      10.597  29.938  53.004  1.00  0.00           H  
ATOM   2257  H4S  PA    50      12.302  29.917  52.542  1.00  0.00           H  
ATOM   2258  C13  PA    50      11.797  28.650  54.221  1.00  0.00           C  
ATOM   2259  H3R  PA    50      12.758  28.134  54.155  1.00  0.00           H  
ATOM   2260  H3S  PA    50      11.034  27.905  54.457  1.00  0.00           H  
ATOM   2261  C12  PA    50      11.830  29.684  55.361  1.00  0.00           C  
ATOM   2262  H2R  PA    50      10.899  30.255  55.373  1.00  0.00           H  
ATOM   2263  H2S  PA    50      12.645  30.397  55.215  1.00  0.00           H  
ATOM   2264  C11  PC    51      11.978  28.989  56.693  1.00  0.00           C  
ATOM   2265  O12  PC    51      11.059  28.848  57.478  1.00  0.00           O  
ATOM   2266  O11  PC    51      13.240  28.592  56.938  1.00  0.00           O  
ATOM   2267  C1   PC    51      13.525  27.822  58.152  1.00  0.00           C  
ATOM   2268  HR   PC    51      12.901  28.157  58.987  1.00  0.00           H  
ATOM   2269  HS   PC    51      14.569  27.986  58.430  1.00  0.00           H  
ATOM   2270  C2   PC    51      13.319  26.303  57.933  1.00  0.00           C  
ATOM   2271  HX   PC    51      12.261  26.055  58.049  1.00  0.00           H  
ATOM   2272  C3   PC    51      14.171  25.486  58.929  1.00  0.00           C  
ATOM   2273  HA   PC    51      15.221  25.710  58.729  1.00  0.00           H  
ATOM   2274  HB   PC    51      14.031  24.417  58.746  1.00  0.00           H  
ATOM   2275  O31  PC    51      13.828  25.798  60.316  1.00  0.00           O  
ATOM   2276  P31  PC    51      14.927  26.099  61.445  1.00  0.00           P  
ATOM   2277  O32  PC    51      15.046  27.691  61.469  1.00  0.00           O  
ATOM   2278  C31  PC    51      14.191  28.493  62.315  1.00  0.00           C  
ATOM   2279  H1A  PC    51      13.185  28.052  62.358  1.00  0.00           H  
ATOM   2280  H1B  PC    51      14.096  29.493  61.884  1.00  0.00           H  
ATOM   2281  C32  PC    51      14.790  28.598  63.740  1.00  0.00           C  
ATOM   2282  H2A  PC    51      14.897  27.602  64.164  1.00  0.00           H  
ATOM   2283  H2B  PC    51      14.073  29.129  64.368  1.00  0.00           H  
ATOM   2284  N31  PC    51      16.122  29.285  63.964  1.00  0.00           N  
ATOM   2285  C33  PC    51      16.310  30.531  63.158  1.00  0.00           C  
ATOM   2286  H3A  PC    51      17.244  31.003  63.476  1.00  0.00           H  
ATOM   2287  H3B  PC    51      15.486  31.218  63.352  1.00  0.00           H  
ATOM   2288  H3C  PC    51      16.359  30.267  62.099  1.00  0.00           H  
ATOM   2289  C34  PC    51      16.155  29.675  65.402  1.00  0.00           C  
ATOM   2290  H4A  PC    51      17.169  29.964  65.673  1.00  0.00           H  
ATOM   2291  H4B  PC    51      15.846  28.822  66.008  1.00  0.00           H  
ATOM   2292  H4C  PC    51      15.482  30.518  65.557  1.00  0.00           H  
ATOM   2293  C35  PC    51      17.294  28.382  63.715  1.00  0.00           C  
ATOM   2294  H5A  PC    51      17.266  27.565  64.438  1.00  0.00           H  
ATOM   2295  H5B  PC    51      18.203  28.968  63.863  1.00  0.00           H  
ATOM   2296  H5C  PC    51      17.264  28.000  62.692  1.00  0.00           H  
ATOM   2297  O33  PC    51      14.373  25.671  62.752  1.00  0.00           O  
ATOM   2298  O34  PC    51      16.236  25.570  60.996  1.00  0.00           O  
ATOM   2299  O21  PC    51      13.820  25.921  56.627  1.00  0.00           O  
ATOM   2300  C21  PC    51      12.965  25.602  55.637  1.00  0.00           C  
ATOM   2301  O22  PC    51      11.755  25.712  55.699  1.00  0.00           O  
ATOM   2302  C12  OL    52      13.727  25.150  54.414  1.00  0.00           C  
ATOM   2303  H2R  OL    52      14.634  25.753  54.377  1.00  0.00           H  
ATOM   2304  H2S  OL    52      14.024  24.110  54.543  1.00  0.00           H  
ATOM   2305  C13  OL    52      12.993  25.289  53.069  1.00  0.00           C  
ATOM   2306  H3R  OL    52      12.163  24.582  53.009  1.00  0.00           H  
ATOM   2307  H3S  OL    52      12.570  26.286  52.972  1.00  0.00           H  
ATOM   2308  C14  OL    52      14.004  25.052  51.929  1.00  0.00           C  
ATOM   2309  H4R  OL    52      14.900  25.648  52.122  1.00  0.00           H  
ATOM   2310  H4S  OL    52      14.315  24.004  51.918  1.00  0.00           H  
ATOM   2311  C15  OL    52      13.462  25.457  50.551  1.00  0.00           C  
ATOM   2312  H5R  OL    52      13.164  26.499  50.584  1.00  0.00           H  
ATOM   2313  H5S  OL    52      14.285  25.401  49.841  1.00  0.00           H  
ATOM   2314  C16  OL    52      12.304  24.581  50.039  1.00  0.00           C  
ATOM   2315  H6R  OL    52      12.725  23.628  49.721  1.00  0.00           H  
ATOM   2316  H6S  OL    52      11.603  24.360  50.844  1.00  0.00           H  
ATOM   2317  C17  OL    52      11.506  25.170  48.859  1.00  0.00           C  
ATOM   2318  H7R  OL    52      10.624  24.540  48.730  1.00  0.00           H  
ATOM   2319  H7S  OL    52      11.136  26.172  49.094  1.00  0.00           H  
ATOM   2320  C18  OL    52      12.286  25.197  47.529  1.00  0.00           C  
ATOM   2321  H8R  OL    52      12.937  24.325  47.468  1.00  0.00           H  
ATOM   2322  H8S  OL    52      11.577  25.125  46.706  1.00  0.00           H  
ATOM   2323  C19  OL    52      13.148  26.429  47.390  1.00  0.00           C  
ATOM   2324  H9R  OL    52      13.714  26.705  48.277  1.00  0.00           H  
ATOM   2325 C110  OL    52      13.223  27.186  46.301  1.00  0.00           C  
ATOM   2326 H10R  OL    52      13.864  28.064  46.319  1.00  0.00           H  
ATOM   2327 C111  OL    52      12.494  26.925  44.992  1.00  0.00           C  
ATOM   2328 H11R  OL    52      12.273  25.863  44.878  1.00  0.00           H  
ATOM   2329 H11S  OL    52      11.538  27.449  45.023  1.00  0.00           H  
ATOM   2330 C112  OL    52      13.305  27.404  43.764  1.00  0.00           C  
ATOM   2331 H12R  OL    52      13.875  28.290  44.050  1.00  0.00           H  
ATOM   2332 H12S  OL    52      14.015  26.624  43.484  1.00  0.00           H  
ATOM   2333 C113  OL    52      12.446  27.754  42.525  1.00  0.00           C  
ATOM   2334 H13R  OL    52      11.982  26.857  42.113  1.00  0.00           H  
ATOM   2335 H13S  OL    52      11.627  28.396  42.848  1.00  0.00           H  
ATOM   2336 C114  OL    52      13.213  28.516  41.416  1.00  0.00           C  
ATOM   2337 H14R  OL    52      12.509  28.768  40.618  1.00  0.00           H  
ATOM   2338 H14S  OL    52      13.561  29.460  41.841  1.00  0.00           H  
ATOM   2339 C115  OL    52      14.424  27.782  40.796  1.00  0.00           C  
ATOM   2340 H15R  OL    52      15.156  27.556  41.575  1.00  0.00           H  
ATOM   2341 H15S  OL    52      14.099  26.833  40.367  1.00  0.00           H  
ATOM   2342 C116  OL    52      15.108  28.605  39.684  1.00  0.00           C  
ATOM   2343 H16R  OL    52      14.372  28.847  38.915  1.00  0.00           H  
ATOM   2344 H16S  OL    52      15.481  29.553  40.081  1.00  0.00           H  
ATOM   2345 C117  OL    52      16.264  27.810  39.049  1.00  0.00           C  
ATOM   2346 H17R  OL    52      16.936  27.473  39.842  1.00  0.00           H  
ATOM   2347 H17S  OL    52      15.860  26.922  38.559  1.00  0.00           H  
ATOM   2348 C118  OL    52      17.047  28.614  37.997  1.00  0.00           C  
ATOM   2349 H18R  OL    52      17.474  29.523  38.425  1.00  0.00           H  
ATOM   2350 H18S  OL    52      16.384  28.894  37.176  1.00  0.00           H  
ATOM   2351 H18T  OL    52      17.858  28.006  37.588  1.00  0.00           H  
TER    2352       OL    52 
ATOM   2352 C116  PA    53       0.140  30.367  37.228  1.00  0.00           C  
ATOM   2353 H16R  PA    53       0.216  30.939  36.302  1.00  0.00           H  
ATOM   2354 H16S  PA    53      -0.897  30.410  37.568  1.00  0.00           H  
ATOM   2355 H16T  PA    53       0.376  29.327  36.995  1.00  0.00           H  
ATOM   2356 C115  PA    53       1.107  30.924  38.297  1.00  0.00           C  
ATOM   2357 H15R  PA    53       0.961  32.003  38.395  1.00  0.00           H  
ATOM   2358 H15S  PA    53       2.134  30.746  37.969  1.00  0.00           H  
ATOM   2359 C114  PA    53       0.885  30.258  39.667  1.00  0.00           C  
ATOM   2360 H14R  PA    53       0.923  29.176  39.540  1.00  0.00           H  
ATOM   2361 H14S  PA    53      -0.116  30.508  40.005  1.00  0.00           H  
ATOM   2362 C113  PA    53       1.836  30.692  40.799  1.00  0.00           C  
ATOM   2363 H13R  PA    53       2.872  30.454  40.546  1.00  0.00           H  
ATOM   2364 H13S  PA    53       1.575  30.124  41.695  1.00  0.00           H  
ATOM   2365 C112  PA    53       1.695  32.191  41.113  1.00  0.00           C  
ATOM   2366 H12R  PA    53       0.642  32.460  41.013  1.00  0.00           H  
ATOM   2367 H12S  PA    53       2.258  32.770  40.377  1.00  0.00           H  
ATOM   2368 C111  PA    53       2.153  32.569  42.534  1.00  0.00           C  
ATOM   2369 H11R  PA    53       3.173  32.219  42.703  1.00  0.00           H  
ATOM   2370 H11S  PA    53       1.529  32.055  43.269  1.00  0.00           H  
ATOM   2371 C110  PA    53       2.102  34.092  42.782  1.00  0.00           C  
ATOM   2372 H10R  PA    53       2.820  34.575  42.115  1.00  0.00           H  
ATOM   2373 H10S  PA    53       2.428  34.270  43.805  1.00  0.00           H  
ATOM   2374  C19  PA    53       0.718  34.751  42.583  1.00  0.00           C  
ATOM   2375  H9R  PA    53      -0.017  34.218  43.189  1.00  0.00           H  
ATOM   2376  H9S  PA    53       0.407  34.639  41.541  1.00  0.00           H  
ATOM   2377  C18  PA    53       0.686  36.264  42.925  1.00  0.00           C  
ATOM   2378  H8R  PA    53      -0.310  36.646  42.694  1.00  0.00           H  
ATOM   2379  H8S  PA    53       1.371  36.793  42.262  1.00  0.00           H  
ATOM   2380  C17  PA    53       1.038  36.673  44.374  1.00  0.00           C  
ATOM   2381  H7R  PA    53       1.001  37.761  44.426  1.00  0.00           H  
ATOM   2382  H7S  PA    53       2.067  36.387  44.594  1.00  0.00           H  
ATOM   2383  C16  PA    53       0.087  36.085  45.438  1.00  0.00           C  
ATOM   2384  H6R  PA    53       0.133  34.998  45.367  1.00  0.00           H  
ATOM   2385  H6S  PA    53      -0.935  36.395  45.209  1.00  0.00           H  
ATOM   2386  C15  PA    53       0.412  36.498  46.893  1.00  0.00           C  
ATOM   2387  H5R  PA    53       0.355  37.586  46.984  1.00  0.00           H  
ATOM   2388  H5S  PA    53       1.435  36.204  47.137  1.00  0.00           H  
ATOM   2389  C14  PA    53      -0.552  35.836  47.906  1.00  0.00           C  
ATOM   2390  H4R  PA    53      -0.524  34.754  47.765  1.00  0.00           H  
ATOM   2391  H4S  PA    53      -1.573  36.167  47.700  1.00  0.00           H  
ATOM   2392  C13  PA    53      -0.209  36.165  49.375  1.00  0.00           C  
ATOM   2393  H3R  PA    53      -0.502  37.197  49.571  1.00  0.00           H  
ATOM   2394  H3S  PA    53       0.872  36.087  49.512  1.00  0.00           H  
ATOM   2395  C12  PA    53      -0.904  35.242  50.403  1.00  0.00           C  
ATOM   2396  H2R  PA    53      -0.579  34.214  50.236  1.00  0.00           H  
ATOM   2397  H2S  PA    53      -1.985  35.275  50.251  1.00  0.00           H  
ATOM   2398  C11  PS    54      -0.603  35.576  51.852  1.00  0.00           C  
ATOM   2399  O12  PS    54      -1.381  35.283  52.742  1.00  0.00           O  
ATOM   2400  O11  PS    54       0.610  36.150  52.040  1.00  0.00           O  
ATOM   2401  C1   PS    54       1.117  36.367  53.398  1.00  0.00           C  
ATOM   2402  HR   PS    54       2.183  36.115  53.380  1.00  0.00           H  
ATOM   2403  HS   PS    54       0.620  35.686  54.087  1.00  0.00           H  
ATOM   2404  C2   PS    54       1.017  37.835  53.926  1.00  0.00           C  
ATOM   2405  HX   PS    54       1.216  37.844  55.000  1.00  0.00           H  
ATOM   2406  C3   PS    54      -0.351  38.505  53.689  1.00  0.00           C  
ATOM   2407  HA   PS    54      -0.617  38.409  52.636  1.00  0.00           H  
ATOM   2408  HB   PS    54      -0.271  39.569  53.925  1.00  0.00           H  
ATOM   2409  O31  PS    54      -1.414  37.914  54.472  1.00  0.00           O  
ATOM   2410  P31  PS    54      -1.749  38.374  55.955  1.00  0.00           P  
ATOM   2411  O32  PS    54      -1.090  37.248  56.861  1.00  0.00           O  
ATOM   2412  C31  PS    54      -1.725  35.954  57.008  1.00  0.00           C  
ATOM   2413  H1A  PS    54      -0.980  35.221  57.327  1.00  0.00           H  
ATOM   2414  H1B  PS    54      -2.121  35.631  56.043  1.00  0.00           H  
ATOM   2415  C32  PS    54      -2.841  36.039  58.068  1.00  0.00           C  
ATOM   2416  H2A  PS    54      -3.653  36.668  57.702  1.00  0.00           H  
ATOM   2417  N31  PS    54      -2.352  36.683  59.349  1.00  0.00           N  
ATOM   2418 HN1A  PS    54      -3.108  36.778  60.059  1.00  0.00           H  
ATOM   2419 HN1B  PS    54      -1.543  36.170  59.756  1.00  0.00           H  
ATOM   2420 HN1C  PS    54      -2.008  37.648  59.173  1.00  0.00           H  
ATOM   2421  C33  PS    54      -3.444  34.661  58.233  1.00  0.00           C  
ATOM   2422  O33  PS    54      -1.073  39.654  56.266  1.00  0.00           O  
ATOM   2423  O34  PS    54      -3.222  38.288  56.101  1.00  0.00           O  
ATOM   2424  O21  PS    54       1.972  38.669  53.220  1.00  0.00           O  
ATOM   2425  C21  PS    54       3.071  39.103  53.859  1.00  0.00           C  
ATOM   2426  O22  PS    54       3.313  38.940  55.041  1.00  0.00           O  
ATOM   2427  O35  PS    54      -4.610  34.463  57.949  1.00  0.00           O  
ATOM   2428  O36  PS    54      -2.788  33.807  58.788  1.00  0.00           O  
ATOM   2429  C12  OL    55       4.047  39.765  52.927  1.00  0.00           C  
ATOM   2430  H2R  OL    55       3.552  40.333  52.138  1.00  0.00           H  
ATOM   2431  H2S  OL    55       4.654  40.452  53.514  1.00  0.00           H  
ATOM   2432  C13  OL    55       4.938  38.692  52.303  1.00  0.00           C  
ATOM   2433  H3R  OL    55       5.357  38.065  53.092  1.00  0.00           H  
ATOM   2434  H3S  OL    55       4.336  38.052  51.652  1.00  0.00           H  
ATOM   2435  C14  OL    55       6.082  39.304  51.495  1.00  0.00           C  
ATOM   2436  H4R  OL    55       5.666  39.846  50.643  1.00  0.00           H  
ATOM   2437  H4S  OL    55       6.643  40.019  52.102  1.00  0.00           H  
ATOM   2438  C15  OL    55       7.022  38.175  51.050  1.00  0.00           C  
ATOM   2439  H5R  OL    55       7.412  37.665  51.934  1.00  0.00           H  
ATOM   2440  H5S  OL    55       6.450  37.437  50.480  1.00  0.00           H  
ATOM   2441  C16  OL    55       8.198  38.709  50.220  1.00  0.00           C  
ATOM   2442  H6R  OL    55       8.730  39.463  50.805  1.00  0.00           H  
ATOM   2443  H6S  OL    55       8.897  37.897  50.012  1.00  0.00           H  
ATOM   2444  C17  OL    55       7.703  39.317  48.900  1.00  0.00           C  
ATOM   2445  H7R  OL    55       7.097  38.578  48.371  1.00  0.00           H  
ATOM   2446  H7S  OL    55       7.060  40.171  49.112  1.00  0.00           H  
ATOM   2447  C18  OL    55       8.817  39.794  47.965  1.00  0.00           C  
ATOM   2448  H8R  OL    55       9.477  40.481  48.493  1.00  0.00           H  
ATOM   2449  H8S  OL    55       9.419  38.941  47.646  1.00  0.00           H  
ATOM   2450  C19  OL    55       8.175  40.448  46.764  1.00  0.00           C  
ATOM   2451  H9R  OL    55       7.641  39.766  46.107  1.00  0.00           H  
ATOM   2452 C110  OL    55       8.182  41.742  46.467  1.00  0.00           C  
ATOM   2453 H10R  OL    55       7.646  42.073  45.581  1.00  0.00           H  
ATOM   2454 C111  OL    55       8.786  42.870  47.275  1.00  0.00           C  
ATOM   2455 H11R  OL    55       9.269  42.525  48.192  1.00  0.00           H  
ATOM   2456 H11S  OL    55       9.562  43.356  46.678  1.00  0.00           H  
ATOM   2457 C112  OL    55       7.657  43.870  47.611  1.00  0.00           C  
ATOM   2458 H12R  OL    55       8.091  44.833  47.886  1.00  0.00           H  
ATOM   2459 H12S  OL    55       7.049  44.035  46.718  1.00  0.00           H  
ATOM   2460 C113  OL    55       6.775  43.348  48.770  1.00  0.00           C  
ATOM   2461 H13R  OL    55       6.636  42.273  48.663  1.00  0.00           H  
ATOM   2462 H13S  OL    55       7.337  43.495  49.692  1.00  0.00           H  
ATOM   2463 C114  OL    55       5.362  43.963  48.902  1.00  0.00           C  
ATOM   2464 H14R  OL    55       5.404  45.053  48.885  1.00  0.00           H  
ATOM   2465 H14S  OL    55       4.763  43.671  48.038  1.00  0.00           H  
ATOM   2466 C115  OL    55       4.648  43.466  50.181  1.00  0.00           C  
ATOM   2467 H15R  OL    55       3.582  43.699  50.120  1.00  0.00           H  
ATOM   2468 H15S  OL    55       4.725  42.376  50.230  1.00  0.00           H  
ATOM   2469 C116  OL    55       5.215  44.103  51.471  1.00  0.00           C  
ATOM   2470 H16R  OL    55       6.301  44.015  51.490  1.00  0.00           H  
ATOM   2471 H16S  OL    55       4.974  45.168  51.473  1.00  0.00           H  
ATOM   2472 C117  OL    55       4.678  43.446  52.753  1.00  0.00           C  
ATOM   2473 H17R  OL    55       3.589  43.411  52.714  1.00  0.00           H  
ATOM   2474 H17S  OL    55       5.054  42.423  52.783  1.00  0.00           H  
ATOM   2475 C118  OL    55       5.123  44.146  54.050  1.00  0.00           C  
ATOM   2476 H18R  OL    55       4.920  43.496  54.902  1.00  0.00           H  
ATOM   2477 H18S  OL    55       4.583  45.082  54.206  1.00  0.00           H  
ATOM   2478 H18T  OL    55       6.194  44.353  54.028  1.00  0.00           H  
TER    2479       OL    55 
ATOM   2479 C116  PA    56      52.792  17.805  42.240  1.00  0.00           C  
ATOM   2480 H16R  PA    56      53.649  17.155  42.432  1.00  0.00           H  
ATOM   2481 H16S  PA    56      52.931  18.302  41.278  1.00  0.00           H  
ATOM   2482 H16T  PA    56      51.893  17.191  42.167  1.00  0.00           H  
ATOM   2483 C115  PA    56      52.643  18.842  43.366  1.00  0.00           C  
ATOM   2484 H15R  PA    56      51.730  19.413  43.192  1.00  0.00           H  
ATOM   2485 H15S  PA    56      53.474  19.550  43.331  1.00  0.00           H  
ATOM   2486 C114  PA    56      52.598  18.200  44.765  1.00  0.00           C  
ATOM   2487 H14R  PA    56      52.752  18.985  45.507  1.00  0.00           H  
ATOM   2488 H14S  PA    56      53.420  17.486  44.863  1.00  0.00           H  
ATOM   2489 C113  PA    56      51.248  17.519  45.052  1.00  0.00           C  
ATOM   2490 H13R  PA    56      51.065  16.718  44.329  1.00  0.00           H  
ATOM   2491 H13S  PA    56      50.467  18.270  44.913  1.00  0.00           H  
ATOM   2492 C112  PA    56      51.120  16.963  46.484  1.00  0.00           C  
ATOM   2493 H12R  PA    56      50.111  16.567  46.601  1.00  0.00           H  
ATOM   2494 H12S  PA    56      51.214  17.787  47.194  1.00  0.00           H  
ATOM   2495 C111  PA    56      52.134  15.860  46.849  1.00  0.00           C  
ATOM   2496 H11R  PA    56      53.121  16.302  47.011  1.00  0.00           H  
ATOM   2497 H11S  PA    56      52.229  15.164  46.013  1.00  0.00           H  
ATOM   2498 C110  PA    56      51.704  15.051  48.092  1.00  0.00           C  
ATOM   2499 H10R  PA    56      52.499  14.348  48.341  1.00  0.00           H  
ATOM   2500 H10S  PA    56      50.823  14.456  47.838  1.00  0.00           H  
ATOM   2501  C19  PA    56      51.370  15.907  49.328  1.00  0.00           C  
ATOM   2502  H9R  PA    56      50.477  16.493  49.103  1.00  0.00           H  
ATOM   2503  H9S  PA    56      52.189  16.596  49.545  1.00  0.00           H  
ATOM   2504  C18  PA    56      51.086  15.046  50.572  1.00  0.00           C  
ATOM   2505  H8R  PA    56      51.856  14.280  50.687  1.00  0.00           H  
ATOM   2506  H8S  PA    56      50.131  14.550  50.414  1.00  0.00           H  
ATOM   2507  C17  PA    56      50.986  15.879  51.858  1.00  0.00           C  
ATOM   2508  H7R  PA    56      50.160  16.578  51.729  1.00  0.00           H  
ATOM   2509  H7S  PA    56      51.897  16.459  51.996  1.00  0.00           H  
ATOM   2510  C16  PA    56      50.721  15.060  53.134  1.00  0.00           C  
ATOM   2511  H6R  PA    56      49.947  14.317  52.932  1.00  0.00           H  
ATOM   2512  H6S  PA    56      50.295  15.750  53.863  1.00  0.00           H  
ATOM   2513  C15  PA    56      51.963  14.368  53.753  1.00  0.00           C  
ATOM   2514  H5R  PA    56      52.765  15.091  53.921  1.00  0.00           H  
ATOM   2515  H5S  PA    56      52.366  13.614  53.074  1.00  0.00           H  
ATOM   2516  C14  PA    56      51.629  13.679  55.090  1.00  0.00           C  
ATOM   2517  H4R  PA    56      52.540  13.242  55.500  1.00  0.00           H  
ATOM   2518  H4S  PA    56      50.955  12.846  54.889  1.00  0.00           H  
ATOM   2519  C13  PA    56      50.982  14.600  56.146  1.00  0.00           C  
ATOM   2520  H3R  PA    56      50.958  14.070  57.096  1.00  0.00           H  
ATOM   2521  H3S  PA    56      49.940  14.789  55.875  1.00  0.00           H  
ATOM   2522  C12  PA    56      51.732  15.935  56.350  1.00  0.00           C  
ATOM   2523  H2R  PA    56      52.696  15.733  56.818  1.00  0.00           H  
ATOM   2524  H2S  PA    56      51.912  16.433  55.399  1.00  0.00           H  
ATOM   2525  C11  PC    57      50.942  16.865  57.231  1.00  0.00           C  
ATOM   2526  O12  PC    57      51.263  17.113  58.380  1.00  0.00           O  
ATOM   2527  O11  PC    57      49.840  17.343  56.614  1.00  0.00           O  
ATOM   2528  C1   PC    57      48.748  17.844  57.438  1.00  0.00           C  
ATOM   2529  HR   PC    57      48.570  17.151  58.263  1.00  0.00           H  
ATOM   2530  HS   PC    57      47.852  17.874  56.811  1.00  0.00           H  
ATOM   2531  C2   PC    57      49.007  19.274  57.967  1.00  0.00           C  
ATOM   2532  HX   PC    57      49.959  19.297  58.505  1.00  0.00           H  
ATOM   2533  C3   PC    57      47.857  19.738  58.887  1.00  0.00           C  
ATOM   2534  HA   PC    57      46.908  19.614  58.362  1.00  0.00           H  
ATOM   2535  HB   PC    57      47.988  20.790  59.144  1.00  0.00           H  
ATOM   2536  O31  PC    57      47.833  18.962  60.111  1.00  0.00           O  
ATOM   2537  P31  PC    57      48.542  19.490  61.442  1.00  0.00           P  
ATOM   2538  O32  PC    57      50.056  19.697  61.000  1.00  0.00           O  
ATOM   2539  C31  PC    57      51.070  18.725  61.285  1.00  0.00           C  
ATOM   2540  H1A  PC    57      51.918  18.881  60.611  1.00  0.00           H  
ATOM   2541  H1B  PC    57      50.673  17.720  61.127  1.00  0.00           H  
ATOM   2542  C32  PC    57      51.510  18.987  62.734  1.00  0.00           C  
ATOM   2543  H2A  PC    57      50.636  19.250  63.333  1.00  0.00           H  
ATOM   2544  H2B  PC    57      52.207  19.827  62.767  1.00  0.00           H  
ATOM   2545  N31  PC    57      52.170  17.846  63.447  1.00  0.00           N  
ATOM   2546  C33  PC    57      53.337  17.305  62.695  1.00  0.00           C  
ATOM   2547  H3A  PC    57      53.970  18.129  62.378  1.00  0.00           H  
ATOM   2548  H3B  PC    57      52.971  16.762  61.827  1.00  0.00           H  
ATOM   2549  H3C  PC    57      53.883  16.641  63.363  1.00  0.00           H  
ATOM   2550  C34  PC    57      52.639  18.309  64.783  1.00  0.00           C  
ATOM   2551  H4A  PC    57      53.645  18.709  64.664  1.00  0.00           H  
ATOM   2552  H4B  PC    57      52.640  17.453  65.457  1.00  0.00           H  
ATOM   2553  H4C  PC    57      51.984  19.097  65.161  1.00  0.00           H  
ATOM   2554  C35  PC    57      51.209  16.729  63.648  1.00  0.00           C  
ATOM   2555  H5A  PC    57      50.293  17.138  64.073  1.00  0.00           H  
ATOM   2556  H5B  PC    57      51.676  16.017  64.328  1.00  0.00           H  
ATOM   2557  H5C  PC    57      51.010  16.244  62.689  1.00  0.00           H  
ATOM   2558  O33  PC    57      48.032  20.820  61.840  1.00  0.00           O  
ATOM   2559  O34  PC    57      48.460  18.387  62.428  1.00  0.00           O  
ATOM   2560  O21  PC    57      49.048  20.146  56.814  1.00  0.00           O  
ATOM   2561  C21  PC    57      49.936  21.149  56.794  1.00  0.00           C  
ATOM   2562  O22  PC    57      50.606  21.495  57.751  1.00  0.00           O  
ATOM   2563  C12  OL    58      50.023  21.776  55.426  1.00  0.00           C  
ATOM   2564  H2R  OL    58      50.937  21.437  54.944  1.00  0.00           H  
ATOM   2565  H2S  OL    58      49.182  21.427  54.824  1.00  0.00           H  
ATOM   2566  C13  OL    58      49.994  23.310  55.474  1.00  0.00           C  
ATOM   2567  H3R  OL    58      49.026  23.624  55.854  1.00  0.00           H  
ATOM   2568  H3S  OL    58      50.760  23.680  56.158  1.00  0.00           H  
ATOM   2569  C14  OL    58      50.246  23.975  54.117  1.00  0.00           C  
ATOM   2570  H4R  OL    58      50.080  25.046  54.249  1.00  0.00           H  
ATOM   2571  H4S  OL    58      51.299  23.841  53.856  1.00  0.00           H  
ATOM   2572  C15  OL    58      49.356  23.496  52.952  1.00  0.00           C  
ATOM   2573  H5R  OL    58      49.298  22.408  52.903  1.00  0.00           H  
ATOM   2574  H5S  OL    58      48.338  23.867  53.089  1.00  0.00           H  
ATOM   2575  C16  OL    58      49.897  24.015  51.613  1.00  0.00           C  
ATOM   2576  H6R  OL    58      50.819  23.483  51.361  1.00  0.00           H  
ATOM   2577  H6S  OL    58      49.167  23.773  50.838  1.00  0.00           H  
ATOM   2578  C17  OL    58      50.186  25.535  51.669  1.00  0.00           C  
ATOM   2579  H7R  OL    58      49.324  26.060  52.089  1.00  0.00           H  
ATOM   2580  H7S  OL    58      51.021  25.721  52.347  1.00  0.00           H  
ATOM   2581  C18  OL    58      50.516  26.155  50.305  1.00  0.00           C  
ATOM   2582  H8R  OL    58      50.947  27.143  50.466  1.00  0.00           H  
ATOM   2583  H8S  OL    58      51.263  25.537  49.802  1.00  0.00           H  
ATOM   2584  C19  OL    58      49.244  26.223  49.494  1.00  0.00           C  
ATOM   2585  H9R  OL    58      48.512  25.464  49.762  1.00  0.00           H  
ATOM   2586 C110  OL    58      48.892  27.157  48.620  1.00  0.00           C  
ATOM   2587 H10R  OL    58      47.908  27.085  48.168  1.00  0.00           H  
ATOM   2588 C111  OL    58      49.736  28.292  48.081  1.00  0.00           C  
ATOM   2589 H11R  OL    58      49.681  29.133  48.769  1.00  0.00           H  
ATOM   2590 H11S  OL    58      50.786  28.010  47.975  1.00  0.00           H  
ATOM   2591 C112  OL    58      49.154  28.761  46.731  1.00  0.00           C  
ATOM   2592 H12R  OL    58      48.066  28.781  46.815  1.00  0.00           H  
ATOM   2593 H12S  OL    58      49.454  29.789  46.523  1.00  0.00           H  
ATOM   2594 C113  OL    58      49.541  27.862  45.542  1.00  0.00           C  
ATOM   2595 H13R  OL    58      49.427  26.813  45.826  1.00  0.00           H  
ATOM   2596 H13S  OL    58      48.843  28.059  44.724  1.00  0.00           H  
ATOM   2597 C114  OL    58      50.982  28.094  45.036  1.00  0.00           C  
ATOM   2598 H14R  OL    58      51.693  27.881  45.838  1.00  0.00           H  
ATOM   2599 H14S  OL    58      51.194  27.392  44.226  1.00  0.00           H  
ATOM   2600 C115  OL    58      51.234  29.530  44.541  1.00  0.00           C  
ATOM   2601 H15R  OL    58      50.355  29.913  44.017  1.00  0.00           H  
ATOM   2602 H15S  OL    58      51.400  30.163  45.413  1.00  0.00           H  
ATOM   2603 C116  OL    58      52.447  29.604  43.595  1.00  0.00           C  
ATOM   2604 H16R  OL    58      53.286  29.048  44.017  1.00  0.00           H  
ATOM   2605 H16S  OL    58      52.180  29.106  42.660  1.00  0.00           H  
ATOM   2606 C117  OL    58      52.911  31.041  43.292  1.00  0.00           C  
ATOM   2607 H17R  OL    58      53.686  30.980  42.528  1.00  0.00           H  
ATOM   2608 H17S  OL    58      52.083  31.623  42.876  1.00  0.00           H  
ATOM   2609 C118  OL    58      53.518  31.761  44.514  1.00  0.00           C  
ATOM   2610 H18R  OL    58      54.347  31.181  44.924  1.00  0.00           H  
ATOM   2611 H18S  OL    58      52.788  31.913  45.311  1.00  0.00           H  
ATOM   2612 H18T  OL    58      53.902  32.739  44.219  1.00  0.00           H  
TER    2613       OL    58 
ATOM   2613  C1  CHL    59      45.040  55.696  52.453  1.00  0.00           C  
ATOM   2614  H11 CHL    59      44.126  56.252  52.250  1.00  0.00           H  
ATOM   2615  H12 CHL    59      45.841  56.435  52.546  1.00  0.00           H  
ATOM   2616  C2  CHL    59      44.845  55.004  53.826  1.00  0.00           C  
ATOM   2617  H21 CHL    59      45.801  54.626  54.187  1.00  0.00           H  
ATOM   2618  H22 CHL    59      44.505  55.748  54.548  1.00  0.00           H  
ATOM   2619  C3  CHL    59      43.820  53.854  53.798  1.00  0.00           C  
ATOM   2620  H31 CHL    59      42.806  54.254  53.674  1.00  0.00           H  
ATOM   2621  C4  CHL    59      44.143  52.868  52.668  1.00  0.00           C  
ATOM   2622  H41 CHL    59      45.040  52.315  52.952  1.00  0.00           H  
ATOM   2623  H42 CHL    59      43.326  52.147  52.607  1.00  0.00           H  
ATOM   2624  C5  CHL    59      44.370  53.533  51.312  1.00  0.00           C  
ATOM   2625  C6  CHL    59      43.749  53.037  50.248  1.00  0.00           C  
ATOM   2626  H61 CHL    59      43.098  52.171  50.354  1.00  0.00           H  
ATOM   2627  C7  CHL    59      43.885  53.572  48.843  1.00  0.00           C  
ATOM   2628  H71 CHL    59      44.093  52.740  48.167  1.00  0.00           H  
ATOM   2629  H72 CHL    59      42.923  53.995  48.539  1.00  0.00           H  
ATOM   2630  C8  CHL    59      45.030  54.597  48.683  1.00  0.00           C  
ATOM   2631  H81 CHL    59      45.954  54.029  48.601  1.00  0.00           H  
ATOM   2632  C9  CHL    59      45.123  55.548  49.916  1.00  0.00           C  
ATOM   2633  H91 CHL    59      44.146  56.039  49.983  1.00  0.00           H  
ATOM   2634  C10 CHL    59      45.332  54.737  51.257  1.00  0.00           C  
ATOM   2635  C11 CHL    59      46.172  56.697  49.698  1.00  0.00           C  
ATOM   2636 H111 CHL    59      46.026  57.465  50.461  1.00  0.00           H  
ATOM   2637 H112 CHL    59      47.190  56.326  49.828  1.00  0.00           H  
ATOM   2638  C12 CHL    59      46.101  57.384  48.304  1.00  0.00           C  
ATOM   2639 H121 CHL    59      45.209  58.011  48.272  1.00  0.00           H  
ATOM   2640 H122 CHL    59      46.964  58.044  48.209  1.00  0.00           H  
ATOM   2641  C13 CHL    59      46.060  56.369  47.128  1.00  0.00           C  
ATOM   2642  C14 CHL    59      44.851  55.435  47.395  1.00  0.00           C  
ATOM   2643 H141 CHL    59      43.961  56.058  47.548  1.00  0.00           H  
ATOM   2644  C15 CHL    59      44.604  54.692  46.067  1.00  0.00           C  
ATOM   2645 H151 CHL    59      45.243  53.810  45.989  1.00  0.00           H  
ATOM   2646 H152 CHL    59      43.561  54.380  45.953  1.00  0.00           H  
ATOM   2647  C16 CHL    59      44.988  55.728  44.992  1.00  0.00           C  
ATOM   2648 H161 CHL    59      45.665  55.271  44.266  1.00  0.00           H  
ATOM   2649 H162 CHL    59      44.095  56.060  44.453  1.00  0.00           H  
ATOM   2650  C17 CHL    59      45.641  56.934  45.737  1.00  0.00           C  
ATOM   2651 H171 CHL    59      44.813  57.616  45.912  1.00  0.00           H  
ATOM   2652  C18 CHL    59      47.427  55.617  47.039  1.00  0.00           C  
ATOM   2653 H181 CHL    59      47.725  55.202  48.000  1.00  0.00           H  
ATOM   2654 H182 CHL    59      48.231  56.285  46.727  1.00  0.00           H  
ATOM   2655 H183 CHL    59      47.384  54.792  46.331  1.00  0.00           H  
ATOM   2656  C19 CHL    59      46.789  54.202  51.363  1.00  0.00           C  
ATOM   2657 H191 CHL    59      47.500  55.002  51.574  1.00  0.00           H  
ATOM   2658 H192 CHL    59      47.098  53.712  50.440  1.00  0.00           H  
ATOM   2659 H193 CHL    59      46.900  53.481  52.174  1.00  0.00           H  
ATOM   2660  C20 CHL    59      46.702  57.691  44.869  1.00  0.00           C  
ATOM   2661 H201 CHL    59      47.438  56.963  44.524  1.00  0.00           H  
ATOM   2662  C21 CHL    59      47.450  58.829  45.617  1.00  0.00           C  
ATOM   2663 H211 CHL    59      48.100  59.378  44.933  1.00  0.00           H  
ATOM   2664 H212 CHL    59      48.109  58.449  46.399  1.00  0.00           H  
ATOM   2665 H213 CHL    59      46.755  59.541  46.065  1.00  0.00           H  
ATOM   2666  C22 CHL    59      45.970  58.246  43.621  1.00  0.00           C  
ATOM   2667 H221 CHL    59      45.559  57.411  43.053  1.00  0.00           H  
ATOM   2668 H222 CHL    59      45.138  58.847  43.967  1.00  0.00           H  
ATOM   2669  C23 CHL    59      46.739  59.141  42.644  1.00  0.00           C  
ATOM   2670 H231 CHL    59      46.079  59.343  41.796  1.00  0.00           H  
ATOM   2671 H232 CHL    59      46.916  60.103  43.126  1.00  0.00           H  
ATOM   2672  C24 CHL    59      48.051  58.532  42.113  1.00  0.00           C  
ATOM   2673 H241 CHL    59      48.733  58.333  42.942  1.00  0.00           H  
ATOM   2674 H242 CHL    59      47.824  57.576  41.636  1.00  0.00           H  
ATOM   2675  C25 CHL    59      48.725  59.471  41.098  1.00  0.00           C  
ATOM   2676 H251 CHL    59      48.008  59.700  40.308  1.00  0.00           H  
ATOM   2677  C26 CHL    59      49.172  60.777  41.761  1.00  0.00           C  
ATOM   2678 H261 CHL    59      48.336  61.311  42.211  1.00  0.00           H  
ATOM   2679 H262 CHL    59      49.625  61.436  41.019  1.00  0.00           H  
ATOM   2680 H263 CHL    59      49.911  60.568  42.536  1.00  0.00           H  
ATOM   2681  C27 CHL    59      49.969  58.856  40.452  1.00  0.00           C  
ATOM   2682 H271 CHL    59      50.720  58.624  41.209  1.00  0.00           H  
ATOM   2683 H272 CHL    59      50.408  59.565  39.749  1.00  0.00           H  
ATOM   2684 H273 CHL    59      49.720  57.950  39.900  1.00  0.00           H  
ATOM   2685  O1  CHL    59      43.925  53.137  55.028  1.00  0.00           O  
ATOM   2686  HO1 CHL    59      43.037  52.706  55.145  1.00  0.00           H  
TER    2687      CHL    59 
ATOM   2687 C116  PA    60      49.168  27.223  37.940  1.00  0.00           C  
ATOM   2688 H16R  PA    60      49.040  26.816  36.937  1.00  0.00           H  
ATOM   2689 H16S  PA    60      48.397  26.806  38.588  1.00  0.00           H  
ATOM   2690 H16T  PA    60      50.144  26.918  38.324  1.00  0.00           H  
ATOM   2691 C115  PA    60      49.045  28.751  37.901  1.00  0.00           C  
ATOM   2692 H15R  PA    60      48.049  29.027  37.552  1.00  0.00           H  
ATOM   2693 H15S  PA    60      49.748  29.139  37.163  1.00  0.00           H  
ATOM   2694 C114  PA    60      49.289  29.390  39.281  1.00  0.00           C  
ATOM   2695 H14R  PA    60      49.219  30.473  39.174  1.00  0.00           H  
ATOM   2696 H14S  PA    60      50.304  29.169  39.618  1.00  0.00           H  
ATOM   2697 C113  PA    60      48.292  28.894  40.352  1.00  0.00           C  
ATOM   2698 H13R  PA    60      48.490  27.844  40.566  1.00  0.00           H  
ATOM   2699 H13S  PA    60      47.266  28.968  39.986  1.00  0.00           H  
ATOM   2700 C112  PA    60      48.392  29.676  41.665  1.00  0.00           C  
ATOM   2701 H12R  PA    60      49.442  29.744  41.953  1.00  0.00           H  
ATOM   2702 H12S  PA    60      47.857  29.120  42.438  1.00  0.00           H  
ATOM   2703 C111  PA    60      47.809  31.094  41.529  1.00  0.00           C  
ATOM   2704 H11R  PA    60      46.726  31.049  41.380  1.00  0.00           H  
ATOM   2705 H11S  PA    60      48.233  31.575  40.649  1.00  0.00           H  
ATOM   2706 C110  PA    60      48.140  31.989  42.727  1.00  0.00           C  
ATOM   2707 H10R  PA    60      47.805  32.998  42.485  1.00  0.00           H  
ATOM   2708 H10S  PA    60      49.224  32.031  42.863  1.00  0.00           H  
ATOM   2709  C19  PA    60      47.469  31.558  44.037  1.00  0.00           C  
ATOM   2710  H9R  PA    60      47.784  30.551  44.327  1.00  0.00           H  
ATOM   2711  H9S  PA    60      46.388  31.541  43.884  1.00  0.00           H  
ATOM   2712  C18  PA    60      47.822  32.571  45.141  1.00  0.00           C  
ATOM   2713  H8R  PA    60      47.582  33.574  44.779  1.00  0.00           H  
ATOM   2714  H8S  PA    60      48.899  32.549  45.322  1.00  0.00           H  
ATOM   2715  C17  PA    60      47.061  32.283  46.447  1.00  0.00           C  
ATOM   2716  H7R  PA    60      47.365  31.310  46.834  1.00  0.00           H  
ATOM   2717  H7S  PA    60      45.995  32.220  46.229  1.00  0.00           H  
ATOM   2718  C16  PA    60      47.278  33.342  47.540  1.00  0.00           C  
ATOM   2719  H6R  PA    60      47.115  34.340  47.122  1.00  0.00           H  
ATOM   2720  H6S  PA    60      48.307  33.288  47.899  1.00  0.00           H  
ATOM   2721  C15  PA    60      46.307  33.103  48.713  1.00  0.00           C  
ATOM   2722  H5R  PA    60      46.463  32.098  49.111  1.00  0.00           H  
ATOM   2723  H5S  PA    60      45.280  33.148  48.341  1.00  0.00           H  
ATOM   2724  C14  PA    60      46.486  34.110  49.862  1.00  0.00           C  
ATOM   2725  H4R  PA    60      46.365  35.128  49.484  1.00  0.00           H  
ATOM   2726  H4S  PA    60      47.507  34.026  50.238  1.00  0.00           H  
ATOM   2727  C13  PA    60      45.490  33.853  51.014  1.00  0.00           C  
ATOM   2728  H3R  PA    60      45.910  33.094  51.680  1.00  0.00           H  
ATOM   2729  H3S  PA    60      44.558  33.449  50.613  1.00  0.00           H  
ATOM   2730  C12  PA    60      45.141  35.124  51.816  1.00  0.00           C  
ATOM   2731  H2R  PA    60      44.359  34.896  52.542  1.00  0.00           H  
ATOM   2732  H2S  PA    60      44.737  35.884  51.143  1.00  0.00           H  
ATOM   2733  C11  PE    61      46.343  35.679  52.541  1.00  0.00           C  
ATOM   2734  O12  PE    61      47.074  35.003  53.248  1.00  0.00           O  
ATOM   2735  O11  PE    61      46.540  36.985  52.276  1.00  0.00           O  
ATOM   2736  C1   PE    61      47.745  37.597  52.819  1.00  0.00           C  
ATOM   2737  HR   PE    61      48.622  37.126  52.367  1.00  0.00           H  
ATOM   2738  HS   PE    61      47.779  37.411  53.894  1.00  0.00           H  
ATOM   2739  C2   PE    61      47.765  39.142  52.609  1.00  0.00           C  
ATOM   2740  HX   PE    61      48.716  39.527  52.988  1.00  0.00           H  
ATOM   2741  C3   PE    61      46.602  39.819  53.371  1.00  0.00           C  
ATOM   2742  HA   PE    61      45.719  39.178  53.291  1.00  0.00           H  
ATOM   2743  HB   PE    61      46.373  40.777  52.897  1.00  0.00           H  
ATOM   2744  O31  PE    61      46.915  40.072  54.773  1.00  0.00           O  
ATOM   2745  P31  PE    61      45.964  39.536  55.945  1.00  0.00           P  
ATOM   2746  O32  PE    61      46.380  38.014  56.111  1.00  0.00           O  
ATOM   2747  C31  PE    61      47.549  37.621  56.857  1.00  0.00           C  
ATOM   2748  H1A  PE    61      47.398  37.820  57.922  1.00  0.00           H  
ATOM   2749  H1B  PE    61      48.425  38.172  56.496  1.00  0.00           H  
ATOM   2750  C32  PE    61      47.754  36.116  56.634  1.00  0.00           C  
ATOM   2751  H2A  PE    61      47.910  35.920  55.570  1.00  0.00           H  
ATOM   2752  H2B  PE    61      48.635  35.784  57.187  1.00  0.00           H  
ATOM   2753  N31  PE    61      46.597  35.251  57.074  1.00  0.00           N  
ATOM   2754 HN1A  PE    61      46.818  34.239  56.991  1.00  0.00           H  
ATOM   2755 HN1B  PE    61      46.302  35.409  58.059  1.00  0.00           H  
ATOM   2756 HN1C  PE    61      45.752  35.396  56.483  1.00  0.00           H  
ATOM   2757  O33  PE    61      46.259  40.263  57.206  1.00  0.00           O  
ATOM   2758  O34  PE    61      44.569  39.551  55.468  1.00  0.00           O  
ATOM   2759  O21  PE    61      47.613  39.574  51.223  1.00  0.00           O  
ATOM   2760  C21  PE    61      48.543  39.262  50.308  1.00  0.00           C  
ATOM   2761  O22  PE    61      49.442  38.471  50.500  1.00  0.00           O  
ATOM   2762  C12  OL    62      48.336  40.033  49.020  1.00  0.00           C  
ATOM   2763  H2R  OL    62      47.292  39.935  48.713  1.00  0.00           H  
ATOM   2764  H2S  OL    62      48.516  41.091  49.220  1.00  0.00           H  
ATOM   2765  C13  OL    62      49.273  39.537  47.900  1.00  0.00           C  
ATOM   2766  H3R  OL    62      50.309  39.658  48.224  1.00  0.00           H  
ATOM   2767  H3S  OL    62      49.098  38.469  47.754  1.00  0.00           H  
ATOM   2768  C14  OL    62      49.097  40.252  46.549  1.00  0.00           C  
ATOM   2769  H4R  OL    62      48.036  40.279  46.288  1.00  0.00           H  
ATOM   2770  H4S  OL    62      49.453  41.280  46.635  1.00  0.00           H  
ATOM   2771  C15  OL    62      49.905  39.522  45.455  1.00  0.00           C  
ATOM   2772  H5R  OL    62      50.967  39.653  45.675  1.00  0.00           H  
ATOM   2773  H5S  OL    62      49.704  38.451  45.529  1.00  0.00           H  
ATOM   2774  C16  OL    62      49.607  39.977  44.007  1.00  0.00           C  
ATOM   2775  H6R  OL    62      49.576  39.099  43.358  1.00  0.00           H  
ATOM   2776  H6S  OL    62      48.626  40.455  43.951  1.00  0.00           H  
ATOM   2777  C17  OL    62      50.682  40.924  43.452  1.00  0.00           C  
ATOM   2778  H7R  OL    62      50.662  41.850  44.026  1.00  0.00           H  
ATOM   2779  H7S  OL    62      51.662  40.459  43.581  1.00  0.00           H  
ATOM   2780  C18  OL    62      50.477  41.243  41.962  1.00  0.00           C  
ATOM   2781  H8R  OL    62      50.320  40.308  41.420  1.00  0.00           H  
ATOM   2782  H8S  OL    62      49.577  41.852  41.850  1.00  0.00           H  
ATOM   2783  C19  OL    62      51.673  41.977  41.389  1.00  0.00           C  
ATOM   2784  H9R  OL    62      52.592  41.920  41.969  1.00  0.00           H  
ATOM   2785 C110  OL    62      51.635  42.752  40.313  1.00  0.00           C  
ATOM   2786 H10R  OL    62      52.524  43.310  40.023  1.00  0.00           H  
ATOM   2787 C111  OL    62      50.481  42.835  39.338  1.00  0.00           C  
ATOM   2788 H11R  OL    62      49.826  41.964  39.399  1.00  0.00           H  
ATOM   2789 H11S  OL    62      49.871  43.713  39.571  1.00  0.00           H  
ATOM   2790 C112  OL    62      51.041  42.971  37.909  1.00  0.00           C  
ATOM   2791 H12R  OL    62      52.119  42.799  37.928  1.00  0.00           H  
ATOM   2792 H12S  OL    62      50.610  42.203  37.265  1.00  0.00           H  
ATOM   2793 C113  OL    62      50.735  44.375  37.356  1.00  0.00           C  
ATOM   2794 H13R  OL    62      49.697  44.382  37.019  1.00  0.00           H  
ATOM   2795 H13S  OL    62      50.797  45.080  38.187  1.00  0.00           H  
ATOM   2796 C114  OL    62      51.683  44.888  36.247  1.00  0.00           C  
ATOM   2797 H14R  OL    62      52.693  44.958  36.660  1.00  0.00           H  
ATOM   2798 H14S  OL    62      51.718  44.189  35.409  1.00  0.00           H  
ATOM   2799 C115  OL    62      51.240  46.281  35.745  1.00  0.00           C  
ATOM   2800 H15R  OL    62      50.395  46.171  35.062  1.00  0.00           H  
ATOM   2801 H15S  OL    62      50.881  46.857  36.603  1.00  0.00           H  
ATOM   2802 C116  OL    62      52.337  47.125  35.061  1.00  0.00           C  
ATOM   2803 H16R  OL    62      51.892  48.069  34.741  1.00  0.00           H  
ATOM   2804 H16S  OL    62      53.087  47.379  35.813  1.00  0.00           H  
ATOM   2805 C117  OL    62      53.071  46.516  33.850  1.00  0.00           C  
ATOM   2806 H17R  OL    62      53.745  47.287  33.470  1.00  0.00           H  
ATOM   2807 H17S  OL    62      53.695  45.683  34.181  1.00  0.00           H  
ATOM   2808 C118  OL    62      52.162  46.053  32.694  1.00  0.00           C  
ATOM   2809 H18R  OL    62      52.758  45.721  31.839  1.00  0.00           H  
ATOM   2810 H18S  OL    62      51.526  46.872  32.353  1.00  0.00           H  
ATOM   2811 H18T  OL    62      51.530  45.222  33.016  1.00  0.00           H  
TER    2812       OL    62 
ATOM   2812 C116  PA    63      72.010  50.149  40.444  1.00  0.00           C  
ATOM   2813 H16R  PA    63      72.131  49.888  41.497  1.00  0.00           H  
ATOM   2814 H16S  PA    63      72.527  49.388  39.856  1.00  0.00           H  
ATOM   2815 H16T  PA    63      70.946  50.114  40.201  1.00  0.00           H  
ATOM   2816 C115  PA    63      72.608  51.538  40.146  1.00  0.00           C  
ATOM   2817 H15R  PA    63      72.758  51.655  39.070  1.00  0.00           H  
ATOM   2818 H15S  PA    63      73.595  51.594  40.608  1.00  0.00           H  
ATOM   2819 C114  PA    63      71.779  52.718  40.688  1.00  0.00           C  
ATOM   2820 H14R  PA    63      72.372  53.628  40.568  1.00  0.00           H  
ATOM   2821 H14S  PA    63      71.637  52.556  41.757  1.00  0.00           H  
ATOM   2822 C113  PA    63      70.407  52.932  40.011  1.00  0.00           C  
ATOM   2823 H13R  PA    63      69.745  52.100  40.254  1.00  0.00           H  
ATOM   2824 H13S  PA    63      70.539  52.915  38.926  1.00  0.00           H  
ATOM   2825 C112  PA    63      69.730  54.273  40.391  1.00  0.00           C  
ATOM   2826 H12R  PA    63      68.764  54.332  39.886  1.00  0.00           H  
ATOM   2827 H12S  PA    63      70.331  55.086  39.978  1.00  0.00           H  
ATOM   2828 C111  PA    63      69.525  54.585  41.895  1.00  0.00           C  
ATOM   2829 H11R  PA    63      69.276  55.643  41.953  1.00  0.00           H  
ATOM   2830 H11S  PA    63      70.459  54.450  42.444  1.00  0.00           H  
ATOM   2831 C110  PA    63      68.379  53.820  42.591  1.00  0.00           C  
ATOM   2832 H10R  PA    63      68.661  52.774  42.730  1.00  0.00           H  
ATOM   2833 H10S  PA    63      67.513  53.831  41.924  1.00  0.00           H  
ATOM   2834  C19  PA    63      67.907  54.427  43.940  1.00  0.00           C  
ATOM   2835  H9R  PA    63      67.151  53.758  44.352  1.00  0.00           H  
ATOM   2836  H9S  PA    63      67.408  55.380  43.747  1.00  0.00           H  
ATOM   2837  C18  PA    63      68.966  54.690  45.034  1.00  0.00           C  
ATOM   2838  H8R  PA    63      69.659  55.455  44.681  1.00  0.00           H  
ATOM   2839  H8S  PA    63      69.546  53.785  45.232  1.00  0.00           H  
ATOM   2840  C17  PA    63      68.304  55.199  46.338  1.00  0.00           C  
ATOM   2841  H7R  PA    63      67.559  54.481  46.684  1.00  0.00           H  
ATOM   2842  H7S  PA    63      67.755  56.119  46.126  1.00  0.00           H  
ATOM   2843  C16  PA    63      69.321  55.461  47.470  1.00  0.00           C  
ATOM   2844  H6R  PA    63      70.020  56.232  47.137  1.00  0.00           H  
ATOM   2845  H6S  PA    63      69.892  54.552  47.664  1.00  0.00           H  
ATOM   2846  C15  PA    63      68.642  55.911  48.778  1.00  0.00           C  
ATOM   2847  H5R  PA    63      67.861  55.192  49.035  1.00  0.00           H  
ATOM   2848  H5S  PA    63      68.154  56.868  48.582  1.00  0.00           H  
ATOM   2849  C14  PA    63      69.610  56.033  49.984  1.00  0.00           C  
ATOM   2850  H4R  PA    63      70.399  56.753  49.751  1.00  0.00           H  
ATOM   2851  H4S  PA    63      70.103  55.073  50.161  1.00  0.00           H  
ATOM   2852  C13  PA    63      68.902  56.445  51.298  1.00  0.00           C  
ATOM   2853  H3R  PA    63      69.605  56.330  52.125  1.00  0.00           H  
ATOM   2854  H3S  PA    63      68.068  55.766  51.494  1.00  0.00           H  
ATOM   2855  C12  PA    63      68.398  57.904  51.278  1.00  0.00           C  
ATOM   2856  H2R  PA    63      67.612  58.019  50.531  1.00  0.00           H  
ATOM   2857  H2S  PA    63      69.223  58.550  50.978  1.00  0.00           H  
ATOM   2858  C11  PS    64      67.905  58.403  52.624  1.00  0.00           C  
ATOM   2859  O12  PS    64      67.225  57.767  53.409  1.00  0.00           O  
ATOM   2860  O11  PS    64      68.351  59.652  52.862  1.00  0.00           O  
ATOM   2861  C1   PS    64      67.938  60.326  54.087  1.00  0.00           C  
ATOM   2862  HR   PS    64      66.857  60.238  54.216  1.00  0.00           H  
ATOM   2863  HS   PS    64      68.181  61.385  53.966  1.00  0.00           H  
ATOM   2864  C2   PS    64      68.675  59.824  55.361  1.00  0.00           C  
ATOM   2865  HX   PS    64      68.373  58.809  55.631  1.00  0.00           H  
ATOM   2866  C3   PS    64      68.356  60.788  56.536  1.00  0.00           C  
ATOM   2867  HA   PS    64      68.616  61.807  56.236  1.00  0.00           H  
ATOM   2868  HB   PS    64      68.956  60.521  57.410  1.00  0.00           H  
ATOM   2869  O31  PS    64      66.945  60.794  56.897  1.00  0.00           O  
ATOM   2870  P31  PS    64      66.243  59.556  57.603  1.00  0.00           P  
ATOM   2871  O32  PS    64      65.722  58.685  56.391  1.00  0.00           O  
ATOM   2872  C31  PS    64      64.733  57.638  56.570  1.00  0.00           C  
ATOM   2873  H1A  PS    64      64.242  57.454  55.611  1.00  0.00           H  
ATOM   2874  H1B  PS    64      63.975  57.927  57.307  1.00  0.00           H  
ATOM   2875  C32  PS    64      65.441  56.354  57.018  1.00  0.00           C  
ATOM   2876  H2A  PS    64      65.945  56.546  57.965  1.00  0.00           H  
ATOM   2877  N31  PS    64      66.537  55.976  56.031  1.00  0.00           N  
ATOM   2878 HN1A  PS    64      67.014  56.821  55.666  1.00  0.00           H  
ATOM   2879 HN1B  PS    64      67.217  55.331  56.481  1.00  0.00           H  
ATOM   2880 HN1C  PS    64      66.130  55.484  55.203  1.00  0.00           H  
ATOM   2881  C33  PS    64      64.371  55.302  57.327  1.00  0.00           C  
ATOM   2882  O33  PS    64      67.284  58.771  58.304  1.00  0.00           O  
ATOM   2883  O34  PS    64      65.066  60.074  58.341  1.00  0.00           O  
ATOM   2884  O21  PS    64      70.113  59.884  55.174  1.00  0.00           O  
ATOM   2885  C21  PS    64      70.775  58.801  54.718  1.00  0.00           C  
ATOM   2886  O22  PS    64      70.254  57.730  54.454  1.00  0.00           O  
ATOM   2887  O35  PS    64      63.538  55.553  58.175  1.00  0.00           O  
ATOM   2888  O36  PS    64      64.334  54.278  56.669  1.00  0.00           O  
ATOM   2889  C12  OL    65      72.241  59.123  54.555  1.00  0.00           C  
ATOM   2890  H2R  OL    65      72.349  59.895  53.798  1.00  0.00           H  
ATOM   2891  H2S  OL    65      72.569  59.559  55.498  1.00  0.00           H  
ATOM   2892  C13  OL    65      73.185  57.951  54.220  1.00  0.00           C  
ATOM   2893  H3R  OL    65      74.196  58.364  54.176  1.00  0.00           H  
ATOM   2894  H3S  OL    65      73.171  57.240  55.049  1.00  0.00           H  
ATOM   2895  C14  OL    65      72.933  57.211  52.885  1.00  0.00           C  
ATOM   2896  H4R  OL    65      73.715  56.458  52.782  1.00  0.00           H  
ATOM   2897  H4S  OL    65      71.984  56.671  52.932  1.00  0.00           H  
ATOM   2898  C15  OL    65      72.961  58.099  51.618  1.00  0.00           C  
ATOM   2899  H5R  OL    65      71.962  58.503  51.444  1.00  0.00           H  
ATOM   2900  H5S  OL    65      73.629  58.948  51.781  1.00  0.00           H  
ATOM   2901  C16  OL    65      73.430  57.280  50.387  1.00  0.00           C  
ATOM   2902  H6R  OL    65      74.413  56.861  50.611  1.00  0.00           H  
ATOM   2903  H6S  OL    65      72.749  56.440  50.262  1.00  0.00           H  
ATOM   2904  C17  OL    65      73.550  58.011  49.030  1.00  0.00           C  
ATOM   2905  H7R  OL    65      72.588  58.441  48.740  1.00  0.00           H  
ATOM   2906  H7S  OL    65      74.259  58.835  49.131  1.00  0.00           H  
ATOM   2907  C18  OL    65      74.071  57.081  47.906  1.00  0.00           C  
ATOM   2908  H8R  OL    65      74.684  57.675  47.237  1.00  0.00           H  
ATOM   2909  H8S  OL    65      74.738  56.328  48.331  1.00  0.00           H  
ATOM   2910  C19  OL    65      72.960  56.407  47.124  1.00  0.00           C  
ATOM   2911  H9R  OL    65      72.272  55.808  47.722  1.00  0.00           H  
ATOM   2912 C110  OL    65      72.773  56.516  45.807  1.00  0.00           C  
ATOM   2913 H10R  OL    65      71.920  56.017  45.353  1.00  0.00           H  
ATOM   2914 C111  OL    65      73.651  57.269  44.813  1.00  0.00           C  
ATOM   2915 H11R  OL    65      73.131  58.168  44.481  1.00  0.00           H  
ATOM   2916 H11S  OL    65      74.595  57.590  45.251  1.00  0.00           H  
ATOM   2917 C112  OL    65      73.960  56.406  43.574  1.00  0.00           C  
ATOM   2918 H12R  OL    65      74.471  55.497  43.895  1.00  0.00           H  
ATOM   2919 H12S  OL    65      73.026  56.106  43.096  1.00  0.00           H  
ATOM   2920 C113  OL    65      74.837  57.120  42.528  1.00  0.00           C  
ATOM   2921 H13R  OL    65      74.284  57.965  42.115  1.00  0.00           H  
ATOM   2922 H13S  OL    65      75.736  57.517  43.004  1.00  0.00           H  
ATOM   2923 C114  OL    65      75.243  56.169  41.384  1.00  0.00           C  
ATOM   2924 H14R  OL    65      75.734  55.289  41.803  1.00  0.00           H  
ATOM   2925 H14S  OL    65      74.349  55.814  40.866  1.00  0.00           H  
ATOM   2926 C115  OL    65      76.219  56.812  40.379  1.00  0.00           C  
ATOM   2927 H15R  OL    65      75.920  57.841  40.155  1.00  0.00           H  
ATOM   2928 H15S  OL    65      77.204  56.855  40.845  1.00  0.00           H  
ATOM   2929 C116  OL    65      76.304  56.008  39.064  1.00  0.00           C  
ATOM   2930 H16R  OL    65      76.293  54.937  39.280  1.00  0.00           H  
ATOM   2931 H16S  OL    65      75.414  56.222  38.473  1.00  0.00           H  
ATOM   2932 C117  OL    65      77.557  56.321  38.226  1.00  0.00           C  
ATOM   2933 H17R  OL    65      77.352  56.113  37.174  1.00  0.00           H  
ATOM   2934 H17S  OL    65      77.814  57.379  38.303  1.00  0.00           H  
ATOM   2935 C118  OL    65      78.755  55.469  38.662  1.00  0.00           C  
ATOM   2936 H18R  OL    65      79.632  55.746  38.075  1.00  0.00           H  
ATOM   2937 H18S  OL    65      78.550  54.409  38.493  1.00  0.00           H  
ATOM   2938 H18T  OL    65      78.963  55.628  39.724  1.00  0.00           H  
TER    2939       OL    65 
ATOM   2939 C116  PA    66      27.832  31.708  42.207  1.00  0.00           C  
ATOM   2940 H16R  PA    66      27.799  31.915  41.136  1.00  0.00           H  
ATOM   2941 H16S  PA    66      28.839  31.381  42.470  1.00  0.00           H  
ATOM   2942 H16T  PA    66      27.628  32.647  42.728  1.00  0.00           H  
ATOM   2943 C115  PA    66      26.772  30.655  42.584  1.00  0.00           C  
ATOM   2944 H15R  PA    66      25.799  31.066  42.317  1.00  0.00           H  
ATOM   2945 H15S  PA    66      26.772  30.499  43.665  1.00  0.00           H  
ATOM   2946 C114  PA    66      26.885  29.295  41.869  1.00  0.00           C  
ATOM   2947 H14R  PA    66      26.897  29.461  40.789  1.00  0.00           H  
ATOM   2948 H14S  PA    66      25.964  28.749  42.065  1.00  0.00           H  
ATOM   2949 C113  PA    66      28.085  28.406  42.278  1.00  0.00           C  
ATOM   2950 H13R  PA    66      28.882  29.005  42.723  1.00  0.00           H  
ATOM   2951 H13S  PA    66      28.496  27.962  41.371  1.00  0.00           H  
ATOM   2952 C112  PA    66      27.722  27.246  43.229  1.00  0.00           C  
ATOM   2953 H12R  PA    66      28.512  26.490  43.195  1.00  0.00           H  
ATOM   2954 H12S  PA    66      26.810  26.765  42.862  1.00  0.00           H  
ATOM   2955 C111  PA    66      27.541  27.688  44.696  1.00  0.00           C  
ATOM   2956 H11R  PA    66      26.822  28.506  44.748  1.00  0.00           H  
ATOM   2957 H11S  PA    66      28.494  28.059  45.084  1.00  0.00           H  
ATOM   2958 C110  PA    66      27.076  26.519  45.584  1.00  0.00           C  
ATOM   2959 H10R  PA    66      27.815  25.717  45.520  1.00  0.00           H  
ATOM   2960 H10S  PA    66      26.137  26.119  45.195  1.00  0.00           H  
ATOM   2961  C19  PA    66      26.893  26.907  47.064  1.00  0.00           C  
ATOM   2962  H9R  PA    66      27.753  27.493  47.391  1.00  0.00           H  
ATOM   2963  H9S  PA    66      26.901  25.994  47.659  1.00  0.00           H  
ATOM   2964  C18  PA    66      25.573  27.667  47.329  1.00  0.00           C  
ATOM   2965  H8R  PA    66      24.748  27.129  46.862  1.00  0.00           H  
ATOM   2966  H8S  PA    66      25.615  28.646  46.849  1.00  0.00           H  
ATOM   2967  C17  PA    66      25.268  27.823  48.835  1.00  0.00           C  
ATOM   2968  H7R  PA    66      26.104  28.321  49.331  1.00  0.00           H  
ATOM   2969  H7S  PA    66      25.178  26.833  49.286  1.00  0.00           H  
ATOM   2970  C16  PA    66      23.994  28.644  49.118  1.00  0.00           C  
ATOM   2971  H6R  PA    66      24.035  29.562  48.529  1.00  0.00           H  
ATOM   2972  H6S  PA    66      23.993  28.950  50.166  1.00  0.00           H  
ATOM   2973  C15  PA    66      22.651  27.964  48.788  1.00  0.00           C  
ATOM   2974  H5R  PA    66      22.607  27.763  47.716  1.00  0.00           H  
ATOM   2975  H5S  PA    66      21.875  28.700  48.994  1.00  0.00           H  
ATOM   2976  C14  PA    66      22.307  26.665  49.555  1.00  0.00           C  
ATOM   2977  H4R  PA    66      22.938  25.846  49.204  1.00  0.00           H  
ATOM   2978  H4S  PA    66      21.274  26.396  49.322  1.00  0.00           H  
ATOM   2979  C13  PA    66      22.440  26.752  51.084  1.00  0.00           C  
ATOM   2980  H3R  PA    66      21.831  27.570  51.473  1.00  0.00           H  
ATOM   2981  H3S  PA    66      23.481  26.954  51.327  1.00  0.00           H  
ATOM   2982  C12  PA    66      22.023  25.424  51.739  1.00  0.00           C  
ATOM   2983  H2R  PA    66      22.718  24.648  51.424  1.00  0.00           H  
ATOM   2984  H2S  PA    66      21.034  25.124  51.392  1.00  0.00           H  
ATOM   2985  C11  PE    67      22.004  25.449  53.246  1.00  0.00           C  
ATOM   2986  O12  PE    67      22.089  26.445  53.932  1.00  0.00           O  
ATOM   2987  O11  PE    67      21.876  24.200  53.720  1.00  0.00           O  
ATOM   2988  C1   PE    67      21.726  24.034  55.153  1.00  0.00           C  
ATOM   2989  HR   PE    67      20.890  24.646  55.501  1.00  0.00           H  
ATOM   2990  HS   PE    67      22.632  24.379  55.658  1.00  0.00           H  
ATOM   2991  C2   PE    67      21.475  22.538  55.494  1.00  0.00           C  
ATOM   2992  HX   PE    67      21.298  22.446  56.569  1.00  0.00           H  
ATOM   2993  C3   PE    67      22.679  21.634  55.122  1.00  0.00           C  
ATOM   2994  HA   PE    67      23.121  21.956  54.175  1.00  0.00           H  
ATOM   2995  HB   PE    67      22.318  20.610  54.996  1.00  0.00           H  
ATOM   2996  O31  PE    67      23.699  21.662  56.160  1.00  0.00           O  
ATOM   2997  P31  PE    67      23.654  20.651  57.395  1.00  0.00           P  
ATOM   2998  O32  PE    67      24.704  19.506  57.034  1.00  0.00           O  
ATOM   2999  C31  PE    67      24.456  18.103  57.316  1.00  0.00           C  
ATOM   3000  H1A  PE    67      25.354  17.562  57.008  1.00  0.00           H  
ATOM   3001  H1B  PE    67      23.595  17.742  56.743  1.00  0.00           H  
ATOM   3002  C32  PE    67      24.244  17.913  58.835  1.00  0.00           C  
ATOM   3003  H2A  PE    67      25.151  18.237  59.345  1.00  0.00           H  
ATOM   3004  H2B  PE    67      23.418  18.543  59.178  1.00  0.00           H  
ATOM   3005  N31  PE    67      23.971  16.504  59.313  1.00  0.00           N  
ATOM   3006 HN1A  PE    67      23.051  16.130  59.002  1.00  0.00           H  
ATOM   3007 HN1B  PE    67      24.701  15.823  59.012  1.00  0.00           H  
ATOM   3008 HN1C  PE    67      23.927  16.477  60.353  1.00  0.00           H  
ATOM   3009  O33  PE    67      24.148  21.363  58.601  1.00  0.00           O  
ATOM   3010  O34  PE    67      22.313  20.037  57.440  1.00  0.00           O  
ATOM   3011  O21  PE    67      20.323  21.994  54.787  1.00  0.00           O  
ATOM   3012  C21  PE    67      19.098  22.310  55.240  1.00  0.00           C  
ATOM   3013  O22  PE    67      18.871  23.201  56.038  1.00  0.00           O  
ATOM   3014  C12  OL    68      18.018  21.426  54.662  1.00  0.00           C  
ATOM   3015  H2R  OL    68      18.280  20.388  54.874  1.00  0.00           H  
ATOM   3016  H2S  OL    68      17.085  21.635  55.187  1.00  0.00           H  
ATOM   3017  C13  OL    68      17.803  21.601  53.144  1.00  0.00           C  
ATOM   3018  H3R  OL    68      18.664  21.216  52.596  1.00  0.00           H  
ATOM   3019  H3S  OL    68      16.949  20.978  52.872  1.00  0.00           H  
ATOM   3020  C14  OL    68      17.513  23.057  52.721  1.00  0.00           C  
ATOM   3021  H4R  OL    68      16.602  23.393  53.225  1.00  0.00           H  
ATOM   3022  H4S  OL    68      18.328  23.699  53.059  1.00  0.00           H  
ATOM   3023  C15  OL    68      17.357  23.260  51.198  1.00  0.00           C  
ATOM   3024  H5R  OL    68      16.900  24.237  51.025  1.00  0.00           H  
ATOM   3025  H5S  OL    68      18.342  23.296  50.726  1.00  0.00           H  
ATOM   3026  C16  OL    68      16.526  22.161  50.508  1.00  0.00           C  
ATOM   3027  H6R  OL    68      17.171  21.309  50.278  1.00  0.00           H  
ATOM   3028  H6S  OL    68      15.737  21.799  51.170  1.00  0.00           H  
ATOM   3029  C17  OL    68      15.848  22.656  49.225  1.00  0.00           C  
ATOM   3030  H7R  OL    68      15.267  21.839  48.800  1.00  0.00           H  
ATOM   3031  H7S  OL    68      15.138  23.436  49.489  1.00  0.00           H  
ATOM   3032  C18  OL    68      16.800  23.218  48.162  1.00  0.00           C  
ATOM   3033  H8R  OL    68      17.171  24.193  48.489  1.00  0.00           H  
ATOM   3034  H8S  OL    68      17.647  22.540  48.040  1.00  0.00           H  
ATOM   3035  C19  OL    68      16.044  23.324  46.860  1.00  0.00           C  
ATOM   3036  H9R  OL    68      15.286  22.559  46.708  1.00  0.00           H  
ATOM   3037 C110  OL    68      16.149  24.291  45.961  1.00  0.00           C  
ATOM   3038 H10R  OL    68      15.495  24.260  45.096  1.00  0.00           H  
ATOM   3039 C111  OL    68      17.212  25.363  45.890  1.00  0.00           C  
ATOM   3040 H11R  OL    68      16.836  26.263  46.377  1.00  0.00           H  
ATOM   3041 H11S  OL    68      18.138  25.063  46.390  1.00  0.00           H  
ATOM   3042 C112  OL    68      17.483  25.721  44.413  1.00  0.00           C  
ATOM   3043 H12R  OL    68      16.596  26.237  44.042  1.00  0.00           H  
ATOM   3044 H12S  OL    68      18.315  26.426  44.361  1.00  0.00           H  
ATOM   3045 C113  OL    68      17.779  24.505  43.502  1.00  0.00           C  
ATOM   3046 H13R  OL    68      18.623  23.955  43.923  1.00  0.00           H  
ATOM   3047 H13S  OL    68      16.925  23.823  43.511  1.00  0.00           H  
ATOM   3048 C114  OL    68      18.074  24.876  42.030  1.00  0.00           C  
ATOM   3049 H14R  OL    68      17.233  25.434  41.610  1.00  0.00           H  
ATOM   3050 H14S  OL    68      18.958  25.512  41.967  1.00  0.00           H  
ATOM   3051 C115  OL    68      18.322  23.613  41.192  1.00  0.00           C  
ATOM   3052 H15R  OL    68      19.134  23.041  41.648  1.00  0.00           H  
ATOM   3053 H15S  OL    68      17.427  22.986  41.212  1.00  0.00           H  
ATOM   3054 C116  OL    68      18.707  23.908  39.732  1.00  0.00           C  
ATOM   3055 H16R  OL    68      17.961  24.549  39.256  1.00  0.00           H  
ATOM   3056 H16S  OL    68      19.667  24.429  39.696  1.00  0.00           H  
ATOM   3057 C117  OL    68      18.820  22.577  38.977  1.00  0.00           C  
ATOM   3058 H17R  OL    68      19.497  21.926  39.532  1.00  0.00           H  
ATOM   3059 H17S  OL    68      17.840  22.095  38.957  1.00  0.00           H  
ATOM   3060 C118  OL    68      19.347  22.737  37.546  1.00  0.00           C  
ATOM   3061 H18R  OL    68      20.380  23.090  37.560  1.00  0.00           H  
ATOM   3062 H18S  OL    68      18.742  23.456  36.990  1.00  0.00           H  
ATOM   3063 H18T  OL    68      19.303  21.769  37.043  1.00  0.00           H  
TER    3064       OL    68 
ATOM   3064 C116  PA    69      50.431  75.043  40.576  1.00  0.00           C  
ATOM   3065 H16R  PA    69      50.195  75.044  39.512  1.00  0.00           H  
ATOM   3066 H16S  PA    69      49.906  74.198  41.024  1.00  0.00           H  
ATOM   3067 H16T  PA    69      51.509  74.896  40.685  1.00  0.00           H  
ATOM   3068 C115  PA    69      49.973  76.366  41.218  1.00  0.00           C  
ATOM   3069 H15R  PA    69      48.882  76.413  41.167  1.00  0.00           H  
ATOM   3070 H15S  PA    69      50.363  77.194  40.622  1.00  0.00           H  
ATOM   3071 C114  PA    69      50.450  76.573  42.672  1.00  0.00           C  
ATOM   3072 H14R  PA    69      50.055  77.532  43.016  1.00  0.00           H  
ATOM   3073 H14S  PA    69      51.541  76.652  42.671  1.00  0.00           H  
ATOM   3074 C113  PA    69      50.012  75.459  43.652  1.00  0.00           C  
ATOM   3075 H13R  PA    69      50.302  74.490  43.245  1.00  0.00           H  
ATOM   3076 H13S  PA    69      48.922  75.469  43.728  1.00  0.00           H  
ATOM   3077 C112  PA    69      50.629  75.578  45.064  1.00  0.00           C  
ATOM   3078 H12R  PA    69      50.387  76.551  45.494  1.00  0.00           H  
ATOM   3079 H12S  PA    69      51.715  75.522  44.974  1.00  0.00           H  
ATOM   3080 C111  PA    69      50.162  74.463  46.026  1.00  0.00           C  
ATOM   3081 H11R  PA    69      50.396  73.490  45.591  1.00  0.00           H  
ATOM   3082 H11S  PA    69      49.077  74.521  46.137  1.00  0.00           H  
ATOM   3083 C110  PA    69      50.791  74.549  47.431  1.00  0.00           C  
ATOM   3084 H10R  PA    69      51.883  74.549  47.363  1.00  0.00           H  
ATOM   3085 H10S  PA    69      50.506  73.657  47.993  1.00  0.00           H  
ATOM   3086  C19  PA    69      50.270  75.790  48.185  1.00  0.00           C  
ATOM   3087  H9R  PA    69      49.178  75.774  48.145  1.00  0.00           H  
ATOM   3088  H9S  PA    69      50.616  76.700  47.690  1.00  0.00           H  
ATOM   3089  C18  PA    69      50.702  75.842  49.659  1.00  0.00           C  
ATOM   3090  H8R  PA    69      51.759  76.114  49.711  1.00  0.00           H  
ATOM   3091  H8S  PA    69      50.581  74.857  50.114  1.00  0.00           H  
ATOM   3092  C17  PA    69      49.883  76.860  50.471  1.00  0.00           C  
ATOM   3093  H7R  PA    69      48.817  76.645  50.367  1.00  0.00           H  
ATOM   3094  H7S  PA    69      50.065  77.862  50.081  1.00  0.00           H  
ATOM   3095  C16  PA    69      50.261  76.804  51.958  1.00  0.00           C  
ATOM   3096  H6R  PA    69      51.342  76.938  52.038  1.00  0.00           H  
ATOM   3097  H6S  PA    69      50.014  75.812  52.341  1.00  0.00           H  
ATOM   3098  C15  PA    69      49.541  77.861  52.816  1.00  0.00           C  
ATOM   3099  H5R  PA    69      48.467  77.806  52.623  1.00  0.00           H  
ATOM   3100  H5S  PA    69      49.889  78.853  52.527  1.00  0.00           H  
ATOM   3101  C14  PA    69      49.785  77.697  54.326  1.00  0.00           C  
ATOM   3102  H4R  PA    69      49.370  76.740  54.647  1.00  0.00           H  
ATOM   3103  H4S  PA    69      49.229  78.475  54.854  1.00  0.00           H  
ATOM   3104  C13  PA    69      51.277  77.781  54.706  1.00  0.00           C  
ATOM   3105  H3R  PA    69      51.653  78.784  54.482  1.00  0.00           H  
ATOM   3106  H3S  PA    69      51.848  77.072  54.107  1.00  0.00           H  
ATOM   3107  C12  PA    69      51.534  77.444  56.185  1.00  0.00           C  
ATOM   3108  H2R  PA    69      51.301  76.398  56.385  1.00  0.00           H  
ATOM   3109  H2S  PA    69      50.887  78.057  56.815  1.00  0.00           H  
ATOM   3110  C11  PE    70      52.974  77.685  56.562  1.00  0.00           C  
ATOM   3111  O12  PE    70      53.300  78.458  57.444  1.00  0.00           O  
ATOM   3112  O11  PE    70      53.866  76.963  55.847  1.00  0.00           O  
ATOM   3113  C1   PE    70      55.257  77.187  56.219  1.00  0.00           C  
ATOM   3114  HR   PE    70      55.362  76.955  57.281  1.00  0.00           H  
ATOM   3115  HS   PE    70      55.484  78.244  56.056  1.00  0.00           H  
ATOM   3116  C2   PE    70      56.279  76.312  55.452  1.00  0.00           C  
ATOM   3117  HX   PE    70      55.977  75.267  55.564  1.00  0.00           H  
ATOM   3118  C3   PE    70      57.699  76.501  56.059  1.00  0.00           C  
ATOM   3119  HA   PE    70      58.436  76.149  55.339  1.00  0.00           H  
ATOM   3120  HB   PE    70      57.805  75.893  56.964  1.00  0.00           H  
ATOM   3121  O31  PE    70      57.987  77.903  56.351  1.00  0.00           O  
ATOM   3122  P31  PE    70      58.092  78.476  57.843  1.00  0.00           P  
ATOM   3123  O32  PE    70      59.642  78.320  58.212  1.00  0.00           O  
ATOM   3124  C31  PE    70      60.621  79.378  58.022  1.00  0.00           C  
ATOM   3125  H1A  PE    70      60.532  79.822  57.025  1.00  0.00           H  
ATOM   3126  H1B  PE    70      61.629  78.962  58.124  1.00  0.00           H  
ATOM   3127  C32  PE    70      60.425  80.442  59.119  1.00  0.00           C  
ATOM   3128  H2A  PE    70      61.188  81.221  59.036  1.00  0.00           H  
ATOM   3129  H2B  PE    70      59.450  80.915  59.006  1.00  0.00           H  
ATOM   3130  N31  PE    70      60.476  79.887  60.521  1.00  0.00           N  
ATOM   3131 HN1A  PE    70      60.373  80.646  61.224  1.00  0.00           H  
ATOM   3132 HN1B  PE    70      59.687  79.232  60.707  1.00  0.00           H  
ATOM   3133 HN1C  PE    70      61.351  79.364  60.720  1.00  0.00           H  
ATOM   3134  O33  PE    70      57.703  79.909  57.809  1.00  0.00           O  
ATOM   3135  O34  PE    70      57.307  77.598  58.749  1.00  0.00           O  
ATOM   3136  O21  PE    70      56.329  76.688  54.037  1.00  0.00           O  
ATOM   3137  C21  PE    70      56.510  75.722  53.117  1.00  0.00           C  
ATOM   3138  O22  PE    70      56.465  74.534  53.374  1.00  0.00           O  
ATOM   3139  C12  OL    71      56.809  76.274  51.738  1.00  0.00           C  
ATOM   3140  H2R  OL    71      56.847  77.364  51.778  1.00  0.00           H  
ATOM   3141  H2S  OL    71      57.799  75.942  51.421  1.00  0.00           H  
ATOM   3142  C13  OL    71      55.771  75.835  50.689  1.00  0.00           C  
ATOM   3143  H3R  OL    71      55.807  74.750  50.567  1.00  0.00           H  
ATOM   3144  H3S  OL    71      54.768  76.102  51.033  1.00  0.00           H  
ATOM   3145  C14  OL    71      56.066  76.515  49.339  1.00  0.00           C  
ATOM   3146  H4R  OL    71      55.955  77.594  49.470  1.00  0.00           H  
ATOM   3147  H4S  OL    71      57.105  76.318  49.063  1.00  0.00           H  
ATOM   3148  C15  OL    71      55.157  76.028  48.194  1.00  0.00           C  
ATOM   3149  H5R  OL    71      55.296  74.952  48.073  1.00  0.00           H  
ATOM   3150  H5S  OL    71      54.109  76.201  48.451  1.00  0.00           H  
ATOM   3151  C16  OL    71      55.474  76.714  46.851  1.00  0.00           C  
ATOM   3152  H6R  OL    71      55.401  77.798  46.967  1.00  0.00           H  
ATOM   3153  H6S  OL    71      56.496  76.468  46.556  1.00  0.00           H  
ATOM   3154  C17  OL    71      54.490  76.259  45.758  1.00  0.00           C  
ATOM   3155  H7R  OL    71      54.458  75.166  45.750  1.00  0.00           H  
ATOM   3156  H7S  OL    71      53.495  76.602  46.047  1.00  0.00           H  
ATOM   3157  C18  OL    71      54.800  76.741  44.320  1.00  0.00           C  
ATOM   3158  H8R  OL    71      55.663  76.205  43.922  1.00  0.00           H  
ATOM   3159  H8S  OL    71      53.955  76.446  43.695  1.00  0.00           H  
ATOM   3160  C19  OL    71      54.963  78.244  44.180  1.00  0.00           C  
ATOM   3161  H9R  OL    71      54.049  78.817  44.315  1.00  0.00           H  
ATOM   3162 C110  OL    71      56.064  78.882  43.786  1.00  0.00           C  
ATOM   3163 H10R  OL    71      56.014  79.957  43.618  1.00  0.00           H  
ATOM   3164 C111  OL    71      57.424  78.248  43.556  1.00  0.00           C  
ATOM   3165 H11R  OL    71      58.216  78.948  43.838  1.00  0.00           H  
ATOM   3166 H11S  OL    71      57.540  77.360  44.178  1.00  0.00           H  
ATOM   3167 C112  OL    71      57.557  77.886  42.068  1.00  0.00           C  
ATOM   3168 H12R  OL    71      56.616  77.442  41.738  1.00  0.00           H  
ATOM   3169 H12S  OL    71      57.674  78.826  41.529  1.00  0.00           H  
ATOM   3170 C113  OL    71      58.704  76.934  41.665  1.00  0.00           C  
ATOM   3171 H13R  OL    71      59.673  77.376  41.900  1.00  0.00           H  
ATOM   3172 H13S  OL    71      58.638  76.005  42.239  1.00  0.00           H  
ATOM   3173 C114  OL    71      58.604  76.616  40.153  1.00  0.00           C  
ATOM   3174 H14R  OL    71      59.405  75.944  39.851  1.00  0.00           H  
ATOM   3175 H14S  OL    71      57.670  76.075  39.995  1.00  0.00           H  
ATOM   3176 C115  OL    71      58.611  77.846  39.214  1.00  0.00           C  
ATOM   3177 H15R  OL    71      58.487  77.509  38.184  1.00  0.00           H  
ATOM   3178 H15S  OL    71      57.745  78.476  39.429  1.00  0.00           H  
ATOM   3179 C116  OL    71      59.886  78.709  39.288  1.00  0.00           C  
ATOM   3180 H16R  OL    71      60.165  78.877  40.330  1.00  0.00           H  
ATOM   3181 H16S  OL    71      60.709  78.173  38.810  1.00  0.00           H  
ATOM   3182 C117  OL    71      59.664  80.068  38.593  1.00  0.00           C  
ATOM   3183 H17R  OL    71      59.590  79.926  37.511  1.00  0.00           H  
ATOM   3184 H17S  OL    71      58.717  80.490  38.940  1.00  0.00           H  
ATOM   3185 C118  OL    71      60.768  81.087  38.911  1.00  0.00           C  
ATOM   3186 H18R  OL    71      61.731  80.762  38.518  1.00  0.00           H  
ATOM   3187 H18S  OL    71      60.851  81.214  39.992  1.00  0.00           H  
ATOM   3188 H18T  OL    71      60.534  82.055  38.465  1.00  0.00           H  
TER    3189       OL    71 
ATOM   3189 C116  PA    72      39.033   5.353  41.885  1.00  0.00           C  
ATOM   3190 H16R  PA    72      38.886   4.498  42.548  1.00  0.00           H  
ATOM   3191 H16S  PA    72      38.976   5.002  40.852  1.00  0.00           H  
ATOM   3192 H16T  PA    72      38.236   6.073  42.064  1.00  0.00           H  
ATOM   3193 C115  PA    72      40.395   6.004  42.152  1.00  0.00           C  
ATOM   3194 H15R  PA    72      40.579   6.812  41.441  1.00  0.00           H  
ATOM   3195 H15S  PA    72      41.164   5.246  41.986  1.00  0.00           H  
ATOM   3196 C114  PA    72      40.513   6.529  43.596  1.00  0.00           C  
ATOM   3197 H14R  PA    72      41.574   6.638  43.826  1.00  0.00           H  
ATOM   3198 H14S  PA    72      40.114   5.771  44.273  1.00  0.00           H  
ATOM   3199 C113  PA    72      39.815   7.879  43.886  1.00  0.00           C  
ATOM   3200 H13R  PA    72      38.743   7.811  43.692  1.00  0.00           H  
ATOM   3201 H13S  PA    72      40.209   8.649  43.216  1.00  0.00           H  
ATOM   3202 C112  PA    72      40.034   8.292  45.363  1.00  0.00           C  
ATOM   3203 H12R  PA    72      41.099   8.217  45.590  1.00  0.00           H  
ATOM   3204 H12S  PA    72      39.531   7.577  46.014  1.00  0.00           H  
ATOM   3205 C111  PA    72      39.531   9.718  45.682  1.00  0.00           C  
ATOM   3206 H11R  PA    72      38.534   9.835  45.260  1.00  0.00           H  
ATOM   3207 H11S  PA    72      40.181  10.437  45.178  1.00  0.00           H  
ATOM   3208 C110  PA    72      39.465  10.088  47.183  1.00  0.00           C  
ATOM   3209 H10R  PA    72      39.246  11.156  47.274  1.00  0.00           H  
ATOM   3210 H10S  PA    72      40.444   9.924  47.635  1.00  0.00           H  
ATOM   3211  C19  PA    72      38.413   9.301  47.993  1.00  0.00           C  
ATOM   3212  H9R  PA    72      38.691   8.247  47.985  1.00  0.00           H  
ATOM   3213  H9S  PA    72      37.428   9.374  47.521  1.00  0.00           H  
ATOM   3214  C18  PA    72      38.315   9.820  49.446  1.00  0.00           C  
ATOM   3215  H8R  PA    72      37.733  10.744  49.434  1.00  0.00           H  
ATOM   3216  H8S  PA    72      39.301  10.088  49.825  1.00  0.00           H  
ATOM   3217  C17  PA    72      37.675   8.809  50.421  1.00  0.00           C  
ATOM   3218  H7R  PA    72      36.830   8.336  49.922  1.00  0.00           H  
ATOM   3219  H7S  PA    72      37.286   9.348  51.288  1.00  0.00           H  
ATOM   3220  C16  PA    72      38.657   7.709  50.885  1.00  0.00           C  
ATOM   3221  H6R  PA    72      39.553   8.156  51.322  1.00  0.00           H  
ATOM   3222  H6S  PA    72      38.987   7.156  50.002  1.00  0.00           H  
ATOM   3223  C15  PA    72      38.060   6.712  51.905  1.00  0.00           C  
ATOM   3224  H5R  PA    72      38.770   5.894  52.025  1.00  0.00           H  
ATOM   3225  H5S  PA    72      37.151   6.270  51.495  1.00  0.00           H  
ATOM   3226  C14  PA    72      37.774   7.296  53.308  1.00  0.00           C  
ATOM   3227  H4R  PA    72      37.108   8.157  53.227  1.00  0.00           H  
ATOM   3228  H4S  PA    72      38.711   7.652  53.740  1.00  0.00           H  
ATOM   3229  C13  PA    72      37.141   6.244  54.248  1.00  0.00           C  
ATOM   3230  H3R  PA    72      37.751   5.337  54.232  1.00  0.00           H  
ATOM   3231  H3S  PA    72      36.160   5.964  53.864  1.00  0.00           H  
ATOM   3232  C12  PA    72      36.998   6.669  55.725  1.00  0.00           C  
ATOM   3233  H2R  PA    72      36.654   5.802  56.285  1.00  0.00           H  
ATOM   3234  H2S  PA    72      37.964   6.954  56.146  1.00  0.00           H  
ATOM   3235  C11  PS    73      36.010   7.764  56.018  1.00  0.00           C  
ATOM   3236  O12  PS    73      35.440   8.456  55.193  1.00  0.00           O  
ATOM   3237  O11  PS    73      35.850   7.906  57.342  1.00  0.00           O  
ATOM   3238  C1   PS    73      34.903   8.878  57.862  1.00  0.00           C  
ATOM   3239  HR   PS    73      34.795   9.720  57.179  1.00  0.00           H  
ATOM   3240  HS   PS    73      35.321   9.249  58.801  1.00  0.00           H  
ATOM   3241  C2   PS    73      33.526   8.220  58.158  1.00  0.00           C  
ATOM   3242  HX   PS    73      32.872   8.931  58.664  1.00  0.00           H  
ATOM   3243  C3   PS    73      33.740   7.033  59.109  1.00  0.00           C  
ATOM   3244  HA   PS    73      34.126   7.426  60.052  1.00  0.00           H  
ATOM   3245  HB   PS    73      34.503   6.376  58.695  1.00  0.00           H  
ATOM   3246  O31  PS    73      32.531   6.241  59.320  1.00  0.00           O  
ATOM   3247  P31  PS    73      31.406   6.715  60.321  1.00  0.00           P  
ATOM   3248  O32  PS    73      32.284   7.093  61.599  1.00  0.00           O  
ATOM   3249  C31  PS    73      33.128   6.112  62.263  1.00  0.00           C  
ATOM   3250  H1A  PS    73      34.048   6.595  62.607  1.00  0.00           H  
ATOM   3251  H1B  PS    73      33.393   5.305  61.570  1.00  0.00           H  
ATOM   3252  C32  PS    73      32.396   5.532  63.473  1.00  0.00           C  
ATOM   3253  H2A  PS    73      31.628   4.851  63.108  1.00  0.00           H  
ATOM   3254  N31  PS    73      31.667   6.608  64.262  1.00  0.00           N  
ATOM   3255 HN1A  PS    73      31.179   6.211  65.089  1.00  0.00           H  
ATOM   3256 HN1B  PS    73      32.295   7.371  64.598  1.00  0.00           H  
ATOM   3257 HN1C  PS    73      30.941   7.057  63.665  1.00  0.00           H  
ATOM   3258  C33  PS    73      33.398   4.661  64.229  1.00  0.00           C  
ATOM   3259  O33  PS    73      30.763   7.937  59.766  1.00  0.00           O  
ATOM   3260  O34  PS    73      30.563   5.550  60.638  1.00  0.00           O  
ATOM   3261  O21  PS    73      32.898   7.720  56.947  1.00  0.00           O  
ATOM   3262  C21  PS    73      32.254   8.599  56.173  1.00  0.00           C  
ATOM   3263  O22  PS    73      32.088   9.766  56.483  1.00  0.00           O  
ATOM   3264  O35  PS    73      33.797   3.636  63.712  1.00  0.00           O  
ATOM   3265  O36  PS    73      33.929   5.055  65.251  1.00  0.00           O  
ATOM   3266  C12  OL    74      31.873   8.020  54.832  1.00  0.00           C  
ATOM   3267  H2R  OL    74      32.333   7.037  54.700  1.00  0.00           H  
ATOM   3268  H2S  OL    74      30.790   7.890  54.796  1.00  0.00           H  
ATOM   3269  C13  OL    74      32.355   8.970  53.719  1.00  0.00           C  
ATOM   3270  H3R  OL    74      31.954   9.964  53.910  1.00  0.00           H  
ATOM   3271  H3S  OL    74      33.438   9.074  53.776  1.00  0.00           H  
ATOM   3272  C14  OL    74      31.986   8.518  52.298  1.00  0.00           C  
ATOM   3273  H4R  OL    74      30.931   8.239  52.264  1.00  0.00           H  
ATOM   3274  H4S  OL    74      32.113   9.363  51.620  1.00  0.00           H  
ATOM   3275  C15  OL    74      32.883   7.356  51.829  1.00  0.00           C  
ATOM   3276  H5R  OL    74      33.931   7.656  51.906  1.00  0.00           H  
ATOM   3277  H5S  OL    74      32.749   6.507  52.502  1.00  0.00           H  
ATOM   3278  C16  OL    74      32.591   6.896  50.388  1.00  0.00           C  
ATOM   3279  H6R  OL    74      33.234   6.048  50.145  1.00  0.00           H  
ATOM   3280  H6S  OL    74      31.565   6.526  50.338  1.00  0.00           H  
ATOM   3281  C17  OL    74      32.751   7.979  49.303  1.00  0.00           C  
ATOM   3282  H7R  OL    74      32.474   7.515  48.356  1.00  0.00           H  
ATOM   3283  H7S  OL    74      32.035   8.782  49.480  1.00  0.00           H  
ATOM   3284  C18  OL    74      34.166   8.581  49.158  1.00  0.00           C  
ATOM   3285  H8R  OL    74      34.479   9.050  50.096  1.00  0.00           H  
ATOM   3286  H8S  OL    74      34.880   7.788  48.942  1.00  0.00           H  
ATOM   3287  C19  OL    74      34.213   9.634  48.069  1.00  0.00           C  
ATOM   3288  H9R  OL    74      34.265  10.653  48.442  1.00  0.00           H  
ATOM   3289 C110  OL    74      34.217   9.422  46.754  1.00  0.00           C  
ATOM   3290 H10R  OL    74      34.265  10.268  46.071  1.00  0.00           H  
ATOM   3291 C111  OL    74      34.245   8.069  46.085  1.00  0.00           C  
ATOM   3292 H11R  OL    74      34.399   7.293  46.832  1.00  0.00           H  
ATOM   3293 H11S  OL    74      33.294   7.878  45.581  1.00  0.00           H  
ATOM   3294 C112  OL    74      35.390   8.044  45.056  1.00  0.00           C  
ATOM   3295 H12R  OL    74      35.100   8.649  44.192  1.00  0.00           H  
ATOM   3296 H12S  OL    74      36.258   8.539  45.494  1.00  0.00           H  
ATOM   3297 C113  OL    74      35.806   6.640  44.567  1.00  0.00           C  
ATOM   3298 H13R  OL    74      35.095   6.291  43.822  1.00  0.00           H  
ATOM   3299 H13S  OL    74      36.769   6.740  44.064  1.00  0.00           H  
ATOM   3300 C114  OL    74      35.944   5.546  45.647  1.00  0.00           C  
ATOM   3301 H14R  OL    74      34.976   5.341  46.109  1.00  0.00           H  
ATOM   3302 H14S  OL    74      36.258   4.627  45.148  1.00  0.00           H  
ATOM   3303 C115  OL    74      36.990   5.907  46.717  1.00  0.00           C  
ATOM   3304 H15R  OL    74      37.958   5.962  46.218  1.00  0.00           H  
ATOM   3305 H15S  OL    74      36.778   6.892  47.136  1.00  0.00           H  
ATOM   3306 C116  OL    74      37.089   4.891  47.870  1.00  0.00           C  
ATOM   3307 H16R  OL    74      37.096   3.879  47.464  1.00  0.00           H  
ATOM   3308 H16S  OL    74      38.039   5.037  48.386  1.00  0.00           H  
ATOM   3309 C117  OL    74      35.952   5.020  48.898  1.00  0.00           C  
ATOM   3310 H17R  OL    74      35.982   6.013  49.349  1.00  0.00           H  
ATOM   3311 H17S  OL    74      34.987   4.900  48.401  1.00  0.00           H  
ATOM   3312 C118  OL    74      36.079   3.987  50.026  1.00  0.00           C  
ATOM   3313 H18R  OL    74      36.971   4.185  50.624  1.00  0.00           H  
ATOM   3314 H18S  OL    74      36.162   2.975  49.629  1.00  0.00           H  
ATOM   3315 H18T  OL    74      35.200   4.039  50.673  1.00  0.00           H  
TER    3316       OL    74 
ATOM   3316 C116  PA    75      41.695  57.705  41.783  1.00  0.00           C  
ATOM   3317 H16R  PA    75      42.034  56.935  41.085  1.00  0.00           H  
ATOM   3318 H16S  PA    75      42.375  57.727  42.635  1.00  0.00           H  
ATOM   3319 H16T  PA    75      41.770  58.664  41.265  1.00  0.00           H  
ATOM   3320 C115  PA    75      40.235  57.479  42.243  1.00  0.00           C  
ATOM   3321 H15R  PA    75      39.583  57.748  41.411  1.00  0.00           H  
ATOM   3322 H15S  PA    75      39.998  58.173  43.053  1.00  0.00           H  
ATOM   3323 C114  PA    75      39.869  56.033  42.662  1.00  0.00           C  
ATOM   3324 H14R  PA    75      40.176  55.353  41.866  1.00  0.00           H  
ATOM   3325 H14S  PA    75      38.782  55.962  42.746  1.00  0.00           H  
ATOM   3326 C113  PA    75      40.472  55.541  43.989  1.00  0.00           C  
ATOM   3327 H13R  PA    75      41.535  55.786  44.020  1.00  0.00           H  
ATOM   3328 H13S  PA    75      40.398  54.451  44.052  1.00  0.00           H  
ATOM   3329 C112  PA    75      39.758  56.132  45.216  1.00  0.00           C  
ATOM   3330 H12R  PA    75      38.794  55.630  45.342  1.00  0.00           H  
ATOM   3331 H12S  PA    75      39.565  57.194  45.051  1.00  0.00           H  
ATOM   3332 C111  PA    75      40.645  55.920  46.459  1.00  0.00           C  
ATOM   3333 H11R  PA    75      41.637  56.324  46.244  1.00  0.00           H  
ATOM   3334 H11S  PA    75      40.765  54.844  46.609  1.00  0.00           H  
ATOM   3335 C110  PA    75      40.152  56.543  47.781  1.00  0.00           C  
ATOM   3336 H10R  PA    75      40.945  56.407  48.519  1.00  0.00           H  
ATOM   3337 H10S  PA    75      39.289  55.981  48.144  1.00  0.00           H  
ATOM   3338  C19  PA    75      39.799  58.045  47.674  1.00  0.00           C  
ATOM   3339  H9R  PA    75      38.951  58.152  46.994  1.00  0.00           H  
ATOM   3340  H9S  PA    75      40.632  58.594  47.228  1.00  0.00           H  
ATOM   3341  C18  PA    75      39.389  58.688  49.018  1.00  0.00           C  
ATOM   3342  H8R  PA    75      38.847  57.947  49.607  1.00  0.00           H  
ATOM   3343  H8S  PA    75      38.668  59.483  48.814  1.00  0.00           H  
ATOM   3344  C17  PA    75      40.533  59.320  49.845  1.00  0.00           C  
ATOM   3345  H7R  PA    75      40.077  59.847  50.686  1.00  0.00           H  
ATOM   3346  H7S  PA    75      41.005  60.087  49.231  1.00  0.00           H  
ATOM   3347  C16  PA    75      41.628  58.340  50.336  1.00  0.00           C  
ATOM   3348  H6R  PA    75      42.196  57.993  49.473  1.00  0.00           H  
ATOM   3349  H6S  PA    75      41.158  57.461  50.783  1.00  0.00           H  
ATOM   3350  C15  PA    75      42.647  58.914  51.346  1.00  0.00           C  
ATOM   3351  H5R  PA    75      43.125  59.802  50.927  1.00  0.00           H  
ATOM   3352  H5S  PA    75      43.434  58.175  51.484  1.00  0.00           H  
ATOM   3353  C14  PA    75      42.022  59.234  52.718  1.00  0.00           C  
ATOM   3354  H4R  PA    75      41.362  58.410  53.001  1.00  0.00           H  
ATOM   3355  H4S  PA    75      41.402  60.126  52.618  1.00  0.00           H  
ATOM   3356  C13  PA    75      43.029  59.429  53.872  1.00  0.00           C  
ATOM   3357  H3R  PA    75      43.866  60.071  53.574  1.00  0.00           H  
ATOM   3358  H3S  PA    75      43.433  58.454  54.156  1.00  0.00           H  
ATOM   3359  C12  PA    75      42.300  60.011  55.097  1.00  0.00           C  
ATOM   3360  H2R  PA    75      41.453  59.366  55.337  1.00  0.00           H  
ATOM   3361  H2S  PA    75      41.914  61.010  54.884  1.00  0.00           H  
ATOM   3362  C11  PS    76      43.191  60.084  56.303  1.00  0.00           C  
ATOM   3363  O12  PS    76      43.013  59.396  57.289  1.00  0.00           O  
ATOM   3364  O11  PS    76      44.159  61.009  56.169  1.00  0.00           O  
ATOM   3365  C1   PS    76      45.098  61.209  57.262  1.00  0.00           C  
ATOM   3366  HR   PS    76      44.592  61.105  58.225  1.00  0.00           H  
ATOM   3367  HS   PS    76      45.459  62.234  57.167  1.00  0.00           H  
ATOM   3368  C2   PS    76      46.325  60.265  57.165  1.00  0.00           C  
ATOM   3369  HX   PS    76      46.017  59.224  57.271  1.00  0.00           H  
ATOM   3370  C3   PS    76      47.349  60.549  58.283  1.00  0.00           C  
ATOM   3371  HA   PS    76      47.439  61.620  58.482  1.00  0.00           H  
ATOM   3372  HB   PS    76      48.316  60.173  57.948  1.00  0.00           H  
ATOM   3373  O31  PS    76      46.999  59.867  59.519  1.00  0.00           O  
ATOM   3374  P31  PS    76      48.093  59.607  60.651  1.00  0.00           P  
ATOM   3375  O32  PS    76      48.663  58.141  60.313  1.00  0.00           O  
ATOM   3376  C31  PS    76      48.013  56.924  60.788  1.00  0.00           C  
ATOM   3377  H1A  PS    76      48.166  56.124  60.056  1.00  0.00           H  
ATOM   3378  H1B  PS    76      46.935  57.098  60.886  1.00  0.00           H  
ATOM   3379  C32  PS    76      48.596  56.465  62.146  1.00  0.00           C  
ATOM   3380  H2A  PS    76      48.330  57.192  62.914  1.00  0.00           H  
ATOM   3381  N31  PS    76      50.123  56.411  62.165  1.00  0.00           N  
ATOM   3382 HN1A  PS    76      50.473  56.055  63.082  1.00  0.00           H  
ATOM   3383 HN1B  PS    76      50.515  55.765  61.449  1.00  0.00           H  
ATOM   3384 HN1C  PS    76      50.549  57.350  62.010  1.00  0.00           H  
ATOM   3385  C33  PS    76      47.871  55.190  62.571  1.00  0.00           C  
ATOM   3386  O33  PS    76      49.212  60.562  60.458  1.00  0.00           O  
ATOM   3387  O34  PS    76      47.394  59.592  61.954  1.00  0.00           O  
ATOM   3388  O21  PS    76      47.024  60.498  55.912  1.00  0.00           O  
ATOM   3389  C21  PS    76      47.052  59.502  55.011  1.00  0.00           C  
ATOM   3390  O22  PS    76      46.432  58.460  55.115  1.00  0.00           O  
ATOM   3391  O35  PS    76      46.678  55.257  62.813  1.00  0.00           O  
ATOM   3392  O36  PS    76      48.519  54.240  62.959  1.00  0.00           O  
ATOM   3393  C12  OL    77      47.971  59.817  53.852  1.00  0.00           C  
ATOM   3394  H2R  OL    77      47.401  60.301  53.057  1.00  0.00           H  
ATOM   3395  H2S  OL    77      48.722  60.537  54.185  1.00  0.00           H  
ATOM   3396  C13  OL    77      48.686  58.553  53.320  1.00  0.00           C  
ATOM   3397  H3R  OL    77      49.299  58.150  54.131  1.00  0.00           H  
ATOM   3398  H3S  OL    77      47.949  57.792  53.055  1.00  0.00           H  
ATOM   3399  C14  OL    77      49.573  58.864  52.091  1.00  0.00           C  
ATOM   3400  H4R  OL    77      48.962  59.333  51.317  1.00  0.00           H  
ATOM   3401  H4S  OL    77      50.323  59.591  52.404  1.00  0.00           H  
ATOM   3402  C15  OL    77      50.298  57.651  51.465  1.00  0.00           C  
ATOM   3403  H5R  OL    77      50.830  57.116  52.256  1.00  0.00           H  
ATOM   3404  H5S  OL    77      49.561  56.962  51.048  1.00  0.00           H  
ATOM   3405  C16  OL    77      51.322  58.051  50.370  1.00  0.00           C  
ATOM   3406  H6R  OL    77      51.878  58.920  50.721  1.00  0.00           H  
ATOM   3407  H6S  OL    77      52.048  57.241  50.289  1.00  0.00           H  
ATOM   3408  C17  OL    77      50.732  58.325  48.961  1.00  0.00           C  
ATOM   3409  H7R  OL    77      50.535  57.366  48.472  1.00  0.00           H  
ATOM   3410  H7S  OL    77      49.779  58.846  49.055  1.00  0.00           H  
ATOM   3411  C18  OL    77      51.640  59.148  48.021  1.00  0.00           C  
ATOM   3412  H8R  OL    77      51.779  60.161  48.404  1.00  0.00           H  
ATOM   3413  H8S  OL    77      52.618  58.666  47.997  1.00  0.00           H  
ATOM   3414  C19  OL    77      51.041  59.153  46.625  1.00  0.00           C  
ATOM   3415  H9R  OL    77      50.625  58.196  46.325  1.00  0.00           H  
ATOM   3416 C110  OL    77      50.911  60.167  45.773  1.00  0.00           C  
ATOM   3417 H10R  OL    77      50.413  59.973  44.826  1.00  0.00           H  
ATOM   3418 C111  OL    77      51.451  61.578  45.894  1.00  0.00           C  
ATOM   3419 H11R  OL    77      52.033  61.723  46.803  1.00  0.00           H  
ATOM   3420 H11S  OL    77      52.137  61.743  45.058  1.00  0.00           H  
ATOM   3421 C112  OL    77      50.329  62.638  45.791  1.00  0.00           C  
ATOM   3422 H12R  OL    77      50.787  63.629  45.733  1.00  0.00           H  
ATOM   3423 H12S  OL    77      49.776  62.487  44.861  1.00  0.00           H  
ATOM   3424 C113  OL    77      49.318  62.648  46.960  1.00  0.00           C  
ATOM   3425 H13R  OL    77      48.544  63.387  46.740  1.00  0.00           H  
ATOM   3426 H13S  OL    77      48.821  61.679  47.032  1.00  0.00           H  
ATOM   3427 C114  OL    77      49.998  63.018  48.292  1.00  0.00           C  
ATOM   3428 H14R  OL    77      50.754  62.274  48.537  1.00  0.00           H  
ATOM   3429 H14S  OL    77      50.515  63.968  48.150  1.00  0.00           H  
ATOM   3430 C115  OL    77      49.040  63.184  49.484  1.00  0.00           C  
ATOM   3431 H15R  OL    77      48.245  63.867  49.176  1.00  0.00           H  
ATOM   3432 H15S  OL    77      48.570  62.232  49.746  1.00  0.00           H  
ATOM   3433 C116  OL    77      49.772  63.796  50.702  1.00  0.00           C  
ATOM   3434 H16R  OL    77      50.583  64.435  50.348  1.00  0.00           H  
ATOM   3435 H16S  OL    77      49.082  64.458  51.218  1.00  0.00           H  
ATOM   3436 C117  OL    77      50.350  62.800  51.728  1.00  0.00           C  
ATOM   3437 H17R  OL    77      50.913  63.371  52.469  1.00  0.00           H  
ATOM   3438 H17S  OL    77      49.548  62.280  52.256  1.00  0.00           H  
ATOM   3439 C118  OL    77      51.282  61.760  51.103  1.00  0.00           C  
ATOM   3440 H18R  OL    77      51.825  61.228  51.886  1.00  0.00           H  
ATOM   3441 H18S  OL    77      52.006  62.245  50.450  1.00  0.00           H  
ATOM   3442 H18T  OL    77      50.697  61.052  50.513  1.00  0.00           H  
TER    3443       OL    77 
ATOM   3443 C116  PA    78       6.209  12.850  42.147  1.00  0.00           C  
ATOM   3444 H16R  PA    78       5.485  12.038  42.101  1.00  0.00           H  
ATOM   3445 H16S  PA    78       6.227  13.361  41.180  1.00  0.00           H  
ATOM   3446 H16T  PA    78       5.868  13.563  42.900  1.00  0.00           H  
ATOM   3447 C115  PA    78       7.604  12.300  42.504  1.00  0.00           C  
ATOM   3448 H15R  PA    78       8.247  13.145  42.750  1.00  0.00           H  
ATOM   3449 H15S  PA    78       8.024  11.812  41.620  1.00  0.00           H  
ATOM   3450 C114  PA    78       7.553  11.300  43.687  1.00  0.00           C  
ATOM   3451 H14R  PA    78       7.007  10.414  43.357  1.00  0.00           H  
ATOM   3452 H14S  PA    78       6.977  11.751  44.497  1.00  0.00           H  
ATOM   3453 C113  PA    78       8.920  10.852  44.264  1.00  0.00           C  
ATOM   3454 H13R  PA    78       9.515  11.734  44.513  1.00  0.00           H  
ATOM   3455 H13S  PA    78       9.468  10.288  43.507  1.00  0.00           H  
ATOM   3456 C112  PA    78       8.763   9.966  45.526  1.00  0.00           C  
ATOM   3457 H12R  PA    78       8.158   9.101  45.262  1.00  0.00           H  
ATOM   3458 H12S  PA    78       8.217  10.525  46.288  1.00  0.00           H  
ATOM   3459 C111  PA    78      10.102   9.452  46.109  1.00  0.00           C  
ATOM   3460 H11R  PA    78      10.699  10.289  46.478  1.00  0.00           H  
ATOM   3461 H11S  PA    78      10.657   8.990  45.290  1.00  0.00           H  
ATOM   3462 C110  PA    78       9.963   8.389  47.226  1.00  0.00           C  
ATOM   3463 H10R  PA    78      10.954   7.998  47.470  1.00  0.00           H  
ATOM   3464 H10S  PA    78       9.393   7.543  46.836  1.00  0.00           H  
ATOM   3465  C19  PA    78       9.276   8.838  48.532  1.00  0.00           C  
ATOM   3466  H9R  PA    78       9.162   7.943  49.145  1.00  0.00           H  
ATOM   3467  H9S  PA    78       8.273   9.204  48.307  1.00  0.00           H  
ATOM   3468  C18  PA    78      10.012   9.892  49.386  1.00  0.00           C  
ATOM   3469  H8R  PA    78      10.073  10.831  48.833  1.00  0.00           H  
ATOM   3470  H8S  PA    78      11.030   9.551  49.586  1.00  0.00           H  
ATOM   3471  C17  PA    78       9.254  10.102  50.720  1.00  0.00           C  
ATOM   3472  H7R  PA    78       9.249   9.162  51.275  1.00  0.00           H  
ATOM   3473  H7S  PA    78       8.213  10.335  50.490  1.00  0.00           H  
ATOM   3474  C16  PA    78       9.785  11.227  51.633  1.00  0.00           C  
ATOM   3475  H6R  PA    78       9.757  12.158  51.066  1.00  0.00           H  
ATOM   3476  H6S  PA    78      10.826  11.040  51.908  1.00  0.00           H  
ATOM   3477  C15  PA    78       8.919  11.379  52.907  1.00  0.00           C  
ATOM   3478  H5R  PA    78       9.102  10.543  53.586  1.00  0.00           H  
ATOM   3479  H5S  PA    78       7.863  11.327  52.634  1.00  0.00           H  
ATOM   3480  C14  PA    78       9.113  12.690  53.684  1.00  0.00           C  
ATOM   3481  H4R  PA    78       8.351  12.715  54.468  1.00  0.00           H  
ATOM   3482  H4S  PA    78       8.938  13.536  53.019  1.00  0.00           H  
ATOM   3483  C13  PA    78      10.483  12.887  54.346  1.00  0.00           C  
ATOM   3484  H3R  PA    78      11.224  13.134  53.584  1.00  0.00           H  
ATOM   3485  H3S  PA    78      10.799  11.969  54.847  1.00  0.00           H  
ATOM   3486  C12  PA    78      10.372  14.023  55.379  1.00  0.00           C  
ATOM   3487  H2R  PA    78       9.652  13.727  56.142  1.00  0.00           H  
ATOM   3488  H2S  PA    78       9.985  14.932  54.910  1.00  0.00           H  
ATOM   3489  C11  PE    79      11.671  14.341  56.069  1.00  0.00           C  
ATOM   3490  O12  PE    79      12.720  13.750  55.885  1.00  0.00           O  
ATOM   3491  O11  PE    79      11.515  15.370  56.925  1.00  0.00           O  
ATOM   3492  C1   PE    79      12.698  15.860  57.628  1.00  0.00           C  
ATOM   3493  HR   PE    79      13.525  15.147  57.583  1.00  0.00           H  
ATOM   3494  HS   PE    79      12.431  15.966  58.683  1.00  0.00           H  
ATOM   3495  C2   PE    79      13.127  17.247  57.069  1.00  0.00           C  
ATOM   3496  HX   PE    79      14.023  17.608  57.577  1.00  0.00           H  
ATOM   3497  C3   PE    79      12.016  18.293  57.278  1.00  0.00           C  
ATOM   3498  HA   PE    79      11.192  18.052  56.601  1.00  0.00           H  
ATOM   3499  HB   PE    79      12.395  19.289  57.027  1.00  0.00           H  
ATOM   3500  O31  PE    79      11.511  18.263  58.644  1.00  0.00           O  
ATOM   3501  P31  PE    79      12.255  19.007  59.833  1.00  0.00           P  
ATOM   3502  O32  PE    79      11.828  20.523  59.600  1.00  0.00           O  
ATOM   3503  C31  PE    79      10.698  21.111  60.272  1.00  0.00           C  
ATOM   3504  H1A  PE    79       9.967  20.339  60.537  1.00  0.00           H  
ATOM   3505  H1B  PE    79      10.232  21.840  59.606  1.00  0.00           H  
ATOM   3506  C32  PE    79      11.219  21.847  61.513  1.00  0.00           C  
ATOM   3507  H2A  PE    79      10.377  22.251  62.078  1.00  0.00           H  
ATOM   3508  H2B  PE    79      11.778  21.154  62.144  1.00  0.00           H  
ATOM   3509  N31  PE    79      12.142  22.994  61.191  1.00  0.00           N  
ATOM   3510 HN1A  PE    79      11.734  23.653  60.495  1.00  0.00           H  
ATOM   3511 HN1B  PE    79      12.336  23.575  62.027  1.00  0.00           H  
ATOM   3512 HN1C  PE    79      13.068  22.679  60.834  1.00  0.00           H  
ATOM   3513  O33  PE    79      11.694  18.505  61.112  1.00  0.00           O  
ATOM   3514  O34  PE    79      13.717  18.911  59.641  1.00  0.00           O  
ATOM   3515  O21  PE    79      13.383  17.191  55.638  1.00  0.00           O  
ATOM   3516  C21  PE    79      14.613  16.835  55.231  1.00  0.00           C  
ATOM   3517  O22  PE    79      15.494  16.438  55.974  1.00  0.00           O  
ATOM   3518  C12  OL    80      14.801  17.029  53.742  1.00  0.00           C  
ATOM   3519  H2R  OL    80      15.186  16.101  53.316  1.00  0.00           H  
ATOM   3520  H2S  OL    80      13.834  17.234  53.276  1.00  0.00           H  
ATOM   3521  C13  OL    80      15.773  18.199  53.477  1.00  0.00           C  
ATOM   3522  H3R  OL    80      15.206  19.132  53.414  1.00  0.00           H  
ATOM   3523  H3S  OL    80      16.444  18.290  54.333  1.00  0.00           H  
ATOM   3524  C14  OL    80      16.675  18.047  52.237  1.00  0.00           C  
ATOM   3525  H4R  OL    80      17.515  18.734  52.360  1.00  0.00           H  
ATOM   3526  H4S  OL    80      17.090  17.039  52.197  1.00  0.00           H  
ATOM   3527  C15  OL    80      15.988  18.371  50.903  1.00  0.00           C  
ATOM   3528  H5R  OL    80      15.185  17.655  50.718  1.00  0.00           H  
ATOM   3529  H5S  OL    80      15.544  19.367  50.964  1.00  0.00           H  
ATOM   3530  C16  OL    80      16.979  18.325  49.724  1.00  0.00           C  
ATOM   3531  H6R  OL    80      17.877  18.897  49.967  1.00  0.00           H  
ATOM   3532  H6S  OL    80      17.288  17.293  49.545  1.00  0.00           H  
ATOM   3533  C17  OL    80      16.328  18.883  48.447  1.00  0.00           C  
ATOM   3534  H7R  OL    80      15.367  18.390  48.297  1.00  0.00           H  
ATOM   3535  H7S  OL    80      16.143  19.947  48.576  1.00  0.00           H  
ATOM   3536  C18  OL    80      17.179  18.680  47.190  1.00  0.00           C  
ATOM   3537  H8R  OL    80      18.029  19.370  47.218  1.00  0.00           H  
ATOM   3538  H8S  OL    80      17.566  17.668  47.215  1.00  0.00           H  
ATOM   3539  C19  OL    80      16.356  18.908  45.936  1.00  0.00           C  
ATOM   3540  H9R  OL    80      16.051  19.940  45.771  1.00  0.00           H  
ATOM   3541 C110  OL    80      15.984  17.982  45.050  1.00  0.00           C  
ATOM   3542 H10R  OL    80      15.395  18.302  44.192  1.00  0.00           H  
ATOM   3543 C111  OL    80      16.266  16.485  45.101  1.00  0.00           C  
ATOM   3544 H11R  OL    80      16.527  16.129  44.103  1.00  0.00           H  
ATOM   3545 H11S  OL    80      17.109  16.251  45.752  1.00  0.00           H  
ATOM   3546 C112  OL    80      15.002  15.744  45.573  1.00  0.00           C  
ATOM   3547 H12R  OL    80      14.656  16.248  46.474  1.00  0.00           H  
ATOM   3548 H12S  OL    80      14.237  15.862  44.804  1.00  0.00           H  
ATOM   3549 C113  OL    80      15.157  14.244  45.897  1.00  0.00           C  
ATOM   3550 H13R  OL    80      15.517  13.710  45.013  1.00  0.00           H  
ATOM   3551 H13S  OL    80      15.914  14.130  46.674  1.00  0.00           H  
ATOM   3552 C114  OL    80      13.829  13.599  46.364  1.00  0.00           C  
ATOM   3553 H14R  OL    80      13.118  13.608  45.533  1.00  0.00           H  
ATOM   3554 H14S  OL    80      14.007  12.549  46.606  1.00  0.00           H  
ATOM   3555 C115  OL    80      13.125  14.264  47.567  1.00  0.00           C  
ATOM   3556 H15R  OL    80      12.714  15.229  47.256  1.00  0.00           H  
ATOM   3557 H15S  OL    80      12.270  13.633  47.810  1.00  0.00           H  
ATOM   3558 C116  OL    80      13.976  14.461  48.845  1.00  0.00           C  
ATOM   3559 H16R  OL    80      14.611  13.590  49.021  1.00  0.00           H  
ATOM   3560 H16S  OL    80      14.638  15.322  48.717  1.00  0.00           H  
ATOM   3561 C117  OL    80      13.106  14.702  50.096  1.00  0.00           C  
ATOM   3562 H17R  OL    80      13.704  15.221  50.847  1.00  0.00           H  
ATOM   3563 H17S  OL    80      12.273  15.364  49.852  1.00  0.00           H  
ATOM   3564 C118  OL    80      12.573  13.403  50.724  1.00  0.00           C  
ATOM   3565 H18R  OL    80      11.838  13.637  51.496  1.00  0.00           H  
ATOM   3566 H18S  OL    80      13.397  12.857  51.186  1.00  0.00           H  
ATOM   3567 H18T  OL    80      12.101  12.754  49.983  1.00  0.00           H  
TER    3568       OL    80 
ATOM   3568 C116  PA    81       2.532  74.791  40.473  1.00  0.00           C  
ATOM   3569 H16R  PA    81       2.871  73.754  40.436  1.00  0.00           H  
ATOM   3570 H16S  PA    81       3.201  75.338  41.138  1.00  0.00           H  
ATOM   3571 H16T  PA    81       2.627  75.212  39.470  1.00  0.00           H  
ATOM   3572 C115  PA    81       1.067  74.849  40.959  1.00  0.00           C  
ATOM   3573 H15R  PA    81       0.940  74.163  41.797  1.00  0.00           H  
ATOM   3574 H15S  PA    81       0.416  74.499  40.163  1.00  0.00           H  
ATOM   3575 C114  PA    81       0.573  76.251  41.347  1.00  0.00           C  
ATOM   3576 H14R  PA    81      -0.507  76.226  41.502  1.00  0.00           H  
ATOM   3577 H14S  PA    81       0.758  76.924  40.508  1.00  0.00           H  
ATOM   3578 C113  PA    81       1.254  76.811  42.604  1.00  0.00           C  
ATOM   3579 H13R  PA    81       0.954  77.853  42.720  1.00  0.00           H  
ATOM   3580 H13S  PA    81       2.334  76.816  42.450  1.00  0.00           H  
ATOM   3581 C112  PA    81       0.912  76.077  43.916  1.00  0.00           C  
ATOM   3582 H12R  PA    81       0.927  74.990  43.796  1.00  0.00           H  
ATOM   3583 H12S  PA    81      -0.097  76.364  44.222  1.00  0.00           H  
ATOM   3584 C111  PA    81       1.927  76.487  44.995  1.00  0.00           C  
ATOM   3585 H11R  PA    81       2.021  77.573  44.985  1.00  0.00           H  
ATOM   3586 H11S  PA    81       2.908  76.079  44.741  1.00  0.00           H  
ATOM   3587 C110  PA    81       1.528  76.043  46.409  1.00  0.00           C  
ATOM   3588 H10R  PA    81       1.360  74.965  46.442  1.00  0.00           H  
ATOM   3589 H10S  PA    81       0.585  76.527  46.663  1.00  0.00           H  
ATOM   3590  C19  PA    81       2.583  76.440  47.456  1.00  0.00           C  
ATOM   3591  H9R  PA    81       2.674  77.526  47.502  1.00  0.00           H  
ATOM   3592  H9S  PA    81       3.559  76.048  47.163  1.00  0.00           H  
ATOM   3593  C18  PA    81       2.277  75.886  48.852  1.00  0.00           C  
ATOM   3594  H8R  PA    81       2.948  76.382  49.554  1.00  0.00           H  
ATOM   3595  H8S  PA    81       2.547  74.830  48.840  1.00  0.00           H  
ATOM   3596  C17  PA    81       0.814  75.980  49.349  1.00  0.00           C  
ATOM   3597  H7R  PA    81       0.142  75.576  48.592  1.00  0.00           H  
ATOM   3598  H7S  PA    81       0.501  77.010  49.537  1.00  0.00           H  
ATOM   3599  C16  PA    81       0.652  75.137  50.628  1.00  0.00           C  
ATOM   3600  H6R  PA    81       1.111  74.164  50.457  1.00  0.00           H  
ATOM   3601  H6S  PA    81      -0.404  74.959  50.841  1.00  0.00           H  
ATOM   3602  C15  PA    81       1.326  75.770  51.854  1.00  0.00           C  
ATOM   3603  H5R  PA    81       0.705  76.579  52.241  1.00  0.00           H  
ATOM   3604  H5S  PA    81       2.280  76.209  51.561  1.00  0.00           H  
ATOM   3605  C14  PA    81       1.594  74.708  52.934  1.00  0.00           C  
ATOM   3606  H4R  PA    81       2.297  73.986  52.515  1.00  0.00           H  
ATOM   3607  H4S  PA    81       0.680  74.165  53.181  1.00  0.00           H  
ATOM   3608  C13  PA    81       2.212  75.283  54.213  1.00  0.00           C  
ATOM   3609  H3R  PA    81       3.034  75.948  53.933  1.00  0.00           H  
ATOM   3610  H3S  PA    81       2.653  74.461  54.779  1.00  0.00           H  
ATOM   3611  C12  PA    81       1.224  76.026  55.136  1.00  0.00           C  
ATOM   3612  H2R  PA    81       0.489  75.341  55.562  1.00  0.00           H  
ATOM   3613  H2S  PA    81       0.675  76.797  54.589  1.00  0.00           H  
ATOM   3614  C11  PE    82       2.011  76.661  56.249  1.00  0.00           C  
ATOM   3615  O12  PE    82       2.813  76.057  56.940  1.00  0.00           O  
ATOM   3616  O11  PE    82       1.816  77.988  56.296  1.00  0.00           O  
ATOM   3617  C1   PE    82       2.683  78.784  57.151  1.00  0.00           C  
ATOM   3618  HR   PE    82       2.645  78.403  58.176  1.00  0.00           H  
ATOM   3619  HS   PE    82       2.315  79.814  57.151  1.00  0.00           H  
ATOM   3620  C2   PE    82       4.139  78.761  56.611  1.00  0.00           C  
ATOM   3621  HX   PE    82       4.569  77.782  56.825  1.00  0.00           H  
ATOM   3622  C3   PE    82       4.985  79.875  57.255  1.00  0.00           C  
ATOM   3623  HA   PE    82       4.510  80.841  57.071  1.00  0.00           H  
ATOM   3624  HB   PE    82       5.971  79.888  56.791  1.00  0.00           H  
ATOM   3625  O31  PE    82       5.103  79.683  58.689  1.00  0.00           O  
ATOM   3626  P31  PE    82       6.197  78.719  59.318  1.00  0.00           P  
ATOM   3627  O32  PE    82       5.611  77.260  59.081  1.00  0.00           O  
ATOM   3628  C31  PE    82       4.645  76.653  59.972  1.00  0.00           C  
ATOM   3629  H1A  PE    82       3.638  76.991  59.712  1.00  0.00           H  
ATOM   3630  H1B  PE    82       4.860  76.921  61.011  1.00  0.00           H  
ATOM   3631  C32  PE    82       4.762  75.126  59.835  1.00  0.00           C  
ATOM   3632  H2A  PE    82       5.689  74.783  60.300  1.00  0.00           H  
ATOM   3633  H2B  PE    82       3.930  74.637  60.347  1.00  0.00           H  
ATOM   3634  N31  PE    82       4.757  74.642  58.407  1.00  0.00           N  
ATOM   3635 HN1A  PE    82       3.962  75.043  57.869  1.00  0.00           H  
ATOM   3636 HN1B  PE    82       5.630  74.907  57.915  1.00  0.00           H  
ATOM   3637 HN1C  PE    82       4.646  73.610  58.353  1.00  0.00           H  
ATOM   3638  O33  PE    82       7.457  78.851  58.543  1.00  0.00           O  
ATOM   3639  O34  PE    82       6.227  79.003  60.773  1.00  0.00           O  
ATOM   3640  O21  PE    82       4.130  79.016  55.180  1.00  0.00           O  
ATOM   3641  C21  PE    82       4.926  78.309  54.361  1.00  0.00           C  
ATOM   3642  O22  PE    82       5.631  77.377  54.712  1.00  0.00           O  
ATOM   3643  C12  OL    83       4.843  78.846  52.948  1.00  0.00           C  
ATOM   3644  H2R  OL    83       3.823  79.188  52.758  1.00  0.00           H  
ATOM   3645  H2S  OL    83       5.496  79.717  52.907  1.00  0.00           H  
ATOM   3646  C13  OL    83       5.250  77.829  51.860  1.00  0.00           C  
ATOM   3647  H3R  OL    83       6.237  77.433  52.105  1.00  0.00           H  
ATOM   3648  H3S  OL    83       4.552  76.988  51.881  1.00  0.00           H  
ATOM   3649  C14  OL    83       5.309  78.439  50.437  1.00  0.00           C  
ATOM   3650  H4R  OL    83       4.309  78.769  50.144  1.00  0.00           H  
ATOM   3651  H4S  OL    83       5.952  79.322  50.468  1.00  0.00           H  
ATOM   3652  C15  OL    83       5.862  77.429  49.397  1.00  0.00           C  
ATOM   3653  H5R  OL    83       6.828  77.078  49.764  1.00  0.00           H  
ATOM   3654  H5S  OL    83       5.198  76.567  49.357  1.00  0.00           H  
ATOM   3655  C16  OL    83       6.078  77.927  47.948  1.00  0.00           C  
ATOM   3656  H6R  OL    83       5.155  78.350  47.548  1.00  0.00           H  
ATOM   3657  H6S  OL    83       6.823  78.725  47.955  1.00  0.00           H  
ATOM   3658  C17  OL    83       6.543  76.777  47.014  1.00  0.00           C  
ATOM   3659  H7R  OL    83       7.305  76.180  47.517  1.00  0.00           H  
ATOM   3660  H7S  OL    83       5.701  76.109  46.822  1.00  0.00           H  
ATOM   3661  C18  OL    83       7.117  77.227  45.654  1.00  0.00           C  
ATOM   3662  H8R  OL    83       7.532  76.354  45.147  1.00  0.00           H  
ATOM   3663  H8S  OL    83       6.309  77.601  45.028  1.00  0.00           H  
ATOM   3664  C19  OL    83       8.230  78.237  45.825  1.00  0.00           C  
ATOM   3665  H9R  OL    83       9.066  77.892  46.428  1.00  0.00           H  
ATOM   3666 C110  OL    83       8.253  79.472  45.337  1.00  0.00           C  
ATOM   3667 H10R  OL    83       9.102  80.113  45.560  1.00  0.00           H  
ATOM   3668 C111  OL    83       7.226  80.078  44.409  1.00  0.00           C  
ATOM   3669 H11R  OL    83       6.450  79.372  44.121  1.00  0.00           H  
ATOM   3670 H11S  OL    83       6.727  80.917  44.898  1.00  0.00           H  
ATOM   3671 C112  OL    83       7.888  80.541  43.111  1.00  0.00           C  
ATOM   3672 H12R  OL    83       8.335  79.679  42.615  1.00  0.00           H  
ATOM   3673 H12S  OL    83       7.098  80.920  42.473  1.00  0.00           H  
ATOM   3674 C113  OL    83       8.961  81.626  43.251  1.00  0.00           C  
ATOM   3675 H13R  OL    83       9.837  81.212  43.751  1.00  0.00           H  
ATOM   3676 H13S  OL    83       9.275  81.901  42.243  1.00  0.00           H  
ATOM   3677 C114  OL    83       8.467  82.868  44.017  1.00  0.00           C  
ATOM   3678 H14R  OL    83       7.446  83.105  43.708  1.00  0.00           H  
ATOM   3679 H14S  OL    83       8.443  82.648  45.088  1.00  0.00           H  
ATOM   3680 C115  OL    83       9.358  84.090  43.744  1.00  0.00           C  
ATOM   3681 H15R  OL    83       9.222  84.839  44.526  1.00  0.00           H  
ATOM   3682 H15S  OL    83      10.409  83.794  43.756  1.00  0.00           H  
ATOM   3683 C116  OL    83       9.005  84.692  42.375  1.00  0.00           C  
ATOM   3684 H16R  OL    83       9.130  83.935  41.601  1.00  0.00           H  
ATOM   3685 H16S  OL    83       7.952  84.968  42.366  1.00  0.00           H  
ATOM   3686 C117  OL    83       9.858  85.913  42.013  1.00  0.00           C  
ATOM   3687 H17R  OL    83       9.633  86.737  42.690  1.00  0.00           H  
ATOM   3688 H17S  OL    83      10.917  85.679  42.124  1.00  0.00           H  
ATOM   3689 C118  OL    83       9.588  86.349  40.568  1.00  0.00           C  
ATOM   3690 H18R  OL    83       9.915  85.577  39.866  1.00  0.00           H  
ATOM   3691 H18S  OL    83      10.136  87.266  40.356  1.00  0.00           H  
ATOM   3692 H18T  OL    83       8.521  86.531  40.423  1.00  0.00           H  
TER    3693       OL    83 
ATOM   3693  C1  CHL    84      67.393   2.805  54.141  1.00  0.00           C  
ATOM   3694  H11 CHL    84      68.055   2.092  53.651  1.00  0.00           H  
ATOM   3695  H12 CHL    84      66.453   2.284  54.330  1.00  0.00           H  
ATOM   3696  C2  CHL    84      67.994   3.192  55.518  1.00  0.00           C  
ATOM   3697  H21 CHL    84      67.294   3.830  56.056  1.00  0.00           H  
ATOM   3698  H22 CHL    84      68.152   2.314  56.146  1.00  0.00           H  
ATOM   3699  C3  CHL    84      69.315   3.949  55.335  1.00  0.00           C  
ATOM   3700  H31 CHL    84      70.016   3.326  54.777  1.00  0.00           H  
ATOM   3701  C4  CHL    84      69.051   5.237  54.550  1.00  0.00           C  
ATOM   3702  H41 CHL    84      68.399   5.880  55.146  1.00  0.00           H  
ATOM   3703  H42 CHL    84      69.992   5.778  54.436  1.00  0.00           H  
ATOM   3704  C5  CHL    84      68.413   4.931  53.193  1.00  0.00           C  
ATOM   3705  C6  CHL    84      68.975   5.419  52.095  1.00  0.00           C  
ATOM   3706  H61 CHL    84      69.858   6.048  52.190  1.00  0.00           H  
ATOM   3707  C7  CHL    84      68.485   5.158  50.688  1.00  0.00           C  
ATOM   3708  H71 CHL    84      68.550   6.066  50.085  1.00  0.00           H  
ATOM   3709  H72 CHL    84      69.173   4.446  50.238  1.00  0.00           H  
ATOM   3710  C8  CHL    84      67.043   4.602  50.640  1.00  0.00           C  
ATOM   3711  H81 CHL    84      66.359   5.430  50.835  1.00  0.00           H  
ATOM   3712  C9  CHL    84      66.891   3.486  51.726  1.00  0.00           C  
ATOM   3713  H91 CHL    84      67.665   2.747  51.494  1.00  0.00           H  
ATOM   3714  C10 CHL    84      67.169   4.022  53.183  1.00  0.00           C  
ATOM   3715  C11 CHL    84      65.543   2.715  51.603  1.00  0.00           C  
ATOM   3716 H111 CHL    84      65.545   1.860  52.281  1.00  0.00           H  
ATOM   3717 H112 CHL    84      64.713   3.354  51.906  1.00  0.00           H  
ATOM   3718  C12 CHL    84      65.269   2.185  50.177  1.00  0.00           C  
ATOM   3719 H121 CHL    84      65.990   1.405  49.933  1.00  0.00           H  
ATOM   3720 H122 CHL    84      64.284   1.717  50.183  1.00  0.00           H  
ATOM   3721  C13 CHL    84      65.359   3.302  49.106  1.00  0.00           C  
ATOM   3722  C14 CHL    84      66.750   3.975  49.249  1.00  0.00           C  
ATOM   3723 H141 CHL    84      67.491   3.178  49.158  1.00  0.00           H  
ATOM   3724  C15 CHL    84      66.925   4.824  47.975  1.00  0.00           C  
ATOM   3725 H151 CHL    84      66.466   5.803  48.109  1.00  0.00           H  
ATOM   3726 H152 CHL    84      67.978   4.971  47.715  1.00  0.00           H  
ATOM   3727  C16 CHL    84      66.171   4.005  46.895  1.00  0.00           C  
ATOM   3728 H161 CHL    84      65.417   4.634  46.412  1.00  0.00           H  
ATOM   3729 H162 CHL    84      66.862   3.652  46.124  1.00  0.00           H  
ATOM   3730  C17 CHL    84      65.500   2.802  47.633  1.00  0.00           C  
ATOM   3731 H171 CHL    84      66.240   1.996  47.664  1.00  0.00           H  
ATOM   3732  C18 CHL    84      64.171   4.293  49.297  1.00  0.00           C  
ATOM   3733 H181 CHL    84      64.261   4.857  50.226  1.00  0.00           H  
ATOM   3734 H182 CHL    84      63.231   3.745  49.353  1.00  0.00           H  
ATOM   3735 H183 CHL    84      64.099   5.003  48.475  1.00  0.00           H  
ATOM   3736  C19 CHL    84      65.970   4.842  53.724  1.00  0.00           C  
ATOM   3737 H191 CHL    84      66.283   5.449  54.573  1.00  0.00           H  
ATOM   3738 H192 CHL    84      65.168   4.189  54.071  1.00  0.00           H  
ATOM   3739 H193 CHL    84      65.553   5.514  52.974  1.00  0.00           H  
ATOM   3740  C20 CHL    84      64.278   2.209  46.855  1.00  0.00           C  
ATOM   3741 H201 CHL    84      63.594   3.011  46.573  1.00  0.00           H  
ATOM   3742  C21 CHL    84      63.461   1.199  47.689  1.00  0.00           C  
ATOM   3743 H211 CHL    84      62.710   0.711  47.073  1.00  0.00           H  
ATOM   3744 H212 CHL    84      62.898   1.711  48.467  1.00  0.00           H  
ATOM   3745 H213 CHL    84      64.090   0.429  48.147  1.00  0.00           H  
ATOM   3746  C22 CHL    84      64.823   1.558  45.548  1.00  0.00           C  
ATOM   3747 H221 CHL    84      65.291   2.340  44.947  1.00  0.00           H  
ATOM   3748 H222 CHL    84      65.608   0.849  45.818  1.00  0.00           H  
ATOM   3749  C23 CHL    84      63.806   0.814  44.657  1.00  0.00           C  
ATOM   3750 H231 CHL    84      63.396  -0.031  45.210  1.00  0.00           H  
ATOM   3751 H232 CHL    84      62.978   1.485  44.434  1.00  0.00           H  
ATOM   3752  C24 CHL    84      64.417   0.241  43.355  1.00  0.00           C  
ATOM   3753 H241 CHL    84      63.777  -0.562  42.983  1.00  0.00           H  
ATOM   3754 H242 CHL    84      65.387  -0.205  43.586  1.00  0.00           H  
ATOM   3755  C25 CHL    84      64.578   1.259  42.216  1.00  0.00           C  
ATOM   3756 H251 CHL    84      65.118   2.133  42.583  1.00  0.00           H  
ATOM   3757  C26 CHL    84      63.193   1.665  41.688  1.00  0.00           C  
ATOM   3758 H261 CHL    84      62.594   2.085  42.496  1.00  0.00           H  
ATOM   3759 H262 CHL    84      62.665   0.799  41.285  1.00  0.00           H  
ATOM   3760 H263 CHL    84      63.261   2.402  40.889  1.00  0.00           H  
ATOM   3761  C27 CHL    84      65.398   0.654  41.076  1.00  0.00           C  
ATOM   3762 H271 CHL    84      65.746   1.451  40.418  1.00  0.00           H  
ATOM   3763 H272 CHL    84      64.797  -0.043  40.489  1.00  0.00           H  
ATOM   3764 H273 CHL    84      66.269   0.125  41.470  1.00  0.00           H  
ATOM   3765  O1  CHL    84      69.862   4.272  56.604  1.00  0.00           O  
ATOM   3766  HO1 CHL    84      69.124   4.710  57.105  1.00  0.00           H  
TER    3767      CHL    84 
ATOM   3767 C116  PA    85      53.812  23.397  42.789  1.00  0.00           C  
ATOM   3768 H16R  PA    85      54.849  23.057  42.747  1.00  0.00           H  
ATOM   3769 H16S  PA    85      53.618  24.037  41.927  1.00  0.00           H  
ATOM   3770 H16T  PA    85      53.165  22.518  42.727  1.00  0.00           H  
ATOM   3771 C115  PA    85      53.564  24.165  44.096  1.00  0.00           C  
ATOM   3772 H15R  PA    85      52.495  24.353  44.215  1.00  0.00           H  
ATOM   3773 H15S  PA    85      54.061  25.137  44.047  1.00  0.00           H  
ATOM   3774 C114  PA    85      54.117  23.371  45.292  1.00  0.00           C  
ATOM   3775 H14R  PA    85      55.202  23.316  45.194  1.00  0.00           H  
ATOM   3776 H14S  PA    85      53.740  22.346  45.277  1.00  0.00           H  
ATOM   3777 C113  PA    85      53.825  24.006  46.655  1.00  0.00           C  
ATOM   3778 H13R  PA    85      54.253  25.009  46.645  1.00  0.00           H  
ATOM   3779 H13S  PA    85      54.355  23.426  47.414  1.00  0.00           H  
ATOM   3780 C112  PA    85      52.338  24.105  47.048  1.00  0.00           C  
ATOM   3781 H12R  PA    85      51.887  24.944  46.513  1.00  0.00           H  
ATOM   3782 H12S  PA    85      52.301  24.327  48.115  1.00  0.00           H  
ATOM   3783 C111  PA    85      51.527  22.818  46.789  1.00  0.00           C  
ATOM   3784 H11R  PA    85      52.059  21.978  47.239  1.00  0.00           H  
ATOM   3785 H11S  PA    85      51.466  22.644  45.712  1.00  0.00           H  
ATOM   3786 C110  PA    85      50.080  22.860  47.318  1.00  0.00           C  
ATOM   3787 H10R  PA    85      49.596  23.749  46.913  1.00  0.00           H  
ATOM   3788 H10S  PA    85      50.064  22.955  48.407  1.00  0.00           H  
ATOM   3789  C19  PA    85      49.272  21.628  46.857  1.00  0.00           C  
ATOM   3790  H9R  PA    85      49.457  21.471  45.794  1.00  0.00           H  
ATOM   3791  H9S  PA    85      48.203  21.840  46.944  1.00  0.00           H  
ATOM   3792  C18  PA    85      49.611  20.326  47.609  1.00  0.00           C  
ATOM   3793  H8R  PA    85      50.675  20.267  47.845  1.00  0.00           H  
ATOM   3794  H8S  PA    85      49.384  19.467  46.973  1.00  0.00           H  
ATOM   3795  C17  PA    85      48.788  20.198  48.891  1.00  0.00           C  
ATOM   3796  H7R  PA    85      47.736  20.313  48.620  1.00  0.00           H  
ATOM   3797  H7S  PA    85      49.056  20.987  49.597  1.00  0.00           H  
ATOM   3798  C16  PA    85      49.000  18.817  49.525  1.00  0.00           C  
ATOM   3799  H6R  PA    85      50.012  18.740  49.931  1.00  0.00           H  
ATOM   3800  H6S  PA    85      48.922  18.058  48.744  1.00  0.00           H  
ATOM   3801  C15  PA    85      47.945  18.515  50.605  1.00  0.00           C  
ATOM   3802  H5R  PA    85      47.739  17.445  50.576  1.00  0.00           H  
ATOM   3803  H5S  PA    85      47.007  19.018  50.353  1.00  0.00           H  
ATOM   3804  C14  PA    85      48.414  18.893  52.027  1.00  0.00           C  
ATOM   3805  H4R  PA    85      48.542  19.973  52.116  1.00  0.00           H  
ATOM   3806  H4S  PA    85      49.399  18.460  52.194  1.00  0.00           H  
ATOM   3807  C13  PA    85      47.507  18.354  53.151  1.00  0.00           C  
ATOM   3808  H3R  PA    85      48.139  18.108  54.005  1.00  0.00           H  
ATOM   3809  H3S  PA    85      47.034  17.422  52.830  1.00  0.00           H  
ATOM   3810  C12  PA    85      46.429  19.349  53.617  1.00  0.00           C  
ATOM   3811  H2R  PA    85      45.701  19.476  52.816  1.00  0.00           H  
ATOM   3812  H2S  PA    85      46.895  20.308  53.849  1.00  0.00           H  
ATOM   3813  C11  PC    86      45.704  18.858  54.843  1.00  0.00           C  
ATOM   3814  O12  PC    86      45.861  19.300  55.968  1.00  0.00           O  
ATOM   3815  O11  PC    86      44.898  17.825  54.551  1.00  0.00           O  
ATOM   3816  C1   PC    86      44.380  17.041  55.657  1.00  0.00           C  
ATOM   3817  HR   PC    86      43.696  17.646  56.253  1.00  0.00           H  
ATOM   3818  HS   PC    86      45.210  16.722  56.292  1.00  0.00           H  
ATOM   3819  C2   PC    86      43.666  15.797  55.083  1.00  0.00           C  
ATOM   3820  HX   PC    86      42.816  16.142  54.486  1.00  0.00           H  
ATOM   3821  C3   PC    86      43.184  14.837  56.189  1.00  0.00           C  
ATOM   3822  HA   PC    86      42.724  13.953  55.740  1.00  0.00           H  
ATOM   3823  HB   PC    86      42.423  15.346  56.791  1.00  0.00           H  
ATOM   3824  O31  PC    86      44.277  14.420  57.056  1.00  0.00           O  
ATOM   3825  P31  PC    86      43.978  14.045  58.572  1.00  0.00           P  
ATOM   3826  O32  PC    86      43.992  15.459  59.280  1.00  0.00           O  
ATOM   3827  C31  PC    86      45.225  16.198  59.439  1.00  0.00           C  
ATOM   3828  H1A  PC    86      45.048  17.233  59.138  1.00  0.00           H  
ATOM   3829  H1B  PC    86      46.011  15.777  58.798  1.00  0.00           H  
ATOM   3830  C32  PC    86      45.675  16.173  60.911  1.00  0.00           C  
ATOM   3831  H2A  PC    86      46.619  16.714  60.987  1.00  0.00           H  
ATOM   3832  H2B  PC    86      45.847  15.147  61.232  1.00  0.00           H  
ATOM   3833  N31  PC    86      44.769  16.806  61.933  1.00  0.00           N  
ATOM   3834  C33  PC    86      43.574  15.955  62.168  1.00  0.00           C  
ATOM   3835  H3A  PC    86      43.924  14.945  62.379  1.00  0.00           H  
ATOM   3836  H3B  PC    86      42.979  15.971  61.255  1.00  0.00           H  
ATOM   3837  H3C  PC    86      43.013  16.359  63.013  1.00  0.00           H  
ATOM   3838  C34  PC    86      45.498  16.899  63.225  1.00  0.00           C  
ATOM   3839  H4A  PC    86      44.876  17.449  63.933  1.00  0.00           H  
ATOM   3840  H4B  PC    86      46.437  17.421  63.050  1.00  0.00           H  
ATOM   3841  H4C  PC    86      45.702  15.895  63.602  1.00  0.00           H  
ATOM   3842  C35  PC    86      44.342  18.178  61.507  1.00  0.00           C  
ATOM   3843  H5A  PC    86      44.048  18.749  62.389  1.00  0.00           H  
ATOM   3844  H5B  PC    86      43.505  18.090  60.810  1.00  0.00           H  
ATOM   3845  H5C  PC    86      45.186  18.663  61.014  1.00  0.00           H  
ATOM   3846  O33  PC    86      42.623  13.457  58.619  1.00  0.00           O  
ATOM   3847  O34  PC    86      45.101  13.241  59.110  1.00  0.00           O  
ATOM   3848  O21  PC    86      44.628  15.095  54.250  1.00  0.00           O  
ATOM   3849  C21  PC    86      44.200  14.471  53.142  1.00  0.00           C  
ATOM   3850  O22  PC    86      43.033  14.198  52.922  1.00  0.00           O  
ATOM   3851  C12  OL    87      45.346  14.177  52.204  1.00  0.00           C  
ATOM   3852  H2R  OL    87      46.077  14.976  52.340  1.00  0.00           H  
ATOM   3853  H2S  OL    87      45.827  13.242  52.499  1.00  0.00           H  
ATOM   3854  C13  OL    87      44.920  14.121  50.721  1.00  0.00           C  
ATOM   3855  H3R  OL    87      44.687  13.087  50.457  1.00  0.00           H  
ATOM   3856  H3S  OL    87      44.012  14.712  50.584  1.00  0.00           H  
ATOM   3857  C14  OL    87      45.995  14.668  49.761  1.00  0.00           C  
ATOM   3858  H4R  OL    87      46.262  15.686  50.057  1.00  0.00           H  
ATOM   3859  H4S  OL    87      46.889  14.049  49.842  1.00  0.00           H  
ATOM   3860  C15  OL    87      45.499  14.671  48.300  1.00  0.00           C  
ATOM   3861  H5R  OL    87      45.238  13.654  48.001  1.00  0.00           H  
ATOM   3862  H5S  OL    87      44.584  15.263  48.239  1.00  0.00           H  
ATOM   3863  C16  OL    87      46.516  15.235  47.288  1.00  0.00           C  
ATOM   3864  H6R  OL    87      46.110  15.127  46.285  1.00  0.00           H  
ATOM   3865  H6S  OL    87      46.638  16.306  47.466  1.00  0.00           H  
ATOM   3866  C17  OL    87      47.898  14.555  47.299  1.00  0.00           C  
ATOM   3867  H7R  OL    87      48.468  14.926  46.444  1.00  0.00           H  
ATOM   3868  H7S  OL    87      48.436  14.858  48.199  1.00  0.00           H  
ATOM   3869  C18  OL    87      47.867  13.017  47.220  1.00  0.00           C  
ATOM   3870  H8R  OL    87      48.894  12.654  47.268  1.00  0.00           H  
ATOM   3871  H8S  OL    87      47.351  12.621  48.097  1.00  0.00           H  
ATOM   3872  C19  OL    87      47.169  12.527  45.966  1.00  0.00           C  
ATOM   3873  H9R  OL    87      46.087  12.638  45.967  1.00  0.00           H  
ATOM   3874 C110  OL    87      47.738  11.961  44.905  1.00  0.00           C  
ATOM   3875 H10R  OL    87      47.102  11.638  44.087  1.00  0.00           H  
ATOM   3876 C111  OL    87      49.216  11.789  44.625  1.00  0.00           C  
ATOM   3877 H11R  OL    87      49.416  12.136  43.609  1.00  0.00           H  
ATOM   3878 H11S  OL    87      49.839  12.397  45.285  1.00  0.00           H  
ATOM   3879 C112  OL    87      49.612  10.304  44.694  1.00  0.00           C  
ATOM   3880 H12R  OL    87      48.962   9.727  44.034  1.00  0.00           H  
ATOM   3881 H12S  OL    87      50.629  10.190  44.313  1.00  0.00           H  
ATOM   3882 C113  OL    87      49.546   9.731  46.121  1.00  0.00           C  
ATOM   3883 H13R  OL    87      49.783  10.530  46.827  1.00  0.00           H  
ATOM   3884 H13S  OL    87      48.533   9.395  46.360  1.00  0.00           H  
ATOM   3885 C114  OL    87      50.570   8.592  46.312  1.00  0.00           C  
ATOM   3886 H14R  OL    87      51.550   8.993  46.045  1.00  0.00           H  
ATOM   3887 H14S  OL    87      50.630   8.341  47.372  1.00  0.00           H  
ATOM   3888 C115  OL    87      50.339   7.306  45.477  1.00  0.00           C  
ATOM   3889 H15R  OL    87      50.521   7.527  44.424  1.00  0.00           H  
ATOM   3890 H15S  OL    87      51.091   6.572  45.780  1.00  0.00           H  
ATOM   3891 C116  OL    87      48.937   6.667  45.593  1.00  0.00           C  
ATOM   3892 H16R  OL    87      48.216   7.330  45.119  1.00  0.00           H  
ATOM   3893 H16S  OL    87      48.905   5.743  45.012  1.00  0.00           H  
ATOM   3894 C117  OL    87      48.515   6.380  47.048  1.00  0.00           C  
ATOM   3895 H17R  OL    87      49.282   5.766  47.525  1.00  0.00           H  
ATOM   3896 H17S  OL    87      48.464   7.321  47.597  1.00  0.00           H  
ATOM   3897 C118  OL    87      47.161   5.659  47.173  1.00  0.00           C  
ATOM   3898 H18R  OL    87      47.228   4.649  46.765  1.00  0.00           H  
ATOM   3899 H18S  OL    87      46.371   6.202  46.648  1.00  0.00           H  
ATOM   3900 H18T  OL    87      46.880   5.579  48.226  1.00  0.00           H  
TER    3901       OL    87 
ATOM   3901  C1  CHL    88       5.039  72.171  53.135  1.00  0.00           C  
ATOM   3902  H11 CHL    88       5.208  71.092  53.214  1.00  0.00           H  
ATOM   3903  H12 CHL    88       4.015  72.292  52.778  1.00  0.00           H  
ATOM   3904  C2  CHL    88       5.155  72.790  54.550  1.00  0.00           C  
ATOM   3905  H21 CHL    88       4.848  73.836  54.510  1.00  0.00           H  
ATOM   3906  H22 CHL    88       4.478  72.272  55.229  1.00  0.00           H  
ATOM   3907  C3  CHL    88       6.592  72.681  55.101  1.00  0.00           C  
ATOM   3908  H31 CHL    88       6.865  71.630  55.182  1.00  0.00           H  
ATOM   3909  C4  CHL    88       7.587  73.375  54.163  1.00  0.00           C  
ATOM   3910  H41 CHL    88       7.414  74.452  54.146  1.00  0.00           H  
ATOM   3911  H42 CHL    88       8.602  73.233  54.544  1.00  0.00           H  
ATOM   3912  C5  CHL    88       7.458  72.789  52.768  1.00  0.00           C  
ATOM   3913  C6  CHL    88       8.533  72.251  52.219  1.00  0.00           C  
ATOM   3914  H61 CHL    88       9.481  72.292  52.746  1.00  0.00           H  
ATOM   3915  C7  CHL    88       8.538  71.566  50.888  1.00  0.00           C  
ATOM   3916  H71 CHL    88       9.488  71.760  50.389  1.00  0.00           H  
ATOM   3917  H72 CHL    88       8.480  70.490  51.047  1.00  0.00           H  
ATOM   3918  C8  CHL    88       7.363  72.031  50.014  1.00  0.00           C  
ATOM   3919  H81 CHL    88       7.561  73.061  49.715  1.00  0.00           H  
ATOM   3920  C9  CHL    88       6.030  71.917  50.813  1.00  0.00           C  
ATOM   3921  H91 CHL    88       5.979  70.870  51.129  1.00  0.00           H  
ATOM   3922  C10 CHL    88       6.057  72.784  52.126  1.00  0.00           C  
ATOM   3923  C11 CHL    88       4.780  72.168  49.899  1.00  0.00           C  
ATOM   3924 H111 CHL    88       3.860  71.959  50.451  1.00  0.00           H  
ATOM   3925 H112 CHL    88       4.731  73.214  49.591  1.00  0.00           H  
ATOM   3926  C12 CHL    88       4.792  71.305  48.612  1.00  0.00           C  
ATOM   3927 H121 CHL    88       4.676  70.255  48.895  1.00  0.00           H  
ATOM   3928 H122 CHL    88       3.923  71.558  48.007  1.00  0.00           H  
ATOM   3929  C13 CHL    88       6.115  71.488  47.814  1.00  0.00           C  
ATOM   3930  C14 CHL    88       7.262  71.123  48.776  1.00  0.00           C  
ATOM   3931 H141 CHL    88       7.066  70.117  49.150  1.00  0.00           H  
ATOM   3932  C15 CHL    88       8.498  70.988  47.892  1.00  0.00           C  
ATOM   3933 H151 CHL    88       8.889  71.972  47.627  1.00  0.00           H  
ATOM   3934 H152 CHL    88       9.288  70.409  48.375  1.00  0.00           H  
ATOM   3935  C16 CHL    88       7.920  70.276  46.655  1.00  0.00           C  
ATOM   3936 H161 CHL    88       8.344  70.712  45.749  1.00  0.00           H  
ATOM   3937 H162 CHL    88       8.188  69.218  46.696  1.00  0.00           H  
ATOM   3938  C17 CHL    88       6.364  70.425  46.703  1.00  0.00           C  
ATOM   3939 H171 CHL    88       5.966  69.466  47.053  1.00  0.00           H  
ATOM   3940  C18 CHL    88       6.269  72.944  47.248  1.00  0.00           C  
ATOM   3941 H181 CHL    88       7.149  73.017  46.605  1.00  0.00           H  
ATOM   3942 H182 CHL    88       6.359  73.700  48.027  1.00  0.00           H  
ATOM   3943 H183 CHL    88       5.416  73.229  46.637  1.00  0.00           H  
ATOM   3944  C19 CHL    88       5.686  74.259  51.816  1.00  0.00           C  
ATOM   3945 H191 CHL    88       6.352  74.650  51.048  1.00  0.00           H  
ATOM   3946 H192 CHL    88       5.801  74.895  52.692  1.00  0.00           H  
ATOM   3947 H193 CHL    88       4.657  74.376  51.473  1.00  0.00           H  
ATOM   3948  C20 CHL    88       5.751  70.730  45.302  1.00  0.00           C  
ATOM   3949 H201 CHL    88       6.212  71.639  44.912  1.00  0.00           H  
ATOM   3950  C21 CHL    88       4.229  70.934  45.349  1.00  0.00           C  
ATOM   3951 H211 CHL    88       3.828  71.083  44.345  1.00  0.00           H  
ATOM   3952 H212 CHL    88       3.966  71.810  45.934  1.00  0.00           H  
ATOM   3953 H213 CHL    88       3.753  70.056  45.790  1.00  0.00           H  
ATOM   3954  C22 CHL    88       6.017  69.564  44.328  1.00  0.00           C  
ATOM   3955 H221 CHL    88       6.936  69.061  44.609  1.00  0.00           H  
ATOM   3956 H222 CHL    88       5.227  68.817  44.419  1.00  0.00           H  
ATOM   3957  C23 CHL    88       6.172  69.991  42.860  1.00  0.00           C  
ATOM   3958 H231 CHL    88       6.031  69.114  42.228  1.00  0.00           H  
ATOM   3959 H232 CHL    88       5.424  70.734  42.575  1.00  0.00           H  
ATOM   3960  C24 CHL    88       7.594  70.536  42.665  1.00  0.00           C  
ATOM   3961 H241 CHL    88       7.722  71.443  43.257  1.00  0.00           H  
ATOM   3962 H242 CHL    88       8.296  69.795  43.055  1.00  0.00           H  
ATOM   3963  C25 CHL    88       7.976  70.852  41.221  1.00  0.00           C  
ATOM   3964 H251 CHL    88       7.794  69.983  40.588  1.00  0.00           H  
ATOM   3965  C26 CHL    88       9.469  71.158  41.203  1.00  0.00           C  
ATOM   3966 H261 CHL    88       9.697  71.966  41.897  1.00  0.00           H  
ATOM   3967 H262 CHL    88       9.789  71.447  40.202  1.00  0.00           H  
ATOM   3968 H263 CHL    88      10.022  70.267  41.504  1.00  0.00           H  
ATOM   3969  C27 CHL    88       7.193  72.050  40.685  1.00  0.00           C  
ATOM   3970 H271 CHL    88       6.131  71.816  40.603  1.00  0.00           H  
ATOM   3971 H272 CHL    88       7.560  72.315  39.693  1.00  0.00           H  
ATOM   3972 H273 CHL    88       7.306  72.908  41.349  1.00  0.00           H  
ATOM   3973  O1  CHL    88       6.665  73.290  56.383  1.00  0.00           O  
ATOM   3974  HO1 CHL    88       7.286  72.709  56.905  1.00  0.00           H  
TER    3975      CHL    88 
ATOM   3975 C116  PA    89      44.069  53.784  41.419  1.00  0.00           C  
ATOM   3976 H16R  PA    89      43.495  54.669  41.702  1.00  0.00           H  
ATOM   3977 H16S  PA    89      44.023  53.693  40.331  1.00  0.00           H  
ATOM   3978 H16T  PA    89      45.110  53.941  41.704  1.00  0.00           H  
ATOM   3979 C115  PA    89      43.487  52.522  42.092  1.00  0.00           C  
ATOM   3980 H15R  PA    89      43.488  51.699  41.374  1.00  0.00           H  
ATOM   3981 H15S  PA    89      42.439  52.711  42.338  1.00  0.00           H  
ATOM   3982 C114  PA    89      44.236  52.068  43.368  1.00  0.00           C  
ATOM   3983 H14R  PA    89      44.580  52.938  43.928  1.00  0.00           H  
ATOM   3984 H14S  PA    89      45.119  51.487  43.095  1.00  0.00           H  
ATOM   3985 C113  PA    89      43.311  51.201  44.245  1.00  0.00           C  
ATOM   3986 H13R  PA    89      42.862  50.440  43.605  1.00  0.00           H  
ATOM   3987 H13S  PA    89      42.489  51.826  44.609  1.00  0.00           H  
ATOM   3988 C112  PA    89      43.975  50.502  45.455  1.00  0.00           C  
ATOM   3989 H12R  PA    89      43.185  50.053  46.057  1.00  0.00           H  
ATOM   3990 H12S  PA    89      44.456  51.243  46.093  1.00  0.00           H  
ATOM   3991 C111  PA    89      44.983  49.387  45.098  1.00  0.00           C  
ATOM   3992 H11R  PA    89      45.897  49.820  44.690  1.00  0.00           H  
ATOM   3993 H11S  PA    89      44.545  48.747  44.329  1.00  0.00           H  
ATOM   3994 C110  PA    89      45.331  48.501  46.312  1.00  0.00           C  
ATOM   3995 H10R  PA    89      45.753  47.559  45.960  1.00  0.00           H  
ATOM   3996 H10S  PA    89      44.408  48.246  46.830  1.00  0.00           H  
ATOM   3997  C19  PA    89      46.330  49.128  47.299  1.00  0.00           C  
ATOM   3998  H9R  PA    89      46.140  50.196  47.426  1.00  0.00           H  
ATOM   3999  H9S  PA    89      47.328  49.024  46.876  1.00  0.00           H  
ATOM   4000  C18  PA    89      46.300  48.450  48.678  1.00  0.00           C  
ATOM   4001  H8R  PA    89      47.176  48.774  49.238  1.00  0.00           H  
ATOM   4002  H8S  PA    89      46.347  47.362  48.585  1.00  0.00           H  
ATOM   4003  C17  PA    89      45.073  48.852  49.503  1.00  0.00           C  
ATOM   4004  H7R  PA    89      44.151  48.537  49.012  1.00  0.00           H  
ATOM   4005  H7S  PA    89      45.056  49.941  49.592  1.00  0.00           H  
ATOM   4006  C16  PA    89      45.158  48.223  50.900  1.00  0.00           C  
ATOM   4007  H6R  PA    89      46.193  48.229  51.244  1.00  0.00           H  
ATOM   4008  H6S  PA    89      44.837  47.183  50.851  1.00  0.00           H  
ATOM   4009  C15  PA    89      44.317  48.991  51.918  1.00  0.00           C  
ATOM   4010  H5R  PA    89      43.260  48.925  51.646  1.00  0.00           H  
ATOM   4011  H5S  PA    89      44.612  50.043  51.899  1.00  0.00           H  
ATOM   4012  C14  PA    89      44.540  48.456  53.337  1.00  0.00           C  
ATOM   4013  H4R  PA    89      45.593  48.579  53.608  1.00  0.00           H  
ATOM   4014  H4S  PA    89      44.331  47.383  53.373  1.00  0.00           H  
ATOM   4015  C13  PA    89      43.633  49.238  54.306  1.00  0.00           C  
ATOM   4016  H3R  PA    89      42.602  49.207  53.942  1.00  0.00           H  
ATOM   4017  H3S  PA    89      43.940  50.286  54.333  1.00  0.00           H  
ATOM   4018  C12  PA    89      43.674  48.676  55.728  1.00  0.00           C  
ATOM   4019  H2R  PA    89      44.695  48.703  56.107  1.00  0.00           H  
ATOM   4020  H2S  PA    89      43.363  47.634  55.701  1.00  0.00           H  
ATOM   4021  C11  PS    90      42.757  49.449  56.645  1.00  0.00           C  
ATOM   4022  O12  PS    90      43.140  50.213  57.515  1.00  0.00           O  
ATOM   4023  O11  PS    90      41.460  49.180  56.411  1.00  0.00           O  
ATOM   4024  C1   PS    90      40.490  49.511  57.444  1.00  0.00           C  
ATOM   4025  HR   PS    90      40.904  49.241  58.419  1.00  0.00           H  
ATOM   4026  HS   PS    90      39.615  48.882  57.268  1.00  0.00           H  
ATOM   4027  C2   PS    90      40.057  51.005  57.416  1.00  0.00           C  
ATOM   4028  HX   PS    90      40.927  51.648  57.533  1.00  0.00           H  
ATOM   4029  C3   PS    90      39.077  51.341  58.567  1.00  0.00           C  
ATOM   4030  HA   PS    90      38.228  50.665  58.473  1.00  0.00           H  
ATOM   4031  HB   PS    90      38.708  52.363  58.437  1.00  0.00           H  
ATOM   4032  O31  PS    90      39.652  51.186  59.912  1.00  0.00           O  
ATOM   4033  P31  PS    90      40.762  52.172  60.527  1.00  0.00           P  
ATOM   4034  O32  PS    90      42.112  51.343  60.389  1.00  0.00           O  
ATOM   4035  C31  PS    90      42.402  50.278  61.332  1.00  0.00           C  
ATOM   4036  H1A  PS    90      41.822  49.387  61.080  1.00  0.00           H  
ATOM   4037  H1B  PS    90      42.127  50.613  62.334  1.00  0.00           H  
ATOM   4038  C32  PS    90      43.904  49.954  61.329  1.00  0.00           C  
ATOM   4039  H2A  PS    90      44.455  50.868  61.546  1.00  0.00           H  
ATOM   4040  N31  PS    90      44.358  49.521  59.944  1.00  0.00           N  
ATOM   4041 HN1A  PS    90      44.016  48.572  59.693  1.00  0.00           H  
ATOM   4042 HN1B  PS    90      44.023  50.174  59.203  1.00  0.00           H  
ATOM   4043 HN1C  PS    90      45.397  49.508  59.831  1.00  0.00           H  
ATOM   4044  C33  PS    90      44.222  49.024  62.507  1.00  0.00           C  
ATOM   4045  O33  PS    90      40.862  53.372  59.667  1.00  0.00           O  
ATOM   4046  O34  PS    90      40.496  52.399  61.968  1.00  0.00           O  
ATOM   4047  O21  PS    90      39.370  51.320  56.166  1.00  0.00           O  
ATOM   4048  C21  PS    90      40.100  51.839  55.158  1.00  0.00           C  
ATOM   4049  O22  PS    90      41.304  52.018  55.211  1.00  0.00           O  
ATOM   4050  O35  PS    90      43.720  49.226  63.603  1.00  0.00           O  
ATOM   4051  O36  PS    90      45.033  48.123  62.363  1.00  0.00           O  
ATOM   4052  C12  OL    91      39.255  52.214  53.953  1.00  0.00           C  
ATOM   4053  H2R  OL    91      38.473  51.463  53.819  1.00  0.00           H  
ATOM   4054  H2S  OL    91      38.759  53.161  54.170  1.00  0.00           H  
ATOM   4055  C13  OL    91      40.095  52.346  52.655  1.00  0.00           C  
ATOM   4056  H3R  OL    91      40.750  53.218  52.735  1.00  0.00           H  
ATOM   4057  H3S  OL    91      40.737  51.470  52.575  1.00  0.00           H  
ATOM   4058  C14  OL    91      39.271  52.457  51.353  1.00  0.00           C  
ATOM   4059  H4R  OL    91      38.437  51.754  51.403  1.00  0.00           H  
ATOM   4060  H4S  OL    91      38.847  53.462  51.283  1.00  0.00           H  
ATOM   4061  C15  OL    91      40.091  52.182  50.067  1.00  0.00           C  
ATOM   4062  H5R  OL    91      39.517  52.549  49.216  1.00  0.00           H  
ATOM   4063  H5S  OL    91      41.012  52.771  50.100  1.00  0.00           H  
ATOM   4064  C16  OL    91      40.390  50.675  49.837  1.00  0.00           C  
ATOM   4065  H6R  OL    91      40.928  50.292  50.705  1.00  0.00           H  
ATOM   4066  H6S  OL    91      39.439  50.141  49.784  1.00  0.00           H  
ATOM   4067  C17  OL    91      41.200  50.315  48.564  1.00  0.00           C  
ATOM   4068  H7R  OL    91      42.117  50.906  48.532  1.00  0.00           H  
ATOM   4069  H7S  OL    91      41.527  49.274  48.611  1.00  0.00           H  
ATOM   4070  C18  OL    91      40.445  50.490  47.232  1.00  0.00           C  
ATOM   4071  H8R  OL    91      39.993  51.482  47.213  1.00  0.00           H  
ATOM   4072  H8S  OL    91      41.182  50.469  46.438  1.00  0.00           H  
ATOM   4073  C19  OL    91      39.386  49.423  47.000  1.00  0.00           C  
ATOM   4074  H9R  OL    91      38.666  49.305  47.807  1.00  0.00           H  
ATOM   4075 C110  OL    91      39.277  48.643  45.925  1.00  0.00           C  
ATOM   4076 H10R  OL    91      38.464  47.921  45.872  1.00  0.00           H  
ATOM   4077 C111  OL    91      40.167  48.662  44.697  1.00  0.00           C  
ATOM   4078 H11R  OL    91      41.046  49.288  44.833  1.00  0.00           H  
ATOM   4079 H11S  OL    91      40.526  47.655  44.484  1.00  0.00           H  
ATOM   4080 C112  OL    91      39.351  49.190  43.508  1.00  0.00           C  
ATOM   4081 H12R  OL    91      38.502  48.519  43.356  1.00  0.00           H  
ATOM   4082 H12S  OL    91      38.958  50.166  43.800  1.00  0.00           H  
ATOM   4083 C113  OL    91      40.132  49.337  42.184  1.00  0.00           C  
ATOM   4084 H13R  OL    91      41.203  49.354  42.400  1.00  0.00           H  
ATOM   4085 H13S  OL    91      39.957  48.459  41.554  1.00  0.00           H  
ATOM   4086 C114  OL    91      39.779  50.627  41.400  1.00  0.00           C  
ATOM   4087 H14R  OL    91      40.157  51.490  41.952  1.00  0.00           H  
ATOM   4088 H14S  OL    91      40.318  50.590  40.455  1.00  0.00           H  
ATOM   4089 C115  OL    91      38.277  50.866  41.109  1.00  0.00           C  
ATOM   4090 H15R  OL    91      37.896  50.060  40.479  1.00  0.00           H  
ATOM   4091 H15S  OL    91      37.720  50.834  42.048  1.00  0.00           H  
ATOM   4092 C116  OL    91      37.962  52.231  40.446  1.00  0.00           C  
ATOM   4093 H16R  OL    91      36.876  52.354  40.430  1.00  0.00           H  
ATOM   4094 H16S  OL    91      38.356  53.030  41.078  1.00  0.00           H  
ATOM   4095 C117  OL    91      38.498  52.400  39.005  1.00  0.00           C  
ATOM   4096 H17R  OL    91      39.586  52.300  38.992  1.00  0.00           H  
ATOM   4097 H17S  OL    91      38.080  51.601  38.398  1.00  0.00           H  
ATOM   4098 C118  OL    91      38.101  53.735  38.338  1.00  0.00           C  
ATOM   4099 H18R  OL    91      37.016  53.803  38.244  1.00  0.00           H  
ATOM   4100 H18S  OL    91      38.518  53.814  37.332  1.00  0.00           H  
ATOM   4101 H18T  OL    91      38.461  54.587  38.916  1.00  0.00           H  
TER    4102       OL    91 
ATOM   4102  C1  CHL    92      14.219  43.886  53.833  1.00  0.00           C  
ATOM   4103  H11 CHL    92      13.527  43.116  53.485  1.00  0.00           H  
ATOM   4104  H12 CHL    92      13.902  44.826  53.380  1.00  0.00           H  
ATOM   4105  C2  CHL    92      14.053  43.968  55.374  1.00  0.00           C  
ATOM   4106  H21 CHL    92      14.601  44.826  55.770  1.00  0.00           H  
ATOM   4107  H22 CHL    92      12.998  44.129  55.602  1.00  0.00           H  
ATOM   4108  C3  CHL    92      14.500  42.674  56.083  1.00  0.00           C  
ATOM   4109  H31 CHL    92      13.806  41.870  55.825  1.00  0.00           H  
ATOM   4110  C4  CHL    92      15.928  42.292  55.659  1.00  0.00           C  
ATOM   4111  H41 CHL    92      16.633  42.992  56.115  1.00  0.00           H  
ATOM   4112  H42 CHL    92      16.158  41.309  56.074  1.00  0.00           H  
ATOM   4113  C5  CHL    92      16.106  42.268  54.141  1.00  0.00           C  
ATOM   4114  C6  CHL    92      16.615  41.182  53.576  1.00  0.00           C  
ATOM   4115  H61 CHL    92      16.874  40.324  54.191  1.00  0.00           H  
ATOM   4116  C7  CHL    92      16.845  41.013  52.101  1.00  0.00           C  
ATOM   4117  H71 CHL    92      17.810  40.528  51.941  1.00  0.00           H  
ATOM   4118  H72 CHL    92      16.081  40.333  51.725  1.00  0.00           H  
ATOM   4119  C8  CHL    92      16.786  42.343  51.319  1.00  0.00           C  
ATOM   4120  H81 CHL    92      17.702  42.902  51.515  1.00  0.00           H  
ATOM   4121  C9  CHL    92      15.562  43.178  51.795  1.00  0.00           C  
ATOM   4122  H91 CHL    92      14.702  42.514  51.668  1.00  0.00           H  
ATOM   4123  C10 CHL    92      15.648  43.502  53.345  1.00  0.00           C  
ATOM   4124  C11 CHL    92      15.284  44.408  50.852  1.00  0.00           C  
ATOM   4125 H111 CHL    92      14.312  44.839  51.100  1.00  0.00           H  
ATOM   4126 H112 CHL    92      16.016  45.196  51.011  1.00  0.00           H  
ATOM   4127  C12 CHL    92      15.307  44.067  49.331  1.00  0.00           C  
ATOM   4128 H121 CHL    92      14.433  43.454  49.098  1.00  0.00           H  
ATOM   4129 H122 CHL    92      15.215  44.977  48.738  1.00  0.00           H  
ATOM   4130  C13 CHL    92      16.591  43.307  48.915  1.00  0.00           C  
ATOM   4131  C14 CHL    92      16.648  42.046  49.802  1.00  0.00           C  
ATOM   4132 H141 CHL    92      15.701  41.518  49.675  1.00  0.00           H  
ATOM   4133  C15 CHL    92      17.705  41.156  49.144  1.00  0.00           C  
ATOM   4134 H151 CHL    92      18.689  41.465  49.498  1.00  0.00           H  
ATOM   4135 H152 CHL    92      17.564  40.100  49.383  1.00  0.00           H  
ATOM   4136  C16 CHL    92      17.548  41.447  47.629  1.00  0.00           C  
ATOM   4137 H161 CHL    92      18.545  41.652  47.245  1.00  0.00           H  
ATOM   4138 H162 CHL    92      17.159  40.576  47.096  1.00  0.00           H  
ATOM   4139  C17 CHL    92      16.546  42.650  47.500  1.00  0.00           C  
ATOM   4140 H171 CHL    92      15.557  42.190  47.418  1.00  0.00           H  
ATOM   4141  C18 CHL    92      17.865  44.200  49.080  1.00  0.00           C  
ATOM   4142 H181 CHL    92      18.021  44.508  50.112  1.00  0.00           H  
ATOM   4143 H182 CHL    92      17.790  45.110  48.486  1.00  0.00           H  
ATOM   4144 H183 CHL    92      18.766  43.671  48.766  1.00  0.00           H  
ATOM   4145  C19 CHL    92      16.665  44.635  53.653  1.00  0.00           C  
ATOM   4146 H191 CHL    92      16.634  44.915  54.706  1.00  0.00           H  
ATOM   4147 H192 CHL    92      16.479  45.539  53.076  1.00  0.00           H  
ATOM   4148 H193 CHL    92      17.683  44.298  53.448  1.00  0.00           H  
ATOM   4149  C20 CHL    92      16.689  43.626  46.263  1.00  0.00           C  
ATOM   4150 H201 CHL    92      16.919  44.624  46.618  1.00  0.00           H  
ATOM   4151  C21 CHL    92      15.343  43.745  45.508  1.00  0.00           C  
ATOM   4152 H211 CHL    92      14.925  42.761  45.292  1.00  0.00           H  
ATOM   4153 H212 CHL    92      15.454  44.267  44.558  1.00  0.00           H  
ATOM   4154 H213 CHL    92      14.625  44.312  46.103  1.00  0.00           H  
ATOM   4155  C22 CHL    92      17.834  43.255  45.288  1.00  0.00           C  
ATOM   4156 H221 CHL    92      18.741  43.137  45.875  1.00  0.00           H  
ATOM   4157 H222 CHL    92      17.602  42.297  44.817  1.00  0.00           H  
ATOM   4158  C23 CHL    92      18.190  44.285  44.192  1.00  0.00           C  
ATOM   4159 H231 CHL    92      17.342  44.459  43.529  1.00  0.00           H  
ATOM   4160 H232 CHL    92      18.439  45.240  44.662  1.00  0.00           H  
ATOM   4161  C24 CHL    92      19.414  43.799  43.383  1.00  0.00           C  
ATOM   4162 H241 CHL    92      20.292  43.876  44.028  1.00  0.00           H  
ATOM   4163 H242 CHL    92      19.293  42.744  43.133  1.00  0.00           H  
ATOM   4164  C25 CHL    92      19.669  44.569  42.076  1.00  0.00           C  
ATOM   4165 H251 CHL    92      19.814  45.621  42.321  1.00  0.00           H  
ATOM   4166  C26 CHL    92      18.497  44.406  41.100  1.00  0.00           C  
ATOM   4167 H261 CHL    92      18.097  43.392  41.157  1.00  0.00           H  
ATOM   4168 H262 CHL    92      18.807  44.599  40.070  1.00  0.00           H  
ATOM   4169 H263 CHL    92      17.697  45.103  41.348  1.00  0.00           H  
ATOM   4170  C27 CHL    92      20.941  44.053  41.400  1.00  0.00           C  
ATOM   4171 H271 CHL    92      21.229  44.696  40.568  1.00  0.00           H  
ATOM   4172 H272 CHL    92      20.792  43.050  41.001  1.00  0.00           H  
ATOM   4173 H273 CHL    92      21.756  44.031  42.123  1.00  0.00           H  
ATOM   4174  O1  CHL    92      14.481  42.881  57.491  1.00  0.00           O  
ATOM   4175  HO1 CHL    92      13.950  42.139  57.882  1.00  0.00           H  
TER    4176      CHL    92 
ATOM   4176 C116  PA    93      74.841  71.761  39.576  1.00  0.00           C  
ATOM   4177 H16R  PA    93      75.624  72.330  39.072  1.00  0.00           H  
ATOM   4178 H16S  PA    93      73.945  72.373  39.612  1.00  0.00           H  
ATOM   4179 H16T  PA    93      74.620  70.881  38.975  1.00  0.00           H  
ATOM   4180 C115  PA    93      75.276  71.378  40.999  1.00  0.00           C  
ATOM   4181 H15R  PA    93      75.911  70.492  40.960  1.00  0.00           H  
ATOM   4182 H15S  PA    93      74.397  71.126  41.595  1.00  0.00           H  
ATOM   4183 C114  PA    93      76.047  72.547  41.642  1.00  0.00           C  
ATOM   4184 H14R  PA    93      75.349  73.365  41.840  1.00  0.00           H  
ATOM   4185 H14S  PA    93      76.778  72.918  40.920  1.00  0.00           H  
ATOM   4186 C113  PA    93      76.831  72.191  42.923  1.00  0.00           C  
ATOM   4187 H13R  PA    93      77.434  73.059  43.192  1.00  0.00           H  
ATOM   4188 H13S  PA    93      77.528  71.378  42.702  1.00  0.00           H  
ATOM   4189 C112  PA    93      75.930  71.793  44.111  1.00  0.00           C  
ATOM   4190 H12R  PA    93      75.409  70.872  43.842  1.00  0.00           H  
ATOM   4191 H12S  PA    93      75.163  72.557  44.248  1.00  0.00           H  
ATOM   4192 C111  PA    93      76.652  71.558  45.463  1.00  0.00           C  
ATOM   4193 H11R  PA    93      77.467  70.844  45.316  1.00  0.00           H  
ATOM   4194 H11S  PA    93      75.925  71.095  46.133  1.00  0.00           H  
ATOM   4195 C110  PA    93      77.189  72.830  46.166  1.00  0.00           C  
ATOM   4196 H10R  PA    93      76.424  73.605  46.105  1.00  0.00           H  
ATOM   4197 H10S  PA    93      78.064  73.207  45.634  1.00  0.00           H  
ATOM   4198  C19  PA    93      77.587  72.646  47.653  1.00  0.00           C  
ATOM   4199  H9R  PA    93      76.714  72.322  48.222  1.00  0.00           H  
ATOM   4200  H9S  PA    93      77.884  73.620  48.040  1.00  0.00           H  
ATOM   4201  C18  PA    93      78.735  71.630  47.852  1.00  0.00           C  
ATOM   4202  H8R  PA    93      79.504  71.866  47.111  1.00  0.00           H  
ATOM   4203  H8S  PA    93      78.348  70.641  47.605  1.00  0.00           H  
ATOM   4204  C17  PA    93      79.431  71.540  49.241  1.00  0.00           C  
ATOM   4205  H7R  PA    93      80.081  72.407  49.362  1.00  0.00           H  
ATOM   4206  H7S  PA    93      80.097  70.675  49.194  1.00  0.00           H  
ATOM   4207  C16  PA    93      78.550  71.412  50.515  1.00  0.00           C  
ATOM   4208  H6R  PA    93      77.788  70.647  50.359  1.00  0.00           H  
ATOM   4209  H6S  PA    93      78.023  72.354  50.678  1.00  0.00           H  
ATOM   4210  C15  PA    93      79.371  71.032  51.783  1.00  0.00           C  
ATOM   4211  H5R  PA    93      80.227  71.704  51.875  1.00  0.00           H  
ATOM   4212  H5S  PA    93      79.773  70.027  51.636  1.00  0.00           H  
ATOM   4213  C14  PA    93      78.559  71.041  53.108  1.00  0.00           C  
ATOM   4214  H4R  PA    93      77.634  70.494  52.924  1.00  0.00           H  
ATOM   4215  H4S  PA    93      78.277  72.068  53.355  1.00  0.00           H  
ATOM   4216  C13  PA    93      79.296  70.397  54.323  1.00  0.00           C  
ATOM   4217  H3R  PA    93      80.187  70.982  54.556  1.00  0.00           H  
ATOM   4218  H3S  PA    93      79.635  69.404  54.035  1.00  0.00           H  
ATOM   4219  C12  PA    93      78.440  70.279  55.613  1.00  0.00           C  
ATOM   4220  H2R  PA    93      78.397  71.256  56.095  1.00  0.00           H  
ATOM   4221  H2S  PA    93      77.423  69.999  55.341  1.00  0.00           H  
ATOM   4222  C11  PE    94      78.950  69.267  56.632  1.00  0.00           C  
ATOM   4223  O12  PE    94      79.476  69.556  57.695  1.00  0.00           O  
ATOM   4224  O11  PE    94      78.738  67.988  56.255  1.00  0.00           O  
ATOM   4225  C1   PE    94      79.134  66.900  57.163  1.00  0.00           C  
ATOM   4226  HR   PE    94      80.171  67.030  57.480  1.00  0.00           H  
ATOM   4227  HS   PE    94      79.073  65.968  56.597  1.00  0.00           H  
ATOM   4228  C2   PE    94      78.207  66.766  58.406  1.00  0.00           C  
ATOM   4229  HX   PE    94      78.163  67.716  58.945  1.00  0.00           H  
ATOM   4230  C3   PE    94      78.695  65.675  59.398  1.00  0.00           C  
ATOM   4231  HA   PE    94      78.037  65.688  60.269  1.00  0.00           H  
ATOM   4232  HB   PE    94      79.705  65.901  59.743  1.00  0.00           H  
ATOM   4233  O31  PE    94      78.665  64.331  58.825  1.00  0.00           O  
ATOM   4234  P31  PE    94      78.825  63.031  59.751  1.00  0.00           P  
ATOM   4235  O32  PE    94      80.272  62.460  59.410  1.00  0.00           O  
ATOM   4236  C31  PE    94      81.479  63.253  59.552  1.00  0.00           C  
ATOM   4237  H1A  PE    94      81.285  64.177  60.104  1.00  0.00           H  
ATOM   4238  H1B  PE    94      81.841  63.507  58.552  1.00  0.00           H  
ATOM   4239  C32  PE    94      82.574  62.440  60.262  1.00  0.00           C  
ATOM   4240  H2A  PE    94      82.696  61.478  59.759  1.00  0.00           H  
ATOM   4241  H2B  PE    94      83.515  62.989  60.181  1.00  0.00           H  
ATOM   4242  N31  PE    94      82.376  62.172  61.735  1.00  0.00           N  
ATOM   4243 HN1A  PE    94      81.515  61.633  61.949  1.00  0.00           H  
ATOM   4244 HN1B  PE    94      83.184  61.623  62.098  1.00  0.00           H  
ATOM   4245 HN1C  PE    94      82.387  63.059  62.282  1.00  0.00           H  
ATOM   4246  O33  PE    94      78.834  63.391  61.186  1.00  0.00           O  
ATOM   4247  O34  PE    94      77.829  62.033  59.301  1.00  0.00           O  
ATOM   4248  O21  PE    94      76.887  66.370  57.963  1.00  0.00           O  
ATOM   4249  C21  PE    94      75.960  67.307  57.726  1.00  0.00           C  
ATOM   4250  O22  PE    94      76.085  68.498  57.971  1.00  0.00           O  
ATOM   4251  C12  OL    95      74.750  66.704  57.061  1.00  0.00           C  
ATOM   4252  H2R  OL    95      74.633  65.674  57.409  1.00  0.00           H  
ATOM   4253  H2S  OL    95      73.856  67.249  57.367  1.00  0.00           H  
ATOM   4254  C13  OL    95      74.915  66.710  55.523  1.00  0.00           C  
ATOM   4255  H3R  OL    95      75.891  66.292  55.272  1.00  0.00           H  
ATOM   4256  H3S  OL    95      74.163  66.053  55.080  1.00  0.00           H  
ATOM   4257  C14  OL    95      74.805  68.113  54.896  1.00  0.00           C  
ATOM   4258  H4R  OL    95      73.884  68.575  55.256  1.00  0.00           H  
ATOM   4259  H4S  OL    95      75.635  68.726  55.250  1.00  0.00           H  
ATOM   4260  C15  OL    95      74.795  68.126  53.351  1.00  0.00           C  
ATOM   4261  H5R  OL    95      74.007  67.460  52.994  1.00  0.00           H  
ATOM   4262  H5S  OL    95      74.514  69.126  53.021  1.00  0.00           H  
ATOM   4263  C16  OL    95      76.152  67.769  52.698  1.00  0.00           C  
ATOM   4264  H6R  OL    95      76.927  68.388  53.146  1.00  0.00           H  
ATOM   4265  H6S  OL    95      76.419  66.734  52.915  1.00  0.00           H  
ATOM   4266  C17  OL    95      76.188  68.029  51.177  1.00  0.00           C  
ATOM   4267  H7R  OL    95      75.914  69.072  50.993  1.00  0.00           H  
ATOM   4268  H7S  OL    95      77.216  67.928  50.821  1.00  0.00           H  
ATOM   4269  C18  OL    95      75.279  67.097  50.352  1.00  0.00           C  
ATOM   4270  H8R  OL    95      75.789  66.150  50.172  1.00  0.00           H  
ATOM   4271  H8S  OL    95      74.368  66.870  50.908  1.00  0.00           H  
ATOM   4272  C19  OL    95      74.905  67.790  49.061  1.00  0.00           C  
ATOM   4273  H9R  OL    95      74.409  68.747  49.202  1.00  0.00           H  
ATOM   4274 C110  OL    95      75.158  67.348  47.835  1.00  0.00           C  
ATOM   4275 H10R  OL    95      74.889  67.962  46.978  1.00  0.00           H  
ATOM   4276 C111  OL    95      75.873  66.050  47.531  1.00  0.00           C  
ATOM   4277 H11R  OL    95      76.795  66.027  48.111  1.00  0.00           H  
ATOM   4278 H11S  OL    95      75.259  65.207  47.847  1.00  0.00           H  
ATOM   4279 C112  OL    95      76.245  65.904  46.041  1.00  0.00           C  
ATOM   4280 H12R  OL    95      76.960  66.693  45.808  1.00  0.00           H  
ATOM   4281 H12S  OL    95      76.755  64.950  45.878  1.00  0.00           H  
ATOM   4282 C113  OL    95      75.045  65.989  45.077  1.00  0.00           C  
ATOM   4283 H13R  OL    95      74.379  65.146  45.271  1.00  0.00           H  
ATOM   4284 H13S  OL    95      74.475  66.900  45.270  1.00  0.00           H  
ATOM   4285 C114  OL    95      75.450  65.961  43.592  1.00  0.00           C  
ATOM   4286 H14R  OL    95      75.926  65.003  43.383  1.00  0.00           H  
ATOM   4287 H14S  OL    95      74.544  66.015  42.989  1.00  0.00           H  
ATOM   4288 C115  OL    95      76.403  67.086  43.146  1.00  0.00           C  
ATOM   4289 H15R  OL    95      76.049  68.051  43.520  1.00  0.00           H  
ATOM   4290 H15S  OL    95      77.390  66.911  43.581  1.00  0.00           H  
ATOM   4291 C116  OL    95      76.534  67.177  41.611  1.00  0.00           C  
ATOM   4292 H16R  OL    95      75.692  67.751  41.218  1.00  0.00           H  
ATOM   4293 H16S  OL    95      77.430  67.752  41.380  1.00  0.00           H  
ATOM   4294 C117  OL    95      76.605  65.815  40.885  1.00  0.00           C  
ATOM   4295 H17R  OL    95      77.279  65.140  41.420  1.00  0.00           H  
ATOM   4296 H17S  OL    95      75.614  65.355  40.875  1.00  0.00           H  
ATOM   4297 C118  OL    95      77.083  65.940  39.432  1.00  0.00           C  
ATOM   4298 H18R  OL    95      76.506  66.688  38.881  1.00  0.00           H  
ATOM   4299 H18S  OL    95      76.966  64.982  38.925  1.00  0.00           H  
ATOM   4300 H18T  OL    95      78.140  66.213  39.420  1.00  0.00           H  
TER    4301       OL    95 
ATOM   4301 C116  PA    96      26.427  38.738  39.726  1.00  0.00           C  
ATOM   4302 H16R  PA    96      25.750  38.488  40.544  1.00  0.00           H  
ATOM   4303 H16S  PA    96      25.820  39.003  38.857  1.00  0.00           H  
ATOM   4304 H16T  PA    96      27.015  39.613  40.013  1.00  0.00           H  
ATOM   4305 C115  PA    96      27.338  37.540  39.392  1.00  0.00           C  
ATOM   4306 H15R  PA    96      28.032  37.822  38.599  1.00  0.00           H  
ATOM   4307 H15S  PA    96      26.714  36.738  38.992  1.00  0.00           H  
ATOM   4308 C114  PA    96      28.149  37.006  40.593  1.00  0.00           C  
ATOM   4309 H14R  PA    96      28.749  36.160  40.251  1.00  0.00           H  
ATOM   4310 H14S  PA    96      27.462  36.626  41.352  1.00  0.00           H  
ATOM   4311 C113  PA    96      29.101  38.059  41.202  1.00  0.00           C  
ATOM   4312 H13R  PA    96      28.536  38.951  41.477  1.00  0.00           H  
ATOM   4313 H13S  PA    96      29.817  38.348  40.431  1.00  0.00           H  
ATOM   4314 C112  PA    96      29.869  37.593  42.456  1.00  0.00           C  
ATOM   4315 H12R  PA    96      30.651  38.326  42.670  1.00  0.00           H  
ATOM   4316 H12S  PA    96      30.349  36.631  42.259  1.00  0.00           H  
ATOM   4317 C111  PA    96      28.921  37.476  43.666  1.00  0.00           C  
ATOM   4318 H11R  PA    96      28.240  36.645  43.476  1.00  0.00           H  
ATOM   4319 H11S  PA    96      28.322  38.388  43.719  1.00  0.00           H  
ATOM   4320 C110  PA    96      29.606  37.270  45.034  1.00  0.00           C  
ATOM   4321 H10R  PA    96      30.199  38.158  45.259  1.00  0.00           H  
ATOM   4322 H10S  PA    96      30.281  36.413  44.980  1.00  0.00           H  
ATOM   4323  C19  PA    96      28.572  37.032  46.160  1.00  0.00           C  
ATOM   4324  H9R  PA    96      27.900  36.243  45.823  1.00  0.00           H  
ATOM   4325  H9S  PA    96      27.955  37.923  46.299  1.00  0.00           H  
ATOM   4326  C18  PA    96      29.176  36.607  47.520  1.00  0.00           C  
ATOM   4327  H8R  PA    96      29.835  35.751  47.363  1.00  0.00           H  
ATOM   4328  H8S  PA    96      28.370  36.269  48.177  1.00  0.00           H  
ATOM   4329  C17  PA    96      29.961  37.716  48.247  1.00  0.00           C  
ATOM   4330  H7R  PA    96      29.257  38.459  48.629  1.00  0.00           H  
ATOM   4331  H7S  PA    96      30.622  38.217  47.538  1.00  0.00           H  
ATOM   4332  C16  PA    96      30.851  37.195  49.395  1.00  0.00           C  
ATOM   4333  H6R  PA    96      31.374  38.046  49.837  1.00  0.00           H  
ATOM   4334  H6S  PA    96      31.614  36.554  48.953  1.00  0.00           H  
ATOM   4335  C15  PA    96      30.111  36.410  50.503  1.00  0.00           C  
ATOM   4336  H5R  PA    96      30.843  35.975  51.189  1.00  0.00           H  
ATOM   4337  H5S  PA    96      29.587  35.562  50.055  1.00  0.00           H  
ATOM   4338  C14  PA    96      29.105  37.282  51.292  1.00  0.00           C  
ATOM   4339  H4R  PA    96      28.365  37.685  50.599  1.00  0.00           H  
ATOM   4340  H4S  PA    96      29.623  38.128  51.749  1.00  0.00           H  
ATOM   4341  C13  PA    96      28.351  36.479  52.367  1.00  0.00           C  
ATOM   4342  H3R  PA    96      29.045  36.134  53.136  1.00  0.00           H  
ATOM   4343  H3S  PA    96      27.962  35.591  51.864  1.00  0.00           H  
ATOM   4344  C12  PA    96      27.152  37.218  53.010  1.00  0.00           C  
ATOM   4345  H2R  PA    96      26.316  36.519  53.031  1.00  0.00           H  
ATOM   4346  H2S  PA    96      26.842  38.063  52.393  1.00  0.00           H  
ATOM   4347  C11  PE    97      27.376  37.699  54.429  1.00  0.00           C  
ATOM   4348  O12  PE    97      27.662  36.964  55.356  1.00  0.00           O  
ATOM   4349  O11  PE    97      27.144  39.019  54.579  1.00  0.00           O  
ATOM   4350  C1   PE    97      27.266  39.588  55.920  1.00  0.00           C  
ATOM   4351  HR   PE    97      26.793  38.923  56.650  1.00  0.00           H  
ATOM   4352  HS   PE    97      26.708  40.526  55.930  1.00  0.00           H  
ATOM   4353  C2   PE    97      28.750  39.861  56.318  1.00  0.00           C  
ATOM   4354  HX   PE    97      29.288  38.913  56.392  1.00  0.00           H  
ATOM   4355  C3   PE    97      28.836  40.566  57.691  1.00  0.00           C  
ATOM   4356  HA   PE    97      28.180  41.434  57.685  1.00  0.00           H  
ATOM   4357  HB   PE    97      29.857  40.902  57.872  1.00  0.00           H  
ATOM   4358  O31  PE    97      28.395  39.713  58.775  1.00  0.00           O  
ATOM   4359  P31  PE    97      29.389  38.868  59.685  1.00  0.00           P  
ATOM   4360  O32  PE    97      29.597  39.718  61.016  1.00  0.00           O  
ATOM   4361  C31  PE    97      28.686  39.646  62.145  1.00  0.00           C  
ATOM   4362  H1A  PE    97      28.582  38.620  62.501  1.00  0.00           H  
ATOM   4363  H1B  PE    97      27.699  40.027  61.863  1.00  0.00           H  
ATOM   4364  C32  PE    97      29.305  40.490  63.267  1.00  0.00           C  
ATOM   4365  H2A  PE    97      28.706  40.430  64.179  1.00  0.00           H  
ATOM   4366  H2B  PE    97      30.312  40.118  63.475  1.00  0.00           H  
ATOM   4367  N31  PE    97      29.420  41.937  62.885  1.00  0.00           N  
ATOM   4368 HN1A  PE    97      29.856  42.062  61.950  1.00  0.00           H  
ATOM   4369 HN1B  PE    97      28.479  42.379  62.827  1.00  0.00           H  
ATOM   4370 HN1C  PE    97      29.959  42.506  63.567  1.00  0.00           H  
ATOM   4371  O33  PE    97      28.621  37.658  60.027  1.00  0.00           O  
ATOM   4372  O34  PE    97      30.718  38.761  59.038  1.00  0.00           O  
ATOM   4373  O21  PE    97      29.405  40.765  55.373  1.00  0.00           O  
ATOM   4374  C21  PE    97      30.237  40.246  54.446  1.00  0.00           C  
ATOM   4375  O22  PE    97      30.351  39.049  54.240  1.00  0.00           O  
ATOM   4376  C12  OL    98      31.022  41.304  53.684  1.00  0.00           C  
ATOM   4377  H2R  OL    98      30.721  42.302  54.010  1.00  0.00           H  
ATOM   4378  H2S  OL    98      32.079  41.205  53.947  1.00  0.00           H  
ATOM   4379  C13  OL    98      30.820  41.172  52.153  1.00  0.00           C  
ATOM   4380  H3R  OL    98      31.034  40.141  51.860  1.00  0.00           H  
ATOM   4381  H3S  OL    98      29.768  41.348  51.920  1.00  0.00           H  
ATOM   4382  C14  OL    98      31.680  42.139  51.299  1.00  0.00           C  
ATOM   4383  H4R  OL    98      31.495  43.172  51.600  1.00  0.00           H  
ATOM   4384  H4S  OL    98      32.741  41.950  51.479  1.00  0.00           H  
ATOM   4385  C15  OL    98      31.403  42.018  49.782  1.00  0.00           C  
ATOM   4386  H5R  OL    98      31.596  40.995  49.451  1.00  0.00           H  
ATOM   4387  H5S  OL    98      30.350  42.219  49.572  1.00  0.00           H  
ATOM   4388  C16  OL    98      32.273  42.989  48.962  1.00  0.00           C  
ATOM   4389  H6R  OL    98      32.063  44.021  49.254  1.00  0.00           H  
ATOM   4390  H6S  OL    98      33.328  42.796  49.175  1.00  0.00           H  
ATOM   4391  C17  OL    98      32.038  42.837  47.450  1.00  0.00           C  
ATOM   4392  H7R  OL    98      32.235  41.805  47.163  1.00  0.00           H  
ATOM   4393  H7S  OL    98      30.991  43.048  47.216  1.00  0.00           H  
ATOM   4394  C18  OL    98      32.947  43.787  46.651  1.00  0.00           C  
ATOM   4395  H8R  OL    98      32.565  44.800  46.769  1.00  0.00           H  
ATOM   4396  H8S  OL    98      33.947  43.768  47.087  1.00  0.00           H  
ATOM   4397  C19  OL    98      33.032  43.370  45.195  1.00  0.00           C  
ATOM   4398  H9R  OL    98      32.990  42.299  45.022  1.00  0.00           H  
ATOM   4399 C110  OL    98      33.140  44.174  44.144  1.00  0.00           C  
ATOM   4400 H10R  OL    98      33.200  43.738  43.148  1.00  0.00           H  
ATOM   4401 C111  OL    98      33.231  45.684  44.187  1.00  0.00           C  
ATOM   4402 H11R  OL    98      33.160  46.066  45.205  1.00  0.00           H  
ATOM   4403 H11S  OL    98      34.209  45.982  43.812  1.00  0.00           H  
ATOM   4404 C112  OL    98      32.171  46.348  43.287  1.00  0.00           C  
ATOM   4405 H12R  OL    98      32.334  47.427  43.296  1.00  0.00           H  
ATOM   4406 H12S  OL    98      32.322  46.012  42.259  1.00  0.00           H  
ATOM   4407 C113  OL    98      30.716  46.064  43.704  1.00  0.00           C  
ATOM   4408 H13R  OL    98      30.039  46.607  43.042  1.00  0.00           H  
ATOM   4409 H13S  OL    98      30.498  45.002  43.571  1.00  0.00           H  
ATOM   4410 C114  OL    98      30.427  46.468  45.162  1.00  0.00           C  
ATOM   4411 H14R  OL    98      29.370  46.297  45.368  1.00  0.00           H  
ATOM   4412 H14S  OL    98      30.988  45.823  45.837  1.00  0.00           H  
ATOM   4413 C115  OL    98      30.770  47.934  45.481  1.00  0.00           C  
ATOM   4414 H15R  OL    98      31.845  48.099  45.380  1.00  0.00           H  
ATOM   4415 H15S  OL    98      30.269  48.581  44.760  1.00  0.00           H  
ATOM   4416 C116  OL    98      30.355  48.320  46.909  1.00  0.00           C  
ATOM   4417 H16R  OL    98      29.400  47.853  47.163  1.00  0.00           H  
ATOM   4418 H16S  OL    98      31.109  47.942  47.603  1.00  0.00           H  
ATOM   4419 C117  OL    98      30.207  49.839  47.079  1.00  0.00           C  
ATOM   4420 H17R  OL    98      31.110  50.350  46.747  1.00  0.00           H  
ATOM   4421 H17S  OL    98      29.389  50.195  46.451  1.00  0.00           H  
ATOM   4422 C118  OL    98      29.912  50.205  48.537  1.00  0.00           C  
ATOM   4423 H18R  OL    98      29.747  51.280  48.610  1.00  0.00           H  
ATOM   4424 H18S  OL    98      30.741  49.912  49.186  1.00  0.00           H  
ATOM   4425 H18T  OL    98      29.015  49.693  48.888  1.00  0.00           H  
TER    4426       OL    98 
ATOM   4426 C116  PA    99      23.881  53.700  50.111  1.00  0.00           C  
ATOM   4427 H16R  PA    99      24.161  54.717  50.390  1.00  0.00           H  
ATOM   4428 H16S  PA    99      24.573  53.358  49.337  1.00  0.00           H  
ATOM   4429 H16T  PA    99      23.988  53.059  50.988  1.00  0.00           H  
ATOM   4430 C115  PA    99      22.437  53.678  49.585  1.00  0.00           C  
ATOM   4431 H15R  PA    99      22.357  52.941  48.783  1.00  0.00           H  
ATOM   4432 H15S  PA    99      22.204  54.652  49.154  1.00  0.00           H  
ATOM   4433 C114  PA    99      21.387  53.326  50.652  1.00  0.00           C  
ATOM   4434 H14R  PA    99      21.439  54.034  51.479  1.00  0.00           H  
ATOM   4435 H14S  PA    99      21.614  52.330  51.038  1.00  0.00           H  
ATOM   4436 C113  PA    99      19.972  53.350  50.042  1.00  0.00           C  
ATOM   4437 H13R  PA    99      20.015  52.866  49.065  1.00  0.00           H  
ATOM   4438 H13S  PA    99      19.667  54.388  49.879  1.00  0.00           H  
ATOM   4439 C112  PA    99      18.916  52.617  50.888  1.00  0.00           C  
ATOM   4440 H12R  PA    99      19.240  51.588  51.052  1.00  0.00           H  
ATOM   4441 H12S  PA    99      17.994  52.563  50.305  1.00  0.00           H  
ATOM   4442 C111  PA    99      18.607  53.309  52.231  1.00  0.00           C  
ATOM   4443 H11R  PA    99      18.005  54.194  52.031  1.00  0.00           H  
ATOM   4444 H11S  PA    99      19.527  53.644  52.716  1.00  0.00           H  
ATOM   4445 C110  PA    99      17.850  52.395  53.207  1.00  0.00           C  
ATOM   4446 H10R  PA    99      17.157  51.762  52.650  1.00  0.00           H  
ATOM   4447 H10S  PA    99      17.265  53.006  53.899  1.00  0.00           H  
ATOM   4448  C19  PA    99      18.862  51.544  53.997  1.00  0.00           C  
ATOM   4449  H9R  PA    99      19.517  52.215  54.558  1.00  0.00           H  
ATOM   4450  H9S  PA    99      19.487  50.992  53.295  1.00  0.00           H  
ATOM   4451  C18  PA    99      18.250  50.564  55.006  1.00  0.00           C  
ATOM   4452  H8R  PA    99      17.594  51.126  55.665  1.00  0.00           H  
ATOM   4453  H8S  PA    99      19.054  50.168  55.629  1.00  0.00           H  
ATOM   4454  C17  PA    99      17.489  49.375  54.391  1.00  0.00           C  
ATOM   4455  H7R  PA    99      18.108  48.915  53.617  1.00  0.00           H  
ATOM   4456  H7S  PA    99      16.567  49.717  53.918  1.00  0.00           H  
ATOM   4457  C16  PA    99      17.180  48.299  55.450  1.00  0.00           C  
ATOM   4458  H6R  PA    99      18.131  47.929  55.835  1.00  0.00           H  
ATOM   4459  H6S  PA    99      16.681  47.459  54.961  1.00  0.00           H  
ATOM   4460  C15  PA    99      16.318  48.793  56.632  1.00  0.00           C  
ATOM   4461  H5R  PA    99      15.288  48.890  56.288  1.00  0.00           H  
ATOM   4462  H5S  PA    99      16.644  49.779  56.965  1.00  0.00           H  
ATOM   4463  C14  PA    99      16.376  47.830  57.835  1.00  0.00           C  
ATOM   4464  H4R  PA    99      17.407  47.685  58.165  1.00  0.00           H  
ATOM   4465  H4S  PA    99      16.008  46.857  57.509  1.00  0.00           H  
ATOM   4466  C13  PA    99      15.534  48.291  59.036  1.00  0.00           C  
ATOM   4467  H3R  PA    99      15.875  49.264  59.399  1.00  0.00           H  
ATOM   4468  H3S  PA    99      15.681  47.588  59.853  1.00  0.00           H  
ATOM   4469  C12  PA    99      14.044  48.324  58.655  1.00  0.00           C  
ATOM   4470  H2R  PA    99      13.752  47.349  58.264  1.00  0.00           H  
ATOM   4471  H2S  PA    99      13.875  49.058  57.870  1.00  0.00           H  
ATOM   4472  C11  PC   100      13.135  48.665  59.803  1.00  0.00           C  
ATOM   4473  O12  PC   100      13.434  49.413  60.714  1.00  0.00           O  
ATOM   4474  O11  PC   100      11.929  48.081  59.702  1.00  0.00           O  
ATOM   4475  C1   PC   100      10.917  48.534  60.630  1.00  0.00           C  
ATOM   4476  HR   PC   100      11.310  48.492  61.653  1.00  0.00           H  
ATOM   4477  HS   PC   100      10.063  47.858  60.558  1.00  0.00           H  
ATOM   4478  C2   PC   100      10.465  49.980  60.278  1.00  0.00           C  
ATOM   4479  HX   PC   100      11.318  50.666  60.215  1.00  0.00           H  
ATOM   4480  C3   PC   100       9.520  50.515  61.368  1.00  0.00           C  
ATOM   4481  HA   PC   100       9.116  51.485  61.064  1.00  0.00           H  
ATOM   4482  HB   PC   100      10.097  50.654  62.287  1.00  0.00           H  
ATOM   4483  O31  PC   100       8.418  49.582  61.575  1.00  0.00           O  
ATOM   4484  P31  PC   100       8.203  48.795  62.949  1.00  0.00           P  
ATOM   4485  O32  PC   100       7.475  49.836  63.875  1.00  0.00           O  
ATOM   4486  C31  PC   100       8.186  50.809  64.649  1.00  0.00           C  
ATOM   4487  H1A  PC   100       8.790  51.445  63.993  1.00  0.00           H  
ATOM   4488  H1B  PC   100       8.845  50.319  65.371  1.00  0.00           H  
ATOM   4489  C32  PC   100       7.119  51.646  65.372  1.00  0.00           C  
ATOM   4490  H2A  PC   100       6.417  52.041  64.636  1.00  0.00           H  
ATOM   4491  H2B  PC   100       7.606  52.490  65.861  1.00  0.00           H  
ATOM   4492  N31  PC   100       6.283  50.981  66.428  1.00  0.00           N  
ATOM   4493  C33  PC   100       5.376  49.927  65.880  1.00  0.00           C  
ATOM   4494  H3A  PC   100       4.854  50.371  65.032  1.00  0.00           H  
ATOM   4495  H3B  PC   100       4.654  49.656  66.651  1.00  0.00           H  
ATOM   4496  H3C  PC   100       5.965  49.066  65.562  1.00  0.00           H  
ATOM   4497  C34  PC   100       7.151  50.436  67.515  1.00  0.00           C  
ATOM   4498  H4A  PC   100       6.504  50.066  68.306  1.00  0.00           H  
ATOM   4499  H4B  PC   100       7.791  51.243  67.880  1.00  0.00           H  
ATOM   4500  H4C  PC   100       7.766  49.622  67.129  1.00  0.00           H  
ATOM   4501  C35  PC   100       5.379  52.006  67.004  1.00  0.00           C  
ATOM   4502  H5A  PC   100       5.974  52.730  67.562  1.00  0.00           H  
ATOM   4503  H5B  PC   100       4.695  51.485  67.676  1.00  0.00           H  
ATOM   4504  H5C  PC   100       4.827  52.486  66.194  1.00  0.00           H  
ATOM   4505  O33  PC   100       7.232  47.713  62.686  1.00  0.00           O  
ATOM   4506  O34  PC   100       9.514  48.429  63.526  1.00  0.00           O  
ATOM   4507  O21  PC   100       9.720  50.007  59.031  1.00  0.00           O  
ATOM   4508  C21  PC   100      10.362  50.283  57.880  1.00  0.00           C  
ATOM   4509  O22  PC   100      11.569  50.272  57.727  1.00  0.00           O  
ATOM   4510  C12  OL   101       9.402  50.703  56.797  1.00  0.00           C  
ATOM   4511  H2R  OL   101       9.589  50.140  55.882  1.00  0.00           H  
ATOM   4512  H2S  OL   101       8.379  50.487  57.116  1.00  0.00           H  
ATOM   4513  C13  OL   101       9.578  52.213  56.557  1.00  0.00           C  
ATOM   4514  H3R  OL   101       9.546  52.726  57.521  1.00  0.00           H  
ATOM   4515  H3S  OL   101      10.564  52.407  56.123  1.00  0.00           H  
ATOM   4516  C14  OL   101       8.492  52.827  55.667  1.00  0.00           C  
ATOM   4517  H4R  OL   101       7.520  52.683  56.142  1.00  0.00           H  
ATOM   4518  H4S  OL   101       8.677  53.902  55.622  1.00  0.00           H  
ATOM   4519  C15  OL   101       8.458  52.260  54.238  1.00  0.00           C  
ATOM   4520  H5R  OL   101       9.477  52.046  53.912  1.00  0.00           H  
ATOM   4521  H5S  OL   101       7.908  51.317  54.235  1.00  0.00           H  
ATOM   4522  C16  OL   101       7.796  53.246  53.257  1.00  0.00           C  
ATOM   4523  H6R  OL   101       6.717  53.247  53.422  1.00  0.00           H  
ATOM   4524  H6S  OL   101       8.160  54.259  53.449  1.00  0.00           H  
ATOM   4525  C17  OL   101       8.074  52.899  51.787  1.00  0.00           C  
ATOM   4526  H7R  OL   101       9.117  53.140  51.567  1.00  0.00           H  
ATOM   4527  H7S  OL   101       7.933  51.828  51.625  1.00  0.00           H  
ATOM   4528  C18  OL   101       7.132  53.683  50.855  1.00  0.00           C  
ATOM   4529  H8R  OL   101       6.103  53.428  51.113  1.00  0.00           H  
ATOM   4530  H8S  OL   101       7.262  54.753  51.025  1.00  0.00           H  
ATOM   4531  C19  OL   101       7.377  53.360  49.400  1.00  0.00           C  
ATOM   4532  H9R  OL   101       8.163  52.632  49.209  1.00  0.00           H  
ATOM   4533 C110  OL   101       6.730  53.915  48.378  1.00  0.00           C  
ATOM   4534 H10R  OL   101       6.996  53.607  47.372  1.00  0.00           H  
ATOM   4535 C111  OL   101       5.602  54.931  48.491  1.00  0.00           C  
ATOM   4536 H11R  OL   101       5.186  54.923  49.499  1.00  0.00           H  
ATOM   4537 H11S  OL   101       5.985  55.935  48.307  1.00  0.00           H  
ATOM   4538 C112  OL   101       4.469  54.690  47.473  1.00  0.00           C  
ATOM   4539 H12R  OL   101       4.175  53.638  47.495  1.00  0.00           H  
ATOM   4540 H12S  OL   101       3.616  55.297  47.781  1.00  0.00           H  
ATOM   4541 C113  OL   101       4.865  55.092  46.038  1.00  0.00           C  
ATOM   4542 H13R  OL   101       5.049  56.168  46.020  1.00  0.00           H  
ATOM   4543 H13S  OL   101       5.804  54.600  45.789  1.00  0.00           H  
ATOM   4544 C114  OL   101       3.817  54.744  44.958  1.00  0.00           C  
ATOM   4545 H14R  OL   101       3.458  53.725  45.119  1.00  0.00           H  
ATOM   4546 H14S  OL   101       2.952  55.407  45.046  1.00  0.00           H  
ATOM   4547 C115  OL   101       4.399  54.811  43.527  1.00  0.00           C  
ATOM   4548 H15R  OL   101       5.220  54.096  43.473  1.00  0.00           H  
ATOM   4549 H15S  OL   101       3.634  54.474  42.824  1.00  0.00           H  
ATOM   4550 C116  OL   101       4.913  56.205  43.098  1.00  0.00           C  
ATOM   4551 H16R  OL   101       4.129  56.933  43.320  1.00  0.00           H  
ATOM   4552 H16S  OL   101       5.782  56.469  43.704  1.00  0.00           H  
ATOM   4553 C117  OL   101       5.283  56.319  41.595  1.00  0.00           C  
ATOM   4554 H17R  OL   101       4.392  56.124  40.994  1.00  0.00           H  
ATOM   4555 H17S  OL   101       5.577  57.349  41.375  1.00  0.00           H  
ATOM   4556 C118  OL   101       6.426  55.397  41.113  1.00  0.00           C  
ATOM   4557 H18R  OL   101       6.324  54.382  41.499  1.00  0.00           H  
ATOM   4558 H18S  OL   101       7.399  55.784  41.428  1.00  0.00           H  
ATOM   4559 H18T  OL   101       6.417  55.338  40.022  1.00  0.00           H  
TER    4560       OL   101 
ATOM   4560  C1  CHL   102      54.507  42.480  51.347  1.00  0.00           C  
ATOM   4561  H11 CHL   102      54.462  43.552  51.553  1.00  0.00           H  
ATOM   4562  H12 CHL   102      55.545  42.249  51.097  1.00  0.00           H  
ATOM   4563  C2  CHL   102      54.120  41.753  52.662  1.00  0.00           C  
ATOM   4564  H21 CHL   102      54.316  40.682  52.572  1.00  0.00           H  
ATOM   4565  H22 CHL   102      54.755  42.123  53.472  1.00  0.00           H  
ATOM   4566  C3  CHL   102      52.639  41.999  53.030  1.00  0.00           C  
ATOM   4567  H31 CHL   102      52.486  43.055  53.261  1.00  0.00           H  
ATOM   4568  C4  CHL   102      51.702  41.606  51.880  1.00  0.00           C  
ATOM   4569  H41 CHL   102      51.691  40.519  51.777  1.00  0.00           H  
ATOM   4570  H42 CHL   102      50.689  41.915  52.149  1.00  0.00           H  
ATOM   4571  C5  CHL   102      52.100  42.230  50.554  1.00  0.00           C  
ATOM   4572  C6  CHL   102      51.150  42.804  49.828  1.00  0.00           C  
ATOM   4573  H61 CHL   102      50.123  42.819  50.188  1.00  0.00           H  
ATOM   4574  C7  CHL   102      51.380  43.432  48.485  1.00  0.00           C  
ATOM   4575  H71 CHL   102      50.598  43.091  47.806  1.00  0.00           H  
ATOM   4576  H72 CHL   102      51.273  44.513  48.571  1.00  0.00           H  
ATOM   4577  C8  CHL   102      52.755  43.063  47.893  1.00  0.00           C  
ATOM   4578  H81 CHL   102      52.667  42.052  47.501  1.00  0.00           H  
ATOM   4579  C9  CHL   102      53.871  43.162  48.971  1.00  0.00           C  
ATOM   4580  H91 CHL   102      53.790  44.169  49.382  1.00  0.00           H  
ATOM   4581  C10 CHL   102      53.581  42.147  50.136  1.00  0.00           C  
ATOM   4582  C11 CHL   102      55.324  43.080  48.384  1.00  0.00           C  
ATOM   4583 H111 CHL   102      56.027  43.481  49.118  1.00  0.00           H  
ATOM   4584 H112 CHL   102      55.614  42.046  48.220  1.00  0.00           H  
ATOM   4585  C12 CHL   102      55.551  43.855  47.057  1.00  0.00           C  
ATOM   4586 H121 CHL   102      55.657  44.917  47.280  1.00  0.00           H  
ATOM   4587 H122 CHL   102      56.509  43.520  46.662  1.00  0.00           H  
ATOM   4588  C13 CHL   102      54.410  43.650  46.017  1.00  0.00           C  
ATOM   4589  C14 CHL   102      53.091  43.999  46.736  1.00  0.00           C  
ATOM   4590 H141 CHL   102      53.195  45.003  47.160  1.00  0.00           H  
ATOM   4591  C15 CHL   102      52.019  44.089  45.649  1.00  0.00           C  
ATOM   4592 H151 CHL   102      51.609  43.097  45.459  1.00  0.00           H  
ATOM   4593 H152 CHL   102      51.204  44.748  45.959  1.00  0.00           H  
ATOM   4594  C16 CHL   102      52.799  44.613  44.430  1.00  0.00           C  
ATOM   4595 H161 CHL   102      52.703  43.912  43.597  1.00  0.00           H  
ATOM   4596 H162 CHL   102      52.404  45.579  44.108  1.00  0.00           H  
ATOM   4597  C17 CHL   102      54.290  44.714  44.878  1.00  0.00           C  
ATOM   4598 H171 CHL   102      54.424  45.702  45.330  1.00  0.00           H  
ATOM   4599  C18 CHL   102      54.437  42.183  45.461  1.00  0.00           C  
ATOM   4600 H181 CHL   102      53.574  41.971  44.829  1.00  0.00           H  
ATOM   4601 H182 CHL   102      54.435  41.440  46.260  1.00  0.00           H  
ATOM   4602 H183 CHL   102      55.331  42.001  44.866  1.00  0.00           H  
ATOM   4603  C19 CHL   102      53.852  40.691  49.673  1.00  0.00           C  
ATOM   4604 H191 CHL   102      53.355  40.476  48.728  1.00  0.00           H  
ATOM   4605 H192 CHL   102      53.471  39.979  50.401  1.00  0.00           H  
ATOM   4606 H193 CHL   102      54.914  40.487  49.547  1.00  0.00           H  
ATOM   4607  C20 CHL   102      55.276  44.659  43.681  1.00  0.00           C  
ATOM   4608 H201 CHL   102      55.159  43.702  43.170  1.00  0.00           H  
ATOM   4609  C21 CHL   102      56.747  44.762  44.121  1.00  0.00           C  
ATOM   4610 H211 CHL   102      57.021  43.918  44.742  1.00  0.00           H  
ATOM   4611 H212 CHL   102      56.956  45.677  44.681  1.00  0.00           H  
ATOM   4612 H213 CHL   102      57.404  44.716  43.252  1.00  0.00           H  
ATOM   4613  C22 CHL   102      54.908  45.787  42.682  1.00  0.00           C  
ATOM   4614 H221 CHL   102      53.910  45.586  42.290  1.00  0.00           H  
ATOM   4615 H222 CHL   102      54.855  46.751  43.194  1.00  0.00           H  
ATOM   4616  C23 CHL   102      55.844  45.904  41.470  1.00  0.00           C  
ATOM   4617 H231 CHL   102      56.779  46.403  41.736  1.00  0.00           H  
ATOM   4618 H232 CHL   102      56.094  44.896  41.139  1.00  0.00           H  
ATOM   4619  C24 CHL   102      55.174  46.683  40.326  1.00  0.00           C  
ATOM   4620 H241 CHL   102      54.894  47.681  40.675  1.00  0.00           H  
ATOM   4621 H242 CHL   102      54.251  46.176  40.031  1.00  0.00           H  
ATOM   4622  C25 CHL   102      56.092  46.821  39.105  1.00  0.00           C  
ATOM   4623 H251 CHL   102      56.983  47.386  39.376  1.00  0.00           H  
ATOM   4624  C26 CHL   102      56.533  45.458  38.555  1.00  0.00           C  
ATOM   4625 H261 CHL   102      57.110  44.890  39.289  1.00  0.00           H  
ATOM   4626 H262 CHL   102      57.169  45.581  37.678  1.00  0.00           H  
ATOM   4627 H263 CHL   102      55.652  44.885  38.267  1.00  0.00           H  
ATOM   4628  C27 CHL   102      55.334  47.594  38.028  1.00  0.00           C  
ATOM   4629 H271 CHL   102      55.910  47.594  37.103  1.00  0.00           H  
ATOM   4630 H272 CHL   102      55.171  48.629  38.336  1.00  0.00           H  
ATOM   4631 H273 CHL   102      54.362  47.134  37.844  1.00  0.00           H  
ATOM   4632  O1  CHL   102      52.276  41.198  54.149  1.00  0.00           O  
ATOM   4633  HO1 CHL   102      53.040  41.221  54.798  1.00  0.00           H  
TER    4634      CHL   102 
ATOM   4634 C116  PA   103       0.867  24.260  46.172  1.00  0.00           C  
ATOM   4635 H16R  PA   103      -0.174  24.457  46.436  1.00  0.00           H  
ATOM   4636 H16S  PA   103       1.506  24.656  46.962  1.00  0.00           H  
ATOM   4637 H16T  PA   103       1.006  23.176  46.143  1.00  0.00           H  
ATOM   4638 C115  PA   103       1.186  24.888  44.801  1.00  0.00           C  
ATOM   4639 H15R  PA   103       0.582  24.361  44.063  1.00  0.00           H  
ATOM   4640 H15S  PA   103       2.235  24.727  44.536  1.00  0.00           H  
ATOM   4641 C114  PA   103       0.834  26.384  44.689  1.00  0.00           C  
ATOM   4642 H14R  PA   103      -0.139  26.566  45.151  1.00  0.00           H  
ATOM   4643 H14S  PA   103       0.725  26.625  43.629  1.00  0.00           H  
ATOM   4644 C113  PA   103       1.879  27.325  45.315  1.00  0.00           C  
ATOM   4645 H13R  PA   103       2.427  26.800  46.101  1.00  0.00           H  
ATOM   4646 H13S  PA   103       1.351  28.162  45.777  1.00  0.00           H  
ATOM   4647 C112  PA   103       2.849  27.876  44.251  1.00  0.00           C  
ATOM   4648 H12R  PA   103       2.280  28.529  43.585  1.00  0.00           H  
ATOM   4649 H12S  PA   103       3.228  27.047  43.647  1.00  0.00           H  
ATOM   4650 C111  PA   103       4.060  28.663  44.792  1.00  0.00           C  
ATOM   4651 H11R  PA   103       4.610  29.044  43.929  1.00  0.00           H  
ATOM   4652 H11S  PA   103       4.740  27.989  45.317  1.00  0.00           H  
ATOM   4653 C110  PA   103       3.715  29.859  45.699  1.00  0.00           C  
ATOM   4654 H10R  PA   103       2.767  30.298  45.385  1.00  0.00           H  
ATOM   4655 H10S  PA   103       4.472  30.632  45.546  1.00  0.00           H  
ATOM   4656  C19  PA   103       3.671  29.518  47.204  1.00  0.00           C  
ATOM   4657  H9R  PA   103       4.563  28.952  47.487  1.00  0.00           H  
ATOM   4658  H9S  PA   103       2.817  28.881  47.430  1.00  0.00           H  
ATOM   4659  C18  PA   103       3.600  30.803  48.049  1.00  0.00           C  
ATOM   4660  H8R  PA   103       4.450  31.431  47.769  1.00  0.00           H  
ATOM   4661  H8S  PA   103       3.757  30.548  49.099  1.00  0.00           H  
ATOM   4662  C17  PA   103       2.272  31.593  47.868  1.00  0.00           C  
ATOM   4663  H7R  PA   103       2.067  31.773  46.811  1.00  0.00           H  
ATOM   4664  H7S  PA   103       2.392  32.584  48.307  1.00  0.00           H  
ATOM   4665  C16  PA   103       1.026  30.940  48.514  1.00  0.00           C  
ATOM   4666  H6R  PA   103       0.835  29.953  48.084  1.00  0.00           H  
ATOM   4667  H6S  PA   103       0.151  31.553  48.290  1.00  0.00           H  
ATOM   4668  C15  PA   103       1.195  30.833  50.043  1.00  0.00           C  
ATOM   4669  H5R  PA   103       1.747  31.706  50.396  1.00  0.00           H  
ATOM   4670  H5S  PA   103       1.805  29.956  50.263  1.00  0.00           H  
ATOM   4671  C14  PA   103      -0.101  30.722  50.864  1.00  0.00           C  
ATOM   4672  H4R  PA   103      -0.618  29.798  50.606  1.00  0.00           H  
ATOM   4673  H4S  PA   103      -0.775  31.551  50.630  1.00  0.00           H  
ATOM   4674  C13  PA   103       0.241  30.704  52.370  1.00  0.00           C  
ATOM   4675  H3R  PA   103       1.113  30.066  52.519  1.00  0.00           H  
ATOM   4676  H3S  PA   103      -0.576  30.254  52.937  1.00  0.00           H  
ATOM   4677  C12  PA   103       0.545  32.101  52.950  1.00  0.00           C  
ATOM   4678  H2R  PA   103      -0.311  32.757  52.807  1.00  0.00           H  
ATOM   4679  H2S  PA   103       1.401  32.556  52.448  1.00  0.00           H  
ATOM   4680  C11  PS   104       0.830  31.996  54.423  1.00  0.00           C  
ATOM   4681  O12  PS   104      -0.040  31.990  55.273  1.00  0.00           O  
ATOM   4682  O11  PS   104       2.138  31.846  54.665  1.00  0.00           O  
ATOM   4683  C1   PS   104       2.576  31.532  56.016  1.00  0.00           C  
ATOM   4684  HR   PS   104       2.064  32.157  56.751  1.00  0.00           H  
ATOM   4685  HS   PS   104       3.640  31.764  56.062  1.00  0.00           H  
ATOM   4686  C2   PS   104       2.390  30.022  56.345  1.00  0.00           C  
ATOM   4687  HX   PS   104       1.347  29.812  56.584  1.00  0.00           H  
ATOM   4688  C3   PS   104       3.267  29.633  57.551  1.00  0.00           C  
ATOM   4689  HA   PS   104       4.312  29.738  57.251  1.00  0.00           H  
ATOM   4690  HB   PS   104       3.079  28.598  57.837  1.00  0.00           H  
ATOM   4691  O31  PS   104       3.069  30.497  58.697  1.00  0.00           O  
ATOM   4692  P31  PS   104       1.824  30.388  59.660  1.00  0.00           P  
ATOM   4693  O32  PS   104       0.809  31.421  59.028  1.00  0.00           O  
ATOM   4694  C31  PS   104       1.034  32.849  59.136  1.00  0.00           C  
ATOM   4695  H1A  PS   104       0.560  33.362  58.293  1.00  0.00           H  
ATOM   4696  H1B  PS   104       2.110  33.050  59.099  1.00  0.00           H  
ATOM   4697  C32  PS   104       0.444  33.376  60.456  1.00  0.00           C  
ATOM   4698  H2A  PS   104       0.996  32.933  61.283  1.00  0.00           H  
ATOM   4699  N31  PS   104      -0.998  32.952  60.676  1.00  0.00           N  
ATOM   4700 HN1A  PS   104      -1.081  31.914  60.677  1.00  0.00           H  
ATOM   4701 HN1B  PS   104      -1.355  33.297  61.591  1.00  0.00           H  
ATOM   4702 HN1C  PS   104      -1.632  33.305  59.929  1.00  0.00           H  
ATOM   4703  C33  PS   104       0.743  34.868  60.531  1.00  0.00           C  
ATOM   4704  O33  PS   104       1.213  29.041  59.574  1.00  0.00           O  
ATOM   4705  O34  PS   104       2.273  30.890  60.981  1.00  0.00           O  
ATOM   4706  O21  PS   104       2.882  29.221  55.229  1.00  0.00           O  
ATOM   4707  C21  PS   104       2.048  28.431  54.532  1.00  0.00           C  
ATOM   4708  O22  PS   104       0.895  28.216  54.853  1.00  0.00           O  
ATOM   4709  O35  PS   104       1.654  35.257  61.249  1.00  0.00           O  
ATOM   4710  O36  PS   104       0.179  35.630  59.768  1.00  0.00           O  
ATOM   4711  C12  OL   105       2.747  27.913  53.290  1.00  0.00           C  
ATOM   4712  H2R  OL   105       3.189  28.779  52.791  1.00  0.00           H  
ATOM   4713  H2S  OL   105       3.577  27.275  53.595  1.00  0.00           H  
ATOM   4714  C13  OL   105       1.854  27.147  52.284  1.00  0.00           C  
ATOM   4715  H3R  OL   105       1.272  26.380  52.795  1.00  0.00           H  
ATOM   4716  H3S  OL   105       1.141  27.833  51.827  1.00  0.00           H  
ATOM   4717  C14  OL   105       2.704  26.482  51.181  1.00  0.00           C  
ATOM   4718  H4R  OL   105       2.142  26.434  50.245  1.00  0.00           H  
ATOM   4719  H4S  OL   105       3.583  27.103  50.985  1.00  0.00           H  
ATOM   4720  C15  OL   105       3.167  25.072  51.614  1.00  0.00           C  
ATOM   4721  H5R  OL   105       3.984  24.743  50.972  1.00  0.00           H  
ATOM   4722  H5S  OL   105       3.582  25.149  52.618  1.00  0.00           H  
ATOM   4723  C16  OL   105       2.074  23.978  51.629  1.00  0.00           C  
ATOM   4724  H6R  OL   105       2.523  23.054  52.003  1.00  0.00           H  
ATOM   4725  H6S  OL   105       1.287  24.218  52.345  1.00  0.00           H  
ATOM   4726  C17  OL   105       1.445  23.727  50.240  1.00  0.00           C  
ATOM   4727  H7R  OL   105       0.977  24.640  49.868  1.00  0.00           H  
ATOM   4728  H7S  OL   105       2.221  23.448  49.528  1.00  0.00           H  
ATOM   4729  C18  OL   105       0.397  22.606  50.291  1.00  0.00           C  
ATOM   4730  H8R  OL   105       0.810  21.764  50.846  1.00  0.00           H  
ATOM   4731  H8S  OL   105      -0.467  22.965  50.853  1.00  0.00           H  
ATOM   4732  C19  OL   105      -0.076  22.197  48.908  1.00  0.00           C  
ATOM   4733  H9R  OL   105      -0.538  22.984  48.317  1.00  0.00           H  
ATOM   4734 C110  OL   105      -0.047  20.959  48.429  1.00  0.00           C  
ATOM   4735 H10R  OL   105      -0.478  20.749  47.452  1.00  0.00           H  
ATOM   4736 C111  OL   105       0.692  19.818  49.085  1.00  0.00           C  
ATOM   4737 H11R  OL   105       1.565  20.194  49.612  1.00  0.00           H  
ATOM   4738 H11S  OL   105       0.062  19.329  49.828  1.00  0.00           H  
ATOM   4739 C112  OL   105       1.158  18.791  48.047  1.00  0.00           C  
ATOM   4740 H12R  OL   105       0.283  18.346  47.572  1.00  0.00           H  
ATOM   4741 H12S  OL   105       1.732  19.286  47.261  1.00  0.00           H  
ATOM   4742 C113  OL   105       2.028  17.717  48.725  1.00  0.00           C  
ATOM   4743 H13R  OL   105       2.940  18.188  49.095  1.00  0.00           H  
ATOM   4744 H13S  OL   105       1.496  17.312  49.589  1.00  0.00           H  
ATOM   4745 C114  OL   105       2.390  16.554  47.795  1.00  0.00           C  
ATOM   4746 H14R  OL   105       2.872  15.775  48.390  1.00  0.00           H  
ATOM   4747 H14S  OL   105       1.457  16.142  47.404  1.00  0.00           H  
ATOM   4748 C115  OL   105       3.315  16.959  46.628  1.00  0.00           C  
ATOM   4749 H15R  OL   105       2.951  17.881  46.174  1.00  0.00           H  
ATOM   4750 H15S  OL   105       4.318  17.151  47.014  1.00  0.00           H  
ATOM   4751 C116  OL   105       3.358  15.869  45.542  1.00  0.00           C  
ATOM   4752 H16R  OL   105       3.795  14.960  45.960  1.00  0.00           H  
ATOM   4753 H16S  OL   105       2.326  15.641  45.269  1.00  0.00           H  
ATOM   4754 C117  OL   105       4.113  16.263  44.253  1.00  0.00           C  
ATOM   4755 H17R  OL   105       3.874  15.542  43.466  1.00  0.00           H  
ATOM   4756 H17S  OL   105       3.759  17.236  43.905  1.00  0.00           H  
ATOM   4757 C118  OL   105       5.641  16.304  44.416  1.00  0.00           C  
ATOM   4758 H18R  OL   105       5.987  15.408  44.934  1.00  0.00           H  
ATOM   4759 H18S  OL   105       5.953  17.185  44.981  1.00  0.00           H  
ATOM   4760 H18T  OL   105       6.124  16.334  43.436  1.00  0.00           H  
TER    4761       OL   105 
ATOM   4761 C116  PA   106      30.947   0.542  40.028  1.00  0.00           C  
ATOM   4762 H16R  PA   106      31.226  -0.344  40.602  1.00  0.00           H  
ATOM   4763 H16S  PA   106      31.779   1.249  40.057  1.00  0.00           H  
ATOM   4764 H16T  PA   106      30.786   0.252  38.987  1.00  0.00           H  
ATOM   4765 C115  PA   106      29.679   1.199  40.608  1.00  0.00           C  
ATOM   4766 H15R  PA   106      28.811   0.559  40.444  1.00  0.00           H  
ATOM   4767 H15S  PA   106      29.489   2.120  40.056  1.00  0.00           H  
ATOM   4768 C114  PA   106      29.785   1.484  42.120  1.00  0.00           C  
ATOM   4769 H14R  PA   106      30.718   2.016  42.320  1.00  0.00           H  
ATOM   4770 H14S  PA   106      29.822   0.531  42.654  1.00  0.00           H  
ATOM   4771 C113  PA   106      28.608   2.345  42.634  1.00  0.00           C  
ATOM   4772 H13R  PA   106      27.661   1.959  42.254  1.00  0.00           H  
ATOM   4773 H13S  PA   106      28.731   3.350  42.227  1.00  0.00           H  
ATOM   4774 C112  PA   106      28.507   2.468  44.168  1.00  0.00           C  
ATOM   4775 H12R  PA   106      28.013   3.416  44.397  1.00  0.00           H  
ATOM   4776 H12S  PA   106      29.512   2.524  44.586  1.00  0.00           H  
ATOM   4777 C111  PA   106      27.711   1.328  44.849  1.00  0.00           C  
ATOM   4778 H11R  PA   106      28.178   0.370  44.613  1.00  0.00           H  
ATOM   4779 H11S  PA   106      26.700   1.311  44.434  1.00  0.00           H  
ATOM   4780 C110  PA   106      27.641   1.506  46.387  1.00  0.00           C  
ATOM   4781 H10R  PA   106      27.237   2.500  46.592  1.00  0.00           H  
ATOM   4782 H10S  PA   106      28.652   1.481  46.791  1.00  0.00           H  
ATOM   4783  C19  PA   106      26.789   0.451  47.134  1.00  0.00           C  
ATOM   4784  H9R  PA   106      27.057  -0.557  46.804  1.00  0.00           H  
ATOM   4785  H9S  PA   106      25.741   0.611  46.877  1.00  0.00           H  
ATOM   4786  C18  PA   106      26.909   0.508  48.675  1.00  0.00           C  
ATOM   4787  H8R  PA   106      27.931   0.269  48.976  1.00  0.00           H  
ATOM   4788  H8S  PA   106      26.256  -0.262  49.093  1.00  0.00           H  
ATOM   4789  C17  PA   106      26.492   1.876  49.255  1.00  0.00           C  
ATOM   4790  H7R  PA   106      25.501   2.102  48.857  1.00  0.00           H  
ATOM   4791  H7S  PA   106      27.173   2.660  48.914  1.00  0.00           H  
ATOM   4792  C16  PA   106      26.382   1.942  50.790  1.00  0.00           C  
ATOM   4793  H6R  PA   106      25.889   1.040  51.156  1.00  0.00           H  
ATOM   4794  H6S  PA   106      25.709   2.773  51.018  1.00  0.00           H  
ATOM   4795  C15  PA   106      27.721   2.160  51.536  1.00  0.00           C  
ATOM   4796  H5R  PA   106      28.104   3.159  51.309  1.00  0.00           H  
ATOM   4797  H5S  PA   106      28.471   1.453  51.179  1.00  0.00           H  
ATOM   4798  C14  PA   106      27.571   1.977  53.062  1.00  0.00           C  
ATOM   4799  H4R  PA   106      27.367   0.925  53.270  1.00  0.00           H  
ATOM   4800  H4S  PA   106      26.715   2.554  53.423  1.00  0.00           H  
ATOM   4801  C13  PA   106      28.820   2.405  53.855  1.00  0.00           C  
ATOM   4802  H3R  PA   106      29.005   3.463  53.660  1.00  0.00           H  
ATOM   4803  H3S  PA   106      29.690   1.841  53.516  1.00  0.00           H  
ATOM   4804  C12  PA   106      28.634   2.206  55.372  1.00  0.00           C  
ATOM   4805  H2R  PA   106      28.369   1.170  55.586  1.00  0.00           H  
ATOM   4806  H2S  PA   106      27.820   2.846  55.701  1.00  0.00           H  
ATOM   4807  C11  PE   107      29.863   2.584  56.157  1.00  0.00           C  
ATOM   4808  O12  PE   107      30.489   1.823  56.874  1.00  0.00           O  
ATOM   4809  O11  PE   107      30.204   3.869  55.962  1.00  0.00           O  
ATOM   4810  C1   PE   107      31.449   4.359  56.528  1.00  0.00           C  
ATOM   4811  HR   PE   107      31.525   4.072  57.578  1.00  0.00           H  
ATOM   4812  HS   PE   107      31.424   5.449  56.469  1.00  0.00           H  
ATOM   4813  C2   PE   107      32.679   3.851  55.731  1.00  0.00           C  
ATOM   4814  HX   PE   107      32.817   2.777  55.875  1.00  0.00           H  
ATOM   4815  C3   PE   107      33.948   4.577  56.209  1.00  0.00           C  
ATOM   4816  HA   PE   107      33.737   5.644  56.188  1.00  0.00           H  
ATOM   4817  HB   PE   107      34.783   4.370  55.536  1.00  0.00           H  
ATOM   4818  O31  PE   107      34.320   4.225  57.568  1.00  0.00           O  
ATOM   4819  P31  PE   107      35.034   2.862  57.937  1.00  0.00           P  
ATOM   4820  O32  PE   107      33.927   2.106  58.790  1.00  0.00           O  
ATOM   4821  C31  PE   107      33.556   2.543  60.121  1.00  0.00           C  
ATOM   4822  H1A  PE   107      34.161   3.403  60.428  1.00  0.00           H  
ATOM   4823  H1B  PE   107      33.740   1.726  60.824  1.00  0.00           H  
ATOM   4824  C32  PE   107      32.059   2.921  60.136  1.00  0.00           C  
ATOM   4825  H2A  PE   107      31.742   3.134  61.161  1.00  0.00           H  
ATOM   4826  H2B  PE   107      31.877   3.820  59.541  1.00  0.00           H  
ATOM   4827  N31  PE   107      31.138   1.849  59.604  1.00  0.00           N  
ATOM   4828 HN1A  PE   107      31.319   0.928  60.049  1.00  0.00           H  
ATOM   4829 HN1B  PE   107      30.133   2.088  59.768  1.00  0.00           H  
ATOM   4830 HN1C  PE   107      31.221   1.726  58.576  1.00  0.00           H  
ATOM   4831  O33  PE   107      35.248   2.096  56.692  1.00  0.00           O  
ATOM   4832  O34  PE   107      36.214   3.180  58.780  1.00  0.00           O  
ATOM   4833  O21  PE   107      32.501   4.186  54.326  1.00  0.00           O  
ATOM   4834  C21  PE   107      32.349   3.199  53.423  1.00  0.00           C  
ATOM   4835  O22  PE   107      32.370   2.013  53.710  1.00  0.00           O  
ATOM   4836  C12  OL   108      32.101   3.758  52.038  1.00  0.00           C  
ATOM   4837  H2R  OL   108      31.245   4.432  52.101  1.00  0.00           H  
ATOM   4838  H2S  OL   108      32.972   4.342  51.736  1.00  0.00           H  
ATOM   4839  C13  OL   108      31.830   2.699  50.956  1.00  0.00           C  
ATOM   4840  H3R  OL   108      32.673   2.003  50.927  1.00  0.00           H  
ATOM   4841  H3S  OL   108      30.941   2.127  51.231  1.00  0.00           H  
ATOM   4842  C14  OL   108      31.626   3.338  49.559  1.00  0.00           C  
ATOM   4843  H4R  OL   108      30.773   4.023  49.577  1.00  0.00           H  
ATOM   4844  H4S  OL   108      32.505   3.928  49.290  1.00  0.00           H  
ATOM   4845  C15  OL   108      31.418   2.261  48.481  1.00  0.00           C  
ATOM   4846  H5R  OL   108      32.315   1.642  48.438  1.00  0.00           H  
ATOM   4847  H5S  OL   108      30.595   1.613  48.785  1.00  0.00           H  
ATOM   4848  C16  OL   108      31.127   2.794  47.064  1.00  0.00           C  
ATOM   4849  H6R  OL   108      31.033   1.927  46.405  1.00  0.00           H  
ATOM   4850  H6S  OL   108      30.160   3.303  47.072  1.00  0.00           H  
ATOM   4851  C17  OL   108      32.217   3.742  46.509  1.00  0.00           C  
ATOM   4852  H7R  OL   108      32.160   4.704  47.025  1.00  0.00           H  
ATOM   4853  H7S  OL   108      33.201   3.317  46.711  1.00  0.00           H  
ATOM   4854  C18  OL   108      32.127   4.004  44.995  1.00  0.00           C  
ATOM   4855  H8R  OL   108      33.045   4.488  44.661  1.00  0.00           H  
ATOM   4856  H8S  OL   108      32.074   3.046  44.473  1.00  0.00           H  
ATOM   4857  C19  OL   108      30.917   4.855  44.675  1.00  0.00           C  
ATOM   4858  H9R  OL   108      29.997   4.554  45.173  1.00  0.00           H  
ATOM   4859 C110  OL   108      30.896   5.920  43.884  1.00  0.00           C  
ATOM   4860 H10R  OL   108      29.963   6.471  43.778  1.00  0.00           H  
ATOM   4861 C111  OL   108      32.060   6.474  43.088  1.00  0.00           C  
ATOM   4862 H11R  OL   108      33.011   6.339  43.599  1.00  0.00           H  
ATOM   4863 H11S  OL   108      32.116   5.960  42.126  1.00  0.00           H  
ATOM   4864 C112  OL   108      31.831   7.969  42.831  1.00  0.00           C  
ATOM   4865 H12R  OL   108      30.825   8.072  42.422  1.00  0.00           H  
ATOM   4866 H12S  OL   108      31.865   8.514  43.778  1.00  0.00           H  
ATOM   4867 C113  OL   108      32.831   8.605  41.847  1.00  0.00           C  
ATOM   4868 H13R  OL   108      33.832   8.646  42.283  1.00  0.00           H  
ATOM   4869 H13S  OL   108      32.892   7.975  40.957  1.00  0.00           H  
ATOM   4870 C114  OL   108      32.393  10.028  41.443  1.00  0.00           C  
ATOM   4871 H14R  OL   108      31.431  10.268  41.906  1.00  0.00           H  
ATOM   4872 H14S  OL   108      33.116  10.748  41.828  1.00  0.00           H  
ATOM   4873 C115  OL   108      32.266  10.193  39.917  1.00  0.00           C  
ATOM   4874 H15R  OL   108      33.256  10.095  39.465  1.00  0.00           H  
ATOM   4875 H15S  OL   108      31.631   9.392  39.531  1.00  0.00           H  
ATOM   4876 C116  OL   108      31.648  11.552  39.538  1.00  0.00           C  
ATOM   4877 H16R  OL   108      30.649  11.600  39.982  1.00  0.00           H  
ATOM   4878 H16S  OL   108      32.241  12.351  39.987  1.00  0.00           H  
ATOM   4879 C117  OL   108      31.519  11.824  38.022  1.00  0.00           C  
ATOM   4880 H17R  OL   108      31.044  10.975  37.528  1.00  0.00           H  
ATOM   4881 H17S  OL   108      30.859  12.684  37.889  1.00  0.00           H  
ATOM   4882 C118  OL   108      32.841  12.139  37.303  1.00  0.00           C  
ATOM   4883 H18R  OL   108      32.634  12.417  36.266  1.00  0.00           H  
ATOM   4884 H18S  OL   108      33.507  11.274  37.306  1.00  0.00           H  
ATOM   4885 H18T  OL   108      33.343  12.979  37.788  1.00  0.00           H  
TER    4886       OL   108 
ATOM   4886  C1  CHL   109       9.862  78.235  52.520  1.00  0.00           C  
ATOM   4887  H11 CHL   109       8.933  77.702  52.310  1.00  0.00           H  
ATOM   4888  H12 CHL   109       9.954  79.049  51.802  1.00  0.00           H  
ATOM   4889  C2  CHL   109       9.707  78.831  53.942  1.00  0.00           C  
ATOM   4890  H21 CHL   109      10.542  79.495  54.166  1.00  0.00           H  
ATOM   4891  H22 CHL   109       8.794  79.429  53.992  1.00  0.00           H  
ATOM   4892  C3  CHL   109       9.649  77.694  54.975  1.00  0.00           C  
ATOM   4893  H31 CHL   109       8.831  77.013  54.729  1.00  0.00           H  
ATOM   4894  C4  CHL   109      10.955  76.914  54.921  1.00  0.00           C  
ATOM   4895  H41 CHL   109      11.767  77.597  55.169  1.00  0.00           H  
ATOM   4896  H42 CHL   109      10.915  76.135  55.685  1.00  0.00           H  
ATOM   4897  C5  CHL   109      11.187  76.308  53.550  1.00  0.00           C  
ATOM   4898  C6  CHL   109      11.508  75.023  53.470  1.00  0.00           C  
ATOM   4899  H61 CHL   109      11.627  74.433  54.380  1.00  0.00           H  
ATOM   4900  C7  CHL   109      11.715  74.269  52.183  1.00  0.00           C  
ATOM   4901  H71 CHL   109      12.640  73.691  52.256  1.00  0.00           H  
ATOM   4902  H72 CHL   109      10.907  73.548  52.090  1.00  0.00           H  
ATOM   4903  C8  CHL   109      11.764  75.172  50.925  1.00  0.00           C  
ATOM   4904  H81 CHL   109      12.784  75.541  50.858  1.00  0.00           H  
ATOM   4905  C9  CHL   109      10.779  76.378  51.037  1.00  0.00           C  
ATOM   4906  H91 CHL   109       9.791  75.926  51.168  1.00  0.00           H  
ATOM   4907  C10 CHL   109      11.050  77.238  52.333  1.00  0.00           C  
ATOM   4908  C11 CHL   109      10.674  77.215  49.708  1.00  0.00           C  
ATOM   4909 H111 CHL   109       9.807  77.878  49.762  1.00  0.00           H  
ATOM   4910 H112 CHL   109      11.539  77.866  49.576  1.00  0.00           H  
ATOM   4911  C12 CHL   109      10.527  76.360  48.418  1.00  0.00           C  
ATOM   4912 H121 CHL   109       9.513  75.964  48.340  1.00  0.00           H  
ATOM   4913 H122 CHL   109      10.681  77.030  47.574  1.00  0.00           H  
ATOM   4914  C13 CHL   109      11.542  75.193  48.345  1.00  0.00           C  
ATOM   4915  C14 CHL   109      11.401  74.371  49.646  1.00  0.00           C  
ATOM   4916 H141 CHL   109      10.348  74.078  49.750  1.00  0.00           H  
ATOM   4917  C15 CHL   109      12.155  73.064  49.366  1.00  0.00           C  
ATOM   4918 H151 CHL   109      13.212  73.151  49.624  1.00  0.00           H  
ATOM   4919 H152 CHL   109      11.710  72.267  49.957  1.00  0.00           H  
ATOM   4920  C16 CHL   109      11.992  72.842  47.840  1.00  0.00           C  
ATOM   4921 H161 CHL   109      12.979  72.776  47.374  1.00  0.00           H  
ATOM   4922 H162 CHL   109      11.454  71.915  47.624  1.00  0.00           H
[truncated: 5,016,656 more chars]
