# Supplementary material for: Molecules in the Serotonin-Melatonin Synthesis Pathway Have Distinct Interactions with Lipid Membranes
Source: J Phys Chem B. 2025 Feb 28;129(10):2687–700. doi: 10.1021/acs.jpcb.4c08750 (PMC11912468; doi:10.1021/acs.jpcb.4c08750)
Supplement: Supplementary file 2 — jp4c08750_si_002.zip [file jp4c08750_si_002.zip › PDB/No_metabolites_final.pdb]

CRYST1   78.361   78.361   97.709  90.00  90.00  90.00               1
ATOM      1 C116  PA     1      44.343  19.984  38.257  1.00  0.00           C  
ATOM      2 H16R  PA     1      44.602  19.040  38.741  1.00  0.00           H  
ATOM      3 H16S  PA     1      45.237  20.360  37.755  1.00  0.00           H  
ATOM      4 H16T  PA     1      43.525  19.821  37.553  1.00  0.00           H  
ATOM      5 C115  PA     1      43.815  20.936  39.262  1.00  0.00           C  
ATOM      6 H15R  PA     1      42.819  20.540  39.472  1.00  0.00           H  
ATOM      7 H15S  PA     1      43.829  21.960  38.882  1.00  0.00           H  
ATOM      8 C114  PA     1      44.356  20.725  40.722  1.00  0.00           C  
ATOM      9 H14R  PA     1      44.158  19.751  41.174  1.00  0.00           H  
ATOM     10 H14S  PA     1      43.859  21.450  41.370  1.00  0.00           H  
ATOM     11 C113  PA     1      45.867  21.000  40.695  1.00  0.00           C  
ATOM     12 H13R  PA     1      46.053  22.015  40.338  1.00  0.00           H  
ATOM     13 H13S  PA     1      46.351  20.326  39.985  1.00  0.00           H  
ATOM     14 C112  PA     1      46.454  21.002  42.143  1.00  0.00           C  
ATOM     15 H12R  PA     1      47.518  21.221  42.031  1.00  0.00           H  
ATOM     16 H12S  PA     1      46.357  20.022  42.614  1.00  0.00           H  
ATOM     17 C111  PA     1      45.943  22.110  43.012  1.00  0.00           C  
ATOM     18 H11R  PA     1      44.878  22.337  42.924  1.00  0.00           H  
ATOM     19 H11S  PA     1      46.447  22.996  42.622  1.00  0.00           H  
ATOM     20 C110  PA     1      46.275  21.947  44.506  1.00  0.00           C  
ATOM     21 H10R  PA     1      47.317  21.623  44.559  1.00  0.00           H  
ATOM     22 H10S  PA     1      45.706  21.123  44.940  1.00  0.00           H  
ATOM     23  C19  PA     1      46.046  23.343  45.212  1.00  0.00           C  
ATOM     24  H9R  PA     1      45.014  23.631  44.999  1.00  0.00           H  
ATOM     25  H9S  PA     1      46.583  24.205  44.812  1.00  0.00           H  
ATOM     26  C18  PA     1      46.189  23.265  46.798  1.00  0.00           C  
ATOM     27  H8R  PA     1      47.112  22.724  47.016  1.00  0.00           H  
ATOM     28  H8S  PA     1      45.303  22.742  47.165  1.00  0.00           H  
ATOM     29  C17  PA     1      46.267  24.578  47.515  1.00  0.00           C  
ATOM     30  H7R  PA     1      45.506  25.232  47.083  1.00  0.00           H  
ATOM     31  H7S  PA     1      47.252  24.991  47.290  1.00  0.00           H  
ATOM     32  C16  PA     1      46.063  24.690  49.037  1.00  0.00           C  
ATOM     33  H6R  PA     1      46.966  24.314  49.522  1.00  0.00           H  
ATOM     34  H6S  PA     1      45.298  24.015  49.426  1.00  0.00           H  
ATOM     35  C15  PA     1      45.675  26.014  49.512  1.00  0.00           C  
ATOM     36  H5R  PA     1      44.990  26.491  48.808  1.00  0.00           H  
ATOM     37  H5S  PA     1      46.592  26.607  49.547  1.00  0.00           H  
ATOM     38  C14  PA     1      45.043  25.889  50.865  1.00  0.00           C  
ATOM     39  H4R  PA     1      45.770  25.460  51.558  1.00  0.00           H  
ATOM     40  H4S  PA     1      44.162  25.247  50.814  1.00  0.00           H  
ATOM     41  C13  PA     1      44.644  27.300  51.456  1.00  0.00           C  
ATOM     42  H3R  PA     1      43.912  27.766  50.793  1.00  0.00           H  
ATOM     43  H3S  PA     1      45.562  27.891  51.487  1.00  0.00           H  
ATOM     44  C12  PA     1      44.083  27.208  52.846  1.00  0.00           C  
ATOM     45  H2R  PA     1      44.554  26.448  53.473  1.00  0.00           H  
ATOM     46  H2S  PA     1      42.996  27.113  52.865  1.00  0.00           H  
ATOM     47  C11  PE     2      44.300  28.536  53.606  1.00  0.00           C  
ATOM     48  O12  PE     2      45.388  28.766  54.071  1.00  0.00           O  
ATOM     49  O11  PE     2      43.299  29.403  53.780  1.00  0.00           O  
ATOM     50  C1   PE     2      43.583  30.675  54.391  1.00  0.00           C  
ATOM     51  HR   PE     2      43.895  31.211  53.491  1.00  0.00           H  
ATOM     52  HS   PE     2      44.432  30.725  55.078  1.00  0.00           H  
ATOM     53  C2   PE     2      42.382  31.405  55.028  1.00  0.00           C  
ATOM     54  HX   PE     2      42.864  32.251  55.525  1.00  0.00           H  
ATOM     55  C3   PE     2      41.673  30.471  56.043  1.00  0.00           C  
ATOM     56  HA   PE     2      42.317  30.246  56.897  1.00  0.00           H  
ATOM     57  HB   PE     2      41.323  29.612  55.465  1.00  0.00           H  
ATOM     58  O31  PE     2      40.472  31.159  56.583  1.00  0.00           O  
ATOM     59  P31  PE     2      40.498  32.264  57.687  1.00  0.00           P  
ATOM     60  O32  PE     2      40.622  33.607  56.854  1.00  0.00           O  
ATOM     61  C31  PE     2      39.514  34.190  56.208  1.00  0.00           C  
ATOM     62  H1A  PE     2      38.713  33.457  56.075  1.00  0.00           H  
ATOM     63  H1B  PE     2      39.763  34.532  55.200  1.00  0.00           H  
ATOM     64  C32  PE     2      39.172  35.421  57.115  1.00  0.00           C  
ATOM     65  H2A  PE     2      38.390  36.073  56.723  1.00  0.00           H  
ATOM     66  H2B  PE     2      39.021  35.198  58.172  1.00  0.00           H  
ATOM     67  N31  PE     2      40.270  36.351  57.132  1.00  0.00           N  
ATOM     68 HN1A  PE     2      40.295  36.925  56.273  1.00  0.00           H  
ATOM     69 HN1B  PE     2      40.008  36.970  57.916  1.00  0.00           H  
ATOM     70 HN1C  PE     2      41.143  35.849  57.361  1.00  0.00           H  
ATOM     71  O33  PE     2      39.200  32.217  58.387  1.00  0.00           O  
ATOM     72  O34  PE     2      41.755  32.202  58.479  1.00  0.00           O  
ATOM     73  O21  PE     2      41.475  31.741  53.976  1.00  0.00           O  
ATOM     74  C21  PE     2      41.710  32.832  53.204  1.00  0.00           C  
ATOM     75  O22  PE     2      42.524  33.719  53.442  1.00  0.00           O  
ATOM     76  C12  OL     3      40.806  32.951  52.007  1.00  0.00           C  
ATOM     77  H2R  OL     3      41.113  33.837  51.448  1.00  0.00           H  
ATOM     78  H2S  OL     3      40.890  32.075  51.361  1.00  0.00           H  
ATOM     79  C13  OL     3      39.394  33.103  52.472  1.00  0.00           C  
ATOM     80  H3R  OL     3      39.209  32.416  53.300  1.00  0.00           H  
ATOM     81  H3S  OL     3      39.392  34.094  52.932  1.00  0.00           H  
ATOM     82  C14  OL     3      38.233  32.952  51.401  1.00  0.00           C  
ATOM     83  H4R  OL     3      38.293  31.918  51.057  1.00  0.00           H  
ATOM     84  H4S  OL     3      37.254  33.036  51.876  1.00  0.00           H  
ATOM     85  C15  OL     3      38.214  33.711  50.079  1.00  0.00           C  
ATOM     86  H5R  OL     3      39.089  33.674  49.426  1.00  0.00           H  
ATOM     87  H5S  OL     3      37.330  33.290  49.596  1.00  0.00           H  
ATOM     88  C16  OL     3      37.862  35.121  50.399  1.00  0.00           C  
ATOM     89  H6R  OL     3      36.905  35.152  50.923  1.00  0.00           H  
ATOM     90  H6S  OL     3      38.686  35.608  50.924  1.00  0.00           H  
ATOM     91  C17  OL     3      37.703  36.031  49.108  1.00  0.00           C  
ATOM     92  H7R  OL     3      38.558  35.933  48.436  1.00  0.00           H  
ATOM     93  H7S  OL     3      36.871  35.496  48.644  1.00  0.00           H  
ATOM     94  C18  OL     3      37.396  37.543  49.124  1.00  0.00           C  
ATOM     95  H8R  OL     3      37.234  37.772  48.069  1.00  0.00           H  
ATOM     96  H8S  OL     3      36.410  37.769  49.538  1.00  0.00           H  
ATOM     97  C19  OL     3      38.440  38.448  49.631  1.00  0.00           C  
ATOM     98  H9R  OL     3      38.602  38.349  50.701  1.00  0.00           H  
ATOM     99 C110  OL     3      39.180  39.180  48.855  1.00  0.00           C  
ATOM    100 H10R  OL     3      39.869  39.823  49.397  1.00  0.00           H  
ATOM    101 C111  OL     3      39.163  39.479  47.360  1.00  0.00           C  
ATOM    102 H11R  OL     3      39.595  38.647  46.799  1.00  0.00           H  
ATOM    103 H11S  OL     3      38.156  39.596  46.955  1.00  0.00           H  
ATOM    104 C112  OL     3      39.992  40.797  47.131  1.00  0.00           C  
ATOM    105 H12R  OL     3      39.472  41.547  47.731  1.00  0.00           H  
ATOM    106 H12S  OL     3      41.000  40.773  47.549  1.00  0.00           H  
ATOM    107 C113  OL     3      40.103  41.314  45.728  1.00  0.00           C  
ATOM    108 H13R  OL     3      39.152  41.751  45.416  1.00  0.00           H  
ATOM    109 H13S  OL     3      40.861  42.088  45.589  1.00  0.00           H  
ATOM    110 C114  OL     3      40.550  40.205  44.738  1.00  0.00           C  
ATOM    111 H14R  OL     3      41.415  39.649  45.105  1.00  0.00           H  
ATOM    112 H14S  OL     3      39.766  39.449  44.818  1.00  0.00           H  
ATOM    113 C115  OL     3      40.749  40.844  43.319  1.00  0.00           C  
ATOM    114 H15R  OL     3      41.411  41.713  43.311  1.00  0.00           H  
ATOM    115 H15S  OL     3      41.105  39.994  42.734  1.00  0.00           H  
ATOM    116 C116  OL     3      39.506  41.399  42.679  1.00  0.00           C  
ATOM    117 H16R  OL     3      38.777  40.585  42.665  1.00  0.00           H  
ATOM    118 H16S  OL     3      39.133  42.241  43.265  1.00  0.00           H  
ATOM    119 C117  OL     3      39.783  41.908  41.196  1.00  0.00           C  
ATOM    120 H17R  OL     3      40.359  42.814  41.395  1.00  0.00           H  
ATOM    121 H17S  OL     3      40.270  41.087  40.666  1.00  0.00           H  
ATOM    122 C118  OL     3      38.493  42.255  40.445  1.00  0.00           C  
ATOM    123 H18R  OL     3      38.757  42.522  39.420  1.00  0.00           H  
ATOM    124 H18S  OL     3      38.063  43.184  40.824  1.00  0.00           H  
ATOM    125 H18T  OL     3      37.664  41.544  40.470  1.00  0.00           H  
TER     126       OL     3 
ATOM    126 C116  PA     4      32.310   2.696  36.417  1.00  0.00           C  
ATOM    127 H16R  PA     4      33.105   1.969  36.595  1.00  0.00           H  
ATOM    128 H16S  PA     4      32.751   3.534  35.873  1.00  0.00           H  
ATOM    129 H16T  PA     4      31.569   2.160  35.821  1.00  0.00           H  
ATOM    130 C115  PA     4      31.635   3.098  37.676  1.00  0.00           C  
ATOM    131 H15R  PA     4      32.336   3.658  38.299  1.00  0.00           H  
ATOM    132 H15S  PA     4      31.422   2.196  38.254  1.00  0.00           H  
ATOM    133 C114  PA     4      30.394   4.060  37.447  1.00  0.00           C  
ATOM    134 H14R  PA     4      29.565   3.572  36.929  1.00  0.00           H  
ATOM    135 H14S  PA     4      30.831   4.917  36.930  1.00  0.00           H  
ATOM    136 C113  PA     4      30.055   4.616  38.801  1.00  0.00           C  
ATOM    137 H13R  PA     4      30.914   5.158  39.202  1.00  0.00           H  
ATOM    138 H13S  PA     4      29.854   3.888  39.590  1.00  0.00           H  
ATOM    139 C112  PA     4      28.930   5.708  38.704  1.00  0.00           C  
ATOM    140 H12R  PA     4      29.022   6.367  37.838  1.00  0.00           H  
ATOM    141 H12S  PA     4      29.001   6.390  39.553  1.00  0.00           H  
ATOM    142 C111  PA     4      27.537   5.063  38.812  1.00  0.00           C  
ATOM    143 H11R  PA     4      27.384   4.430  37.936  1.00  0.00           H  
ATOM    144 H11S  PA     4      26.748   5.818  38.800  1.00  0.00           H  
ATOM    145 C110  PA     4      27.219   4.243  40.106  1.00  0.00           C  
ATOM    146 H10R  PA     4      27.413   4.897  40.959  1.00  0.00           H  
ATOM    147 H10S  PA     4      27.859   3.360  40.174  1.00  0.00           H  
ATOM    148  C19  PA     4      25.771   3.720  40.078  1.00  0.00           C  
ATOM    149  H9R  PA     4      25.534   3.197  39.149  1.00  0.00           H  
ATOM    150  H9S  PA     4      25.096   4.578  40.102  1.00  0.00           H  
ATOM    151  C18  PA     4      25.386   2.787  41.241  1.00  0.00           C  
ATOM    152  H8R  PA     4      25.231   3.491  42.061  1.00  0.00           H  
ATOM    153  H8S  PA     4      26.301   2.244  41.488  1.00  0.00           H  
ATOM    154  C17  PA     4      24.096   1.886  41.075  1.00  0.00           C  
ATOM    155  H7R  PA     4      24.347   1.249  40.224  1.00  0.00           H  
ATOM    156  H7S  PA     4      23.123   2.379  41.026  1.00  0.00           H  
ATOM    157  C16  PA     4      24.144   0.832  42.246  1.00  0.00           C  
ATOM    158  H6R  PA     4      25.118   0.340  42.287  1.00  0.00           H  
ATOM    159  H6S  PA     4      23.406   0.035  42.130  1.00  0.00           H  
ATOM    160  C15  PA     4      23.885   1.373  43.683  1.00  0.00           C  
ATOM    161  H5R  PA     4      24.663   1.943  44.196  1.00  0.00           H  
ATOM    162  H5S  PA     4      23.713   0.457  44.252  1.00  0.00           H  
ATOM    163  C14  PA     4      22.652   2.323  43.768  1.00  0.00           C  
ATOM    164  H4R  PA     4      21.775   1.822  43.352  1.00  0.00           H  
ATOM    165  H4S  PA     4      22.876   3.226  43.196  1.00  0.00           H  
ATOM    166  C13  PA     4      22.392   2.717  45.251  1.00  0.00           C  
ATOM    167  H3R  PA     4      21.527   3.376  45.153  1.00  0.00           H  
ATOM    168  H3S  PA     4      23.218   3.319  45.634  1.00  0.00           H  
ATOM    169  C12  PA     4      22.061   1.524  46.194  1.00  0.00           C  
ATOM    170  H2R  PA     4      22.791   0.712  46.184  1.00  0.00           H  
ATOM    171  H2S  PA     4      21.143   1.097  45.786  1.00  0.00           H  
ATOM    172  C11  PC     5      21.863   2.002  47.618  1.00  0.00           C  
ATOM    173  O12  PC     5      22.668   2.719  48.138  1.00  0.00           O  
ATOM    174  O11  PC     5      20.807   1.398  48.196  1.00  0.00           O  
ATOM    175  C1   PC     5      20.416   1.795  49.551  1.00  0.00           C  
ATOM    176  HR   PC     5      21.271   1.629  50.212  1.00  0.00           H  
ATOM    177  HS   PC     5      19.658   1.146  49.996  1.00  0.00           H  
ATOM    178  C2   PC     5      19.725   3.156  49.567  1.00  0.00           C  
ATOM    179  HX   PC     5      20.374   4.016  49.384  1.00  0.00           H  
ATOM    180  C3   PC     5      19.052   3.488  50.934  1.00  0.00           C  
ATOM    181  HA   PC     5      18.189   4.158  50.905  1.00  0.00           H  
ATOM    182  HB   PC     5      19.796   3.950  51.588  1.00  0.00           H  
ATOM    183  O31  PC     5      18.550   2.334  51.637  1.00  0.00           O  
ATOM    184  P31  PC     5      17.537   2.444  52.859  1.00  0.00           P  
ATOM    185  O32  PC     5      18.347   3.234  54.014  1.00  0.00           O  
ATOM    186  C31  PC     5      19.406   2.550  54.637  1.00  0.00           C  
ATOM    187  H1A  PC     5      20.357   3.088  54.638  1.00  0.00           H  
ATOM    188  H1B  PC     5      19.572   1.655  54.031  1.00  0.00           H  
ATOM    189  C32  PC     5      18.983   2.125  56.058  1.00  0.00           C  
ATOM    190  H2A  PC     5      19.724   1.440  56.474  1.00  0.00           H  
ATOM    191  H2B  PC     5      18.059   1.564  55.908  1.00  0.00           H  
ATOM    192  N31  PC     5      18.818   3.186  57.157  1.00  0.00           N  
ATOM    193  C33  PC     5      17.890   4.322  56.835  1.00  0.00           C  
ATOM    194  H3A  PC     5      17.917   5.098  57.602  1.00  0.00           H  
ATOM    195  H3B  PC     5      16.867   3.965  56.711  1.00  0.00           H  
ATOM    196  H3C  PC     5      18.200   4.671  55.848  1.00  0.00           H  
ATOM    197  C34  PC     5      18.300   2.553  58.380  1.00  0.00           C  
ATOM    198  H4A  PC     5      19.176   2.072  58.817  1.00  0.00           H  
ATOM    199  H4B  PC     5      17.401   1.961  58.202  1.00  0.00           H  
ATOM    200  H4C  PC     5      18.003   3.365  59.046  1.00  0.00           H  
ATOM    201  C35  PC     5      20.171   3.904  57.409  1.00  0.00           C  
ATOM    202  H5A  PC     5      20.974   3.196  57.619  1.00  0.00           H  
ATOM    203  H5B  PC     5      20.063   4.565  58.271  1.00  0.00           H  
ATOM    204  H5C  PC     5      20.515   4.490  56.556  1.00  0.00           H  
ATOM    205  O33  PC     5      16.509   3.434  52.554  1.00  0.00           O  
ATOM    206  O34  PC     5      17.191   1.066  53.350  1.00  0.00           O  
ATOM    207  O21  PC     5      18.657   3.126  48.665  1.00  0.00           O  
ATOM    208  C21  PC     5      18.914   3.681  47.460  1.00  0.00           C  
ATOM    209  O22  PC     5      19.943   4.224  47.060  1.00  0.00           O  
ATOM    210  C12  OL     6      17.763   3.538  46.559  1.00  0.00           C  
ATOM    211  H2R  OL     6      16.962   3.613  47.298  1.00  0.00           H  
ATOM    212  H2S  OL     6      17.729   4.396  45.884  1.00  0.00           H  
ATOM    213  C13  OL     6      17.861   2.217  45.864  1.00  0.00           C  
ATOM    214  H3R  OL     6      18.706   2.252  45.173  1.00  0.00           H  
ATOM    215  H3S  OL     6      18.046   1.456  46.625  1.00  0.00           H  
ATOM    216  C14  OL     6      16.629   1.803  45.089  1.00  0.00           C  
ATOM    217  H4R  OL     6      16.543   2.627  44.377  1.00  0.00           H  
ATOM    218  H4S  OL     6      16.813   0.918  44.476  1.00  0.00           H  
ATOM    219  C15  OL     6      15.363   1.572  45.896  1.00  0.00           C  
ATOM    220  H5R  OL     6      15.436   0.759  46.622  1.00  0.00           H  
ATOM    221  H5S  OL     6      15.066   2.432  46.500  1.00  0.00           H  
ATOM    222  C16  OL     6      14.189   1.045  45.005  1.00  0.00           C  
ATOM    223  H6R  OL     6      14.024   1.678  44.130  1.00  0.00           H  
ATOM    224  H6S  OL     6      14.479   0.064  44.624  1.00  0.00           H  
ATOM    225  C17  OL     6      12.961   0.938  45.854  1.00  0.00           C  
ATOM    226  H7R  OL     6      13.356   0.392  46.713  1.00  0.00           H  
ATOM    227  H7S  OL     6      12.640   1.883  46.296  1.00  0.00           H  
ATOM    228  C18  OL     6      11.664   0.439  45.145  1.00  0.00           C  
ATOM    229  H8R  OL     6      10.955   0.154  45.925  1.00  0.00           H  
ATOM    230  H8S  OL     6      11.362   1.258  44.489  1.00  0.00           H  
ATOM    231  C19  OL     6      11.901  -0.832  44.409  1.00  0.00           C  
ATOM    232  H9R  OL     6      12.045  -1.756  44.964  1.00  0.00           H  
ATOM    233 C110  OL     6      11.922  -0.950  43.078  1.00  0.00           C  
ATOM    234 H10R  OL     6      12.022  -1.870  42.508  1.00  0.00           H  
ATOM    235 C111  OL     6      11.741   0.255  42.176  1.00  0.00           C  
ATOM    236 H11R  OL     6      10.827   0.788  42.446  1.00  0.00           H  
ATOM    237 H11S  OL     6      12.573   0.948  42.319  1.00  0.00           H  
ATOM    238 C112  OL     6      11.649  -0.153  40.716  1.00  0.00           C  
ATOM    239 H12R  OL     6      12.595  -0.676  40.568  1.00  0.00           H  
ATOM    240 H12S  OL     6      10.831  -0.864  40.583  1.00  0.00           H  
ATOM    241 C113  OL     6      11.597   1.048  39.766  1.00  0.00           C  
ATOM    242 H13R  OL     6      11.515   0.633  38.759  1.00  0.00           H  
ATOM    243 H13S  OL     6      10.682   1.547  40.094  1.00  0.00           H  
ATOM    244 C114  OL     6      12.800   1.981  39.771  1.00  0.00           C  
ATOM    245 H14R  OL     6      12.804   2.572  40.689  1.00  0.00           H  
ATOM    246 H14S  OL     6      13.711   1.379  39.799  1.00  0.00           H  
ATOM    247 C115  OL     6      12.689   2.725  38.399  1.00  0.00           C  
ATOM    248 H15R  OL     6      12.937   2.023  37.600  1.00  0.00           H  
ATOM    249 H15S  OL     6      11.717   3.217  38.329  1.00  0.00           H  
ATOM    250 C116  OL     6      13.758   3.891  38.307  1.00  0.00           C  
ATOM    251 H16R  OL     6      13.802   4.438  39.251  1.00  0.00           H  
ATOM    252 H16S  OL     6      14.703   3.348  38.244  1.00  0.00           H  
ATOM    253 C117  OL     6      13.571   4.946  37.223  1.00  0.00           C  
ATOM    254 H17R  OL     6      14.444   5.597  37.298  1.00  0.00           H  
ATOM    255 H17S  OL     6      13.491   4.509  36.225  1.00  0.00           H  
ATOM    256 C118  OL     6      12.310   5.871  37.418  1.00  0.00           C  
ATOM    257 H18R  OL     6      12.001   6.148  36.408  1.00  0.00           H  
ATOM    258 H18S  OL     6      12.547   6.799  37.943  1.00  0.00           H  
ATOM    259 H18T  OL     6      11.436   5.405  37.878  1.00  0.00           H  
TER     260       OL     6 
ATOM    260 C116  PA     7      17.483  52.817  35.477  1.00  0.00           C  
ATOM    261 H16R  PA     7      18.495  52.432  35.619  1.00  0.00           H  
ATOM    262 H16S  PA     7      17.450  53.851  35.827  1.00  0.00           H  
ATOM    263 H16T  PA     7      17.302  52.723  34.404  1.00  0.00           H  
ATOM    264 C115  PA     7      16.560  52.000  36.387  1.00  0.00           C  
ATOM    265 H15R  PA     7      16.602  50.958  36.063  1.00  0.00           H  
ATOM    266 H15S  PA     7      15.553  52.424  36.374  1.00  0.00           H  
ATOM    267 C114  PA     7      16.930  51.917  37.911  1.00  0.00           C  
ATOM    268 H14R  PA     7      16.843  52.899  38.380  1.00  0.00           H  
ATOM    269 H14S  PA     7      18.008  51.766  37.993  1.00  0.00           H  
ATOM    270 C113  PA     7      16.196  50.823  38.787  1.00  0.00           C  
ATOM    271 H13R  PA     7      16.501  49.816  38.496  1.00  0.00           H  
ATOM    272 H13S  PA     7      15.115  50.834  38.630  1.00  0.00           H  
ATOM    273 C112  PA     7      16.638  50.970  40.215  1.00  0.00           C  
ATOM    274 H12R  PA     7      16.410  51.963  40.609  1.00  0.00           H  
ATOM    275 H12S  PA     7      17.664  50.628  40.369  1.00  0.00           H  
ATOM    276 C111  PA     7      15.687  50.031  40.994  1.00  0.00           C  
ATOM    277 H11R  PA     7      15.757  48.980  40.706  1.00  0.00           H  
ATOM    278 H11S  PA     7      14.673  50.375  40.780  1.00  0.00           H  
ATOM    279 C110  PA     7      16.071  50.212  42.474  1.00  0.00           C  
ATOM    280 H10R  PA     7      16.302  51.233  42.783  1.00  0.00           H  
ATOM    281 H10S  PA     7      16.930  49.545  42.574  1.00  0.00           H  
ATOM    282  C19  PA     7      15.071  49.557  43.480  1.00  0.00           C  
ATOM    283  H9R  PA     7      14.831  48.564  43.094  1.00  0.00           H  
ATOM    284  H9S  PA     7      14.145  50.133  43.540  1.00  0.00           H  
ATOM    285  C18  PA     7      15.700  49.349  44.839  1.00  0.00           C  
ATOM    286  H8R  PA     7      16.164  50.246  45.255  1.00  0.00           H  
ATOM    287  H8S  PA     7      16.491  48.607  44.714  1.00  0.00           H  
ATOM    288  C17  PA     7      14.710  48.841  45.897  1.00  0.00           C  
ATOM    289  H7R  PA     7      14.339  47.854  45.614  1.00  0.00           H  
ATOM    290  H7S  PA     7      13.907  49.580  45.863  1.00  0.00           H  
ATOM    291  C16  PA     7      15.264  48.829  47.349  1.00  0.00           C  
ATOM    292  H6R  PA     7      15.580  49.829  47.655  1.00  0.00           H  
ATOM    293  H6S  PA     7      16.165  48.212  47.350  1.00  0.00           H  
ATOM    294  C15  PA     7      14.338  48.330  48.447  1.00  0.00           C  
ATOM    295  H5R  PA     7      14.013  47.327  48.162  1.00  0.00           H  
ATOM    296  H5S  PA     7      13.410  48.905  48.408  1.00  0.00           H  
ATOM    297  C14  PA     7      14.833  48.367  49.907  1.00  0.00           C  
ATOM    298  H4R  PA     7      14.090  48.485  50.699  1.00  0.00           H  
ATOM    299  H4S  PA     7      15.447  49.270  49.910  1.00  0.00           H  
ATOM    300  C13  PA     7      15.729  47.160  50.281  1.00  0.00           C  
ATOM    301  H3R  PA     7      16.475  47.097  49.485  1.00  0.00           H  
ATOM    302  H3S  PA     7      15.167  46.224  50.281  1.00  0.00           H  
ATOM    303  C12  PA     7      16.545  47.375  51.552  1.00  0.00           C  
ATOM    304  H2R  PA     7      16.666  48.455  51.664  1.00  0.00           H  
ATOM    305  H2S  PA     7      17.486  46.859  51.350  1.00  0.00           H  
ATOM    306  C11  PS     8      16.028  46.774  52.802  1.00  0.00           C  
ATOM    307  O12  PS     8      15.559  47.473  53.735  1.00  0.00           O  
ATOM    308  O11  PS     8      16.163  45.463  52.835  1.00  0.00           O  
ATOM    309  C1   PS     8      15.750  44.782  54.019  1.00  0.00           C  
ATOM    310  HR   PS     8      16.278  45.263  54.846  1.00  0.00           H  
ATOM    311  HS   PS     8      16.252  43.813  53.949  1.00  0.00           H  
ATOM    312  C2   PS     8      14.183  44.607  54.212  1.00  0.00           C  
ATOM    313  HX   PS     8      13.792  45.602  54.440  1.00  0.00           H  
ATOM    314  C3   PS     8      14.024  43.681  55.411  1.00  0.00           C  
ATOM    315  HA   PS     8      14.450  42.696  55.204  1.00  0.00           H  
ATOM    316  HB   PS     8      12.968  43.520  55.643  1.00  0.00           H  
ATOM    317  O31  PS     8      14.791  44.148  56.581  1.00  0.00           O  
ATOM    318  P31  PS     8      14.440  45.366  57.510  1.00  0.00           P  
ATOM    319  O32  PS     8      13.796  44.567  58.688  1.00  0.00           O  
ATOM    320  C31  PS     8      12.458  44.430  58.824  1.00  0.00           C  
ATOM    321  H1A  PS     8      12.362  43.566  59.487  1.00  0.00           H  
ATOM    322  H1B  PS     8      11.969  44.170  57.882  1.00  0.00           H  
ATOM    323  C32  PS     8      11.913  45.693  59.512  1.00  0.00           C  
ATOM    324  H2A  PS     8      11.871  46.489  58.768  1.00  0.00           H  
ATOM    325  N31  PS     8      12.650  46.151  60.722  1.00  0.00           N  
ATOM    326 HN1A  PS     8      12.217  45.800  61.592  1.00  0.00           H  
ATOM    327 HN1B  PS     8      13.644  45.870  60.709  1.00  0.00           H  
ATOM    328 HN1C  PS     8      12.697  47.181  60.773  1.00  0.00           H  
ATOM    329  C33  PS     8      10.398  45.412  59.786  1.00  0.00           C  
ATOM    330  O33  PS     8      15.731  45.970  57.937  1.00  0.00           O  
ATOM    331  O34  PS     8      13.473  46.178  56.660  1.00  0.00           O  
ATOM    332  O21  PS     8      13.578  43.918  53.084  1.00  0.00           O  
ATOM    333  C21  PS     8      12.809  44.666  52.296  1.00  0.00           C  
ATOM    334  O22  PS     8      12.674  45.869  52.348  1.00  0.00           O  
ATOM    335  O35  PS     8      10.028  44.390  60.367  1.00  0.00           O  
ATOM    336  O36  PS     8       9.538  46.109  59.169  1.00  0.00           O  
ATOM    337  C12  OL     9      12.423  43.937  50.973  1.00  0.00           C  
ATOM    338  H2R  OL     9      12.819  42.920  51.027  1.00  0.00           H  
ATOM    339  H2S  OL     9      11.335  43.870  50.923  1.00  0.00           H  
ATOM    340  C13  OL     9      13.057  44.576  49.740  1.00  0.00           C  
ATOM    341  H3R  OL     9      12.969  45.664  49.744  1.00  0.00           H  
ATOM    342  H3S  OL     9      14.138  44.431  49.796  1.00  0.00           H  
ATOM    343  C14  OL     9      12.392  43.973  48.503  1.00  0.00           C  
ATOM    344  H4R  OL     9      12.464  42.884  48.456  1.00  0.00           H  
ATOM    345  H4S  OL     9      11.365  44.342  48.467  1.00  0.00           H  
ATOM    346  C15  OL     9      13.186  44.631  47.322  1.00  0.00           C  
ATOM    347  H5R  OL     9      12.899  45.682  47.390  1.00  0.00           H  
ATOM    348  H5S  OL     9      14.260  44.432  47.345  1.00  0.00           H  
ATOM    349  C16  OL     9      12.646  44.139  45.951  1.00  0.00           C  
ATOM    350  H6R  OL     9      12.815  43.064  45.865  1.00  0.00           H  
ATOM    351  H6S  OL     9      11.562  44.262  45.895  1.00  0.00           H  
ATOM    352  C17  OL     9      13.487  44.687  44.680  1.00  0.00           C  
ATOM    353  H7R  OL     9      13.434  45.777  44.647  1.00  0.00           H  
ATOM    354  H7S  OL     9      14.537  44.389  44.732  1.00  0.00           H  
ATOM    355  C18  OL     9      13.026  44.042  43.413  1.00  0.00           C  
ATOM    356  H8R  OL     9      13.066  42.960  43.553  1.00  0.00           H  
ATOM    357  H8S  OL     9      11.970  44.304  43.327  1.00  0.00           H  
ATOM    358  C19  OL     9      13.803  44.541  42.193  1.00  0.00           C  
ATOM    359  H9R  OL     9      14.399  45.435  42.360  1.00  0.00           H  
ATOM    360 C110  OL     9      13.806  44.019  40.997  1.00  0.00           C  
ATOM    361 H10R  OL     9      14.340  44.551  40.213  1.00  0.00           H  
ATOM    362 C111  OL     9      13.176  42.752  40.612  1.00  0.00           C  
ATOM    363 H11R  OL     9      12.921  42.333  41.587  1.00  0.00           H  
ATOM    364 H11S  OL     9      12.307  42.821  39.953  1.00  0.00           H  
ATOM    365 C112  OL     9      14.212  41.716  40.018  1.00  0.00           C  
ATOM    366 H12R  OL     9      15.168  41.745  40.546  1.00  0.00           H  
ATOM    367 H12S  OL     9      13.799  40.728  40.230  1.00  0.00           H  
ATOM    368 C113  OL     9      14.261  41.928  38.460  1.00  0.00           C  
ATOM    369 H13R  OL     9      13.226  42.036  38.130  1.00  0.00           H  
ATOM    370 H13S  OL     9      14.728  42.854  38.118  1.00  0.00           H  
ATOM    371 C114  OL     9      14.829  40.774  37.680  1.00  0.00           C  
ATOM    372 H14R  OL     9      15.902  40.876  37.857  1.00  0.00           H  
ATOM    373 H14S  OL     9      14.401  39.901  38.178  1.00  0.00           H  
ATOM    374 C115  OL     9      14.663  40.804  36.158  1.00  0.00           C  
ATOM    375 H15R  OL     9      13.611  40.889  35.878  1.00  0.00           H  
ATOM    376 H15S  OL     9      15.166  41.710  35.815  1.00  0.00           H  
ATOM    377 C116  OL     9      15.332  39.525  35.714  1.00  0.00           C  
ATOM    378 H16R  OL     9      16.282  39.418  36.241  1.00  0.00           H  
ATOM    379 H16S  OL     9      14.850  38.573  35.950  1.00  0.00           H  
ATOM    380 C117  OL     9      15.599  39.604  34.173  1.00  0.00           C  
ATOM    381 H17R  OL     9      14.681  39.707  33.591  1.00  0.00           H  
ATOM    382 H17S  OL     9      16.327  40.411  34.063  1.00  0.00           H  
ATOM    383 C118  OL     9      16.287  38.273  33.673  1.00  0.00           C  
ATOM    384 H18R  OL     9      16.979  37.957  34.455  1.00  0.00           H  
ATOM    385 H18S  OL     9      16.841  38.414  32.742  1.00  0.00           H  
ATOM    386 H18T  OL     9      15.532  37.496  33.534  1.00  0.00           H  
TER     387       OL     9 
ATOM    387 C116  PA    10      15.009  56.961  34.091  1.00  0.00           C  
ATOM    388 H16R  PA    10      15.029  55.921  33.760  1.00  0.00           H  
ATOM    389 H16S  PA    10      15.915  57.256  34.625  1.00  0.00           H  
ATOM    390 H16T  PA    10      14.962  57.666  33.258  1.00  0.00           H  
ATOM    391 C115  PA    10      13.734  57.161  34.943  1.00  0.00           C  
ATOM    392 H15R  PA    10      12.843  57.121  34.313  1.00  0.00           H  
ATOM    393 H15S  PA    10      13.617  58.162  35.364  1.00  0.00           H  
ATOM    394 C114  PA    10      13.575  56.156  36.154  1.00  0.00           C  
ATOM    395 H14R  PA    10      13.423  55.141  35.781  1.00  0.00           H  
ATOM    396 H14S  PA    10      12.650  56.317  36.712  1.00  0.00           H  
ATOM    397 C113  PA    10      14.810  56.192  37.120  1.00  0.00           C  
ATOM    398 H13R  PA    10      14.827  57.250  37.389  1.00  0.00           H  
ATOM    399 H13S  PA    10      15.795  55.998  36.689  1.00  0.00           H  
ATOM    400 C112  PA    10      14.669  55.227  38.297  1.00  0.00           C  
ATOM    401 H12R  PA    10      15.659  55.203  38.759  1.00  0.00           H  
ATOM    402 H12S  PA    10      14.461  54.227  37.910  1.00  0.00           H  
ATOM    403 C111  PA    10      13.548  55.541  39.265  1.00  0.00           C  
ATOM    404 H11R  PA    10      13.599  54.794  40.060  1.00  0.00           H  
ATOM    405 H11S  PA    10      12.616  55.339  38.733  1.00  0.00           H  
ATOM    406 C110  PA    10      13.343  56.953  39.868  1.00  0.00           C  
ATOM    407 H10R  PA    10      13.364  57.682  39.055  1.00  0.00           H  
ATOM    408 H10S  PA    10      14.210  57.213  40.479  1.00  0.00           H  
ATOM    409  C19  PA    10      11.962  57.217  40.455  1.00  0.00           C  
ATOM    410  H9R  PA    10      11.234  56.972  39.679  1.00  0.00           H  
ATOM    411  H9S  PA    10      11.840  58.269  40.722  1.00  0.00           H  
ATOM    412  C18  PA    10      11.710  56.379  41.773  1.00  0.00           C  
ATOM    413  H8R  PA    10      11.695  55.336  41.450  1.00  0.00           H  
ATOM    414  H8S  PA    10      10.711  56.544  42.181  1.00  0.00           H  
ATOM    415  C17  PA    10      12.718  56.812  42.930  1.00  0.00           C  
ATOM    416  H7R  PA    10      12.639  57.890  43.083  1.00  0.00           H  
ATOM    417  H7S  PA    10      13.712  56.590  42.536  1.00  0.00           H  
ATOM    418  C16  PA    10      12.526  56.104  44.209  1.00  0.00           C  
ATOM    419  H6R  PA    10      12.754  55.039  44.134  1.00  0.00           H  
ATOM    420  H6S  PA    10      11.499  56.259  44.547  1.00  0.00           H  
ATOM    421  C15  PA    10      13.522  56.666  45.281  1.00  0.00           C  
ATOM    422  H5R  PA    10      14.460  56.980  44.819  1.00  0.00           H  
ATOM    423  H5S  PA    10      13.819  55.777  45.841  1.00  0.00           H  
ATOM    424  C14  PA    10      13.112  57.799  46.286  1.00  0.00           C  
ATOM    425  H4R  PA    10      12.048  57.573  46.384  1.00  0.00           H  
ATOM    426  H4S  PA    10      13.203  58.720  45.707  1.00  0.00           H  
ATOM    427  C13  PA    10      13.821  57.739  47.645  1.00  0.00           C  
ATOM    428  H3R  PA    10      14.881  57.874  47.421  1.00  0.00           H  
ATOM    429  H3S  PA    10      13.503  56.769  48.033  1.00  0.00           H  
ATOM    430  C12  PA    10      13.464  58.827  48.699  1.00  0.00           C  
ATOM    431  H2R  PA    10      12.477  58.783  49.164  1.00  0.00           H  
ATOM    432  H2S  PA    10      13.475  59.794  48.191  1.00  0.00           H  
ATOM    433  C11  PE    11      14.526  58.917  49.751  1.00  0.00           C  
ATOM    434  O12  PE    11      14.662  58.090  50.646  1.00  0.00           O  
ATOM    435  O11  PE    11      15.199  60.131  49.725  1.00  0.00           O  
ATOM    436  C1   PE    11      15.680  60.637  50.937  1.00  0.00           C  
ATOM    437  HR   PE    11      16.555  60.056  51.240  1.00  0.00           H  
ATOM    438  HS   PE    11      14.965  60.594  51.762  1.00  0.00           H  
ATOM    439  C2   PE    11      16.119  62.142  50.794  1.00  0.00           C  
ATOM    440  HX   PE    11      16.814  62.486  51.565  1.00  0.00           H  
ATOM    441  C3   PE    11      14.894  63.069  50.846  1.00  0.00           C  
ATOM    442  HA   PE    11      14.224  62.846  50.012  1.00  0.00           H  
ATOM    443  HB   PE    11      15.028  64.143  50.693  1.00  0.00           H  
ATOM    444  O31  PE    11      14.106  62.869  52.026  1.00  0.00           O  
ATOM    445  P31  PE    11      14.368  63.756  53.322  1.00  0.00           P  
ATOM    446  O32  PE    11      15.503  62.946  54.130  1.00  0.00           O  
ATOM    447  C31  PE    11      15.295  61.662  54.745  1.00  0.00           C  
ATOM    448  H1A  PE    11      16.190  61.087  54.495  1.00  0.00           H  
ATOM    449  H1B  PE    11      14.337  61.269  54.395  1.00  0.00           H  
ATOM    450  C32  PE    11      15.091  61.753  56.236  1.00  0.00           C  
ATOM    451  H2A  PE    11      15.074  60.754  56.674  1.00  0.00           H  
ATOM    452  H2B  PE    11      15.946  62.248  56.698  1.00  0.00           H  
ATOM    453  N31  PE    11      13.845  62.474  56.623  1.00  0.00           N  
ATOM    454 HN1A  PE    11      13.003  61.895  56.473  1.00  0.00           H  
ATOM    455 HN1B  PE    11      13.905  62.786  57.606  1.00  0.00           H  
ATOM    456 HN1C  PE    11      13.722  63.196  55.894  1.00  0.00           H  
ATOM    457  O33  PE    11      15.034  64.983  52.832  1.00  0.00           O  
ATOM    458  O34  PE    11      13.169  63.730  54.233  1.00  0.00           O  
ATOM    459  O21  PE    11      16.740  62.430  49.535  1.00  0.00           O  
ATOM    460  C21  PE    11      17.642  63.456  49.478  1.00  0.00           C  
ATOM    461  O22  PE    11      17.548  64.445  50.177  1.00  0.00           O  
ATOM    462  C12  OL    12      18.664  63.255  48.464  1.00  0.00           C  
ATOM    463  H2R  OL    12      19.177  62.309  48.649  1.00  0.00           H  
ATOM    464  H2S  OL    12      18.126  63.099  47.527  1.00  0.00           H  
ATOM    465  C13  OL    12      19.721  64.349  48.238  1.00  0.00           C  
ATOM    466  H3R  OL    12      19.192  65.304  48.274  1.00  0.00           H  
ATOM    467  H3S  OL    12      20.417  64.285  49.077  1.00  0.00           H  
ATOM    468  C14  OL    12      20.485  64.185  46.926  1.00  0.00           C  
ATOM    469  H4R  OL    12      21.128  65.065  46.996  1.00  0.00           H  
ATOM    470  H4S  OL    12      21.118  63.298  46.991  1.00  0.00           H  
ATOM    471  C15  OL    12      19.630  64.122  45.639  1.00  0.00           C  
ATOM    472  H5R  OL    12      19.076  63.183  45.694  1.00  0.00           H  
ATOM    473  H5S  OL    12      18.953  64.964  45.481  1.00  0.00           H  
ATOM    474  C16  OL    12      20.418  64.063  44.352  1.00  0.00           C  
ATOM    475  H6R  OL    12      21.057  64.947  44.291  1.00  0.00           H  
ATOM    476  H6S  OL    12      21.076  63.199  44.237  1.00  0.00           H  
ATOM    477  C17  OL    12      19.428  64.168  43.164  1.00  0.00           C  
ATOM    478  H7R  OL    12      18.537  63.579  43.393  1.00  0.00           H  
ATOM    479  H7S  OL    12      19.021  65.181  43.154  1.00  0.00           H  
ATOM    480  C18  OL    12      20.043  63.792  41.727  1.00  0.00           C  
ATOM    481  H8R  OL    12      20.505  62.803  41.755  1.00  0.00           H  
ATOM    482  H8S  OL    12      19.163  63.734  41.084  1.00  0.00           H  
ATOM    483  C19  OL    12      21.024  64.878  41.277  1.00  0.00           C  
ATOM    484  H9R  OL    12      21.648  65.294  42.064  1.00  0.00           H  
ATOM    485 C110  OL    12      21.211  65.360  40.074  1.00  0.00           C  
ATOM    486 H10R  OL    12      21.918  66.170  39.909  1.00  0.00           H  
ATOM    487 C111  OL    12      20.659  64.819  38.748  1.00  0.00           C  
ATOM    488 H11R  OL    12      19.723  64.268  38.863  1.00  0.00           H  
ATOM    489 H11S  OL    12      20.358  65.645  38.100  1.00  0.00           H  
ATOM    490 C112  OL    12      21.669  63.913  38.127  1.00  0.00           C  
ATOM    491 H12R  OL    12      22.691  64.271  38.266  1.00  0.00           H  
ATOM    492 H12S  OL    12      21.611  63.012  38.742  1.00  0.00           H  
ATOM    493 C113  OL    12      21.559  63.654  36.632  1.00  0.00           C  
ATOM    494 H13R  OL    12      20.519  63.492  36.342  1.00  0.00           H  
ATOM    495 H13S  OL    12      21.759  64.578  36.087  1.00  0.00           H  
ATOM    496 C114  OL    12      22.435  62.517  36.133  1.00  0.00           C  
ATOM    497 H14R  OL    12      23.477  62.813  36.268  1.00  0.00           H  
ATOM    498 H14S  OL    12      22.212  61.701  36.823  1.00  0.00           H  
ATOM    499 C115  OL    12      22.284  62.015  34.673  1.00  0.00           C  
ATOM    500 H15R  OL    12      21.354  61.461  34.536  1.00  0.00           H  
ATOM    501 H15S  OL    12      22.273  62.957  34.122  1.00  0.00           H  
ATOM    502 C116  OL    12      23.494  61.138  34.261  1.00  0.00           C  
ATOM    503 H16R  OL    12      24.349  61.553  34.800  1.00  0.00           H  
ATOM    504 H16S  OL    12      23.189  60.153  34.621  1.00  0.00           H  
ATOM    505 C117  OL    12      23.833  61.139  32.699  1.00  0.00           C  
ATOM    506 H17R  OL    12      24.120  62.155  32.422  1.00  0.00           H  
ATOM    507 H17S  OL    12      24.761  60.596  32.509  1.00  0.00           H  
ATOM    508 C118  OL    12      22.816  60.618  31.784  1.00  0.00           C  
ATOM    509 H18R  OL    12      23.234  60.693  30.778  1.00  0.00           H  
ATOM    510 H18S  OL    12      21.884  61.149  31.990  1.00  0.00           H  
ATOM    511 H18T  OL    12      22.739  59.533  31.878  1.00  0.00           H  
TER     512       OL    12 
ATOM    512 C116  PA    13      43.510  25.168  35.950  1.00  0.00           C  
ATOM    513 H16R  PA    13      43.021  24.192  35.930  1.00  0.00           H  
ATOM    514 H16S  PA    13      44.545  25.067  35.616  1.00  0.00           H  
ATOM    515 H16T  PA    13      43.118  25.843  35.186  1.00  0.00           H  
ATOM    516 C115  PA    13      43.283  25.883  37.295  1.00  0.00           C  
ATOM    517 H15R  PA    13      42.285  25.803  37.731  1.00  0.00           H  
ATOM    518 H15S  PA    13      43.550  26.916  37.064  1.00  0.00           H  
ATOM    519 C114  PA    13      44.114  25.061  38.329  1.00  0.00           C  
ATOM    520 H14R  PA    13      45.190  25.129  38.155  1.00  0.00           H  
ATOM    521 H14S  PA    13      43.766  24.028  38.390  1.00  0.00           H  
ATOM    522 C113  PA    13      43.858  25.685  39.687  1.00  0.00           C  
ATOM    523 H13R  PA    13      42.811  25.494  39.934  1.00  0.00           H  
ATOM    524 H13S  PA    13      43.956  26.770  39.615  1.00  0.00           H  
ATOM    525 C112  PA    13      44.837  25.068  40.736  1.00  0.00           C  
ATOM    526 H12R  PA    13      45.866  25.423  40.643  1.00  0.00           H  
ATOM    527 H12S  PA    13      44.823  23.983  40.609  1.00  0.00           H  
ATOM    528 C111  PA    13      44.446  25.395  42.225  1.00  0.00           C  
ATOM    529 H11R  PA    13      44.822  24.627  42.904  1.00  0.00           H  
ATOM    530 H11S  PA    13      43.378  25.530  42.408  1.00  0.00           H  
ATOM    531 C110  PA    13      45.083  26.804  42.613  1.00  0.00           C  
ATOM    532 H10R  PA    13      44.525  27.514  41.998  1.00  0.00           H  
ATOM    533 H10S  PA    13      46.144  26.858  42.362  1.00  0.00           H  
ATOM    534  C19  PA    13      44.829  26.949  44.138  1.00  0.00           C  
ATOM    535  H9R  PA    13      45.574  26.461  44.768  1.00  0.00           H  
ATOM    536  H9S  PA    13      43.824  26.594  44.375  1.00  0.00           H  
ATOM    537  C18  PA    13      45.007  28.464  44.539  1.00  0.00           C  
ATOM    538  H8R  PA    13      44.441  29.216  43.986  1.00  0.00           H  
ATOM    539  H8S  PA    13      46.065  28.655  44.347  1.00  0.00           H  
ATOM    540  C17  PA    13      44.681  28.612  46.040  1.00  0.00           C  
ATOM    541  H7R  PA    13      45.112  27.740  46.536  1.00  0.00           H  
ATOM    542  H7S  PA    13      43.596  28.509  46.091  1.00  0.00           H  
ATOM    543  C16  PA    13      45.165  29.997  46.630  1.00  0.00           C  
ATOM    544  H6R  PA    13      44.689  30.876  46.191  1.00  0.00           H  
ATOM    545  H6S  PA    13      46.242  30.116  46.497  1.00  0.00           H  
ATOM    546  C15  PA    13      45.047  29.995  48.172  1.00  0.00           C  
ATOM    547  H5R  PA    13      45.566  29.120  48.568  1.00  0.00           H  
ATOM    548  H5S  PA    13      44.006  29.887  48.482  1.00  0.00           H  
ATOM    549  C14  PA    13      45.509  31.402  48.814  1.00  0.00           C  
ATOM    550  H4R  PA    13      44.710  32.058  48.464  1.00  0.00           H  
ATOM    551  H4S  PA    13      46.393  31.724  48.259  1.00  0.00           H  
ATOM    552  C13  PA    13      45.735  31.363  50.360  1.00  0.00           C  
ATOM    553  H3R  PA    13      46.099  30.426  50.786  1.00  0.00           H  
ATOM    554  H3S  PA    13      44.740  31.459  50.799  1.00  0.00           H  
ATOM    555  C12  PA    13      46.564  32.622  50.693  1.00  0.00           C  
ATOM    556  H2R  PA    13      47.653  32.549  50.660  1.00  0.00           H  
ATOM    557  H2S  PA    13      46.229  33.408  50.013  1.00  0.00           H  
ATOM    558  C11  PE    14      46.359  33.002  52.118  1.00  0.00           C  
ATOM    559  O12  PE    14      46.672  32.308  53.099  1.00  0.00           O  
ATOM    560  O11  PE    14      45.793  34.137  52.208  1.00  0.00           O  
ATOM    561  C1   PE    14      45.563  34.695  53.633  1.00  0.00           C  
ATOM    562  HR   PE    14      44.983  33.931  54.157  1.00  0.00           H  
ATOM    563  HS   PE    14      45.049  35.645  53.462  1.00  0.00           H  
ATOM    564  C2   PE    14      46.940  35.037  54.303  1.00  0.00           C  
ATOM    565  HX   PE    14      47.302  34.106  54.745  1.00  0.00           H  
ATOM    566  C3   PE    14      46.798  36.179  55.273  1.00  0.00           C  
ATOM    567  HA   PE    14      46.993  37.047  54.637  1.00  0.00           H  
ATOM    568  HB   PE    14      47.616  36.159  55.997  1.00  0.00           H  
ATOM    569  O31  PE    14      45.467  36.381  55.823  1.00  0.00           O  
ATOM    570  P31  PE    14      44.878  35.438  57.016  1.00  0.00           P  
ATOM    571  O32  PE    14      45.716  35.947  58.240  1.00  0.00           O  
ATOM    572  C31  PE    14      45.413  37.166  58.927  1.00  0.00           C  
ATOM    573  H1A  PE    14      45.588  36.979  59.990  1.00  0.00           H  
ATOM    574  H1B  PE    14      44.358  37.353  58.714  1.00  0.00           H  
ATOM    575  C32  PE    14      46.298  38.296  58.372  1.00  0.00           C  
ATOM    576  H2A  PE    14      46.287  38.308  57.281  1.00  0.00           H  
ATOM    577  H2B  PE    14      45.887  39.258  58.677  1.00  0.00           H  
ATOM    578  N31  PE    14      47.741  38.108  58.797  1.00  0.00           N  
ATOM    579 HN1A  PE    14      48.331  38.877  58.440  1.00  0.00           H  
ATOM    580 HN1B  PE    14      47.973  38.101  59.803  1.00  0.00           H  
ATOM    581 HN1C  PE    14      48.052  37.171  58.493  1.00  0.00           H  
ATOM    582  O33  PE    14      43.460  35.756  57.187  1.00  0.00           O  
ATOM    583  O34  PE    14      45.221  34.017  56.896  1.00  0.00           O  
ATOM    584  O21  PE    14      48.025  35.330  53.353  1.00  0.00           O  
ATOM    585  C21  PE    14      49.268  35.097  53.806  1.00  0.00           C  
ATOM    586  O22  PE    14      49.543  34.684  54.904  1.00  0.00           O  
ATOM    587  C12  OL    15      50.330  35.318  52.727  1.00  0.00           C  
ATOM    588  H2R  OL    15      50.178  36.308  52.290  1.00  0.00           H  
ATOM    589  H2S  OL    15      51.299  35.389  53.226  1.00  0.00           H  
ATOM    590  C13  OL    15      50.239  34.231  51.695  1.00  0.00           C  
ATOM    591  H3R  OL    15      50.399  33.286  52.219  1.00  0.00           H  
ATOM    592  H3S  OL    15      49.207  34.210  51.339  1.00  0.00           H  
ATOM    593  C14  OL    15      51.248  34.622  50.571  1.00  0.00           C  
ATOM    594  H4R  OL    15      51.048  35.636  50.219  1.00  0.00           H  
ATOM    595  H4S  OL    15      52.232  34.693  51.040  1.00  0.00           H  
ATOM    596  C15  OL    15      51.128  33.615  49.368  1.00  0.00           C  
ATOM    597  H5R  OL    15      51.454  32.717  49.897  1.00  0.00           H  
ATOM    598  H5S  OL    15      50.137  33.382  48.974  1.00  0.00           H  
ATOM    599  C16  OL    15      52.116  33.808  48.140  1.00  0.00           C  
ATOM    600  H6R  OL    15      51.957  34.785  47.679  1.00  0.00           H  
ATOM    601  H6S  OL    15      53.138  33.868  48.520  1.00  0.00           H  
ATOM    602  C17  OL    15      52.078  32.736  47.072  1.00  0.00           C  
ATOM    603  H7R  OL    15      52.824  32.979  46.312  1.00  0.00           H  
ATOM    604  H7S  OL    15      52.165  31.732  47.493  1.00  0.00           H  
ATOM    605  C18  OL    15      50.750  32.749  46.306  1.00  0.00           C  
ATOM    606  H8R  OL    15      50.576  31.805  45.785  1.00  0.00           H  
ATOM    607  H8S  OL    15      49.934  32.873  47.022  1.00  0.00           H  
ATOM    608  C19  OL    15      50.649  33.868  45.331  1.00  0.00           C  
ATOM    609  H9R  OL    15      50.209  34.792  45.696  1.00  0.00           H  
ATOM    610 C110  OL    15      50.714  33.778  43.990  1.00  0.00           C  
ATOM    611 H10R  OL    15      50.438  34.646  43.397  1.00  0.00           H  
ATOM    612 C111  OL    15      51.115  32.431  43.280  1.00  0.00           C  
ATOM    613 H11R  OL    15      52.059  32.008  43.628  1.00  0.00           H  
ATOM    614 H11S  OL    15      50.340  31.684  43.460  1.00  0.00           H  
ATOM    615 C112  OL    15      51.125  32.692  41.734  1.00  0.00           C  
ATOM    616 H12R  OL    15      50.136  33.067  41.462  1.00  0.00           H  
ATOM    617 H12S  OL    15      51.717  33.574  41.479  1.00  0.00           H  
ATOM    618 C113  OL    15      51.536  31.453  40.916  1.00  0.00           C  
ATOM    619 H13R  OL    15      52.517  31.094  41.233  1.00  0.00           H  
ATOM    620 H13S  OL    15      50.771  30.681  41.029  1.00  0.00           H  
ATOM    621 C114  OL    15      51.674  31.841  39.397  1.00  0.00           C  
ATOM    622 H14R  OL    15      50.858  32.442  38.990  1.00  0.00           H  
ATOM    623 H14S  OL    15      52.582  32.421  39.221  1.00  0.00           H  
ATOM    624 C115  OL    15      51.867  30.641  38.466  1.00  0.00           C  
ATOM    625 H15R  OL    15      52.767  30.085  38.737  1.00  0.00           H  
ATOM    626 H15S  OL    15      51.047  29.941  38.635  1.00  0.00           H  
ATOM    627 C116  OL    15      51.946  31.071  36.979  1.00  0.00           C  
ATOM    628 H16R  OL    15      52.418  32.053  37.049  1.00  0.00           H  
ATOM    629 H16S  OL    15      52.593  30.459  36.347  1.00  0.00           H  
ATOM    630 C117  OL    15      50.615  31.213  36.145  1.00  0.00           C  
ATOM    631 H17R  OL    15      49.981  30.325  36.159  1.00  0.00           H  
ATOM    632 H17S  OL    15      50.001  31.967  36.642  1.00  0.00           H  
ATOM    633 C118  OL    15      51.017  31.561  34.697  1.00  0.00           C  
ATOM    634 H18R  OL    15      50.146  32.030  34.235  1.00  0.00           H  
ATOM    635 H18S  OL    15      51.335  30.624  34.235  1.00  0.00           H  
ATOM    636 H18T  OL    15      51.745  32.375  34.701  1.00  0.00           H  
TER     637       OL    15 
ATOM    637 C116  PA    16      46.630  28.349  39.427  1.00  0.00           C  
ATOM    638 H16R  PA    16      46.940  28.091  38.412  1.00  0.00           H  
ATOM    639 H16S  PA    16      45.547  28.342  39.566  1.00  0.00           H  
ATOM    640 H16T  PA    16      47.093  27.774  40.231  1.00  0.00           H  
ATOM    641 C115  PA    16      47.032  29.770  39.625  1.00  0.00           C  
ATOM    642 H15R  PA    16      46.486  30.441  38.958  1.00  0.00           H  
ATOM    643 H15S  PA    16      48.076  29.929  39.349  1.00  0.00           H  
ATOM    644 C114  PA    16      46.830  30.200  41.142  1.00  0.00           C  
ATOM    645 H14R  PA    16      47.603  29.613  41.644  1.00  0.00           H  
ATOM    646 H14S  PA    16      45.774  30.064  41.384  1.00  0.00           H  
ATOM    647 C113  PA    16      47.169  31.679  41.454  1.00  0.00           C  
ATOM    648 H13R  PA    16      46.498  32.327  40.888  1.00  0.00           H  
ATOM    649 H13S  PA    16      48.173  32.039  41.219  1.00  0.00           H  
ATOM    650 C112  PA    16      47.056  31.818  43.014  1.00  0.00           C  
ATOM    651 H12R  PA    16      47.688  31.119  43.565  1.00  0.00           H  
ATOM    652 H12S  PA    16      46.044  31.536  43.313  1.00  0.00           H  
ATOM    653 C111  PA    16      47.181  33.223  43.586  1.00  0.00           C  
ATOM    654 H11R  PA    16      46.392  33.796  43.095  1.00  0.00           H  
ATOM    655 H11S  PA    16      48.136  33.632  43.251  1.00  0.00           H  
ATOM    656 C110  PA    16      46.931  33.253  45.107  1.00  0.00           C  
ATOM    657 H10R  PA    16      47.692  32.733  45.693  1.00  0.00           H  
ATOM    658 H10S  PA    16      46.017  32.710  45.358  1.00  0.00           H  
ATOM    659  C19  PA    16      46.899  34.577  45.723  1.00  0.00           C  
ATOM    660  H9R  PA    16      45.936  34.992  45.416  1.00  0.00           H  
ATOM    661  H9S  PA    16      47.664  35.267  45.359  1.00  0.00           H  
ATOM    662  C18  PA    16      47.184  34.731  47.235  1.00  0.00           C  
ATOM    663  H8R  PA    16      48.249  34.513  47.339  1.00  0.00           H  
ATOM    664  H8S  PA    16      46.676  33.908  47.742  1.00  0.00           H  
ATOM    665  C17  PA    16      46.964  36.168  47.843  1.00  0.00           C  
ATOM    666  H7R  PA    16      45.950  36.179  48.248  1.00  0.00           H  
ATOM    667  H7S  PA    16      46.987  36.836  46.980  1.00  0.00           H  
ATOM    668  C16  PA    16      47.890  36.623  48.955  1.00  0.00           C  
ATOM    669  H6R  PA    16      48.857  36.763  48.467  1.00  0.00           H  
ATOM    670  H6S  PA    16      48.017  35.746  49.594  1.00  0.00           H  
ATOM    671  C15  PA    16      47.407  37.889  49.842  1.00  0.00           C  
ATOM    672  H5R  PA    16      47.057  38.641  49.131  1.00  0.00           H  
ATOM    673  H5S  PA    16      48.266  38.234  50.421  1.00  0.00           H  
ATOM    674  C14  PA    16      46.201  37.559  50.739  1.00  0.00           C  
ATOM    675  H4R  PA    16      46.185  36.475  50.868  1.00  0.00           H  
ATOM    676  H4S  PA    16      45.333  37.852  50.144  1.00  0.00           H  
ATOM    677  C13  PA    16      46.179  38.182  52.113  1.00  0.00           C  
ATOM    678  H3R  PA    16      47.225  38.084  52.408  1.00  0.00           H  
ATOM    679  H3S  PA    16      45.517  37.687  52.826  1.00  0.00           H  
ATOM    680  C12  PA    16      45.790  39.702  52.039  1.00  0.00           C  
ATOM    681  H2R  PA    16      44.747  39.784  51.726  1.00  0.00           H  
ATOM    682  H2S  PA    16      46.450  40.185  51.315  1.00  0.00           H  
ATOM    683  C11  PC    17      46.033  40.361  53.427  1.00  0.00           C  
ATOM    684  O12  PC    17      45.297  40.309  54.422  1.00  0.00           O  
ATOM    685  O11  PC    17      47.169  41.022  53.463  1.00  0.00           O  
ATOM    686  C1   PC    17      47.646  41.568  54.691  1.00  0.00           C  
ATOM    687  HR   PC    17      46.850  41.758  55.416  1.00  0.00           H  
ATOM    688  HS   PC    17      48.202  42.497  54.538  1.00  0.00           H  
ATOM    689  C2   PC    17      48.634  40.529  55.282  1.00  0.00           C  
ATOM    690  HX   PC    17      48.090  39.592  55.144  1.00  0.00           H  
ATOM    691  C3   PC    17      49.111  40.776  56.661  1.00  0.00           C  
ATOM    692  HA   PC    17      49.669  41.715  56.691  1.00  0.00           H  
ATOM    693  HB   PC    17      49.804  40.058  57.108  1.00  0.00           H  
ATOM    694  O31  PC    17      47.973  40.818  57.596  1.00  0.00           O  
ATOM    695  P31  PC    17      47.356  42.118  58.234  1.00  0.00           P  
ATOM    696  O32  PC    17      48.463  42.656  59.186  1.00  0.00           O  
ATOM    697  C31  PC    17      48.531  42.120  60.494  1.00  0.00           C  
ATOM    698  H1A  PC    17      48.398  41.040  60.598  1.00  0.00           H  
ATOM    699  H1B  PC    17      47.706  42.480  61.115  1.00  0.00           H  
ATOM    700  C32  PC    17      49.896  42.623  61.030  1.00  0.00           C  
ATOM    701  H2A  PC    17      50.708  42.209  60.430  1.00  0.00           H  
ATOM    702  H2B  PC    17      49.965  42.256  62.055  1.00  0.00           H  
ATOM    703  N31  PC    17      50.181  44.039  61.204  1.00  0.00           N  
ATOM    704  C33  PC    17      51.411  44.302  62.014  1.00  0.00           C  
ATOM    705  H3A  PC    17      51.337  43.619  62.862  1.00  0.00           H  
ATOM    706  H3B  PC    17      51.450  45.369  62.236  1.00  0.00           H  
ATOM    707  H3C  PC    17      52.247  43.948  61.410  1.00  0.00           H  
ATOM    708  C34  PC    17      50.481  44.554  59.885  1.00  0.00           C  
ATOM    709  H4A  PC    17      49.558  44.626  59.307  1.00  0.00           H  
ATOM    710  H4B  PC    17      51.145  43.850  59.380  1.00  0.00           H  
ATOM    711  H4C  PC    17      50.898  45.551  60.032  1.00  0.00           H  
ATOM    712  C35  PC    17      49.058  44.718  61.946  1.00  0.00           C  
ATOM    713  H5A  PC    17      48.327  44.983  61.180  1.00  0.00           H  
ATOM    714  H5B  PC    17      49.519  45.631  62.324  1.00  0.00           H  
ATOM    715  H5C  PC    17      48.616  44.110  62.737  1.00  0.00           H  
ATOM    716  O33  PC    17      47.189  43.168  57.210  1.00  0.00           O  
ATOM    717  O34  PC    17      46.158  41.645  58.982  1.00  0.00           O  
ATOM    718  O21  PC    17      49.759  40.449  54.492  1.00  0.00           O  
ATOM    719  C21  PC    17      50.155  39.225  54.135  1.00  0.00           C  
ATOM    720  O22  PC    17      49.366  38.329  53.817  1.00  0.00           O  
ATOM    721  C12  OL    18      51.653  39.079  54.110  1.00  0.00           C  
ATOM    722  H2R  OL    18      52.026  40.077  54.348  1.00  0.00           H  
ATOM    723  H2S  OL    18      51.868  38.409  54.946  1.00  0.00           H  
ATOM    724  C13  OL    18      52.153  38.573  52.759  1.00  0.00           C  
ATOM    725  H3R  OL    18      53.245  38.539  52.787  1.00  0.00           H  
ATOM    726  H3S  OL    18      51.667  37.598  52.681  1.00  0.00           H  
ATOM    727  C14  OL    18      51.758  39.501  51.557  1.00  0.00           C  
ATOM    728  H4R  OL    18      50.683  39.542  51.371  1.00  0.00           H  
ATOM    729  H4S  OL    18      52.172  40.504  51.672  1.00  0.00           H  
ATOM    730  C15  OL    18      52.224  39.052  50.107  1.00  0.00           C  
ATOM    731  H5R  OL    18      53.277  38.788  50.229  1.00  0.00           H  
ATOM    732  H5S  OL    18      51.537  38.224  49.920  1.00  0.00           H  
ATOM    733  C16  OL    18      52.018  40.073  48.978  1.00  0.00           C  
ATOM    734  H6R  OL    18      50.958  40.324  48.892  1.00  0.00           H  
ATOM    735  H6S  OL    18      52.521  41.040  49.034  1.00  0.00           H  
ATOM    736  C17  OL    18      52.531  39.644  47.540  1.00  0.00           C  
ATOM    737  H7R  OL    18      53.552  39.270  47.435  1.00  0.00           H  
ATOM    738  H7S  OL    18      51.894  38.827  47.193  1.00  0.00           H  
ATOM    739  C18  OL    18      52.300  40.861  46.631  1.00  0.00           C  
ATOM    740  H8R  OL    18      51.297  41.271  46.769  1.00  0.00           H  
ATOM    741  H8S  OL    18      52.992  41.680  46.841  1.00  0.00           H  
ATOM    742  C19  OL    18      52.508  40.513  45.168  1.00  0.00           C  
ATOM    743  H9R  OL    18      53.504  40.725  44.789  1.00  0.00           H  
ATOM    744 C110  OL    18      51.538  40.068  44.372  1.00  0.00           C  
ATOM    745 H10R  OL    18      51.707  40.007  43.300  1.00  0.00           H  
ATOM    746 C111  OL    18      50.078  39.717  44.895  1.00  0.00           C  
ATOM    747 H11R  OL    18      50.028  39.611  45.980  1.00  0.00           H  
ATOM    748 H11S  OL    18      49.379  40.499  44.588  1.00  0.00           H  
ATOM    749 C112  OL    18      49.578  38.419  44.306  1.00  0.00           C  
ATOM    750 H12R  OL    18      50.224  37.595  44.617  1.00  0.00           H  
ATOM    751 H12S  OL    18      48.596  38.231  44.747  1.00  0.00           H  
ATOM    752 C113  OL    18      49.374  38.414  42.728  1.00  0.00           C  
ATOM    753 H13R  OL    18      48.726  39.258  42.484  1.00  0.00           H  
ATOM    754 H13S  OL    18      50.308  38.605  42.196  1.00  0.00           H  
ATOM    755 C114  OL    18      48.689  37.202  42.145  1.00  0.00           C  
ATOM    756 H14R  OL    18      49.013  36.250  42.572  1.00  0.00           H  
ATOM    757 H14S  OL    18      47.661  37.388  42.465  1.00  0.00           H  
ATOM    758 C115  OL    18      48.600  37.070  40.625  1.00  0.00           C  
ATOM    759 H15R  OL    18      48.249  37.967  40.111  1.00  0.00           H  
ATOM    760 H15S  OL    18      49.566  36.906  40.143  1.00  0.00           H  
ATOM    761 C116  OL    18      47.710  35.868  40.151  1.00  0.00           C  
ATOM    762 H16R  OL    18      48.201  34.921  40.384  1.00  0.00           H  
ATOM    763 H16S  OL    18      46.770  35.915  40.704  1.00  0.00           H  
ATOM    764 C117  OL    18      47.424  35.856  38.636  1.00  0.00           C  
ATOM    765 H17R  OL    18      46.660  36.534  38.248  1.00  0.00           H  
ATOM    766 H17S  OL    18      48.323  36.061  38.051  1.00  0.00           H  
ATOM    767 C118  OL    18      46.911  34.549  38.079  1.00  0.00           C  
ATOM    768 H18R  OL    18      46.460  34.639  37.088  1.00  0.00           H  
ATOM    769 H18S  OL    18      46.102  34.183  38.714  1.00  0.00           H  
ATOM    770 H18T  OL    18      47.662  33.757  38.109  1.00  0.00           H  
TER     771       OL    18 
ATOM    771  C1  CHL    19       7.826  40.455  47.847  1.00  0.00           C  
ATOM    772  H11 CHL    19       7.365  39.478  47.689  1.00  0.00           H  
ATOM    773  H12 CHL    19       7.264  41.217  47.302  1.00  0.00           H  
ATOM    774  C2  CHL    19       7.708  40.792  49.350  1.00  0.00           C  
ATOM    775  H21 CHL    19       7.983  41.827  49.565  1.00  0.00           H  
ATOM    776  H22 CHL    19       6.676  40.634  49.671  1.00  0.00           H  
ATOM    777  C3  CHL    19       8.533  39.845  50.274  1.00  0.00           C  
ATOM    778  H31 CHL    19       8.184  38.810  50.283  1.00  0.00           H  
ATOM    779  C4  CHL    19       9.990  39.820  49.941  1.00  0.00           C  
ATOM    780  H41 CHL    19      10.554  40.678  50.309  1.00  0.00           H  
ATOM    781  H42 CHL    19      10.396  38.952  50.465  1.00  0.00           H  
ATOM    782  C5  CHL    19      10.195  39.597  48.503  1.00  0.00           C  
ATOM    783  C6  CHL    19      11.230  38.807  48.138  1.00  0.00           C  
ATOM    784  H61 CHL    19      11.823  38.448  48.976  1.00  0.00           H  
ATOM    785  C7  CHL    19      11.647  38.454  46.783  1.00  0.00           C  
ATOM    786  H71 CHL    19      12.711  38.649  46.634  1.00  0.00           H  
ATOM    787  H72 CHL    19      11.571  37.381  46.595  1.00  0.00           H  
ATOM    788  C8  CHL    19      10.873  39.298  45.670  1.00  0.00           C  
ATOM    789  H81 CHL    19      11.490  40.194  45.568  1.00  0.00           H  
ATOM    790  C9  CHL    19       9.409  39.509  46.076  1.00  0.00           C  
ATOM    791  H91 CHL    19       9.057  38.493  46.263  1.00  0.00           H  
ATOM    792  C10 CHL    19       9.321  40.326  47.450  1.00  0.00           C  
ATOM    793  C11 CHL    19       8.529  40.132  44.904  1.00  0.00           C  
ATOM    794 H111 CHL    19       7.464  40.042  45.130  1.00  0.00           H  
ATOM    795 H112 CHL    19       8.864  41.163  44.772  1.00  0.00           H  
ATOM    796  C12 CHL    19       8.754  39.456  43.553  1.00  0.00           C  
ATOM    797 H121 CHL    19       8.266  38.479  43.541  1.00  0.00           H  
ATOM    798 H122 CHL    19       8.196  40.019  42.802  1.00  0.00           H  
ATOM    799  C13 CHL    19      10.212  39.524  43.121  1.00  0.00           C  
ATOM    800  C14 CHL    19      10.876  38.617  44.203  1.00  0.00           C  
ATOM    801 H141 CHL    19      10.345  37.662  44.198  1.00  0.00           H  
ATOM    802  C15 CHL    19      12.235  38.153  43.659  1.00  0.00           C  
ATOM    803 H151 CHL    19      13.034  38.732  44.128  1.00  0.00           H  
ATOM    804 H152 CHL    19      12.460  37.097  43.820  1.00  0.00           H  
ATOM    805  C16 CHL    19      12.072  38.384  42.130  1.00  0.00           C  
ATOM    806 H161 CHL    19      12.711  39.128  41.650  1.00  0.00           H  
ATOM    807 H162 CHL    19      12.353  37.520  41.525  1.00  0.00           H  
ATOM    808  C17 CHL    19      10.638  38.808  41.784  1.00  0.00           C  
ATOM    809 H171 CHL    19      10.038  37.909  41.627  1.00  0.00           H  
ATOM    810  C18 CHL    19      10.669  41.010  43.130  1.00  0.00           C  
ATOM    811 H181 CHL    19      11.690  41.028  42.744  1.00  0.00           H  
ATOM    812 H182 CHL    19      10.653  41.483  44.114  1.00  0.00           H  
ATOM    813 H183 CHL    19      10.121  41.621  42.409  1.00  0.00           H  
ATOM    814  C19 CHL    19       9.864  41.786  47.366  1.00  0.00           C  
ATOM    815 H191 CHL    19      10.721  41.751  46.690  1.00  0.00           H  
ATOM    816 H192 CHL    19      10.282  42.092  48.327  1.00  0.00           H  
ATOM    817 H193 CHL    19       9.065  42.453  47.038  1.00  0.00           H  
ATOM    818  C20 CHL    19      10.339  39.511  40.441  1.00  0.00           C  
ATOM    819 H201 CHL    19      10.830  40.484  40.503  1.00  0.00           H  
ATOM    820  C21 CHL    19       8.938  39.966  40.061  1.00  0.00           C  
ATOM    821 H211 CHL    19       8.234  39.215  39.695  1.00  0.00           H  
ATOM    822 H212 CHL    19       8.916  40.709  39.261  1.00  0.00           H  
ATOM    823 H213 CHL    19       8.467  40.585  40.827  1.00  0.00           H  
ATOM    824  C22 CHL    19      11.059  38.784  39.238  1.00  0.00           C  
ATOM    825 H221 CHL    19      12.144  38.809  39.354  1.00  0.00           H  
ATOM    826 H222 CHL    19      10.760  37.734  39.231  1.00  0.00           H  
ATOM    827  C23 CHL    19      10.877  39.330  37.857  1.00  0.00           C  
ATOM    828 H231 CHL    19       9.839  39.462  37.545  1.00  0.00           H  
ATOM    829 H232 CHL    19      11.355  40.310  37.792  1.00  0.00           H  
ATOM    830  C24 CHL    19      11.507  38.312  36.833  1.00  0.00           C  
ATOM    831 H241 CHL    19      10.853  37.446  36.954  1.00  0.00           H  
ATOM    832 H242 CHL    19      12.510  38.054  37.177  1.00  0.00           H  
ATOM    833  C25 CHL    19      11.454  38.704  35.332  1.00  0.00           C  
ATOM    834 H251 CHL    19      11.900  39.698  35.263  1.00  0.00           H  
ATOM    835  C26 CHL    19      12.345  37.689  34.554  1.00  0.00           C  
ATOM    836 H261 CHL    19      12.838  38.171  33.706  1.00  0.00           H  
ATOM    837 H262 CHL    19      11.837  36.819  34.132  1.00  0.00           H  
ATOM    838 H263 CHL    19      13.135  37.264  35.176  1.00  0.00           H  
ATOM    839  C27 CHL    19      10.044  38.637  34.730  1.00  0.00           C  
ATOM    840 H271 CHL    19      10.112  38.535  33.645  1.00  0.00           H  
ATOM    841 H272 CHL    19       9.439  39.512  34.980  1.00  0.00           H  
ATOM    842 H273 CHL    19       9.559  37.736  35.113  1.00  0.00           H  
ATOM    843  O1  CHL    19       8.283  40.301  51.562  1.00  0.00           O  
ATOM    844  HO1 CHL    19       8.454  41.258  51.630  1.00  0.00           H  
TER     845      CHL    19 
ATOM    845 C116  PA    20      40.973  73.584  37.646  1.00  0.00           C  
ATOM    846 H16R  PA    20      41.676  73.162  36.926  1.00  0.00           H  
ATOM    847 H16S  PA    20      40.891  74.644  37.394  1.00  0.00           H  
ATOM    848 H16T  PA    20      40.054  73.091  37.322  1.00  0.00           H  
ATOM    849 C115  PA    20      41.563  73.212  39.069  1.00  0.00           C  
ATOM    850 H15R  PA    20      40.760  73.662  39.656  1.00  0.00           H  
ATOM    851 H15S  PA    20      42.473  73.797  39.217  1.00  0.00           H  
ATOM    852 C114  PA    20      41.859  71.729  39.227  1.00  0.00           C  
ATOM    853 H14R  PA    20      40.953  71.171  38.985  1.00  0.00           H  
ATOM    854 H14S  PA    20      41.930  71.647  40.313  1.00  0.00           H  
ATOM    855 C113  PA    20      43.045  71.176  38.485  1.00  0.00           C  
ATOM    856 H13R  PA    20      43.887  71.869  38.535  1.00  0.00           H  
ATOM    857 H13S  PA    20      42.769  71.138  37.429  1.00  0.00           H  
ATOM    858 C112  PA    20      43.537  69.767  39.015  1.00  0.00           C  
ATOM    859 H12R  PA    20      44.316  69.342  38.378  1.00  0.00           H  
ATOM    860 H12S  PA    20      42.715  69.051  38.941  1.00  0.00           H  
ATOM    861 C111  PA    20      44.278  69.806  40.409  1.00  0.00           C  
ATOM    862 H11R  PA    20      43.621  70.353  41.089  1.00  0.00           H  
ATOM    863 H11S  PA    20      45.187  70.401  40.295  1.00  0.00           H  
ATOM    864 C110  PA    20      44.539  68.342  40.916  1.00  0.00           C  
ATOM    865 H10R  PA    20      44.643  67.608  40.114  1.00  0.00           H  
ATOM    866 H10S  PA    20      43.759  67.987  41.593  1.00  0.00           H  
ATOM    867  C19  PA    20      45.946  68.335  41.569  1.00  0.00           C  
ATOM    868  H9R  PA    20      46.067  69.210  42.211  1.00  0.00           H  
ATOM    869  H9S  PA    20      46.665  68.470  40.757  1.00  0.00           H  
ATOM    870  C18  PA    20      46.163  67.000  42.278  1.00  0.00           C  
ATOM    871  H8R  PA    20      46.038  66.297  41.452  1.00  0.00           H  
ATOM    872  H8S  PA    20      45.278  66.654  42.817  1.00  0.00           H  
ATOM    873  C17  PA    20      47.395  66.912  43.134  1.00  0.00           C  
ATOM    874  H7R  PA    20      48.301  67.263  42.636  1.00  0.00           H  
ATOM    875  H7S  PA    20      47.416  65.858  43.419  1.00  0.00           H  
ATOM    876  C16  PA    20      47.277  67.818  44.322  1.00  0.00           C  
ATOM    877  H6R  PA    20      46.337  67.567  44.819  1.00  0.00           H  
ATOM    878  H6S  PA    20      47.163  68.849  43.982  1.00  0.00           H  
ATOM    879  C15  PA    20      48.491  67.741  45.361  1.00  0.00           C  
ATOM    880  H5R  PA    20      49.392  67.858  44.755  1.00  0.00           H  
ATOM    881  H5S  PA    20      48.481  66.763  45.847  1.00  0.00           H  
ATOM    882  C14  PA    20      48.429  68.884  46.397  1.00  0.00           C  
ATOM    883  H4R  PA    20      47.438  68.878  46.857  1.00  0.00           H  
ATOM    884  H4S  PA    20      48.395  69.818  45.832  1.00  0.00           H  
ATOM    885  C13  PA    20      49.489  68.928  47.508  1.00  0.00           C  
ATOM    886  H3R  PA    20      49.402  69.815  48.139  1.00  0.00           H  
ATOM    887  H3S  PA    20      50.459  69.105  47.037  1.00  0.00           H  
ATOM    888  C12  PA    20      49.507  67.590  48.259  1.00  0.00           C  
ATOM    889  H2R  PA    20      49.641  66.747  47.578  1.00  0.00           H  
ATOM    890  H2S  PA    20      48.586  67.456  48.831  1.00  0.00           H  
ATOM    891  C11  PE    21      50.730  67.479  49.099  1.00  0.00           C  
ATOM    892  O12  PE    21      50.633  67.611  50.282  1.00  0.00           O  
ATOM    893  O11  PE    21      51.877  67.343  48.420  1.00  0.00           O  
ATOM    894  C1   PE    21      53.116  67.034  49.103  1.00  0.00           C  
ATOM    895  HR   PE    21      53.130  67.504  50.090  1.00  0.00           H  
ATOM    896  HS   PE    21      53.953  67.476  48.556  1.00  0.00           H  
ATOM    897  C2   PE    21      53.319  65.516  49.350  1.00  0.00           C  
ATOM    898  HX   PE    21      52.650  65.136  50.126  1.00  0.00           H  
ATOM    899  C3   PE    21      54.796  65.347  49.751  1.00  0.00           C  
ATOM    900  HA   PE    21      55.485  65.675  48.969  1.00  0.00           H  
ATOM    901  HB   PE    21      55.028  64.318  50.036  1.00  0.00           H  
ATOM    902  O31  PE    21      55.092  66.151  50.890  1.00  0.00           O  
ATOM    903  P31  PE    21      54.889  65.691  52.316  1.00  0.00           P  
ATOM    904  O32  PE    21      53.320  65.331  52.367  1.00  0.00           O  
ATOM    905  C31  PE    21      52.326  66.222  52.980  1.00  0.00           C  
ATOM    906  H1A  PE    21      51.377  66.013  52.480  1.00  0.00           H  
ATOM    907  H1B  PE    21      52.587  67.271  52.820  1.00  0.00           H  
ATOM    908  C32  PE    21      52.280  65.846  54.468  1.00  0.00           C  
ATOM    909  H2A  PE    21      53.236  66.003  54.970  1.00  0.00           H  
ATOM    910  H2B  PE    21      51.600  66.616  54.835  1.00  0.00           H  
ATOM    911  N31  PE    21      51.697  64.436  54.759  1.00  0.00           N  
ATOM    912 HN1A  PE    21      50.967  64.012  54.164  1.00  0.00           H  
ATOM    913 HN1B  PE    21      52.356  63.678  55.001  1.00  0.00           H  
ATOM    914 HN1C  PE    21      51.274  64.615  55.684  1.00  0.00           H  
ATOM    915  O33  PE    21      55.637  64.435  52.591  1.00  0.00           O  
ATOM    916  O34  PE    21      55.129  66.932  53.057  1.00  0.00           O  
ATOM    917  O21  PE    21      53.268  64.703  48.154  1.00  0.00           O  
ATOM    918  C21  PE    21      52.092  64.173  47.816  1.00  0.00           C  
ATOM    919  O22  PE    21      51.044  64.290  48.537  1.00  0.00           O  
ATOM    920  C12  OL    22      52.242  63.620  46.439  1.00  0.00           C  
ATOM    921  H2R  OL    22      53.317  63.523  46.279  1.00  0.00           H  
ATOM    922  H2S  OL    22      51.676  62.690  46.347  1.00  0.00           H  
ATOM    923  C13  OL    22      51.573  64.597  45.449  1.00  0.00           C  
ATOM    924  H3R  OL    22      51.119  63.954  44.692  1.00  0.00           H  
ATOM    925  H3S  OL    22      50.713  65.050  45.947  1.00  0.00           H  
ATOM    926  C14  OL    22      52.364  65.745  44.814  1.00  0.00           C  
ATOM    927  H4R  OL    22      51.682  66.289  44.157  1.00  0.00           H  
ATOM    928  H4S  OL    22      52.557  66.615  45.445  1.00  0.00           H  
ATOM    929  C15  OL    22      53.718  65.353  44.049  1.00  0.00           C  
ATOM    930  H5R  OL    22      54.310  64.776  44.763  1.00  0.00           H  
ATOM    931  H5S  OL    22      53.402  64.807  43.158  1.00  0.00           H  
ATOM    932  C16  OL    22      54.626  66.489  43.459  1.00  0.00           C  
ATOM    933  H6R  OL    22      54.058  67.239  42.905  1.00  0.00           H  
ATOM    934  H6S  OL    22      55.002  67.158  44.236  1.00  0.00           H  
ATOM    935  C17  OL    22      55.714  65.861  42.540  1.00  0.00           C  
ATOM    936  H7R  OL    22      56.226  65.028  43.027  1.00  0.00           H  
ATOM    937  H7S  OL    22      55.182  65.431  41.689  1.00  0.00           H  
ATOM    938  C18  OL    22      56.752  66.870  42.022  1.00  0.00           C  
ATOM    939  H8R  OL    22      56.339  67.804  41.634  1.00  0.00           H  
ATOM    940  H8S  OL    22      57.340  67.168  42.893  1.00  0.00           H  
ATOM    941  C19  OL    22      57.775  66.189  41.115  1.00  0.00           C  
ATOM    942  H9R  OL    22      58.554  65.634  41.630  1.00  0.00           H  
ATOM    943 C110  OL    22      57.783  66.387  39.797  1.00  0.00           C  
ATOM    944 H10R  OL    22      58.593  65.977  39.198  1.00  0.00           H  
ATOM    945 C111  OL    22      56.618  67.105  39.049  1.00  0.00           C  
ATOM    946 H11R  OL    22      55.723  66.938  39.651  1.00  0.00           H  
ATOM    947 H11S  OL    22      56.879  68.165  39.066  1.00  0.00           H  
ATOM    948 C112  OL    22      56.321  66.653  37.644  1.00  0.00           C  
ATOM    949 H12R  OL    22      57.216  66.521  37.033  1.00  0.00           H  
ATOM    950 H12S  OL    22      55.802  65.696  37.731  1.00  0.00           H  
ATOM    951 C113  OL    22      55.214  67.496  36.983  1.00  0.00           C  
ATOM    952 H13R  OL    22      54.518  67.825  37.758  1.00  0.00           H  
ATOM    953 H13S  OL    22      55.687  68.433  36.680  1.00  0.00           H  
ATOM    954 C114  OL    22      54.456  67.032  35.735  1.00  0.00           C  
ATOM    955 H14R  OL    22      55.150  67.017  34.892  1.00  0.00           H  
ATOM    956 H14S  OL    22      54.119  66.024  35.989  1.00  0.00           H  
ATOM    957 C115  OL    22      53.255  67.968  35.404  1.00  0.00           C  
ATOM    958 H15R  OL    22      52.427  67.835  36.104  1.00  0.00           H  
ATOM    959 H15S  OL    22      53.391  69.050  35.464  1.00  0.00           H  
ATOM    960 C116  OL    22      52.640  67.651  34.021  1.00  0.00           C  
ATOM    961 H16R  OL    22      53.461  67.776  33.311  1.00  0.00           H  
ATOM    962 H16S  OL    22      52.271  66.629  33.916  1.00  0.00           H  
ATOM    963 C117  OL    22      51.489  68.567  33.559  1.00  0.00           C  
ATOM    964 H17R  OL    22      50.840  68.587  34.437  1.00  0.00           H  
ATOM    965 H17S  OL    22      51.761  69.598  33.324  1.00  0.00           H  
ATOM    966 C118  OL    22      50.744  68.016  32.321  1.00  0.00           C  
ATOM    967 H18R  OL    22      50.483  66.963  32.447  1.00  0.00           H  
ATOM    968 H18S  OL    22      51.357  68.125  31.423  1.00  0.00           H  
ATOM    969 H18T  OL    22      49.890  68.599  31.971  1.00  0.00           H  
TER     970       OL    22 
ATOM    970  C1  CHL    23      53.649  52.438  45.783  1.00  0.00           C  
ATOM    971  H11 CHL    23      52.786  51.846  45.472  1.00  0.00           H  
ATOM    972  H12 CHL    23      53.324  53.438  45.486  1.00  0.00           H  
ATOM    973  C2  CHL    23      53.773  52.296  47.332  1.00  0.00           C  
ATOM    974  H21 CHL    23      54.532  52.974  47.729  1.00  0.00           H  
ATOM    975  H22 CHL    23      52.842  52.598  47.817  1.00  0.00           H  
ATOM    976  C3  CHL    23      53.977  50.812  47.797  1.00  0.00           C  
ATOM    977  H31 CHL    23      53.094  50.227  47.527  1.00  0.00           H  
ATOM    978  C4  CHL    23      55.332  50.406  47.186  1.00  0.00           C  
ATOM    979  H41 CHL    23      56.105  51.051  47.610  1.00  0.00           H  
ATOM    980  H42 CHL    23      55.653  49.415  47.515  1.00  0.00           H  
ATOM    981  C5  CHL    23      55.360  50.573  45.668  1.00  0.00           C  
ATOM    982  C6  CHL    23      55.666  49.461  44.920  1.00  0.00           C  
ATOM    983  H61 CHL    23      55.954  48.554  45.445  1.00  0.00           H  
ATOM    984  C7  CHL    23      55.874  49.499  43.405  1.00  0.00           C  
ATOM    985  H71 CHL    23      56.729  48.893  43.098  1.00  0.00           H  
ATOM    986  H72 CHL    23      55.058  48.967  42.911  1.00  0.00           H  
ATOM    987  C8  CHL    23      55.888  50.948  42.775  1.00  0.00           C  
ATOM    988  H81 CHL    23      56.864  51.419  42.913  1.00  0.00           H  
ATOM    989  C9  CHL    23      54.716  51.719  43.502  1.00  0.00           C  
ATOM    990  H91 CHL    23      53.788  51.155  43.388  1.00  0.00           H  
ATOM    991  C10 CHL    23      54.967  51.889  45.034  1.00  0.00           C  
ATOM    992  C11 CHL    23      54.514  53.095  42.810  1.00  0.00           C  
ATOM    993 H111 CHL    23      53.649  53.564  43.284  1.00  0.00           H  
ATOM    994 H112 CHL    23      55.336  53.776  43.042  1.00  0.00           H  
ATOM    995  C12 CHL    23      54.285  52.936  41.183  1.00  0.00           C  
ATOM    996 H121 CHL    23      53.314  52.446  41.078  1.00  0.00           H  
ATOM    997 H122 CHL    23      54.248  53.908  40.687  1.00  0.00           H  
ATOM    998  C13 CHL    23      55.461  52.085  40.493  1.00  0.00           C  
ATOM    999  C14 CHL    23      55.507  50.778  41.193  1.00  0.00           C  
ATOM   1000 H141 CHL    23      54.518  50.331  41.074  1.00  0.00           H  
ATOM   1001  C15 CHL    23      56.377  49.841  40.344  1.00  0.00           C  
ATOM   1002 H151 CHL    23      57.428  50.131  40.416  1.00  0.00           H  
ATOM   1003 H152 CHL    23      56.209  48.803  40.640  1.00  0.00           H  
ATOM   1004  C16 CHL    23      55.948  50.136  38.906  1.00  0.00           C  
ATOM   1005 H161 CHL    23      56.837  50.294  38.291  1.00  0.00           H  
ATOM   1006 H162 CHL    23      55.235  49.360  38.621  1.00  0.00           H  
ATOM   1007  C17 CHL    23      55.169  51.509  38.988  1.00  0.00           C  
ATOM   1008 H171 CHL    23      54.109  51.251  38.940  1.00  0.00           H  
ATOM   1009  C18 CHL    23      56.793  52.914  40.470  1.00  0.00           C  
ATOM   1010 H181 CHL    23      57.545  52.494  39.799  1.00  0.00           H  
ATOM   1011 H182 CHL    23      57.201  53.211  41.438  1.00  0.00           H  
ATOM   1012 H183 CHL    23      56.487  53.895  40.101  1.00  0.00           H  
ATOM   1013  C19 CHL    23      56.145  52.965  45.344  1.00  0.00           C  
ATOM   1014 H191 CHL    23      56.554  52.909  46.355  1.00  0.00           H  
ATOM   1015 H192 CHL    23      55.869  53.983  45.061  1.00  0.00           H  
ATOM   1016 H193 CHL    23      57.037  52.667  44.790  1.00  0.00           H  
ATOM   1017  C20 CHL    23      55.461  52.549  37.792  1.00  0.00           C  
ATOM   1018 H201 CHL    23      56.477  52.944  37.732  1.00  0.00           H  
ATOM   1019  C21 CHL    23      54.519  53.681  38.089  1.00  0.00           C  
ATOM   1020 H211 CHL    23      53.548  53.366  38.477  1.00  0.00           H  
ATOM   1021 H212 CHL    23      54.321  54.227  37.164  1.00  0.00           H  
ATOM   1022 H213 CHL    23      54.961  54.403  38.778  1.00  0.00           H  
ATOM   1023  C22 CHL    23      55.369  51.928  36.387  1.00  0.00           C  
ATOM   1024 H221 CHL    23      55.929  50.990  36.377  1.00  0.00           H  
ATOM   1025 H222 CHL    23      54.368  51.527  36.212  1.00  0.00           H  
ATOM   1026  C23 CHL    23      55.818  52.934  35.250  1.00  0.00           C  
ATOM   1027 H231 CHL    23      55.431  53.945  35.394  1.00  0.00           H  
ATOM   1028 H232 CHL    23      56.898  53.071  35.172  1.00  0.00           H  
ATOM   1029  C24 CHL    23      55.296  52.427  33.873  1.00  0.00           C  
ATOM   1030 H241 CHL    23      56.040  51.700  33.541  1.00  0.00           H  
ATOM   1031 H242 CHL    23      54.345  51.932  34.081  1.00  0.00           H  
ATOM   1032  C25 CHL    23      55.080  53.601  32.906  1.00  0.00           C  
ATOM   1033 H251 CHL    23      54.277  54.250  33.262  1.00  0.00           H  
ATOM   1034  C26 CHL    23      56.269  54.518  32.847  1.00  0.00           C  
ATOM   1035 H261 CHL    23      57.249  54.107  32.599  1.00  0.00           H  
ATOM   1036 H262 CHL    23      56.331  55.099  33.769  1.00  0.00           H  
ATOM   1037 H263 CHL    23      56.113  55.258  32.060  1.00  0.00           H  
ATOM   1038  C27 CHL    23      54.781  53.012  31.493  1.00  0.00           C  
ATOM   1039 H271 CHL    23      55.444  52.179  31.252  1.00  0.00           H  
ATOM   1040 H272 CHL    23      54.711  53.754  30.694  1.00  0.00           H  
ATOM   1041 H273 CHL    23      53.838  52.468  31.578  1.00  0.00           H  
ATOM   1042  O1  CHL    23      54.161  50.785  49.242  1.00  0.00           O  
ATOM   1043  HO1 CHL    23      53.527  51.402  49.650  1.00  0.00           H  
TER    1044      CHL    23 
ATOM   1044  C1  CHL    24      40.302  59.833  42.681  1.00  0.00           C  
ATOM   1045  H11 CHL    24      39.811  60.796  42.525  1.00  0.00           H  
ATOM   1046  H12 CHL    24      41.364  59.977  42.470  1.00  0.00           H  
ATOM   1047  C2  CHL    24      40.184  59.533  44.211  1.00  0.00           C  
ATOM   1048  H21 CHL    24      40.668  58.577  44.424  1.00  0.00           H  
ATOM   1049  H22 CHL    24      40.714  60.299  44.781  1.00  0.00           H  
ATOM   1050  C3  CHL    24      38.673  59.336  44.498  1.00  0.00           C  
ATOM   1051  H31 CHL    24      38.232  60.335  44.452  1.00  0.00           H  
ATOM   1052  C4  CHL    24      38.008  58.347  43.524  1.00  0.00           C  
ATOM   1053  H41 CHL    24      38.182  57.323  43.859  1.00  0.00           H  
ATOM   1054  H42 CHL    24      36.922  58.433  43.600  1.00  0.00           H  
ATOM   1055  C5  CHL    24      38.331  58.599  42.069  1.00  0.00           C  
ATOM   1056  C6  CHL    24      37.334  58.732  41.204  1.00  0.00           C  
ATOM   1057  H61 CHL    24      36.307  58.705  41.557  1.00  0.00           H  
ATOM   1058  C7  CHL    24      37.491  58.971  39.693  1.00  0.00           C  
ATOM   1059  H71 CHL    24      36.789  58.277  39.226  1.00  0.00           H  
ATOM   1060  H72 CHL    24      37.154  59.952  39.352  1.00  0.00           H  
ATOM   1061  C8  CHL    24      38.931  58.647  39.281  1.00  0.00           C  
ATOM   1062  H81 CHL    24      39.154  57.578  39.303  1.00  0.00           H  
ATOM   1063  C9  CHL    24      39.954  59.317  40.264  1.00  0.00           C  
ATOM   1064  H91 CHL    24      39.684  60.374  40.312  1.00  0.00           H  
ATOM   1065  C10 CHL    24      39.781  58.737  41.692  1.00  0.00           C  
ATOM   1066  C11 CHL    24      41.423  59.157  39.654  1.00  0.00           C  
ATOM   1067 H111 CHL    24      42.142  59.778  40.193  1.00  0.00           H  
ATOM   1068 H112 CHL    24      41.763  58.129  39.796  1.00  0.00           H  
ATOM   1069  C12 CHL    24      41.623  59.677  38.207  1.00  0.00           C  
ATOM   1070 H121 CHL    24      41.692  60.754  38.040  1.00  0.00           H  
ATOM   1071 H122 CHL    24      42.652  59.371  38.009  1.00  0.00           H  
ATOM   1072  C13 CHL    24      40.699  58.990  37.265  1.00  0.00           C  
ATOM   1073  C14 CHL    24      39.275  59.218  37.844  1.00  0.00           C  
ATOM   1074 H141 CHL    24      39.184  60.296  37.994  1.00  0.00           H  
ATOM   1075  C15 CHL    24      38.299  58.982  36.668  1.00  0.00           C  
ATOM   1076 H151 CHL    24      38.022  57.929  36.589  1.00  0.00           H  
ATOM   1077 H152 CHL    24      37.441  59.642  36.817  1.00  0.00           H  
ATOM   1078  C16 CHL    24      39.133  59.336  35.443  1.00  0.00           C  
ATOM   1079 H161 CHL    24      39.150  58.516  34.722  1.00  0.00           H  
ATOM   1080 H162 CHL    24      38.789  60.299  35.058  1.00  0.00           H  
ATOM   1081  C17 CHL    24      40.572  59.602  35.801  1.00  0.00           C  
ATOM   1082 H171 CHL    24      40.809  60.668  35.831  1.00  0.00           H  
ATOM   1083  C18 CHL    24      41.039  57.387  37.227  1.00  0.00           C  
ATOM   1084 H181 CHL    24      41.102  56.951  38.226  1.00  0.00           H  
ATOM   1085 H182 CHL    24      41.936  57.090  36.680  1.00  0.00           H  
ATOM   1086 H183 CHL    24      40.248  56.855  36.693  1.00  0.00           H  
ATOM   1087  C19 CHL    24      40.564  57.395  41.848  1.00  0.00           C  
ATOM   1088 H191 CHL    24      40.219  56.856  42.733  1.00  0.00           H  
ATOM   1089 H192 CHL    24      41.620  57.622  42.009  1.00  0.00           H  
ATOM   1090 H193 CHL    24      40.397  56.697  41.025  1.00  0.00           H  
ATOM   1091  C20 CHL    24      41.588  59.037  34.789  1.00  0.00           C  
ATOM   1092 H201 CHL    24      41.333  57.984  34.657  1.00  0.00           H  
ATOM   1093  C21 CHL    24      43.076  59.199  35.252  1.00  0.00           C  
ATOM   1094 H211 CHL    24      43.758  59.045  34.413  1.00  0.00           H  
ATOM   1095 H212 CHL    24      43.462  58.584  36.068  1.00  0.00           H  
ATOM   1096 H213 CHL    24      43.316  60.231  35.517  1.00  0.00           H  
ATOM   1097  C22 CHL    24      41.494  59.671  33.398  1.00  0.00           C  
ATOM   1098 H221 CHL    24      40.455  59.436  33.156  1.00  0.00           H  
ATOM   1099 H222 CHL    24      41.523  60.757  33.509  1.00  0.00           H  
ATOM   1100  C23 CHL    24      42.402  59.150  32.285  1.00  0.00           C  
ATOM   1101 H231 CHL    24      42.082  59.518  31.308  1.00  0.00           H  
ATOM   1102 H232 CHL    24      43.436  59.436  32.491  1.00  0.00           H  
ATOM   1103  C24 CHL    24      42.521  57.613  32.191  1.00  0.00           C  
ATOM   1104 H241 CHL    24      42.999  57.187  33.076  1.00  0.00           H  
ATOM   1105 H242 CHL    24      41.543  57.128  32.182  1.00  0.00           H  
ATOM   1106  C25 CHL    24      43.215  56.921  30.985  1.00  0.00           C  
ATOM   1107 H251 CHL    24      42.538  57.159  30.162  1.00  0.00           H  
ATOM   1108  C26 CHL    24      44.481  57.584  30.516  1.00  0.00           C  
ATOM   1109 H261 CHL    24      44.169  58.609  30.308  1.00  0.00           H  
ATOM   1110 H262 CHL    24      44.882  57.220  29.568  1.00  0.00           H  
ATOM   1111 H263 CHL    24      45.293  57.688  31.239  1.00  0.00           H  
ATOM   1112  C27 CHL    24      43.233  55.422  30.999  1.00  0.00           C  
ATOM   1113 H271 CHL    24      44.114  55.099  31.559  1.00  0.00           H  
ATOM   1114 H272 CHL    24      43.494  55.073  29.998  1.00  0.00           H  
ATOM   1115 H273 CHL    24      42.315  54.978  31.389  1.00  0.00           H  
ATOM   1116  O1  CHL    24      38.597  58.800  45.799  1.00  0.00           O  
ATOM   1117  HO1 CHL    24      37.675  59.019  46.022  1.00  0.00           H  
TER    1118      CHL    24 
ATOM   1118 C116  PA    25      59.166  78.200  35.653  1.00  0.00           C  
ATOM   1119 H16R  PA    25      58.725  77.504  36.370  1.00  0.00           H  
ATOM   1120 H16S  PA    25      58.857  77.883  34.654  1.00  0.00           H  
ATOM   1121 H16T  PA    25      58.864  79.240  35.794  1.00  0.00           H  
ATOM   1122 C115  PA    25      60.667  78.117  35.674  1.00  0.00           C  
ATOM   1123 H15R  PA    25      61.055  78.837  34.951  1.00  0.00           H  
ATOM   1124 H15S  PA    25      61.050  77.182  35.260  1.00  0.00           H  
ATOM   1125 C114  PA    25      61.287  78.322  37.140  1.00  0.00           C  
ATOM   1126 H14R  PA    25      60.947  79.292  37.509  1.00  0.00           H  
ATOM   1127 H14S  PA    25      62.375  78.348  37.053  1.00  0.00           H  
ATOM   1128 C113  PA    25      60.738  77.306  38.197  1.00  0.00           C  
ATOM   1129 H13R  PA    25      60.907  76.308  37.790  1.00  0.00           H  
ATOM   1130 H13S  PA    25      59.674  77.464  38.389  1.00  0.00           H  
ATOM   1131 C112  PA    25      61.384  77.459  39.557  1.00  0.00           C  
ATOM   1132 H12R  PA    25      61.597  78.514  39.743  1.00  0.00           H  
ATOM   1133 H12S  PA    25      62.354  76.956  39.557  1.00  0.00           H  
ATOM   1134 C111  PA    25      60.493  76.851  40.646  1.00  0.00           C  
ATOM   1135 H11R  PA    25      60.604  75.767  40.716  1.00  0.00           H  
ATOM   1136 H11S  PA    25      59.467  77.149  40.422  1.00  0.00           H  
ATOM   1137 C110  PA    25      60.804  77.425  42.095  1.00  0.00           C  
ATOM   1138 H10R  PA    25      60.687  78.510  42.061  1.00  0.00           H  
ATOM   1139 H10S  PA    25      61.790  77.143  42.471  1.00  0.00           H  
ATOM   1140  C19  PA    25      59.572  76.896  42.954  1.00  0.00           C  
ATOM   1141  H9R  PA    25      59.605  75.814  42.813  1.00  0.00           H  
ATOM   1142  H9S  PA    25      58.662  77.229  42.449  1.00  0.00           H  
ATOM   1143  C18  PA    25      59.643  77.322  44.375  1.00  0.00           C  
ATOM   1144  H8R  PA    25      60.597  77.016  44.810  1.00  0.00           H  
ATOM   1145  H8S  PA    25      58.903  76.782  44.969  1.00  0.00           H  
ATOM   1146  C17  PA    25      59.414  78.854  44.610  1.00  0.00           C  
ATOM   1147  H7R  PA    25      58.520  79.096  44.032  1.00  0.00           H  
ATOM   1148  H7S  PA    25      60.146  79.516  44.143  1.00  0.00           H  
ATOM   1149  C16  PA    25      59.205  79.206  46.073  1.00  0.00           C  
ATOM   1150  H6R  PA    25      60.059  78.818  46.633  1.00  0.00           H  
ATOM   1151  H6S  PA    25      58.295  78.751  46.470  1.00  0.00           H  
ATOM   1152  C15  PA    25      59.158  80.737  46.252  1.00  0.00           C  
ATOM   1153  H5R  PA    25      58.318  81.193  45.723  1.00  0.00           H  
ATOM   1154  H5S  PA    25      60.028  81.172  45.755  1.00  0.00           H  
ATOM   1155  C14  PA    25      59.200  81.343  47.653  1.00  0.00           C  
ATOM   1156  H4R  PA    25      58.221  81.216  48.120  1.00  0.00           H  
ATOM   1157  H4S  PA    25      59.290  82.431  47.629  1.00  0.00           H  
ATOM   1158  C13  PA    25      60.296  80.769  48.602  1.00  0.00           C  
ATOM   1159  H3R  PA    25      60.697  81.682  49.047  1.00  0.00           H  
ATOM   1160  H3S  PA    25      61.124  80.418  47.983  1.00  0.00           H  
ATOM   1161  C12  PA    25      59.927  79.698  49.717  1.00  0.00           C  
ATOM   1162  H2R  PA    25      59.630  78.767  49.231  1.00  0.00           H  
ATOM   1163  H2S  PA    25      59.027  80.174  50.111  1.00  0.00           H  
ATOM   1164  C11  PC    26      61.027  79.490  50.722  1.00  0.00           C  
ATOM   1165  O12  PC    26      61.382  80.411  51.425  1.00  0.00           O  
ATOM   1166  O11  PC    26      61.485  78.215  50.780  1.00  0.00           O  
ATOM   1167  C1   PC    26      62.376  77.728  51.873  1.00  0.00           C  
ATOM   1168  HR   PC    26      63.191  78.447  51.979  1.00  0.00           H  
ATOM   1169  HS   PC    26      62.713  76.732  51.572  1.00  0.00           H  
ATOM   1170  C2   PC    26      61.519  77.766  53.207  1.00  0.00           C  
ATOM   1171  HX   PC    26      61.161  78.782  53.391  1.00  0.00           H  
ATOM   1172  C3   PC    26      62.400  77.372  54.364  1.00  0.00           C  
ATOM   1173  HA   PC    26      62.663  78.170  55.064  1.00  0.00           H  
ATOM   1174  HB   PC    26      63.333  76.934  54.000  1.00  0.00           H  
ATOM   1175  O31  PC    26      61.786  76.411  55.238  1.00  0.00           O  
ATOM   1176  P31  PC    26      60.934  76.817  56.497  1.00  0.00           P  
ATOM   1177  O32  PC    26      61.674  76.013  57.589  1.00  0.00           O  
ATOM   1178  C31  PC    26      62.926  76.503  58.207  1.00  0.00           C  
ATOM   1179  H1A  PC    26      62.798  77.465  58.710  1.00  0.00           H  
ATOM   1180  H1B  PC    26      63.633  76.642  57.385  1.00  0.00           H  
ATOM   1181  C32  PC    26      63.239  75.457  59.306  1.00  0.00           C  
ATOM   1182  H2A  PC    26      64.301  75.640  59.473  1.00  0.00           H  
ATOM   1183  H2B  PC    26      63.208  74.462  58.859  1.00  0.00           H  
ATOM   1184  N31  PC    26      62.391  75.493  60.540  1.00  0.00           N  
ATOM   1185  C33  PC    26      60.946  75.341  60.176  1.00  0.00           C  
ATOM   1186  H3A  PC    26      60.372  75.327  61.103  1.00  0.00           H  
ATOM   1187  H3B  PC    26      60.901  74.369  59.682  1.00  0.00           H  
ATOM   1188  H3C  PC    26      60.739  76.122  59.442  1.00  0.00           H  
ATOM   1189  C34  PC    26      62.832  74.341  61.387  1.00  0.00           C  
ATOM   1190  H4A  PC    26      62.869  73.370  60.890  1.00  0.00           H  
ATOM   1191  H4B  PC    26      62.183  74.298  62.263  1.00  0.00           H  
ATOM   1192  H4C  PC    26      63.793  74.614  61.825  1.00  0.00           H  
ATOM   1193  C35  PC    26      62.660  76.674  61.329  1.00  0.00           C  
ATOM   1194  H5A  PC    26      63.721  76.767  61.564  1.00  0.00           H  
ATOM   1195  H5B  PC    26      62.151  76.634  62.293  1.00  0.00           H  
ATOM   1196  H5C  PC    26      62.338  77.608  60.865  1.00  0.00           H  
ATOM   1197  O33  PC    26      61.057  78.259  56.769  1.00  0.00           O  
ATOM   1198  O34  PC    26      59.607  76.205  56.445  1.00  0.00           O  
ATOM   1199  O21  PC    26      60.316  76.992  53.121  1.00  0.00           O  
ATOM   1200  C21  PC    26      59.103  77.559  52.908  1.00  0.00           C  
ATOM   1201  O22  PC    26      58.974  78.739  52.675  1.00  0.00           O  
ATOM   1202  C12  OL    27      58.003  76.502  52.744  1.00  0.00           C  
ATOM   1203  H2R  OL    27      58.264  75.704  53.442  1.00  0.00           H  
ATOM   1204  H2S  OL    27      56.990  76.886  52.877  1.00  0.00           H  
ATOM   1205  C13  OL    27      57.991  75.898  51.312  1.00  0.00           C  
ATOM   1206  H3R  OL    27      59.015  75.647  51.027  1.00  0.00           H  
ATOM   1207  H3S  OL    27      57.450  74.957  51.430  1.00  0.00           H  
ATOM   1208  C14  OL    27      57.364  76.851  50.287  1.00  0.00           C  
ATOM   1209  H4R  OL    27      56.290  76.834  50.481  1.00  0.00           H  
ATOM   1210  H4S  OL    27      57.724  77.872  50.430  1.00  0.00           H  
ATOM   1211  C15  OL    27      57.732  76.522  48.843  1.00  0.00           C  
ATOM   1212  H5R  OL    27      57.826  77.411  48.216  1.00  0.00           H  
ATOM   1213  H5S  OL    27      58.801  76.301  48.840  1.00  0.00           H  
ATOM   1214  C16  OL    27      56.863  75.467  48.223  1.00  0.00           C  
ATOM   1215  H6R  OL    27      57.190  74.513  48.642  1.00  0.00           H  
ATOM   1216  H6S  OL    27      55.790  75.667  48.265  1.00  0.00           H  
ATOM   1217  C17  OL    27      57.246  75.435  46.718  1.00  0.00           C  
ATOM   1218  H7R  OL    27      56.860  76.363  46.291  1.00  0.00           H  
ATOM   1219  H7S  OL    27      58.335  75.436  46.645  1.00  0.00           H  
ATOM   1220  C18  OL    27      56.716  74.245  45.971  1.00  0.00           C  
ATOM   1221  H8R  OL    27      55.646  74.240  46.187  1.00  0.00           H  
ATOM   1222  H8S  OL    27      56.779  74.360  44.887  1.00  0.00           H  
ATOM   1223  C19  OL    27      57.422  72.925  46.344  1.00  0.00           C  
ATOM   1224  H9R  OL    27      57.478  72.857  47.427  1.00  0.00           H  
ATOM   1225 C110  OL    27      57.976  72.098  45.462  1.00  0.00           C  
ATOM   1226 H10R  OL    27      58.521  71.223  45.806  1.00  0.00           H  
ATOM   1227 C111  OL    27      57.863  72.184  43.963  1.00  0.00           C  
ATOM   1228 H11R  OL    27      57.675  71.224  43.477  1.00  0.00           H  
ATOM   1229 H11S  OL    27      57.032  72.814  43.640  1.00  0.00           H  
ATOM   1230 C112  OL    27      59.165  72.685  43.341  1.00  0.00           C  
ATOM   1231 H12R  OL    27      59.460  73.612  43.837  1.00  0.00           H  
ATOM   1232 H12S  OL    27      60.046  72.060  43.506  1.00  0.00           H  
ATOM   1233 C113  OL    27      59.103  72.972  41.859  1.00  0.00           C  
ATOM   1234 H13R  OL    27      58.198  73.573  41.752  1.00  0.00           H  
ATOM   1235 H13S  OL    27      59.859  73.643  41.446  1.00  0.00           H  
ATOM   1236 C114  OL    27      58.778  71.732  40.968  1.00  0.00           C  
ATOM   1237 H14R  OL    27      59.602  71.016  40.964  1.00  0.00           H  
ATOM   1238 H14S  OL    27      58.012  71.075  41.384  1.00  0.00           H  
ATOM   1239 C115  OL    27      58.539  72.060  39.397  1.00  0.00           C  
ATOM   1240 H15R  OL    27      57.751  72.812  39.317  1.00  0.00           H  
ATOM   1241 H15S  OL    27      59.506  72.490  39.128  1.00  0.00           H  
ATOM   1242 C116  OL    27      58.167  70.995  38.382  1.00  0.00           C  
ATOM   1243 H16R  OL    27      58.777  70.099  38.515  1.00  0.00           H  
ATOM   1244 H16S  OL    27      57.147  70.634  38.533  1.00  0.00           H  
ATOM   1245 C117  OL    27      58.327  71.602  36.985  1.00  0.00           C  
ATOM   1246 H17R  OL    27      57.506  72.176  36.551  1.00  0.00           H  
ATOM   1247 H17S  OL    27      59.225  72.222  37.023  1.00  0.00           H  
ATOM   1248 C118  OL    27      58.723  70.560  35.942  1.00  0.00           C  
ATOM   1249 H18R  OL    27      57.946  69.801  35.828  1.00  0.00           H  
ATOM   1250 H18S  OL    27      59.698  70.072  36.008  1.00  0.00           H  
ATOM   1251 H18T  OL    27      58.693  70.927  34.914  1.00  0.00           H  
TER    1252       OL    27 
ATOM   1252  C1  CHL    28       2.303  31.667  46.953  1.00  0.00           C  
ATOM   1253  H11 CHL    28       1.571  32.430  46.680  1.00  0.00           H  
ATOM   1254  H12 CHL    28       3.127  31.950  46.294  1.00  0.00           H  
ATOM   1255  C2  CHL    28       2.486  31.988  48.448  1.00  0.00           C  
ATOM   1256  H21 CHL    28       3.294  31.412  48.904  1.00  0.00           H  
ATOM   1257  H22 CHL    28       2.911  32.991  48.526  1.00  0.00           H  
ATOM   1258  C3  CHL    28       1.099  31.912  49.125  1.00  0.00           C  
ATOM   1259  H31 CHL    28       0.356  32.491  48.571  1.00  0.00           H  
ATOM   1260  C4  CHL    28       0.553  30.494  48.995  1.00  0.00           C  
ATOM   1261  H41 CHL    28       1.071  29.752  49.605  1.00  0.00           H  
ATOM   1262  H42 CHL    28      -0.411  30.567  49.502  1.00  0.00           H  
ATOM   1263  C5  CHL    28       0.611  29.948  47.611  1.00  0.00           C  
ATOM   1264  C6  CHL    28      -0.392  29.267  47.195  1.00  0.00           C  
ATOM   1265  H61 CHL    28      -1.242  29.140  47.861  1.00  0.00           H  
ATOM   1266  C7  CHL    28      -0.646  28.943  45.724  1.00  0.00           C  
ATOM   1267  H71 CHL    28      -1.092  27.950  45.634  1.00  0.00           H  
ATOM   1268  H72 CHL    28      -1.461  29.574  45.362  1.00  0.00           H  
ATOM   1269  C8  CHL    28       0.632  28.908  44.932  1.00  0.00           C  
ATOM   1270  H81 CHL    28       1.108  27.986  45.271  1.00  0.00           H  
ATOM   1271  C9  CHL    28       1.540  30.121  45.227  1.00  0.00           C  
ATOM   1272  H91 CHL    28       0.906  30.958  44.926  1.00  0.00           H  
ATOM   1273  C10 CHL    28       1.841  30.255  46.742  1.00  0.00           C  
ATOM   1274  C11 CHL    28       2.789  30.208  44.260  1.00  0.00           C  
ATOM   1275 H111 CHL    28       3.339  31.143  44.378  1.00  0.00           H  
ATOM   1276 H112 CHL    28       3.617  29.566  44.566  1.00  0.00           H  
ATOM   1277  C12 CHL    28       2.524  29.814  42.757  1.00  0.00           C  
ATOM   1278 H121 CHL    28       1.921  30.662  42.424  1.00  0.00           H  
ATOM   1279 H122 CHL    28       3.451  29.813  42.180  1.00  0.00           H  
ATOM   1280  C13 CHL    28       1.750  28.460  42.642  1.00  0.00           C  
ATOM   1281  C14 CHL    28       0.415  28.712  43.474  1.00  0.00           C  
ATOM   1282 H141 CHL    28       0.041  29.683  43.144  1.00  0.00           H  
ATOM   1283  C15 CHL    28      -0.579  27.635  42.980  1.00  0.00           C  
ATOM   1284 H151 CHL    28      -0.428  26.754  43.608  1.00  0.00           H  
ATOM   1285 H152 CHL    28      -1.596  28.022  43.078  1.00  0.00           H  
ATOM   1286  C16 CHL    28      -0.111  27.305  41.494  1.00  0.00           C  
ATOM   1287 H161 CHL    28       0.199  26.283  41.263  1.00  0.00           H  
ATOM   1288 H162 CHL    28      -0.922  27.390  40.768  1.00  0.00           H  
ATOM   1289  C17 CHL    28       1.129  28.154  41.253  1.00  0.00           C  
ATOM   1290 H171 CHL    28       0.802  29.120  40.864  1.00  0.00           H  
ATOM   1291  C18 CHL    28       2.648  27.326  43.049  1.00  0.00           C  
ATOM   1292 H181 CHL    28       3.160  27.470  44.002  1.00  0.00           H  
ATOM   1293 H182 CHL    28       3.452  27.334  42.309  1.00  0.00           H  
ATOM   1294 H183 CHL    28       2.088  26.390  43.084  1.00  0.00           H  
ATOM   1295  C19 CHL    28       2.928  29.218  47.098  1.00  0.00           C  
ATOM   1296 H191 CHL    28       2.655  28.187  46.863  1.00  0.00           H  
ATOM   1297 H192 CHL    28       3.057  29.100  48.175  1.00  0.00           H  
ATOM   1298 H193 CHL    28       3.881  29.541  46.673  1.00  0.00           H  
ATOM   1299  C20 CHL    28       2.026  27.593  40.109  1.00  0.00           C  
ATOM   1300 H201 CHL    28       2.480  26.601  40.160  1.00  0.00           H  
ATOM   1301  C21 CHL    28       3.195  28.663  39.862  1.00  0.00           C  
ATOM   1302 H211 CHL    28       3.840  28.397  39.022  1.00  0.00           H  
ATOM   1303 H212 CHL    28       3.818  28.759  40.754  1.00  0.00           H  
ATOM   1304 H213 CHL    28       2.845  29.665  39.607  1.00  0.00           H  
ATOM   1305  C22 CHL    28       1.110  27.604  38.882  1.00  0.00           C  
ATOM   1306 H221 CHL    28       0.158  27.091  39.032  1.00  0.00           H  
ATOM   1307 H222 CHL    28       0.898  28.646  38.635  1.00  0.00           H  
ATOM   1308  C23 CHL    28       1.799  26.915  37.722  1.00  0.00           C  
ATOM   1309 H231 CHL    28       2.881  27.060  37.670  1.00  0.00           H  
ATOM   1310 H232 CHL    28       1.690  25.879  38.049  1.00  0.00           H  
ATOM   1311  C24 CHL    28       1.228  27.246  36.279  1.00  0.00           C  
ATOM   1312 H241 CHL    28       0.138  27.308  36.311  1.00  0.00           H  
ATOM   1313 H242 CHL    28       1.529  28.266  36.029  1.00  0.00           H  
ATOM   1314  C25 CHL    28       1.629  26.242  35.240  1.00  0.00           C  
ATOM   1315 H251 CHL    28       2.711  26.090  35.218  1.00  0.00           H  
ATOM   1316  C26 CHL    28       0.988  26.678  33.809  1.00  0.00           C  
ATOM   1317 H261 CHL    28      -0.040  26.333  33.681  1.00  0.00           H  
ATOM   1318 H262 CHL    28       1.553  26.258  32.975  1.00  0.00           H  
ATOM   1319 H263 CHL    28       1.050  27.764  33.717  1.00  0.00           H  
ATOM   1320  C27 CHL    28       1.069  24.863  35.611  1.00  0.00           C  
ATOM   1321 H271 CHL    28       1.299  24.123  34.841  1.00  0.00           H  
ATOM   1322 H272 CHL    28      -0.010  25.004  35.704  1.00  0.00           H  
ATOM   1323 H273 CHL    28       1.374  24.520  36.602  1.00  0.00           H  
ATOM   1324  O1  CHL    28       1.142  32.230  50.487  1.00  0.00           O  
ATOM   1325  HO1 CHL    28       1.664  33.041  50.620  1.00  0.00           H  
TER    1326      CHL    28 
ATOM   1326 C116  PA    29      29.439  21.891  38.708  1.00  0.00           C  
ATOM   1327 H16R  PA    29      30.281  22.267  38.123  1.00  0.00           H  
ATOM   1328 H16S  PA    29      28.525  22.453  38.502  1.00  0.00           H  
ATOM   1329 H16T  PA    29      29.175  20.866  38.439  1.00  0.00           H  
ATOM   1330 C115  PA    29      29.609  21.980  40.244  1.00  0.00           C  
ATOM   1331 H15R  PA    29      30.135  21.071  40.541  1.00  0.00           H  
ATOM   1332 H15S  PA    29      28.620  22.057  40.700  1.00  0.00           H  
ATOM   1333 C114  PA    29      30.537  23.089  40.680  1.00  0.00           C  
ATOM   1334 H14R  PA    29      31.583  22.947  40.400  1.00  0.00           H  
ATOM   1335 H14S  PA    29      30.639  23.094  41.767  1.00  0.00           H  
ATOM   1336 C113  PA    29      30.094  24.487  40.238  1.00  0.00           C  
ATOM   1337 H13R  PA    29      29.012  24.510  40.089  1.00  0.00           H  
ATOM   1338 H13S  PA    29      30.445  24.608  39.211  1.00  0.00           H  
ATOM   1339 C112  PA    29      30.650  25.677  41.073  1.00  0.00           C  
ATOM   1340 H12R  PA    29      30.530  26.568  40.453  1.00  0.00           H  
ATOM   1341 H12S  PA    29      31.699  25.511  41.328  1.00  0.00           H  
ATOM   1342 C111  PA    29      29.737  25.822  42.326  1.00  0.00           C  
ATOM   1343 H11R  PA    29      29.649  24.768  42.599  1.00  0.00           H  
ATOM   1344 H11S  PA    29      28.750  26.187  42.036  1.00  0.00           H  
ATOM   1345 C110  PA    29      30.423  26.597  43.522  1.00  0.00           C  
ATOM   1346 H10R  PA    29      31.356  26.117  43.827  1.00  0.00           H  
ATOM   1347 H10S  PA    29      29.709  26.500  44.343  1.00  0.00           H  
ATOM   1348  C19  PA    29      30.722  28.061  43.264  1.00  0.00           C  
ATOM   1349  H9R  PA    29      29.909  28.501  42.683  1.00  0.00           H  
ATOM   1350  H9S  PA    29      31.489  27.927  42.498  1.00  0.00           H  
ATOM   1351  C18  PA    29      31.199  28.802  44.566  1.00  0.00           C  
ATOM   1352  H8R  PA    29      31.445  29.835  44.310  1.00  0.00           H  
ATOM   1353  H8S  PA    29      32.090  28.336  44.991  1.00  0.00           H  
ATOM   1354  C17  PA    29      30.170  28.770  45.736  1.00  0.00           C  
ATOM   1355  H7R  PA    29      29.614  27.830  45.723  1.00  0.00           H  
ATOM   1356  H7S  PA    29      29.372  29.438  45.405  1.00  0.00           H  
ATOM   1357  C16  PA    29      30.671  29.250  47.084  1.00  0.00           C  
ATOM   1358  H6R  PA    29      31.049  30.262  46.926  1.00  0.00           H  
ATOM   1359  H6S  PA    29      31.448  28.514  47.300  1.00  0.00           H  
ATOM   1360  C15  PA    29      29.643  29.250  48.251  1.00  0.00           C  
ATOM   1361  H5R  PA    29      29.331  28.234  48.499  1.00  0.00           H  
ATOM   1362  H5S  PA    29      28.873  29.938  47.895  1.00  0.00           H  
ATOM   1363  C14  PA    29      30.100  29.978  49.498  1.00  0.00           C  
ATOM   1364  H4R  PA    29      29.349  29.842  50.278  1.00  0.00           H  
ATOM   1365  H4S  PA    29      30.224  31.054  49.361  1.00  0.00           H  
ATOM   1366  C13  PA    29      31.480  29.460  50.043  1.00  0.00           C  
ATOM   1367  H3R  PA    29      31.787  30.051  50.908  1.00  0.00           H  
ATOM   1368  H3S  PA    29      32.304  29.554  49.332  1.00  0.00           H  
ATOM   1369  C12  PA    29      31.584  27.977  50.552  1.00  0.00           C  
ATOM   1370  H2R  PA    29      30.715  27.813  51.192  1.00  0.00           H  
ATOM   1371  H2S  PA    29      31.561  27.193  49.792  1.00  0.00           H  
ATOM   1372  C11  PC    30      32.809  27.684  51.440  1.00  0.00           C  
ATOM   1373  O12  PC    30      33.850  28.339  51.502  1.00  0.00           O  
ATOM   1374  O11  PC    30      32.596  26.655  52.321  1.00  0.00           O  
ATOM   1375  C1   PC    30      33.710  26.453  53.261  1.00  0.00           C  
ATOM   1376  HR   PC    30      33.948  27.328  53.870  1.00  0.00           H  
ATOM   1377  HS   PC    30      34.555  26.322  52.580  1.00  0.00           H  
ATOM   1378  C2   PC    30      33.373  25.235  54.124  1.00  0.00           C  
ATOM   1379  HX   PC    30      32.620  25.517  54.865  1.00  0.00           H  
ATOM   1380  C3   PC    30      34.514  24.725  55.060  1.00  0.00           C  
ATOM   1381  HA   PC    30      35.266  24.165  54.499  1.00  0.00           H  
ATOM   1382  HB   PC    30      34.115  24.166  55.911  1.00  0.00           H  
ATOM   1383  O31  PC    30      35.212  25.856  55.619  1.00  0.00           O  
ATOM   1384  P31  PC    30      34.725  26.746  56.834  1.00  0.00           P  
ATOM   1385  O32  PC    30      33.959  27.879  56.172  1.00  0.00           O  
ATOM   1386  C31  PC    30      34.439  29.254  56.204  1.00  0.00           C  
ATOM   1387  H1A  PC    30      33.984  29.869  55.423  1.00  0.00           H  
ATOM   1388  H1B  PC    30      35.526  29.335  56.120  1.00  0.00           H  
ATOM   1389  C32  PC    30      33.976  29.859  57.597  1.00  0.00           C  
ATOM   1390  H2A  PC    30      34.366  30.869  57.730  1.00  0.00           H  
ATOM   1391  H2B  PC    30      34.319  29.262  58.443  1.00  0.00           H  
ATOM   1392  N31  PC    30      32.519  30.131  57.796  1.00  0.00           N  
ATOM   1393  C33  PC    30      32.133  31.247  56.945  1.00  0.00           C  
ATOM   1394  H3A  PC    30      32.477  31.099  55.921  1.00  0.00           H  
ATOM   1395  H3B  PC    30      32.562  32.196  57.268  1.00  0.00           H  
ATOM   1396  H3C  PC    30      31.044  31.298  56.910  1.00  0.00           H  
ATOM   1397  C34  PC    30      31.686  28.929  57.426  1.00  0.00           C  
ATOM   1398  H4A  PC    30      31.960  28.088  58.064  1.00  0.00           H  
ATOM   1399  H4B  PC    30      31.794  28.692  56.366  1.00  0.00           H  
ATOM   1400  H4C  PC    30      30.653  29.180  57.671  1.00  0.00           H  
ATOM   1401  C35  PC    30      32.257  30.468  59.201  1.00  0.00           C  
ATOM   1402  H5A  PC    30      32.898  31.267  59.577  1.00  0.00           H  
ATOM   1403  H5B  PC    30      32.403  29.597  59.840  1.00  0.00           H  
ATOM   1404  H5C  PC    30      31.182  30.658  59.221  1.00  0.00           H  
ATOM   1405  O33  PC    30      33.775  26.074  57.714  1.00  0.00           O  
ATOM   1406  O34  PC    30      35.920  27.351  57.446  1.00  0.00           O  
ATOM   1407  O21  PC    30      33.043  24.144  53.233  1.00  0.00           O  
ATOM   1408  C21  PC    30      31.791  23.766  53.159  1.00  0.00           C  
ATOM   1409  O22  PC    30      30.778  24.308  53.581  1.00  0.00           O  
ATOM   1410  C12  OL    31      31.672  22.635  52.232  1.00  0.00           C  
ATOM   1411  H2R  OL    31      32.683  22.223  52.201  1.00  0.00           H  
ATOM   1412  H2S  OL    31      31.016  21.883  52.674  1.00  0.00           H  
ATOM   1413  C13  OL    31      31.082  23.023  50.876  1.00  0.00           C  
ATOM   1414  H3R  OL    31      30.938  22.011  50.491  1.00  0.00           H  
ATOM   1415  H3S  OL    31      30.110  23.519  50.838  1.00  0.00           H  
ATOM   1416  C14  OL    31      31.923  23.883  49.926  1.00  0.00           C  
ATOM   1417  H4R  OL    31      32.422  24.649  50.524  1.00  0.00           H  
ATOM   1418  H4S  OL    31      32.774  23.313  49.547  1.00  0.00           H  
ATOM   1419  C15  OL    31      31.223  24.381  48.673  1.00  0.00           C  
ATOM   1420  H5R  OL    31      30.682  23.552  48.213  1.00  0.00           H  
ATOM   1421  H5S  OL    31      30.452  25.079  49.008  1.00  0.00           H  
ATOM   1422  C16  OL    31      31.995  25.049  47.553  1.00  0.00           C  
ATOM   1423  H6R  OL    31      31.234  25.490  46.905  1.00  0.00           H  
ATOM   1424  H6S  OL    31      32.637  25.847  47.932  1.00  0.00           H  
ATOM   1425  C17  OL    31      32.774  24.041  46.685  1.00  0.00           C  
ATOM   1426  H7R  OL    31      33.360  24.534  45.906  1.00  0.00           H  
ATOM   1427  H7S  OL    31      33.475  23.411  47.236  1.00  0.00           H  
ATOM   1428  C18  OL    31      31.831  23.135  45.837  1.00  0.00           C  
ATOM   1429  H8R  OL    31      31.324  22.397  46.460  1.00  0.00           H  
ATOM   1430  H8S  OL    31      31.051  23.810  45.477  1.00  0.00           H  
ATOM   1431  C19  OL    31      32.536  22.404  44.619  1.00  0.00           C  
ATOM   1432  H9R  OL    31      32.728  23.032  43.754  1.00  0.00           H  
ATOM   1433 C110  OL    31      32.847  21.127  44.496  1.00  0.00           C  
ATOM   1434 H10R  OL    31      33.198  20.754  43.537  1.00  0.00           H  
ATOM   1435 C111  OL    31      32.726  20.144  45.678  1.00  0.00           C  
ATOM   1436 H11R  OL    31      32.524  20.632  46.634  1.00  0.00           H  
ATOM   1437 H11S  OL    31      31.807  19.580  45.508  1.00  0.00           H  
ATOM   1438 C112  OL    31      33.882  19.139  45.817  1.00  0.00           C  
ATOM   1439 H12R  OL    31      33.504  18.261  46.343  1.00  0.00           H  
ATOM   1440 H12S  OL    31      34.256  18.712  44.884  1.00  0.00           H  
ATOM   1441 C113  OL    31      35.115  19.834  46.471  1.00  0.00           C  
ATOM   1442 H13R  OL    31      35.475  20.591  45.771  1.00  0.00           H  
ATOM   1443 H13S  OL    31      34.869  20.524  47.281  1.00  0.00           H  
ATOM   1444 C114  OL    31      36.224  18.877  46.991  1.00  0.00           C  
ATOM   1445 H14R  OL    31      37.041  19.464  47.414  1.00  0.00           H  
ATOM   1446 H14S  OL    31      35.878  18.152  47.731  1.00  0.00           H  
ATOM   1447 C115  OL    31      36.874  18.117  45.841  1.00  0.00           C  
ATOM   1448 H15R  OL    31      37.764  17.667  46.285  1.00  0.00           H  
ATOM   1449 H15S  OL    31      36.286  17.309  45.401  1.00  0.00           H  
ATOM   1450 C116  OL    31      37.567  19.060  44.765  1.00  0.00           C  
ATOM   1451 H16R  OL    31      36.828  19.632  44.201  1.00  0.00           H  
ATOM   1452 H16S  OL    31      38.246  19.661  45.375  1.00  0.00           H  
ATOM   1453 C117  OL    31      38.331  18.289  43.635  1.00  0.00           C  
ATOM   1454 H17R  OL    31      38.955  18.945  43.025  1.00  0.00           H  
ATOM   1455 H17S  OL    31      39.029  17.575  44.078  1.00  0.00           H  
ATOM   1456 C118  OL    31      37.289  17.554  42.708  1.00  0.00           C  
ATOM   1457 H18R  OL    31      36.643  16.864  43.255  1.00  0.00           H  
ATOM   1458 H18S  OL    31      37.875  17.270  41.831  1.00  0.00           H  
ATOM   1459 H18T  OL    31      36.588  18.292  42.313  1.00  0.00           H  
TER    1460       OL    31 
ATOM   1460 C116  PA    32      34.629  51.913  31.400  1.00  0.00           C  
ATOM   1461 H16R  PA    32      33.545  51.978  31.514  1.00  0.00           H  
ATOM   1462 H16S  PA    32      34.844  50.926  30.984  1.00  0.00           H  
ATOM   1463 H16T  PA    32      34.947  52.592  30.605  1.00  0.00           H  
ATOM   1464 C115  PA    32      35.278  52.239  32.800  1.00  0.00           C  
ATOM   1465 H15R  PA    32      34.797  53.179  33.076  1.00  0.00           H  
ATOM   1466 H15S  PA    32      36.361  52.371  32.764  1.00  0.00           H  
ATOM   1467 C114  PA    32      34.913  51.109  33.853  1.00  0.00           C  
ATOM   1468 H14R  PA    32      35.580  50.246  33.905  1.00  0.00           H  
ATOM   1469 H14S  PA    32      33.912  50.695  33.713  1.00  0.00           H  
ATOM   1470 C113  PA    32      34.805  51.634  35.291  1.00  0.00           C  
ATOM   1471 H13R  PA    32      34.119  52.480  35.208  1.00  0.00           H  
ATOM   1472 H13S  PA    32      35.788  51.980  35.615  1.00  0.00           H  
ATOM   1473 C112  PA    32      34.103  50.735  36.286  1.00  0.00           C  
ATOM   1474 H12R  PA    32      33.152  50.472  35.820  1.00  0.00           H  
ATOM   1475 H12S  PA    32      33.812  51.216  37.222  1.00  0.00           H  
ATOM   1476 C111  PA    32      34.796  49.424  36.620  1.00  0.00           C  
ATOM   1477 H11R  PA    32      35.104  49.005  35.659  1.00  0.00           H  
ATOM   1478 H11S  PA    32      34.035  48.721  36.965  1.00  0.00           H  
ATOM   1479 C110  PA    32      35.947  49.610  37.688  1.00  0.00           C  
ATOM   1480 H10R  PA    32      36.401  50.596  37.572  1.00  0.00           H  
ATOM   1481 H10S  PA    32      36.720  48.845  37.586  1.00  0.00           H  
ATOM   1482  C19  PA    32      35.485  49.547  39.191  1.00  0.00           C  
ATOM   1483  H9R  PA    32      35.026  48.575  39.384  1.00  0.00           H  
ATOM   1484  H9S  PA    32      34.653  50.244  39.316  1.00  0.00           H  
ATOM   1485  C18  PA    32      36.640  49.805  40.180  1.00  0.00           C  
ATOM   1486  H8R  PA    32      36.932  50.834  39.957  1.00  0.00           H  
ATOM   1487  H8S  PA    32      37.442  49.069  40.095  1.00  0.00           H  
ATOM   1488  C17  PA    32      36.175  49.865  41.655  1.00  0.00           C  
ATOM   1489  H7R  PA    32      35.502  49.038  41.892  1.00  0.00           H  
ATOM   1490  H7S  PA    32      35.646  50.799  41.854  1.00  0.00           H  
ATOM   1491  C16  PA    32      37.417  49.870  42.525  1.00  0.00           C  
ATOM   1492  H6R  PA    32      38.173  50.419  41.959  1.00  0.00           H  
ATOM   1493  H6S  PA    32      37.830  48.860  42.556  1.00  0.00           H  
ATOM   1494  C15  PA    32      37.179  50.531  43.957  1.00  0.00           C  
ATOM   1495  H5R  PA    32      36.501  49.850  44.476  1.00  0.00           H  
ATOM   1496  H5S  PA    32      36.659  51.489  43.880  1.00  0.00           H  
ATOM   1497  C14  PA    32      38.494  50.666  44.666  1.00  0.00           C  
ATOM   1498  H4R  PA    32      39.198  51.216  44.039  1.00  0.00           H  
ATOM   1499  H4S  PA    32      38.906  49.674  44.863  1.00  0.00           H  
ATOM   1500  C13  PA    32      38.403  51.335  46.074  1.00  0.00           C  
ATOM   1501  H3R  PA    32      38.043  52.353  45.908  1.00  0.00           H  
ATOM   1502  H3S  PA    32      39.453  51.451  46.352  1.00  0.00           H  
ATOM   1503  C12  PA    32      37.671  50.463  47.160  1.00  0.00           C  
ATOM   1504  H2R  PA    32      38.366  49.663  47.421  1.00  0.00           H  
ATOM   1505  H2S  PA    32      36.776  50.065  46.678  1.00  0.00           H  
ATOM   1506  C11  PE    33      37.334  51.311  48.386  1.00  0.00           C  
ATOM   1507  O12  PE    33      38.245  51.565  49.186  1.00  0.00           O  
ATOM   1508  O11  PE    33      36.089  51.737  48.443  1.00  0.00           O  
ATOM   1509  C1   PE    33      35.726  52.544  49.588  1.00  0.00           C  
ATOM   1510  HR   PE    33      36.104  52.162  50.540  1.00  0.00           H  
ATOM   1511  HS   PE    33      34.637  52.614  49.653  1.00  0.00           H  
ATOM   1512  C2   PE    33      36.238  54.006  49.424  1.00  0.00           C  
ATOM   1513  HX   PE    33      37.323  54.061  49.552  1.00  0.00           H  
ATOM   1514  C3   PE    33      35.598  54.945  50.463  1.00  0.00           C  
ATOM   1515  HA   PE    33      35.745  54.473  51.438  1.00  0.00           H  
ATOM   1516  HB   PE    33      34.519  54.971  50.289  1.00  0.00           H  
ATOM   1517  O31  PE    33      36.193  56.256  50.422  1.00  0.00           O  
ATOM   1518  P31  PE    33      37.309  56.799  51.440  1.00  0.00           P  
ATOM   1519  O32  PE    33      38.655  56.720  50.621  1.00  0.00           O  
ATOM   1520  C31  PE    33      38.780  57.535  49.395  1.00  0.00           C  
ATOM   1521  H1A  PE    33      38.811  58.617  49.547  1.00  0.00           H  
ATOM   1522  H1B  PE    33      37.943  57.364  48.713  1.00  0.00           H  
ATOM   1523  C32  PE    33      40.036  57.050  48.647  1.00  0.00           C  
ATOM   1524  H2A  PE    33      40.042  57.559  47.682  1.00  0.00           H  
ATOM   1525  H2B  PE    33      40.914  57.373  49.209  1.00  0.00           H  
ATOM   1526  N31  PE    33      40.181  55.553  48.353  1.00  0.00           N  
ATOM   1527 HN1A  PE    33      39.430  55.149  47.771  1.00  0.00           H  
ATOM   1528 HN1B  PE    33      41.015  55.307  47.795  1.00  0.00           H  
ATOM   1529 HN1C  PE    33      40.243  54.899  49.151  1.00  0.00           H  
ATOM   1530  O33  PE    33      37.044  58.220  51.720  1.00  0.00           O  
ATOM   1531  O34  PE    33      37.458  55.931  52.602  1.00  0.00           O  
ATOM   1532  O21  PE    33      35.764  54.627  48.164  1.00  0.00           O  
ATOM   1533  C21  PE    33      36.731  54.737  47.252  1.00  0.00           C  
ATOM   1534  O22  PE    33      37.877  54.353  47.294  1.00  0.00           O  
ATOM   1535  C12  OL    34      36.289  55.615  46.050  1.00  0.00           C  
ATOM   1536  H2R  OL    34      35.712  56.448  46.458  1.00  0.00           H  
ATOM   1537  H2S  OL    34      37.116  56.035  45.472  1.00  0.00           H  
ATOM   1538  C13  OL    34      35.569  54.772  45.045  1.00  0.00           C  
ATOM   1539  H3R  OL    34      36.212  54.161  44.409  1.00  0.00           H  
ATOM   1540  H3S  OL    34      34.924  54.063  45.567  1.00  0.00           H  
ATOM   1541  C14  OL    34      34.628  55.626  44.191  1.00  0.00           C  
ATOM   1542  H4R  OL    34      33.852  56.102  44.794  1.00  0.00           H  
ATOM   1543  H4S  OL    34      35.218  56.481  43.852  1.00  0.00           H  
ATOM   1544  C15  OL    34      33.813  55.032  43.139  1.00  0.00           C  
ATOM   1545  H5R  OL    34      32.965  54.469  43.534  1.00  0.00           H  
ATOM   1546  H5S  OL    34      33.348  55.899  42.665  1.00  0.00           H  
ATOM   1547  C16  OL    34      34.584  54.022  42.188  1.00  0.00           C  
ATOM   1548  H6R  OL    34      35.559  54.464  41.969  1.00  0.00           H  
ATOM   1549  H6S  OL    34      34.974  53.151  42.718  1.00  0.00           H  
ATOM   1550  C17  OL    34      33.765  53.577  40.896  1.00  0.00           C  
ATOM   1551  H7R  OL    34      34.227  52.827  40.250  1.00  0.00           H  
ATOM   1552  H7S  OL    34      32.848  53.064  41.196  1.00  0.00           H  
ATOM   1553  C18  OL    34      33.332  54.633  39.941  1.00  0.00           C  
ATOM   1554  H8R  OL    34      32.452  55.176  40.292  1.00  0.00           H  
ATOM   1555  H8S  OL    34      34.136  55.371  39.910  1.00  0.00           H  
ATOM   1556  C19  OL    34      32.897  54.108  38.607  1.00  0.00           C  
ATOM   1557  H9R  OL    34      32.288  53.214  38.708  1.00  0.00           H  
ATOM   1558 C110  OL    34      33.266  54.612  37.441  1.00  0.00           C  
ATOM   1559 H10R  OL    34      32.995  54.064  36.543  1.00  0.00           H  
ATOM   1560 C111  OL    34      34.045  55.857  37.316  1.00  0.00           C  
ATOM   1561 H11R  OL    34      33.890  56.564  38.134  1.00  0.00           H  
ATOM   1562 H11S  OL    34      35.101  55.616  37.174  1.00  0.00           H  
ATOM   1563 C112  OL    34      33.733  56.525  35.944  1.00  0.00           C  
ATOM   1564 H12R  OL    34      33.717  55.768  35.157  1.00  0.00           H  
ATOM   1565 H12S  OL    34      32.704  56.890  35.972  1.00  0.00           H  
ATOM   1566 C113  OL    34      34.693  57.739  35.719  1.00  0.00           C  
ATOM   1567 H13R  OL    34      34.666  58.367  36.612  1.00  0.00           H  
ATOM   1568 H13S  OL    34      35.741  57.437  35.778  1.00  0.00           H  
ATOM   1569 C114  OL    34      34.460  58.584  34.440  1.00  0.00           C  
ATOM   1570 H14R  OL    34      34.575  57.922  33.579  1.00  0.00           H  
ATOM   1571 H14S  OL    34      33.413  58.883  34.367  1.00  0.00           H  
ATOM   1572 C115  OL    34      35.474  59.793  34.268  1.00  0.00           C  
ATOM   1573 H15R  OL    34      35.359  60.581  35.015  1.00  0.00           H  
ATOM   1574 H15S  OL    34      36.505  59.434  34.267  1.00  0.00           H  
ATOM   1575 C116  OL    34      35.197  60.496  32.881  1.00  0.00           C  
ATOM   1576 H16R  OL    34      36.122  61.008  32.608  1.00  0.00           H  
ATOM   1577 H16S  OL    34      34.919  59.727  32.157  1.00  0.00           H  
ATOM   1578 C117  OL    34      34.057  61.562  33.056  1.00  0.00           C  
ATOM   1579 H17R  OL    34      33.283  61.088  33.664  1.00  0.00           H  
ATOM   1580 H17S  OL    34      34.522  62.312  33.699  1.00  0.00           H  
ATOM   1581 C118  OL    34      33.458  62.184  31.744  1.00  0.00           C  
ATOM   1582 H18R  OL    34      32.842  61.411  31.281  1.00  0.00           H  
ATOM   1583 H18S  OL    34      34.237  62.616  31.112  1.00  0.00           H  
ATOM   1584 H18T  OL    34      32.831  63.057  31.933  1.00  0.00           H  
TER    1585       OL    34 
ATOM   1585 C116  PA    35       7.650  20.631  35.072  1.00  0.00           C  
ATOM   1586 H16R  PA    35       7.850  21.640  34.706  1.00  0.00           H  
ATOM   1587 H16S  PA    35       6.598  20.343  35.040  1.00  0.00           H  
ATOM   1588 H16T  PA    35       8.196  19.948  34.419  1.00  0.00           H  
ATOM   1589 C115  PA    35       8.303  20.417  36.485  1.00  0.00           C  
ATOM   1590 H15R  PA    35       7.620  20.854  37.217  1.00  0.00           H  
ATOM   1591 H15S  PA    35       9.289  20.884  36.474  1.00  0.00           H  
ATOM   1592 C114  PA    35       8.505  18.914  36.878  1.00  0.00           C  
ATOM   1593 H14R  PA    35       9.246  18.772  37.667  1.00  0.00           H  
ATOM   1594 H14S  PA    35       8.894  18.370  36.015  1.00  0.00           H  
ATOM   1595 C113  PA    35       7.065  18.372  37.189  1.00  0.00           C  
ATOM   1596 H13R  PA    35       7.270  17.309  37.049  1.00  0.00           H  
ATOM   1597 H13S  PA    35       6.287  18.599  36.457  1.00  0.00           H  
ATOM   1598 C112  PA    35       6.559  18.687  38.656  1.00  0.00           C  
ATOM   1599 H12R  PA    35       5.629  18.161  38.882  1.00  0.00           H  
ATOM   1600 H12S  PA    35       6.281  19.743  38.658  1.00  0.00           H  
ATOM   1601 C111  PA    35       7.628  18.351  39.763  1.00  0.00           C  
ATOM   1602 H11R  PA    35       8.375  19.144  39.683  1.00  0.00           H  
ATOM   1603 H11S  PA    35       8.039  17.407  39.400  1.00  0.00           H  
ATOM   1604 C110  PA    35       7.127  18.256  41.188  1.00  0.00           C  
ATOM   1605 H10R  PA    35       6.193  17.693  41.237  1.00  0.00           H  
ATOM   1606 H10S  PA    35       6.730  19.231  41.478  1.00  0.00           H  
ATOM   1607  C19  PA    35       8.141  17.815  42.243  1.00  0.00           C  
ATOM   1608  H9R  PA    35       8.913  18.539  42.511  1.00  0.00           H  
ATOM   1609  H9S  PA    35       8.689  17.007  41.754  1.00  0.00           H  
ATOM   1610  C18  PA    35       7.270  17.405  43.472  1.00  0.00           C  
ATOM   1611  H8R  PA    35       7.869  16.741  44.099  1.00  0.00           H  
ATOM   1612  H8S  PA    35       6.471  16.751  43.116  1.00  0.00           H  
ATOM   1613  C17  PA    35       6.770  18.505  44.460  1.00  0.00           C  
ATOM   1614  H7R  PA    35       7.612  19.109  44.805  1.00  0.00           H  
ATOM   1615  H7S  PA    35       6.350  18.030  45.349  1.00  0.00           H  
ATOM   1616  C16  PA    35       5.638  19.495  44.007  1.00  0.00           C  
ATOM   1617  H6R  PA    35       4.905  19.062  43.323  1.00  0.00           H  
ATOM   1618  H6S  PA    35       6.181  20.235  43.414  1.00  0.00           H  
ATOM   1619  C15  PA    35       5.029  20.214  45.221  1.00  0.00           C  
ATOM   1620  H5R  PA    35       4.488  19.462  45.799  1.00  0.00           H  
ATOM   1621  H5S  PA    35       4.284  20.938  44.887  1.00  0.00           H  
ATOM   1622  C14  PA    35       6.073  20.992  46.011  1.00  0.00           C  
ATOM   1623  H4R  PA    35       6.748  21.535  45.347  1.00  0.00           H  
ATOM   1624  H4S  PA    35       6.621  20.213  46.546  1.00  0.00           H  
ATOM   1625  C13  PA    35       5.488  21.875  47.046  1.00  0.00           C  
ATOM   1626  H3R  PA    35       4.992  22.627  46.429  1.00  0.00           H  
ATOM   1627  H3S  PA    35       6.217  22.435  47.637  1.00  0.00           H  
ATOM   1628  C12  PA    35       4.394  21.231  47.886  1.00  0.00           C  
ATOM   1629  H2R  PA    35       3.445  21.312  47.351  1.00  0.00           H  
ATOM   1630  H2S  PA    35       4.515  20.152  48.004  1.00  0.00           H  
ATOM   1631  C11  PE    36       4.242  21.836  49.243  1.00  0.00           C  
ATOM   1632  O12  PE    36       3.318  22.547  49.617  1.00  0.00           O  
ATOM   1633  O11  PE    36       5.396  21.724  49.933  1.00  0.00           O  
ATOM   1634  C1   PE    36       5.327  22.016  51.430  1.00  0.00           C  
ATOM   1635  HR   PE    36       4.736  22.924  51.579  1.00  0.00           H  
ATOM   1636  HS   PE    36       6.337  22.171  51.818  1.00  0.00           H  
ATOM   1637  C2   PE    36       4.611  20.895  52.188  1.00  0.00           C  
ATOM   1638  HX   PE    36       3.667  20.679  51.682  1.00  0.00           H  
ATOM   1639  C3   PE    36       4.331  21.170  53.684  1.00  0.00           C  
ATOM   1640  HA   PE    36       4.345  20.284  54.325  1.00  0.00           H  
ATOM   1641  HB   PE    36       3.364  21.677  53.720  1.00  0.00           H  
ATOM   1642  O31  PE    36       5.260  22.068  54.332  1.00  0.00           O  
ATOM   1643  P31  PE    36       6.077  21.639  55.618  1.00  0.00           P  
ATOM   1644  O32  PE    36       7.092  20.561  55.092  1.00  0.00           O  
ATOM   1645  C31  PE    36       8.154  20.991  54.265  1.00  0.00           C  
ATOM   1646  H1A  PE    36       7.843  21.788  53.585  1.00  0.00           H  
ATOM   1647  H1B  PE    36       8.539  20.173  53.651  1.00  0.00           H  
ATOM   1648  C32  PE    36       9.297  21.438  55.213  1.00  0.00           C  
ATOM   1649  H2A  PE    36      10.202  21.531  54.611  1.00  0.00           H  
ATOM   1650  H2B  PE    36       9.208  22.397  55.725  1.00  0.00           H  
ATOM   1651  N31  PE    36       9.552  20.411  56.305  1.00  0.00           N  
ATOM   1652 HN1A  PE    36       9.885  19.514  55.913  1.00  0.00           H  
ATOM   1653 HN1B  PE    36      10.258  20.672  57.011  1.00  0.00           H  
ATOM   1654 HN1C  PE    36       8.652  20.071  56.681  1.00  0.00           H  
ATOM   1655  O33  PE    36       6.771  22.812  56.174  1.00  0.00           O  
ATOM   1656  O34  PE    36       5.252  20.909  56.541  1.00  0.00           O  
ATOM   1657  O21  PE    36       5.438  19.721  52.137  1.00  0.00           O  
ATOM   1658  C21  PE    36       5.260  18.848  51.146  1.00  0.00           C  
ATOM   1659  O22  PE    36       4.332  18.851  50.337  1.00  0.00           O  
ATOM   1660  C12  OL    37       6.266  17.742  51.198  1.00  0.00           C  
ATOM   1661  H2R  OL    37       6.284  17.340  52.213  1.00  0.00           H  
ATOM   1662  H2S  OL    37       6.015  16.840  50.636  1.00  0.00           H  
ATOM   1663  C13  OL    37       7.686  18.196  50.858  1.00  0.00           C  
ATOM   1664  H3R  OL    37       7.834  19.103  51.449  1.00  0.00           H  
ATOM   1665  H3S  OL    37       8.411  17.439  51.165  1.00  0.00           H  
ATOM   1666  C14  OL    37       7.962  18.395  49.352  1.00  0.00           C  
ATOM   1667  H4R  OL    37       7.434  19.233  48.891  1.00  0.00           H  
ATOM   1668  H4S  OL    37       9.034  18.517  49.183  1.00  0.00           H  
ATOM   1669  C15  OL    37       7.528  17.064  48.576  1.00  0.00           C  
ATOM   1670  H5R  OL    37       7.739  16.119  49.082  1.00  0.00           H  
ATOM   1671  H5S  OL    37       6.443  17.122  48.472  1.00  0.00           H  
ATOM   1672  C16  OL    37       8.182  17.001  47.197  1.00  0.00           C  
ATOM   1673  H6R  OL    37       7.605  16.297  46.594  1.00  0.00           H  
ATOM   1674  H6S  OL    37       8.166  17.989  46.732  1.00  0.00           H  
ATOM   1675  C17  OL    37       9.683  16.593  47.185  1.00  0.00           C  
ATOM   1676  H7R  OL    37      10.205  17.445  47.626  1.00  0.00           H  
ATOM   1677  H7S  OL    37       9.879  15.782  47.889  1.00  0.00           H  
ATOM   1678  C18  OL    37      10.191  16.216  45.823  1.00  0.00           C  
ATOM   1679  H8R  OL    37       9.515  15.485  45.373  1.00  0.00           H  
ATOM   1680  H8S  OL    37      10.258  17.064  45.139  1.00  0.00           H  
ATOM   1681  C19  OL    37      11.527  15.502  45.874  1.00  0.00           C  
ATOM   1682  H9R  OL    37      11.741  14.980  46.803  1.00  0.00           H  
ATOM   1683 C110  OL    37      12.411  15.468  44.920  1.00  0.00           C  
ATOM   1684 H10R  OL    37      13.329  14.962  45.208  1.00  0.00           H  
ATOM   1685 C111  OL    37      12.373  16.070  43.504  1.00  0.00           C  
ATOM   1686 H11R  OL    37      12.516  15.322  42.721  1.00  0.00           H  
ATOM   1687 H11S  OL    37      11.466  16.612  43.227  1.00  0.00           H  
ATOM   1688 C112  OL    37      13.609  16.954  43.325  1.00  0.00           C  
ATOM   1689 H12R  OL    37      13.549  17.376  42.320  1.00  0.00           H  
ATOM   1690 H12S  OL    37      13.520  17.803  44.006  1.00  0.00           H  
ATOM   1691 C113  OL    37      15.000  16.364  43.470  1.00  0.00           C  
ATOM   1692 H13R  OL    37      15.813  17.076  43.309  1.00  0.00           H  
ATOM   1693 H13S  OL    37      15.046  15.924  44.469  1.00  0.00           H  
ATOM   1694 C114  OL    37      15.097  15.138  42.430  1.00  0.00           C  
ATOM   1695 H14R  OL    37      14.440  14.308  42.696  1.00  0.00           H  
ATOM   1696 H14S  OL    37      14.891  15.411  41.393  1.00  0.00           H  
ATOM   1697 C115  OL    37      16.508  14.540  42.415  1.00  0.00           C  
ATOM   1698 H15R  OL    37      17.340  15.246  42.476  1.00  0.00           H  
ATOM   1699 H15S  OL    37      16.557  14.009  43.368  1.00  0.00           H  
ATOM   1700 C116  OL    37      16.801  13.465  41.351  1.00  0.00           C  
ATOM   1701 H16R  OL    37      17.598  12.775  41.637  1.00  0.00           H  
ATOM   1702 H16S  OL    37      15.965  12.773  41.234  1.00  0.00           H  
ATOM   1703 C117  OL    37      17.165  14.235  40.056  1.00  0.00           C  
ATOM   1704 H17R  OL    37      16.293  14.816  39.751  1.00  0.00           H  
ATOM   1705 H17S  OL    37      18.026  14.878  40.247  1.00  0.00           H  
ATOM   1706 C118  OL    37      17.572  13.172  39.003  1.00  0.00           C  
ATOM   1707 H18R  OL    37      17.648  13.688  38.043  1.00  0.00           H  
ATOM   1708 H18S  OL    37      16.781  12.422  38.937  1.00  0.00           H  
ATOM   1709 H18T  OL    37      18.508  12.644  39.194  1.00  0.00           H  
TER    1710       OL    37 
ATOM   1710 C116  PA    38      72.624  41.532  39.591  1.00  0.00           C  
ATOM   1711 H16R  PA    38      72.252  42.349  40.213  1.00  0.00           H  
ATOM   1712 H16S  PA    38      73.063  41.993  38.704  1.00  0.00           H  
ATOM   1713 H16T  PA    38      73.421  41.009  40.123  1.00  0.00           H  
ATOM   1714 C115  PA    38      71.495  40.583  39.172  1.00  0.00           C  
ATOM   1715 H15R  PA    38      71.952  39.756  38.623  1.00  0.00           H  
ATOM   1716 H15S  PA    38      70.855  40.967  38.376  1.00  0.00           H  
ATOM   1717 C114  PA    38      70.600  40.041  40.361  1.00  0.00           C  
ATOM   1718 H14R  PA    38      69.794  39.438  39.938  1.00  0.00           H  
ATOM   1719 H14S  PA    38      70.094  40.890  40.824  1.00  0.00           H  
ATOM   1720 C113  PA    38      71.246  39.066  41.382  1.00  0.00           C  
ATOM   1721 H13R  PA    38      72.116  39.536  41.844  1.00  0.00           H  
ATOM   1722 H13S  PA    38      71.532  38.150  40.861  1.00  0.00           H  
ATOM   1723 C112  PA    38      70.081  38.776  42.360  1.00  0.00           C  
ATOM   1724 H12R  PA    38      69.172  38.517  41.814  1.00  0.00           H  
ATOM   1725 H12S  PA    38      69.887  39.712  42.888  1.00  0.00           H  
ATOM   1726 C111  PA    38      70.515  37.770  43.449  1.00  0.00           C  
ATOM   1727 H11R  PA    38      71.413  38.095  43.978  1.00  0.00           H  
ATOM   1728 H11S  PA    38      70.697  36.799  42.983  1.00  0.00           H  
ATOM   1729 C110  PA    38      69.370  37.566  44.538  1.00  0.00           C  
ATOM   1730 H10R  PA    38      68.388  37.813  44.130  1.00  0.00           H  
ATOM   1731 H10S  PA    38      69.506  38.192  45.422  1.00  0.00           H  
ATOM   1732  C19  PA    38      69.286  36.238  45.053  1.00  0.00           C  
ATOM   1733  H9R  PA    38      70.328  35.910  45.052  1.00  0.00           H  
ATOM   1734  H9S  PA    38      68.632  35.598  44.456  1.00  0.00           H  
ATOM   1735  C18  PA    38      68.752  36.182  46.554  1.00  0.00           C  
ATOM   1736  H8R  PA    38      67.745  36.593  46.651  1.00  0.00           H  
ATOM   1737  H8S  PA    38      69.299  36.886  47.184  1.00  0.00           H  
ATOM   1738  C17  PA    38      68.700  34.727  47.163  1.00  0.00           C  
ATOM   1739  H7R  PA    38      68.345  34.038  46.394  1.00  0.00           H  
ATOM   1740  H7S  PA    38      67.922  34.813  47.924  1.00  0.00           H  
ATOM   1741  C16  PA    38      70.033  34.208  47.767  1.00  0.00           C  
ATOM   1742  H6R  PA    38      70.942  34.244  47.164  1.00  0.00           H  
ATOM   1743  H6S  PA    38      69.948  33.180  48.127  1.00  0.00           H  
ATOM   1744  C15  PA    38      70.401  34.974  48.986  1.00  0.00           C  
ATOM   1745  H5R  PA    38      69.675  34.836  49.790  1.00  0.00           H  
ATOM   1746  H5S  PA    38      70.393  36.045  48.774  1.00  0.00           H  
ATOM   1747  C14  PA    38      71.774  34.613  49.587  1.00  0.00           C  
ATOM   1748  H4R  PA    38      72.571  34.926  48.910  1.00  0.00           H  
ATOM   1749  H4S  PA    38      71.771  33.537  49.775  1.00  0.00           H  
ATOM   1750  C13  PA    38      71.962  35.396  50.971  1.00  0.00           C  
ATOM   1751  H3R  PA    38      71.154  35.230  51.687  1.00  0.00           H  
ATOM   1752  H3S  PA    38      71.836  36.449  50.709  1.00  0.00           H  
ATOM   1753  C12  PA    38      73.307  35.132  51.559  1.00  0.00           C  
ATOM   1754  H2R  PA    38      74.099  35.305  50.827  1.00  0.00           H  
ATOM   1755  H2S  PA    38      73.309  34.077  51.841  1.00  0.00           H  
ATOM   1756  C11  PE    39      73.478  36.004  52.772  1.00  0.00           C  
ATOM   1757  O12  PE    39      73.481  35.642  53.919  1.00  0.00           O  
ATOM   1758  O11  PE    39      73.666  37.351  52.402  1.00  0.00           O  
ATOM   1759  C1   PE    39      74.006  38.361  53.451  1.00  0.00           C  
ATOM   1760  HR   PE    39      73.253  38.227  54.232  1.00  0.00           H  
ATOM   1761  HS   PE    39      73.934  39.380  53.063  1.00  0.00           H  
ATOM   1762  C2   PE    39      75.469  38.121  53.964  1.00  0.00           C  
ATOM   1763  HX   PE    39      75.729  37.103  54.267  1.00  0.00           H  
ATOM   1764  C3   PE    39      75.831  39.148  55.137  1.00  0.00           C  
ATOM   1765  HA   PE    39      75.334  40.073  54.833  1.00  0.00           H  
ATOM   1766  HB   PE    39      76.902  39.363  55.182  1.00  0.00           H  
ATOM   1767  O31  PE    39      75.183  38.696  56.314  1.00  0.00           O  
ATOM   1768  P31  PE    39      76.066  38.038  57.523  1.00  0.00           P  
ATOM   1769  O32  PE    39      76.275  39.317  58.466  1.00  0.00           O  
ATOM   1770  C31  PE    39      75.490  39.575  59.664  1.00  0.00           C  
ATOM   1771  H1A  PE    39      75.967  40.372  60.240  1.00  0.00           H  
ATOM   1772  H1B  PE    39      75.192  38.650  60.165  1.00  0.00           H  
ATOM   1773  C32  PE    39      74.164  40.258  59.064  1.00  0.00           C  
ATOM   1774  H2A  PE    39      73.683  39.605  58.334  1.00  0.00           H  
ATOM   1775  H2B  PE    39      73.329  40.453  59.739  1.00  0.00           H  
ATOM   1776  N31  PE    39      74.455  41.555  58.309  1.00  0.00           N  
ATOM   1777 HN1A  PE    39      75.065  41.282  57.521  1.00  0.00           H  
ATOM   1778 HN1B  PE    39      73.568  41.835  57.859  1.00  0.00           H  
ATOM   1779 HN1C  PE    39      74.761  42.370  58.865  1.00  0.00           H  
ATOM   1780  O33  PE    39      75.279  37.080  58.296  1.00  0.00           O  
ATOM   1781  O34  PE    39      77.422  37.641  57.049  1.00  0.00           O  
ATOM   1782  O21  PE    39      76.207  38.589  52.869  1.00  0.00           O  
ATOM   1783  C21  PE    39      76.826  37.627  52.148  1.00  0.00           C  
ATOM   1784  O22  PE    39      76.763  36.393  52.296  1.00  0.00           O  
ATOM   1785  C12  OL    40      77.669  38.255  51.101  1.00  0.00           C  
ATOM   1786  H2R  OL    40      77.035  38.994  50.605  1.00  0.00           H  
ATOM   1787  H2S  OL    40      78.521  38.776  51.543  1.00  0.00           H  
ATOM   1788  C13  OL    40      78.135  37.247  50.031  1.00  0.00           C  
ATOM   1789  H3R  OL    40      78.489  36.334  50.515  1.00  0.00           H  
ATOM   1790  H3S  OL    40      77.325  36.915  49.378  1.00  0.00           H  
ATOM   1791  C14  OL    40      79.330  37.996  49.341  1.00  0.00           C  
ATOM   1792  H4R  OL    40      79.123  39.048  49.135  1.00  0.00           H  
ATOM   1793  H4S  OL    40      80.147  37.948  50.064  1.00  0.00           H  
ATOM   1794  C15  OL    40      79.873  37.113  48.155  1.00  0.00           C  
ATOM   1795  H5R  OL    40      80.826  37.493  47.780  1.00  0.00           H  
ATOM   1796  H5S  OL    40      80.094  36.093  48.478  1.00  0.00           H  
ATOM   1797  C16  OL    40      78.925  37.095  46.869  1.00  0.00           C  
ATOM   1798  H6R  OL    40      77.883  37.172  47.187  1.00  0.00           H  
ATOM   1799  H6S  OL    40      79.154  37.963  46.247  1.00  0.00           H  
ATOM   1800  C17  OL    40      79.189  35.808  46.049  1.00  0.00           C  
ATOM   1801  H7R  OL    40      79.016  34.916  46.655  1.00  0.00           H  
ATOM   1802  H7S  OL    40      78.475  35.839  45.224  1.00  0.00           H  
ATOM   1803  C18  OL    40      80.700  35.639  45.601  1.00  0.00           C  
ATOM   1804  H8R  OL    40      81.453  35.541  46.386  1.00  0.00           H  
ATOM   1805  H8S  OL    40      80.742  34.740  44.982  1.00  0.00           H  
ATOM   1806  C19  OL    40      81.017  36.781  44.700  1.00  0.00           C  
ATOM   1807  H9R  OL    40      81.337  37.658  45.258  1.00  0.00           H  
ATOM   1808 C110  OL    40      81.118  36.809  43.406  1.00  0.00           C  
ATOM   1809 H10R  OL    40      81.675  37.609  42.925  1.00  0.00           H  
ATOM   1810 C111  OL    40      80.715  35.673  42.488  1.00  0.00           C  
ATOM   1811 H11R  OL    40      81.564  35.197  41.993  1.00  0.00           H  
ATOM   1812 H11S  OL    40      80.174  34.878  43.004  1.00  0.00           H  
ATOM   1813 C112  OL    40      79.705  36.152  41.343  1.00  0.00           C  
ATOM   1814 H12R  OL    40      79.382  35.227  40.861  1.00  0.00           H  
ATOM   1815 H12S  OL    40      78.884  36.530  41.956  1.00  0.00           H  
ATOM   1816 C113  OL    40      80.309  37.178  40.305  1.00  0.00           C  
ATOM   1817 H13R  OL    40      79.602  37.207  39.472  1.00  0.00           H  
ATOM   1818 H13S  OL    40      80.239  38.136  40.824  1.00  0.00           H  
ATOM   1819 C114  OL    40      81.715  36.863  39.679  1.00  0.00           C  
ATOM   1820 H14R  OL    40      82.460  36.865  40.478  1.00  0.00           H  
ATOM   1821 H14S  OL    40      81.686  35.929  39.115  1.00  0.00           H  
ATOM   1822 C115  OL    40      82.155  37.979  38.697  1.00  0.00           C  
ATOM   1823 H15R  OL    40      82.252  38.817  39.391  1.00  0.00           H  
ATOM   1824 H15S  OL    40      83.129  37.810  38.234  1.00  0.00           H  
ATOM   1825 C116  OL    40      81.111  38.458  37.651  1.00  0.00           C  
ATOM   1826 H16R  OL    40      80.179  38.760  38.133  1.00  0.00           H  
ATOM   1827 H16S  OL    40      81.453  39.415  37.252  1.00  0.00           H  
ATOM   1828 C117  OL    40      80.849  37.416  36.539  1.00  0.00           C  
ATOM   1829 H17R  OL    40      81.759  37.128  36.010  1.00  0.00           H  
ATOM   1830 H17S  OL    40      80.510  36.448  36.916  1.00  0.00           H  
ATOM   1831 C118  OL    40      79.849  37.931  35.503  1.00  0.00           C  
ATOM   1832 H18R  OL    40      79.331  37.082  35.053  1.00  0.00           H  
ATOM   1833 H18S  OL    40      80.313  38.553  34.735  1.00  0.00           H  
ATOM   1834 H18T  OL    40      79.142  38.602  35.997  1.00  0.00           H  
TER    1835       OL    40 
ATOM   1835  C1  CHL    41      27.301  24.749  50.955  1.00  0.00           C  
ATOM   1836  H11 CHL    41      28.328  25.096  50.825  1.00  0.00           H  
ATOM   1837  H12 CHL    41      27.218  23.828  51.536  1.00  0.00           H  
ATOM   1838  C2  CHL    41      26.596  25.807  51.957  1.00  0.00           C  
ATOM   1839  H21 CHL    41      25.626  25.389  52.234  1.00  0.00           H  
ATOM   1840  H22 CHL    41      27.119  25.936  52.907  1.00  0.00           H  
ATOM   1841  C3  CHL    41      26.618  27.272  51.448  1.00  0.00           C  
ATOM   1842  H31 CHL    41      27.663  27.585  51.513  1.00  0.00           H  
ATOM   1843  C4  CHL    41      25.837  27.277  50.084  1.00  0.00           C  
ATOM   1844  H41 CHL    41      24.803  27.041  50.342  1.00  0.00           H  
ATOM   1845  H42 CHL    41      25.909  28.265  49.624  1.00  0.00           H  
ATOM   1846  C5  CHL    41      26.423  26.277  49.113  1.00  0.00           C  
ATOM   1847  C6  CHL    41      26.752  26.659  47.870  1.00  0.00           C  
ATOM   1848  H61 CHL    41      26.705  27.692  47.536  1.00  0.00           H  
ATOM   1849  C7  CHL    41      27.062  25.792  46.706  1.00  0.00           C  
ATOM   1850  H71 CHL    41      26.358  25.875  45.874  1.00  0.00           H  
ATOM   1851  H72 CHL    41      28.012  26.131  46.288  1.00  0.00           H  
ATOM   1852  C8  CHL    41      26.935  24.263  47.016  1.00  0.00           C  
ATOM   1853  H81 CHL    41      25.867  24.038  47.030  1.00  0.00           H  
ATOM   1854  C9  CHL    41      27.433  23.956  48.537  1.00  0.00           C  
ATOM   1855  H91 CHL    41      28.461  24.324  48.544  1.00  0.00           H  
ATOM   1856  C10 CHL    41      26.554  24.800  49.587  1.00  0.00           C  
ATOM   1857  C11 CHL    41      27.556  22.421  48.852  1.00  0.00           C  
ATOM   1858 H111 CHL    41      28.253  22.259  49.676  1.00  0.00           H  
ATOM   1859 H112 CHL    41      26.571  21.992  49.052  1.00  0.00           H  
ATOM   1860  C12 CHL    41      28.106  21.491  47.742  1.00  0.00           C  
ATOM   1861 H121 CHL    41      29.179  21.594  47.565  1.00  0.00           H  
ATOM   1862 H122 CHL    41      27.880  20.452  47.993  1.00  0.00           H  
ATOM   1863  C13 CHL    41      27.435  21.786  46.322  1.00  0.00           C  
ATOM   1864  C14 CHL    41      27.646  23.275  46.049  1.00  0.00           C  
ATOM   1865 H141 CHL    41      28.681  23.575  46.225  1.00  0.00           H  
ATOM   1866  C15 CHL    41      27.365  23.500  44.580  1.00  0.00           C  
ATOM   1867 H151 CHL    41      26.302  23.509  44.331  1.00  0.00           H  
ATOM   1868 H152 CHL    41      27.833  24.407  44.192  1.00  0.00           H  
ATOM   1869  C16 CHL    41      28.066  22.307  43.980  1.00  0.00           C  
ATOM   1870 H161 CHL    41      27.464  21.862  43.185  1.00  0.00           H  
ATOM   1871 H162 CHL    41      29.041  22.613  43.595  1.00  0.00           H  
ATOM   1872  C17 CHL    41      28.216  21.246  45.076  1.00  0.00           C  
ATOM   1873 H171 CHL    41      29.285  21.194  45.296  1.00  0.00           H  
ATOM   1874  C18 CHL    41      25.959  21.274  46.346  1.00  0.00           C  
ATOM   1875 H181 CHL    41      25.857  20.193  46.222  1.00  0.00           H  
ATOM   1876 H182 CHL    41      25.475  21.746  45.489  1.00  0.00           H  
ATOM   1877 H183 CHL    41      25.493  21.637  47.265  1.00  0.00           H  
ATOM   1878  C19 CHL    41      25.194  24.123  49.686  1.00  0.00           C  
ATOM   1879 H191 CHL    41      25.190  23.424  50.525  1.00  0.00           H  
ATOM   1880 H192 CHL    41      24.851  23.673  48.752  1.00  0.00           H  
ATOM   1881 H193 CHL    41      24.465  24.901  49.920  1.00  0.00           H  
ATOM   1882  C20 CHL    41      27.913  19.768  44.619  1.00  0.00           C  
ATOM   1883 H201 CHL    41      26.840  19.822  44.425  1.00  0.00           H  
ATOM   1884  C21 CHL    41      28.294  18.735  45.711  1.00  0.00           C  
ATOM   1885 H211 CHL    41      28.320  17.753  45.234  1.00  0.00           H  
ATOM   1886 H212 CHL    41      27.585  18.832  46.536  1.00  0.00           H  
ATOM   1887 H213 CHL    41      29.306  18.997  46.028  1.00  0.00           H  
ATOM   1888  C22 CHL    41      28.512  19.252  43.239  1.00  0.00           C  
ATOM   1889 H221 CHL    41      28.040  18.277  43.105  1.00  0.00           H  
ATOM   1890 H222 CHL    41      28.210  19.882  42.400  1.00  0.00           H  
ATOM   1891  C23 CHL    41      30.067  19.219  43.165  1.00  0.00           C  
ATOM   1892 H231 CHL    41      30.491  20.224  43.116  1.00  0.00           H  
ATOM   1893 H232 CHL    41      30.493  18.579  43.940  1.00  0.00           H  
ATOM   1894  C24 CHL    41      30.570  18.493  41.924  1.00  0.00           C  
ATOM   1895 H241 CHL    41      30.380  17.424  42.040  1.00  0.00           H  
ATOM   1896 H242 CHL    41      30.055  18.980  41.094  1.00  0.00           H  
ATOM   1897  C25 CHL    41      32.038  18.705  41.619  1.00  0.00           C  
ATOM   1898 H251 CHL    41      32.269  19.772  41.647  1.00  0.00           H  
ATOM   1899  C26 CHL    41      32.373  18.123  40.239  1.00  0.00           C  
ATOM   1900 H261 CHL    41      33.449  18.157  40.058  1.00  0.00           H  
ATOM   1901 H262 CHL    41      31.841  18.637  39.436  1.00  0.00           H  
ATOM   1902 H263 CHL    41      32.109  17.065  40.299  1.00  0.00           H  
ATOM   1903  C27 CHL    41      32.966  17.998  42.607  1.00  0.00           C  
ATOM   1904 H271 CHL    41      32.881  16.928  42.407  1.00  0.00           H  
ATOM   1905 H272 CHL    41      32.565  18.197  43.603  1.00  0.00           H  
ATOM   1906 H273 CHL    41      34.030  18.242  42.608  1.00  0.00           H  
ATOM   1907  O1  CHL    41      25.889  28.202  52.321  1.00  0.00           O  
ATOM   1908  HO1 CHL    41      26.259  28.109  53.218  1.00  0.00           H  
TER    1909      CHL    41 
ATOM   1909 C116  PA    42      48.814  20.166  36.381  1.00  0.00           C  
ATOM   1910 H16R  PA    42      49.407  20.963  35.927  1.00  0.00           H  
ATOM   1911 H16S  PA    42      47.871  20.202  35.832  1.00  0.00           H  
ATOM   1912 H16T  PA    42      49.279  19.181  36.304  1.00  0.00           H  
ATOM   1913 C115  PA    42      48.322  20.449  37.748  1.00  0.00           C  
ATOM   1914 H15R  PA    42      47.502  19.761  37.960  1.00  0.00           H  
ATOM   1915 H15S  PA    42      47.862  21.439  37.757  1.00  0.00           H  
ATOM   1916 C114  PA    42      49.262  20.452  38.960  1.00  0.00           C  
ATOM   1917 H14R  PA    42      49.733  19.473  39.069  1.00  0.00           H  
ATOM   1918 H14S  PA    42      48.703  20.690  39.868  1.00  0.00           H  
ATOM   1919 C113  PA    42      50.394  21.552  38.781  1.00  0.00           C  
ATOM   1920 H13R  PA    42      50.035  22.583  38.812  1.00  0.00           H  
ATOM   1921 H13S  PA    42      50.912  21.634  37.823  1.00  0.00           H  
ATOM   1922 C112  PA    42      51.550  21.413  39.771  1.00  0.00           C  
ATOM   1923 H12R  PA    42      52.213  22.265  39.604  1.00  0.00           H  
ATOM   1924 H12S  PA    42      52.132  20.558  39.420  1.00  0.00           H  
ATOM   1925 C111  PA    42      51.010  21.312  41.201  1.00  0.00           C  
ATOM   1926 H11R  PA    42      51.927  21.322  41.793  1.00  0.00           H  
ATOM   1927 H11S  PA    42      50.633  20.313  41.428  1.00  0.00           H  
ATOM   1928 C110  PA    42      50.156  22.538  41.628  1.00  0.00           C  
ATOM   1929 H10R  PA    42      49.137  22.350  41.282  1.00  0.00           H  
ATOM   1930 H10S  PA    42      50.519  23.460  41.169  1.00  0.00           H  
ATOM   1931  C19  PA    42      50.075  22.518  43.181  1.00  0.00           C  
ATOM   1932  H9R  PA    42      50.002  21.500  43.570  1.00  0.00           H  
ATOM   1933  H9S  PA    42      49.161  23.014  43.513  1.00  0.00           H  
ATOM   1934  C18  PA    42      51.317  23.192  43.823  1.00  0.00           C  
ATOM   1935  H8R  PA    42      52.106  22.462  43.628  1.00  0.00           H  
ATOM   1936  H8S  PA    42      51.471  24.185  43.395  1.00  0.00           H  
ATOM   1937  C17  PA    42      51.079  23.376  45.396  1.00  0.00           C  
ATOM   1938  H7R  PA    42      50.129  23.891  45.549  1.00  0.00           H  
ATOM   1939  H7S  PA    42      51.882  23.963  45.847  1.00  0.00           H  
ATOM   1940  C16  PA    42      51.190  21.988  46.119  1.00  0.00           C  
ATOM   1941  H6R  PA    42      52.156  21.497  45.982  1.00  0.00           H  
ATOM   1942  H6S  PA    42      50.364  21.365  45.772  1.00  0.00           H  
ATOM   1943  C15  PA    42      50.977  22.237  47.644  1.00  0.00           C  
ATOM   1944  H5R  PA    42      49.906  22.150  47.841  1.00  0.00           H  
ATOM   1945  H5S  PA    42      51.266  23.273  47.828  1.00  0.00           H  
ATOM   1946  C14  PA    42      51.767  21.357  48.527  1.00  0.00           C  
ATOM   1947  H4R  PA    42      51.525  21.718  49.529  1.00  0.00           H  
ATOM   1948  H4S  PA    42      52.820  21.357  48.239  1.00  0.00           H  
ATOM   1949  C13  PA    42      51.406  19.899  48.439  1.00  0.00           C  
ATOM   1950  H3R  PA    42      51.597  19.618  47.401  1.00  0.00           H  
ATOM   1951  H3S  PA    42      50.343  19.696  48.591  1.00  0.00           H  
ATOM   1952  C12  PA    42      52.195  19.013  49.459  1.00  0.00           C  
ATOM   1953  H2R  PA    42      53.213  19.081  49.069  1.00  0.00           H  
ATOM   1954  H2S  PA    42      51.920  17.956  49.452  1.00  0.00           H  
ATOM   1955  C11  PE    43      52.035  19.416  50.942  1.00  0.00           C  
ATOM   1956  O12  PE    43      51.006  19.240  51.518  1.00  0.00           O  
ATOM   1957  O11  PE    43      53.090  20.005  51.445  1.00  0.00           O  
ATOM   1958  C1   PE    43      53.055  20.667  52.770  1.00  0.00           C  
ATOM   1959  HR   PE    43      52.384  20.121  53.438  1.00  0.00           H  
ATOM   1960  HS   PE    43      52.698  21.693  52.646  1.00  0.00           H  
ATOM   1961  C2   PE    43      54.470  20.667  53.304  1.00  0.00           C  
ATOM   1962  HX   PE    43      54.807  19.704  53.696  1.00  0.00           H  
ATOM   1963  C3   PE    43      54.597  21.732  54.404  1.00  0.00           C  
ATOM   1964  HA   PE    43      53.863  21.593  55.203  1.00  0.00           H  
ATOM   1965  HB   PE    43      54.447  22.757  54.056  1.00  0.00           H  
ATOM   1966  O31  PE    43      55.916  21.686  54.932  1.00  0.00           O  
ATOM   1967  P31  PE    43      56.646  20.461  55.698  1.00  0.00           P  
ATOM   1968  O32  PE    43      57.546  19.850  54.590  1.00  0.00           O  
ATOM   1969  C31  PE    43      58.892  20.334  54.216  1.00  0.00           C  
ATOM   1970  H1A  PE    43      59.007  21.376  54.526  1.00  0.00           H  
ATOM   1971  H1B  PE    43      59.008  20.330  53.129  1.00  0.00           H  
ATOM   1972  C32  PE    43      59.915  19.454  54.803  1.00  0.00           C  
ATOM   1973  H2A  PE    43      60.904  19.869  54.603  1.00  0.00           H  
ATOM   1974  H2B  PE    43      59.665  19.402  55.863  1.00  0.00           H  
ATOM   1975  N31  PE    43      59.744  18.074  54.340  1.00  0.00           N  
ATOM   1976 HN1A  PE    43      60.387  17.372  54.739  1.00  0.00           H  
ATOM   1977 HN1B  PE    43      58.842  17.820  54.776  1.00  0.00           H  
ATOM   1978 HN1C  PE    43      59.690  17.871  53.329  1.00  0.00           H  
ATOM   1979  O33  PE    43      57.451  21.091  56.794  1.00  0.00           O  
ATOM   1980  O34  PE    43      55.583  19.470  56.047  1.00  0.00           O  
ATOM   1981  O21  PE    43      55.326  21.174  52.250  1.00  0.00           O  
ATOM   1982  C21  PE    43      56.052  20.281  51.586  1.00  0.00           C  
ATOM   1983  O22  PE    43      56.046  19.067  51.747  1.00  0.00           O  
ATOM   1984  C12  OL    44      56.882  21.038  50.493  1.00  0.00           C  
ATOM   1985  H2R  OL    44      57.351  21.976  50.797  1.00  0.00           H  
ATOM   1986  H2S  OL    44      57.700  20.377  50.198  1.00  0.00           H  
ATOM   1987  C13  OL    44      55.998  21.227  49.217  1.00  0.00           C  
ATOM   1988  H3R  OL    44      55.006  21.557  49.531  1.00  0.00           H  
ATOM   1989  H3S  OL    44      56.427  22.061  48.658  1.00  0.00           H  
ATOM   1990  C14  OL    44      55.993  20.071  48.223  1.00  0.00           C  
ATOM   1991  H4R  OL    44      57.026  19.740  48.102  1.00  0.00           H  
ATOM   1992  H4S  OL    44      55.507  19.252  48.756  1.00  0.00           H  
ATOM   1993  C15  OL    44      55.392  20.475  46.808  1.00  0.00           C  
ATOM   1994  H5R  OL    44      54.488  21.082  46.889  1.00  0.00           H  
ATOM   1995  H5S  OL    44      56.142  21.160  46.408  1.00  0.00           H  
ATOM   1996  C16  OL    44      55.167  19.420  45.729  1.00  0.00           C  
ATOM   1997  H6R  OL    44      56.173  19.073  45.483  1.00  0.00           H  
ATOM   1998  H6S  OL    44      54.777  18.614  46.355  1.00  0.00           H  
ATOM   1999  C17  OL    44      54.401  19.739  44.406  1.00  0.00           C  
ATOM   2000  H7R  OL    44      53.918  18.806  44.108  1.00  0.00           H  
ATOM   2001  H7S  OL    44      53.586  20.461  44.489  1.00  0.00           H  
ATOM   2002  C18  OL    44      55.448  20.117  43.385  1.00  0.00           C  
ATOM   2003  H8R  OL    44      56.138  20.793  43.895  1.00  0.00           H  
ATOM   2004  H8S  OL    44      56.075  19.260  43.130  1.00  0.00           H  
ATOM   2005  C19  OL    44      54.833  20.638  42.092  1.00  0.00           C  
ATOM   2006  H9R  OL    44      54.196  21.513  42.203  1.00  0.00           H  
ATOM   2007 C110  OL    44      55.147  20.263  40.886  1.00  0.00           C  
ATOM   2008 H10R  OL    44      54.674  20.843  40.097  1.00  0.00           H  
ATOM   2009 C111  OL    44      55.918  19.023  40.440  1.00  0.00           C  
ATOM   2010 H11R  OL    44      56.114  18.916  39.371  1.00  0.00           H  
ATOM   2011 H11S  OL    44      56.957  19.163  40.747  1.00  0.00           H  
ATOM   2012 C112  OL    44      55.193  17.740  40.850  1.00  0.00           C  
ATOM   2013 H12R  OL    44      55.592  16.874  40.318  1.00  0.00           H  
ATOM   2014 H12S  OL    44      55.413  17.535  41.899  1.00  0.00           H  
ATOM   2015 C113  OL    44      53.624  17.722  40.736  1.00  0.00           C  
ATOM   2016 H13R  OL    44      53.186  18.553  41.293  1.00  0.00           H  
ATOM   2017 H13S  OL    44      53.430  17.990  39.696  1.00  0.00           H  
ATOM   2018 C114  OL    44      52.818  16.451  41.066  1.00  0.00           C  
ATOM   2019 H14R  OL    44      53.069  15.669  40.347  1.00  0.00           H  
ATOM   2020 H14S  OL    44      53.003  16.102  42.084  1.00  0.00           H  
ATOM   2021 C115  OL    44      51.306  16.695  40.905  1.00  0.00           C  
ATOM   2022 H15R  OL    44      50.884  17.191  41.782  1.00  0.00           H  
ATOM   2023 H15S  OL    44      51.190  17.432  40.108  1.00  0.00           H  
ATOM   2024 C116  OL    44      50.435  15.506  40.443  1.00  0.00           C  
ATOM   2025 H16R  OL    44      49.438  15.938  40.330  1.00  0.00           H  
ATOM   2026 H16S  OL    44      50.773  15.153  39.467  1.00  0.00           H  
ATOM   2027 C117  OL    44      50.367  14.539  41.579  1.00  0.00           C  
ATOM   2028 H17R  OL    44      51.255  13.911  41.671  1.00  0.00           H  
ATOM   2029 H17S  OL    44      50.152  14.983  42.553  1.00  0.00           H  
ATOM   2030 C118  OL    44      49.180  13.554  41.280  1.00  0.00           C  
ATOM   2031 H18R  OL    44      49.209  12.658  41.904  1.00  0.00           H  
ATOM   2032 H18S  OL    44      49.178  13.292  40.219  1.00  0.00           H  
ATOM   2033 H18T  OL    44      48.269  14.131  41.451  1.00  0.00           H  
TER    2034       OL    44 
ATOM   2034 C116  PA    45      75.036  39.896  36.810  1.00  0.00           C  
ATOM   2035 H16R  PA    45      74.730  40.306  37.775  1.00  0.00           H  
ATOM   2036 H16S  PA    45      74.383  39.931  35.936  1.00  0.00           H  
ATOM   2037 H16T  PA    45      76.048  40.264  36.630  1.00  0.00           H  
ATOM   2038 C115  PA    45      75.281  38.413  37.093  1.00  0.00           C  
ATOM   2039 H15R  PA    45      75.688  37.977  36.178  1.00  0.00           H  
ATOM   2040 H15S  PA    45      74.346  37.853  37.160  1.00  0.00           H  
ATOM   2041 C114  PA    45      76.259  38.251  38.301  1.00  0.00           C  
ATOM   2042 H14R  PA    45      75.788  38.625  39.212  1.00  0.00           H  
ATOM   2043 H14S  PA    45      77.098  38.941  38.187  1.00  0.00           H  
ATOM   2044 C113  PA    45      76.885  36.871  38.529  1.00  0.00           C  
ATOM   2045 H13R  PA    45      77.666  36.964  39.288  1.00  0.00           H  
ATOM   2046 H13S  PA    45      77.355  36.630  37.573  1.00  0.00           H  
ATOM   2047 C112  PA    45      75.975  35.704  38.817  1.00  0.00           C  
ATOM   2048 H12R  PA    45      76.640  34.883  39.096  1.00  0.00           H  
ATOM   2049 H12S  PA    45      75.588  35.406  37.841  1.00  0.00           H  
ATOM   2050 C111  PA    45      74.842  35.782  39.778  1.00  0.00           C  
ATOM   2051 H11R  PA    45      74.339  34.814  39.823  1.00  0.00           H  
ATOM   2052 H11S  PA    45      74.169  36.542  39.375  1.00  0.00           H  
ATOM   2053 C110  PA    45      75.243  36.159  41.255  1.00  0.00           C  
ATOM   2054 H10R  PA    45      75.553  37.206  41.273  1.00  0.00           H  
ATOM   2055 H10S  PA    45      76.078  35.516  41.542  1.00  0.00           H  
ATOM   2056  C19  PA    45      74.166  35.784  42.192  1.00  0.00           C  
ATOM   2057  H9R  PA    45      74.096  34.697  42.111  1.00  0.00           H  
ATOM   2058  H9S  PA    45      73.236  36.209  41.810  1.00  0.00           H  
ATOM   2059  C18  PA    45      74.399  36.243  43.623  1.00  0.00           C  
ATOM   2060  H8R  PA    45      74.500  37.330  43.584  1.00  0.00           H  
ATOM   2061  H8S  PA    45      75.400  35.946  43.941  1.00  0.00           H  
ATOM   2062  C17  PA    45      73.492  35.784  44.752  1.00  0.00           C  
ATOM   2063  H7R  PA    45      73.375  34.699  44.750  1.00  0.00           H  
ATOM   2064  H7S  PA    45      72.546  36.294  44.557  1.00  0.00           H  
ATOM   2065  C16  PA    45      74.083  36.174  46.211  1.00  0.00           C  
ATOM   2066  H6R  PA    45      75.071  35.730  46.350  1.00  0.00           H  
ATOM   2067  H6S  PA    45      73.473  35.443  46.745  1.00  0.00           H  
ATOM   2068  C15  PA    45      73.962  37.631  46.591  1.00  0.00           C  
ATOM   2069  H5R  PA    45      72.989  38.026  46.290  1.00  0.00           H  
ATOM   2070  H5S  PA    45      74.750  38.208  46.103  1.00  0.00           H  
ATOM   2071  C14  PA    45      74.085  37.904  48.071  1.00  0.00           C  
ATOM   2072  H4R  PA    45      75.096  37.660  48.406  1.00  0.00           H  
ATOM   2073  H4S  PA    45      73.341  37.265  48.550  1.00  0.00           H  
ATOM   2074  C13  PA    45      73.761  39.326  48.391  1.00  0.00           C  
ATOM   2075  H3R  PA    45      72.707  39.531  48.194  1.00  0.00           H  
ATOM   2076  H3S  PA    45      74.251  40.100  47.796  1.00  0.00           H  
ATOM   2077  C12  PA    45      73.960  39.773  49.849  1.00  0.00           C  
ATOM   2078  H2R  PA    45      74.953  39.324  49.929  1.00  0.00           H  
ATOM   2079  H2S  PA    45      73.308  39.222  50.529  1.00  0.00           H  
ATOM   2080  C11  PC    46      73.987  41.261  50.059  1.00  0.00           C  
ATOM   2081  O12  PC    46      73.273  42.138  49.543  1.00  0.00           O  
ATOM   2082  O11  PC    46      74.863  41.536  51.001  1.00  0.00           O  
ATOM   2083  C1   PC    46      74.972  42.889  51.620  1.00  0.00           C  
ATOM   2084  HR   PC    46      75.231  42.544  52.624  1.00  0.00           H  
ATOM   2085  HS   PC    46      73.959  43.296  51.584  1.00  0.00           H  
ATOM   2086  C2   PC    46      76.013  43.736  50.932  1.00  0.00           C  
ATOM   2087  HX   PC    46      77.004  43.623  51.379  1.00  0.00           H  
ATOM   2088  C3   PC    46      75.695  45.282  51.099  1.00  0.00           C  
ATOM   2089  HA   PC    46      74.939  45.671  50.412  1.00  0.00           H  
ATOM   2090  HB   PC    46      76.647  45.791  50.929  1.00  0.00           H  
ATOM   2091  O31  PC    46      75.115  45.563  52.395  1.00  0.00           O  
ATOM   2092  P31  PC    46      75.846  45.510  53.838  1.00  0.00           P  
ATOM   2093  O32  PC    46      76.973  46.743  53.840  1.00  0.00           O  
ATOM   2094  C31  PC    46      76.605  48.129  53.844  1.00  0.00           C  
ATOM   2095  H1A  PC    46      75.590  48.216  53.450  1.00  0.00           H  
ATOM   2096  H1B  PC    46      77.369  48.673  53.282  1.00  0.00           H  
ATOM   2097  C32  PC    46      76.707  48.642  55.308  1.00  0.00           C  
ATOM   2098  H2A  PC    46      77.656  48.484  55.822  1.00  0.00           H  
ATOM   2099  H2B  PC    46      76.043  47.989  55.875  1.00  0.00           H  
ATOM   2100  N31  PC    46      76.407  50.053  55.676  1.00  0.00           N  
ATOM   2101  C33  PC    46      75.123  50.556  55.119  1.00  0.00           C  
ATOM   2102  H3A  PC    46      74.328  50.033  55.652  1.00  0.00           H  
ATOM   2103  H3B  PC    46      75.031  50.368  54.048  1.00  0.00           H  
ATOM   2104  H3C  PC    46      75.015  51.630  55.281  1.00  0.00           H  
ATOM   2105  C34  PC    46      76.358  50.187  57.148  1.00  0.00           C  
ATOM   2106  H4A  PC    46      75.394  49.800  57.480  1.00  0.00           H  
ATOM   2107  H4B  PC    46      76.360  51.220  57.498  1.00  0.00           H  
ATOM   2108  H4C  PC    46      77.150  49.612  57.631  1.00  0.00           H  
ATOM   2109  C35  PC    46      77.512  50.941  55.183  1.00  0.00           C  
ATOM   2110  H5A  PC    46      77.149  51.937  55.440  1.00  0.00           H  
ATOM   2111  H5B  PC    46      77.626  50.840  54.103  1.00  0.00           H  
ATOM   2112  H5C  PC    46      78.395  50.729  55.788  1.00  0.00           H  
ATOM   2113  O33  PC    46      74.953  45.826  54.948  1.00  0.00           O  
ATOM   2114  O34  PC    46      76.676  44.294  53.956  1.00  0.00           O  
ATOM   2115  O21  PC    46      75.889  43.513  49.504  1.00  0.00           O  
ATOM   2116  C21  PC    46      76.700  42.575  48.983  1.00  0.00           C  
ATOM   2117  O22  PC    46      77.682  42.043  49.538  1.00  0.00           O  
ATOM   2118  C12  OL    47      76.269  42.286  47.539  1.00  0.00           C  
ATOM   2119  H2R  OL    47      75.202  42.079  47.427  1.00  0.00           H  
ATOM   2120  H2S  OL    47      76.566  43.140  46.926  1.00  0.00           H  
ATOM   2121  C13  OL    47      76.947  41.027  46.935  1.00  0.00           C  
ATOM   2122  H3R  OL    47      78.010  41.056  47.183  1.00  0.00           H  
ATOM   2123  H3S  OL    47      76.550  40.118  47.393  1.00  0.00           H  
ATOM   2124  C14  OL    47      76.695  40.878  45.355  1.00  0.00           C  
ATOM   2125  H4R  OL    47      75.627  40.811  45.137  1.00  0.00           H  
ATOM   2126  H4S  OL    47      77.119  41.712  44.793  1.00  0.00           H  
ATOM   2127  C15  OL    47      77.378  39.587  44.863  1.00  0.00           C  
ATOM   2128  H5R  OL    47      78.442  39.613  45.109  1.00  0.00           H  
ATOM   2129  H5S  OL    47      76.977  38.657  45.273  1.00  0.00           H  
ATOM   2130  C16  OL    47      77.175  39.416  43.337  1.00  0.00           C  
ATOM   2131  H6R  OL    47      77.184  38.390  42.965  1.00  0.00           H  
ATOM   2132  H6S  OL    47      76.168  39.734  43.059  1.00  0.00           H  
ATOM   2133  C17  OL    47      78.164  40.090  42.461  1.00  0.00           C  
ATOM   2134  H7R  OL    47      77.899  41.146  42.544  1.00  0.00           H  
ATOM   2135  H7S  OL    47      79.191  40.096  42.832  1.00  0.00           H  
ATOM   2136  C18  OL    47      77.891  39.828  41.017  1.00  0.00           C  
ATOM   2137  H8R  OL    47      77.666  38.776  40.828  1.00  0.00           H  
ATOM   2138  H8S  OL    47      76.918  40.312  40.907  1.00  0.00           H  
ATOM   2139  C19  OL    47      78.952  40.308  40.029  1.00  0.00           C  
ATOM   2140  H9R  OL    47      79.910  39.811  40.158  1.00  0.00           H  
ATOM   2141 C110  OL    47      78.876  41.462  39.358  1.00  0.00           C  
ATOM   2142 H10R  OL    47      79.825  41.863  39.012  1.00  0.00           H  
ATOM   2143 C111  OL    47      77.572  42.192  38.974  1.00  0.00           C  
ATOM   2144 H11R  OL    47      76.662  41.596  39.065  1.00  0.00           H  
ATOM   2145 H11S  OL    47      77.613  42.981  39.727  1.00  0.00           H  
ATOM   2146 C112  OL    47      77.418  42.897  37.692  1.00  0.00           C  
ATOM   2147 H12R  OL    47      77.308  42.078  36.978  1.00  0.00           H  
ATOM   2148 H12S  OL    47      76.541  43.544  37.762  1.00  0.00           H  
ATOM   2149 C113  OL    47      78.603  43.734  37.257  1.00  0.00           C  
ATOM   2150 H13R  OL    47      78.682  44.526  38.005  1.00  0.00           H  
ATOM   2151 H13S  OL    47      79.481  43.084  37.264  1.00  0.00           H  
ATOM   2152 C114  OL    47      78.562  44.348  35.909  1.00  0.00           C  
ATOM   2153 H14R  OL    47      77.498  44.556  35.783  1.00  0.00           H  
ATOM   2154 H14S  OL    47      79.127  45.277  36.011  1.00  0.00           H  
ATOM   2155 C115  OL    47      79.197  43.542  34.836  1.00  0.00           C  
ATOM   2156 H15R  OL    47      79.476  44.223  34.030  1.00  0.00           H  
ATOM   2157 H15S  OL    47      80.180  43.101  35.013  1.00  0.00           H  
ATOM   2158 C116  OL    47      78.383  42.308  34.325  1.00  0.00           C  
ATOM   2159 H16R  OL    47      78.107  41.664  35.163  1.00  0.00           H  
ATOM   2160 H16S  OL    47      77.396  42.544  33.923  1.00  0.00           H  
ATOM   2161 C117  OL    47      79.281  41.511  33.337  1.00  0.00           C  
ATOM   2162 H17R  OL    47      79.483  42.102  32.441  1.00  0.00           H  
ATOM   2163 H17S  OL    47      80.202  41.262  33.869  1.00  0.00           H  
ATOM   2164 C118  OL    47      78.620  40.140  32.806  1.00  0.00           C  
ATOM   2165 H18R  OL    47      77.754  40.375  32.183  1.00  0.00           H  
ATOM   2166 H18S  OL    47      78.329  39.450  33.601  1.00  0.00           H  
ATOM   2167 H18T  OL    47      79.307  39.549  32.196  1.00  0.00           H  
TER    2168       OL    47 
ATOM   2168 C116  PA    48      60.129   7.520  39.884  1.00  0.00           C  
ATOM   2169 H16R  PA    48      59.055   7.386  39.741  1.00  0.00           H  
ATOM   2170 H16S  PA    48      60.230   7.525  40.971  1.00  0.00           H  
ATOM   2171 H16T  PA    48      60.611   6.652  39.431  1.00  0.00           H  
ATOM   2172 C115  PA    48      60.590   8.817  39.283  1.00  0.00           C  
ATOM   2173 H15R  PA    48      60.513   8.763  38.195  1.00  0.00           H  
ATOM   2174 H15S  PA    48      61.652   8.870  39.530  1.00  0.00           H  
ATOM   2175 C114  PA    48      59.775  10.027  39.764  1.00  0.00           C  
ATOM   2176 H14R  PA    48      59.588  10.010  40.840  1.00  0.00           H  
ATOM   2177 H14S  PA    48      58.758  10.051  39.367  1.00  0.00           H  
ATOM   2178 C113  PA    48      60.522  11.353  39.501  1.00  0.00           C  
ATOM   2179 H13R  PA    48      59.821  12.182  39.610  1.00  0.00           H  
ATOM   2180 H13S  PA    48      60.785  11.316  38.441  1.00  0.00           H  
ATOM   2181 C112  PA    48      61.820  11.630  40.315  1.00  0.00           C  
ATOM   2182 H12R  PA    48      62.305  12.556  39.998  1.00  0.00           H  
ATOM   2183 H12S  PA    48      62.561  10.874  40.045  1.00  0.00           H  
ATOM   2184 C111  PA    48      61.523  11.738  41.809  1.00  0.00           C  
ATOM   2185 H11R  PA    48      60.914  10.967  42.285  1.00  0.00           H  
ATOM   2186 H11S  PA    48      60.902  12.634  41.861  1.00  0.00           H  
ATOM   2187 C110  PA    48      62.803  11.815  42.564  1.00  0.00           C  
ATOM   2188 H10R  PA    48      62.580  12.021  43.613  1.00  0.00           H  
ATOM   2189 H10S  PA    48      63.469  12.612  42.226  1.00  0.00           H  
ATOM   2190  C19  PA    48      63.713  10.541  42.435  1.00  0.00           C  
ATOM   2191  H9R  PA    48      64.605  10.677  43.049  1.00  0.00           H  
ATOM   2192  H9S  PA    48      64.026  10.401  41.398  1.00  0.00           H  
ATOM   2193  C18  PA    48      63.035   9.159  42.775  1.00  0.00           C  
ATOM   2194  H8R  PA    48      63.642   8.329  42.410  1.00  0.00           H  
ATOM   2195  H8S  PA    48      62.086   9.123  42.235  1.00  0.00           H  
ATOM   2196  C17  PA    48      62.877   9.084  44.290  1.00  0.00           C  
ATOM   2197  H7R  PA    48      62.216   9.888  44.620  1.00  0.00           H  
ATOM   2198  H7S  PA    48      63.848   9.132  44.788  1.00  0.00           H  
ATOM   2199  C16  PA    48      62.321   7.762  44.648  1.00  0.00           C  
ATOM   2200  H6R  PA    48      63.073   6.979  44.534  1.00  0.00           H  
ATOM   2201  H6S  PA    48      61.514   7.556  43.941  1.00  0.00           H  
ATOM   2202  C15  PA    48      61.869   7.699  46.120  1.00  0.00           C  
ATOM   2203  H5R  PA    48      61.501   6.697  46.350  1.00  0.00           H  
ATOM   2204  H5S  PA    48      60.962   8.301  46.205  1.00  0.00           H  
ATOM   2205  C14  PA    48      62.895   8.105  47.280  1.00  0.00           C  
ATOM   2206  H4R  PA    48      62.459   8.112  48.281  1.00  0.00           H  
ATOM   2207  H4S  PA    48      63.273   9.090  46.999  1.00  0.00           H  
ATOM   2208  C13  PA    48      64.234   7.393  47.225  1.00  0.00           C  
ATOM   2209  H3R  PA    48      64.893   7.969  47.877  1.00  0.00           H  
ATOM   2210  H3S  PA    48      64.638   7.486  46.215  1.00  0.00           H  
ATOM   2211  C12  PA    48      64.228   5.909  47.631  1.00  0.00           C  
ATOM   2212  H2R  PA    48      65.270   5.590  47.699  1.00  0.00           H  
ATOM   2213  H2S  PA    48      63.780   5.308  46.837  1.00  0.00           H  
ATOM   2214  C11  PC    49      63.426   5.610  48.938  1.00  0.00           C  
ATOM   2215  O12  PC    49      62.254   5.571  49.155  1.00  0.00           O  
ATOM   2216  O11  PC    49      64.228   5.219  49.868  1.00  0.00           O  
ATOM   2217  C1   PC    49      63.755   4.624  51.097  1.00  0.00           C  
ATOM   2218  HR   PC    49      63.302   3.644  50.933  1.00  0.00           H  
ATOM   2219  HS   PC    49      63.063   5.361  51.512  1.00  0.00           H  
ATOM   2220  C2   PC    49      64.965   4.545  52.054  1.00  0.00           C  
ATOM   2221  HX   PC    49      64.746   3.939  52.937  1.00  0.00           H  
ATOM   2222  C3   PC    49      65.339   5.984  52.486  1.00  0.00           C  
ATOM   2223  HA   PC    49      64.549   6.275  53.184  1.00  0.00           H  
ATOM   2224  HB   PC    49      65.296   6.670  51.637  1.00  0.00           H  
ATOM   2225  O31  PC    49      66.701   6.083  53.069  1.00  0.00           O  
ATOM   2226  P31  PC    49      67.083   5.435  54.519  1.00  0.00           P  
ATOM   2227  O32  PC    49      67.439   3.859  54.355  1.00  0.00           O  
ATOM   2228  C31  PC    49      68.866   3.498  54.214  1.00  0.00           C  
ATOM   2229  H1A  PC    49      69.392   4.250  53.620  1.00  0.00           H  
ATOM   2230  H1B  PC    49      68.888   2.615  53.570  1.00  0.00           H  
ATOM   2231  C32  PC    49      69.465   3.096  55.561  1.00  0.00           C  
ATOM   2232  H2A  PC    49      69.444   3.971  56.212  1.00  0.00           H  
ATOM   2233  H2B  PC    49      70.528   2.889  55.429  1.00  0.00           H  
ATOM   2234  N31  PC    49      68.931   1.869  56.228  1.00  0.00           N  
ATOM   2235  C33  PC    49      67.617   2.137  56.858  1.00  0.00           C  
ATOM   2236  H3A  PC    49      67.261   1.308  57.472  1.00  0.00           H  
ATOM   2237  H3B  PC    49      66.904   2.287  56.046  1.00  0.00           H  
ATOM   2238  H3C  PC    49      67.726   3.048  57.449  1.00  0.00           H  
ATOM   2239  C34  PC    49      68.806   0.668  55.344  1.00  0.00           C  
ATOM   2240  H4A  PC    49      68.078   0.777  54.538  1.00  0.00           H  
ATOM   2241  H4B  PC    49      68.678  -0.158  56.046  1.00  0.00           H  
ATOM   2242  H4C  PC    49      69.797   0.588  54.895  1.00  0.00           H  
ATOM   2243  C35  PC    49      69.833   1.472  57.263  1.00  0.00           C  
ATOM   2244  H5A  PC    49      70.134   2.310  57.893  1.00  0.00           H  
ATOM   2245  H5B  PC    49      70.697   1.024  56.769  1.00  0.00           H  
ATOM   2246  H5C  PC    49      69.339   0.755  57.920  1.00  0.00           H  
ATOM   2247  O33  PC    49      68.314   6.177  54.852  1.00  0.00           O  
ATOM   2248  O34  PC    49      65.950   5.639  55.433  1.00  0.00           O  
ATOM   2249  O21  PC    49      66.036   3.998  51.320  1.00  0.00           O  
ATOM   2250  C21  PC    49      66.192   2.668  51.381  1.00  0.00           C  
ATOM   2251  O22  PC    49      65.408   1.863  51.945  1.00  0.00           O  
ATOM   2252  C12  OL    50      67.387   2.149  50.569  1.00  0.00           C  
ATOM   2253  H2R  OL    50      68.247   2.816  50.654  1.00  0.00           H  
ATOM   2254  H2S  OL    50      67.781   1.193  50.920  1.00  0.00           H  
ATOM   2255  C13  OL    50      67.026   1.974  49.090  1.00  0.00           C  
ATOM   2256  H3R  OL    50      66.640   2.942  48.765  1.00  0.00           H  
ATOM   2257  H3S  OL    50      67.799   1.699  48.369  1.00  0.00           H  
ATOM   2258  C14  OL    50      65.998   0.876  48.880  1.00  0.00           C  
ATOM   2259  H4R  OL    50      66.537  -0.056  49.061  1.00  0.00           H  
ATOM   2260  H4S  OL    50      65.166   0.984  49.580  1.00  0.00           H  
ATOM   2261  C15  OL    50      65.506   0.821  47.441  1.00  0.00           C  
ATOM   2262  H5R  OL    50      66.329   0.628  46.749  1.00  0.00           H  
ATOM   2263  H5S  OL    50      64.942  -0.114  47.409  1.00  0.00           H  
ATOM   2264  C16  OL    50      64.637   2.027  47.075  1.00  0.00           C  
ATOM   2265  H6R  OL    50      63.764   2.147  47.720  1.00  0.00           H  
ATOM   2266  H6S  OL    50      65.231   2.925  47.261  1.00  0.00           H  
ATOM   2267  C17  OL    50      64.288   1.769  45.612  1.00  0.00           C  
ATOM   2268  H7R  OL    50      65.239   1.484  45.158  1.00  0.00           H  
ATOM   2269  H7S  OL    50      63.613   0.911  45.619  1.00  0.00           H  
ATOM   2270  C18  OL    50      63.429   2.863  44.955  1.00  0.00           C  
ATOM   2271  H8R  OL    50      62.475   2.844  45.485  1.00  0.00           H  
ATOM   2272  H8S  OL    50      63.887   3.852  45.035  1.00  0.00           H  
ATOM   2273  C19  OL    50      63.206   2.449  43.503  1.00  0.00           C  
ATOM   2274  H9R  OL    50      63.578   1.446  43.314  1.00  0.00           H  
ATOM   2275 C110  OL    50      62.628   3.128  42.517  1.00  0.00           C  
ATOM   2276 H10R  OL    50      62.359   2.657  41.575  1.00  0.00           H  
ATOM   2277 C111  OL    50      62.008   4.474  42.712  1.00  0.00           C  
ATOM   2278 H11R  OL    50      61.921   4.750  43.765  1.00  0.00           H  
ATOM   2279 H11S  OL    50      62.631   5.284  42.328  1.00  0.00           H  
ATOM   2280 C112  OL    50      60.666   4.522  41.964  1.00  0.00           C  
ATOM   2281 H12R  OL    50      60.256   5.534  41.959  1.00  0.00           H  
ATOM   2282 H12S  OL    50      60.883   4.316  40.913  1.00  0.00           H  
ATOM   2283 C113  OL    50      59.589   3.524  42.331  1.00  0.00           C  
ATOM   2284 H13R  OL    50      60.014   2.527  42.199  1.00  0.00           H  
ATOM   2285 H13S  OL    50      59.043   3.668  43.266  1.00  0.00           H  
ATOM   2286 C114  OL    50      58.387   3.565  41.297  1.00  0.00           C  
ATOM   2287 H14R  OL    50      57.916   4.547  41.371  1.00  0.00           H  
ATOM   2288 H14S  OL    50      58.597   3.341  40.249  1.00  0.00           H  
ATOM   2289 C115  OL    50      57.358   2.429  41.719  1.00  0.00           C  
ATOM   2290 H15R  OL    50      57.764   1.424  41.588  1.00  0.00           H  
ATOM   2291 H15S  OL    50      57.002   2.555  42.743  1.00  0.00           H  
ATOM   2292 C116  OL    50      56.114   2.523  40.795  1.00  0.00           C  
ATOM   2293 H16R  OL    50      55.335   1.986  41.338  1.00  0.00           H  
ATOM   2294 H16S  OL    50      55.728   3.544  40.823  1.00  0.00           H  
ATOM   2295 C117  OL    50      56.302   1.953  39.380  1.00  0.00           C  
ATOM   2296 H17R  OL    50      55.447   2.174  38.737  1.00  0.00           H  
ATOM   2297 H17S  OL    50      57.164   2.471  38.956  1.00  0.00           H  
ATOM   2298 C118  OL    50      56.664   0.430  39.276  1.00  0.00           C  
ATOM   2299 H18R  OL    50      56.082  -0.171  39.977  1.00  0.00           H  
ATOM   2300 H18S  OL    50      57.746   0.390  39.417  1.00  0.00           H  
ATOM   2301 H18T  OL    50      56.476   0.021  38.281  1.00  0.00           H  
TER    2302       OL    50 
ATOM   2302 C116  PA    51      60.702  50.988  32.985  1.00  0.00           C  
ATOM   2303 H16R  PA    51      60.632  50.136  33.664  1.00  0.00           H  
ATOM   2304 H16S  PA    51      61.749  51.291  32.916  1.00  0.00           H  
ATOM   2305 H16T  PA    51      60.497  50.598  31.986  1.00  0.00           H  
ATOM   2306 C115  PA    51      59.592  52.039  33.331  1.00  0.00           C  
ATOM   2307 H15R  PA    51      58.576  51.654  33.225  1.00  0.00           H  
ATOM   2308 H15S  PA    51      59.619  52.826  32.575  1.00  0.00           H  
ATOM   2309 C114  PA    51      59.798  52.680  34.731  1.00  0.00           C  
ATOM   2310 H14R  PA    51      59.182  53.569  34.881  1.00  0.00           H  
ATOM   2311 H14S  PA    51      60.818  52.997  34.958  1.00  0.00           H  
ATOM   2312 C113  PA    51      59.386  51.756  35.978  1.00  0.00           C  
ATOM   2313 H13R  PA    51      60.025  50.873  36.051  1.00  0.00           H  
ATOM   2314 H13S  PA    51      58.372  51.354  35.925  1.00  0.00           H  
ATOM   2315 C112  PA    51      59.472  52.378  37.343  1.00  0.00           C  
ATOM   2316 H12R  PA    51      59.190  51.683  38.136  1.00  0.00           H  
ATOM   2317 H12S  PA    51      58.799  53.238  37.327  1.00  0.00           H  
ATOM   2318 C111  PA    51      60.819  53.082  37.623  1.00  0.00           C  
ATOM   2319 H11R  PA    51      60.917  53.961  36.982  1.00  0.00           H  
ATOM   2320 H11S  PA    51      61.668  52.452  37.351  1.00  0.00           H  
ATOM   2321 C110  PA    51      61.089  53.419  39.080  1.00  0.00           C  
ATOM   2322 H10R  PA    51      62.181  53.440  39.096  1.00  0.00           H  
ATOM   2323 H10S  PA    51      60.668  52.587  39.648  1.00  0.00           H  
ATOM   2324  C19  PA    51      60.535  54.753  39.604  1.00  0.00           C  
ATOM   2325  H9R  PA    51      59.446  54.816  39.542  1.00  0.00           H  
ATOM   2326  H9S  PA    51      60.847  55.584  38.968  1.00  0.00           H  
ATOM   2327  C18  PA    51      60.855  54.965  41.085  1.00  0.00           C  
ATOM   2328  H8R  PA    51      61.852  54.571  41.293  1.00  0.00           H  
ATOM   2329  H8S  PA    51      60.250  54.299  41.704  1.00  0.00           H  
ATOM   2330  C17  PA    51      60.749  56.484  41.567  1.00  0.00           C  
ATOM   2331  H7R  PA    51      59.731  56.710  41.893  1.00  0.00           H  
ATOM   2332  H7S  PA    51      60.986  57.148  40.733  1.00  0.00           H  
ATOM   2333  C16  PA    51      61.724  56.733  42.709  1.00  0.00           C  
ATOM   2334  H6R  PA    51      61.918  57.785  42.930  1.00  0.00           H  
ATOM   2335  H6S  PA    51      62.713  56.312  42.516  1.00  0.00           H  
ATOM   2336  C15  PA    51      61.171  56.064  43.974  1.00  0.00           C  
ATOM   2337  H5R  PA    51      60.698  55.123  43.686  1.00  0.00           H  
ATOM   2338  H5S  PA    51      60.298  56.634  44.297  1.00  0.00           H  
ATOM   2339  C14  PA    51      62.189  55.857  45.081  1.00  0.00           C  
ATOM   2340  H4R  PA    51      62.372  56.916  45.275  1.00  0.00           H  
ATOM   2341  H4S  PA    51      63.106  55.323  44.821  1.00  0.00           H  
ATOM   2342  C13  PA    51      61.482  55.331  46.335  1.00  0.00           C  
ATOM   2343  H3R  PA    51      60.573  55.904  46.527  1.00  0.00           H  
ATOM   2344  H3S  PA    51      62.250  55.521  47.087  1.00  0.00           H  
ATOM   2345  C12  PA    51      61.048  53.830  46.425  1.00  0.00           C  
ATOM   2346  H2R  PA    51      61.729  53.137  45.926  1.00  0.00           H  
ATOM   2347  H2S  PA    51      60.116  53.749  45.861  1.00  0.00           H  
ATOM   2348  C11  PS    52      60.822  53.463  47.877  1.00  0.00           C  
ATOM   2349  O12  PS    52      61.358  54.005  48.784  1.00  0.00           O  
ATOM   2350  O11  PS    52      59.899  52.521  48.086  1.00  0.00           O  
ATOM   2351  C1   PS    52      59.552  52.311  49.558  1.00  0.00           C  
ATOM   2352  HR   PS    52      60.465  52.000  50.072  1.00  0.00           H  
ATOM   2353  HS   PS    52      58.789  51.530  49.629  1.00  0.00           H  
ATOM   2354  C2   PS    52      58.795  53.520  50.163  1.00  0.00           C  
ATOM   2355  HX   PS    52      59.474  54.340  50.413  1.00  0.00           H  
ATOM   2356  C3   PS    52      58.129  53.222  51.509  1.00  0.00           C  
ATOM   2357  HA   PS    52      57.581  52.277  51.473  1.00  0.00           H  
ATOM   2358  HB   PS    52      57.412  54.016  51.734  1.00  0.00           H  
ATOM   2359  O31  PS    52      59.177  53.179  52.501  1.00  0.00           O  
ATOM   2360  P31  PS    52      59.366  54.394  53.483  1.00  0.00           P  
ATOM   2361  O32  PS    52      60.203  55.366  52.576  1.00  0.00           O  
ATOM   2362  C31  PS    52      61.650  55.230  52.395  1.00  0.00           C  
ATOM   2363  H1A  PS    52      61.868  54.269  51.923  1.00  0.00           H  
ATOM   2364  H1B  PS    52      62.088  55.418  53.379  1.00  0.00           H  
ATOM   2365  C32  PS    52      62.129  56.393  51.451  1.00  0.00           C  
ATOM   2366  H2A  PS    52      61.941  57.333  51.973  1.00  0.00           H  
ATOM   2367  N31  PS    52      61.474  56.409  50.091  1.00  0.00           N  
ATOM   2368 HN1A  PS    52      60.444  56.378  50.161  1.00  0.00           H  
ATOM   2369 HN1B  PS    52      61.819  57.242  49.586  1.00  0.00           H  
ATOM   2370 HN1C  PS    52      61.738  55.570  49.550  1.00  0.00           H  
ATOM   2371  C33  PS    52      63.650  56.313  51.311  1.00  0.00           C  
ATOM   2372  O33  PS    52      58.044  54.868  53.902  1.00  0.00           O  
ATOM   2373  O34  PS    52      60.183  53.870  54.587  1.00  0.00           O  
ATOM   2374  O21  PS    52      57.660  53.962  49.251  1.00  0.00           O  
ATOM   2375  C21  PS    52      57.445  55.239  49.013  1.00  0.00           C  
ATOM   2376  O22  PS    52      58.227  56.122  49.328  1.00  0.00           O  
ATOM   2377  O35  PS    52      64.111  56.374  50.282  1.00  0.00           O  
ATOM   2378  O36  PS    52      64.354  56.293  52.268  1.00  0.00           O  
ATOM   2379  C12  OL    53      56.101  55.462  48.376  1.00  0.00           C  
ATOM   2380  H2R  OL    53      55.959  54.823  47.503  1.00  0.00           H  
ATOM   2381  H2S  OL    53      55.459  55.130  49.195  1.00  0.00           H  
ATOM   2382  C13  OL    53      56.046  56.947  47.901  1.00  0.00           C  
ATOM   2383  H3R  OL    53      54.985  57.204  47.916  1.00  0.00           H  
ATOM   2384  H3S  OL    53      56.430  57.627  48.665  1.00  0.00           H  
ATOM   2385  C14  OL    53      56.761  57.100  46.554  1.00  0.00           C  
ATOM   2386  H4R  OL    53      57.778  56.726  46.692  1.00  0.00           H  
ATOM   2387  H4S  OL    53      56.305  56.470  45.787  1.00  0.00           H  
ATOM   2388  C15  OL    53      56.899  58.560  46.022  1.00  0.00           C  
ATOM   2389  H5R  OL    53      55.932  59.045  45.876  1.00  0.00           H  
ATOM   2390  H5S  OL    53      57.512  59.126  46.727  1.00  0.00           H  
ATOM   2391  C16  OL    53      57.648  58.628  44.668  1.00  0.00           C  
ATOM   2392  H6R  OL    53      57.677  59.641  44.263  1.00  0.00           H  
ATOM   2393  H6S  OL    53      58.670  58.244  44.672  1.00  0.00           H  
ATOM   2394  C17  OL    53      56.856  57.833  43.617  1.00  0.00           C  
ATOM   2395  H7R  OL    53      57.546  57.781  42.772  1.00  0.00           H  
ATOM   2396  H7S  OL    53      56.641  56.822  43.969  1.00  0.00           H  
ATOM   2397  C18  OL    53      55.524  58.459  43.184  1.00  0.00           C  
ATOM   2398  H8R  OL    53      54.850  58.691  44.011  1.00  0.00           H  
ATOM   2399  H8S  OL    53      55.679  59.387  42.631  1.00  0.00           H  
ATOM   2400  C19  OL    53      54.747  57.694  42.064  1.00  0.00           C  
ATOM   2401  H9R  OL    53      53.859  57.151  42.379  1.00  0.00           H  
ATOM   2402 C110  OL    53      54.890  57.806  40.745  1.00  0.00           C  
ATOM   2403 H10R  OL    53      54.224  57.301  40.051  1.00  0.00           H  
ATOM   2404 C111  OL    53      55.973  58.592  40.068  1.00  0.00           C  
ATOM   2405 H11R  OL    53      55.422  59.151  39.309  1.00  0.00           H  
ATOM   2406 H11S  OL    53      56.373  59.317  40.780  1.00  0.00           H  
ATOM   2407 C112  OL    53      57.095  57.695  39.455  1.00  0.00           C  
ATOM   2408 H12R  OL    53      57.757  57.467  40.293  1.00  0.00           H  
ATOM   2409 H12S  OL    53      56.690  56.717  39.185  1.00  0.00           H  
ATOM   2410 C113  OL    53      57.818  58.341  38.336  1.00  0.00           C  
ATOM   2411 H13R  OL    53      57.106  58.392  37.510  1.00  0.00           H  
ATOM   2412 H13S  OL    53      57.957  59.398  38.570  1.00  0.00           H  
ATOM   2413 C114  OL    53      59.219  57.704  37.865  1.00  0.00           C  
ATOM   2414 H14R  OL    53      59.857  57.606  38.745  1.00  0.00           H  
ATOM   2415 H14S  OL    53      58.995  56.700  37.499  1.00  0.00           H  
ATOM   2416 C115  OL    53      59.919  58.502  36.694  1.00  0.00           C  
ATOM   2417 H15R  OL    53      60.340  59.348  37.241  1.00  0.00           H  
ATOM   2418 H15S  OL    53      60.724  57.977  36.176  1.00  0.00           H  
ATOM   2419 C116  OL    53      58.952  58.847  35.530  1.00  0.00           C  
ATOM   2420 H16R  OL    53      58.093  59.444  35.844  1.00  0.00           H  
ATOM   2421 H16S  OL    53      59.454  59.516  34.828  1.00  0.00           H  
ATOM   2422 C117  OL    53      58.605  57.576  34.732  1.00  0.00           C  
ATOM   2423 H17R  OL    53      59.472  56.957  34.489  1.00  0.00           H  
ATOM   2424 H17S  OL    53      57.865  56.997  35.288  1.00  0.00           H  
ATOM   2425 C118  OL    53      57.972  57.924  33.353  1.00  0.00           C  
ATOM   2426 H18R  OL    53      58.791  58.398  32.808  1.00  0.00           H  
ATOM   2427 H18S  OL    53      57.066  58.509  33.525  1.00  0.00           H  
ATOM   2428 H18T  OL    53      57.701  57.024  32.796  1.00  0.00           H  
TER    2429       OL    53 
ATOM   2429 C116  PA    54      62.139  30.905  36.464  1.00  0.00           C  
ATOM   2430 H16R  PA    54      63.217  30.908  36.286  1.00  0.00           H  
ATOM   2431 H16S  PA    54      61.618  31.697  37.005  1.00  0.00           H  
ATOM   2432 H16T  PA    54      61.672  30.848  35.479  1.00  0.00           H  
ATOM   2433 C115  PA    54      61.839  29.531  37.108  1.00  0.00           C  
ATOM   2434 H15R  PA    54      62.289  28.789  36.445  1.00  0.00           H  
ATOM   2435 H15S  PA    54      60.759  29.524  36.946  1.00  0.00           H  
ATOM   2436 C114  PA    54      62.298  29.364  38.637  1.00  0.00           C  
ATOM   2437 H14R  PA    54      61.857  30.193  39.195  1.00  0.00           H  
ATOM   2438 H14S  PA    54      63.337  29.676  38.760  1.00  0.00           H  
ATOM   2439 C113  PA    54      62.092  27.944  39.155  1.00  0.00           C  
ATOM   2440 H13R  PA    54      62.911  27.269  38.897  1.00  0.00           H  
ATOM   2441 H13S  PA    54      61.165  27.631  38.670  1.00  0.00           H  
ATOM   2442 C112  PA    54      61.905  27.699  40.645  1.00  0.00           C  
ATOM   2443 H12R  PA    54      62.540  28.473  41.081  1.00  0.00           H  
ATOM   2444 H12S  PA    54      62.228  26.682  40.877  1.00  0.00           H  
ATOM   2445 C111  PA    54      60.515  27.978  41.086  1.00  0.00           C  
ATOM   2446 H11R  PA    54      59.800  27.368  40.529  1.00  0.00           H  
ATOM   2447 H11S  PA    54      60.103  28.964  40.861  1.00  0.00           H  
ATOM   2448 C110  PA    54      60.355  27.823  42.571  1.00  0.00           C  
ATOM   2449 H10R  PA    54      60.877  26.902  42.839  1.00  0.00           H  
ATOM   2450 H10S  PA    54      59.278  27.698  42.704  1.00  0.00           H  
ATOM   2451  C19  PA    54      60.818  28.924  43.563  1.00  0.00           C  
ATOM   2452  H9R  PA    54      60.227  29.826  43.390  1.00  0.00           H  
ATOM   2453  H9S  PA    54      61.867  29.162  43.374  1.00  0.00           H  
ATOM   2454  C18  PA    54      60.844  28.409  45.059  1.00  0.00           C  
ATOM   2455  H8R  PA    54      61.581  27.603  45.085  1.00  0.00           H  
ATOM   2456  H8S  PA    54      59.867  27.930  45.155  1.00  0.00           H  
ATOM   2457  C17  PA    54      61.132  29.459  46.206  1.00  0.00           C  
ATOM   2458  H7R  PA    54      60.524  30.366  46.181  1.00  0.00           H  
ATOM   2459  H7S  PA    54      62.188  29.722  46.124  1.00  0.00           H  
ATOM   2460  C16  PA    54      60.932  28.957  47.661  1.00  0.00           C  
ATOM   2461  H6R  PA    54      61.118  27.882  47.615  1.00  0.00           H  
ATOM   2462  H6S  PA    54      59.866  29.100  47.850  1.00  0.00           H  
ATOM   2463  C15  PA    54      61.989  29.580  48.598  1.00  0.00           C  
ATOM   2464  H5R  PA    54      61.746  30.641  48.684  1.00  0.00           H  
ATOM   2465  H5S  PA    54      62.988  29.417  48.188  1.00  0.00           H  
ATOM   2466  C14  PA    54      61.814  29.146  50.066  1.00  0.00           C  
ATOM   2467  H4R  PA    54      61.785  28.061  50.189  1.00  0.00           H  
ATOM   2468  H4S  PA    54      60.884  29.492  50.522  1.00  0.00           H  
ATOM   2469  C13  PA    54      63.018  29.505  50.916  1.00  0.00           C  
ATOM   2470  H3R  PA    54      63.888  29.475  50.256  1.00  0.00           H  
ATOM   2471  H3S  PA    54      63.141  28.759  51.703  1.00  0.00           H  
ATOM   2472  C12  PA    54      63.015  30.887  51.572  1.00  0.00           C  
ATOM   2473  H2R  PA    54      63.819  30.976  52.306  1.00  0.00           H  
ATOM   2474  H2S  PA    54      63.127  31.636  50.785  1.00  0.00           H  
ATOM   2475  C11  PC    55      61.770  31.201  52.346  1.00  0.00           C  
ATOM   2476  O12  PC    55      61.327  30.405  53.145  1.00  0.00           O  
ATOM   2477  O11  PC    55      61.100  32.215  51.866  1.00  0.00           O  
ATOM   2478  C1   PC    55      59.973  32.780  52.694  1.00  0.00           C  
ATOM   2479  HR   PC    55      59.321  31.931  52.913  1.00  0.00           H  
ATOM   2480  HS   PC    55      59.346  33.284  51.954  1.00  0.00           H  
ATOM   2481  C2   PC    55      60.485  33.623  53.859  1.00  0.00           C  
ATOM   2482  HX   PC    55      60.818  33.024  54.710  1.00  0.00           H  
ATOM   2483  C3   PC    55      59.299  34.412  54.504  1.00  0.00           C  
ATOM   2484  HA   PC    55      58.837  34.876  53.629  1.00  0.00           H  
ATOM   2485  HB   PC    55      59.754  35.212  55.094  1.00  0.00           H  
ATOM   2486  O31  PC    55      58.464  33.459  55.285  1.00  0.00           O  
ATOM   2487  P31  PC    55      58.542  33.085  56.793  1.00  0.00           P  
ATOM   2488  O32  PC    55      59.701  32.031  56.737  1.00  0.00           O  
ATOM   2489  C31  PC    55      59.524  30.643  56.385  1.00  0.00           C  
ATOM   2490  H1A  PC    55      60.170  30.555  55.508  1.00  0.00           H  
ATOM   2491  H1B  PC    55      58.480  30.486  56.103  1.00  0.00           H  
ATOM   2492  C32  PC    55      59.978  29.714  57.587  1.00  0.00           C  
ATOM   2493  H2A  PC    55      60.992  30.057  57.797  1.00  0.00           H  
ATOM   2494  H2B  PC    55      60.155  28.677  57.298  1.00  0.00           H  
ATOM   2495  N31  PC    55      59.212  29.704  58.867  1.00  0.00           N  
ATOM   2496  C33  PC    55      57.738  29.637  58.561  1.00  0.00           C  
ATOM   2497  H3A  PC    55      57.465  30.509  57.965  1.00  0.00           H  
ATOM   2498  H3B  PC    55      57.303  29.625  59.562  1.00  0.00           H  
ATOM   2499  H3C  PC    55      57.426  28.680  58.141  1.00  0.00           H  
ATOM   2500  C34  PC    55      59.516  28.512  59.655  1.00  0.00           C  
ATOM   2501  H4A  PC    55      60.595  28.542  59.817  1.00  0.00           H  
ATOM   2502  H4B  PC    55      59.432  27.643  59.000  1.00  0.00           H  
ATOM   2503  H4C  PC    55      58.825  28.390  60.490  1.00  0.00           H  
ATOM   2504  C35  PC    55      59.585  30.877  59.649  1.00  0.00           C  
ATOM   2505  H5A  PC    55      58.854  30.856  60.459  1.00  0.00           H  
ATOM   2506  H5B  PC    55      59.630  31.790  59.054  1.00  0.00           H  
ATOM   2507  H5C  PC    55      60.571  30.749  60.097  1.00  0.00           H  
ATOM   2508  O33  PC    55      59.059  34.184  57.624  1.00  0.00           O  
ATOM   2509  O34  PC    55      57.259  32.476  57.134  1.00  0.00           O  
ATOM   2510  O21  PC    55      61.446  34.597  53.399  1.00  0.00           O  
ATOM   2511  C21  PC    55      62.747  34.378  53.423  1.00  0.00           C  
ATOM   2512  O22  PC    55      63.218  33.347  53.767  1.00  0.00           O  
ATOM   2513  C12  OL    56      63.555  35.602  52.879  1.00  0.00           C  
ATOM   2514  H2R  OL    56      62.995  36.055  52.058  1.00  0.00           H  
ATOM   2515  H2S  OL    56      63.649  36.301  53.714  1.00  0.00           H  
ATOM   2516  C13  OL    56      64.981  35.285  52.431  1.00  0.00           C  
ATOM   2517  H3R  OL    56      65.427  36.281  52.392  1.00  0.00           H  
ATOM   2518  H3S  OL    56      65.495  34.792  53.259  1.00  0.00           H  
ATOM   2519  C14  OL    56      65.285  34.399  51.183  1.00  0.00           C  
ATOM   2520  H4R  OL    56      66.338  34.363  50.898  1.00  0.00           H  
ATOM   2521  H4S  OL    56      64.948  33.379  51.383  1.00  0.00           H  
ATOM   2522  C15  OL    56      64.328  34.562  49.946  1.00  0.00           C  
ATOM   2523  H5R  OL    56      63.293  34.383  50.246  1.00  0.00           H  
ATOM   2524  H5S  OL    56      64.486  35.597  49.638  1.00  0.00           H  
ATOM   2525  C16  OL    56      64.760  33.678  48.833  1.00  0.00           C  
ATOM   2526  H6R  OL    56      65.766  33.932  48.493  1.00  0.00           H  
ATOM   2527  H6S  OL    56      64.943  32.724  49.331  1.00  0.00           H  
ATOM   2528  C17  OL    56      63.710  33.597  47.705  1.00  0.00           C  
ATOM   2529  H7R  OL    56      62.793  33.068  47.972  1.00  0.00           H  
ATOM   2530  H7S  OL    56      63.506  34.588  47.295  1.00  0.00           H  
ATOM   2531  C18  OL    56      64.328  32.782  46.596  1.00  0.00           C  
ATOM   2532  H8R  OL    56      65.162  33.329  46.151  1.00  0.00           H  
ATOM   2533  H8S  OL    56      64.791  31.891  47.025  1.00  0.00           H  
ATOM   2534  C19  OL    56      63.272  32.427  45.544  1.00  0.00           C  
ATOM   2535  H9R  OL    56      62.502  31.726  45.854  1.00  0.00           H  
ATOM   2536 C110  OL    56      63.337  32.821  44.293  1.00  0.00           C  
ATOM   2537 H10R  OL    56      62.489  32.474  43.709  1.00  0.00           H  
ATOM   2538 C111  OL    56      64.353  33.722  43.626  1.00  0.00           C  
ATOM   2539 H11R  OL    56      63.751  34.486  43.129  1.00  0.00           H  
ATOM   2540 H11S  OL    56      65.013  34.200  44.353  1.00  0.00           H  
ATOM   2541 C112  OL    56      65.204  32.948  42.570  1.00  0.00           C  
ATOM   2542 H12R  OL    56      65.526  32.034  43.073  1.00  0.00           H  
ATOM   2543 H12S  OL    56      64.587  32.743  41.693  1.00  0.00           H  
ATOM   2544 C113  OL    56      66.351  33.805  41.979  1.00  0.00           C  
ATOM   2545 H13R  OL    56      66.044  34.841  41.822  1.00  0.00           H  
ATOM   2546 H13S  OL    56      67.123  33.756  42.750  1.00  0.00           H  
ATOM   2547 C114  OL    56      67.023  33.312  40.692  1.00  0.00           C  
ATOM   2548 H14R  OL    56      67.886  33.949  40.486  1.00  0.00           H  
ATOM   2549 H14S  OL    56      67.399  32.313  40.921  1.00  0.00           H  
ATOM   2550 C115  OL    56      66.050  33.118  39.511  1.00  0.00           C  
ATOM   2551 H15R  OL    56      65.432  32.245  39.729  1.00  0.00           H  
ATOM   2552 H15S  OL    56      65.365  33.967  39.461  1.00  0.00           H  
ATOM   2553 C116  OL    56      66.758  32.915  38.233  1.00  0.00           C  
ATOM   2554 H16R  OL    56      67.604  33.588  38.079  1.00  0.00           H  
ATOM   2555 H16S  OL    56      67.306  31.972  38.198  1.00  0.00           H  
ATOM   2556 C117  OL    56      65.889  32.961  37.034  1.00  0.00           C  
ATOM   2557 H17R  OL    56      65.310  32.038  36.954  1.00  0.00           H  
ATOM   2558 H17S  OL    56      65.151  33.764  37.097  1.00  0.00           H  
ATOM   2559 C118  OL    56      66.752  33.207  35.798  1.00  0.00           C  
ATOM   2560 H18R  OL    56      66.225  33.084  34.850  1.00  0.00           H  
ATOM   2561 H18S  OL    56      67.638  32.568  35.806  1.00  0.00           H  
ATOM   2562 H18T  OL    56      67.152  34.213  35.659  1.00  0.00           H  
TER    2563       OL    56 
ATOM   2563  C1  CHL    57      48.533  15.381  49.692  1.00  0.00           C  
ATOM   2564  H11 CHL    57      47.529  15.057  49.975  1.00  0.00           H  
ATOM   2565  H12 CHL    57      48.320  16.136  48.932  1.00  0.00           H  
ATOM   2566  C2  CHL    57      49.283  16.049  50.930  1.00  0.00           C  
ATOM   2567  H21 CHL    57      50.159  16.647  50.668  1.00  0.00           H  
ATOM   2568  H22 CHL    57      48.611  16.831  51.290  1.00  0.00           H  
ATOM   2569  C3  CHL    57      49.620  15.084  52.076  1.00  0.00           C  
ATOM   2570  H31 CHL    57      48.759  14.639  52.581  1.00  0.00           H  
ATOM   2571  C4  CHL    57      50.509  13.880  51.498  1.00  0.00           C  
ATOM   2572  H41 CHL    57      51.436  14.283  51.085  1.00  0.00           H  
ATOM   2573  H42 CHL    57      50.860  13.201  52.278  1.00  0.00           H  
ATOM   2574  C5  CHL    57      49.814  13.227  50.252  1.00  0.00           C  
ATOM   2575  C6  CHL    57      49.701  11.862  50.227  1.00  0.00           C  
ATOM   2576  H61 CHL    57      50.030  11.322  51.111  1.00  0.00           H  
ATOM   2577  C7  CHL    57      49.031  11.058  49.143  1.00  0.00           C  
ATOM   2578  H71 CHL    57      49.675  10.244  48.805  1.00  0.00           H  
ATOM   2579  H72 CHL    57      48.081  10.676  49.520  1.00  0.00           H  
ATOM   2580  C8  CHL    57      48.664  11.919  47.798  1.00  0.00           C  
ATOM   2581  H81 CHL    57      49.562  12.072  47.195  1.00  0.00           H  
ATOM   2582  C9  CHL    57      48.192  13.264  48.234  1.00  0.00           C  
ATOM   2583  H91 CHL    57      47.355  13.075  48.909  1.00  0.00           H  
ATOM   2584  C10 CHL    57      49.216  14.111  49.134  1.00  0.00           C  
ATOM   2585  C11 CHL    57      47.480  14.077  47.060  1.00  0.00           C  
ATOM   2586 H111 CHL    57      46.851  14.842  47.519  1.00  0.00           H  
ATOM   2587 H112 CHL    57      48.302  14.511  46.487  1.00  0.00           H  
ATOM   2588  C12 CHL    57      46.512  13.273  46.128  1.00  0.00           C  
ATOM   2589 H121 CHL    57      45.643  13.014  46.738  1.00  0.00           H  
ATOM   2590 H122 CHL    57      46.202  13.925  45.309  1.00  0.00           H  
ATOM   2591  C13 CHL    57      47.208  11.976  45.632  1.00  0.00           C  
ATOM   2592  C14 CHL    57      47.606  11.239  46.916  1.00  0.00           C  
ATOM   2593 H141 CHL    57      46.653  11.197  47.447  1.00  0.00           H  
ATOM   2594  C15 CHL    57      47.798   9.786  46.588  1.00  0.00           C  
ATOM   2595 H151 CHL    57      48.852   9.698  46.315  1.00  0.00           H  
ATOM   2596 H152 CHL    57      47.661   9.138  47.456  1.00  0.00           H  
ATOM   2597  C16 CHL    57      47.044   9.583  45.321  1.00  0.00           C  
ATOM   2598 H161 CHL    57      47.770   9.295  44.557  1.00  0.00           H  
ATOM   2599 H162 CHL    57      46.319   8.796  45.533  1.00  0.00           H  
ATOM   2600  C17 CHL    57      46.324  10.948  44.948  1.00  0.00           C  
ATOM   2601 H171 CHL    57      45.360  10.997  45.458  1.00  0.00           H  
ATOM   2602  C18 CHL    57      48.488  12.293  44.757  1.00  0.00           C  
ATOM   2603 H181 CHL    57      48.257  12.857  43.850  1.00  0.00           H  
ATOM   2604 H182 CHL    57      49.012  11.383  44.458  1.00  0.00           H  
ATOM   2605 H183 CHL    57      49.231  12.906  45.271  1.00  0.00           H  
ATOM   2606  C19 CHL    57      50.398  14.591  48.288  1.00  0.00           C  
ATOM   2607 H191 CHL    57      51.036  13.766  47.963  1.00  0.00           H  
ATOM   2608 H192 CHL    57      51.043  15.172  48.950  1.00  0.00           H  
ATOM   2609 H193 CHL    57      50.051  15.211  47.459  1.00  0.00           H  
ATOM   2610  C20 CHL    57      46.146  11.130  43.406  1.00  0.00           C  
ATOM   2611 H201 CHL    57      47.148  11.111  42.971  1.00  0.00           H  
ATOM   2612  C21 CHL    57      45.451  12.373  42.885  1.00  0.00           C  
ATOM   2613 H211 CHL    57      45.954  12.756  41.995  1.00  0.00           H  
ATOM   2614 H212 CHL    57      45.492  13.208  43.587  1.00  0.00           H  
ATOM   2615 H213 CHL    57      44.407  12.226  42.598  1.00  0.00           H  
ATOM   2616  C22 CHL    57      45.517   9.928  42.746  1.00  0.00           C  
ATOM   2617 H221 CHL    57      46.069   9.048  43.082  1.00  0.00           H  
ATOM   2618 H222 CHL    57      44.467   9.839  43.033  1.00  0.00           H  
ATOM   2619  C23 CHL    57      45.638   9.842  41.223  1.00  0.00           C  
ATOM   2620 H231 CHL    57      45.247  10.677  40.639  1.00  0.00           H  
ATOM   2621 H232 CHL    57      46.722   9.859  41.097  1.00  0.00           H  
ATOM   2622  C24 CHL    57      44.822   8.646  40.718  1.00  0.00           C  
ATOM   2623 H241 CHL    57      44.601   7.863  41.447  1.00  0.00           H  
ATOM   2624 H242 CHL    57      43.875   8.985  40.294  1.00  0.00           H  
ATOM   2625  C25 CHL    57      45.502   7.907  39.567  1.00  0.00           C  
ATOM   2626 H251 CHL    57      46.370   7.392  39.982  1.00  0.00           H  
ATOM   2627  C26 CHL    57      44.594   6.724  39.087  1.00  0.00           C  
ATOM   2628 H261 CHL    57      44.428   5.973  39.862  1.00  0.00           H  
ATOM   2629 H262 CHL    57      45.181   5.949  38.589  1.00  0.00           H  
ATOM   2630 H263 CHL    57      43.751   7.000  38.450  1.00  0.00           H  
ATOM   2631  C27 CHL    57      45.888   8.874  38.503  1.00  0.00           C  
ATOM   2632 H271 CHL    57      44.984   9.373  38.147  1.00  0.00           H  
ATOM   2633 H272 CHL    57      46.272   8.320  37.643  1.00  0.00           H  
ATOM   2634 H273 CHL    57      46.692   9.573  38.740  1.00  0.00           H  
ATOM   2635  O1  CHL    57      50.464  15.751  52.934  1.00  0.00           O  
ATOM   2636  HO1 CHL    57      49.973  16.474  53.364  1.00  0.00           H  
TER    2637      CHL    57 
ATOM   2637 C116  PA    58       8.796  44.876  36.743  1.00  0.00           C  
ATOM   2638 H16R  PA    58       8.349  45.013  35.756  1.00  0.00           H  
ATOM   2639 H16S  PA    58       9.055  43.826  36.890  1.00  0.00           H  
ATOM   2640 H16T  PA    58       9.735  45.403  36.929  1.00  0.00           H  
ATOM   2641 C115  PA    58       7.827  45.387  37.795  1.00  0.00           C  
ATOM   2642 H15R  PA    58       6.843  44.925  37.694  1.00  0.00           H  
ATOM   2643 H15S  PA    58       7.700  46.470  37.728  1.00  0.00           H  
ATOM   2644 C114  PA    58       8.311  44.916  39.197  1.00  0.00           C  
ATOM   2645 H14R  PA    58       9.253  45.414  39.435  1.00  0.00           H  
ATOM   2646 H14S  PA    58       8.605  43.871  39.079  1.00  0.00           H  
ATOM   2647 C113  PA    58       7.250  45.280  40.324  1.00  0.00           C  
ATOM   2648 H13R  PA    58       6.283  44.827  40.095  1.00  0.00           H  
ATOM   2649 H13S  PA    58       7.173  46.367  40.258  1.00  0.00           H  
ATOM   2650 C112  PA    58       7.710  44.581  41.687  1.00  0.00           C  
ATOM   2651 H12R  PA    58       8.703  44.907  42.001  1.00  0.00           H  
ATOM   2652 H12S  PA    58       7.754  43.501  41.531  1.00  0.00           H  
ATOM   2653 C111  PA    58       6.662  44.826  42.799  1.00  0.00           C  
ATOM   2654 H11R  PA    58       5.815  44.150  42.662  1.00  0.00           H  
ATOM   2655 H11S  PA    58       6.296  45.853  42.848  1.00  0.00           H  
ATOM   2656 C110  PA    58       7.027  44.310  44.239  1.00  0.00           C  
ATOM   2657 H10R  PA    58       8.091  44.390  44.469  1.00  0.00           H  
ATOM   2658 H10S  PA    58       6.746  43.256  44.280  1.00  0.00           H  
ATOM   2659  C19  PA    58       6.220  45.170  45.205  1.00  0.00           C  
ATOM   2660  H9R  PA    58       5.239  44.950  44.780  1.00  0.00           H  
ATOM   2661  H9S  PA    58       6.485  46.194  44.935  1.00  0.00           H  
ATOM   2662  C18  PA    58       6.141  44.858  46.683  1.00  0.00           C  
ATOM   2663  H8R  PA    58       6.124  43.777  46.837  1.00  0.00           H  
ATOM   2664  H8S  PA    58       5.277  45.312  47.173  1.00  0.00           H  
ATOM   2665  C17  PA    58       7.459  45.434  47.209  1.00  0.00           C  
ATOM   2666  H7R  PA    58       7.498  46.523  47.129  1.00  0.00           H  
ATOM   2667  H7S  PA    58       8.237  45.070  46.536  1.00  0.00           H  
ATOM   2668  C16  PA    58       7.747  44.876  48.702  1.00  0.00           C  
ATOM   2669  H6R  PA    58       8.755  45.241  48.911  1.00  0.00           H  
ATOM   2670  H6S  PA    58       7.723  43.784  48.696  1.00  0.00           H  
ATOM   2671  C15  PA    58       6.812  45.468  49.820  1.00  0.00           C  
ATOM   2672  H5R  PA    58       5.927  44.832  49.755  1.00  0.00           H  
ATOM   2673  H5S  PA    58       6.726  46.540  49.630  1.00  0.00           H  
ATOM   2674  C14  PA    58       7.422  45.343  51.240  1.00  0.00           C  
ATOM   2675  H4R  PA    58       7.634  44.277  51.345  1.00  0.00           H  
ATOM   2676  H4S  PA    58       6.687  45.626  51.997  1.00  0.00           H  
ATOM   2677  C13  PA    58       8.726  46.144  51.483  1.00  0.00           C  
ATOM   2678  H3R  PA    58       9.401  45.934  50.650  1.00  0.00           H  
ATOM   2679  H3S  PA    58       9.213  45.896  52.428  1.00  0.00           H  
ATOM   2680  C12  PA    58       8.588  47.653  51.526  1.00  0.00           C  
ATOM   2681  H2R  PA    58       8.406  47.968  50.496  1.00  0.00           H  
ATOM   2682  H2S  PA    58       9.550  48.035  51.875  1.00  0.00           H  
ATOM   2683  C11  PE    59       7.612  48.136  52.546  1.00  0.00           C  
ATOM   2684  O12  PE    59       7.521  47.664  53.665  1.00  0.00           O  
ATOM   2685  O11  PE    59       6.822  49.155  52.029  1.00  0.00           O  
ATOM   2686  C1   PE    59       5.546  49.422  52.681  1.00  0.00           C  
ATOM   2687  HR   PE    59       5.369  50.493  52.558  1.00  0.00           H  
ATOM   2688  HS   PE    59       5.542  49.072  53.716  1.00  0.00           H  
ATOM   2689  C2   PE    59       4.303  48.721  52.048  1.00  0.00           C  
ATOM   2690  HX   PE    59       3.442  49.383  52.169  1.00  0.00           H  
ATOM   2691  C3   PE    59       3.914  47.449  52.835  1.00  0.00           C  
ATOM   2692  HA   PE    59       4.687  46.696  52.662  1.00  0.00           H  
ATOM   2693  HB   PE    59       2.926  47.075  52.553  1.00  0.00           H  
ATOM   2694  O31  PE    59       3.801  47.611  54.272  1.00  0.00           O  
ATOM   2695  P31  PE    59       2.705  48.469  54.952  1.00  0.00           P  
ATOM   2696  O32  PE    59       1.513  47.474  55.111  1.00  0.00           O  
ATOM   2697  C31  PE    59       1.521  46.168  55.786  1.00  0.00           C  
ATOM   2698  H1A  PE    59       0.474  46.085  56.091  1.00  0.00           H  
ATOM   2699  H1B  PE    59       2.253  46.167  56.597  1.00  0.00           H  
ATOM   2700  C32  PE    59       1.951  45.138  54.710  1.00  0.00           C  
ATOM   2701  H2A  PE    59       2.973  45.316  54.371  1.00  0.00           H  
ATOM   2702  H2B  PE    59       2.072  44.136  55.124  1.00  0.00           H  
ATOM   2703  N31  PE    59       1.060  44.972  53.540  1.00  0.00           N  
ATOM   2704 HN1A  PE    59       0.063  45.103  53.778  1.00  0.00           H  
ATOM   2705 HN1B  PE    59       1.306  45.683  52.832  1.00  0.00           H  
ATOM   2706 HN1C  PE    59       1.041  44.049  53.076  1.00  0.00           H  
ATOM   2707  O33  PE    59       3.253  48.776  56.259  1.00  0.00           O  
ATOM   2708  O34  PE    59       2.255  49.546  54.034  1.00  0.00           O  
ATOM   2709  O21  PE    59       4.605  48.348  50.640  1.00  0.00           O  
ATOM   2710  C21  PE    59       4.925  49.264  49.766  1.00  0.00           C  
ATOM   2711  O22  PE    59       4.746  50.435  49.892  1.00  0.00           O  
ATOM   2712  C12  OL    60       5.447  48.704  48.431  1.00  0.00           C  
ATOM   2713  H2R  OL    60       6.517  48.516  48.536  1.00  0.00           H  
ATOM   2714  H2S  OL    60       4.926  47.752  48.311  1.00  0.00           H  
ATOM   2715  C13  OL    60       5.127  49.568  47.172  1.00  0.00           C  
ATOM   2716  H3R  OL    60       4.045  49.674  47.067  1.00  0.00           H  
ATOM   2717  H3S  OL    60       5.680  50.491  47.353  1.00  0.00           H  
ATOM   2718  C14  OL    60       5.545  48.913  45.856  1.00  0.00           C  
ATOM   2719  H4R  OL    60       6.634  48.862  45.784  1.00  0.00           H  
ATOM   2720  H4S  OL    60       5.155  47.894  45.819  1.00  0.00           H  
ATOM   2721  C15  OL    60       5.001  49.774  44.702  1.00  0.00           C  
ATOM   2722  H5R  OL    60       3.915  49.838  44.605  1.00  0.00           H  
ATOM   2723  H5S  OL    60       5.317  50.818  44.751  1.00  0.00           H  
ATOM   2724  C16  OL    60       5.426  49.206  43.242  1.00  0.00           C  
ATOM   2725  H6R  OL    60       6.517  49.152  43.215  1.00  0.00           H  
ATOM   2726  H6S  OL    60       4.953  48.229  43.125  1.00  0.00           H  
ATOM   2727  C17  OL    60       5.021  50.366  42.190  1.00  0.00           C  
ATOM   2728  H7R  OL    60       3.953  50.588  42.154  1.00  0.00           H  
ATOM   2729  H7S  OL    60       5.516  51.286  42.507  1.00  0.00           H  
ATOM   2730  C18  OL    60       5.387  49.910  40.779  1.00  0.00           C  
ATOM   2731  H8R  OL    60       4.829  48.975  40.690  1.00  0.00           H  
ATOM   2732  H8S  OL    60       5.109  50.640  40.016  1.00  0.00           H  
ATOM   2733  C19  OL    60       6.761  49.392  40.594  1.00  0.00           C  
ATOM   2734  H9R  OL    60       7.078  48.629  41.300  1.00  0.00           H  
ATOM   2735 C110  OL    60       7.520  49.642  39.508  1.00  0.00           C  
ATOM   2736 H10R  OL    60       8.268  48.863  39.388  1.00  0.00           H  
ATOM   2737 C111  OL    60       7.386  50.695  38.468  1.00  0.00           C  
ATOM   2738 H11R  OL    60       6.809  51.518  38.896  1.00  0.00           H  
ATOM   2739 H11S  OL    60       8.390  51.007  38.175  1.00  0.00           H  
ATOM   2740 C112  OL    60       6.559  50.259  37.248  1.00  0.00           C  
ATOM   2741 H12R  OL    60       6.991  49.366  36.792  1.00  0.00           H  
ATOM   2742 H12S  OL    60       5.547  49.897  37.440  1.00  0.00           H  
ATOM   2743 C113  OL    60       6.600  51.438  36.214  1.00  0.00           C  
ATOM   2744 H13R  OL    60       6.209  52.344  36.680  1.00  0.00           H  
ATOM   2745 H13S  OL    60       7.635  51.683  35.963  1.00  0.00           H  
ATOM   2746 C114  OL    60       5.680  51.436  34.994  1.00  0.00           C  
ATOM   2747 H14R  OL    60       5.895  50.525  34.431  1.00  0.00           H  
ATOM   2748 H14S  OL    60       4.644  51.495  35.336  1.00  0.00           H  
ATOM   2749 C115  OL    60       5.908  52.594  34.137  1.00  0.00           C  
ATOM   2750 H15R  OL    60       5.447  53.526  34.472  1.00  0.00           H  
ATOM   2751 H15S  OL    60       6.995  52.675  34.076  1.00  0.00           H  
ATOM   2752 C116  OL    60       5.288  52.231  32.747  1.00  0.00           C  
ATOM   2753 H16R  OL    60       5.978  51.633  32.147  1.00  0.00           H  
ATOM   2754 H16S  OL    60       4.446  51.540  32.828  1.00  0.00           H  
ATOM   2755 C117  OL    60       4.861  53.475  31.891  1.00  0.00           C  
ATOM   2756 H17R  OL    60       4.515  53.254  30.879  1.00  0.00           H  
ATOM   2757 H17S  OL    60       3.980  53.827  32.431  1.00  0.00           H  
ATOM   2758 C118  OL    60       5.932  54.559  31.679  1.00  0.00           C  
ATOM   2759 H18R  OL    60       5.568  55.369  31.043  1.00  0.00           H  
ATOM   2760 H18S  OL    60       6.900  54.128  31.416  1.00  0.00           H  
ATOM   2761 H18T  OL    60       6.084  55.048  32.643  1.00  0.00           H  
TER    2762       OL    60 
ATOM   2762 C116  PA    61      83.741  57.433  34.360  1.00  0.00           C  
ATOM   2763 H16R  PA    61      84.606  57.948  34.783  1.00  0.00           H  
ATOM   2764 H16S  PA    61      83.839  57.273  33.284  1.00  0.00           H  
ATOM   2765 H16T  PA    61      83.778  56.440  34.812  1.00  0.00           H  
ATOM   2766 C115  PA    61      82.454  58.313  34.591  1.00  0.00           C  
ATOM   2767 H15R  PA    61      81.588  57.770  34.208  1.00  0.00           H  
ATOM   2768 H15S  PA    61      82.545  59.271  34.074  1.00  0.00           H  
ATOM   2769 C114  PA    61      82.349  58.571  36.054  1.00  0.00           C  
ATOM   2770 H14R  PA    61      83.133  59.258  36.380  1.00  0.00           H  
ATOM   2771 H14S  PA    61      82.501  57.667  36.647  1.00  0.00           H  
ATOM   2772 C113  PA    61      81.012  59.261  36.490  1.00  0.00           C  
ATOM   2773 H13R  PA    61      80.126  58.806  36.041  1.00  0.00           H  
ATOM   2774 H13S  PA    61      81.092  60.262  36.060  1.00  0.00           H  
ATOM   2775 C112  PA    61      80.877  59.444  37.992  1.00  0.00           C  
ATOM   2776 H12R  PA    61      81.602  60.150  38.403  1.00  0.00           H  
ATOM   2777 H12S  PA    61      81.014  58.487  38.500  1.00  0.00           H  
ATOM   2778 C111  PA    61      79.537  60.069  38.311  1.00  0.00           C  
ATOM   2779 H11R  PA    61      78.750  59.329  38.150  1.00  0.00           H  
ATOM   2780 H11S  PA    61      79.406  60.929  37.651  1.00  0.00           H  
ATOM   2781 C110  PA    61      79.396  60.475  39.728  1.00  0.00           C  
ATOM   2782 H10R  PA    61      80.088  61.274  40.004  1.00  0.00           H  
ATOM   2783 H10S  PA    61      79.735  59.629  40.330  1.00  0.00           H  
ATOM   2784  C19  PA    61      77.914  60.750  40.244  1.00  0.00           C  
ATOM   2785  H9R  PA    61      77.398  59.787  40.267  1.00  0.00           H  
ATOM   2786  H9S  PA    61      77.390  61.455  39.596  1.00  0.00           H  
ATOM   2787  C18  PA    61      78.028  61.304  41.684  1.00  0.00           C  
ATOM   2788  H8R  PA    61      77.041  61.537  42.090  1.00  0.00           H  
ATOM   2789  H8S  PA    61      78.458  62.307  41.643  1.00  0.00           H  
ATOM   2790  C17  PA    61      78.815  60.454  42.679  1.00  0.00           C  
ATOM   2791  H7R  PA    61      79.836  60.259  42.343  1.00  0.00           H  
ATOM   2792  H7S  PA    61      78.368  59.458  42.708  1.00  0.00           H  
ATOM   2793  C16  PA    61      78.906  61.015  44.093  1.00  0.00           C  
ATOM   2794  H6R  PA    61      79.437  61.935  43.841  1.00  0.00           H  
ATOM   2795  H6S  PA    61      79.612  60.451  44.707  1.00  0.00           H  
ATOM   2796  C15  PA    61      77.570  61.328  44.705  1.00  0.00           C  
ATOM   2797  H5R  PA    61      76.803  61.745  44.050  1.00  0.00           H  
ATOM   2798  H5S  PA    61      77.927  62.072  45.420  1.00  0.00           H  
ATOM   2799  C14  PA    61      76.982  60.216  45.566  1.00  0.00           C  
ATOM   2800  H4R  PA    61      76.512  59.444  44.954  1.00  0.00           H  
ATOM   2801  H4S  PA    61      76.182  60.701  46.130  1.00  0.00           H  
ATOM   2802  C13  PA    61      77.926  59.610  46.626  1.00  0.00           C  
ATOM   2803  H3R  PA    61      78.365  60.455  47.160  1.00  0.00           H  
ATOM   2804  H3S  PA    61      78.798  59.110  46.200  1.00  0.00           H  
ATOM   2805  C12  PA    61      77.129  58.635  47.549  1.00  0.00           C  
ATOM   2806  H2R  PA    61      76.857  57.839  46.852  1.00  0.00           H  
ATOM   2807  H2S  PA    61      76.201  59.092  47.899  1.00  0.00           H  
ATOM   2808  C11  PS    62      77.927  58.035  48.695  1.00  0.00           C  
ATOM   2809  O12  PS    62      78.936  58.581  49.218  1.00  0.00           O  
ATOM   2810  O11  PS    62      77.251  56.970  49.087  1.00  0.00           O  
ATOM   2811  C1   PS    62      77.759  56.394  50.377  1.00  0.00           C  
ATOM   2812  HR   PS    62      77.125  56.812  51.163  1.00  0.00           H  
ATOM   2813  HS   PS    62      78.776  56.691  50.647  1.00  0.00           H  
ATOM   2814  C2   PS    62      77.767  54.817  50.452  1.00  0.00           C  
ATOM   2815  HX   PS    62      76.731  54.472  50.515  1.00  0.00           H  
ATOM   2816  C3   PS    62      78.549  54.429  51.648  1.00  0.00           C  
ATOM   2817  HA   PS    62      79.568  54.801  51.514  1.00  0.00           H  
ATOM   2818  HB   PS    62      78.555  53.337  51.699  1.00  0.00           H  
ATOM   2819  O31  PS    62      78.004  54.939  52.871  1.00  0.00           O  
ATOM   2820  P31  PS    62      76.594  54.580  53.534  1.00  0.00           P  
ATOM   2821  O32  PS    62      75.640  55.735  53.035  1.00  0.00           O  
ATOM   2822  C31  PS    62      75.757  57.029  53.679  1.00  0.00           C  
ATOM   2823  H1A  PS    62      75.862  57.715  52.835  1.00  0.00           H  
ATOM   2824  H1B  PS    62      76.684  57.042  54.256  1.00  0.00           H  
ATOM   2825  C32  PS    62      74.496  57.167  54.538  1.00  0.00           C  
ATOM   2826  H2A  PS    62      74.498  56.207  55.056  1.00  0.00           H  
ATOM   2827  N31  PS    62      73.170  57.210  53.734  1.00  0.00           N  
ATOM   2828 HN1A  PS    62      72.971  56.296  53.297  1.00  0.00           H  
ATOM   2829 HN1B  PS    62      72.332  57.383  54.313  1.00  0.00           H  
ATOM   2830 HN1C  PS    62      73.297  57.999  53.080  1.00  0.00           H  
ATOM   2831  C33  PS    62      74.605  58.153  55.684  1.00  0.00           C  
ATOM   2832  O33  PS    62      76.081  53.361  52.991  1.00  0.00           O  
ATOM   2833  O34  PS    62      76.653  54.669  55.002  1.00  0.00           O  
ATOM   2834  O21  PS    62      78.378  54.342  49.266  1.00  0.00           O  
ATOM   2835  C21  PS    62      78.042  53.141  48.866  1.00  0.00           C  
ATOM   2836  O22  PS    62      77.436  52.381  49.580  1.00  0.00           O  
ATOM   2837  O35  PS    62      75.525  57.871  56.415  1.00  0.00           O  
ATOM   2838  O36  PS    62      73.714  58.888  55.962  1.00  0.00           O  
ATOM   2839  C12  OL    63      78.452  52.957  47.464  1.00  0.00           C  
ATOM   2840  H2R  OL    63      79.026  53.834  47.159  1.00  0.00           H  
ATOM   2841  H2S  OL    63      79.190  52.157  47.556  1.00  0.00           H  
ATOM   2842  C13  OL    63      77.252  52.650  46.526  1.00  0.00           C  
ATOM   2843  H3R  OL    63      76.849  51.640  46.629  1.00  0.00           H  
ATOM   2844  H3S  OL    63      76.464  53.374  46.745  1.00  0.00           H  
ATOM   2845  C14  OL    63      77.742  52.797  45.078  1.00  0.00           C  
ATOM   2846  H4R  OL    63      78.173  53.800  45.055  1.00  0.00           H  
ATOM   2847  H4S  OL    63      78.610  52.142  44.976  1.00  0.00           H  
ATOM   2848  C15  OL    63      76.774  52.460  43.915  1.00  0.00           C  
ATOM   2849  H5R  OL    63      76.349  51.454  43.922  1.00  0.00           H  
ATOM   2850  H5S  OL    63      75.909  53.120  44.006  1.00  0.00           H  
ATOM   2851  C16  OL    63      77.328  52.664  42.531  1.00  0.00           C  
ATOM   2852  H6R  OL    63      77.723  53.681  42.572  1.00  0.00           H  
ATOM   2853  H6S  OL    63      78.244  52.084  42.398  1.00  0.00           H  
ATOM   2854  C17  OL    63      76.292  52.272  41.422  1.00  0.00           C  
ATOM   2855  H7R  OL    63      76.063  51.220  41.604  1.00  0.00           H  
ATOM   2856  H7S  OL    63      75.367  52.847  41.506  1.00  0.00           H  
ATOM   2857  C18  OL    63      77.033  52.403  40.043  1.00  0.00           C  
ATOM   2858  H8R  OL    63      76.294  52.570  39.255  1.00  0.00           H  
ATOM   2859  H8S  OL    63      77.725  53.244  40.117  1.00  0.00           H  
ATOM   2860  C19  OL    63      77.962  51.183  39.734  1.00  0.00           C  
ATOM   2861  H9R  OL    63      78.986  51.306  40.076  1.00  0.00           H  
ATOM   2862 C110  OL    63      77.663  50.157  38.924  1.00  0.00           C  
ATOM   2863 H10R  OL    63      78.459  49.457  38.681  1.00  0.00           H  
ATOM   2864 C111  OL    63      76.331  49.891  38.289  1.00  0.00           C  
ATOM   2865 H11R  OL    63      75.728  50.801  38.248  1.00  0.00           H  
ATOM   2866 H11S  OL    63      76.520  49.627  37.246  1.00  0.00           H  
ATOM   2867 C112  OL    63      75.604  48.668  38.799  1.00  0.00           C  
ATOM   2868 H12R  OL    63      76.250  47.849  39.123  1.00  0.00           H  
ATOM   2869 H12S  OL    63      75.140  49.075  39.700  1.00  0.00           H  
ATOM   2870 C113  OL    63      74.484  48.039  37.917  1.00  0.00           C  
ATOM   2871 H13R  OL    63      73.835  47.431  38.550  1.00  0.00           H  
ATOM   2872 H13S  OL    63      73.874  48.787  37.407  1.00  0.00           H  
ATOM   2873 C114  OL    63      75.065  47.053  36.889  1.00  0.00           C  
ATOM   2874 H14R  OL    63      75.330  47.519  35.938  1.00  0.00           H  
ATOM   2875 H14S  OL    63      76.003  46.518  37.051  1.00  0.00           H  
ATOM   2876 C115  OL    63      73.925  46.063  36.481  1.00  0.00           C  
ATOM   2877 H15R  OL    63      73.423  45.560  37.310  1.00  0.00           H  
ATOM   2878 H15S  OL    63      73.124  46.567  35.936  1.00  0.00           H  
ATOM   2879 C116  OL    63      74.421  44.925  35.631  1.00  0.00           C  
ATOM   2880 H16R  OL    63      74.895  45.223  34.694  1.00  0.00           H  
ATOM   2881 H16S  OL    63      75.037  44.212  36.183  1.00  0.00           H  
ATOM   2882 C117  OL    63      73.241  44.019  35.206  1.00  0.00           C  
ATOM   2883 H17R  OL    63      72.451  44.598  34.722  1.00  0.00           H  
ATOM   2884 H17S  OL    63      73.524  43.400  34.352  1.00  0.00           H  
ATOM   2885 C118  OL    63      72.591  43.112  36.226  1.00  0.00           C  
ATOM   2886 H18R  OL    63      72.276  43.629  37.134  1.00  0.00           H  
ATOM   2887 H18S  OL    63      73.281  42.299  36.465  1.00  0.00           H  
ATOM   2888 H18T  OL    63      71.727  42.675  35.720  1.00  0.00           H  
TER    2889       OL    63 
ATOM   2889 C116  PA    64      23.953  45.282  38.999  1.00  0.00           C  
ATOM   2890 H16R  PA    64      23.737  44.255  39.303  1.00  0.00           H  
ATOM   2891 H16S  PA    64      25.040  45.251  39.101  1.00  0.00           H  
ATOM   2892 H16T  PA    64      23.628  45.365  37.960  1.00  0.00           H  
ATOM   2893 C115  PA    64      23.347  46.383  39.952  1.00  0.00           C  
ATOM   2894 H15R  PA    64      22.265  46.402  39.808  1.00  0.00           H  
ATOM   2895 H15S  PA    64      23.797  47.366  39.792  1.00  0.00           H  
ATOM   2896 C114  PA    64      23.784  45.909  41.379  1.00  0.00           C  
ATOM   2897 H14R  PA    64      24.822  45.588  41.480  1.00  0.00           H  
ATOM   2898 H14S  PA    64      23.215  45.015  41.643  1.00  0.00           H  
ATOM   2899 C113  PA    64      23.518  47.015  42.456  1.00  0.00           C  
ATOM   2900 H13R  PA    64      22.464  47.298  42.417  1.00  0.00           H  
ATOM   2901 H13S  PA    64      24.160  47.840  42.141  1.00  0.00           H  
ATOM   2902 C112  PA    64      23.811  46.640  43.906  1.00  0.00           C  
ATOM   2903 H12R  PA    64      24.878  46.408  43.924  1.00  0.00           H  
ATOM   2904 H12S  PA    64      23.380  45.671  44.165  1.00  0.00           H  
ATOM   2905 C111  PA    64      23.580  47.820  44.898  1.00  0.00           C  
ATOM   2906 H11R  PA    64      22.517  48.063  44.838  1.00  0.00           H  
ATOM   2907 H11S  PA    64      24.186  48.652  44.533  1.00  0.00           H  
ATOM   2908 C110  PA    64      24.038  47.313  46.372  1.00  0.00           C  
ATOM   2909 H10R  PA    64      25.080  46.988  46.410  1.00  0.00           H  
ATOM   2910 H10S  PA    64      23.423  46.441  46.603  1.00  0.00           H  
ATOM   2911  C19  PA    64      23.821  48.416  47.461  1.00  0.00           C  
ATOM   2912  H9R  PA    64      24.325  49.306  47.079  1.00  0.00           H  
ATOM   2913  H9S  PA    64      24.195  48.103  48.439  1.00  0.00           H  
ATOM   2914  C18  PA    64      22.329  48.787  47.708  1.00  0.00           C  
ATOM   2915  H8R  PA    64      21.851  47.931  48.189  1.00  0.00           H  
ATOM   2916  H8S  PA    64      21.822  48.877  46.745  1.00  0.00           H  
ATOM   2917  C17  PA    64      22.203  50.058  48.546  1.00  0.00           C  
ATOM   2918  H7R  PA    64      22.785  50.822  48.026  1.00  0.00           H  
ATOM   2919  H7S  PA    64      22.740  49.867  49.477  1.00  0.00           H  
ATOM   2920  C16  PA    64      20.705  50.346  48.706  1.00  0.00           C  
ATOM   2921  H6R  PA    64      20.299  49.380  49.013  1.00  0.00           H  
ATOM   2922  H6S  PA    64      20.236  50.615  47.757  1.00  0.00           H  
ATOM   2923  C15  PA    64      20.316  51.361  49.839  1.00  0.00           C  
ATOM   2924  H5R  PA    64      19.239  51.452  49.990  1.00  0.00           H  
ATOM   2925  H5S  PA    64      20.719  52.320  49.506  1.00  0.00           H  
ATOM   2926  C14  PA    64      20.861  50.989  51.249  1.00  0.00           C  
ATOM   2927  H4R  PA    64      21.887  51.362  51.285  1.00  0.00           H  
ATOM   2928  H4S  PA    64      20.849  49.904  51.376  1.00  0.00           H  
ATOM   2929  C13  PA    64      20.090  51.605  52.476  1.00  0.00           C  
ATOM   2930  H3R  PA    64      19.039  51.359  52.307  1.00  0.00           H  
ATOM   2931  H3S  PA    64      20.218  52.689  52.509  1.00  0.00           H  
ATOM   2932  C12  PA    64      20.593  51.003  53.813  1.00  0.00           C  
ATOM   2933  H2R  PA    64      21.663  50.792  53.860  1.00  0.00           H  
ATOM   2934  H2S  PA    64      20.104  50.030  53.889  1.00  0.00           H  
ATOM   2935  C11  PE    65      20.081  51.770  55.012  1.00  0.00           C  
ATOM   2936  O12  PE    65      20.893  52.131  55.820  1.00  0.00           O  
ATOM   2937  O11  PE    65      18.812  51.904  55.109  1.00  0.00           O  
ATOM   2938  C1   PE    65      18.164  52.612  56.238  1.00  0.00           C  
ATOM   2939  HR   PE    65      18.329  52.080  57.178  1.00  0.00           H  
ATOM   2940  HS   PE    65      17.076  52.639  56.139  1.00  0.00           H  
ATOM   2941  C2   PE    65      18.706  54.083  56.464  1.00  0.00           C  
ATOM   2942  HX   PE    65      19.785  54.048  56.636  1.00  0.00           H  
ATOM   2943  C3   PE    65      18.124  54.607  57.824  1.00  0.00           C  
ATOM   2944  HA   PE    65      18.456  55.606  58.120  1.00  0.00           H  
ATOM   2945  HB   PE    65      18.557  53.862  58.497  1.00  0.00           H  
ATOM   2946  O31  PE    65      16.643  54.566  57.879  1.00  0.00           O  
ATOM   2947  P31  PE    65      15.674  55.843  57.608  1.00  0.00           P  
ATOM   2948  O32  PE    65      15.227  55.670  56.103  1.00  0.00           O  
ATOM   2949  C31  PE    65      14.492  54.661  55.492  1.00  0.00           C  
ATOM   2950  H1A  PE    65      14.629  53.796  56.146  1.00  0.00           H  
ATOM   2951  H1B  PE    65      14.676  54.567  54.419  1.00  0.00           H  
ATOM   2952  C32  PE    65      13.032  54.982  55.596  1.00  0.00           C  
ATOM   2953  H2A  PE    65      12.560  54.354  54.839  1.00  0.00           H  
ATOM   2954  H2B  PE    65      12.671  54.896  56.622  1.00  0.00           H  
ATOM   2955  N31  PE    65      12.702  56.342  55.126  1.00  0.00           N  
ATOM   2956 HN1A  PE    65      13.394  56.527  54.382  1.00  0.00           H  
ATOM   2957 HN1B  PE    65      11.827  56.403  54.581  1.00  0.00           H  
ATOM   2958 HN1C  PE    65      12.783  57.133  55.786  1.00  0.00           H  
ATOM   2959  O33  PE    65      14.473  55.786  58.414  1.00  0.00           O  
ATOM   2960  O34  PE    65      16.516  57.061  57.709  1.00  0.00           O  
ATOM   2961  O21  PE    65      18.304  54.980  55.370  1.00  0.00           O  
ATOM   2962  C21  PE    65      19.009  55.190  54.285  1.00  0.00           C  
ATOM   2963  O22  PE    65      20.027  54.657  54.029  1.00  0.00           O  
ATOM   2964  C12  OL    66      18.231  56.029  53.277  1.00  0.00           C  
ATOM   2965  H2R  OL    66      17.330  55.467  53.022  1.00  0.00           H  
ATOM   2966  H2S  OL    66      17.958  56.952  53.793  1.00  0.00           H  
ATOM   2967  C13  OL    66      18.997  56.483  52.041  1.00  0.00           C  
ATOM   2968  H3R  OL    66      19.826  57.104  52.387  1.00  0.00           H  
ATOM   2969  H3S  OL    66      19.355  55.614  51.485  1.00  0.00           H  
ATOM   2970  C14  OL    66      18.115  57.306  51.096  1.00  0.00           C  
ATOM   2971  H4R  OL    66      17.331  56.726  50.606  1.00  0.00           H  
ATOM   2972  H4S  OL    66      17.559  58.132  51.545  1.00  0.00           H  
ATOM   2973  C15  OL    66      19.020  57.858  49.943  1.00  0.00           C  
ATOM   2974  H5R  OL    66      19.548  58.737  50.318  1.00  0.00           H  
ATOM   2975  H5S  OL    66      19.621  57.047  49.526  1.00  0.00           H  
ATOM   2976  C16  OL    66      18.076  58.361  48.897  1.00  0.00           C  
ATOM   2977  H6R  OL    66      17.408  57.572  48.545  1.00  0.00           H  
ATOM   2978  H6S  OL    66      17.378  59.035  49.399  1.00  0.00           H  
ATOM   2979  C17  OL    66      18.824  59.056  47.772  1.00  0.00           C  
ATOM   2980  H7R  OL    66      19.464  59.844  48.176  1.00  0.00           H  
ATOM   2981  H7S  OL    66      19.563  58.365  47.361  1.00  0.00           H  
ATOM   2982  C18  OL    66      17.829  59.524  46.716  1.00  0.00           C  
ATOM   2983  H8R  OL    66      17.476  58.658  46.152  1.00  0.00           H  
ATOM   2984  H8S  OL    66      17.039  60.180  47.085  1.00  0.00           H  
ATOM   2985  C19  OL    66      18.655  60.521  45.820  1.00  0.00           C  
ATOM   2986  H9R  OL    66      18.861  61.485  46.278  1.00  0.00           H  
ATOM   2987 C110  OL    66      19.063  60.391  44.584  1.00  0.00           C  
ATOM   2988 H10R  OL    66      19.565  61.210  44.076  1.00  0.00           H  
ATOM   2989 C111  OL    66      18.783  59.184  43.805  1.00  0.00           C  
ATOM   2990 H11R  OL    66      19.284  58.351  44.302  1.00  0.00           H  
ATOM   2991 H11S  OL    66      17.718  58.942  43.802  1.00  0.00           H  
ATOM   2992 C112  OL    66      19.363  59.328  42.374  1.00  0.00           C  
ATOM   2993 H12R  OL    66      20.384  59.715  42.393  1.00  0.00           H  
ATOM   2994 H12S  OL    66      19.349  58.321  41.952  1.00  0.00           H  
ATOM   2995 C113  OL    66      18.533  60.277  41.505  1.00  0.00           C  
ATOM   2996 H13R  OL    66      17.568  59.766  41.516  1.00  0.00           H  
ATOM   2997 H13S  OL    66      18.431  61.212  42.061  1.00  0.00           H  
ATOM   2998 C114  OL    66      18.937  60.541  40.075  1.00  0.00           C  
ATOM   2999 H14R  OL    66      18.438  61.426  39.674  1.00  0.00           H  
ATOM   3000 H14S  OL    66      19.974  60.874  40.153  1.00  0.00           H  
ATOM   3001 C115  OL    66      18.787  59.308  39.209  1.00  0.00           C  
ATOM   3002 H15R  OL    66      19.340  58.518  39.721  1.00  0.00           H  
ATOM   3003 H15S  OL    66      17.723  59.070  39.153  1.00  0.00           H  
ATOM   3004 C116  OL    66      19.364  59.588  37.812  1.00  0.00           C  
ATOM   3005 H16R  OL    66      18.708  60.336  37.361  1.00  0.00           H  
ATOM   3006 H16S  OL    66      20.387  59.949  37.936  1.00  0.00           H  
ATOM   3007 C117  OL    66      19.448  58.402  36.840  1.00  0.00           C  
ATOM   3008 H17R  OL    66      20.086  57.696  37.375  1.00  0.00           H  
ATOM   3009 H17S  OL    66      18.454  58.000  36.630  1.00  0.00           H  
ATOM   3010 C118  OL    66      20.135  58.778  35.506  1.00  0.00           C  
ATOM   3011 H18R  OL    66      20.211  57.868  34.907  1.00  0.00           H  
ATOM   3012 H18S  OL    66      21.093  59.280  35.657  1.00  0.00           H  
ATOM   3013 H18T  OL    66      19.502  59.449  34.923  1.00  0.00           H  
TER    3014       OL    66 
ATOM   3014 C116  PA    67      41.874  35.149  37.006  1.00  0.00           C  
ATOM   3015 H16R  PA    67      40.886  35.300  37.445  1.00  0.00           H  
ATOM   3016 H16S  PA    67      42.329  34.255  37.438  1.00  0.00           H  
ATOM   3017 H16T  PA    67      41.672  34.855  35.974  1.00  0.00           H  
ATOM   3018 C115  PA    67      42.893  36.319  37.208  1.00  0.00           C  
ATOM   3019 H15R  PA    67      42.549  37.171  36.618  1.00  0.00           H  
ATOM   3020 H15S  PA    67      43.815  35.952  36.752  1.00  0.00           H  
ATOM   3021 C114  PA    67      43.047  36.640  38.748  1.00  0.00           C  
ATOM   3022 H14R  PA    67      43.928  37.271  38.887  1.00  0.00           H  
ATOM   3023 H14S  PA    67      43.309  35.689  39.216  1.00  0.00           H  
ATOM   3024 C113  PA    67      41.757  37.260  39.353  1.00  0.00           C  
ATOM   3025 H13R  PA    67      41.047  36.442  39.486  1.00  0.00           H  
ATOM   3026 H13S  PA    67      41.337  38.034  38.708  1.00  0.00           H  
ATOM   3027 C112  PA    67      42.132  37.839  40.775  1.00  0.00           C  
ATOM   3028 H12R  PA    67      41.252  38.376  41.135  1.00  0.00           H  
ATOM   3029 H12S  PA    67      42.904  38.601  40.643  1.00  0.00           H  
ATOM   3030 C111  PA    67      42.474  36.775  41.801  1.00  0.00           C  
ATOM   3031 H11R  PA    67      43.361  36.225  41.479  1.00  0.00           H  
ATOM   3032 H11S  PA    67      41.586  36.142  41.732  1.00  0.00           H  
ATOM   3033 C110  PA    67      42.722  37.447  43.133  1.00  0.00           C  
ATOM   3034 H10R  PA    67      41.888  38.102  43.393  1.00  0.00           H  
ATOM   3035 H10S  PA    67      43.551  38.153  43.044  1.00  0.00           H  
ATOM   3036  C19  PA    67      43.019  36.458  44.215  1.00  0.00           C  
ATOM   3037  H9R  PA    67      43.825  35.792  43.900  1.00  0.00           H  
ATOM   3038  H9S  PA    67      42.199  35.754  44.371  1.00  0.00           H  
ATOM   3039  C18  PA    67      43.496  37.187  45.514  1.00  0.00           C  
ATOM   3040  H8R  PA    67      42.802  38.023  45.624  1.00  0.00           H  
ATOM   3041  H8S  PA    67      44.523  37.544  45.411  1.00  0.00           H  
ATOM   3042  C17  PA    67      43.433  36.326  46.798  1.00  0.00           C  
ATOM   3043  H7R  PA    67      43.891  36.977  47.545  1.00  0.00           H  
ATOM   3044  H7S  PA    67      44.150  35.510  46.689  1.00  0.00           H  
ATOM   3045  C16  PA    67      42.076  35.853  47.343  1.00  0.00           C  
ATOM   3046  H6R  PA    67      41.643  35.302  46.505  1.00  0.00           H  
ATOM   3047  H6S  PA    67      41.389  36.673  47.566  1.00  0.00           H  
ATOM   3048  C15  PA    67      42.144  34.813  48.438  1.00  0.00           C  
ATOM   3049  H5R  PA    67      42.735  33.923  48.214  1.00  0.00           H  
ATOM   3050  H5S  PA    67      41.133  34.495  48.705  1.00  0.00           H  
ATOM   3051  C14  PA    67      42.701  35.326  49.764  1.00  0.00           C  
ATOM   3052  H4R  PA    67      43.676  35.774  49.561  1.00  0.00           H  
ATOM   3053  H4S  PA    67      42.887  34.456  50.398  1.00  0.00           H  
ATOM   3054  C13  PA    67      41.716  36.313  50.403  1.00  0.00           C  
ATOM   3055  H3R  PA    67      40.870  35.718  50.754  1.00  0.00           H  
ATOM   3056  H3S  PA    67      41.311  37.021  49.677  1.00  0.00           H  
ATOM   3057  C12  PA    67      42.395  36.990  51.602  1.00  0.00           C  
ATOM   3058  H2R  PA    67      43.266  37.512  51.202  1.00  0.00           H  
ATOM   3059  H2S  PA    67      42.524  36.183  52.326  1.00  0.00           H  
ATOM   3060  C11  PE    68      41.488  37.972  52.289  1.00  0.00           C  
ATOM   3061  O12  PE    68      40.251  37.865  52.380  1.00  0.00           O  
ATOM   3062  O11  PE    68      42.120  39.086  52.832  1.00  0.00           O  
ATOM   3063  C1   PE    68      41.355  40.150  53.462  1.00  0.00           C  
ATOM   3064  HR   PE    68      41.513  40.132  54.543  1.00  0.00           H  
ATOM   3065  HS   PE    68      40.269  40.102  53.350  1.00  0.00           H  
ATOM   3066  C2   PE    68      41.798  41.536  52.856  1.00  0.00           C  
ATOM   3067  HX   PE    68      42.734  41.774  53.369  1.00  0.00           H  
ATOM   3068  C3   PE    68      40.815  42.752  53.010  1.00  0.00           C  
ATOM   3069  HA   PE    68      39.844  42.374  52.680  1.00  0.00           H  
ATOM   3070  HB   PE    68      41.160  43.658  52.506  1.00  0.00           H  
ATOM   3071  O31  PE    68      40.550  43.038  54.442  1.00  0.00           O  
ATOM   3072  P31  PE    68      41.483  44.071  55.288  1.00  0.00           P  
ATOM   3073  O32  PE    68      42.852  43.316  55.553  1.00  0.00           O  
ATOM   3074  C31  PE    68      43.164  42.470  56.732  1.00  0.00           C  
ATOM   3075  H1A  PE    68      44.050  41.862  56.531  1.00  0.00           H  
ATOM   3076  H1B  PE    68      42.286  41.863  56.969  1.00  0.00           H  
ATOM   3077  C32  PE    68      43.581  43.415  57.868  1.00  0.00           C  
ATOM   3078  H2A  PE    68      42.761  44.072  58.160  1.00  0.00           H  
ATOM   3079  H2B  PE    68      43.827  42.906  58.801  1.00  0.00           H  
ATOM   3080  N31  PE    68      44.707  44.316  57.373  1.00  0.00           N  
ATOM   3081 HN1A  PE    68      45.018  44.960  58.118  1.00  0.00           H  
ATOM   3082 HN1B  PE    68      45.567  43.765  57.220  1.00  0.00           H  
ATOM   3083 HN1C  PE    68      44.408  44.822  56.524  1.00  0.00           H  
ATOM   3084  O33  PE    68      41.799  45.287  54.577  1.00  0.00           O  
ATOM   3085  O34  PE    68      40.931  44.193  56.643  1.00  0.00           O  
ATOM   3086  O21  PE    68      41.973  41.407  51.427  1.00  0.00           O  
ATOM   3087  C21  PE    68      43.016  42.169  50.962  1.00  0.00           C  
ATOM   3088  O22  PE    68      43.796  42.830  51.671  1.00  0.00           O  
ATOM   3089  C12  OL    69      43.044  42.035  49.436  1.00  0.00           C  
ATOM   3090  H2R  OL    69      42.076  41.602  49.175  1.00  0.00           H  
ATOM   3091  H2S  OL    69      43.243  43.021  49.011  1.00  0.00           H  
ATOM   3092  C13  OL    69      44.158  41.053  49.016  1.00  0.00           C  
ATOM   3093  H3R  OL    69      45.127  41.244  49.482  1.00  0.00           H  
ATOM   3094  H3S  OL    69      43.801  40.042  49.225  1.00  0.00           H  
ATOM   3095  C14  OL    69      44.320  41.125  47.464  1.00  0.00           C  
ATOM   3096  H4R  OL    69      43.369  40.890  46.982  1.00  0.00           H  
ATOM   3097  H4S  OL    69      44.513  42.155  47.157  1.00  0.00           H  
ATOM   3098  C15  OL    69      45.451  40.220  46.860  1.00  0.00           C  
ATOM   3099  H5R  OL    69      46.345  40.215  47.487  1.00  0.00           H  
ATOM   3100  H5S  OL    69      44.976  39.250  46.700  1.00  0.00           H  
ATOM   3101  C16  OL    69      45.856  40.762  45.530  1.00  0.00           C  
ATOM   3102  H6R  OL    69      46.432  41.676  45.688  1.00  0.00           H  
ATOM   3103  H6S  OL    69      46.494  39.966  45.139  1.00  0.00           H  
ATOM   3104  C17  OL    69      44.723  40.852  44.394  1.00  0.00           C  
ATOM   3105  H7R  OL    69      44.288  39.851  44.441  1.00  0.00           H  
ATOM   3106  H7S  OL    69      44.009  41.529  44.868  1.00  0.00           H  
ATOM   3107  C18  OL    69      45.184  41.253  43.019  1.00  0.00           C  
ATOM   3108  H8R  OL    69      45.775  42.160  43.167  1.00  0.00           H  
ATOM   3109  H8S  OL    69      45.924  40.501  42.736  1.00  0.00           H  
ATOM   3110  C19  OL    69      43.952  41.301  42.061  1.00  0.00           C  
ATOM   3111  H9R  OL    69      43.050  41.672  42.540  1.00  0.00           H  
ATOM   3112 C110  OL    69      43.977  40.879  40.810  1.00  0.00           C  
ATOM   3113 H10R  OL    69      43.128  40.870  40.131  1.00  0.00           H  
ATOM   3114 C111  OL    69      45.139  40.137  40.169  1.00  0.00           C  
ATOM   3115 H11R  OL    69      45.867  39.726  40.872  1.00  0.00           H  
ATOM   3116 H11S  OL    69      44.647  39.340  39.607  1.00  0.00           H  
ATOM   3117 C112  OL    69      45.868  41.197  39.400  1.00  0.00           C  
ATOM   3118 H12R  OL    69      45.296  41.523  38.529  1.00  0.00           H  
ATOM   3119 H12S  OL    69      45.994  41.989  40.140  1.00  0.00           H  
ATOM   3120 C113  OL    69      47.205  40.807  38.827  1.00  0.00           C  
ATOM   3121 H13R  OL    69      47.691  41.634  38.305  1.00  0.00           H  
ATOM   3122 H13S  OL    69      47.756  40.364  39.659  1.00  0.00           H  
ATOM   3123 C114  OL    69      47.122  39.685  37.759  1.00  0.00           C  
ATOM   3124 H14R  OL    69      48.134  39.359  37.509  1.00  0.00           H  
ATOM   3125 H14S  OL    69      46.551  38.852  38.175  1.00  0.00           H  
ATOM   3126 C115  OL    69      46.435  40.057  36.371  1.00  0.00           C  
ATOM   3127 H15R  OL    69      45.404  40.405  36.461  1.00  0.00           H  
ATOM   3128 H15S  OL    69      47.110  40.629  35.731  1.00  0.00           H  
ATOM   3129 C116  OL    69      46.084  38.778  35.493  1.00  0.00           C  
ATOM   3130 H16R  OL    69      45.360  38.173  36.042  1.00  0.00           H  
ATOM   3131 H16S  OL    69      45.663  39.004  34.511  1.00  0.00           H  
ATOM   3132 C117  OL    69      47.321  37.899  35.102  1.00  0.00           C  
ATOM   3133 H17R  OL    69      47.745  37.554  36.047  1.00  0.00           H  
ATOM   3134 H17S  OL    69      46.947  37.028  34.559  1.00  0.00           H  
ATOM   3135 C118  OL    69      48.394  38.607  34.279  1.00  0.00           C  
ATOM   3136 H18R  OL    69      49.047  37.864  33.817  1.00  0.00           H  
ATOM   3137 H18S  OL    69      49.031  39.207  34.932  1.00  0.00           H  
ATOM   3138 H18T  OL    69      47.951  39.244  33.510  1.00  0.00           H  
TER    3139       OL    69 
ATOM   3139 C116  PA    70      25.070  16.621  33.410  1.00  0.00           C  
ATOM   3140 H16R  PA    70      25.377  17.070  34.357  1.00  0.00           H  
ATOM   3141 H16S  PA    70      24.159  17.103  33.050  1.00  0.00           H  
ATOM   3142 H16T  PA    70      25.822  16.815  32.642  1.00  0.00           H  
ATOM   3143 C115  PA    70      24.875  15.102  33.536  1.00  0.00           C  
ATOM   3144 H15R  PA    70      25.863  14.689  33.750  1.00  0.00           H  
ATOM   3145 H15S  PA    70      24.660  14.683  32.551  1.00  0.00           H  
ATOM   3146 C114  PA    70      23.746  14.660  34.488  1.00  0.00           C  
ATOM   3147 H14R  PA    70      23.673  13.576  34.376  1.00  0.00           H  
ATOM   3148 H14S  PA    70      22.879  15.191  34.090  1.00  0.00           H  
ATOM   3149 C113  PA    70      24.009  14.989  35.971  1.00  0.00           C  
ATOM   3150 H13R  PA    70      24.012  16.074  36.087  1.00  0.00           H  
ATOM   3151 H13S  PA    70      24.964  14.716  36.425  1.00  0.00           H  
ATOM   3152 C112  PA    70      22.800  14.590  36.746  1.00  0.00           C  
ATOM   3153 H12R  PA    70      22.672  13.507  36.704  1.00  0.00           H  
ATOM   3154 H12S  PA    70      21.945  14.982  36.190  1.00  0.00           H  
ATOM   3155 C111  PA    70      22.728  15.144  38.183  1.00  0.00           C  
ATOM   3156 H11R  PA    70      23.091  16.170  38.095  1.00  0.00           H  
ATOM   3157 H11S  PA    70      23.268  14.662  39.001  1.00  0.00           H  
ATOM   3158 C110  PA    70      21.283  15.278  38.500  1.00  0.00           C  
ATOM   3159 H10R  PA    70      20.777  14.376  38.148  1.00  0.00           H  
ATOM   3160 H10S  PA    70      20.938  16.146  37.934  1.00  0.00           H  
ATOM   3161  C19  PA    70      20.821  15.612  39.870  1.00  0.00           C  
ATOM   3162  H9R  PA    70      19.867  16.142  39.830  1.00  0.00           H  
ATOM   3163  H9S  PA    70      21.548  16.391  40.110  1.00  0.00           H  
ATOM   3164  C18  PA    70      20.938  14.501  41.000  1.00  0.00           C  
ATOM   3165  H8R  PA    70      21.944  14.247  41.339  1.00  0.00           H  
ATOM   3166  H8S  PA    70      20.342  13.673  40.611  1.00  0.00           H  
ATOM   3167  C17  PA    70      20.210  14.965  42.330  1.00  0.00           C  
ATOM   3168  H7R  PA    70      19.225  15.406  42.158  1.00  0.00           H  
ATOM   3169  H7S  PA    70      20.716  15.782  42.849  1.00  0.00           H  
ATOM   3170  C16  PA    70      20.010  13.846  43.396  1.00  0.00           C  
ATOM   3171  H6R  PA    70      21.013  13.417  43.341  1.00  0.00           H  
ATOM   3172  H6S  PA    70      19.187  13.286  42.949  1.00  0.00           H  
ATOM   3173  C15  PA    70      19.690  14.448  44.752  1.00  0.00           C  
ATOM   3174  H5R  PA    70      18.756  14.967  44.528  1.00  0.00           H  
ATOM   3175  H5S  PA    70      20.334  15.262  45.092  1.00  0.00           H  
ATOM   3176  C14  PA    70      19.534  13.255  45.818  1.00  0.00           C  
ATOM   3177  H4R  PA    70      20.519  12.797  45.924  1.00  0.00           H  
ATOM   3178  H4S  PA    70      18.882  12.443  45.487  1.00  0.00           H  
ATOM   3179  C13  PA    70      19.027  13.807  47.180  1.00  0.00           C  
ATOM   3180  H3R  PA    70      18.850  12.933  47.811  1.00  0.00           H  
ATOM   3181  H3S  PA    70      18.062  14.305  47.068  1.00  0.00           H  
ATOM   3182  C12  PA    70      20.046  14.663  47.955  1.00  0.00           C  
ATOM   3183  H2R  PA    70      21.061  14.266  48.021  1.00  0.00           H  
ATOM   3184  H2S  PA    70      20.153  15.598  47.400  1.00  0.00           H  
ATOM   3185  C11  PS    71      19.423  15.095  49.271  1.00  0.00           C  
ATOM   3186  O12  PS    71      19.006  14.422  50.192  1.00  0.00           O  
ATOM   3187  O11  PS    71      19.236  16.421  49.319  1.00  0.00           O  
ATOM   3188  C1   PS    71      18.628  16.986  50.594  1.00  0.00           C  
ATOM   3189  HR   PS    71      17.714  16.490  50.929  1.00  0.00           H  
ATOM   3190  HS   PS    71      18.415  18.036  50.377  1.00  0.00           H  
ATOM   3191  C2   PS    71      19.623  17.071  51.790  1.00  0.00           C  
ATOM   3192  HX   PS    71      19.507  16.104  52.286  1.00  0.00           H  
ATOM   3193  C3   PS    71      19.228  18.158  52.785  1.00  0.00           C  
ATOM   3194  HA   PS    71      19.309  19.185  52.420  1.00  0.00           H  
ATOM   3195  HB   PS    71      20.044  18.179  53.512  1.00  0.00           H  
ATOM   3196  O31  PS    71      17.915  17.933  53.331  1.00  0.00           O  
ATOM   3197  P31  PS    71      17.701  17.083  54.659  1.00  0.00           P  
ATOM   3198  O32  PS    71      17.635  18.196  55.790  1.00  0.00           O  
ATOM   3199  C31  PS    71      16.531  19.045  56.029  1.00  0.00           C  
ATOM   3200  H1A  PS    71      15.699  18.717  55.401  1.00  0.00           H  
ATOM   3201  H1B  PS    71      16.793  20.067  55.746  1.00  0.00           H  
ATOM   3202  C32  PS    71      16.166  18.857  57.496  1.00  0.00           C  
ATOM   3203  H2A  PS    71      17.008  19.097  58.146  1.00  0.00           H  
ATOM   3204  N31  PS    71      16.002  17.403  57.871  1.00  0.00           N  
ATOM   3205 HN1A  PS    71      16.816  16.784  57.721  1.00  0.00           H  
ATOM   3206 HN1B  PS    71      15.688  17.243  58.842  1.00  0.00           H  
ATOM   3207 HN1C  PS    71      15.322  17.011  57.199  1.00  0.00           H  
ATOM   3208  C33  PS    71      15.051  19.838  57.878  1.00  0.00           C  
ATOM   3209  O33  PS    71      16.490  16.248  54.477  1.00  0.00           O  
ATOM   3210  O34  PS    71      18.959  16.308  54.965  1.00  0.00           O  
ATOM   3211  O21  PS    71      20.933  17.313  51.258  1.00  0.00           O  
ATOM   3212  C21  PS    71      22.001  16.565  51.591  1.00  0.00           C  
ATOM   3213  O22  PS    71      21.905  15.556  52.183  1.00  0.00           O  
ATOM   3214  O35  PS    71      15.374  20.798  58.561  1.00  0.00           O  
ATOM   3215  O36  PS    71      13.906  19.376  57.785  1.00  0.00           O  
ATOM   3216  C12  OL    72      23.258  17.220  50.958  1.00  0.00           C  
ATOM   3217  H2R  OL    72      23.334  18.251  51.311  1.00  0.00           H  
ATOM   3218  H2S  OL    72      24.108  16.616  51.282  1.00  0.00           H  
ATOM   3219  C13  OL    72      23.286  17.088  49.442  1.00  0.00           C  
ATOM   3220  H3R  OL    72      23.073  16.065  49.122  1.00  0.00           H  
ATOM   3221  H3S  OL    72      22.488  17.715  49.039  1.00  0.00           H  
ATOM   3222  C14  OL    72      24.749  17.470  49.009  1.00  0.00           C  
ATOM   3223  H4R  OL    72      24.896  18.552  49.021  1.00  0.00           H  
ATOM   3224  H4S  OL    72      25.507  17.111  49.707  1.00  0.00           H  
ATOM   3225  C15  OL    72      25.119  16.876  47.616  1.00  0.00           C  
ATOM   3226  H5R  OL    72      26.093  17.283  47.337  1.00  0.00           H  
ATOM   3227  H5S  OL    72      25.221  15.789  47.586  1.00  0.00           H  
ATOM   3228  C16  OL    72      24.152  17.305  46.511  1.00  0.00           C  
ATOM   3229  H6R  OL    72      23.154  17.035  46.863  1.00  0.00           H  
ATOM   3230  H6S  OL    72      24.207  18.395  46.544  1.00  0.00           H  
ATOM   3231  C17  OL    72      24.445  16.726  45.124  1.00  0.00           C  
ATOM   3232  H7R  OL    72      25.473  16.979  44.855  1.00  0.00           H  
ATOM   3233  H7S  OL    72      24.348  15.641  45.196  1.00  0.00           H  
ATOM   3234  C18  OL    72      23.442  17.194  43.986  1.00  0.00           C  
ATOM   3235  H8R  OL    72      22.480  16.724  44.198  1.00  0.00           H  
ATOM   3236  H8S  OL    72      23.292  18.272  43.889  1.00  0.00           H  
ATOM   3237  C19  OL    72      23.886  16.750  42.622  1.00  0.00           C  
ATOM   3238  H9R  OL    72      23.433  15.799  42.352  1.00  0.00           H  
ATOM   3239 C110  OL    72      24.585  17.511  41.795  1.00  0.00           C  
ATOM   3240 H10R  OL    72      24.684  17.115  40.787  1.00  0.00           H  
ATOM   3241 C111  OL    72      25.009  18.982  41.987  1.00  0.00           C  
ATOM   3242 H11R  OL    72      24.405  19.509  42.728  1.00  0.00           H  
ATOM   3243 H11S  OL    72      26.064  18.993  42.270  1.00  0.00           H  
ATOM   3244 C112  OL    72      24.904  19.806  40.685  1.00  0.00           C  
ATOM   3245 H12R  OL    72      25.471  19.349  39.871  1.00  0.00           H  
ATOM   3246 H12S  OL    72      23.902  19.856  40.255  1.00  0.00           H  
ATOM   3247 C113  OL    72      25.467  21.215  41.102  1.00  0.00           C  
ATOM   3248 H13R  OL    72      25.038  21.645  42.009  1.00  0.00           H  
ATOM   3249 H13S  OL    72      26.430  21.126  41.610  1.00  0.00           H  
ATOM   3250 C114  OL    72      25.588  22.319  40.045  1.00  0.00           C  
ATOM   3251 H14R  OL    72      26.249  23.160  40.259  1.00  0.00           H  
ATOM   3252 H14S  OL    72      25.963  21.839  39.139  1.00  0.00           H  
ATOM   3253 C115  OL    72      24.247  22.907  39.753  1.00  0.00           C  
ATOM   3254 H15R  OL    72      23.445  22.171  39.830  1.00  0.00           H  
ATOM   3255 H15S  OL    72      24.041  23.660  40.517  1.00  0.00           H  
ATOM   3256 C116  OL    72      24.120  23.504  38.346  1.00  0.00           C  
ATOM   3257 H16R  OL    72      25.063  23.872  37.937  1.00  0.00           H  
ATOM   3258 H16S  OL    72      23.805  22.771  37.600  1.00  0.00           H  
ATOM   3259 C117  OL    72      23.020  24.549  38.239  1.00  0.00           C  
ATOM   3260 H17R  OL    72      22.081  23.994  38.276  1.00  0.00           H  
ATOM   3261 H17S  OL    72      23.006  25.394  38.931  1.00  0.00           H  
ATOM   3262 C118  OL    72      23.148  25.168  36.845  1.00  0.00           C  
ATOM   3263 H18R  OL    72      24.083  25.725  36.757  1.00  0.00           H  
ATOM   3264 H18S  OL    72      22.374  25.928  36.720  1.00  0.00           H  
ATOM   3265 H18T  OL    72      23.082  24.419  36.053  1.00  0.00           H  
TER    3266       OL    72 
ATOM   3266 C116  PA    73      10.765  58.846  35.761  1.00  0.00           C  
ATOM   3267 H16R  PA    73      10.737  57.758  35.851  1.00  0.00           H  
ATOM   3268 H16S  PA    73      11.363  59.102  34.884  1.00  0.00           H  
ATOM   3269 H16T  PA    73       9.716  59.150  35.736  1.00  0.00           H  
ATOM   3270 C115  PA    73      11.462  59.293  37.011  1.00  0.00           C  
ATOM   3271 H15R  PA    73      12.488  58.938  36.901  1.00  0.00           H  
ATOM   3272 H15S  PA    73      11.058  58.779  37.886  1.00  0.00           H  
ATOM   3273 C114  PA    73      11.515  60.779  37.343  1.00  0.00           C  
ATOM   3274 H14R  PA    73      10.569  61.293  37.527  1.00  0.00           H  
ATOM   3275 H14S  PA    73      11.900  61.362  36.503  1.00  0.00           H  
ATOM   3276 C113  PA    73      12.478  61.100  38.592  1.00  0.00           C  
ATOM   3277 H13R  PA    73      12.149  60.584  39.496  1.00  0.00           H  
ATOM   3278 H13S  PA    73      12.383  62.178  38.736  1.00  0.00           H  
ATOM   3279 C112  PA    73      13.997  60.772  38.323  1.00  0.00           C  
ATOM   3280 H12R  PA    73      14.371  61.263  37.422  1.00  0.00           H  
ATOM   3281 H12S  PA    73      14.061  59.689  38.199  1.00  0.00           H  
ATOM   3282 C111  PA    73      14.967  61.357  39.334  1.00  0.00           C  
ATOM   3283 H11R  PA    73      14.648  62.397  39.431  1.00  0.00           H  
ATOM   3284 H11S  PA    73      15.987  61.185  38.985  1.00  0.00           H  
ATOM   3285 C110  PA    73      14.886  60.715  40.669  1.00  0.00           C  
ATOM   3286 H10R  PA    73      15.590  59.885  40.758  1.00  0.00           H  
ATOM   3287 H10S  PA    73      13.897  60.279  40.823  1.00  0.00           H  
ATOM   3288  C19  PA    73      15.151  61.689  41.763  1.00  0.00           C  
ATOM   3289  H9R  PA    73      14.439  62.515  41.709  1.00  0.00           H  
ATOM   3290  H9S  PA    73      16.087  62.213  41.562  1.00  0.00           H  
ATOM   3291  C18  PA    73      15.174  61.185  43.226  1.00  0.00           C  
ATOM   3292  H8R  PA    73      15.749  60.263  43.126  1.00  0.00           H  
ATOM   3293  H8S  PA    73      14.207  60.830  43.588  1.00  0.00           H  
ATOM   3294  C17  PA    73      15.891  62.054  44.262  1.00  0.00           C  
ATOM   3295  H7R  PA    73      16.855  62.429  43.909  1.00  0.00           H  
ATOM   3296  H7S  PA    73      16.037  61.420  45.139  1.00  0.00           H  
ATOM   3297  C16  PA    73      15.093  63.255  44.731  1.00  0.00           C  
ATOM   3298  H6R  PA    73      14.127  62.912  45.107  1.00  0.00           H  
ATOM   3299  H6S  PA    73      14.975  63.891  43.851  1.00  0.00           H  
ATOM   3300  C15  PA    73      15.630  63.983  45.998  1.00  0.00           C  
ATOM   3301  H5R  PA    73      16.611  64.401  45.760  1.00  0.00           H  
ATOM   3302  H5S  PA    73      15.600  63.322  46.866  1.00  0.00           H  
ATOM   3303  C14  PA    73      14.742  65.210  46.279  1.00  0.00           C  
ATOM   3304  H4R  PA    73      13.719  64.854  46.421  1.00  0.00           H  
ATOM   3305  H4S  PA    73      14.637  65.839  45.393  1.00  0.00           H  
ATOM   3306  C13  PA    73      15.033  66.070  47.577  1.00  0.00           C  
ATOM   3307  H3R  PA    73      15.257  65.460  48.455  1.00  0.00           H  
ATOM   3308  H3S  PA    73      14.111  66.594  47.838  1.00  0.00           H  
ATOM   3309  C12  PA    73      16.260  66.925  47.482  1.00  0.00           C  
ATOM   3310  H2R  PA    73      16.174  67.609  46.635  1.00  0.00           H  
ATOM   3311  H2S  PA    73      17.172  66.349  47.307  1.00  0.00           H  
ATOM   3312  C11  PS    74      16.447  67.798  48.725  1.00  0.00           C  
ATOM   3313  O12  PS    74      15.576  68.508  49.132  1.00  0.00           O  
ATOM   3314  O11  PS    74      17.660  67.674  49.306  1.00  0.00           O  
ATOM   3315  C1   PS    74      17.736  68.178  50.636  1.00  0.00           C  
ATOM   3316  HR   PS    74      16.998  67.558  51.152  1.00  0.00           H  
ATOM   3317  HS   PS    74      17.553  69.241  50.813  1.00  0.00           H  
ATOM   3318  C2   PS    74      19.209  67.947  51.163  1.00  0.00           C  
ATOM   3319  HX   PS    74      19.322  66.859  51.158  1.00  0.00           H  
ATOM   3320  C3   PS    74      19.481  68.337  52.642  1.00  0.00           C  
ATOM   3321  HA   PS    74      20.547  68.274  52.874  1.00  0.00           H  
ATOM   3322  HB   PS    74      19.002  67.661  53.356  1.00  0.00           H  
ATOM   3323  O31  PS    74      18.951  69.682  52.821  1.00  0.00           O  
ATOM   3324  P31  PS    74      18.739  70.339  54.158  1.00  0.00           P  
ATOM   3325  O32  PS    74      17.214  69.933  54.574  1.00  0.00           O  
ATOM   3326  C31  PS    74      16.836  68.948  55.675  1.00  0.00           C  
ATOM   3327  H1A  PS    74      15.859  69.300  56.015  1.00  0.00           H  
ATOM   3328  H1B  PS    74      17.618  68.905  56.437  1.00  0.00           H  
ATOM   3329  C32  PS    74      16.564  67.527  54.970  1.00  0.00           C  
ATOM   3330  H2A  PS    74      17.505  67.250  54.492  1.00  0.00           H  
ATOM   3331  N31  PS    74      15.525  67.486  53.886  1.00  0.00           N  
ATOM   3332 HN1A  PS    74      15.613  68.279  53.229  1.00  0.00           H  
ATOM   3333 HN1B  PS    74      15.530  66.625  53.317  1.00  0.00           H  
ATOM   3334 HN1C  PS    74      14.570  67.443  54.276  1.00  0.00           H  
ATOM   3335  C33  PS    74      16.302  66.510  56.085  1.00  0.00           C  
ATOM   3336  O33  PS    74      19.649  69.699  55.118  1.00  0.00           O  
ATOM   3337  O34  PS    74      18.811  71.739  53.921  1.00  0.00           O  
ATOM   3338  O21  PS    74      20.177  68.627  50.246  1.00  0.00           O  
ATOM   3339  C21  PS    74      21.069  67.927  49.527  1.00  0.00           C  
ATOM   3340  O22  PS    74      21.273  66.704  49.629  1.00  0.00           O  
ATOM   3341  O35  PS    74      17.236  66.087  56.684  1.00  0.00           O  
ATOM   3342  O36  PS    74      15.218  66.263  56.503  1.00  0.00           O  
ATOM   3343  C12  OL    75      21.888  68.841  48.676  1.00  0.00           C  
ATOM   3344  H2R  OL    75      21.554  69.864  48.861  1.00  0.00           H  
ATOM   3345  H2S  OL    75      22.895  68.828  49.098  1.00  0.00           H  
ATOM   3346  C13  OL    75      21.863  68.473  47.199  1.00  0.00           C  
ATOM   3347  H3R  OL    75      22.314  69.271  46.605  1.00  0.00           H  
ATOM   3348  H3S  OL    75      22.429  67.573  46.950  1.00  0.00           H  
ATOM   3349  C14  OL    75      20.378  68.452  46.674  1.00  0.00           C  
ATOM   3350  H4R  OL    75      19.818  67.621  47.107  1.00  0.00           H  
ATOM   3351  H4S  OL    75      19.741  69.284  46.983  1.00  0.00           H  
ATOM   3352  C15  OL    75      20.355  68.315  45.161  1.00  0.00           C  
ATOM   3353  H5R  OL    75      21.021  69.075  44.749  1.00  0.00           H  
ATOM   3354  H5S  OL    75      20.761  67.314  45.004  1.00  0.00           H  
ATOM   3355  C16  OL    75      18.959  68.508  44.612  1.00  0.00           C  
ATOM   3356  H6R  OL    75      18.164  67.820  44.910  1.00  0.00           H  
ATOM   3357  H6S  OL    75      18.697  69.542  44.844  1.00  0.00           H  
ATOM   3358  C17  OL    75      19.093  68.289  43.102  1.00  0.00           C  
ATOM   3359  H7R  OL    75      19.711  67.437  42.812  1.00  0.00           H  
ATOM   3360  H7S  OL    75      18.133  67.955  42.705  1.00  0.00           H  
ATOM   3361  C18  OL    75      19.627  69.540  42.400  1.00  0.00           C  
ATOM   3362  H8R  OL    75      18.872  70.326  42.472  1.00  0.00           H  
ATOM   3363  H8S  OL    75      20.512  69.914  42.918  1.00  0.00           H  
ATOM   3364  C19  OL    75      20.001  69.184  41.001  1.00  0.00           C  
ATOM   3365  H9R  OL    75      20.354  68.171  40.827  1.00  0.00           H  
ATOM   3366 C110  OL    75      19.650  69.879  39.923  1.00  0.00           C  
ATOM   3367 H10R  OL    75      19.775  69.463  38.927  1.00  0.00           H  
ATOM   3368 C111  OL    75      18.912  71.229  40.025  1.00  0.00           C  
ATOM   3369 H11R  OL    75      17.833  71.096  40.128  1.00  0.00           H  
ATOM   3370 H11S  OL    75      19.177  71.703  40.973  1.00  0.00           H  
ATOM   3371 C112  OL    75      19.005  72.190  38.745  1.00  0.00           C  
ATOM   3372 H12R  OL    75      18.518  71.731  37.882  1.00  0.00           H  
ATOM   3373 H12S  OL    75      18.433  73.093  38.970  1.00  0.00           H  
ATOM   3374 C113  OL    75      20.472  72.544  38.340  1.00  0.00           C  
ATOM   3375 H13R  OL    75      20.916  71.612  37.984  1.00  0.00           H  
ATOM   3376 H13S  OL    75      20.506  73.272  37.527  1.00  0.00           H  
ATOM   3377 C114  OL    75      21.208  73.226  39.540  1.00  0.00           C  
ATOM   3378 H14R  OL    75      20.455  73.830  40.050  1.00  0.00           H  
ATOM   3379 H14S  OL    75      21.593  72.563  40.317  1.00  0.00           H  
ATOM   3380 C115  OL    75      22.308  74.256  39.145  1.00  0.00           C  
ATOM   3381 H15R  OL    75      22.959  73.855  38.365  1.00  0.00           H  
ATOM   3382 H15S  OL    75      21.759  75.126  38.780  1.00  0.00           H  
ATOM   3383 C116  OL    75      23.103  74.540  40.400  1.00  0.00           C  
ATOM   3384 H16R  OL    75      22.374  74.896  41.131  1.00  0.00           H  
ATOM   3385 H16S  OL    75      23.447  73.552  40.712  1.00  0.00           H  
ATOM   3386 C117  OL    75      24.287  75.523  40.103  1.00  0.00           C  
ATOM   3387 H17R  OL    75      24.806  75.611  41.059  1.00  0.00           H  
ATOM   3388 H17S  OL    75      24.919  74.985  39.393  1.00  0.00           H  
ATOM   3389 C118  OL    75      24.019  76.863  39.554  1.00  0.00           C  
ATOM   3390 H18R  OL    75      24.983  77.347  39.384  1.00  0.00           H  
ATOM   3391 H18S  OL    75      23.563  77.554  40.266  1.00  0.00           H  
ATOM   3392 H18T  OL    75      23.462  76.838  38.615  1.00  0.00           H  
TER    3393       OL    75 
ATOM   3393 C116  PA    76      57.978  22.631  37.411  1.00  0.00           C  
ATOM   3394 H16R  PA    76      58.136  22.450  36.346  1.00  0.00           H  
ATOM   3395 H16S  PA    76      58.312  21.790  38.023  1.00  0.00           H  
ATOM   3396 H16T  PA    76      58.655  23.458  37.638  1.00  0.00           H  
ATOM   3397 C115  PA    76      56.528  23.155  37.711  1.00  0.00           C  
ATOM   3398 H15R  PA    76      55.788  22.426  37.375  1.00  0.00           H  
ATOM   3399 H15S  PA    76      56.317  24.076  37.163  1.00  0.00           H  
ATOM   3400 C114  PA    76      56.244  23.444  39.196  1.00  0.00           C  
ATOM   3401 H14R  PA    76      57.078  23.968  39.667  1.00  0.00           H  
ATOM   3402 H14S  PA    76      56.250  22.478  39.704  1.00  0.00           H  
ATOM   3403 C113  PA    76      54.983  24.270  39.447  1.00  0.00           C  
ATOM   3404 H13R  PA    76      54.162  23.550  39.462  1.00  0.00           H  
ATOM   3405 H13S  PA    76      54.896  24.952  38.598  1.00  0.00           H  
ATOM   3406 C112  PA    76      54.999  25.088  40.800  1.00  0.00           C  
ATOM   3407 H12R  PA    76      54.151  25.777  40.793  1.00  0.00           H  
ATOM   3408 H12S  PA    76      55.977  25.572  40.840  1.00  0.00           H  
ATOM   3409 C111  PA    76      54.762  24.296  42.058  1.00  0.00           C  
ATOM   3410 H11R  PA    76      55.484  23.485  42.174  1.00  0.00           H  
ATOM   3411 H11S  PA    76      53.774  23.852  41.920  1.00  0.00           H  
ATOM   3412 C110  PA    76      54.717  25.227  43.235  1.00  0.00           C  
ATOM   3413 H10R  PA    76      53.924  25.958  43.067  1.00  0.00           H  
ATOM   3414 H10S  PA    76      55.586  25.882  43.328  1.00  0.00           H  
ATOM   3415  C19  PA    76      54.522  24.450  44.529  1.00  0.00           C  
ATOM   3416  H9R  PA    76      55.381  23.797  44.694  1.00  0.00           H  
ATOM   3417  H9S  PA    76      53.602  23.863  44.476  1.00  0.00           H  
ATOM   3418  C18  PA    76      54.327  25.287  45.798  1.00  0.00           C  
ATOM   3419  H8R  PA    76      53.542  26.000  45.538  1.00  0.00           H  
ATOM   3420  H8S  PA    76      55.138  26.015  45.870  1.00  0.00           H  
ATOM   3421  C17  PA    76      54.329  24.452  47.108  1.00  0.00           C  
ATOM   3422  H7R  PA    76      55.335  24.135  47.392  1.00  0.00           H  
ATOM   3423  H7S  PA    76      53.675  23.605  46.892  1.00  0.00           H  
ATOM   3424  C16  PA    76      53.717  25.336  48.265  1.00  0.00           C  
ATOM   3425  H6R  PA    76      52.667  25.553  48.058  1.00  0.00           H  
ATOM   3426  H6S  PA    76      54.198  26.303  48.427  1.00  0.00           H  
ATOM   3427  C15  PA    76      53.731  24.572  49.624  1.00  0.00           C  
ATOM   3428  H5R  PA    76      54.762  24.526  49.982  1.00  0.00           H  
ATOM   3429  H5S  PA    76      53.231  23.614  49.466  1.00  0.00           H  
ATOM   3430  C14  PA    76      52.891  25.382  50.630  1.00  0.00           C  
ATOM   3431  H4R  PA    76      51.846  25.339  50.313  1.00  0.00           H  
ATOM   3432  H4S  PA    76      53.074  26.450  50.496  1.00  0.00           H  
ATOM   3433  C13  PA    76      52.991  24.953  52.118  1.00  0.00           C  
ATOM   3434  H3R  PA    76      53.972  25.293  52.455  1.00  0.00           H  
ATOM   3435  H3S  PA    76      52.818  23.875  52.135  1.00  0.00           H  
ATOM   3436  C12  PA    76      51.968  25.770  52.953  1.00  0.00           C  
ATOM   3437  H2R  PA    76      51.013  25.782  52.422  1.00  0.00           H  
ATOM   3438  H2S  PA    76      52.312  26.806  52.915  1.00  0.00           H  
ATOM   3439  C11  PE    77      51.875  25.291  54.450  1.00  0.00           C  
ATOM   3440  O12  PE    77      52.237  24.194  54.831  1.00  0.00           O  
ATOM   3441  O11  PE    77      51.231  26.211  55.241  1.00  0.00           O  
ATOM   3442  C1   PE    77      50.744  25.724  56.446  1.00  0.00           C  
ATOM   3443  HR   PE    77      50.531  26.687  56.917  1.00  0.00           H  
ATOM   3444  HS   PE    77      51.501  25.184  57.021  1.00  0.00           H  
ATOM   3445  C2   PE    77      49.450  24.834  56.327  1.00  0.00           C  
ATOM   3446  HX   PE    77      48.753  25.568  55.915  1.00  0.00           H  
ATOM   3447  C3   PE    77      48.985  24.365  57.709  1.00  0.00           C  
ATOM   3448  HA   PE    77      49.691  23.612  58.071  1.00  0.00           H  
ATOM   3449  HB   PE    77      48.088  23.762  57.549  1.00  0.00           H  
ATOM   3450  O31  PE    77      48.734  25.423  58.663  1.00  0.00           O  
ATOM   3451  P31  PE    77      47.371  26.295  58.479  1.00  0.00           P  
ATOM   3452  O32  PE    77      47.806  27.413  57.331  1.00  0.00           O  
ATOM   3453  C31  PE    77      48.746  28.459  57.648  1.00  0.00           C  
ATOM   3454  H1A  PE    77      49.238  28.786  56.728  1.00  0.00           H  
ATOM   3455  H1B  PE    77      49.429  28.078  58.411  1.00  0.00           H  
ATOM   3456  C32  PE    77      47.889  29.681  58.053  1.00  0.00           C  
ATOM   3457  H2A  PE    77      47.441  29.613  59.045  1.00  0.00           H  
ATOM   3458  H2B  PE    77      48.518  30.565  57.939  1.00  0.00           H  
ATOM   3459  N31  PE    77      46.708  29.826  57.226  1.00  0.00           N  
ATOM   3460 HN1A  PE    77      46.057  29.047  57.412  1.00  0.00           H  
ATOM   3461 HN1B  PE    77      46.249  30.739  57.383  1.00  0.00           H  
ATOM   3462 HN1C  PE    77      46.934  29.930  56.223  1.00  0.00           H  
ATOM   3463  O33  PE    77      46.429  25.352  57.989  1.00  0.00           O  
ATOM   3464  O34  PE    77      47.124  26.948  59.805  1.00  0.00           O  
ATOM   3465  O21  PE    77      49.585  23.650  55.468  1.00  0.00           O  
ATOM   3466  C21  PE    77      48.867  23.614  54.349  1.00  0.00           C  
ATOM   3467  O22  PE    77      48.177  24.538  54.000  1.00  0.00           O  
ATOM   3468  C12  OL    78      49.095  22.327  53.559  1.00  0.00           C  
ATOM   3469  H2R  OL    78      49.870  21.712  54.021  1.00  0.00           H  
ATOM   3470  H2S  OL    78      48.210  21.698  53.445  1.00  0.00           H  
ATOM   3471  C13  OL    78      49.639  22.514  52.119  1.00  0.00           C  
ATOM   3472  H3R  OL    78      50.219  23.430  51.986  1.00  0.00           H  
ATOM   3473  H3S  OL    78      50.381  21.727  51.971  1.00  0.00           H  
ATOM   3474  C14  OL    78      48.672  22.380  50.974  1.00  0.00           C  
ATOM   3475  H4R  OL    78      47.810  23.000  51.230  1.00  0.00           H  
ATOM   3476  H4S  OL    78      49.143  22.634  50.022  1.00  0.00           H  
ATOM   3477  C15  OL    78      48.232  20.914  50.781  1.00  0.00           C  
ATOM   3478  H5R  OL    78      49.090  20.254  50.642  1.00  0.00           H  
ATOM   3479  H5S  OL    78      47.580  20.560  51.583  1.00  0.00           H  
ATOM   3480  C16  OL    78      47.412  20.781  49.504  1.00  0.00           C  
ATOM   3481  H6R  OL    78      46.441  21.224  49.736  1.00  0.00           H  
ATOM   3482  H6S  OL    78      47.889  21.438  48.773  1.00  0.00           H  
ATOM   3483  C17  OL    78      47.250  19.334  49.041  1.00  0.00           C  
ATOM   3484  H7R  OL    78      48.105  18.659  48.969  1.00  0.00           H  
ATOM   3485  H7S  OL    78      46.673  18.936  49.878  1.00  0.00           H  
ATOM   3486  C18  OL    78      46.478  19.283  47.762  1.00  0.00           C  
ATOM   3487  H8R  OL    78      45.442  19.368  48.096  1.00  0.00           H  
ATOM   3488  H8S  OL    78      46.663  20.094  47.055  1.00  0.00           H  
ATOM   3489  C19  OL    78      46.640  17.910  47.080  1.00  0.00           C  
ATOM   3490  H9R  OL    78      46.138  17.186  47.717  1.00  0.00           H  
ATOM   3491 C110  OL    78      47.101  17.610  45.854  1.00  0.00           C  
ATOM   3492 H10R  OL    78      47.084  16.577  45.516  1.00  0.00           H  
ATOM   3493 C111  OL    78      47.869  18.518  44.911  1.00  0.00           C  
ATOM   3494 H11R  OL    78      47.191  18.877  44.134  1.00  0.00           H  
ATOM   3495 H11S  OL    78      48.049  19.404  45.522  1.00  0.00           H  
ATOM   3496 C112  OL    78      49.198  17.779  44.369  1.00  0.00           C  
ATOM   3497 H12R  OL    78      49.049  16.749  44.039  1.00  0.00           H  
ATOM   3498 H12S  OL    78      49.475  18.293  43.446  1.00  0.00           H  
ATOM   3499 C113  OL    78      50.338  17.796  45.436  1.00  0.00           C  
ATOM   3500 H13R  OL    78      50.852  18.759  45.437  1.00  0.00           H  
ATOM   3501 H13S  OL    78      49.906  17.763  46.439  1.00  0.00           H  
ATOM   3502 C114  OL    78      51.437  16.696  45.158  1.00  0.00           C  
ATOM   3503 H14R  OL    78      50.929  15.730  45.190  1.00  0.00           H  
ATOM   3504 H14S  OL    78      51.961  16.874  44.216  1.00  0.00           H  
ATOM   3505 C115  OL    78      52.442  16.741  46.321  1.00  0.00           C  
ATOM   3506 H15R  OL    78      52.969  17.694  46.249  1.00  0.00           H  
ATOM   3507 H15S  OL    78      52.092  16.628  47.349  1.00  0.00           H  
ATOM   3508 C116  OL    78      53.458  15.564  46.105  1.00  0.00           C  
ATOM   3509 H16R  OL    78      52.800  14.694  46.058  1.00  0.00           H  
ATOM   3510 H16S  OL    78      54.033  15.534  45.177  1.00  0.00           H  
ATOM   3511 C117  OL    78      54.493  15.490  47.245  1.00  0.00           C  
ATOM   3512 H17R  OL    78      54.883  16.496  47.409  1.00  0.00           H  
ATOM   3513 H17S  OL    78      53.879  15.188  48.096  1.00  0.00           H  
ATOM   3514 C118  OL    78      55.538  14.440  46.927  1.00  0.00           C  
ATOM   3515 H18R  OL    78      54.914  13.568  46.716  1.00  0.00           H  
ATOM   3516 H18S  OL    78      56.119  14.172  47.812  1.00  0.00           H  
ATOM   3517 H18T  OL    78      56.235  14.631  46.109  1.00  0.00           H  
TER    3518       OL    78 
ATOM   3518 C116  PA    79      73.350  15.351  34.754  1.00  0.00           C  
ATOM   3519 H16R  PA    79      72.634  14.920  34.051  1.00  0.00           H  
ATOM   3520 H16S  PA    79      74.261  14.751  34.712  1.00  0.00           H  
ATOM   3521 H16T  PA    79      73.601  16.380  34.488  1.00  0.00           H  
ATOM   3522 C115  PA    79      72.747  15.340  36.214  1.00  0.00           C  
ATOM   3523 H15R  PA    79      71.985  16.113  36.093  1.00  0.00           H  
ATOM   3524 H15S  PA    79      73.502  15.735  36.898  1.00  0.00           H  
ATOM   3525 C114  PA    79      72.186  13.951  36.638  1.00  0.00           C  
ATOM   3526 H14R  PA    79      72.978  13.225  36.834  1.00  0.00           H  
ATOM   3527 H14S  PA    79      71.565  13.598  35.811  1.00  0.00           H  
ATOM   3528 C113  PA    79      71.382  14.005  37.945  1.00  0.00           C  
ATOM   3529 H13R  PA    79      70.487  14.618  37.826  1.00  0.00           H  
ATOM   3530 H13S  PA    79      72.086  14.426  38.666  1.00  0.00           H  
ATOM   3531 C112  PA    79      70.801  12.704  38.450  1.00  0.00           C  
ATOM   3532 H12R  PA    79      71.585  11.954  38.329  1.00  0.00           H  
ATOM   3533 H12S  PA    79      69.973  12.292  37.870  1.00  0.00           H  
ATOM   3534 C111  PA    79      70.360  12.653  39.956  1.00  0.00           C  
ATOM   3535 H11R  PA    79      69.953  11.685  40.257  1.00  0.00           H  
ATOM   3536 H11S  PA    79      69.556  13.391  39.979  1.00  0.00           H  
ATOM   3537 C110  PA    79      71.391  13.054  40.975  1.00  0.00           C  
ATOM   3538 H10R  PA    79      71.630  14.107  40.813  1.00  0.00           H  
ATOM   3539 H10S  PA    79      72.203  12.393  40.666  1.00  0.00           H  
ATOM   3540  C19  PA    79      70.890  12.756  42.398  1.00  0.00           C  
ATOM   3541  H9R  PA    79      70.585  11.712  42.502  1.00  0.00           H  
ATOM   3542  H9S  PA    79      70.020  13.383  42.603  1.00  0.00           H  
ATOM   3543  C18  PA    79      71.953  12.956  43.554  1.00  0.00           C  
ATOM   3544  H8R  PA    79      71.920  13.994  43.894  1.00  0.00           H  
ATOM   3545  H8S  PA    79      72.878  12.808  42.993  1.00  0.00           H  
ATOM   3546  C17  PA    79      71.826  12.001  44.767  1.00  0.00           C  
ATOM   3547  H7R  PA    79      72.725  12.188  45.358  1.00  0.00           H  
ATOM   3548  H7S  PA    79      71.848  10.938  44.520  1.00  0.00           H  
ATOM   3549  C16  PA    79      70.606  12.157  45.635  1.00  0.00           C  
ATOM   3550  H6R  PA    79      69.846  11.689  45.006  1.00  0.00           H  
ATOM   3551  H6S  PA    79      70.385  13.226  45.682  1.00  0.00           H  
ATOM   3552  C15  PA    79      70.596  11.408  47.030  1.00  0.00           C  
ATOM   3553  H5R  PA    79      70.520  10.318  47.017  1.00  0.00           H  
ATOM   3554  H5S  PA    79      69.615  11.701  47.407  1.00  0.00           H  
ATOM   3555  C14  PA    79      71.649  11.917  48.015  1.00  0.00           C  
ATOM   3556  H4R  PA    79      72.646  11.548  47.767  1.00  0.00           H  
ATOM   3557  H4S  PA    79      71.335  11.578  49.004  1.00  0.00           H  
ATOM   3558  C13  PA    79      71.728  13.464  48.139  1.00  0.00           C  
ATOM   3559  H3R  PA    79      70.702  13.834  48.102  1.00  0.00           H  
ATOM   3560  H3S  PA    79      72.233  13.821  47.239  1.00  0.00           H  
ATOM   3561  C12  PA    79      72.365  13.929  49.456  1.00  0.00           C  
ATOM   3562  H2R  PA    79      72.330  15.019  49.397  1.00  0.00           H  
ATOM   3563  H2S  PA    79      73.368  13.586  49.717  1.00  0.00           H  
ATOM   3564  C11  PE    80      71.496  13.534  50.654  1.00  0.00           C  
ATOM   3565  O12  PE    80      70.280  13.654  50.669  1.00  0.00           O  
ATOM   3566  O11  PE    80      72.211  12.993  51.603  1.00  0.00           O  
ATOM   3567  C1   PE    80      71.508  12.554  52.852  1.00  0.00           C  
ATOM   3568  HR   PE    80      70.899  13.361  53.268  1.00  0.00           H  
ATOM   3569  HS   PE    80      72.261  12.191  53.556  1.00  0.00           H  
ATOM   3570  C2   PE    80      70.568  11.254  52.580  1.00  0.00           C  
ATOM   3571  HX   PE    80      69.654  11.597  52.089  1.00  0.00           H  
ATOM   3572  C3   PE    80      70.284  10.590  53.936  1.00  0.00           C  
ATOM   3573  HA   PE    80      71.124  10.481  54.627  1.00  0.00           H  
ATOM   3574  HB   PE    80      69.997   9.593  53.591  1.00  0.00           H  
ATOM   3575  O31  PE    80      69.122  11.144  54.528  1.00  0.00           O  
ATOM   3576  P31  PE    80      69.193  12.522  55.440  1.00  0.00           P  
ATOM   3577  O32  PE    80      68.962  13.651  54.448  1.00  0.00           O  
ATOM   3578  C31  PE    80      67.784  13.745  53.692  1.00  0.00           C  
ATOM   3579  H1A  PE    80      66.852  13.884  54.246  1.00  0.00           H  
ATOM   3580  H1B  PE    80      67.700  12.815  53.125  1.00  0.00           H  
ATOM   3581  C32  PE    80      67.889  14.978  52.774  1.00  0.00           C  
ATOM   3582  H2A  PE    80      68.736  14.949  52.087  1.00  0.00           H  
ATOM   3583  H2B  PE    80      66.999  15.202  52.183  1.00  0.00           H  
ATOM   3584  N31  PE    80      68.013  16.263  53.540  1.00  0.00           N  
ATOM   3585 HN1A  PE    80      68.398  16.983  52.907  1.00  0.00           H  
ATOM   3586 HN1B  PE    80      67.217  16.550  54.133  1.00  0.00           H  
ATOM   3587 HN1C  PE    80      68.794  16.077  54.190  1.00  0.00           H  
ATOM   3588  O33  PE    80      68.079  12.470  56.414  1.00  0.00           O  
ATOM   3589  O34  PE    80      70.543  12.677  55.940  1.00  0.00           O  
ATOM   3590  O21  PE    80      71.150  10.291  51.645  1.00  0.00           O  
ATOM   3591  C21  PE    80      72.266   9.636  51.898  1.00  0.00           C  
ATOM   3592  O22  PE    80      73.045   9.997  52.744  1.00  0.00           O  
ATOM   3593  C12  OL    81      72.495   8.326  51.134  1.00  0.00           C  
ATOM   3594  H2R  OL    81      73.377   7.859  51.578  1.00  0.00           H  
ATOM   3595  H2S  OL    81      71.608   7.691  51.181  1.00  0.00           H  
ATOM   3596  C13  OL    81      72.824   8.575  49.600  1.00  0.00           C  
ATOM   3597  H3R  OL    81      72.853   7.579  49.153  1.00  0.00           H  
ATOM   3598  H3S  OL    81      72.051   9.106  49.040  1.00  0.00           H  
ATOM   3599  C14  OL    81      74.088   9.389  49.399  1.00  0.00           C  
ATOM   3600  H4R  OL    81      73.905  10.427  49.686  1.00  0.00           H  
ATOM   3601  H4S  OL    81      74.946   9.112  50.014  1.00  0.00           H  
ATOM   3602  C15  OL    81      74.471   9.427  47.922  1.00  0.00           C  
ATOM   3603  H5R  OL    81      73.566   9.618  47.341  1.00  0.00           H  
ATOM   3604  H5S  OL    81      75.203  10.225  47.785  1.00  0.00           H  
ATOM   3605  C16  OL    81      75.194   8.122  47.488  1.00  0.00           C  
ATOM   3606  H6R  OL    81      76.087   8.004  48.106  1.00  0.00           H  
ATOM   3607  H6S  OL    81      74.616   7.248  47.794  1.00  0.00           H  
ATOM   3608  C17  OL    81      75.583   8.229  46.004  1.00  0.00           C  
ATOM   3609  H7R  OL    81      75.968   9.248  45.929  1.00  0.00           H  
ATOM   3610  H7S  OL    81      76.391   7.522  45.803  1.00  0.00           H  
ATOM   3611  C18  OL    81      74.474   7.987  45.019  1.00  0.00           C  
ATOM   3612  H8R  OL    81      73.908   7.070  45.194  1.00  0.00           H  
ATOM   3613  H8S  OL    81      73.749   8.774  45.238  1.00  0.00           H  
ATOM   3614  C19  OL    81      74.942   7.860  43.553  1.00  0.00           C  
ATOM   3615  H9R  OL    81      75.889   7.330  43.503  1.00  0.00           H  
ATOM   3616 C110  OL    81      74.432   8.396  42.447  1.00  0.00           C  
ATOM   3617 H10R  OL    81      74.905   8.206  41.487  1.00  0.00           H  
ATOM   3618 C111  OL    81      73.099   9.207  42.530  1.00  0.00           C  
ATOM   3619 H11R  OL    81      72.510   9.200  43.450  1.00  0.00           H  
ATOM   3620 H11S  OL    81      73.305  10.274  42.418  1.00  0.00           H  
ATOM   3621 C112  OL    81      72.184   8.902  41.332  1.00  0.00           C  
ATOM   3622 H12R  OL    81      72.050   7.835  41.518  1.00  0.00           H  
ATOM   3623 H12S  OL    81      71.252   9.469  41.378  1.00  0.00           H  
ATOM   3624 C113  OL    81      72.858   9.136  39.940  1.00  0.00           C  
ATOM   3625 H13R  OL    81      73.408  10.068  39.792  1.00  0.00           H  
ATOM   3626 H13S  OL    81      73.575   8.332  39.758  1.00  0.00           H  
ATOM   3627 C114  OL    81      71.845   8.860  38.813  1.00  0.00           C  
ATOM   3628 H14R  OL    81      71.295   7.929  38.969  1.00  0.00           H  
ATOM   3629 H14S  OL    81      71.041   9.597  38.769  1.00  0.00           H  
ATOM   3630 C115  OL    81      72.600   8.751  37.449  1.00  0.00           C  
ATOM   3631 H15R  OL    81      73.054   7.759  37.494  1.00  0.00           H  
ATOM   3632 H15S  OL    81      71.924   8.682  36.593  1.00  0.00           H  
ATOM   3633 C116  OL    81      73.705   9.713  37.202  1.00  0.00           C  
ATOM   3634 H16R  OL    81      73.247  10.698  37.094  1.00  0.00           H  
ATOM   3635 H16S  OL    81      74.370   9.722  38.067  1.00  0.00           H  
ATOM   3636 C117  OL    81      74.531   9.485  35.923  1.00  0.00           C  
ATOM   3637 H17R  OL    81      75.219   8.697  36.238  1.00  0.00           H  
ATOM   3638 H17S  OL    81      73.918   8.969  35.181  1.00  0.00           H  
ATOM   3639 C118  OL    81      75.173  10.797  35.497  1.00  0.00           C  
ATOM   3640 H18R  OL    81      75.887  10.730  34.673  1.00  0.00           H  
ATOM   3641 H18S  OL    81      75.682  11.316  36.312  1.00  0.00           H  
ATOM   3642 H18T  OL    81      74.389  11.445  35.098  1.00  0.00           H  
TER    3643       OL    81 
ATOM   3643  C1  CHL    82      55.829  32.078  49.671  1.00  0.00           C  
ATOM   3644  H11 CHL    82      54.831  31.674  49.487  1.00  0.00           H  
ATOM   3645  H12 CHL    82      55.586  33.131  49.516  1.00  0.00           H  
ATOM   3646  C2  CHL    82      56.113  31.995  51.190  1.00  0.00           C  
ATOM   3647  H21 CHL    82      56.974  32.605  51.470  1.00  0.00           H  
ATOM   3648  H22 CHL    82      55.243  32.315  51.766  1.00  0.00           H  
ATOM   3649  C3  CHL    82      56.497  30.582  51.727  1.00  0.00           C  
ATOM   3650  H31 CHL    82      55.667  29.880  51.613  1.00  0.00           H  
ATOM   3651  C4  CHL    82      57.554  29.976  50.825  1.00  0.00           C  
ATOM   3652  H41 CHL    82      58.483  30.533  50.966  1.00  0.00           H  
ATOM   3653  H42 CHL    82      57.782  28.971  51.184  1.00  0.00           H  
ATOM   3654  C5  CHL    82      57.181  30.032  49.306  1.00  0.00           C  
ATOM   3655  C6  CHL    82      57.160  28.898  48.696  1.00  0.00           C  
ATOM   3656  H61 CHL    82      57.385  27.953  49.184  1.00  0.00           H  
ATOM   3657  C7  CHL    82      56.904  28.753  47.220  1.00  0.00           C  
ATOM   3658  H71 CHL    82      57.556  27.982  46.804  1.00  0.00           H  
ATOM   3659  H72 CHL    82      55.871  28.419  47.099  1.00  0.00           H  
ATOM   3660  C8  CHL    82      56.944  30.142  46.426  1.00  0.00           C  
ATOM   3661  H81 CHL    82      57.969  30.472  46.246  1.00  0.00           H  
ATOM   3662  C9  CHL    82      56.212  31.224  47.259  1.00  0.00           C  
ATOM   3663  H91 CHL    82      55.188  30.864  47.385  1.00  0.00           H  
ATOM   3664  C10 CHL    82      56.857  31.377  48.711  1.00  0.00           C  
ATOM   3665  C11 CHL    82      56.093  32.589  46.325  1.00  0.00           C  
ATOM   3666 H111 CHL    82      55.382  33.162  46.924  1.00  0.00           H  
ATOM   3667 H112 CHL    82      57.034  33.126  46.463  1.00  0.00           H  
ATOM   3668  C12 CHL    82      55.557  32.279  44.855  1.00  0.00           C  
ATOM   3669 H121 CHL    82      54.499  32.025  44.936  1.00  0.00           H  
ATOM   3670 H122 CHL    82      55.525  33.251  44.357  1.00  0.00           H  
ATOM   3671  C13 CHL    82      56.350  31.290  44.082  1.00  0.00           C  
ATOM   3672  C14 CHL    82      56.353  30.041  44.988  1.00  0.00           C  
ATOM   3673 H141 CHL    82      55.303  29.759  45.089  1.00  0.00           H  
ATOM   3674  C15 CHL    82      56.881  28.998  44.054  1.00  0.00           C  
ATOM   3675 H151 CHL    82      57.951  28.996  44.272  1.00  0.00           H  
ATOM   3676 H152 CHL    82      56.536  28.008  44.359  1.00  0.00           H  
ATOM   3677  C16 CHL    82      56.403  29.367  42.672  1.00  0.00           C  
ATOM   3678 H161 CHL    82      57.264  29.239  42.013  1.00  0.00           H  
ATOM   3679 H162 CHL    82      55.645  28.670  42.309  1.00  0.00           H  
ATOM   3680  C17 CHL    82      55.758  30.715  42.718  1.00  0.00           C  
ATOM   3681 H171 CHL    82      54.667  30.681  42.760  1.00  0.00           H  
ATOM   3682  C18 CHL    82      57.783  31.897  43.860  1.00  0.00           C  
ATOM   3683 H181 CHL    82      57.703  32.872  43.374  1.00  0.00           H  
ATOM   3684 H182 CHL    82      58.300  31.228  43.169  1.00  0.00           H  
ATOM   3685 H183 CHL    82      58.276  32.036  44.825  1.00  0.00           H  
ATOM   3686  C19 CHL    82      58.155  32.279  48.682  1.00  0.00           C  
ATOM   3687 H191 CHL    82      57.888  33.296  48.385  1.00  0.00           H  
ATOM   3688 H192 CHL    82      58.930  31.912  48.005  1.00  0.00           H  
ATOM   3689 H193 CHL    82      58.447  32.246  49.733  1.00  0.00           H  
ATOM   3690  C20 CHL    82      55.879  31.461  41.384  1.00  0.00           C  
ATOM   3691 H201 CHL    82      56.938  31.594  41.154  1.00  0.00           H  
ATOM   3692  C21 CHL    82      55.210  32.844  41.419  1.00  0.00           C  
ATOM   3693 H211 CHL    82      54.141  32.649  41.522  1.00  0.00           H  
ATOM   3694 H212 CHL    82      55.260  33.469  40.525  1.00  0.00           H  
ATOM   3695 H213 CHL    82      55.499  33.502  42.241  1.00  0.00           H  
ATOM   3696  C22 CHL    82      55.471  30.542  40.199  1.00  0.00           C  
ATOM   3697 H221 CHL    82      56.121  29.665  40.177  1.00  0.00           H  
ATOM   3698 H222 CHL    82      54.493  30.061  40.260  1.00  0.00           H  
ATOM   3699  C23 CHL    82      55.500  31.327  38.798  1.00  0.00           C  
ATOM   3700 H231 CHL    82      55.173  30.664  37.994  1.00  0.00           H  
ATOM   3701 H232 CHL    82      54.656  32.019  38.823  1.00  0.00           H  
ATOM   3702  C24 CHL    82      56.890  31.836  38.445  1.00  0.00           C  
ATOM   3703 H241 CHL    82      57.616  31.184  38.936  1.00  0.00           H  
ATOM   3704 H242 CHL    82      56.962  32.825  38.903  1.00  0.00           H  
ATOM   3705  C25 CHL    82      57.389  31.829  36.976  1.00  0.00           C  
ATOM   3706 H251 CHL    82      57.617  30.830  36.598  1.00  0.00           H  
ATOM   3707  C26 CHL    82      58.686  32.632  36.800  1.00  0.00           C  
ATOM   3708 H261 CHL    82      58.430  33.693  36.830  1.00  0.00           H  
ATOM   3709 H262 CHL    82      59.074  32.515  35.786  1.00  0.00           H  
ATOM   3710 H263 CHL    82      59.478  32.349  37.496  1.00  0.00           H  
ATOM   3711  C27 CHL    82      56.448  32.480  35.910  1.00  0.00           C  
ATOM   3712 H271 CHL    82      55.632  31.795  35.668  1.00  0.00           H  
ATOM   3713 H272 CHL    82      56.991  32.673  34.983  1.00  0.00           H  
ATOM   3714 H273 CHL    82      55.990  33.383  36.319  1.00  0.00           H  
ATOM   3715  O1  CHL    82      56.925  30.644  53.095  1.00  0.00           O  
ATOM   3716  HO1 CHL    82      57.489  29.862  53.234  1.00  0.00           H  
TER    3717      CHL    82 
ATOM   3717 C116  PA    83      44.944   1.172  33.929  1.00  0.00           C  
ATOM   3718 H16R  PA    83      44.231   1.135  34.755  1.00  0.00           H  
ATOM   3719 H16S  PA    83      44.422   0.696  33.096  1.00  0.00           H  
ATOM   3720 H16T  PA    83      45.198   2.178  33.588  1.00  0.00           H  
ATOM   3721 C115  PA    83      46.176   0.521  34.365  1.00  0.00           C  
ATOM   3722 H15R  PA    83      46.779   0.300  33.481  1.00  0.00           H  
ATOM   3723 H15S  PA    83      46.029  -0.458  34.826  1.00  0.00           H  
ATOM   3724 C114  PA    83      46.955   1.339  35.418  1.00  0.00           C  
ATOM   3725 H14R  PA    83      47.453   2.140  34.868  1.00  0.00           H  
ATOM   3726 H14S  PA    83      47.733   0.721  35.873  1.00  0.00           H  
ATOM   3727 C113  PA    83      46.197   2.001  36.541  1.00  0.00           C  
ATOM   3728 H13R  PA    83      45.932   1.154  37.177  1.00  0.00           H  
ATOM   3729 H13S  PA    83      45.279   2.477  36.187  1.00  0.00           H  
ATOM   3730 C112  PA    83      47.063   2.966  37.438  1.00  0.00           C  
ATOM   3731 H12R  PA    83      46.929   3.999  37.111  1.00  0.00           H  
ATOM   3732 H12S  PA    83      48.134   2.829  37.280  1.00  0.00           H  
ATOM   3733 C111  PA    83      46.725   2.864  38.922  1.00  0.00           C  
ATOM   3734 H11R  PA    83      47.142   1.916  39.267  1.00  0.00           H  
ATOM   3735 H11S  PA    83      45.659   3.005  39.111  1.00  0.00           H  
ATOM   3736 C110  PA    83      47.422   3.986  39.652  1.00  0.00           C  
ATOM   3737 H10R  PA    83      47.155   4.893  39.105  1.00  0.00           H  
ATOM   3738 H10S  PA    83      48.504   3.850  39.697  1.00  0.00           H  
ATOM   3739  C19  PA    83      46.878   4.041  41.070  1.00  0.00           C  
ATOM   3740  H9R  PA    83      47.082   3.058  41.501  1.00  0.00           H  
ATOM   3741  H9S  PA    83      45.794   4.164  41.036  1.00  0.00           H  
ATOM   3742  C18  PA    83      47.566   5.056  42.057  1.00  0.00           C  
ATOM   3743  H8R  PA    83      47.235   6.051  41.750  1.00  0.00           H  
ATOM   3744  H8S  PA    83      48.652   4.973  42.125  1.00  0.00           H  
ATOM   3745  C17  PA    83      47.155   4.808  43.563  1.00  0.00           C  
ATOM   3746  H7R  PA    83      47.405   3.784  43.849  1.00  0.00           H  
ATOM   3747  H7S  PA    83      46.080   4.993  43.615  1.00  0.00           H  
ATOM   3748  C16  PA    83      47.914   5.588  44.619  1.00  0.00           C  
ATOM   3749  H6R  PA    83      47.914   6.633  44.305  1.00  0.00           H  
ATOM   3750  H6S  PA    83      48.970   5.312  44.582  1.00  0.00           H  
ATOM   3751  C15  PA    83      47.468   5.521  46.032  1.00  0.00           C  
ATOM   3752  H5R  PA    83      47.882   6.347  46.614  1.00  0.00           H  
ATOM   3753  H5S  PA    83      47.912   4.639  46.499  1.00  0.00           H  
ATOM   3754  C14  PA    83      45.958   5.530  46.285  1.00  0.00           C  
ATOM   3755  H4R  PA    83      45.611   4.567  45.905  1.00  0.00           H  
ATOM   3756  H4S  PA    83      45.465   6.190  45.569  1.00  0.00           H  
ATOM   3757  C13  PA    83      45.503   5.660  47.674  1.00  0.00           C  
ATOM   3758  H3R  PA    83      45.629   6.666  48.080  1.00  0.00           H  
ATOM   3759  H3S  PA    83      46.196   4.941  48.116  1.00  0.00           H  
ATOM   3760  C12  PA    83      44.057   5.187  47.975  1.00  0.00           C  
ATOM   3761  H2R  PA    83      44.155   4.103  47.881  1.00  0.00           H  
ATOM   3762  H2S  PA    83      43.363   5.725  47.326  1.00  0.00           H  
ATOM   3763  C11  PC    84      43.712   5.219  49.499  1.00  0.00           C  
ATOM   3764  O12  PC    84      43.761   6.280  50.134  1.00  0.00           O  
ATOM   3765  O11  PC    84      43.247   4.055  50.011  1.00  0.00           O  
ATOM   3766  C1   PC    84      42.926   3.966  51.456  1.00  0.00           C  
ATOM   3767  HR   PC    84      43.631   4.538  52.066  1.00  0.00           H  
ATOM   3768  HS   PC    84      43.034   2.930  51.786  1.00  0.00           H  
ATOM   3769  C2   PC    84      41.464   4.618  51.662  1.00  0.00           C  
ATOM   3770  HX   PC    84      41.526   5.703  51.547  1.00  0.00           H  
ATOM   3771  C3   PC    84      40.967   4.306  53.117  1.00  0.00           C  
ATOM   3772  HA   PC    84      40.634   3.266  53.173  1.00  0.00           H  
ATOM   3773  HB   PC    84      40.161   4.936  53.500  1.00  0.00           H  
ATOM   3774  O31  PC    84      42.085   4.300  54.051  1.00  0.00           O  
ATOM   3775  P31  PC    84      42.758   5.680  54.467  1.00  0.00           P  
ATOM   3776  O32  PC    84      41.801   6.244  55.540  1.00  0.00           O  
ATOM   3777  C31  PC    84      41.755   5.656  56.862  1.00  0.00           C  
ATOM   3778  H1A  PC    84      42.716   5.370  57.297  1.00  0.00           H  
ATOM   3779  H1B  PC    84      41.158   4.774  56.617  1.00  0.00           H  
ATOM   3780  C32  PC    84      41.071   6.597  57.886  1.00  0.00           C  
ATOM   3781  H2A  PC    84      40.906   6.113  58.850  1.00  0.00           H  
ATOM   3782  H2B  PC    84      40.089   6.947  57.564  1.00  0.00           H  
ATOM   3783  N31  PC    84      41.785   7.907  58.213  1.00  0.00           N  
ATOM   3784  C33  PC    84      40.938   8.665  59.170  1.00  0.00           C  
ATOM   3785  H3A  PC    84      41.072   8.257  60.173  1.00  0.00           H  
ATOM   3786  H3B  PC    84      39.941   8.675  58.728  1.00  0.00           H  
ATOM   3787  H3C  PC    84      41.315   9.688  59.203  1.00  0.00           H  
ATOM   3788  C34  PC    84      43.195   7.797  58.858  1.00  0.00           C  
ATOM   3789  H4A  PC    84      43.131   7.437  59.885  1.00  0.00           H  
ATOM   3790  H4B  PC    84      43.766   8.721  58.756  1.00  0.00           H  
ATOM   3791  H4C  PC    84      43.755   7.053  58.290  1.00  0.00           H  
ATOM   3792  C35  PC    84      42.011   8.735  57.016  1.00  0.00           C  
ATOM   3793  H5A  PC    84      42.657   8.240  56.289  1.00  0.00           H  
ATOM   3794  H5B  PC    84      42.370   9.736  57.260  1.00  0.00           H  
ATOM   3795  H5C  PC    84      40.996   8.996  56.713  1.00  0.00           H  
ATOM   3796  O33  PC    84      44.132   5.478  55.115  1.00  0.00           O  
ATOM   3797  O34  PC    84      42.634   6.555  53.280  1.00  0.00           O  
ATOM   3798  O21  PC    84      40.459   4.095  50.720  1.00  0.00           O  
ATOM   3799  C21  PC    84      40.171   4.606  49.535  1.00  0.00           C  
ATOM   3800  O22  PC    84      40.608   5.613  48.971  1.00  0.00           O  
ATOM   3801  C12  OL    85      39.109   3.645  49.012  1.00  0.00           C  
ATOM   3802  H2R  OL    85      38.655   3.097  49.840  1.00  0.00           H  
ATOM   3803  H2S  OL    85      38.268   4.223  48.622  1.00  0.00           H  
ATOM   3804  C13  OL    85      39.726   2.837  47.773  1.00  0.00           C  
ATOM   3805  H3R  OL    85      38.925   2.199  47.392  1.00  0.00           H  
ATOM   3806  H3S  OL    85      40.010   3.578  47.023  1.00  0.00           H  
ATOM   3807  C14  OL    85      40.880   1.944  48.247  1.00  0.00           C  
ATOM   3808  H4R  OL    85      41.683   2.507  48.728  1.00  0.00           H  
ATOM   3809  H4S  OL    85      40.534   1.122  48.877  1.00  0.00           H  
ATOM   3810  C15  OL    85      41.586   1.216  47.145  1.00  0.00           C  
ATOM   3811  H5R  OL    85      42.484   0.766  47.573  1.00  0.00           H  
ATOM   3812  H5S  OL    85      41.054   0.351  46.742  1.00  0.00           H  
ATOM   3813  C16  OL    85      42.003   2.116  45.968  1.00  0.00           C  
ATOM   3814  H6R  OL    85      41.110   2.544  45.507  1.00  0.00           H  
ATOM   3815  H6S  OL    85      42.590   2.924  46.409  1.00  0.00           H  
ATOM   3816  C17  OL    85      42.812   1.393  44.889  1.00  0.00           C  
ATOM   3817  H7R  OL    85      43.524   2.026  44.355  1.00  0.00           H  
ATOM   3818  H7S  OL    85      43.437   0.641  45.376  1.00  0.00           H  
ATOM   3819  C18  OL    85      41.857   0.765  43.885  1.00  0.00           C  
ATOM   3820  H8R  OL    85      41.301  -0.036  44.376  1.00  0.00           H  
ATOM   3821  H8S  OL    85      41.159   1.515  43.507  1.00  0.00           H  
ATOM   3822  C19  OL    85      42.569   0.125  42.710  1.00  0.00           C  
ATOM   3823  H9R  OL    85      42.706  -0.950  42.622  1.00  0.00           H  
ATOM   3824 C110  OL    85      42.981   0.926  41.748  1.00  0.00           C  
ATOM   3825 H10R  OL    85      43.509   0.406  40.953  1.00  0.00           H  
ATOM   3826 C111  OL    85      42.963   2.483  41.670  1.00  0.00           C  
ATOM   3827 H11R  OL    85      42.461   2.882  42.554  1.00  0.00           H  
ATOM   3828 H11S  OL    85      44.013   2.780  41.717  1.00  0.00           H  
ATOM   3829 C112  OL    85      42.254   2.990  40.417  1.00  0.00           C  
ATOM   3830 H12R  OL    85      41.225   2.804  40.732  1.00  0.00           H  
ATOM   3831 H12S  OL    85      42.303   4.080  40.477  1.00  0.00           H  
ATOM   3832 C113  OL    85      42.648   2.549  38.997  1.00  0.00           C  
ATOM   3833 H13R  OL    85      43.558   3.065  38.684  1.00  0.00           H  
ATOM   3834 H13S  OL    85      42.824   1.478  38.875  1.00  0.00           H  
ATOM   3835 C114  OL    85      41.575   3.100  37.987  1.00  0.00           C  
ATOM   3836 H14R  OL    85      40.635   2.635  38.292  1.00  0.00           H  
ATOM   3837 H14S  OL    85      41.414   4.161  38.191  1.00  0.00           H  
ATOM   3838 C115  OL    85      41.938   2.831  36.551  1.00  0.00           C  
ATOM   3839 H15R  OL    85      42.930   3.263  36.401  1.00  0.00           H  
ATOM   3840 H15S  OL    85      41.891   1.760  36.345  1.00  0.00           H  
ATOM   3841 C116  OL    85      40.969   3.612  35.577  1.00  0.00           C  
ATOM   3842 H16R  OL    85      39.919   3.323  35.657  1.00  0.00           H  
ATOM   3843 H16S  OL    85      41.057   4.678  35.797  1.00  0.00           H  
ATOM   3844 C117  OL    85      41.449   3.378  34.103  1.00  0.00           C  
ATOM   3845 H17R  OL    85      40.678   3.846  33.487  1.00  0.00           H  
ATOM   3846 H17S  OL    85      42.437   3.834  34.017  1.00  0.00           H  
ATOM   3847 C118  OL    85      41.416   1.959  33.617  1.00  0.00           C  
ATOM   3848 H18R  OL    85      41.691   2.076  32.567  1.00  0.00           H  
ATOM   3849 H18S  OL    85      40.384   1.607  33.688  1.00  0.00           H  
ATOM   3850 H18T  OL    85      42.092   1.334  34.204  1.00  0.00           H  
TER    3851       OL    85 
ATOM   3851  C1  CHL    86       9.709  23.067  47.906  1.00  0.00           C  
ATOM   3852  H11 CHL    86       8.798  22.521  47.651  1.00  0.00           H  
ATOM   3853  H12 CHL    86       9.529  24.065  47.502  1.00  0.00           H  
ATOM   3854  C2  CHL    86       9.915  23.040  49.366  1.00  0.00           C  
ATOM   3855  H21 CHL    86      10.745  23.686  49.661  1.00  0.00           H  
ATOM   3856  H22 CHL    86       9.041  23.424  49.898  1.00  0.00           H  
ATOM   3857  C3  CHL    86      10.070  21.582  49.847  1.00  0.00           C  
ATOM   3858  H31 CHL    86       9.164  20.997  49.668  1.00  0.00           H  
ATOM   3859  C4  CHL    86      11.274  20.873  49.248  1.00  0.00           C  
ATOM   3860  H41 CHL    86      12.240  21.310  49.509  1.00  0.00           H  
ATOM   3861  H42 CHL    86      11.112  19.824  49.503  1.00  0.00           H  
ATOM   3862  C5  CHL    86      11.137  20.953  47.767  1.00  0.00           C  
ATOM   3863  C6  CHL    86      11.288  19.843  47.032  1.00  0.00           C  
ATOM   3864  H61 CHL    86      11.670  18.947  47.515  1.00  0.00           H  
ATOM   3865  C7  CHL    86      10.911  19.769  45.546  1.00  0.00           C  
ATOM   3866  H71 CHL    86      11.523  18.994  45.080  1.00  0.00           H  
ATOM   3867  H72 CHL    86       9.882  19.422  45.429  1.00  0.00           H  
ATOM   3868  C8  CHL    86      11.153  21.097  44.779  1.00  0.00           C  
ATOM   3869  H81 CHL    86      12.184  21.454  44.821  1.00  0.00           H  
ATOM   3870  C9  CHL    86      10.306  22.118  45.632  1.00  0.00           C  
ATOM   3871  H91 CHL    86       9.325  21.657  45.762  1.00  0.00           H  
ATOM   3872  C10 CHL    86      10.808  22.311  47.133  1.00  0.00           C  
ATOM   3873  C11 CHL    86       9.891  23.457  44.928  1.00  0.00           C  
ATOM   3874 H111 CHL    86       9.030  23.865  45.461  1.00  0.00           H  
ATOM   3875 H112 CHL    86      10.747  24.135  44.923  1.00  0.00           H  
ATOM   3876  C12 CHL    86       9.490  23.179  43.510  1.00  0.00           C  
ATOM   3877 H121 CHL    86       8.514  22.693  43.436  1.00  0.00           H  
ATOM   3878 H122 CHL    86       9.430  24.150  43.015  1.00  0.00           H  
ATOM   3879  C13 CHL    86      10.527  22.358  42.710  1.00  0.00           C  
ATOM   3880  C14 CHL    86      10.538  20.961  43.351  1.00  0.00           C  
ATOM   3881 H141 CHL    86       9.520  20.586  43.471  1.00  0.00           H  
ATOM   3882  C15 CHL    86      11.380  20.094  42.384  1.00  0.00           C  
ATOM   3883 H151 CHL    86      12.437  20.282  42.585  1.00  0.00           H  
ATOM   3884 H152 CHL    86      11.286  19.024  42.583  1.00  0.00           H  
ATOM   3885  C16 CHL    86      10.904  20.604  41.033  1.00  0.00           C  
ATOM   3886 H161 CHL    86      11.743  20.822  40.369  1.00  0.00           H  
ATOM   3887 H162 CHL    86      10.209  19.852  40.653  1.00  0.00           H  
ATOM   3888  C17 CHL    86      10.115  21.952  41.275  1.00  0.00           C  
ATOM   3889 H171 CHL    86       9.041  21.805  41.142  1.00  0.00           H  
ATOM   3890  C18 CHL    86      11.901  23.122  42.716  1.00  0.00           C  
ATOM   3891 H181 CHL    86      12.270  23.320  43.725  1.00  0.00           H  
ATOM   3892 H182 CHL    86      11.804  24.114  42.269  1.00  0.00           H  
ATOM   3893 H183 CHL    86      12.647  22.581  42.131  1.00  0.00           H  
ATOM   3894  C19 CHL    86      12.070  23.144  47.133  1.00  0.00           C  
ATOM   3895 H191 CHL    86      12.447  23.122  48.158  1.00  0.00           H  
ATOM   3896 H192 CHL    86      11.793  24.164  46.860  1.00  0.00           H  
ATOM   3897 H193 CHL    86      12.851  22.715  46.502  1.00  0.00           H  
ATOM   3898  C20 CHL    86      10.351  23.030  40.171  1.00  0.00           C  
ATOM   3899 H201 CHL    86      11.397  23.269  39.967  1.00  0.00           H  
ATOM   3900  C21 CHL    86       9.629  24.443  40.485  1.00  0.00           C  
ATOM   3901 H211 CHL    86       8.653  24.239  40.930  1.00  0.00           H  
ATOM   3902 H212 CHL    86       9.404  24.905  39.522  1.00  0.00           H  
ATOM   3903 H213 CHL    86      10.238  25.114  41.094  1.00  0.00           H  
ATOM   3904  C22 CHL    86       9.710  22.579  38.874  1.00  0.00           C  
ATOM   3905 H221 CHL    86      10.034  21.538  38.807  1.00  0.00           H  
ATOM   3906 H222 CHL    86       8.622  22.662  38.912  1.00  0.00           H  
ATOM   3907  C23 CHL    86      10.245  23.210  37.571  1.00  0.00           C  
ATOM   3908 H231 CHL    86       9.624  22.828  36.758  1.00  0.00           H  
ATOM   3909 H232 CHL    86      10.014  24.277  37.567  1.00  0.00           H  
ATOM   3910  C24 CHL    86      11.742  23.105  37.282  1.00  0.00           C  
ATOM   3911 H241 CHL    86      12.266  23.627  38.086  1.00  0.00           H  
ATOM   3912 H242 CHL    86      12.045  22.059  37.365  1.00  0.00           H  
ATOM   3913  C25 CHL    86      12.165  23.527  35.884  1.00  0.00           C  
ATOM   3914 H251 CHL    86      11.558  22.964  35.173  1.00  0.00           H  
ATOM   3915  C26 CHL    86      13.655  23.270  35.705  1.00  0.00           C  
ATOM   3916 H261 CHL    86      13.937  22.224  35.840  1.00  0.00           H  
ATOM   3917 H262 CHL    86      14.260  23.863  36.395  1.00  0.00           H  
ATOM   3918 H263 CHL    86      13.862  23.575  34.677  1.00  0.00           H  
ATOM   3919  C27 CHL    86      11.774  25.004  35.580  1.00  0.00           C  
ATOM   3920 H271 CHL    86      12.291  25.465  34.736  1.00  0.00           H  
ATOM   3921 H272 CHL    86      12.071  25.578  36.460  1.00  0.00           H  
ATOM   3922 H273 CHL    86      10.721  25.217  35.386  1.00  0.00           H  
ATOM   3923  O1  CHL    86      10.348  21.635  51.244  1.00  0.00           O  
ATOM   3924  HO1 CHL    86      10.373  20.673  51.391  1.00  0.00           H  
TER    3925      CHL    86 
ATOM   3925 C116  PA    87      22.758  31.035  32.682  1.00  0.00           C  
ATOM   3926 H16R  PA    87      22.653  32.117  32.584  1.00  0.00           H  
ATOM   3927 H16S  PA    87      22.311  30.603  31.784  1.00  0.00           H  
ATOM   3928 H16T  PA    87      23.790  30.677  32.676  1.00  0.00           H  
ATOM   3929 C115  PA    87      21.999  30.538  33.906  1.00  0.00           C  
ATOM   3930 H15R  PA    87      21.944  29.448  33.925  1.00  0.00           H  
ATOM   3931 H15S  PA    87      20.973  30.906  33.972  1.00  0.00           H  
ATOM   3932 C114  PA    87      22.565  31.077  35.201  1.00  0.00           C  
ATOM   3933 H14R  PA    87      22.158  32.090  35.220  1.00  0.00           H  
ATOM   3934 H14S  PA    87      23.648  31.220  35.220  1.00  0.00           H  
ATOM   3935 C113  PA    87      22.051  30.219  36.374  1.00  0.00           C  
ATOM   3936 H13R  PA    87      22.127  29.154  36.143  1.00  0.00           H  
ATOM   3937 H13S  PA    87      20.994  30.427  36.548  1.00  0.00           H  
ATOM   3938 C112  PA    87      22.875  30.478  37.657  1.00  0.00           C  
ATOM   3939 H12R  PA    87      23.164  31.529  37.728  1.00  0.00           H  
ATOM   3940 H12S  PA    87      23.810  29.917  37.598  1.00  0.00           H  
ATOM   3941 C111  PA    87      22.027  30.072  38.946  1.00  0.00           C  
ATOM   3942 H11R  PA    87      22.051  28.997  39.137  1.00  0.00           H  
ATOM   3943 H11S  PA    87      20.960  30.293  38.874  1.00  0.00           H  
ATOM   3944 C110  PA    87      22.534  30.842  40.153  1.00  0.00           C  
ATOM   3945 H10R  PA    87      22.559  31.916  39.957  1.00  0.00           H  
ATOM   3946 H10S  PA    87      23.550  30.444  40.175  1.00  0.00           H  
ATOM   3947  C19  PA    87      21.780  30.500  41.470  1.00  0.00           C  
ATOM   3948  H9R  PA    87      21.766  29.414  41.578  1.00  0.00           H  
ATOM   3949  H9S  PA    87      20.735  30.755  41.282  1.00  0.00           H  
ATOM   3950  C18  PA    87      22.374  30.988  42.811  1.00  0.00           C  
ATOM   3951  H8R  PA    87      22.564  32.063  42.796  1.00  0.00           H  
ATOM   3952  H8S  PA    87      23.375  30.570  42.937  1.00  0.00           H  
ATOM   3953  C17  PA    87      21.448  30.705  43.998  1.00  0.00           C  
ATOM   3954  H7R  PA    87      22.017  30.504  44.908  1.00  0.00           H  
ATOM   3955  H7S  PA    87      20.729  29.919  43.756  1.00  0.00           H  
ATOM   3956  C16  PA    87      20.510  31.895  44.485  1.00  0.00           C  
ATOM   3957  H6R  PA    87      19.909  32.169  43.616  1.00  0.00           H  
ATOM   3958  H6S  PA    87      21.271  32.672  44.581  1.00  0.00           H  
ATOM   3959  C15  PA    87      19.753  31.548  45.834  1.00  0.00           C  
ATOM   3960  H5R  PA    87      20.486  31.277  46.596  1.00  0.00           H  
ATOM   3961  H5S  PA    87      19.036  30.725  45.817  1.00  0.00           H  
ATOM   3962  C14  PA    87      18.973  32.844  46.357  1.00  0.00           C  
ATOM   3963  H4R  PA    87      18.581  32.695  47.365  1.00  0.00           H  
ATOM   3964  H4S  PA    87      18.095  33.040  45.739  1.00  0.00           H  
ATOM   3965  C13  PA    87      19.982  34.112  46.498  1.00  0.00           C  
ATOM   3966  H3R  PA    87      19.335  34.911  46.865  1.00  0.00           H  
ATOM   3967  H3S  PA    87      20.284  34.366  45.480  1.00  0.00           H  
ATOM   3968  C12  PA    87      21.279  34.003  47.385  1.00  0.00           C  
ATOM   3969  H2R  PA    87      21.608  35.040  47.482  1.00  0.00           H  
ATOM   3970  H2S  PA    87      21.973  33.390  46.805  1.00  0.00           H  
ATOM   3971  C11  PS    88      20.974  33.510  48.743  1.00  0.00           C  
ATOM   3972  O12  PS    88      20.554  34.215  49.641  1.00  0.00           O  
ATOM   3973  O11  PS    88      21.274  32.229  48.850  1.00  0.00           O  
ATOM   3974  C1   PS    88      21.165  31.646  50.185  1.00  0.00           C  
ATOM   3975  HR   PS    88      21.490  32.349  50.956  1.00  0.00           H  
ATOM   3976  HS   PS    88      21.768  30.734  50.168  1.00  0.00           H  
ATOM   3977  C2   PS    88      19.760  31.208  50.621  1.00  0.00           C  
ATOM   3978  HX   PS    88      19.236  32.150  50.800  1.00  0.00           H  
ATOM   3979  C3   PS    88      19.882  30.308  51.916  1.00  0.00           C  
ATOM   3980  HA   PS    88      20.555  29.484  51.668  1.00  0.00           H  
ATOM   3981  HB   PS    88      18.895  29.913  52.172  1.00  0.00           H  
ATOM   3982  O31  PS    88      20.661  30.986  52.864  1.00  0.00           O  
ATOM   3983  P31  PS    88      19.934  31.728  54.070  1.00  0.00           P  
ATOM   3984  O32  PS    88      19.504  33.068  53.404  1.00  0.00           O  
ATOM   3985  C31  PS    88      20.366  34.227  53.098  1.00  0.00           C  
ATOM   3986  H1A  PS    88      19.933  34.766  52.251  1.00  0.00           H  
ATOM   3987  H1B  PS    88      21.274  33.725  52.756  1.00  0.00           H  
ATOM   3988  C32  PS    88      20.673  35.056  54.314  1.00  0.00           C  
ATOM   3989  H2A  PS    88      21.143  34.443  55.084  1.00  0.00           H  
ATOM   3990  N31  PS    88      19.337  35.357  54.973  1.00  0.00           N  
ATOM   3991 HN1A  PS    88      19.503  35.783  55.900  1.00  0.00           H  
ATOM   3992 HN1B  PS    88      18.722  35.889  54.336  1.00  0.00           H  
ATOM   3993 HN1C  PS    88      18.890  34.451  55.187  1.00  0.00           H  
ATOM   3994  C33  PS    88      21.499  36.212  53.816  1.00  0.00           C  
ATOM   3995  O33  PS    88      18.614  31.044  54.304  1.00  0.00           O  
ATOM   3996  O34  PS    88      20.942  31.996  55.148  1.00  0.00           O  
ATOM   3997  O21  PS    88      19.149  30.460  49.506  1.00  0.00           O  
ATOM   3998  C21  PS    88      17.874  30.114  49.523  1.00  0.00           C  
ATOM   3999  O22  PS    88      17.099  30.387  50.436  1.00  0.00           O  
ATOM   4000  O35  PS    88      21.390  37.270  54.326  1.00  0.00           O  
ATOM   4001  O36  PS    88      22.479  35.920  53.138  1.00  0.00           O  
ATOM   4002  C12  OL    89      17.408  29.332  48.375  1.00  0.00           C  
ATOM   4003  H2R  OL    89      18.303  29.125  47.785  1.00  0.00           H  
ATOM   4004  H2S  OL    89      17.084  28.356  48.741  1.00  0.00           H  
ATOM   4005  C13  OL    89      16.318  30.130  47.610  1.00  0.00           C  
ATOM   4006  H3R  OL    89      15.530  30.490  48.274  1.00  0.00           H  
ATOM   4007  H3S  OL    89      16.851  30.980  47.180  1.00  0.00           H  
ATOM   4008  C14  OL    89      15.736  29.311  46.450  1.00  0.00           C  
ATOM   4009  H4R  OL    89      15.535  28.334  46.895  1.00  0.00           H  
ATOM   4010  H4S  OL    89      14.806  29.819  46.187  1.00  0.00           H  
ATOM   4011  C15  OL    89      16.699  29.175  45.293  1.00  0.00           C  
ATOM   4012  H5R  OL    89      17.745  29.007  45.555  1.00  0.00           H  
ATOM   4013  H5S  OL    89      16.305  28.347  44.700  1.00  0.00           H  
ATOM   4014  C16  OL    89      16.626  30.465  44.427  1.00  0.00           C  
ATOM   4015  H6R  OL    89      15.629  30.591  44.001  1.00  0.00           H  
ATOM   4016  H6S  OL    89      16.921  31.423  44.859  1.00  0.00           H  
ATOM   4017  C17  OL    89      17.511  30.168  43.291  1.00  0.00           C  
ATOM   4018  H7R  OL    89      18.476  30.050  43.788  1.00  0.00           H  
ATOM   4019  H7S  OL    89      17.090  29.282  42.810  1.00  0.00           H  
ATOM   4020  C18  OL    89      17.716  31.284  42.290  1.00  0.00           C  
ATOM   4021  H8R  OL    89      17.866  32.165  42.916  1.00  0.00           H  
ATOM   4022  H8S  OL    89      18.667  31.231  41.756  1.00  0.00           H  
ATOM   4023  C19  OL    89      16.440  31.473  41.443  1.00  0.00           C  
ATOM   4024  H9R  OL    89      15.550  31.633  42.047  1.00  0.00           H  
ATOM   4025 C110  OL    89      16.365  31.568  40.087  1.00  0.00           C  
ATOM   4026 H10R  OL    89      15.453  31.832  39.559  1.00  0.00           H  
ATOM   4027 C111  OL    89      17.477  31.335  39.103  1.00  0.00           C  
ATOM   4028 H11R  OL    89      18.430  31.289  39.634  1.00  0.00           H  
ATOM   4029 H11S  OL    89      17.304  30.351  38.663  1.00  0.00           H  
ATOM   4030 C112  OL    89      17.569  32.436  38.025  1.00  0.00           C  
ATOM   4031 H12R  OL    89      16.619  32.369  37.492  1.00  0.00           H  
ATOM   4032 H12S  OL    89      17.765  33.389  38.520  1.00  0.00           H  
ATOM   4033 C113  OL    89      18.617  32.108  36.997  1.00  0.00           C  
ATOM   4034 H13R  OL    89      19.609  32.320  37.401  1.00  0.00           H  
ATOM   4035 H13S  OL    89      18.560  31.021  36.902  1.00  0.00           H  
ATOM   4036 C114  OL    89      18.346  32.687  35.564  1.00  0.00           C  
ATOM   4037 H14R  OL    89      19.094  32.274  34.883  1.00  0.00           H  
ATOM   4038 H14S  OL    89      17.312  32.512  35.261  1.00  0.00           H  
ATOM   4039 C115  OL    89      18.525  34.222  35.565  1.00  0.00           C  
ATOM   4040 H15R  OL    89      18.027  34.802  36.344  1.00  0.00           H  
ATOM   4041 H15S  OL    89      19.595  34.353  35.741  1.00  0.00           H  
ATOM   4042 C116  OL    89      18.084  34.806  34.125  1.00  0.00           C  
ATOM   4043 H16R  OL    89      17.060  34.549  33.846  1.00  0.00           H  
ATOM   4044 H16S  OL    89      18.199  35.884  34.260  1.00  0.00           H  
ATOM   4045 C117  OL    89      19.000  34.279  32.884  1.00  0.00           C  
ATOM   4046 H17R  OL    89      18.718  33.273  32.565  1.00  0.00           H  
ATOM   4047 H17S  OL    89      18.764  34.898  32.016  1.00  0.00           H  
ATOM   4048 C118  OL    89      20.484  34.444  33.191  1.00  0.00           C  
ATOM   4049 H18R  OL    89      20.647  35.484  33.482  1.00  0.00           H  
ATOM   4050 H18S  OL    89      21.134  34.341  32.320  1.00  0.00           H  
ATOM   4051 H18T  OL    89      20.823  33.745  33.959  1.00  0.00           H  
TER    4052       OL    89 
ATOM   4052  C1  CHL    90      65.226  17.298  47.873  1.00  0.00           C  
ATOM   4053  H11 CHL    90      66.286  17.038  47.917  1.00  0.00           H  
ATOM   4054  H12 CHL    90      64.812  16.578  47.163  1.00  0.00           H  
ATOM   4055  C2  CHL    90      64.741  17.042  49.313  1.00  0.00           C  
ATOM   4056  H21 CHL    90      63.652  17.129  49.300  1.00  0.00           H  
ATOM   4057  H22 CHL    90      65.044  16.021  49.554  1.00  0.00           H  
ATOM   4058  C3  CHL    90      65.399  17.998  50.349  1.00  0.00           C  
ATOM   4059  H31 CHL    90      66.466  17.778  50.439  1.00  0.00           H  
ATOM   4060  C4  CHL    90      65.221  19.482  49.838  1.00  0.00           C  
ATOM   4061  H41 CHL    90      64.200  19.828  50.012  1.00  0.00           H  
ATOM   4062  H42 CHL    90      65.850  20.155  50.425  1.00  0.00           H  
ATOM   4063  C5  CHL    90      65.666  19.719  48.384  1.00  0.00           C  
ATOM   4064  C6  CHL    90      66.600  20.651  48.111  1.00  0.00           C  
ATOM   4065  H61 CHL    90      66.932  21.344  48.880  1.00  0.00           H  
ATOM   4066  C7  CHL    90      67.132  20.898  46.704  1.00  0.00           C  
ATOM   4067  H71 CHL    90      67.315  21.969  46.594  1.00  0.00           H  
ATOM   4068  H72 CHL    90      68.157  20.553  46.549  1.00  0.00           H  
ATOM   4069  C8  CHL    90      66.125  20.453  45.624  1.00  0.00           C  
ATOM   4070  H81 CHL    90      65.189  21.016  45.645  1.00  0.00           H  
ATOM   4071  C9  CHL    90      65.887  18.961  45.952  1.00  0.00           C  
ATOM   4072  H91 CHL    90      66.798  18.362  45.993  1.00  0.00           H  
ATOM   4073  C10 CHL    90      65.097  18.708  47.345  1.00  0.00           C  
ATOM   4074  C11 CHL    90      65.218  18.179  44.699  1.00  0.00           C  
ATOM   4075 H111 CHL    90      65.159  17.119  44.954  1.00  0.00           H  
ATOM   4076 H112 CHL    90      64.177  18.500  44.626  1.00  0.00           H  
ATOM   4077  C12 CHL    90      65.961  18.459  43.374  1.00  0.00           C  
ATOM   4078 H121 CHL    90      66.967  18.041  43.443  1.00  0.00           H  
ATOM   4079 H122 CHL    90      65.427  17.972  42.555  1.00  0.00           H  
ATOM   4080  C13 CHL    90      66.094  20.018  43.095  1.00  0.00           C  
ATOM   4081  C14 CHL    90      66.842  20.565  44.233  1.00  0.00           C  
ATOM   4082 H141 CHL    90      67.834  20.115  44.311  1.00  0.00           H  
ATOM   4083  C15 CHL    90      67.096  22.071  43.802  1.00  0.00           C  
ATOM   4084 H151 CHL    90      66.312  22.817  43.946  1.00  0.00           H  
ATOM   4085 H152 CHL    90      67.913  22.498  44.388  1.00  0.00           H  
ATOM   4086  C16 CHL    90      67.468  21.889  42.317  1.00  0.00           C  
ATOM   4087 H161 CHL    90      66.862  22.560  41.704  1.00  0.00           H  
ATOM   4088 H162 CHL    90      68.508  22.109  42.067  1.00  0.00           H  
ATOM   4089  C17 CHL    90      67.122  20.431  41.988  1.00  0.00           C  
ATOM   4090 H171 CHL    90      68.021  19.835  42.158  1.00  0.00           H  
ATOM   4091  C18 CHL    90      64.700  20.644  42.921  1.00  0.00           C  
ATOM   4092 H181 CHL    90      64.659  21.719  42.734  1.00  0.00           H  
ATOM   4093 H182 CHL    90      64.124  20.431  43.824  1.00  0.00           H  
ATOM   4094 H183 CHL    90      64.198  20.105  42.114  1.00  0.00           H  
ATOM   4095  C19 CHL    90      63.611  19.045  47.157  1.00  0.00           C  
ATOM   4096 H191 CHL    90      63.116  19.155  48.123  1.00  0.00           H  
ATOM   4097 H192 CHL    90      63.125  18.231  46.614  1.00  0.00           H  
ATOM   4098 H193 CHL    90      63.534  19.958  46.562  1.00  0.00           H  
ATOM   4099  C20 CHL    90      66.851  20.327  40.439  1.00  0.00           C  
ATOM   4100 H201 CHL    90      66.045  20.997  40.135  1.00  0.00           H  
ATOM   4101  C21 CHL    90      66.297  18.985  40.002  1.00  0.00           C  
ATOM   4102 H211 CHL    90      66.866  18.218  40.533  1.00  0.00           H  
ATOM   4103 H212 CHL    90      66.410  18.884  38.921  1.00  0.00           H  
ATOM   4104 H213 CHL    90      65.234  18.778  40.142  1.00  0.00           H  
ATOM   4105  C22 CHL    90      68.111  20.758  39.660  1.00  0.00           C  
ATOM   4106 H221 CHL    90      68.611  21.634  40.077  1.00  0.00           H  
ATOM   4107 H222 CHL    90      68.880  19.983  39.626  1.00  0.00           H  
ATOM   4108  C23 CHL    90      67.728  21.287  38.230  1.00  0.00           C  
ATOM   4109 H231 CHL    90      68.687  21.227  37.711  1.00  0.00           H  
ATOM   4110 H232 CHL    90      67.022  20.598  37.762  1.00  0.00           H  
ATOM   4111  C24 CHL    90      67.147  22.715  38.216  1.00  0.00           C  
ATOM   4112 H241 CHL    90      66.562  22.883  39.123  1.00  0.00           H  
ATOM   4113 H242 CHL    90      68.097  23.252  38.226  1.00  0.00           H  
ATOM   4114  C25 CHL    90      66.492  23.124  36.861  1.00  0.00           C  
ATOM   4115 H251 CHL    90      65.552  22.572  36.916  1.00  0.00           H  
ATOM   4116  C26 CHL    90      67.327  22.680  35.604  1.00  0.00           C  
ATOM   4117 H261 CHL    90      67.378  21.592  35.525  1.00  0.00           H  
ATOM   4118 H262 CHL    90      68.378  22.974  35.634  1.00  0.00           H  
ATOM   4119 H263 CHL    90      66.865  23.171  34.745  1.00  0.00           H  
ATOM   4120  C27 CHL    90      66.124  24.589  36.917  1.00  0.00           C  
ATOM   4121 H271 CHL    90      65.645  24.900  35.986  1.00  0.00           H  
ATOM   4122 H272 CHL    90      67.037  25.174  36.788  1.00  0.00           H  
ATOM   4123 H273 CHL    90      65.502  24.899  37.760  1.00  0.00           H  
ATOM   4124  O1  CHL    90      64.802  17.897  51.649  1.00  0.00           O  
ATOM   4125  HO1 CHL    90      65.438  18.306  52.263  1.00  0.00           H  
TER    4126      CHL    90 
ATOM   4126 C116  PA    91      39.691  72.604  29.893  1.00  0.00           C  
ATOM   4127 H16R  PA    91      40.270  72.298  29.020  1.00  0.00           H  
ATOM   4128 H16S  PA    91      39.522  73.680  29.977  1.00  0.00           H  
ATOM   4129 H16T  PA    91      38.698  72.150  29.864  1.00  0.00           H  
ATOM   4130 C115  PA    91      40.379  72.012  31.139  1.00  0.00           C  
ATOM   4131 H15R  PA    91      41.222  72.652  31.408  1.00  0.00           H  
ATOM   4132 H15S  PA    91      40.626  70.982  30.873  1.00  0.00           H  
ATOM   4133 C114  PA    91      39.551  71.956  32.417  1.00  0.00           C  
ATOM   4134 H14R  PA    91      39.079  72.911  32.655  1.00  0.00           H  
ATOM   4135 H14S  PA    91      40.229  71.703  33.235  1.00  0.00           H  
ATOM   4136 C113  PA    91      38.264  71.083  32.415  1.00  0.00           C  
ATOM   4137 H13R  PA    91      38.527  70.031  32.283  1.00  0.00           H  
ATOM   4138 H13S  PA    91      37.555  71.286  31.610  1.00  0.00           H  
ATOM   4139 C112  PA    91      37.496  71.347  33.774  1.00  0.00           C  
ATOM   4140 H12R  PA    91      37.170  72.389  33.793  1.00  0.00           H  
ATOM   4141 H12S  PA    91      38.199  71.275  34.607  1.00  0.00           H  
ATOM   4142 C111  PA    91      36.244  70.500  34.062  1.00  0.00           C  
ATOM   4143 H11R  PA    91      35.622  70.517  33.164  1.00  0.00           H  
ATOM   4144 H11S  PA    91      35.637  70.922  34.866  1.00  0.00           H  
ATOM   4145 C110  PA    91      36.547  69.020  34.448  1.00  0.00           C  
ATOM   4146 H10R  PA    91      37.248  68.609  33.717  1.00  0.00           H  
ATOM   4147 H10S  PA    91      35.724  68.312  34.327  1.00  0.00           H  
ATOM   4148  C19  PA    91      37.244  68.721  35.827  1.00  0.00           C  
ATOM   4149  H9R  PA    91      38.146  69.328  35.725  1.00  0.00           H  
ATOM   4150  H9S  PA    91      37.571  67.680  35.803  1.00  0.00           H  
ATOM   4151  C18  PA    91      36.455  69.151  37.087  1.00  0.00           C  
ATOM   4152  H8R  PA    91      35.444  68.738  37.096  1.00  0.00           H  
ATOM   4153  H8S  PA    91      36.352  70.233  37.201  1.00  0.00           H  
ATOM   4154  C17  PA    91      37.081  68.570  38.350  1.00  0.00           C  
ATOM   4155  H7R  PA    91      38.077  69.005  38.456  1.00  0.00           H  
ATOM   4156  H7S  PA    91      37.264  67.498  38.253  1.00  0.00           H  
ATOM   4157  C16  PA    91      36.142  68.760  39.643  1.00  0.00           C  
ATOM   4158  H6R  PA    91      35.171  68.290  39.473  1.00  0.00           H  
ATOM   4159  H6S  PA    91      35.878  69.819  39.681  1.00  0.00           H  
ATOM   4160  C15  PA    91      36.856  68.230  40.926  1.00  0.00           C  
ATOM   4161  H5R  PA    91      37.902  68.545  40.919  1.00  0.00           H  
ATOM   4162  H5S  PA    91      36.996  67.147  40.939  1.00  0.00           H  
ATOM   4163  C14  PA    91      36.122  68.726  42.157  1.00  0.00           C  
ATOM   4164  H4R  PA    91      35.052  68.507  42.139  1.00  0.00           H  
ATOM   4165  H4S  PA    91      36.210  69.814  42.183  1.00  0.00           H  
ATOM   4166  C13  PA    91      36.859  68.216  43.389  1.00  0.00           C  
ATOM   4167  H3R  PA    91      37.946  68.317  43.360  1.00  0.00           H  
ATOM   4168  H3S  PA    91      36.708  67.139  43.491  1.00  0.00           H  
ATOM   4169  C12  PA    91      36.346  68.860  44.669  1.00  0.00           C  
ATOM   4170  H2R  PA    91      36.522  69.933  44.772  1.00  0.00           H  
ATOM   4171  H2S  PA    91      35.299  68.631  44.876  1.00  0.00           H  
ATOM   4172  C11  PE    92      37.128  68.291  45.883  1.00  0.00           C  
ATOM   4173  O12  PE    92      38.261  68.667  46.155  1.00  0.00           O  
ATOM   4174  O11  PE    92      36.387  67.530  46.714  1.00  0.00           O  
ATOM   4175  C1   PE    92      36.996  67.145  47.999  1.00  0.00           C  
ATOM   4176  HR   PE    92      38.087  67.165  47.927  1.00  0.00           H  
ATOM   4177  HS   PE    92      36.693  66.133  48.279  1.00  0.00           H  
ATOM   4178  C2   PE    92      36.583  68.196  49.114  1.00  0.00           C  
ATOM   4179  HX   PE    92      36.976  69.188  48.876  1.00  0.00           H  
ATOM   4180  C3   PE    92      37.364  67.968  50.464  1.00  0.00           C  
ATOM   4181  HA   PE    92      36.734  68.404  51.244  1.00  0.00           H  
ATOM   4182  HB   PE    92      38.301  68.530  50.431  1.00  0.00           H  
ATOM   4183  O31  PE    92      37.690  66.570  50.642  1.00  0.00           O  
ATOM   4184  P31  PE    92      38.597  66.097  51.873  1.00  0.00           P  
ATOM   4185  O32  PE    92      39.990  66.648  51.402  1.00  0.00           O  
ATOM   4186  C31  PE    92      40.512  67.891  51.859  1.00  0.00           C  
ATOM   4187  H1A  PE    92      39.751  68.657  52.031  1.00  0.00           H  
ATOM   4188  H1B  PE    92      41.182  68.262  51.079  1.00  0.00           H  
ATOM   4189  C32  PE    92      41.401  67.720  53.052  1.00  0.00           C  
ATOM   4190  H2A  PE    92      41.822  68.688  53.329  1.00  0.00           H  
ATOM   4191  H2B  PE    92      40.919  67.197  53.879  1.00  0.00           H  
ATOM   4192  N31  PE    92      42.641  66.811  52.937  1.00  0.00           N  
ATOM   4193 HN1A  PE    92      42.261  65.862  52.787  1.00  0.00           H  
ATOM   4194 HN1B  PE    92      43.135  67.149  52.095  1.00  0.00           H  
ATOM   4195 HN1C  PE    92      43.292  66.949  53.727  1.00  0.00           H  
ATOM   4196  O33  PE    92      38.160  66.741  53.097  1.00  0.00           O  
ATOM   4197  O34  PE    92      38.760  64.634  51.759  1.00  0.00           O  
ATOM   4198  O21  PE    92      35.153  68.267  49.333  1.00  0.00           O  
ATOM   4199  C21  PE    92      34.527  69.290  48.634  1.00  0.00           C  
ATOM   4200  O22  PE    92      35.169  70.154  48.027  1.00  0.00           O  
ATOM   4201  C12  OL    93      33.041  69.208  48.661  1.00  0.00           C  
ATOM   4202  H2R  OL    93      32.752  68.156  48.608  1.00  0.00           H  
ATOM   4203  H2S  OL    93      32.626  69.533  49.617  1.00  0.00           H  
ATOM   4204  C13  OL    93      32.368  70.019  47.581  1.00  0.00           C  
ATOM   4205  H3R  OL    93      31.288  69.869  47.631  1.00  0.00           H  
ATOM   4206  H3S  OL    93      32.630  71.077  47.644  1.00  0.00           H  
ATOM   4207  C14  OL    93      32.642  69.627  46.060  1.00  0.00           C  
ATOM   4208  H4R  OL    93      31.950  70.189  45.430  1.00  0.00           H  
ATOM   4209  H4S  OL    93      33.663  69.927  45.817  1.00  0.00           H  
ATOM   4210  C15  OL    93      32.323  68.177  45.811  1.00  0.00           C  
ATOM   4211  H5R  OL    93      33.118  67.565  46.244  1.00  0.00           H  
ATOM   4212  H5S  OL    93      31.359  67.996  46.289  1.00  0.00           H  
ATOM   4213  C16  OL    93      32.080  67.846  44.270  1.00  0.00           C  
ATOM   4214  H6R  OL    93      31.606  68.638  43.686  1.00  0.00           H  
ATOM   4215  H6S  OL    93      33.081  67.632  43.891  1.00  0.00           H  
ATOM   4216  C17  OL    93      31.361  66.510  44.137  1.00  0.00           C  
ATOM   4217  H7R  OL    93      31.939  65.622  44.402  1.00  0.00           H  
ATOM   4218  H7S  OL    93      30.471  66.560  44.767  1.00  0.00           H  
ATOM   4219  C18  OL    93      30.788  66.307  42.721  1.00  0.00           C  
ATOM   4220  H8R  OL    93      30.088  67.085  42.408  1.00  0.00           H  
ATOM   4221  H8S  OL    93      31.698  66.385  42.123  1.00  0.00           H  
ATOM   4222  C19  OL    93      30.310  64.894  42.597  1.00  0.00           C  
ATOM   4223  H9R  OL    93      30.029  64.421  43.535  1.00  0.00           H  
ATOM   4224 C110  OL    93      30.176  64.165  41.464  1.00  0.00           C  
ATOM   4225 H10R  OL    93      29.775  63.156  41.515  1.00  0.00           H  
ATOM   4226 C111  OL    93      30.226  64.775  40.054  1.00  0.00           C  
ATOM   4227 H11R  OL    93      30.152  65.864  40.098  1.00  0.00           H  
ATOM   4228 H11S  OL    93      31.181  64.514  39.593  1.00  0.00           H  
ATOM   4229 C112  OL    93      29.195  64.194  39.130  1.00  0.00           C  
ATOM   4230 H12R  OL    93      29.192  63.102  39.158  1.00  0.00           H  
ATOM   4231 H12S  OL    93      28.199  64.503  39.455  1.00  0.00           H  
ATOM   4232 C113  OL    93      29.641  64.672  37.714  1.00  0.00           C  
ATOM   4233 H13R  OL    93      30.655  64.298  37.557  1.00  0.00           H  
ATOM   4234 H13S  OL    93      29.038  64.034  37.064  1.00  0.00           H  
ATOM   4235 C114  OL    93      29.546  66.177  37.383  1.00  0.00           C  
ATOM   4236 H14R  OL    93      28.525  66.447  37.661  1.00  0.00           H  
ATOM   4237 H14S  OL    93      30.179  66.874  37.937  1.00  0.00           H  
ATOM   4238 C115  OL    93      29.484  66.482  35.901  1.00  0.00           C  
ATOM   4239 H15R  OL    93      30.346  66.065  35.377  1.00  0.00           H  
ATOM   4240 H15S  OL    93      28.786  65.738  35.510  1.00  0.00           H  
ATOM   4241 C116  OL    93      29.192  67.935  35.458  1.00  0.00           C  
ATOM   4242 H16R  OL    93      28.974  68.008  34.391  1.00  0.00           H  
ATOM   4243 H16S  OL    93      28.365  68.316  36.061  1.00  0.00           H  
ATOM   4244 C117  OL    93      30.368  68.891  35.683  1.00  0.00           C  
ATOM   4245 H17R  OL    93      30.197  69.843  35.177  1.00  0.00           H  
ATOM   4246 H17S  OL    93      30.346  69.209  36.727  1.00  0.00           H  
ATOM   4247 C118  OL    93      31.744  68.347  35.249  1.00  0.00           C  
ATOM   4248 H18R  OL    93      31.753  68.007  34.211  1.00  0.00           H  
ATOM   4249 H18S  OL    93      32.016  67.447  35.806  1.00  0.00           H  
ATOM   4250 H18T  OL    93      32.511  69.108  35.404  1.00  0.00           H  
TER    4251       OL    93 
ATOM   4251 C116  PA    94      70.623  58.659  31.976  1.00  0.00           C  
ATOM   4252 H16R  PA    94      70.988  59.672  31.790  1.00  0.00           H  
ATOM   4253 H16S  PA    94      69.643  58.590  31.499  1.00  0.00           H  
ATOM   4254 H16T  PA    94      71.233  57.903  31.478  1.00  0.00           H  
ATOM   4255 C115  PA    94      70.457  58.372  33.470  1.00  0.00           C  
ATOM   4256 H15R  PA    94      70.165  57.331  33.621  1.00  0.00           H  
ATOM   4257 H15S  PA    94      69.637  59.024  33.781  1.00  0.00           H  
ATOM   4258 C114  PA    94      71.693  58.695  34.229  1.00  0.00           C  
ATOM   4259 H14R  PA    94      72.105  59.681  34.003  1.00  0.00           H  
ATOM   4260 H14S  PA    94      72.495  57.985  34.017  1.00  0.00           H  
ATOM   4261 C113  PA    94      71.400  58.607  35.798  1.00  0.00           C  
ATOM   4262 H13R  PA    94      71.090  59.507  36.333  1.00  0.00           H  
ATOM   4263 H13S  PA    94      72.302  58.365  36.364  1.00  0.00           H  
ATOM   4264 C112  PA    94      70.446  57.475  36.175  1.00  0.00           C  
ATOM   4265 H12R  PA    94      70.785  56.544  35.716  1.00  0.00           H  
ATOM   4266 H12S  PA    94      69.455  57.669  35.760  1.00  0.00           H  
ATOM   4267 C111  PA    94      70.317  57.277  37.706  1.00  0.00           C  
ATOM   4268 H11R  PA    94      69.778  58.119  38.145  1.00  0.00           H  
ATOM   4269 H11S  PA    94      71.280  57.270  38.220  1.00  0.00           H  
ATOM   4270 C110  PA    94      69.510  55.949  37.995  1.00  0.00           C  
ATOM   4271 H10R  PA    94      70.009  55.225  37.347  1.00  0.00           H  
ATOM   4272 H10S  PA    94      68.473  55.988  37.656  1.00  0.00           H  
ATOM   4273  C19  PA    94      69.399  55.499  39.388  1.00  0.00           C  
ATOM   4274  H9R  PA    94      70.363  55.771  39.823  1.00  0.00           H  
ATOM   4275  H9S  PA    94      69.237  54.420  39.419  1.00  0.00           H  
ATOM   4276  C18  PA    94      68.333  56.284  40.010  1.00  0.00           C  
ATOM   4277  H8R  PA    94      67.398  56.091  39.478  1.00  0.00           H  
ATOM   4278  H8S  PA    94      68.565  57.346  39.906  1.00  0.00           H  
ATOM   4279  C17  PA    94      68.142  55.726  41.411  1.00  0.00           C  
ATOM   4280  H7R  PA    94      69.123  55.755  41.891  1.00  0.00           H  
ATOM   4281  H7S  PA    94      67.945  54.685  41.149  1.00  0.00           H  
ATOM   4282  C16  PA    94      66.995  56.365  42.192  1.00  0.00           C  
ATOM   4283  H6R  PA    94      66.055  56.240  41.649  1.00  0.00           H  
ATOM   4284  H6S  PA    94      67.196  57.434  42.099  1.00  0.00           H  
ATOM   4285  C15  PA    94      66.765  55.882  43.609  1.00  0.00           C  
ATOM   4286  H5R  PA    94      66.474  54.830  43.588  1.00  0.00           H  
ATOM   4287  H5S  PA    94      65.985  56.502  44.056  1.00  0.00           H  
ATOM   4288  C14  PA    94      67.944  56.294  44.460  1.00  0.00           C  
ATOM   4289  H4R  PA    94      67.955  57.386  44.476  1.00  0.00           H  
ATOM   4290  H4S  PA    94      68.919  55.893  44.177  1.00  0.00           H  
ATOM   4291  C13  PA    94      67.914  55.830  45.962  1.00  0.00           C  
ATOM   4292  H3R  PA    94      67.284  56.540  46.501  1.00  0.00           H  
ATOM   4293  H3S  PA    94      68.896  56.105  46.353  1.00  0.00           H  
ATOM   4294  C12  PA    94      67.689  54.348  46.156  1.00  0.00           C  
ATOM   4295  H2R  PA    94      68.166  53.725  45.396  1.00  0.00           H  
ATOM   4296  H2S  PA    94      66.623  54.114  46.208  1.00  0.00           H  
ATOM   4297  C11  PE    95      68.288  53.894  47.477  1.00  0.00           C  
ATOM   4298  O12  PE    95      68.223  54.564  48.519  1.00  0.00           O  
ATOM   4299  O11  PE    95      69.029  52.768  47.420  1.00  0.00           O  
ATOM   4300  C1   PE    95      69.724  52.274  48.608  1.00  0.00           C  
ATOM   4301  HR   PE    95      70.110  53.141  49.150  1.00  0.00           H  
ATOM   4302  HS   PE    95      70.639  51.776  48.278  1.00  0.00           H  
ATOM   4303  C2   PE    95      68.901  51.243  49.423  1.00  0.00           C  
ATOM   4304  HX   PE    95      67.974  51.702  49.775  1.00  0.00           H  
ATOM   4305  C3   PE    95      69.728  50.694  50.580  1.00  0.00           C  
ATOM   4306  HA   PE    95      70.485  50.062  50.111  1.00  0.00           H  
ATOM   4307  HB   PE    95      69.147  49.990  51.181  1.00  0.00           H  
ATOM   4308  O31  PE    95      70.264  51.759  51.485  1.00  0.00           O  
ATOM   4309  P31  PE    95      69.376  52.339  52.667  1.00  0.00           P  
ATOM   4310  O32  PE    95      68.542  53.500  52.034  1.00  0.00           O  
ATOM   4311  C31  PE    95      69.063  54.905  51.759  1.00  0.00           C  
ATOM   4312  H1A  PE    95      69.680  54.858  50.857  1.00  0.00           H  
ATOM   4313  H1B  PE    95      69.675  55.244  52.598  1.00  0.00           H  
ATOM   4314  C32  PE    95      67.960  55.917  51.577  1.00  0.00           C  
ATOM   4315  H2A  PE    95      67.403  56.001  52.512  1.00  0.00           H  
ATOM   4316  H2B  PE    95      68.404  56.870  51.285  1.00  0.00           H  
ATOM   4317  N31  PE    95      66.879  55.463  50.654  1.00  0.00           N  
ATOM   4318 HN1A  PE    95      67.219  55.308  49.690  1.00  0.00           H  
ATOM   4319 HN1B  PE    95      66.483  54.592  51.043  1.00  0.00           H  
ATOM   4320 HN1C  PE    95      66.044  56.070  50.694  1.00  0.00           H  
ATOM   4321  O33  PE    95      68.483  51.266  53.074  1.00  0.00           O  
ATOM   4322  O34  PE    95      70.226  52.977  53.655  1.00  0.00           O  
ATOM   4323  O21  PE    95      68.631  50.082  48.695  1.00  0.00           O  
ATOM   4324  C21  PE    95      67.512  50.052  47.936  1.00  0.00           C  
ATOM   4325  O22  PE    95      66.718  50.988  47.927  1.00  0.00           O  
ATOM   4326  C12  OL    96      67.212  48.850  47.017  1.00  0.00           C  
ATOM   4327  H2R  OL    96      67.798  48.067  47.502  1.00  0.00           H  
ATOM   4328  H2S  OL    96      66.167  48.537  46.965  1.00  0.00           H  
ATOM   4329  C13  OL    96      67.779  49.088  45.634  1.00  0.00           C  
ATOM   4330  H3R  OL    96      68.668  49.718  45.707  1.00  0.00           H  
ATOM   4331  H3S  OL    96      68.180  48.103  45.387  1.00  0.00           H  
ATOM   4332  C14  OL    96      66.762  49.600  44.522  1.00  0.00           C  
ATOM   4333  H4R  OL    96      67.345  49.968  43.674  1.00  0.00           H  
ATOM   4334  H4S  OL    96      66.089  48.773  44.288  1.00  0.00           H  
ATOM   4335  C15  OL    96      65.914  50.791  45.021  1.00  0.00           C  
ATOM   4336  H5R  OL    96      65.118  50.393  45.654  1.00  0.00           H  
ATOM   4337  H5S  OL    96      66.427  51.484  45.692  1.00  0.00           H  
ATOM   4338  C16  OL    96      65.346  51.609  43.803  1.00  0.00           C  
ATOM   4339  H6R  OL    96      66.230  52.070  43.357  1.00  0.00           H  
ATOM   4340  H6S  OL    96      64.938  50.882  43.097  1.00  0.00           H  
ATOM   4341  C17  OL    96      64.270  52.565  44.180  1.00  0.00           C  
ATOM   4342  H7R  OL    96      63.560  52.160  44.904  1.00  0.00           H  
ATOM   4343  H7S  OL    96      64.688  53.415  44.724  1.00  0.00           H  
ATOM   4344  C18  OL    96      63.518  53.154  42.943  1.00  0.00           C  
ATOM   4345  H8R  OL    96      63.062  52.341  42.374  1.00  0.00           H  
ATOM   4346  H8S  OL    96      62.712  53.790  43.315  1.00  0.00           H  
ATOM   4347  C19  OL    96      64.478  53.868  41.983  1.00  0.00           C  
ATOM   4348  H9R  OL    96      64.554  54.924  42.229  1.00  0.00           H  
ATOM   4349 C110  OL    96      65.112  53.431  40.966  1.00  0.00           C  
ATOM   4350 H10R  OL    96      65.740  54.115  40.402  1.00  0.00           H  
ATOM   4351 C111  OL    96      65.178  51.963  40.584  1.00  0.00           C  
ATOM   4352 H11R  OL    96      66.097  51.573  41.026  1.00  0.00           H  
ATOM   4353 H11S  OL    96      64.265  51.407  40.811  1.00  0.00           H  
ATOM   4354 C112  OL    96      65.417  51.980  39.039  1.00  0.00           C  
ATOM   4355 H12R  OL    96      64.649  52.580  38.546  1.00  0.00           H  
ATOM   4356 H12S  OL    96      66.362  52.491  38.845  1.00  0.00           H  
ATOM   4357 C113  OL    96      65.437  50.552  38.434  1.00  0.00           C  
ATOM   4358 H13R  OL    96      66.375  50.016  38.591  1.00  0.00           H  
ATOM   4359 H13S  OL    96      64.596  50.070  38.937  1.00  0.00           H  
ATOM   4360 C114  OL    96      65.186  50.645  36.915  1.00  0.00           C  
ATOM   4361 H14R  OL    96      64.407  51.380  36.700  1.00  0.00           H  
ATOM   4362 H14S  OL    96      66.095  50.918  36.375  1.00  0.00           H  
ATOM   4363 C115  OL    96      64.910  49.210  36.408  1.00  0.00           C  
ATOM   4364 H15R  OL    96      65.758  48.549  36.600  1.00  0.00           H  
ATOM   4365 H15S  OL    96      64.060  48.749  36.916  1.00  0.00           H  
ATOM   4366 C116  OL    96      64.511  49.185  34.907  1.00  0.00           C  
ATOM   4367 H16R  OL    96      64.200  48.149  34.754  1.00  0.00           H  
ATOM   4368 H16S  OL    96      63.633  49.822  34.786  1.00  0.00           H  
ATOM   4369 C117  OL    96      65.607  49.629  33.964  1.00  0.00           C  
ATOM   4370 H17R  OL    96      65.218  49.624  32.944  1.00  0.00           H  
ATOM   4371 H17S  OL    96      65.878  50.679  34.098  1.00  0.00           H  
ATOM   4372 C118  OL    96      66.878  48.755  34.088  1.00  0.00           C  
ATOM   4373 H18R  OL    96      67.395  48.982  35.022  1.00  0.00           H  
ATOM   4374 H18S  OL    96      67.749  48.855  33.437  1.00  0.00           H  
ATOM   4375 H18T  OL    96      66.661  47.685  34.064  1.00  0.00           H  
TER    4376       OL    96 
ATOM   4376 C116  PA    97      32.346  31.763  41.031  1.00  0.00           C  
ATOM   4377 H16R  PA    97      32.132  31.374  40.034  1.00  0.00           H  
ATOM   4378 H16S  PA    97      32.710  30.875  41.552  1.00  0.00           H  
ATOM   4379 H16T  PA    97      33.058  32.590  40.987  1.00  0.00           H  
ATOM   4380 C115  PA    97      31.043  32.038  41.776  1.00  0.00           C  
ATOM   4381 H15R  PA    97      31.001  33.125  41.875  1.00  0.00           H  
ATOM   4382 H15S  PA    97      30.961  31.447  42.691  1.00  0.00           H  
ATOM   4383 C114  PA    97      29.852  31.598  40.955  1.00  0.00           C  
ATOM   4384 H14R  PA    97      29.832  30.524  40.759  1.00  0.00           H  
ATOM   4385 H14S  PA    97      29.692  32.119  40.008  1.00  0.00           H  
ATOM   4386 C113  PA    97      28.518  32.015  41.729  1.00  0.00           C  
ATOM   4387 H13R  PA    97      27.589  31.768  41.211  1.00  0.00           H  
ATOM   4388 H13S  PA    97      28.568  33.088  41.927  1.00  0.00           H  
ATOM   4389 C112  PA    97      28.304  31.272  43.053  1.00  0.00           C  
ATOM   4390 H12R  PA    97      29.243  31.347  43.606  1.00  0.00           H  
ATOM   4391 H12S  PA    97      28.241  30.212  42.797  1.00  0.00           H  
ATOM   4392 C111  PA    97      27.172  31.810  43.854  1.00  0.00           C  
ATOM   4393 H11R  PA    97      26.300  31.432  43.317  1.00  0.00           H  
ATOM   4394 H11S  PA    97      27.155  32.901  43.803  1.00  0.00           H  
ATOM   4395 C110  PA    97      27.160  31.181  45.287  1.00  0.00           C  
ATOM   4396 H10R  PA    97      27.996  31.370  45.963  1.00  0.00           H  
ATOM   4397 H10S  PA    97      27.132  30.099  45.139  1.00  0.00           H  
ATOM   4398  C19  PA    97      25.890  31.484  46.123  1.00  0.00           C  
ATOM   4399  H9R  PA    97      25.122  31.477  45.347  1.00  0.00           H  
ATOM   4400  H9S  PA    97      25.834  32.528  46.438  1.00  0.00           H  
ATOM   4401  C18  PA    97      25.672  30.411  47.299  1.00  0.00           C  
ATOM   4402  H8R  PA    97      26.587  30.195  47.855  1.00  0.00           H  
ATOM   4403  H8S  PA    97      25.497  29.487  46.745  1.00  0.00           H  
ATOM   4404  C17  PA    97      24.443  30.751  48.226  1.00  0.00           C  
ATOM   4405  H7R  PA    97      24.654  30.060  49.045  1.00  0.00           H  
ATOM   4406  H7S  PA    97      23.492  30.506  47.748  1.00  0.00           H  
ATOM   4407  C16  PA    97      24.521  32.174  48.903  1.00  0.00           C  
ATOM   4408  H6R  PA    97      23.681  32.051  49.590  1.00  0.00           H  
ATOM   4409  H6S  PA    97      24.376  32.994  48.196  1.00  0.00           H  
ATOM   4410  C15  PA    97      25.923  32.322  49.588  1.00  0.00           C  
ATOM   4411  H5R  PA    97      26.098  33.302  50.039  1.00  0.00           H  
ATOM   4412  H5S  PA    97      26.752  32.222  48.884  1.00  0.00           H  
ATOM   4413  C14  PA    97      26.087  31.414  50.889  1.00  0.00           C  
ATOM   4414  H4R  PA    97      26.362  30.375  50.695  1.00  0.00           H  
ATOM   4415  H4S  PA    97      25.109  31.469  51.373  1.00  0.00           H  
ATOM   4416  C13  PA    97      27.159  31.952  51.922  1.00  0.00           C  
ATOM   4417  H3R  PA    97      26.706  32.864  52.316  1.00  0.00           H  
ATOM   4418  H3S  PA    97      28.008  32.297  51.328  1.00  0.00           H  
ATOM   4419  C12  PA    97      27.446  31.034  53.162  1.00  0.00           C  
ATOM   4420  H2R  PA    97      27.819  30.051  52.865  1.00  0.00           H  
ATOM   4421  H2S  PA    97      26.482  30.848  53.640  1.00  0.00           H  
ATOM   4422  C11  PC    98      28.361  31.450  54.226  1.00  0.00           C  
ATOM   4423  O12  PC    98      29.539  31.040  54.202  1.00  0.00           O  
ATOM   4424  O11  PC    98      27.870  32.372  55.005  1.00  0.00           O  
ATOM   4425  C1   PC    98      28.680  33.061  55.945  1.00  0.00           C  
ATOM   4426  HR   PC    98      29.455  32.406  56.352  1.00  0.00           H  
ATOM   4427  HS   PC    98      28.038  33.297  56.798  1.00  0.00           H  
ATOM   4428  C2   PC    98      29.340  34.350  55.380  1.00  0.00           C  
ATOM   4429  HX   PC    98      29.875  34.764  56.239  1.00  0.00           H  
ATOM   4430  C3   PC    98      28.299  35.431  54.903  1.00  0.00           C  
ATOM   4431  HA   PC    98      27.943  35.061  53.939  1.00  0.00           H  
ATOM   4432  HB   PC    98      28.818  36.374  54.709  1.00  0.00           H  
ATOM   4433  O31  PC    98      27.236  35.615  55.896  1.00  0.00           O  
ATOM   4434  P31  PC    98      27.489  36.500  57.221  1.00  0.00           P  
ATOM   4435  O32  PC    98      27.605  35.411  58.346  1.00  0.00           O  
ATOM   4436  C31  PC    98      26.488  34.595  58.674  1.00  0.00           C  
ATOM   4437  H1A  PC    98      26.960  33.612  58.748  1.00  0.00           H  
ATOM   4438  H1B  PC    98      25.769  34.517  57.854  1.00  0.00           H  
ATOM   4439  C32  PC    98      25.840  35.137  59.895  1.00  0.00           C  
ATOM   4440  H2A  PC    98      24.906  34.619  60.116  1.00  0.00           H  
ATOM   4441  H2B  PC    98      25.564  36.191  59.850  1.00  0.00           H  
ATOM   4442  N31  PC    98      26.445  35.111  61.300  1.00  0.00           N  
ATOM   4443  C33  PC    98      27.768  35.861  61.371  1.00  0.00           C  
ATOM   4444  H3A  PC    98      28.090  35.886  62.414  1.00  0.00           H  
ATOM   4445  H3B  PC    98      27.403  36.842  61.064  1.00  0.00           H  
ATOM   4446  H3C  PC    98      28.579  35.459  60.764  1.00  0.00           H  
ATOM   4447  C34  PC    98      25.574  35.919  62.173  1.00  0.00           C  
ATOM   4448  H4A  PC    98      24.646  35.368  62.332  1.00  0.00           H  
ATOM   4449  H4B  PC    98      25.373  36.891  61.721  1.00  0.00           H  
ATOM   4450  H4C  PC    98      26.179  36.088  63.066  1.00  0.00           H  
ATOM   4451  C35  PC    98      26.490  33.715  61.880  1.00  0.00           C  
ATOM   4452  H5A  PC    98      26.896  33.859  62.882  1.00  0.00           H  
ATOM   4453  H5B  PC    98      27.150  33.192  61.187  1.00  0.00           H  
ATOM   4454  H5C  PC    98      25.476  33.312  61.851  1.00  0.00           H  
ATOM   4455  O33  PC    98      28.732  37.300  57.093  1.00  0.00           O  
ATOM   4456  O34  PC    98      26.258  37.278  57.552  1.00  0.00           O  
ATOM   4457  O21  PC    98      30.195  34.112  54.287  1.00  0.00           O  
ATOM   4458  C21  PC    98      31.481  33.690  54.518  1.00  0.00           C  
ATOM   4459  O22  PC    98      32.127  33.841  55.538  1.00  0.00           O  
ATOM   4460  C12  OL    99      32.126  33.122  53.247  1.00  0.00           C  
ATOM   4461  H2R  OL    99      32.621  32.180  53.491  1.00  0.00           H  
ATOM   4462  H2S  OL    99      31.355  32.784  52.552  1.00  0.00           H  
ATOM   4463  C13  OL    99      33.058  34.186  52.596  1.00  0.00           C  
ATOM   4464  H3R  OL    99      32.489  35.018  52.177  1.00  0.00           H  
ATOM   4465  H3S  OL    99      33.754  34.451  53.395  1.00  0.00           H  
ATOM   4466  C14  OL    99      34.002  33.861  51.419  1.00  0.00           C  
ATOM   4467  H4R  OL    99      34.372  34.857  51.164  1.00  0.00           H  
ATOM   4468  H4S  OL    99      34.902  33.295  51.669  1.00  0.00           H  
ATOM   4469  C15  OL    99      33.376  33.220  50.208  1.00  0.00           C  
ATOM   4470  H5R  OL    99      32.785  32.418  50.655  1.00  0.00           H  
ATOM   4471  H5S  OL    99      32.626  33.902  49.801  1.00  0.00           H  
ATOM   4472  C16  OL    99      34.208  32.531  49.098  1.00  0.00           C  
ATOM   4473  H6R  OL    99      35.087  33.132  48.856  1.00  0.00           H  
ATOM   4474  H6S  OL    99      34.574  31.555  49.425  1.00  0.00           H  
ATOM   4475  C17  OL    99      33.509  32.315  47.784  1.00  0.00           C  
ATOM   4476  H7R  OL    99      32.632  31.716  48.040  1.00  0.00           H  
ATOM   4477  H7S  OL    99      33.161  33.314  47.515  1.00  0.00           H  
ATOM   4478  C18  OL    99      34.370  31.796  46.612  1.00  0.00           C  
ATOM   4479  H8R  OL    99      35.033  32.600  46.285  1.00  0.00           H  
ATOM   4480  H8S  OL    99      34.815  30.875  46.993  1.00  0.00           H  
ATOM   4481  C19  OL    99      33.516  31.345  45.503  1.00  0.00           C  
ATOM   4482  H9R  OL    99      32.515  31.072  45.826  1.00  0.00           H  
ATOM   4483 C110  OL    99      33.867  31.296  44.255  1.00  0.00           C  
ATOM   4484 H10R  OL    99      33.176  30.931  43.500  1.00  0.00           H  
ATOM   4485 C111  OL    99      35.169  31.657  43.634  1.00  0.00           C  
ATOM   4486 H11R  OL    99      34.914  32.080  42.661  1.00  0.00           H  
ATOM   4487 H11S  OL    99      35.859  32.310  44.172  1.00  0.00           H  
ATOM   4488 C112  OL    99      35.935  30.308  43.430  1.00  0.00           C  
ATOM   4489 H12R  OL    99      36.018  29.844  44.415  1.00  0.00           H  
ATOM   4490 H12S  OL    99      35.491  29.582  42.745  1.00  0.00           H  
ATOM   4491 C113  OL    99      37.295  30.620  42.958  1.00  0.00           C  
ATOM   4492 H13R  OL    99      37.212  31.122  41.993  1.00  0.00           H  
ATOM   4493 H13S  OL    99      37.915  31.327  43.513  1.00  0.00           H  
ATOM   4494 C114  OL    99      38.339  29.494  42.825  1.00  0.00           C  
ATOM   4495 H14R  OL    99      38.843  29.288  43.771  1.00  0.00           H  
ATOM   4496 H14S  OL    99      37.790  28.608  42.498  1.00  0.00           H  
ATOM   4497 C115  OL    99      39.584  29.880  41.885  1.00  0.00           C  
ATOM   4498 H15R  OL    99      39.223  29.751  40.862  1.00  0.00           H  
ATOM   4499 H15S  OL    99      39.822  30.928  42.080  1.00  0.00           H  
ATOM   4500 C116  OL    99      40.788  28.895  42.067  1.00  0.00           C  
ATOM   4501 H16R  OL    99      41.549  29.187  41.341  1.00  0.00           H  
ATOM   4502 H16S  OL    99      41.252  29.003  43.050  1.00  0.00           H  
ATOM   4503 C117  OL    99      40.407  27.417  41.746  1.00  0.00           C  
ATOM   4504 H17R  OL    99      41.375  26.921  41.842  1.00  0.00           H  
ATOM   4505 H17S  OL    99      39.667  27.007  42.437  1.00  0.00           H  
ATOM   4506 C118  OL    99      39.791  27.177  40.334  1.00  0.00           C  
ATOM   4507 H18R  OL    99      39.654  26.101  40.214  1.00  0.00           H  
ATOM   4508 H18S  OL    99      40.471  27.506  39.545  1.00  0.00           H  
ATOM   4509 H18T  OL    99      38.885  27.738  40.098  1.00  0.00           H  
TER    4510       OL    99 
ATOM   4510  C1  CHL   100       4.053  60.139  48.465  1.00  0.00           C  
ATOM   4511  H11 CHL   100       3.844  59.077  48.321  1.00  0.00           H  
ATOM   4512  H12 CHL   100       3.250  60.676  47.956  1.00  0.00           H  
ATOM   4513  C2  CHL   100       3.811  60.584  49.935  1.00  0.00           C  
ATOM   4514  H21 CHL   100       3.795  61.676  49.957  1.00  0.00           H  
ATOM   4515  H22 CHL   100       2.813  60.260  50.239  1.00  0.00           H  
ATOM   4516  C3  CHL   100       4.904  59.993  50.897  1.00  0.00           C  
ATOM   4517  H31 CHL   100       4.863  58.901  50.899  1.00  0.00           H  
ATOM   4518  C4  CHL   100       6.245  60.461  50.381  1.00  0.00           C  
ATOM   4519  H41 CHL   100       6.202  61.551  50.432  1.00  0.00           H  
ATOM   4520  H42 CHL   100       7.046  60.166  51.063  1.00  0.00           H  
ATOM   4521  C5  CHL   100       6.475  59.942  48.919  1.00  0.00           C  
ATOM   4522  C6  CHL   100       7.590  59.260  48.547  1.00  0.00           C  
ATOM   4523  H61 CHL   100       8.310  59.033  49.328  1.00  0.00           H  
ATOM   4524  C7  CHL   100       7.808  58.725  47.217  1.00  0.00           C  
ATOM   4525  H71 CHL   100       8.871  58.790  46.978  1.00  0.00           H  
ATOM   4526  H72 CHL   100       7.604  57.654  47.164  1.00  0.00           H  
ATOM   4527  C8  CHL   100       7.029  59.419  46.116  1.00  0.00           C  
ATOM   4528  H81 CHL   100       7.620  60.334  46.033  1.00  0.00           H  
ATOM   4529  C9  CHL   100       5.505  59.555  46.534  1.00  0.00           C  
ATOM   4530  H91 CHL   100       5.076  58.561  46.673  1.00  0.00           H  
ATOM   4531  C10 CHL   100       5.412  60.407  47.885  1.00  0.00           C  
ATOM   4532  C11 CHL   100       4.559  60.146  45.456  1.00  0.00           C  
ATOM   4533 H111 CHL   100       3.500  60.028  45.695  1.00  0.00           H  
ATOM   4534 H112 CHL   100       4.760  61.210  45.311  1.00  0.00           H  
ATOM   4535  C12 CHL   100       4.836  59.579  44.081  1.00  0.00           C  
ATOM   4536 H121 CHL   100       4.343  58.605  44.104  1.00  0.00           H  
ATOM   4537 H122 CHL   100       4.269  60.079  43.293  1.00  0.00           H  
ATOM   4538  C13 CHL   100       6.362  59.564  43.714  1.00  0.00           C  
ATOM   4539  C14 CHL   100       7.085  58.687  44.738  1.00  0.00           C  
ATOM   4540 H141 CHL   100       6.607  57.711  44.843  1.00  0.00           H  
ATOM   4541  C15 CHL   100       8.445  58.283  44.080  1.00  0.00           C  
ATOM   4542 H151 CHL   100       9.203  58.999  44.404  1.00  0.00           H  
ATOM   4543 H152 CHL   100       8.747  57.298  44.442  1.00  0.00           H  
ATOM   4544  C16 CHL   100       8.240  58.316  42.591  1.00  0.00           C  
ATOM   4545 H161 CHL   100       8.896  59.069  42.147  1.00  0.00           H  
ATOM   4546 H162 CHL   100       8.385  57.311  42.188  1.00  0.00           H  
ATOM   4547  C17 CHL   100       6.678  58.726  42.432  1.00  0.00           C  
ATOM   4548 H171 CHL   100       6.043  57.840  42.504  1.00  0.00           H  
ATOM   4549  C18 CHL   100       6.991  60.983  43.623  1.00  0.00           C  
ATOM   4550 H181 CHL   100       6.819  61.571  44.527  1.00  0.00           H  
ATOM   4551 H182 CHL   100       6.517  61.517  42.796  1.00  0.00           H  
ATOM   4552 H183 CHL   100       8.077  60.990  43.510  1.00  0.00           H  
ATOM   4553  C19 CHL   100       5.701  61.909  47.659  1.00  0.00           C  
ATOM   4554 H191 CHL   100       4.939  62.374  47.031  1.00  0.00           H  
ATOM   4555 H192 CHL   100       6.624  62.006  47.083  1.00  0.00           H  
ATOM   4556 H193 CHL   100       5.742  62.507  48.571  1.00  0.00           H  
ATOM   4557  C20 CHL   100       6.498  59.457  41.087  1.00  0.00           C  
ATOM   4558 H201 CHL   100       7.086  60.370  40.975  1.00  0.00           H  
ATOM   4559  C21 CHL   100       5.080  59.922  40.850  1.00  0.00           C  
ATOM   4560 H211 CHL   100       4.403  59.074  40.972  1.00  0.00           H  
ATOM   4561 H212 CHL   100       4.948  60.196  39.801  1.00  0.00           H  
ATOM   4562 H213 CHL   100       4.883  60.748  41.537  1.00  0.00           H  
ATOM   4563  C22 CHL   100       6.972  58.691  39.929  1.00  0.00           C  
ATOM   4564 H221 CHL   100       6.767  59.259  39.019  1.00  0.00           H  
ATOM   4565 H222 CHL   100       8.041  58.549  39.759  1.00  0.00           H  
ATOM   4566  C23 CHL   100       6.378  57.333  39.526  1.00  0.00           C  
ATOM   4567 H231 CHL   100       6.525  56.629  40.347  1.00  0.00           H  
ATOM   4568 H232 CHL   100       5.288  57.408  39.508  1.00  0.00           H  
ATOM   4569  C24 CHL   100       6.793  56.743  38.138  1.00  0.00           C  
ATOM   4570 H241 CHL   100       6.457  57.400  37.332  1.00  0.00           H  
ATOM   4571 H242 CHL   100       6.218  55.858  37.858  1.00  0.00           H  
ATOM   4572  C25 CHL   100       8.263  56.440  38.042  1.00  0.00           C  
ATOM   4573 H251 CHL   100       8.696  57.441  37.983  1.00  0.00           H  
ATOM   4574  C26 CHL   100       8.725  55.519  39.132  1.00  0.00           C  
ATOM   4575 H261 CHL   100       8.803  56.197  39.985  1.00  0.00           H  
ATOM   4576 H262 CHL   100       9.735  55.121  39.019  1.00  0.00           H  
ATOM   4577 H263 CHL   100       8.065  54.680  39.362  1.00  0.00           H  
ATOM   4578  C27 CHL   100       8.516  55.751  36.689  1.00  0.00           C  
ATOM   4579 H271 CHL   100       9.590  55.725  36.495  1.00  0.00           H  
ATOM   4580 H272 CHL   100       8.179  56.452  35.923  1.00  0.00           H  
ATOM   4581 H273 CHL   100       8.019  54.783  36.607  1.00  0.00           H  
ATOM   4582  O1  CHL   100       4.655  60.574  52.184  1.00  0.00           O  
ATOM   4583  HO1 CHL   100       5.354  60.253  52.781  1.00  0.00           H  
TER    4584      CHL   100 
ATOM   4584 C116  PA   101      74.352  23.809  34.051  1.00  0.00           C  
ATOM   4585 H16R  PA   101      75.142  24.540  34.236  1.00  0.00           H  
ATOM   4586 H16S  PA   101      73.418  24.117  34.526  1.00  0.00           H  
ATOM   4587 H16T  PA   101      74.161  23.866  32.977  1.00  0.00           H  
ATOM   4588 C115  PA   101      74.894  22.427  34.447  1.00  0.00           C  
ATOM   4589 H15R  PA   101      75.762  22.106  33.867  1.00  0.00           H  
ATOM   4590 H15S  PA   101      74.039  21.800  34.186  1.00  0.00           H  
ATOM   4591 C114  PA   101      75.212  22.175  35.952  1.00  0.00           C  
ATOM   4592 H14R  PA   101      75.547  21.136  35.927  1.00  0.00           H  
ATOM   4593 H14S  PA   101      74.342  22.305  36.597  1.00  0.00           H  
ATOM   4594 C113  PA   101      76.311  23.118  36.540  1.00  0.00           C  
ATOM   4595 H13R  PA   101      75.893  24.101  36.765  1.00  0.00           H  
ATOM   4596 H13S  PA   101      76.958  23.272  35.674  1.00  0.00           H  
ATOM   4597 C112  PA   101      77.184  22.600  37.679  1.00  0.00           C  
ATOM   4598 H12R  PA   101      77.820  23.430  37.996  1.00  0.00           H  
ATOM   4599 H12S  PA   101      77.740  21.739  37.304  1.00  0.00           H  
ATOM   4600 C111  PA   101      76.427  22.106  38.902  1.00  0.00           C  
ATOM   4601 H11R  PA   101      77.085  21.447  39.472  1.00  0.00           H  
ATOM   4602 H11S  PA   101      75.578  21.457  38.680  1.00  0.00           H  
ATOM   4603 C110  PA   101      76.038  23.213  39.888  1.00  0.00           C  
ATOM   4604 H10R  PA   101      75.026  23.489  39.583  1.00  0.00           H  
ATOM   4605 H10S  PA   101      76.669  24.101  39.816  1.00  0.00           H  
ATOM   4606  C19  PA   101      75.947  22.747  41.371  1.00  0.00           C  
ATOM   4607  H9R  PA   101      76.942  22.464  41.720  1.00  0.00           H  
ATOM   4608  H9S  PA   101      75.382  21.815  41.303  1.00  0.00           H  
ATOM   4609  C18  PA   101      75.389  23.776  42.296  1.00  0.00           C  
ATOM   4610  H8R  PA   101      74.312  23.811  42.120  1.00  0.00           H  
ATOM   4611  H8S  PA   101      75.599  24.799  41.976  1.00  0.00           H  
ATOM   4612  C17  PA   101      75.626  23.506  43.821  1.00  0.00           C  
ATOM   4613  H7R  PA   101      75.042  24.236  44.385  1.00  0.00           H  
ATOM   4614  H7S  PA   101      76.685  23.728  43.970  1.00  0.00           H  
ATOM   4615  C16  PA   101      75.318  22.108  44.419  1.00  0.00           C  
ATOM   4616  H6R  PA   101      75.840  21.308  43.890  1.00  0.00           H  
ATOM   4617  H6S  PA   101      74.231  22.004  44.402  1.00  0.00           H  
ATOM   4618  C15  PA   101      75.600  22.019  45.965  1.00  0.00           C  
ATOM   4619  H5R  PA   101      75.251  22.781  46.666  1.00  0.00           H  
ATOM   4620  H5S  PA   101      76.689  21.979  46.044  1.00  0.00           H  
ATOM   4621  C14  PA   101      75.228  20.737  46.702  1.00  0.00           C  
ATOM   4622  H4R  PA   101      75.766  19.943  46.179  1.00  0.00           H  
ATOM   4623  H4S  PA   101      74.157  20.569  46.833  1.00  0.00           H  
ATOM   4624  C13  PA   101      75.596  20.858  48.162  1.00  0.00           C  
ATOM   4625  H3R  PA   101      75.372  21.840  48.585  1.00  0.00           H  
ATOM   4626  H3S  PA   101      76.666  20.679  48.284  1.00  0.00           H  
ATOM   4627  C12  PA   101      75.022  19.819  49.113  1.00  0.00           C  
ATOM   4628  H2R  PA   101      75.007  18.858  48.595  1.00  0.00           H  
ATOM   4629  H2S  PA   101      73.973  19.990  49.366  1.00  0.00           H  
ATOM   4630  C11  PS   102      75.856  19.603  50.326  1.00  0.00           C  
ATOM   4631  O12  PS   102      75.508  19.784  51.449  1.00  0.00           O  
ATOM   4632  O11  PS   102      77.128  19.296  50.001  1.00  0.00           O  
ATOM   4633  C1   PS   102      78.339  19.346  50.752  1.00  0.00           C  
ATOM   4634  HR   PS   102      78.238  20.130  51.506  1.00  0.00           H  
ATOM   4635  HS   PS   102      79.043  19.638  49.968  1.00  0.00           H  
ATOM   4636  C2   PS   102      78.760  18.014  51.367  1.00  0.00           C  
ATOM   4637  HX   PS   102      78.018  17.766  52.131  1.00  0.00           H  
ATOM   4638  C3   PS   102      80.093  18.087  52.141  1.00  0.00           C  
ATOM   4639  HA   PS   102      80.891  18.070  51.394  1.00  0.00           H  
ATOM   4640  HB   PS   102      80.257  17.115  52.611  1.00  0.00           H  
ATOM   4641  O31  PS   102      80.154  19.252  53.093  1.00  0.00           O  
ATOM   4642  P31  PS   102      79.658  19.195  54.663  1.00  0.00           P  
ATOM   4643  O32  PS   102      80.897  18.690  55.459  1.00  0.00           O  
ATOM   4644  C31  PS   102      81.287  17.292  55.410  1.00  0.00           C  
ATOM   4645  H1A  PS   102      82.376  17.313  55.321  1.00  0.00           H  
ATOM   4646  H1B  PS   102      80.905  16.744  54.545  1.00  0.00           H  
ATOM   4647  C32  PS   102      80.879  16.708  56.758  1.00  0.00           C  
ATOM   4648  H2A  PS   102      79.790  16.657  56.801  1.00  0.00           H  
ATOM   4649  N31  PS   102      81.312  17.520  57.979  1.00  0.00           N  
ATOM   4650 HN1A  PS   102      82.341  17.576  58.042  1.00  0.00           H  
ATOM   4651 HN1B  PS   102      80.958  18.491  58.005  1.00  0.00           H  
ATOM   4652 HN1C  PS   102      80.977  17.094  58.858  1.00  0.00           H  
ATOM   4653  C33  PS   102      81.406  15.259  56.889  1.00  0.00           C  
ATOM   4654  O33  PS   102      79.484  20.584  55.116  1.00  0.00           O  
ATOM   4655  O34  PS   102      78.496  18.287  54.866  1.00  0.00           O  
ATOM   4656  O21  PS   102      78.812  16.903  50.439  1.00  0.00           O  
ATOM   4657  C21  PS   102      77.866  15.919  50.571  1.00  0.00           C  
ATOM   4658  O22  PS   102      76.901  15.974  51.350  1.00  0.00           O  
ATOM   4659  O35  PS   102      82.581  15.056  57.075  1.00  0.00           O  
ATOM   4660  O36  PS   102      80.711  14.316  56.601  1.00  0.00           O  
ATOM   4661  C12  OL   103      78.060  14.893  49.498  1.00  0.00           C  
ATOM   4662  H2R  OL   103      79.135  14.728  49.397  1.00  0.00           H  
ATOM   4663  H2S  OL   103      77.481  13.997  49.729  1.00  0.00           H  
ATOM   4664  C13  OL   103      77.588  15.398  48.134  1.00  0.00           C  
ATOM   4665  H3R  OL   103      77.768  16.465  47.986  1.00  0.00           H  
ATOM   4666  H3S  OL   103      78.206  14.902  47.382  1.00  0.00           H  
ATOM   4667  C14  OL   103      76.094  15.161  47.876  1.00  0.00           C  
ATOM   4668  H4R  OL   103      75.600  15.384  48.824  1.00  0.00           H  
ATOM   4669  H4S  OL   103      75.730  15.975  47.246  1.00  0.00           H  
ATOM   4670  C15  OL   103      75.814  13.727  47.228  1.00  0.00           C  
ATOM   4671  H5R  OL   103      76.318  12.996  47.863  1.00  0.00           H  
ATOM   4672  H5S  OL   103      74.760  13.459  47.328  1.00  0.00           H  
ATOM   4673  C16  OL   103      76.332  13.458  45.800  1.00  0.00           C  
ATOM   4674  H6R  OL   103      77.282  13.990  45.723  1.00  0.00           H  
ATOM   4675  H6S  OL   103      76.431  12.400  45.547  1.00  0.00           H  
ATOM   4676  C17  OL   103      75.455  14.177  44.772  1.00  0.00           C  
ATOM   4677  H7R  OL   103      74.524  13.606  44.736  1.00  0.00           H  
ATOM   4678  H7S  OL   103      75.236  15.196  45.097  1.00  0.00           H  
ATOM   4679  C18  OL   103      76.051  14.019  43.351  1.00  0.00           C  
ATOM   4680  H8R  OL   103      76.986  14.583  43.349  1.00  0.00           H  
ATOM   4681  H8S  OL   103      76.391  13.005  43.132  1.00  0.00           H  
ATOM   4682  C19  OL   103      75.125  14.513  42.285  1.00  0.00           C  
ATOM   4683  H9R  OL   103      74.766  15.535  42.367  1.00  0.00           H  
ATOM   4684 C110  OL   103      74.896  13.869  41.146  1.00  0.00           C  
ATOM   4685 H10R  OL   103      74.230  14.312  40.409  1.00  0.00           H  
ATOM   4686 C111  OL   103      75.178  12.396  40.752  1.00  0.00           C  
ATOM   4687 H11R  OL   103      75.634  11.686  41.446  1.00  0.00           H  
ATOM   4688 H11S  OL   103      74.239  11.959  40.406  1.00  0.00           H  
ATOM   4689 C112  OL   103      76.062  12.500  39.500  1.00  0.00           C  
ATOM   4690 H12R  OL   103      76.021  11.509  39.043  1.00  0.00           H  
ATOM   4691 H12S  OL   103      75.650  13.192  38.762  1.00  0.00           H  
ATOM   4692 C113  OL   103      77.522  12.898  39.736  1.00  0.00           C  
ATOM   4693 H13R  OL   103      77.564  13.933  40.083  1.00  0.00           H  
ATOM   4694 H13S  OL   103      77.846  12.215  40.523  1.00  0.00           H  
ATOM   4695 C114  OL   103      78.449  12.867  38.560  1.00  0.00           C  
ATOM   4696 H14R  OL   103      78.394  11.837  38.201  1.00  0.00           H  
ATOM   4697 H14S  OL   103      78.036  13.500  37.772  1.00  0.00           H  
ATOM   4698 C115  OL   103      79.879  13.384  38.848  1.00  0.00           C  
ATOM   4699 H15R  OL   103      79.772  14.433  39.130  1.00  0.00           H  
ATOM   4700 H15S  OL   103      80.188  12.984  39.816  1.00  0.00           H  
ATOM   4701 C116  OL   103      80.872  13.380  37.645  1.00  0.00           C  
ATOM   4702 H16R  OL   103      81.006  12.315  37.444  1.00  0.00           H  
ATOM   4703 H16S  OL   103      80.330  13.956  36.892  1.00  0.00           H  
ATOM   4704 C117  OL   103      82.252  14.021  38.086  1.00  0.00           C  
ATOM   4705 H17R  OL   103      82.152  14.976  38.606  1.00  0.00           H  
ATOM   4706 H17S  OL   103      82.627  13.299  38.815  1.00  0.00           H  
ATOM   4707 C118  OL   103      83.319  13.999  36.979  1.00  0.00           C  
ATOM   4708 H18R  OL   103      83.308  13.067  36.411  1.00  0.00           H  
ATOM   4709 H18S  OL   103      84.338  14.138  37.345  1.00  0.00           H  
ATOM   4710 H18T  OL   103      83.190  14.883  36.350  1.00  0.00           H  
TER    4711       OL   103 
ATOM   4711 C116  PA   104      17.993  27.513  38.753  1.00  0.00           C  
ATOM   4712 H16R  PA   104      18.727  28.157  38.264  1.00  0.00           H  
ATOM   4713 H16S  PA   104      17.483  28.004  39.584  1.00  0.00           H  
ATOM   4714 H16T  PA   104      17.267  27.085  38.057  1.00  0.00           H  
ATOM   4715 C115  PA   104      18.722  26.296  39.295  1.00  0.00           C  
ATOM   4716 H15R  PA   104      19.029  25.572  38.537  1.00  0.00           H  
ATOM   4717 H15S  PA   104      18.160  25.688  40.008  1.00  0.00           H  
ATOM   4718 C114  PA   104      20.023  26.695  40.025  1.00  0.00           C  
ATOM   4719 H14R  PA   104      19.732  27.502  40.701  1.00  0.00           H  
ATOM   4720 H14S  PA   104      20.647  26.949  39.165  1.00  0.00           H  
ATOM   4721 C113  PA   104      20.700  25.535  40.801  1.00  0.00           C  
ATOM   4722 H13R  PA   104      21.744  25.825  40.936  1.00  0.00           H  
ATOM   4723 H13S  PA   104      20.821  24.631  40.201  1.00  0.00           H  
ATOM   4724 C112  PA   104      20.163  25.209  42.252  1.00  0.00           C  
ATOM   4725 H12R  PA   104      20.974  24.568  42.603  1.00  0.00           H  
ATOM   4726 H12S  PA   104      19.247  24.615  42.222  1.00  0.00           H  
ATOM   4727 C111  PA   104      20.031  26.475  43.211  1.00  0.00           C  
ATOM   4728 H11R  PA   104      19.351  27.240  42.832  1.00  0.00           H  
ATOM   4729 H11S  PA   104      21.015  26.948  43.248  1.00  0.00           H  
ATOM   4730 C110  PA   104      19.665  26.165  44.668  1.00  0.00           C  
ATOM   4731 H10R  PA   104      19.695  27.119  45.198  1.00  0.00           H  
ATOM   4732 H10S  PA   104      20.406  25.460  45.049  1.00  0.00           H  
ATOM   4733  C19  PA   104      18.243  25.695  44.926  1.00  0.00           C  
ATOM   4734  H9R  PA   104      18.115  24.709  44.475  1.00  0.00           H  
ATOM   4735  H9S  PA   104      17.606  26.405  44.393  1.00  0.00           H  
ATOM   4736  C18  PA   104      17.870  25.685  46.496  1.00  0.00           C  
ATOM   4737  H8R  PA   104      17.651  26.680  46.890  1.00  0.00           H  
ATOM   4738  H8S  PA   104      18.726  25.395  47.109  1.00  0.00           H  
ATOM   4739  C17  PA   104      16.823  24.680  46.895  1.00  0.00           C  
ATOM   4740  H7R  PA   104      17.032  23.782  46.310  1.00  0.00           H  
ATOM   4741  H7S  PA   104      15.850  25.012  46.525  1.00  0.00           H  
ATOM   4742  C16  PA   104      16.734  24.355  48.372  1.00  0.00           C  
ATOM   4743  H6R  PA   104      16.326  25.246  48.854  1.00  0.00           H  
ATOM   4744  H6S  PA   104      17.717  24.078  48.756  1.00  0.00           H  
ATOM   4745  C15  PA   104      15.846  23.180  48.689  1.00  0.00           C  
ATOM   4746  H5R  PA   104      16.126  22.451  47.927  1.00  0.00           H  
ATOM   4747  H5S  PA   104      14.808  23.452  48.486  1.00  0.00           H  
ATOM   4748  C14  PA   104      15.839  22.604  50.137  1.00  0.00           C  
ATOM   4749  H4R  PA   104      14.784  22.658  50.414  1.00  0.00           H  
ATOM   4750  H4S  PA   104      16.364  23.362  50.721  1.00  0.00           H  
ATOM   4751  C13  PA   104      16.401  21.192  50.228  1.00  0.00           C  
ATOM   4752  H3R  PA   104      17.403  21.109  49.803  1.00  0.00           H  
ATOM   4753  H3S  PA   104      15.853  20.569  49.518  1.00  0.00           H  
ATOM   4754  C12  PA   104      16.532  20.580  51.639  1.00  0.00           C  
ATOM   4755  H2R  PA   104      17.035  19.633  51.433  1.00  0.00           H  
ATOM   4756  H2S  PA   104      15.516  20.543  52.037  1.00  0.00           H  
ATOM   4757  C11  PE   105      17.302  21.501  52.475  1.00  0.00           C  
ATOM   4758  O12  PE   105      18.411  21.896  52.205  1.00  0.00           O  
ATOM   4759  O11  PE   105      16.649  21.777  53.600  1.00  0.00           O  
ATOM   4760  C1   PE   105      17.170  22.729  54.500  1.00  0.00           C  
ATOM   4761  HR   PE   105      18.250  22.607  54.611  1.00  0.00           H  
ATOM   4762  HS   PE   105      16.754  22.485  55.481  1.00  0.00           H  
ATOM   4763  C2   PE   105      16.755  24.220  54.218  1.00  0.00           C  
ATOM   4764  HX   PE   105      17.267  24.823  54.972  1.00  0.00           H  
ATOM   4765  C3   PE   105      15.215  24.463  54.246  1.00  0.00           C  
ATOM   4766  HA   PE   105      14.736  23.568  53.842  1.00  0.00           H  
ATOM   4767  HB   PE   105      15.077  25.273  53.526  1.00  0.00           H  
ATOM   4768  O31  PE   105      14.670  24.675  55.537  1.00  0.00           O  
ATOM   4769  P31  PE   105      14.379  26.188  56.175  1.00  0.00           P  
ATOM   4770  O32  PE   105      12.932  26.519  55.690  1.00  0.00           O  
ATOM   4771  C31  PE   105      12.576  26.673  54.301  1.00  0.00           C  
ATOM   4772  H1A  PE   105      12.520  25.710  53.786  1.00  0.00           H  
ATOM   4773  H1B  PE   105      13.215  27.395  53.786  1.00  0.00           H  
ATOM   4774  C32  PE   105      11.126  27.168  54.321  1.00  0.00           C  
ATOM   4775  H2A  PE   105      10.862  27.218  53.264  1.00  0.00           H  
ATOM   4776  H2B  PE   105      10.527  26.467  54.905  1.00  0.00           H  
ATOM   4777  N31  PE   105      10.884  28.525  54.970  1.00  0.00           N  
ATOM   4778 HN1A  PE   105       9.879  28.756  55.021  1.00  0.00           H  
ATOM   4779 HN1B  PE   105      11.328  28.582  55.901  1.00  0.00           H  
ATOM   4780 HN1C  PE   105      11.272  29.171  54.263  1.00  0.00           H  
ATOM   4781  O33  PE   105      14.519  26.116  57.654  1.00  0.00           O  
ATOM   4782  O34  PE   105      15.289  27.138  55.484  1.00  0.00           O  
ATOM   4783  O21  PE   105      17.229  24.655  52.918  1.00  0.00           O  
ATOM   4784  C21  PE   105      18.483  25.029  52.739  1.00  0.00           C  
ATOM   4785  O22  PE   105      19.419  24.881  53.513  1.00  0.00           O  
ATOM   4786  C12  OL   106      18.824  25.358  51.329  1.00  0.00           C  
ATOM   4787  H2R  OL   106      18.786  24.514  50.638  1.00  0.00           H  
ATOM   4788  H2S  OL   106      18.028  25.990  50.930  1.00  0.00           H  
ATOM   4789  C13  OL   106      20.118  26.217  51.107  1.00  0.00           C  
ATOM   4790  H3R  OL   106      20.031  27.159  51.653  1.00  0.00           H  
ATOM   4791  H3S  OL   106      21.081  25.787  51.391  1.00  0.00           H  
ATOM   4792  C14  OL   106      20.222  26.751  49.681  1.00  0.00           C  
ATOM   4793  H4R  OL   106      20.238  25.922  48.970  1.00  0.00           H  
ATOM   4794  H4S  OL   106      19.352  27.374  49.461  1.00  0.00           H  
ATOM   4795  C15  OL   106      21.440  27.636  49.575  1.00  0.00           C  
ATOM   4796  H5R  OL   106      21.173  28.598  50.018  1.00  0.00           H  
ATOM   4797  H5S  OL   106      22.214  27.330  50.282  1.00  0.00           H  
ATOM   4798  C16  OL   106      22.076  27.893  48.170  1.00  0.00           C  
ATOM   4799  H6R  OL   106      21.457  28.622  47.642  1.00  0.00           H  
ATOM   4800  H6S  OL   106      23.104  28.217  48.342  1.00  0.00           H  
ATOM   4801  C17  OL   106      22.208  26.650  47.282  1.00  0.00           C  
ATOM   4802  H7R  OL   106      22.818  25.868  47.740  1.00  0.00           H  
ATOM   4803  H7S  OL   106      21.307  26.111  46.982  1.00  0.00           H  
ATOM   4804  C18  OL   106      22.967  26.997  46.047  1.00  0.00           C  
ATOM   4805  H8R  OL   106      22.457  27.708  45.394  1.00  0.00           H  
ATOM   4806  H8S  OL   106      23.913  27.422  46.389  1.00  0.00           H  
ATOM   4807  C19  OL   106      23.201  25.714  45.204  1.00  0.00           C  
ATOM   4808  H9R  OL   106      23.061  24.783  45.748  1.00  0.00           H  
ATOM   4809 C110  OL   106      23.652  25.610  43.969  1.00  0.00           C  
ATOM   4810 H10R  OL   106      23.758  24.604  43.571  1.00  0.00           H  
ATOM   4811 C111  OL   106      23.841  26.776  43.005  1.00  0.00           C  
ATOM   4812 H11R  OL   106      23.016  26.725  42.291  1.00  0.00           H  
ATOM   4813 H11S  OL   106      23.853  27.769  43.460  1.00  0.00           H  
ATOM   4814 C112  OL   106      25.177  26.657  42.218  1.00  0.00           C  
ATOM   4815 H12R  OL   106      25.999  26.809  42.920  1.00  0.00           H  
ATOM   4816 H12S  OL   106      25.311  25.684  41.742  1.00  0.00           H  
ATOM   4817 C113  OL   106      25.335  27.813  41.171  1.00  0.00           C  
ATOM   4818 H13R  OL   106      24.472  27.669  40.518  1.00  0.00           H  
ATOM   4819 H13S  OL   106      25.252  28.799  41.634  1.00  0.00           H  
ATOM   4820 C114  OL   106      26.614  27.731  40.384  1.00  0.00           C  
ATOM   4821 H14R  OL   106      27.431  27.850  41.098  1.00  0.00           H  
ATOM   4822 H14S  OL   106      26.550  26.772  39.864  1.00  0.00           H  
ATOM   4823 C115  OL   106      26.510  28.943  39.512  1.00  0.00           C  
ATOM   4824 H15R  OL   106      25.582  28.844  38.943  1.00  0.00           H  
ATOM   4825 H15S  OL   106      26.394  29.813  40.162  1.00  0.00           H  
ATOM   4826 C116  OL   106      27.605  29.050  38.494  1.00  0.00           C  
ATOM   4827 H16R  OL   106      28.599  28.966  38.938  1.00  0.00           H  
ATOM   4828 H16S  OL   106      27.475  28.212  37.806  1.00  0.00           H  
ATOM   4829 C117  OL   106      27.495  30.232  37.536  1.00  0.00           C  
ATOM   4830 H17R  OL   106      26.538  30.181  37.012  1.00  0.00           H  
ATOM   4831 H17S  OL   106      27.522  31.203  38.035  1.00  0.00           H  
ATOM   4832 C118  OL   106      28.769  30.159  36.627  1.00  0.00           C  
ATOM   4833 H18R  OL   106      28.874  29.257  36.021  1.00  0.00           H  
ATOM   4834 H18S  OL   106      29.663  30.312  37.236  1.00  0.00           H  
ATOM   4835 H18T  OL   106      28.766  31.029  35.967  1.00  0.00           H  
TER    4836       OL   106 
ATOM   4836  C1  CHL   107       6.417   4.914  47.830  1.00  0.00           C  
ATOM   4837  H11 CHL   107       6.419   5.833  47.240  1.00  0.00           H  
ATOM   4838  H12 CHL   107       6.849   4.180  47.146  1.00  0.00           H  
ATOM   4839  C2  CHL   107       7.366   4.905  49.130  1.00  0.00           C  
ATOM   4840  H21 CHL   107       7.337   3.889  49.531  1.00  0.00           H  
ATOM   4841  H22 CHL   107       8.404   5.140  48.888  1.00  0.00           H  
ATOM   4842  C3  CHL   107       6.828   5.860  50.190  1.00  0.00           C  
ATOM   4843  H31 CHL   107       6.886   6.895  49.847  1.00  0.00           H  
ATOM   4844  C4  CHL   107       5.302   5.738  50.497  1.00  0.00           C  
ATOM   4845  H41 CHL   107       5.159   4.897  51.179  1.00  0.00           H  
ATOM   4846  H42 CHL   107       5.077   6.702  50.958  1.00  0.00           H  
ATOM   4847  C5  CHL   107       4.452   5.656  49.253  1.00  0.00           C  
ATOM   4848  C6  CHL   107       3.426   6.495  49.118  1.00  0.00           C  
ATOM   4849  H61 CHL   107       3.126   7.215  49.875  1.00  0.00           H  
ATOM   4850  C7  CHL   107       2.504   6.488  47.931  1.00  0.00           C  
ATOM   4851  H71 CHL   107       1.469   6.550  48.275  1.00  0.00           H  
ATOM   4852  H72 CHL   107       2.737   7.355  47.309  1.00  0.00           H  
ATOM   4853  C8  CHL   107       2.654   5.274  47.023  1.00  0.00           C  
ATOM   4854  H81 CHL   107       2.257   4.387  47.521  1.00  0.00           H  
ATOM   4855  C9  CHL   107       4.164   4.926  46.796  1.00  0.00           C  
ATOM   4856  H91 CHL   107       4.511   5.871  46.373  1.00  0.00           H  
ATOM   4857  C10 CHL   107       4.938   4.676  48.109  1.00  0.00           C  
ATOM   4858  C11 CHL   107       4.194   3.812  45.784  1.00  0.00           C  
ATOM   4859 H111 CHL   107       5.201   3.526  45.473  1.00  0.00           H  
ATOM   4860 H112 CHL   107       3.915   2.853  46.224  1.00  0.00           H  
ATOM   4861  C12 CHL   107       3.430   4.079  44.466  1.00  0.00           C  
ATOM   4862 H121 CHL   107       3.777   4.998  43.991  1.00  0.00           H  
ATOM   4863 H122 CHL   107       3.513   3.189  43.838  1.00  0.00           H  
ATOM   4864  C13 CHL   107       1.847   4.243  44.735  1.00  0.00           C  
ATOM   4865  C14 CHL   107       1.823   5.447  45.699  1.00  0.00           C  
ATOM   4866 H141 CHL   107       2.318   6.264  45.169  1.00  0.00           H  
ATOM   4867  C15 CHL   107       0.356   5.969  45.697  1.00  0.00           C  
ATOM   4868 H151 CHL   107      -0.216   5.503  46.502  1.00  0.00           H  
ATOM   4869 H152 CHL   107       0.326   7.040  45.910  1.00  0.00           H  
ATOM   4870  C16 CHL   107      -0.131   5.632  44.296  1.00  0.00           C  
ATOM   4871 H161 CHL   107      -1.012   4.991  44.367  1.00  0.00           H  
ATOM   4872 H162 CHL   107      -0.287   6.524  43.686  1.00  0.00           H  
ATOM   4873  C17 CHL   107       1.019   4.809  43.540  1.00  0.00           C  
ATOM   4874 H171 CHL   107       1.638   5.479  42.940  1.00  0.00           H  
ATOM   4875  C18 CHL   107       1.252   2.920  45.352  1.00  0.00           C  
ATOM   4876 H181 CHL   107       0.184   2.944  45.580  1.00  0.00           H  
ATOM   4877 H182 CHL   107       1.673   2.685  46.332  1.00  0.00           H  
ATOM   4878 H183 CHL   107       1.555   2.042  44.780  1.00  0.00           H  
ATOM   4879  C19 CHL   107       4.634   3.277  48.638  1.00  0.00           C  
ATOM   4880 H191 CHL   107       5.133   2.435  48.154  1.00  0.00           H  
ATOM   4881 H192 CHL   107       3.551   3.132  48.628  1.00  0.00           H  
ATOM   4882 H193 CHL   107       4.901   3.162  49.690  1.00  0.00           H  
ATOM   4883  C20 CHL   107       0.458   3.868  42.517  1.00  0.00           C  
ATOM   4884 H201 CHL   107      -0.281   3.228  43.004  1.00  0.00           H  
ATOM   4885  C21 CHL   107       1.594   2.981  41.953  1.00  0.00           C  
ATOM   4886 H211 CHL   107       2.519   3.539  41.794  1.00  0.00           H  
ATOM   4887 H212 CHL   107       1.152   2.487  41.085  1.00  0.00           H  
ATOM   4888 H213 CHL   107       1.714   2.215  42.722  1.00  0.00           H  
ATOM   4889  C22 CHL   107      -0.298   4.724  41.426  1.00  0.00           C  
ATOM   4890 H221 CHL   107      -0.836   4.039  40.769  1.00  0.00           H  
ATOM   4891 H222 CHL   107      -1.065   5.351  41.884  1.00  0.00           H  
ATOM   4892  C23 CHL   107       0.495   5.751  40.564  1.00  0.00           C  
ATOM   4893 H231 CHL   107       1.058   6.450  41.185  1.00  0.00           H  
ATOM   4894 H232 CHL   107       1.145   5.164  39.911  1.00  0.00           H  
ATOM   4895  C24 CHL   107      -0.464   6.676  39.706  1.00  0.00           C  
ATOM   4896 H241 CHL   107      -0.920   6.065  38.924  1.00  0.00           H  
ATOM   4897 H242 CHL   107      -1.225   7.019  40.409  1.00  0.00           H  
ATOM   4898  C25 CHL   107       0.061   7.961  39.099  1.00  0.00           C  
ATOM   4899 H251 CHL   107       1.063   7.690  38.762  1.00  0.00           H  
ATOM   4900  C26 CHL   107       0.350   9.092  40.140  1.00  0.00           C  
ATOM   4901 H261 CHL   107       1.042   8.767  40.919  1.00  0.00           H  
ATOM   4902 H262 CHL   107      -0.588   9.368  40.626  1.00  0.00           H  
ATOM   4903 H263 CHL   107       0.648   9.940  39.520  1.00  0.00           H  
ATOM   4904  C27 CHL   107      -0.863   8.572  38.063  1.00  0.00           C  
ATOM   4905 H271 CHL   107      -1.031   7.832  37.277  1.00  0.00           H  
ATOM   4906 H272 CHL   107      -0.281   9.437  37.738  1.00  0.00           H  
ATOM   4907 H273 CHL   107      -1.787   8.951  38.503  1.00  0.00           H  
ATOM   4908  O1  CHL   107       7.517   5.662  51.428  1.00  0.00           O  
ATOM   4909  HO1 CHL   107       8.443   5.781  51.149  1.00  0.00           H  
TER    4910      CHL   107 
ATOM   4910  C1  CHL   108      77.325  71.956  48.737  1.00  0.00           C  
ATOM   4911  H11 CHL   108      76.619  71.155  48.507  1.00  0.00           H  
ATOM   4912  H12 CHL   108      76.818  72.924  48.752  1.00  0.00           H  
ATOM   4913  C2  CHL   108      77.773  71.833  50.275  1.00  0.00           C  
ATOM   4914  H21 CHL   108      78.353  72.723  50.526  1.00  0.00           H  
ATOM   4915  H22 CHL   108      76.903  71.798  50.933  1.00  0.00           H  
ATOM   4916  C3  CHL   108      78.524  70.492  50.330  1.00  0.00           C  
ATOM   4917  H31 CHL   108      77.870  69.689  49.982  1.00  0.00           H  
ATOM   4918  C4  CHL   108      79.800  70.543  49.486  1.00  0.00           C  
ATOM   4919  H41 CHL   108      80.513  71.290  49.841  1.00  0.00           H  
ATOM   4920  H42 CHL   108      80.209  69.532  49.535  1.00  0.00           H  
ATOM   4921  C5  CHL   108      79.383  70.711  47.993  1.00  0.00           C  
ATOM   4922  C6  CHL   108      79.747  69.744  47.097  1.00  0.00           C
[truncated: 5,012,796 more chars]
