# Supplementary material for: Molecules in the Serotonin-Melatonin Synthesis Pathway Have Distinct Interactions with Lipid Membranes
Source: J Phys Chem B. 2025 Feb 28;129(10):2687–700. doi: 10.1021/acs.jpcb.4c08750 (PMC11912468; doi:10.1021/acs.jpcb.4c08750)
Supplement: Supplementary file 2 — jp4c08750_si_002.zip [file jp4c08750_si_002.zip › PDB/No_metabolites_initial.pdb]

CRYST1   81.000   81.000  101.000  90.00  90.00  90.00               1
ATOM      1 C116  PA     1      38.673  39.940  43.631  1.00  0.00           C  
ATOM      2 H16R  PA     1      38.299  40.540  42.799  1.00  0.00           H  
ATOM      3 H16S  PA     1      37.980  39.114  43.799  1.00  0.00           H  
ATOM      4 H16T  PA     1      39.641  39.528  43.342  1.00  0.00           H  
ATOM      5 C115  PA     1      38.811  40.813  44.891  1.00  0.00           C  
ATOM      6 H15R  PA     1      37.849  41.272  45.122  1.00  0.00           H  
ATOM      7 H15S  PA     1      39.518  41.618  44.676  1.00  0.00           H  
ATOM      8 C114  PA     1      39.287  40.030  46.126  1.00  0.00           C  
ATOM      9 H14R  PA     1      40.005  39.284  45.810  1.00  0.00           H  
ATOM     10 H14S  PA     1      38.456  39.480  46.567  1.00  0.00           H  
ATOM     11 C113  PA     1      39.973  40.906  47.192  1.00  0.00           C  
ATOM     12 H13R  PA     1      40.894  41.313  46.776  1.00  0.00           H  
ATOM     13 H13S  PA     1      40.258  40.259  48.022  1.00  0.00           H  
ATOM     14 C112  PA     1      39.134  42.095  47.688  1.00  0.00           C  
ATOM     15 H12R  PA     1      38.149  41.739  47.991  1.00  0.00           H  
ATOM     16 H12S  PA     1      38.997  42.786  46.854  1.00  0.00           H  
ATOM     17 C111  PA     1      39.792  42.860  48.858  1.00  0.00           C  
ATOM     18 H11R  PA     1      39.300  43.827  48.980  1.00  0.00           H  
ATOM     19 H11S  PA     1      40.839  43.062  48.614  1.00  0.00           H  
ATOM     20 C110  PA     1      39.711  42.081  50.185  1.00  0.00           C  
ATOM     21 H10R  PA     1      39.970  41.044  49.989  1.00  0.00           H  
ATOM     22 H10S  PA     1      38.682  42.079  50.551  1.00  0.00           H  
ATOM     23  C19  PA     1      40.640  42.643  51.279  1.00  0.00           C  
ATOM     24  H9R  PA     1      40.181  43.541  51.704  1.00  0.00           H  
ATOM     25  H9S  PA     1      41.589  42.955  50.836  1.00  0.00           H  
ATOM     26  C18  PA     1      40.912  41.621  52.406  1.00  0.00           C  
ATOM     27  H8R  PA     1      39.970  41.360  52.874  1.00  0.00           H  
ATOM     28  H8S  PA     1      41.482  42.127  53.177  1.00  0.00           H  
ATOM     29  C17  PA     1      41.641  40.322  51.957  1.00  0.00           C  
ATOM     30  H7R  PA     1      42.614  40.586  51.535  1.00  0.00           H  
ATOM     31  H7S  PA     1      41.072  39.850  51.160  1.00  0.00           H  
ATOM     32  C16  PA     1      41.818  39.232  53.050  1.00  0.00           C  
ATOM     33  H6R  PA     1      42.300  38.362  52.610  1.00  0.00           H  
ATOM     34  H6S  PA     1      40.833  38.937  53.406  1.00  0.00           H  
ATOM     35  C15  PA     1      42.654  39.677  54.246  1.00  0.00           C  
ATOM     36  H5R  PA     1      42.656  40.696  54.073  1.00  0.00           H  
ATOM     37  H5S  PA     1      43.692  39.332  54.214  1.00  0.00           H  
ATOM     38  C14  PA     1      42.042  39.551  55.641  1.00  0.00           C  
ATOM     39  H4R  PA     1      41.014  39.895  55.648  1.00  0.00           H  
ATOM     40  H4S  PA     1      42.601  40.092  56.413  1.00  0.00           H  
ATOM     41  C13  PA     1      42.110  38.129  56.015  1.00  0.00           C  
ATOM     42  H3R  PA     1      43.097  38.045  56.463  1.00  0.00           H  
ATOM     43  H3S  PA     1      42.048  37.522  55.114  1.00  0.00           H  
ATOM     44  C12  PA     1      41.011  37.763  56.998  1.00  0.00           C  
ATOM     45  H2R  PA     1      40.652  36.757  56.902  1.00  0.00           H  
ATOM     46  H2S  PA     1      40.154  38.335  56.818  1.00  0.00           H  
ATOM     47  C11  PE     2      41.274  38.233  58.372  1.00  0.00           C  
ATOM     48  O12  PE     2      42.337  38.631  58.791  1.00  0.00           O  
ATOM     49  O11  PE     2      40.133  38.220  59.064  1.00  0.00           O  
ATOM     50  C1   PE     2      40.217  38.744  60.396  1.00  0.00           C  
ATOM     51  HR   PE     2      41.000  38.216  60.936  1.00  0.00           H  
ATOM     52  HS   PE     2      39.253  38.566  60.873  1.00  0.00           H  
ATOM     53  C2   PE     2      40.564  40.242  60.413  1.00  0.00           C  
ATOM     54  HX   PE     2      41.554  40.413  59.982  1.00  0.00           H  
ATOM     55  C3   PE     2      40.596  40.685  61.888  1.00  0.00           C  
ATOM     56  HA   PE     2      41.007  41.695  61.938  1.00  0.00           H  
ATOM     57  HB   PE     2      41.257  40.014  62.445  1.00  0.00           H  
ATOM     58  O31  PE     2      39.272  40.627  62.487  1.00  0.00           O  
ATOM     59  P31  PE     2      38.954  41.365  63.859  1.00  0.00           P  
ATOM     60  O32  PE     2      38.945  42.886  63.405  1.00  0.00           O  
ATOM     61  C31  PE     2      38.043  43.328  62.373  1.00  0.00           C  
ATOM     62  H1A  PE     2      37.005  43.219  62.705  1.00  0.00           H  
ATOM     63  H1B  PE     2      38.193  42.734  61.467  1.00  0.00           H  
ATOM     64  C32  PE     2      38.389  44.794  62.103  1.00  0.00           C  
ATOM     65  H2A  PE     2      39.406  44.862  61.703  1.00  0.00           H  
ATOM     66  H2B  PE     2      37.691  45.222  61.380  1.00  0.00           H  
ATOM     67  N31  PE     2      38.345  45.614  63.366  1.00  0.00           N  
ATOM     68 HN1A  PE     2      37.457  45.461  63.876  1.00  0.00           H  
ATOM     69 HN1B  PE     2      39.102  45.299  64.004  1.00  0.00           H  
ATOM     70 HN1C  PE     2      38.444  46.619  63.166  1.00  0.00           H  
ATOM     71  O33  PE     2      37.590  41.043  64.335  1.00  0.00           O  
ATOM     72  O34  PE     2      40.101  41.223  64.780  1.00  0.00           O  
ATOM     73  O21  PE     2      39.567  40.948  59.621  1.00  0.00           O  
ATOM     74  C21  PE     2      39.810  42.224  59.312  1.00  0.00           C  
ATOM     75  O22  PE     2      40.706  42.878  59.788  1.00  0.00           O  
ATOM     76  C12  OL     3      38.751  42.866  58.463  1.00  0.00           C  
ATOM     77  H2R  OL     3      37.795  42.680  58.946  1.00  0.00           H  
ATOM     78  H2S  OL     3      38.937  43.942  58.498  1.00  0.00           H  
ATOM     79  C13  OL     3      38.694  42.438  56.977  1.00  0.00           C  
ATOM     80  H3R  OL     3      37.870  42.996  56.526  1.00  0.00           H  
ATOM     81  H3S  OL     3      39.601  42.763  56.464  1.00  0.00           H  
ATOM     82  C14  OL     3      38.463  40.941  56.685  1.00  0.00           C  
ATOM     83  H4R  OL     3      39.348  40.380  56.985  1.00  0.00           H  
ATOM     84  H4S  OL     3      37.627  40.575  57.285  1.00  0.00           H  
ATOM     85  C15  OL     3      38.169  40.730  55.178  1.00  0.00           C  
ATOM     86  H5R  OL     3      37.196  41.171  54.954  1.00  0.00           H  
ATOM     87  H5S  OL     3      38.913  41.259  54.595  1.00  0.00           H  
ATOM     88  C16  OL     3      38.126  39.274  54.704  1.00  0.00           C  
ATOM     89  H6R  OL     3      39.025  38.728  55.004  1.00  0.00           H  
ATOM     90  H6S  OL     3      37.270  38.871  55.195  1.00  0.00           H  
ATOM     91  C17  OL     3      37.841  39.074  53.206  1.00  0.00           C  
ATOM     92  H7R  OL     3      36.871  39.526  52.985  1.00  0.00           H  
ATOM     93  H7S  OL     3      38.590  39.611  52.628  1.00  0.00           H  
ATOM     94  C18  OL     3      37.824  37.595  52.752  1.00  0.00           C  
ATOM     95  H8R  OL     3      38.531  37.475  51.929  1.00  0.00           H  
ATOM     96  H8S  OL     3      38.182  36.947  53.556  1.00  0.00           H  
ATOM     97  C19  OL     3      36.435  37.141  52.334  1.00  0.00           C  
ATOM     98  H9R  OL     3      35.791  36.795  53.137  1.00  0.00           H  
ATOM     99 C110  OL     3      35.983  37.077  51.086  1.00  0.00           C  
ATOM    100 H10R  OL     3      34.979  36.703  50.902  1.00  0.00           H  
ATOM    101 C111  OL     3      36.722  37.565  49.863  1.00  0.00           C  
ATOM    102 H11R  OL     3      36.004  37.924  49.121  1.00  0.00           H  
ATOM    103 H11S  OL     3      37.391  38.388  50.098  1.00  0.00           H  
ATOM    104 C112  OL     3      37.569  36.469  49.246  1.00  0.00           C  
ATOM    105 H12R  OL     3      38.423  36.908  48.732  1.00  0.00           H  
ATOM    106 H12S  OL     3      37.946  35.764  49.990  1.00  0.00           H  
ATOM    107 C113  OL     3      36.770  35.711  48.233  1.00  0.00           C  
ATOM    108 H13R  OL     3      35.934  35.218  48.710  1.00  0.00           H  
ATOM    109 H13S  OL     3      36.274  36.369  47.516  1.00  0.00           H  
ATOM    110 C114  OL     3      37.808  34.816  47.552  1.00  0.00           C  
ATOM    111 H14R  OL     3      38.830  34.885  47.896  1.00  0.00           H  
ATOM    112 H14S  OL     3      37.627  33.777  47.743  1.00  0.00           H  
ATOM    113 C115  OL     3      37.699  35.248  46.113  1.00  0.00           C  
ATOM    114 H15R  OL     3      38.007  34.497  45.459  1.00  0.00           H  
ATOM    115 H15S  OL     3      36.660  35.316  45.822  1.00  0.00           H  
ATOM    116 C116  OL     3      38.405  36.532  45.774  1.00  0.00           C  
ATOM    117 H16R  OL     3      37.812  37.118  45.079  1.00  0.00           H  
ATOM    118 H16S  OL     3      38.492  37.102  46.676  1.00  0.00           H  
ATOM    119 C117  OL     3      39.783  36.385  45.187  1.00  0.00           C  
ATOM    120 H17R  OL     3      40.012  37.403  45.282  1.00  0.00           H  
ATOM    121 H17S  OL     3      40.413  35.764  45.828  1.00  0.00           H  
ATOM    122 C118  OL     3      40.136  36.128  43.717  1.00  0.00           C  
ATOM    123 H18R  OL     3      41.134  35.748  43.632  1.00  0.00           H  
ATOM    124 H18S  OL     3      39.924  36.903  43.006  1.00  0.00           H  
ATOM    125 H18T  OL     3      39.682  35.298  43.335  1.00  0.00           H  
TER     126       OL     3 
ATOM    126 C116  PA     4      32.808  47.548  46.626  1.00  0.00           C  
ATOM    127 H16R  PA     4      33.467  47.246  45.812  1.00  0.00           H  
ATOM    128 H16S  PA     4      33.375  48.151  47.339  1.00  0.00           H  
ATOM    129 H16T  PA     4      31.999  48.158  46.219  1.00  0.00           H  
ATOM    130 C115  PA     4      32.232  46.316  47.326  1.00  0.00           C  
ATOM    131 H15R  PA     4      33.036  45.695  47.726  1.00  0.00           H  
ATOM    132 H15S  PA     4      31.670  45.710  46.610  1.00  0.00           H  
ATOM    133 C114  PA     4      31.308  46.746  48.465  1.00  0.00           C  
ATOM    134 H14R  PA     4      30.520  47.402  48.084  1.00  0.00           H  
ATOM    135 H14S  PA     4      31.868  47.304  49.220  1.00  0.00           H  
ATOM    136 C113  PA     4      30.702  45.498  49.102  1.00  0.00           C  
ATOM    137 H13R  PA     4      31.476  44.930  49.614  1.00  0.00           H  
ATOM    138 H13S  PA     4      30.265  44.863  48.327  1.00  0.00           H  
ATOM    139 C112  PA     4      29.613  45.885  50.083  1.00  0.00           C  
ATOM    140 H12R  PA     4      28.780  46.118  49.471  1.00  0.00           H  
ATOM    141 H12S  PA     4      29.884  46.753  50.687  1.00  0.00           H  
ATOM    142 C111  PA     4      29.193  44.732  50.960  1.00  0.00           C  
ATOM    143 H11R  PA     4      30.105  44.292  51.364  1.00  0.00           H  
ATOM    144 H11S  PA     4      28.693  43.978  50.343  1.00  0.00           H  
ATOM    145 C110  PA     4      28.274  45.155  52.116  1.00  0.00           C  
ATOM    146 H10R  PA     4      27.235  45.222  51.791  1.00  0.00           H  
ATOM    147 H10S  PA     4      28.558  46.130  52.513  1.00  0.00           H  
ATOM    148  C19  PA     4      28.403  44.106  53.214  1.00  0.00           C  
ATOM    149  H9R  PA     4      27.595  44.241  53.929  1.00  0.00           H  
ATOM    150  H9S  PA     4      29.336  44.239  53.749  1.00  0.00           H  
ATOM    151  C18  PA     4      28.405  42.701  52.604  1.00  0.00           C  
ATOM    152  H8R  PA     4      29.243  42.483  51.961  1.00  0.00           H  
ATOM    153  H8S  PA     4      27.522  42.617  51.970  1.00  0.00           H  
ATOM    154  C17  PA     4      28.430  41.626  53.652  1.00  0.00           C  
ATOM    155  H7R  PA     4      28.389  40.662  53.161  1.00  0.00           H  
ATOM    156  H7S  PA     4      27.541  41.827  54.118  1.00  0.00           H  
ATOM    157  C16  PA     4      29.368  41.593  54.822  1.00  0.00           C  
ATOM    158  H6R  PA     4      29.124  40.742  55.475  1.00  0.00           H  
ATOM    159  H6S  PA     4      29.269  42.495  55.422  1.00  0.00           H  
ATOM    160  C15  PA     4      30.729  41.475  54.186  1.00  0.00           C  
ATOM    161  H5R  PA     4      30.859  42.169  53.371  1.00  0.00           H  
ATOM    162  H5S  PA     4      30.796  40.534  53.692  1.00  0.00           H  
ATOM    163  C14  PA     4      31.791  41.679  55.244  1.00  0.00           C  
ATOM    164  H4R  PA     4      31.567  41.035  56.107  1.00  0.00           H  
ATOM    165  H4S  PA     4      31.713  42.694  55.597  1.00  0.00           H  
ATOM    166  C13  PA     4      33.234  41.458  54.734  1.00  0.00           C  
ATOM    167  H3R  PA     4      33.440  42.049  53.851  1.00  0.00           H  
ATOM    168  H3S  PA     4      33.507  40.482  54.413  1.00  0.00           H  
ATOM    169  C12  PA     4      34.136  41.690  55.920  1.00  0.00           C  
ATOM    170  H2R  PA     4      34.895  40.960  56.110  1.00  0.00           H  
ATOM    171  H2S  PA     4      33.542  41.626  56.794  1.00  0.00           H  
ATOM    172  C11  PC     5      34.573  43.079  56.006  1.00  0.00           C  
ATOM    173  O12  PC     5      34.581  43.860  55.082  1.00  0.00           O  
ATOM    174  O11  PC     5      34.838  43.351  57.288  1.00  0.00           O  
ATOM    175  C1   PC     5      34.549  44.689  57.712  1.00  0.00           C  
ATOM    176  HR   PC     5      34.498  45.348  56.845  1.00  0.00           H  
ATOM    177  HS   PC     5      35.369  44.995  58.355  1.00  0.00           H  
ATOM    178  C2   PC     5      33.215  44.773  58.488  1.00  0.00           C  
ATOM    179  HX   PC     5      33.125  45.805  58.832  1.00  0.00           H  
ATOM    180  C3   PC     5      33.201  43.838  59.715  1.00  0.00           C  
ATOM    181  HA   PC     5      33.993  44.142  60.406  1.00  0.00           H  
ATOM    182  HB   PC     5      33.371  42.794  59.431  1.00  0.00           H  
ATOM    183  O31  PC     5      31.928  43.952  60.393  1.00  0.00           O  
ATOM    184  P31  PC     5      31.762  43.452  61.885  1.00  0.00           P  
ATOM    185  O32  PC     5      31.976  44.733  62.788  1.00  0.00           O  
ATOM    186  C31  PC     5      31.509  46.023  62.422  1.00  0.00           C  
ATOM    187  H1A  PC     5      30.451  45.990  62.146  1.00  0.00           H  
ATOM    188  H1B  PC     5      32.083  46.372  61.560  1.00  0.00           H  
ATOM    189  C32  PC     5      31.794  46.917  63.653  1.00  0.00           C  
ATOM    190  H2A  PC     5      31.698  47.958  63.349  1.00  0.00           H  
ATOM    191  H2B  PC     5      32.817  46.745  63.988  1.00  0.00           H  
ATOM    192  N31  PC     5      30.915  46.746  64.869  1.00  0.00           N  
ATOM    193  C33  PC     5      31.284  47.733  65.929  1.00  0.00           C  
ATOM    194  H3A  PC     5      32.350  47.639  66.139  1.00  0.00           H  
ATOM    195  H3B  PC     5      30.710  47.512  66.834  1.00  0.00           H  
ATOM    196  H3C  PC     5      31.050  48.740  65.586  1.00  0.00           H  
ATOM    197  C34  PC     5      29.521  47.009  64.440  1.00  0.00           C  
ATOM    198  H4A  PC     5      29.308  46.354  63.596  1.00  0.00           H  
ATOM    199  H4B  PC     5      29.454  48.062  64.164  1.00  0.00           H  
ATOM    200  H4C  PC     5      28.884  46.766  65.283  1.00  0.00           H  
ATOM    201  C35  PC     5      30.986  45.384  65.482  1.00  0.00           C  
ATOM    202  H5A  PC     5      30.685  44.661  64.725  1.00  0.00           H  
ATOM    203  H5B  PC     5      30.309  45.331  66.336  1.00  0.00           H  
ATOM    204  H5C  PC     5      32.009  45.171  65.793  1.00  0.00           H  
ATOM    205  O33  PC     5      30.392  42.959  62.153  1.00  0.00           O  
ATOM    206  O34  PC     5      32.951  42.674  62.239  1.00  0.00           O  
ATOM    207  O21  PC     5      32.115  44.465  57.590  1.00  0.00           O  
ATOM    208  C21  PC     5      31.014  45.239  57.689  1.00  0.00           C  
ATOM    209  O22  PC     5      30.844  46.085  58.546  1.00  0.00           O  
ATOM    210  C12  OL     6      30.085  45.038  56.519  1.00  0.00           C  
ATOM    211  H2R  OL     6      30.480  44.266  55.867  1.00  0.00           H  
ATOM    212  H2S  OL     6      29.117  44.688  56.872  1.00  0.00           H  
ATOM    213  C13  OL     6      29.928  46.346  55.724  1.00  0.00           C  
ATOM    214  H3R  OL     6      29.178  46.202  54.946  1.00  0.00           H  
ATOM    215  H3S  OL     6      29.549  47.120  56.393  1.00  0.00           H  
ATOM    216  C14  OL     6      31.237  46.836  55.070  1.00  0.00           C  
ATOM    217  H4R  OL     6      31.063  47.817  54.628  1.00  0.00           H  
ATOM    218  H4S  OL     6      32.004  46.958  55.838  1.00  0.00           H  
ATOM    219  C15  OL     6      31.739  45.860  53.991  1.00  0.00           C  
ATOM    220  H5R  OL     6      32.081  44.944  54.471  1.00  0.00           H  
ATOM    221  H5S  OL     6      30.914  45.606  53.329  1.00  0.00           H  
ATOM    222  C16  OL     6      32.865  46.369  53.096  1.00  0.00           C  
ATOM    223  H6R  OL     6      33.228  45.522  52.510  1.00  0.00           H  
ATOM    224  H6S  OL     6      32.487  47.109  52.388  1.00  0.00           H  
ATOM    225  C17  OL     6      34.039  46.982  53.853  1.00  0.00           C  
ATOM    226  H7R  OL     6      33.791  47.984  54.210  1.00  0.00           H  
ATOM    227  H7S  OL     6      34.320  46.386  54.725  1.00  0.00           H  
ATOM    228  C18  OL     6      35.196  47.045  52.866  1.00  0.00           C  
ATOM    229  H8R  OL     6      34.884  47.339  51.871  1.00  0.00           H  
ATOM    230  H8S  OL     6      35.769  47.896  53.191  1.00  0.00           H  
ATOM    231  C19  OL     6      35.968  45.725  52.891  1.00  0.00           C  
ATOM    232  H9R  OL     6      36.375  45.461  53.869  1.00  0.00           H  
ATOM    233 C110  OL     6      36.229  44.910  51.877  1.00  0.00           C  
ATOM    234 H10R  OL     6      36.822  44.012  52.056  1.00  0.00           H  
ATOM    235 C111  OL     6      35.772  45.101  50.454  1.00  0.00           C  
ATOM    236 H11R  OL     6      35.580  46.158  50.270  1.00  0.00           H  
ATOM    237 H11S  OL     6      36.574  44.810  49.773  1.00  0.00           H  
ATOM    238 C112  OL     6      34.487  44.311  50.124  1.00  0.00           C  
ATOM    239 H12R  OL     6      33.636  44.905  50.456  1.00  0.00           H  
ATOM    240 H12S  OL     6      34.419  44.239  49.038  1.00  0.00           H  
ATOM    241 C113  OL     6      34.356  42.892  50.727  1.00  0.00           C  
ATOM    242 H13R  OL     6      35.121  42.242  50.301  1.00  0.00           H  
ATOM    243 H13S  OL     6      34.548  42.933  51.801  1.00  0.00           H  
ATOM    244 C114  OL     6      32.949  42.279  50.511  1.00  0.00           C  
ATOM    245 H14R  OL     6      32.870  41.355  51.090  1.00  0.00           H  
ATOM    246 H14S  OL     6      32.197  42.959  50.922  1.00  0.00           H  
ATOM    247 C115  OL     6      32.605  41.978  49.031  1.00  0.00           C  
ATOM    248 H15R  OL     6      31.591  41.572  48.972  1.00  0.00           H  
ATOM    249 H15S  OL     6      32.599  42.911  48.465  1.00  0.00           H  
ATOM    250 C116  OL     6      33.582  40.970  48.383  1.00  0.00           C  
ATOM    251 H16R  OL     6      34.597  41.368  48.419  1.00  0.00           H  
ATOM    252 H16S  OL     6      33.574  40.048  48.967  1.00  0.00           H  
ATOM    253 C117  OL     6      33.259  40.625  46.918  1.00  0.00           C  
ATOM    254 H17R  OL     6      33.951  39.853  46.574  1.00  0.00           H  
ATOM    255 H17S  OL     6      32.252  40.208  46.852  1.00  0.00           H  
ATOM    256 C118  OL     6      33.371  41.840  45.983  1.00  0.00           C  
ATOM    257 H18R  OL     6      33.109  41.553  44.963  1.00  0.00           H  
ATOM    258 H18S  OL     6      34.391  42.229  45.983  1.00  0.00           H  
ATOM    259 H18T  OL     6      32.694  42.636  46.296  1.00  0.00           H  
TER     260       OL     6 
ATOM    260 C116  PA     7      37.704  36.003  41.974  1.00  0.00           C  
ATOM    261 H16R  PA     7      38.162  36.971  42.073  1.00  0.00           H  
ATOM    262 H16S  PA     7      37.240  35.830  41.026  1.00  0.00           H  
ATOM    263 H16T  PA     7      38.616  35.477  41.861  1.00  0.00           H  
ATOM    264 C115  PA     7      36.842  35.662  43.232  1.00  0.00           C  
ATOM    265 H15R  PA     7      36.261  36.556  43.365  1.00  0.00           H  
ATOM    266 H15S  PA     7      37.639  35.668  43.886  1.00  0.00           H  
ATOM    267 C114  PA     7      35.975  34.417  43.728  1.00  0.00           C  
ATOM    268 H14R  PA     7      35.516  34.111  42.797  1.00  0.00           H  
ATOM    269 H14S  PA     7      35.205  34.838  44.359  1.00  0.00           H  
ATOM    270 C113  PA     7      36.372  33.030  44.445  1.00  0.00           C  
ATOM    271 H13R  PA     7      37.339  32.789  44.126  1.00  0.00           H  
ATOM    272 H13S  PA     7      35.759  32.232  44.031  1.00  0.00           H  
ATOM    273 C112  PA     7      36.545  32.653  45.914  1.00  0.00           C  
ATOM    274 H12R  PA     7      37.531  32.924  46.177  1.00  0.00           H  
ATOM    275 H12S  PA     7      36.709  31.598  46.039  1.00  0.00           H  
ATOM    276 C111  PA     7      35.441  33.096  46.866  1.00  0.00           C  
ATOM    277 H11R  PA     7      34.720  32.352  46.660  1.00  0.00           H  
ATOM    278 H11S  PA     7      35.038  34.091  46.629  1.00  0.00           H  
ATOM    279 C110  PA     7      35.551  32.810  48.351  1.00  0.00           C  
ATOM    280 H10R  PA     7      36.204  33.447  48.910  1.00  0.00           H  
ATOM    281 H10S  PA     7      35.990  31.830  48.478  1.00  0.00           H  
ATOM    282  C19  PA     7      34.178  32.927  48.986  1.00  0.00           C  
ATOM    283  H9R  PA     7      33.516  32.185  48.547  1.00  0.00           H  
ATOM    284  H9S  PA     7      33.732  33.915  48.824  1.00  0.00           H  
ATOM    285  C18  PA     7      34.372  32.664  50.468  1.00  0.00           C  
ATOM    286  H8R  PA     7      34.877  33.515  50.933  1.00  0.00           H  
ATOM    287  H8S  PA     7      35.006  31.784  50.597  1.00  0.00           H  
ATOM    288  C17  PA     7      33.011  32.408  51.095  1.00  0.00           C  
ATOM    289  H7R  PA     7      32.549  31.564  50.582  1.00  0.00           H  
ATOM    290  H7S  PA     7      32.373  33.280  50.951  1.00  0.00           H  
ATOM    291  C16  PA     7      33.137  32.085  52.577  1.00  0.00           C  
ATOM    292  H6R  PA     7      33.948  31.373  52.728  1.00  0.00           H  
ATOM    293  H6S  PA     7      32.210  31.615  52.907  1.00  0.00           H  
ATOM    294  C15  PA     7      33.403  33.338  53.414  1.00  0.00           C  
ATOM    295  H5R  PA     7      32.647  34.091  53.198  1.00  0.00           H  
ATOM    296  H5S  PA     7      34.380  33.767  53.179  1.00  0.00           H  
ATOM    297  C14  PA     7      33.336  32.962  54.890  1.00  0.00           C  
ATOM    298  H4R  PA     7      34.090  32.207  55.105  1.00  0.00           H  
ATOM    299  H4S  PA     7      32.355  32.538  55.116  1.00  0.00           H  
ATOM    300  C13  PA     7      33.576  34.170  55.784  1.00  0.00           C  
ATOM    301  H3R  PA     7      32.916  34.978  55.478  1.00  0.00           H  
ATOM    302  H3S  PA     7      34.606  34.494  55.631  1.00  0.00           H  
ATOM    303  C12  PA     7      33.297  33.788  57.250  1.00  0.00           C  
ATOM    304  H2R  PA     7      33.024  32.754  57.307  1.00  0.00           H  
ATOM    305  H2S  PA     7      32.476  34.343  57.694  1.00  0.00           H  
ATOM    306  C11  PS     8      34.502  33.662  58.090  1.00  0.00           C  
ATOM    307  O12  PS     8      35.603  33.527  57.609  1.00  0.00           O  
ATOM    308  O11  PS     8      34.181  33.538  59.396  1.00  0.00           O  
ATOM    309  C1   PS     8      35.244  33.059  60.262  1.00  0.00           C  
ATOM    310  HR   PS     8      36.172  32.987  59.713  1.00  0.00           H  
ATOM    311  HS   PS     8      35.032  32.070  60.581  1.00  0.00           H  
ATOM    312  C2   PS     8      35.508  33.904  61.503  1.00  0.00           C  
ATOM    313  HX   PS     8      36.399  33.516  62.005  1.00  0.00           H  
ATOM    314  C3   PS     8      34.309  33.839  62.470  1.00  0.00           C  
ATOM    315  HA   PS     8      34.105  32.811  62.787  1.00  0.00           H  
ATOM    316  HB   PS     8      33.425  34.239  61.967  1.00  0.00           H  
ATOM    317  O31  PS     8      34.635  34.633  63.633  1.00  0.00           O  
ATOM    318  P31  PS     8      33.540  35.125  64.666  1.00  0.00           P  
ATOM    319  O32  PS     8      32.702  36.142  63.766  1.00  0.00           O  
ATOM    320  C31  PS     8      33.274  37.368  63.270  1.00  0.00           C  
ATOM    321  H1A  PS     8      34.130  37.152  62.619  1.00  0.00           H  
ATOM    322  H1B  PS     8      33.615  37.989  64.106  1.00  0.00           H  
ATOM    323  C32  PS     8      32.150  38.071  62.486  1.00  0.00           C  
ATOM    324  H2A  PS     8      31.218  38.011  63.048  1.00  0.00           H  
ATOM    325  N31  PS     8      31.905  37.479  61.120  1.00  0.00           N  
ATOM    326 HN1A  PS     8      32.341  38.186  60.480  1.00  0.00           H  
ATOM    327 HN1B  PS     8      32.358  36.561  61.017  1.00  0.00           H  
ATOM    328 HN1C  PS     8      30.903  37.458  60.891  1.00  0.00           H  
ATOM    329  C33  PS     8      32.463  39.534  62.385  1.00  0.00           C  
ATOM    330  O33  PS     8      32.669  33.993  65.035  1.00  0.00           O  
ATOM    331  O34  PS     8      34.292  35.844  65.722  1.00  0.00           O  
ATOM    332  O21  PS     8      35.717  35.264  61.059  1.00  0.00           O  
ATOM    333  C21  PS     8      36.736  35.459  60.202  1.00  0.00           C  
ATOM    334  O22  PS     8      37.661  34.691  60.040  1.00  0.00           O  
ATOM    335  O35  PS     8      32.670  39.918  61.252  1.00  0.00           O  
ATOM    336  O36  PS     8      32.520  40.149  63.433  1.00  0.00           O  
ATOM    337  C12  OL     9      36.499  36.675  59.367  1.00  0.00           C  
ATOM    338  H2R  OL     9      35.428  36.881  59.349  1.00  0.00           H  
ATOM    339  H2S  OL     9      37.001  37.532  59.813  1.00  0.00           H  
ATOM    340  C13  OL     9      37.015  36.427  57.946  1.00  0.00           C  
ATOM    341  H3R  OL     9      38.105  36.389  57.944  1.00  0.00           H  
ATOM    342  H3S  OL     9      36.685  35.471  57.567  1.00  0.00           H  
ATOM    343  C14  OL     9      36.539  37.469  56.959  1.00  0.00           C  
ATOM    344  H4R  OL     9      36.662  38.473  57.371  1.00  0.00           H  
ATOM    345  H4S  OL     9      37.216  37.308  56.129  1.00  0.00           H  
ATOM    346  C15  OL     9      35.112  37.227  56.447  1.00  0.00           C  
ATOM    347  H5R  OL     9      35.175  36.417  55.728  1.00  0.00           H  
ATOM    348  H5S  OL     9      34.476  36.910  57.273  1.00  0.00           H  
ATOM    349  C16  OL     9      34.385  38.364  55.732  1.00  0.00           C  
ATOM    350  H6R  OL     9      34.235  39.176  56.440  1.00  0.00           H  
ATOM    351  H6S  OL     9      34.962  38.738  54.878  1.00  0.00           H  
ATOM    352  C17  OL     9      33.019  37.792  55.294  1.00  0.00           C  
ATOM    353  H7R  OL     9      33.179  36.852  54.801  1.00  0.00           H  
ATOM    354  H7S  OL     9      32.394  37.663  56.178  1.00  0.00           H  
ATOM    355  C18  OL     9      32.249  38.646  54.330  1.00  0.00           C  
ATOM    356  H8R  OL     9      32.060  39.456  54.986  1.00  0.00           H  
ATOM    357  H8S  OL     9      32.854  38.970  53.470  1.00  0.00           H  
ATOM    358  C19  OL     9      30.854  38.304  53.936  1.00  0.00           C  
ATOM    359  H9R  OL     9      30.111  39.032  54.251  1.00  0.00           H  
ATOM    360 C110  OL     9      30.509  37.452  53.009  1.00  0.00           C  
ATOM    361 H10R  OL     9      29.481  37.462  52.665  1.00  0.00           H  
ATOM    362 C111  OL     9      31.391  36.337  52.535  1.00  0.00           C  
ATOM    363 H11R  OL     9      32.342  36.332  53.058  1.00  0.00           H  
ATOM    364 H11S  OL     9      30.873  35.411  52.779  1.00  0.00           H  
ATOM    365 C112  OL     9      31.682  36.390  51.036  1.00  0.00           C  
ATOM    366 H12R  OL     9      32.439  37.148  50.826  1.00  0.00           H  
ATOM    367 H12S  OL     9      32.094  35.422  50.753  1.00  0.00           H  
ATOM    368 C113  OL     9      30.422  36.681  50.220  1.00  0.00           C  
ATOM    369 H13R  OL     9      29.592  36.169  50.691  1.00  0.00           H  
ATOM    370 H13S  OL     9      30.202  37.749  50.251  1.00  0.00           H  
ATOM    371 C114  OL     9      30.542  36.242  48.765  1.00  0.00           C  
ATOM    372 H14R  OL     9      30.805  35.178  48.739  1.00  0.00           H  
ATOM    373 H14S  OL     9      29.561  36.331  48.288  1.00  0.00           H  
ATOM    374 C115  OL     9      31.596  37.091  48.004  1.00  0.00           C  
ATOM    375 H15R  OL     9      31.579  38.115  48.359  1.00  0.00           H  
ATOM    376 H15S  OL     9      32.590  36.673  48.182  1.00  0.00           H  
ATOM    377 C116  OL     9      31.356  37.174  46.501  1.00  0.00           C  
ATOM    378 H16R  OL     9      30.376  37.594  46.269  1.00  0.00           H  
ATOM    379 H16S  OL     9      32.131  37.710  45.954  1.00  0.00           H  
ATOM    380 C117  OL     9      31.358  35.797  45.996  1.00  0.00           C  
ATOM    381 H17R  OL     9      32.357  35.365  46.018  1.00  0.00           H  
ATOM    382 H17S  OL     9      30.776  35.213  46.655  1.00  0.00           H  
ATOM    383 C118  OL     9      30.700  35.861  44.638  1.00  0.00           C  
ATOM    384 H18R  OL     9      30.673  34.875  44.206  1.00  0.00           H  
ATOM    385 H18S  OL     9      31.321  36.472  44.005  1.00  0.00           H  
ATOM    386 H18T  OL     9      29.686  36.215  44.598  1.00  0.00           H  
TER     387       OL     9 
ATOM    387 C116  PA    10      43.806  56.585  46.073  1.00  0.00           C  
ATOM    388 H16R  PA    10      44.236  56.374  45.107  1.00  0.00           H  
ATOM    389 H16S  PA    10      44.376  55.885  46.693  1.00  0.00           H  
ATOM    390 H16T  PA    10      44.193  57.507  46.348  1.00  0.00           H  
ATOM    391 C115  PA    10      42.195  56.440  46.025  1.00  0.00           C  
ATOM    392 H15R  PA    10      42.376  55.825  45.205  1.00  0.00           H  
ATOM    393 H15S  PA    10      41.803  57.007  45.222  1.00  0.00           H  
ATOM    394 C114  PA    10      41.008  55.719  47.150  1.00  0.00           C  
ATOM    395 H14R  PA    10      41.275  55.927  48.155  1.00  0.00           H  
ATOM    396 H14S  PA    10      41.237  54.749  47.567  1.00  0.00           H  
ATOM    397 C113  PA    10      39.516  55.142  46.951  1.00  0.00           C  
ATOM    398 H13R  PA    10      39.223  54.620  46.066  1.00  0.00           H  
ATOM    399 H13S  PA    10      38.793  55.908  46.888  1.00  0.00           H  
ATOM    400 C112  PA    10      39.129  53.943  47.831  1.00  0.00           C  
ATOM    401 H12R  PA    10      39.869  53.146  47.889  1.00  0.00           H  
ATOM    402 H12S  PA    10      38.190  53.524  47.473  1.00  0.00           H  
ATOM    403 C111  PA    10      38.987  54.491  49.179  1.00  0.00           C  
ATOM    404 H11R  PA    10      38.829  55.487  48.968  1.00  0.00           H  
ATOM    405 H11S  PA    10      39.934  54.505  49.718  1.00  0.00           H  
ATOM    406 C110  PA    10      37.727  54.058  49.921  1.00  0.00           C  
ATOM    407 H10R  PA    10      36.879  54.165  49.248  1.00  0.00           H  
ATOM    408 H10S  PA    10      37.467  54.686  50.772  1.00  0.00           H  
ATOM    409  C19  PA    10      37.914  52.639  50.397  1.00  0.00           C  
ATOM    410  H9R  PA    10      38.533  52.095  49.683  1.00  0.00           H  
ATOM    411  H9S  PA    10      36.931  52.184  50.432  1.00  0.00           H  
ATOM    412  C18  PA    10      38.535  52.565  51.790  1.00  0.00           C  
ATOM    413  H8R  PA    10      38.518  51.525  52.096  1.00  0.00           H  
ATOM    414  H8S  PA    10      37.933  53.146  52.487  1.00  0.00           H  
ATOM    415  C17  PA    10      39.978  53.031  51.875  1.00  0.00           C  
ATOM    416  H7R  PA    10      40.057  54.104  51.706  1.00  0.00           H  
ATOM    417  H7S  PA    10      40.565  52.521  51.110  1.00  0.00           H  
ATOM    418  C16  PA    10      40.577  52.714  53.234  1.00  0.00           C  
ATOM    419  H6R  PA    10      41.587  53.085  53.151  1.00  0.00           H  
ATOM    420  H6S  PA    10      40.527  51.658  53.468  1.00  0.00           H  
ATOM    421  C15  PA    10      39.967  53.421  54.390  1.00  0.00           C  
ATOM    422  H5R  PA    10      38.881  53.391  54.344  1.00  0.00           H  
ATOM    423  H5S  PA    10      40.381  54.377  54.209  1.00  0.00           H  
ATOM    424  C14  PA    10      40.439  53.224  55.801  1.00  0.00           C  
ATOM    425  H4R  PA    10      41.445  53.662  55.883  1.00  0.00           H  
ATOM    426  H4S  PA    10      40.472  52.187  56.103  1.00  0.00           H  
ATOM    427  C13  PA    10      39.469  53.944  56.727  1.00  0.00           C  
ATOM    428  H3R  PA    10      38.574  53.403  56.975  1.00  0.00           H  
ATOM    429  H3S  PA    10      39.081  54.835  56.299  1.00  0.00           H  
ATOM    430  C12  PA    10      40.268  54.233  57.944  1.00  0.00           C  
ATOM    431  H2R  PA    10      40.722  55.234  57.940  1.00  0.00           H  
ATOM    432  H2S  PA    10      41.146  53.632  57.963  1.00  0.00           H  
ATOM    433  C11  PE    11      39.657  53.710  59.208  1.00  0.00           C  
ATOM    434  O12  PE    11      40.109  52.727  59.749  1.00  0.00           O  
ATOM    435  O11  PE    11      38.665  54.453  59.691  1.00  0.00           O  
ATOM    436  C1   PE    11      38.109  54.025  60.960  1.00  0.00           C  
ATOM    437  HR   PE    11      37.759  54.891  61.532  1.00  0.00           H  
ATOM    438  HS   PE    11      38.842  53.490  61.563  1.00  0.00           H  
ATOM    439  C2   PE    11      36.923  53.153  60.591  1.00  0.00           C  
ATOM    440  HX   PE    11      36.328  53.742  59.924  1.00  0.00           H  
ATOM    441  C3   PE    11      36.131  52.742  61.825  1.00  0.00           C  
ATOM    442  HA   PE    11      35.161  52.368  61.486  1.00  0.00           H  
ATOM    443  HB   PE    11      35.981  53.602  62.479  1.00  0.00           H  
ATOM    444  O31  PE    11      36.850  51.717  62.541  1.00  0.00           O  
ATOM    445  P31  PE    11      36.090  50.407  62.999  1.00  0.00           P  
ATOM    446  O32  PE    11      37.159  49.805  64.023  1.00  0.00           O  
ATOM    447  C31  PE    11      38.409  49.289  63.536  1.00  0.00           C  
ATOM    448  H1A  PE    11      38.261  48.826  62.554  1.00  0.00           H  
ATOM    449  H1B  PE    11      38.758  48.546  64.255  1.00  0.00           H  
ATOM    450  C32  PE    11      39.416  50.449  63.455  1.00  0.00           C  
ATOM    451  H2A  PE    11      40.413  50.081  63.201  1.00  0.00           H  
ATOM    452  H2B  PE    11      39.109  51.170  62.688  1.00  0.00           H  
ATOM    453  N31  PE    11      39.496  51.181  64.770  1.00  0.00           N  
ATOM    454 HN1A  PE    11      38.533  51.452  65.054  1.00  0.00           H  
ATOM    455 HN1B  PE    11      39.892  50.577  65.512  1.00  0.00           H  
ATOM    456 HN1C  PE    11      40.046  52.052  64.686  1.00  0.00           H  
ATOM    457  O33  PE    11      34.918  50.802  63.807  1.00  0.00           O  
ATOM    458  O34  PE    11      35.978  49.455  61.884  1.00  0.00           O  
ATOM    459  O21  PE    11      37.404  52.017  59.860  1.00  0.00           O  
ATOM    460  C21  PE    11      36.560  51.442  59.009  1.00  0.00           C  
ATOM    461  O22  PE    11      35.371  51.672  58.948  1.00  0.00           O  
ATOM    462  C12  OL    12      37.297  50.533  58.069  1.00  0.00           C  
ATOM    463  H2R  OL    12      38.376  50.663  58.194  1.00  0.00           H  
ATOM    464  H2S  OL    12      37.059  49.503  58.334  1.00  0.00           H  
ATOM    465  C13  OL    12      36.907  50.835  56.614  1.00  0.00           C  
ATOM    466  H3R  OL    12      35.820  50.852  56.515  1.00  0.00           H  
ATOM    467  H3S  OL    12      37.278  51.818  56.318  1.00  0.00           H  
ATOM    468  C14  OL    12      37.487  49.766  55.689  1.00  0.00           C  
ATOM    469  H4R  OL    12      38.573  49.739  55.800  1.00  0.00           H  
ATOM    470  H4S  OL    12      37.097  48.793  55.998  1.00  0.00           H  
ATOM    471  C15  OL    12      37.124  50.010  54.218  1.00  0.00           C  
ATOM    472  H5R  OL    12      36.059  49.811  54.079  1.00  0.00           H  
ATOM    473  H5S  OL    12      37.279  51.061  53.967  1.00  0.00           H  
ATOM    474  C16  OL    12      37.974  49.132  53.276  1.00  0.00           C  
ATOM    475  H6R  OL    12      37.528  49.159  52.277  1.00  0.00           H  
ATOM    476  H6S  OL    12      38.971  49.560  53.194  1.00  0.00           H  
ATOM    477  C17  OL    12      38.143  47.677  53.774  1.00  0.00           C  
ATOM    478  H7R  OL    12      38.678  47.655  54.713  1.00  0.00           H  
ATOM    479  H7S  OL    12      37.212  47.267  54.096  1.00  0.00           H  
ATOM    480  C18  OL    12      38.822  46.729  52.773  1.00  0.00           C  
ATOM    481  H8R  OL    12      38.654  45.696  53.093  1.00  0.00           H  
ATOM    482  H8S  OL    12      38.379  46.815  51.777  1.00  0.00           H  
ATOM    483  C19  OL    12      40.300  47.026  52.790  1.00  0.00           C  
ATOM    484  H9R  OL    12      40.821  46.592  53.638  1.00  0.00           H  
ATOM    485 C110  OL    12      40.965  47.788  51.929  1.00  0.00           C  
ATOM    486 H10R  OL    12      42.027  47.960  52.080  1.00  0.00           H  
ATOM    487 C111  OL    12      40.379  48.431  50.698  1.00  0.00           C  
ATOM    488 H11R  OL    12      39.289  48.427  50.730  1.00  0.00           H  
ATOM    489 H11S  OL    12      40.692  49.476  50.626  1.00  0.00           H  
ATOM    490 C112  OL    12      40.841  47.652  49.463  1.00  0.00           C  
ATOM    491 H12R  OL    12      41.892  47.875  49.249  1.00  0.00           H  
ATOM    492 H12S  OL    12      40.767  46.581  49.639  1.00  0.00           H  
ATOM    493 C113  OL    12      39.959  47.953  48.257  1.00  0.00           C  
ATOM    494 H13R  OL    12      40.209  47.246  47.463  1.00  0.00           H  
ATOM    495 H13S  OL    12      38.900  47.895  48.480  1.00  0.00           H  
ATOM    496 C114  OL    12      40.203  49.308  47.706  1.00  0.00           C  
ATOM    497 H14R  OL    12      39.929  50.162  48.333  1.00  0.00           H  
ATOM    498 H14S  OL    12      41.296  49.309  47.677  1.00  0.00           H  
ATOM    499 C115  OL    12      39.475  49.318  46.330  1.00  0.00           C  
ATOM    500 H15R  OL    12      40.230  49.371  45.615  1.00  0.00           H  
ATOM    501 H15S  OL    12      39.169  48.357  45.966  1.00  0.00           H  
ATOM    502 C116  OL    12      38.345  50.362  46.155  1.00  0.00           C  
ATOM    503 H16R  OL    12      37.569  49.941  46.784  1.00  0.00           H  
ATOM    504 H16S  OL    12      38.568  51.331  46.604  1.00  0.00           H  
ATOM    505 C117  OL    12      37.743  50.556  44.729  1.00  0.00           C  
ATOM    506 H17R  OL    12      37.791  49.603  44.203  1.00  0.00           H  
ATOM    507 H17S  OL    12      36.694  50.776  44.906  1.00  0.00           H  
ATOM    508 C118  OL    12      38.212  51.692  43.767  1.00  0.00           C  
ATOM    509 H18R  OL    12      37.469  51.859  42.995  1.00  0.00           H  
ATOM    510 H18S  OL    12      39.091  51.460  43.170  1.00  0.00           H  
ATOM    511 H18T  OL    12      38.390  52.621  44.304  1.00  0.00           H  
TER     512       OL    12 
ATOM    512 C116  PA    13      44.633  49.318  46.034  1.00  0.00           C  
ATOM    513 H16R  PA    13      44.633  49.577  44.976  1.00  0.00           H  
ATOM    514 H16S  PA    13      43.659  48.925  46.318  1.00  0.00           H  
ATOM    515 H16T  PA    13      45.413  48.616  46.199  1.00  0.00           H  
ATOM    516 C115  PA    13      44.885  50.548  46.834  1.00  0.00           C  
ATOM    517 H15R  PA    13      43.957  51.017  46.560  1.00  0.00           H  
ATOM    518 H15S  PA    13      45.739  51.101  46.425  1.00  0.00           H  
ATOM    519 C114  PA    13      44.935  50.532  48.366  1.00  0.00           C  
ATOM    520 H14R  PA    13      45.496  49.660  48.648  1.00  0.00           H  
ATOM    521 H14S  PA    13      43.917  50.475  48.753  1.00  0.00           H  
ATOM    522 C113  PA    13      45.705  51.714  48.976  1.00  0.00           C  
ATOM    523 H13R  PA    13      45.318  52.698  48.887  1.00  0.00           H  
ATOM    524 H13S  PA    13      46.530  51.817  48.302  1.00  0.00           H  
ATOM    525 C112  PA    13      46.071  51.750  50.458  1.00  0.00           C  
ATOM    526 H12R  PA    13      46.082  52.798  50.796  1.00  0.00           H  
ATOM    527 H12S  PA    13      47.096  51.407  50.492  1.00  0.00           H  
ATOM    528 C111  PA    13      45.214  50.909  51.423  1.00  0.00           C  
ATOM    529 H11R  PA    13      45.830  50.744  52.298  1.00  0.00           H  
ATOM    530 H11S  PA    13      44.978  49.969  50.943  1.00  0.00           H  
ATOM    531 C110  PA    13      43.919  51.525  51.932  1.00  0.00           C  
ATOM    532 H10R  PA    13      43.233  51.652  51.087  1.00  0.00           H  
ATOM    533 H10S  PA    13      44.225  52.471  52.362  1.00  0.00           H  
ATOM    534  C19  PA    13      43.114  50.955  53.068  1.00  0.00           C  
ATOM    535  H9R  PA    13      43.391  49.928  53.246  1.00  0.00           H  
ATOM    536  H9S  PA    13      42.098  50.930  52.699  1.00  0.00           H  
ATOM    537  C18  PA    13      43.209  51.831  54.351  1.00  0.00           C  
ATOM    538  H8R  PA    13      42.371  51.607  55.002  1.00  0.00           H  
ATOM    539  H8S  PA    13      43.174  52.902  54.153  1.00  0.00           H  
ATOM    540  C17  PA    13      44.476  51.621  55.115  1.00  0.00           C  
ATOM    541  H7R  PA    13      44.778  50.596  54.907  1.00  0.00           H  
ATOM    542  H7S  PA    13      44.263  51.712  56.180  1.00  0.00           H  
ATOM    543  C16  PA    13      45.574  52.629  54.749  1.00  0.00           C  
ATOM    544  H6R  PA    13      45.236  53.667  54.801  1.00  0.00           H  
ATOM    545  H6S  PA    13      45.953  52.463  53.736  1.00  0.00           H  
ATOM    546  C15  PA    13      46.706  52.414  55.726  1.00  0.00           C  
ATOM    547  H5R  PA    13      46.502  52.857  56.699  1.00  0.00           H  
ATOM    548  H5S  PA    13      47.468  52.985  55.270  1.00  0.00           H  
ATOM    549  C14  PA    13      46.995  50.900  55.826  1.00  0.00           C  
ATOM    550  H4R  PA    13      46.857  50.467  54.836  1.00  0.00           H  
ATOM    551  H4S  PA    13      46.284  50.481  56.527  1.00  0.00           H  
ATOM    552  C13  PA    13      48.314  50.355  56.279  1.00  0.00           C  
ATOM    553  H3R  PA    13      49.025  50.691  55.557  1.00  0.00           H  
ATOM    554  H3S  PA    13      48.412  49.290  56.139  1.00  0.00           H  
ATOM    555  C12  PA    13      48.721  50.752  57.690  1.00  0.00           C  
ATOM    556  H2R  PA    13      49.594  50.208  57.839  1.00  0.00           H  
ATOM    557  H2S  PA    13      48.911  51.784  57.810  1.00  0.00           H  
ATOM    558  C11  PE    14      48.290  50.220  58.958  1.00  0.00           C  
ATOM    559  O12  PE    14      48.725  49.190  59.439  1.00  0.00           O  
ATOM    560  O11  PE    14      47.603  51.177  59.570  1.00  0.00           O  
ATOM    561  C1   PE    14      46.888  50.725  60.707  1.00  0.00           C  
ATOM    562  HR   PE    14      46.820  51.573  61.381  1.00  0.00           H  
ATOM    563  HS   PE    14      47.417  49.902  61.201  1.00  0.00           H  
ATOM    564  C2   PE    14      45.502  50.296  60.189  1.00  0.00           C  
ATOM    565  HX   PE    14      45.051  51.143  59.669  1.00  0.00           H  
ATOM    566  C3   PE    14      44.614  49.830  61.351  1.00  0.00           C  
ATOM    567  HA   PE    14      43.719  49.339  60.963  1.00  0.00           H  
ATOM    568  HB   PE    14      44.312  50.716  61.907  1.00  0.00           H  
ATOM    569  O31  PE    14      45.350  48.955  62.245  1.00  0.00           O  
ATOM    570  P31  PE    14      45.285  47.355  62.097  1.00  0.00           P  
ATOM    571  O32  PE    14      44.788  47.001  63.573  1.00  0.00           O  
ATOM    572  C31  PE    14      43.497  47.454  63.997  1.00  0.00           C  
ATOM    573  H1A  PE    14      42.722  46.977  63.391  1.00  0.00           H  
ATOM    574  H1B  PE    14      43.445  48.540  63.872  1.00  0.00           H  
ATOM    575  C32  PE    14      43.383  47.087  65.477  1.00  0.00           C  
ATOM    576  H2A  PE    14      42.400  47.349  65.872  1.00  0.00           H  
ATOM    577  H2B  PE    14      43.539  46.010  65.586  1.00  0.00           H  
ATOM    578  N31  PE    14      44.424  47.786  66.315  1.00  0.00           N  
ATOM    579 HN1A  PE    14      45.360  47.701  65.881  1.00  0.00           H  
ATOM    580 HN1B  PE    14      44.232  48.795  66.434  1.00  0.00           H  
ATOM    581 HN1C  PE    14      44.489  47.368  67.267  1.00  0.00           H  
ATOM    582  O33  PE    14      44.191  47.009  61.175  1.00  0.00           O  
ATOM    583  O34  PE    14      46.648  46.833  61.926  1.00  0.00           O  
ATOM    584  O21  PE    14      45.728  49.252  59.232  1.00  0.00           O  
ATOM    585  C21  PE    14      44.739  48.716  58.514  1.00  0.00           C  
ATOM    586  O22  PE    14      43.582  49.067  58.584  1.00  0.00           O  
ATOM    587  C12  OL    15      45.246  47.717  57.514  1.00  0.00           C  
ATOM    588  H2R  OL    15      44.610  46.831  57.560  1.00  0.00           H  
ATOM    589  H2S  OL    15      45.167  48.135  56.510  1.00  0.00           H  
ATOM    590  C13  OL    15      46.707  47.318  57.774  1.00  0.00           C  
ATOM    591  H3R  OL    15      47.411  48.008  57.320  1.00  0.00           H  
ATOM    592  H3S  OL    15      46.938  47.255  58.841  1.00  0.00           H  
ATOM    593  C14  OL    15      46.910  45.953  57.217  1.00  0.00           C  
ATOM    594  H4R  OL    15      47.824  45.622  57.627  1.00  0.00           H  
ATOM    595  H4S  OL    15      46.250  45.299  57.717  1.00  0.00           H  
ATOM    596  C15  OL    15      46.694  45.814  55.700  1.00  0.00           C  
ATOM    597  H5R  OL    15      46.328  44.808  55.538  1.00  0.00           H  
ATOM    598  H5S  OL    15      45.996  46.537  55.301  1.00  0.00           H  
ATOM    599  C16  OL    15      47.948  45.945  54.908  1.00  0.00           C  
ATOM    600  H6R  OL    15      48.558  46.810  55.166  1.00  0.00           H  
ATOM    601  H6S  OL    15      48.448  45.089  55.281  1.00  0.00           H  
ATOM    602  C17  OL    15      47.922  45.725  53.410  1.00  0.00           C  
ATOM    603  H7R  OL    15      48.948  45.931  53.188  1.00  0.00           H  
ATOM    604  H7S  OL    15      47.679  44.683  53.173  1.00  0.00           H  
ATOM    605  C18  OL    15      47.233  46.626  52.427  1.00  0.00           C  
ATOM    606  H8R  OL    15      47.476  46.240  51.432  1.00  0.00           H  
ATOM    607  H8S  OL    15      46.168  46.517  52.582  1.00  0.00           H  
ATOM    608  C19  OL    15      47.697  48.056  52.582  1.00  0.00           C  
ATOM    609  H9R  OL    15      47.219  48.612  53.378  1.00  0.00           H  
ATOM    610 C110  OL    15      48.573  48.673  51.802  1.00  0.00           C  
ATOM    611 H10R  OL    15      48.836  49.703  51.985  1.00  0.00           H  
ATOM    612 C111  OL    15      49.474  48.011  50.818  1.00  0.00           C  
ATOM    613 H11R  OL    15      50.460  48.315  51.161  1.00  0.00           H  
ATOM    614 H11S  OL    15      49.371  46.928  50.869  1.00  0.00           H  
ATOM    615 C112  OL    15      49.376  48.447  49.358  1.00  0.00           C  
ATOM    616 H12R  OL    15      49.378  49.534  49.305  1.00  0.00           H  
ATOM    617 H12S  OL    15      50.268  48.104  48.830  1.00  0.00           H  
ATOM    618 C113  OL    15      48.142  47.840  48.680  1.00  0.00           C  
ATOM    619 H13R  OL    15      48.263  46.758  48.590  1.00  0.00           H  
ATOM    620 H13S  OL    15      47.273  48.022  49.313  1.00  0.00           H  
ATOM    621 C114  OL    15      47.860  48.426  47.296  1.00  0.00           C  
ATOM    622 H14R  OL    15      47.015  47.880  46.894  1.00  0.00           H  
ATOM    623 H14S  OL    15      47.577  49.474  47.415  1.00  0.00           H  
ATOM    624 C115  OL    15      49.006  48.316  46.283  1.00  0.00           C  
ATOM    625 H15R  OL    15      49.960  48.421  46.791  1.00  0.00           H  
ATOM    626 H15S  OL    15      48.989  47.325  45.823  1.00  0.00           H  
ATOM    627 C116  OL    15      48.888  49.404  45.200  1.00  0.00           C  
ATOM    628 H16R  OL    15      48.067  49.153  44.524  1.00  0.00           H  
ATOM    629 H16S  OL    15      48.640  50.361  45.663  1.00  0.00           H  
ATOM    630 C117  OL    15      50.179  49.579  44.385  1.00  0.00           C  
ATOM    631 H17R  OL    15      50.469  48.621  43.949  1.00  0.00           H  
ATOM    632 H17S  OL    15      49.952  50.256  43.563  1.00  0.00           H  
ATOM    633 C118  OL    15      51.359  50.159  45.193  1.00  0.00           C  
ATOM    634 H18R  OL    15      52.215  50.318  44.539  1.00  0.00           H  
ATOM    635 H18S  OL    15      51.676  49.479  45.986  1.00  0.00           H  
ATOM    636 H18T  OL    15      51.090  51.117  45.643  1.00  0.00           H  
TER     637       OL    15 
ATOM    637 C116  PA    16      47.506  41.035  43.241  1.00  0.00           C  
ATOM    638 H16R  PA    16      48.459  40.727  42.894  1.00  0.00           H  
ATOM    639 H16S  PA    16      47.652  41.879  43.890  1.00  0.00           H  
ATOM    640 H16T  PA    16      46.899  41.370  42.398  1.00  0.00           H  
ATOM    641 C115  PA    16      46.805  39.910  43.985  1.00  0.00           C  
ATOM    642 H15R  PA    16      47.360  39.683  44.899  1.00  0.00           H  
ATOM    643 H15S  PA    16      46.601  38.942  43.511  1.00  0.00           H  
ATOM    644 C114  PA    16      45.489  40.553  44.135  1.00  0.00           C  
ATOM    645 H14R  PA    16      44.724  40.345  43.414  1.00  0.00           H  
ATOM    646 H14S  PA    16      45.531  41.635  44.308  1.00  0.00           H  
ATOM    647 C113  PA    16      45.236  39.923  45.380  1.00  0.00           C  
ATOM    648 H13R  PA    16      44.535  40.718  45.567  1.00  0.00           H  
ATOM    649 H13S  PA    16      45.898  40.426  46.063  1.00  0.00           H  
ATOM    650 C112  PA    16      44.811  38.269  45.594  1.00  0.00           C  
ATOM    651 H12R  PA    16      45.627  37.631  45.383  1.00  0.00           H  
ATOM    652 H12S  PA    16      44.438  38.195  44.632  1.00  0.00           H  
ATOM    653 C111  PA    16      43.870  37.416  46.860  1.00  0.00           C  
ATOM    654 H11R  PA    16      43.391  36.533  46.504  1.00  0.00           H  
ATOM    655 H11S  PA    16      42.958  37.892  47.202  1.00  0.00           H  
ATOM    656 C110  PA    16      44.223  36.931  48.296  1.00  0.00           C  
ATOM    657 H10R  PA    16      45.148  37.310  48.461  1.00  0.00           H  
ATOM    658 H10S  PA    16      44.343  35.915  48.197  1.00  0.00           H  
ATOM    659  C19  PA    16      43.802  37.290  49.744  1.00  0.00           C  
ATOM    660  H9R  PA    16      43.265  36.392  50.026  1.00  0.00           H  
ATOM    661  H9S  PA    16      43.147  38.138  49.884  1.00  0.00           H  
ATOM    662  C18  PA    16      45.087  37.471  50.620  1.00  0.00           C  
ATOM    663  H8R  PA    16      45.992  37.234  50.067  1.00  0.00           H  
ATOM    664  H8S  PA    16      44.786  36.627  51.152  1.00  0.00           H  
ATOM    665  C17  PA    16      45.598  38.525  51.655  1.00  0.00           C  
ATOM    666  H7R  PA    16      44.744  38.793  52.266  1.00  0.00           H  
ATOM    667  H7S  PA    16      45.894  39.367  51.056  1.00  0.00           H  
ATOM    668  C16  PA    16      46.870  38.248  52.600  1.00  0.00           C  
ATOM    669  H6R  PA    16      47.734  37.854  52.069  1.00  0.00           H  
ATOM    670  H6S  PA    16      46.811  37.510  53.379  1.00  0.00           H  
ATOM    671  C15  PA    16      47.162  39.384  53.545  1.00  0.00           C  
ATOM    672  H5R  PA    16      46.250  39.965  53.673  1.00  0.00           H  
ATOM    673  H5S  PA    16      47.931  39.962  53.055  1.00  0.00           H  
ATOM    674  C14  PA    16      47.652  38.979  54.948  1.00  0.00           C  
ATOM    675  H4R  PA    16      48.406  38.203  54.881  1.00  0.00           H  
ATOM    676  H4S  PA    16      46.850  38.564  55.569  1.00  0.00           H  
ATOM    677  C13  PA    16      48.246  40.212  55.622  1.00  0.00           C  
ATOM    678  H3R  PA    16      47.450  40.931  55.834  1.00  0.00           H  
ATOM    679  H3S  PA    16      48.967  40.691  54.955  1.00  0.00           H  
ATOM    680  C12  PA    16      48.935  39.751  56.903  1.00  0.00           C  
ATOM    681  H2R  PA    16      49.842  39.200  56.704  1.00  0.00           H  
ATOM    682  H2S  PA    16      48.254  39.157  57.504  1.00  0.00           H  
ATOM    683  C11  PC    17      49.319  40.858  57.766  1.00  0.00           C  
ATOM    684  O12  PC    17      50.365  41.470  57.634  1.00  0.00           O  
ATOM    685  O11  PC    17      48.374  41.023  58.709  1.00  0.00           O  
ATOM    686  C1   PC    17      48.622  42.139  59.494  1.00  0.00           C  
ATOM    687  HR   PC    17      48.537  42.777  58.656  1.00  0.00           H  
ATOM    688  HS   PC    17      49.617  42.043  59.916  1.00  0.00           H  
ATOM    689  C2   PC    17      47.592  42.802  60.411  1.00  0.00           C  
ATOM    690  HX   PC    17      48.001  43.696  60.898  1.00  0.00           H  
ATOM    691  C3   PC    17      47.206  41.776  61.448  1.00  0.00           C  
ATOM    692  HA   PC    17      46.725  42.257  62.299  1.00  0.00           H  
ATOM    693  HB   PC    17      48.114  41.257  61.773  1.00  0.00           H  
ATOM    694  O31  PC    17      46.314  40.862  60.795  1.00  0.00           O  
ATOM    695  P31  PC    17      46.347  39.327  61.124  1.00  0.00           P  
ATOM    696  O32  PC    17      46.035  39.430  62.676  1.00  0.00           O  
ATOM    697  C31  PC    17      44.872  40.131  63.134  1.00  0.00           C  
ATOM    698  H1A  PC    17      43.986  39.501  63.031  1.00  0.00           H  
ATOM    699  H1B  PC    17      44.721  41.040  62.542  1.00  0.00           H  
ATOM    700  C32  PC    17      45.129  40.572  64.585  1.00  0.00           C  
ATOM    701  H2A  PC    17      44.164  40.818  65.026  1.00  0.00           H  
ATOM    702  H2B  PC    17      45.748  41.466  64.602  1.00  0.00           H  
ATOM    703  N31  PC    17      45.762  39.607  65.542  1.00  0.00           N  
ATOM    704  C33  PC    17      45.079  38.297  65.463  1.00  0.00           C  
ATOM    705  H3A  PC    17      44.011  38.447  65.607  1.00  0.00           H  
ATOM    706  H3B  PC    17      45.485  37.656  66.237  1.00  0.00           H  
ATOM    707  H3C  PC    17      45.290  37.868  64.481  1.00  0.00           H  
ATOM    708  C34  PC    17      47.225  39.405  65.306  1.00  0.00           C  
ATOM    709  H4A  PC    17      47.701  40.380  65.258  1.00  0.00           H  
ATOM    710  H4B  PC    17      47.345  38.863  64.362  1.00  0.00           H  
ATOM    711  H4C  PC    17      47.628  38.813  66.129  1.00  0.00           H  
ATOM    712  C35  PC    17      45.608  40.199  66.896  1.00  0.00           C  
ATOM    713  H5A  PC    17      46.108  41.168  66.885  1.00  0.00           H  
ATOM    714  H5B  PC    17      46.080  39.546  67.632  1.00  0.00           H  
ATOM    715  H5C  PC    17      44.547  40.322  67.112  1.00  0.00           H  
ATOM    716  O33  PC    17      45.209  38.651  60.492  1.00  0.00           O  
ATOM    717  O34  PC    17      47.736  38.843  61.009  1.00  0.00           O  
ATOM    718  O21  PC    17      46.544  43.241  59.526  1.00  0.00           O  
ATOM    719  C21  PC    17      45.343  43.614  59.979  1.00  0.00           C  
ATOM    720  O22  PC    17      45.007  43.660  61.150  1.00  0.00           O  
ATOM    721  C12  OL    18      44.470  43.954  58.803  1.00  0.00           C  
ATOM    722  H2R  OL    18      44.041  44.945  58.955  1.00  0.00           H  
ATOM    723  H2S  OL    18      45.065  43.944  57.901  1.00  0.00           H  
ATOM    724  C13  OL    18      43.428  42.897  58.502  1.00  0.00           C  
ATOM    725  H3R  OL    18      43.925  41.984  58.170  1.00  0.00           H  
ATOM    726  H3S  OL    18      42.932  42.662  59.436  1.00  0.00           H  
ATOM    727  C14  OL    18      42.435  43.384  57.421  1.00  0.00           C  
ATOM    728  H4R  OL    18      41.656  42.627  57.312  1.00  0.00           H  
ATOM    729  H4S  OL    18      41.938  44.290  57.774  1.00  0.00           H  
ATOM    730  C15  OL    18      43.041  43.698  56.033  1.00  0.00           C  
ATOM    731  H5R  OL    18      42.231  44.095  55.416  1.00  0.00           H  
ATOM    732  H5S  OL    18      43.820  44.451  56.097  1.00  0.00           H  
ATOM    733  C16  OL    18      43.587  42.471  55.314  1.00  0.00           C  
ATOM    734  H6R  OL    18      44.423  41.984  55.821  1.00  0.00           H  
ATOM    735  H6S  OL    18      42.734  41.836  55.461  1.00  0.00           H  
ATOM    736  C17  OL    18      43.878  42.677  53.793  1.00  0.00           C  
ATOM    737  H7R  OL    18      43.878  41.749  53.221  1.00  0.00           H  
ATOM    738  H7S  OL    18      43.095  43.303  53.366  1.00  0.00           H  
ATOM    739  C18  OL    18      45.237  43.257  53.466  1.00  0.00           C  
ATOM    740  H8R  OL    18      45.323  44.151  54.059  1.00  0.00           H  
ATOM    741  H8S  OL    18      46.011  42.544  53.757  1.00  0.00           H  
ATOM    742  C19  OL    18      45.301  43.634  52.002  1.00  0.00           C  
ATOM    743  H9R  OL    18      44.516  44.315  51.686  1.00  0.00           H  
ATOM    744 C110  OL    18      46.218  43.263  51.115  1.00  0.00           C  
ATOM    745 H10R  OL    18      46.140  43.632  50.095  1.00  0.00           H  
ATOM    746 C111  OL    18      47.390  42.339  51.361  1.00  0.00           C  
ATOM    747 H11R  OL    18      48.264  42.930  51.615  1.00  0.00           H  
ATOM    748 H11S  OL    18      47.192  41.660  52.182  1.00  0.00           H  
ATOM    749 C112  OL    18      47.710  41.549  50.089  1.00  0.00           C  
ATOM    750 H12R  OL    18      47.018  40.714  50.000  1.00  0.00           H  
ATOM    751 H12S  OL    18      47.511  42.218  49.254  1.00  0.00           H  
ATOM    752 C113  OL    18      49.165  41.040  49.980  1.00  0.00           C  
ATOM    753 H13R  OL    18      49.841  41.895  50.001  1.00  0.00           H  
ATOM    754 H13S  OL    18      49.399  40.413  50.843  1.00  0.00           H  
ATOM    755 C114  OL    18      49.449  40.225  48.702  1.00  0.00           C  
ATOM    756 H14R  OL    18      50.517  40.237  48.483  1.00  0.00           H  
ATOM    757 H14S  OL    18      49.190  39.180  48.891  1.00  0.00           H  
ATOM    758 C115  OL    18      48.664  40.683  47.461  1.00  0.00           C  
ATOM    759 H15R  OL    18      48.771  39.917  46.692  1.00  0.00           H  
ATOM    760 H15S  OL    18      47.625  40.773  47.747  1.00  0.00           H  
ATOM    761 C116  OL    18      48.904  42.022  46.811  1.00  0.00           C  
ATOM    762 H16R  OL    18      48.431  42.046  45.832  1.00  0.00           H  
ATOM    763 H16S  OL    18      48.456  42.818  47.407  1.00  0.00           H  
ATOM    764 C117  OL    18      50.359  42.304  46.645  1.00  0.00           C  
ATOM    765 H17R  OL    18      50.326  43.340  46.329  1.00  0.00           H  
ATOM    766 H17S  OL    18      50.831  42.248  47.628  1.00  0.00           H  
ATOM    767 C118  OL    18      51.130  41.440  45.619  1.00  0.00           C  
ATOM    768 H18R  OL    18      52.185  41.693  45.585  1.00  0.00           H  
ATOM    769 H18S  OL    18      50.759  41.612  44.612  1.00  0.00           H  
ATOM    770 H18T  OL    18      51.074  40.382  45.870  1.00  0.00           H  
TER     771       OL    18 
ATOM    771  C1  CHL    19      41.641  35.715  60.044  1.00  0.00           C  
ATOM    772  H11 CHL    19      40.824  35.678  59.316  1.00  0.00           H  
ATOM    773  H12 CHL    19      42.155  36.655  59.961  1.00  0.00           H  
ATOM    774  C2  CHL    19      41.024  35.690  61.450  1.00  0.00           C  
ATOM    775  H21 CHL    19      41.763  36.001  62.191  1.00  0.00           H  
ATOM    776  H22 CHL    19      40.189  36.389  61.497  1.00  0.00           H  
ATOM    777  C3  CHL    19      40.475  34.313  61.782  1.00  0.00           C  
ATOM    778  H31 CHL    19      39.652  34.074  61.110  1.00  0.00           H  
ATOM    779  C4  CHL    19      41.568  33.256  61.628  1.00  0.00           C  
ATOM    780  H41 CHL    19      42.341  33.436  62.377  1.00  0.00           H  
ATOM    781  H42 CHL    19      41.118  32.285  61.824  1.00  0.00           H  
ATOM    782  C5  CHL    19      42.187  33.278  60.243  1.00  0.00           C  
ATOM    783  C6  CHL    19      42.230  32.162  59.534  1.00  0.00           C  
ATOM    784  H61 CHL    19      41.823  31.237  59.928  1.00  0.00           H  
ATOM    785  C7  CHL    19      42.823  32.080  58.164  1.00  0.00           C  
ATOM    786  H71 CHL    19      43.650  31.406  58.220  1.00  0.00           H  
ATOM    787  H72 CHL    19      42.077  31.724  57.449  1.00  0.00           H  
ATOM    788  C8  CHL    19      43.546  33.317  57.679  1.00  0.00           C  
ATOM    789  H81 CHL    19      44.565  33.268  58.067  1.00  0.00           H  
ATOM    790  C9  CHL    19      42.856  34.588  58.170  1.00  0.00           C  
ATOM    791  H91 CHL    19      41.857  34.582  57.723  1.00  0.00           H  
ATOM    792  C10 CHL    19      42.692  34.628  59.722  1.00  0.00           C  
ATOM    793  C11 CHL    19      43.596  35.802  57.587  1.00  0.00           C  
ATOM    794 H111 CHL    19      43.051  36.655  57.879  1.00  0.00           H  
ATOM    795 H112 CHL    19      44.577  35.976  58.018  1.00  0.00           H  
ATOM    796  C12 CHL    19      43.720  35.750  56.058  1.00  0.00           C  
ATOM    797 H121 CHL    19      42.748  35.773  55.574  1.00  0.00           H  
ATOM    798 H122 CHL    19      44.283  36.637  55.796  1.00  0.00           H  
ATOM    799  C13 CHL    19      44.388  34.478  55.578  1.00  0.00           C  
ATOM    800  C14 CHL    19      43.544  33.350  56.147  1.00  0.00           C  
ATOM    801 H141 CHL    19      42.512  33.533  55.827  1.00  0.00           H  
ATOM    802  C15 CHL    19      43.952  32.094  55.397  1.00  0.00           C  
ATOM    803 H151 CHL    19      44.767  31.593  55.909  1.00  0.00           H  
ATOM    804 H152 CHL    19      43.093  31.442  55.282  1.00  0.00           H  
ATOM    805  C16 CHL    19      44.424  32.587  54.039  1.00  0.00           C  
ATOM    806 H161 CHL    19      45.481  32.366  53.985  1.00  0.00           H  
ATOM    807 H162 CHL    19      43.920  32.131  53.188  1.00  0.00           H  
ATOM    808  C17 CHL    19      44.189  34.098  54.087  1.00  0.00           C  
ATOM    809 H171 CHL    19      43.175  34.337  53.775  1.00  0.00           H  
ATOM    810  C18 CHL    19      45.863  34.498  56.046  1.00  0.00           C  
ATOM    811 H181 CHL    19      46.337  33.551  55.830  1.00  0.00           H  
ATOM    812 H182 CHL    19      45.955  34.655  57.116  1.00  0.00           H  
ATOM    813 H183 CHL    19      46.440  35.309  55.601  1.00  0.00           H  
ATOM    814  C19 CHL    19      44.035  34.980  60.408  1.00  0.00           C  
ATOM    815 H191 CHL    19      44.827  34.299  60.096  1.00  0.00           H  
ATOM    816 H192 CHL    19      43.942  34.935  61.487  1.00  0.00           H  
ATOM    817 H193 CHL    19      44.355  35.997  60.161  1.00  0.00           H  
ATOM    818  C20 CHL    19      45.096  34.793  53.147  1.00  0.00           C  
ATOM    819 H201 CHL    19      46.053  34.556  53.491  1.00  0.00           H  
ATOM    820  C21 CHL    19      44.955  36.231  53.393  1.00  0.00           C  
ATOM    821 H211 CHL    19      45.414  36.635  54.287  1.00  0.00           H  
ATOM    822 H212 CHL    19      44.012  36.700  53.123  1.00  0.00           H  
ATOM    823 H213 CHL    19      45.679  36.397  52.664  1.00  0.00           H  
ATOM    824  C22 CHL    19      45.001  34.396  51.644  1.00  0.00           C  
ATOM    825 H221 CHL    19      44.923  33.324  51.550  1.00  0.00           H  
ATOM    826 H222 CHL    19      44.071  34.773  51.241  1.00  0.00           H  
ATOM    827  C23 CHL    19      46.204  34.814  50.734  1.00  0.00           C  
ATOM    828 H231 CHL    19      46.562  35.793  50.910  1.00  0.00           H  
ATOM    829 H232 CHL    19      47.157  34.384  50.950  1.00  0.00           H  
ATOM    830  C24 CHL    19      45.880  34.437  49.305  1.00  0.00           C  
ATOM    831 H241 CHL    19      44.819  34.296  49.142  1.00  0.00           H  
ATOM    832 H242 CHL    19      46.308  33.483  49.323  1.00  0.00           H  
ATOM    833  C25 CHL    19      46.526  35.135  48.128  1.00  0.00           C  
ATOM    834 H251 CHL    19      46.268  36.079  47.836  1.00  0.00           H  
ATOM    835  C26 CHL    19      47.883  35.558  48.572  1.00  0.00           C  
ATOM    836 H261 CHL    19      48.396  34.642  48.636  1.00  0.00           H  
ATOM    837 H262 CHL    19      48.009  36.018  49.525  1.00  0.00           H  
ATOM    838 H263 CHL    19      48.346  36.244  47.877  1.00  0.00           H  
ATOM    839  C27 CHL    19      45.993  34.591  46.786  1.00  0.00           C  
ATOM    840 H271 CHL    19      46.316  33.571  46.608  1.00  0.00           H  
ATOM    841 H272 CHL    19      46.363  35.208  45.972  1.00  0.00           H  
ATOM    842 H273 CHL    19      44.917  34.669  46.713  1.00  0.00           H  
ATOM    843  O1  CHL    19      40.040  34.330  63.137  1.00  0.00           O  
ATOM    844  HO1 CHL    19      39.509  33.492  63.209  1.00  0.00           H  
TER     845      CHL    19 
ATOM    845 C116  PA    20      23.142  34.454  42.405  1.00  0.00           C  
ATOM    846 H16R  PA    20      22.582  34.303  41.543  1.00  0.00           H  
ATOM    847 H16S  PA    20      24.174  34.416  42.120  1.00  0.00           H  
ATOM    848 H16T  PA    20      23.079  35.384  42.946  1.00  0.00           H  
ATOM    849 C115  PA    20      22.414  33.713  43.460  1.00  0.00           C  
ATOM    850 H15R  PA    20      22.135  32.728  43.189  1.00  0.00           H  
ATOM    851 H15S  PA    20      21.625  34.258  43.878  1.00  0.00           H  
ATOM    852 C114  PA    20      23.240  33.863  44.598  1.00  0.00           C  
ATOM    853 H14R  PA    20      23.139  34.833  44.955  1.00  0.00           H  
ATOM    854 H14S  PA    20      24.175  34.071  44.224  1.00  0.00           H  
ATOM    855 C113  PA    20      23.401  32.652  45.445  1.00  0.00           C  
ATOM    856 H13R  PA    20      23.472  31.866  44.812  1.00  0.00           H  
ATOM    857 H13S  PA    20      22.522  32.366  45.901  1.00  0.00           H  
ATOM    858 C112  PA    20      24.539  32.558  46.398  1.00  0.00           C  
ATOM    859 H12R  PA    20      24.677  33.424  46.958  1.00  0.00           H  
ATOM    860 H12S  PA    20      25.514  32.425  45.954  1.00  0.00           H  
ATOM    861 C111  PA    20      24.133  31.653  47.485  1.00  0.00           C  
ATOM    862 H11R  PA    20      23.800  30.762  47.041  1.00  0.00           H  
ATOM    863 H11S  PA    20      23.297  31.999  48.077  1.00  0.00           H  
ATOM    864 C110  PA    20      25.310  31.531  48.361  1.00  0.00           C  
ATOM    865 H10R  PA    20      26.300  31.525  47.875  1.00  0.00           H  
ATOM    866 H10S  PA    20      25.156  30.693  48.854  1.00  0.00           H  
ATOM    867  C19  PA    20      25.253  32.414  49.499  1.00  0.00           C  
ATOM    868  H9R  PA    20      25.179  33.252  48.873  1.00  0.00           H  
ATOM    869  H9S  PA    20      26.222  32.286  49.944  1.00  0.00           H  
ATOM    870  C18  PA    20      24.124  32.565  50.555  1.00  0.00           C  
ATOM    871  H8R  PA    20      23.614  31.648  50.758  1.00  0.00           H  
ATOM    872  H8S  PA    20      23.396  33.286  50.220  1.00  0.00           H  
ATOM    873  C17  PA    20      24.777  33.057  51.834  1.00  0.00           C  
ATOM    874  H7R  PA    20      25.083  34.073  51.738  1.00  0.00           H  
ATOM    875  H7S  PA    20      25.506  32.337  52.070  1.00  0.00           H  
ATOM    876  C16  PA    20      24.219  33.088  53.141  1.00  0.00           C  
ATOM    877  H6R  PA    20      24.088  32.039  53.284  1.00  0.00           H  
ATOM    878  H6S  PA    20      23.366  33.649  52.815  1.00  0.00           H  
ATOM    879  C15  PA    20      24.962  33.627  54.394  1.00  0.00           C  
ATOM    880  H5R  PA    20      25.301  34.646  54.312  1.00  0.00           H  
ATOM    881  H5S  PA    20      25.835  33.029  54.482  1.00  0.00           H  
ATOM    882  C14  PA    20      24.116  33.521  55.658  1.00  0.00           C  
ATOM    883  H4R  PA    20      23.611  32.567  55.614  1.00  0.00           H  
ATOM    884  H4S  PA    20      23.442  34.358  55.589  1.00  0.00           H  
ATOM    885  C13  PA    20      24.530  33.706  57.085  1.00  0.00           C  
ATOM    886  H3R  PA    20      24.880  34.728  57.229  1.00  0.00           H  
ATOM    887  H3S  PA    20      25.305  33.013  57.308  1.00  0.00           H  
ATOM    888  C12  PA    20      23.361  33.387  58.042  1.00  0.00           C  
ATOM    889  H2R  PA    20      22.964  32.393  57.909  1.00  0.00           H  
ATOM    890  H2S  PA    20      22.525  34.016  57.813  1.00  0.00           H  
ATOM    891  C11  PE    21      23.740  33.612  59.477  1.00  0.00           C  
ATOM    892  O12  PE    21      22.978  33.713  60.399  1.00  0.00           O  
ATOM    893  O11  PE    21      25.056  33.716  59.665  1.00  0.00           O  
ATOM    894  C1   PE    21      25.454  34.325  60.898  1.00  0.00           C  
ATOM    895  HR   PE    21      25.845  33.507  61.471  1.00  0.00           H  
ATOM    896  HS   PE    21      24.661  34.752  61.499  1.00  0.00           H  
ATOM    897  C2   PE    21      26.487  35.387  60.480  1.00  0.00           C  
ATOM    898  HX   PE    21      27.188  34.864  59.826  1.00  0.00           H  
ATOM    899  C3   PE    21      27.295  36.102  61.591  1.00  0.00           C  
ATOM    900  HA   PE    21      27.710  37.036  61.208  1.00  0.00           H  
ATOM    901  HB   PE    21      28.157  35.533  61.864  1.00  0.00           H  
ATOM    902  O31  PE    21      26.552  36.349  62.787  1.00  0.00           O  
ATOM    903  P31  PE    21      26.111  37.837  63.089  1.00  0.00           P  
ATOM    904  O32  PE    21      27.316  38.535  63.809  1.00  0.00           O  
ATOM    905  C31  PE    21      27.151  39.873  64.332  1.00  0.00           C  
ATOM    906  H1A  PE    21      28.102  40.170  64.777  1.00  0.00           H  
ATOM    907  H1B  PE    21      26.388  39.850  65.114  1.00  0.00           H  
ATOM    908  C32  PE    21      26.745  40.896  63.238  1.00  0.00           C  
ATOM    909  H2A  PE    21      27.471  40.907  62.421  1.00  0.00           H  
ATOM    910  H2B  PE    21      25.761  40.658  62.815  1.00  0.00           H  
ATOM    911  N31  PE    21      26.665  42.285  63.786  1.00  0.00           N  
ATOM    912 HN1A  PE    21      26.066  42.302  64.640  1.00  0.00           H  
ATOM    913 HN1B  PE    21      27.624  42.581  64.070  1.00  0.00           H  
ATOM    914 HN1C  PE    21      26.310  42.951  63.092  1.00  0.00           H  
ATOM    915  O33  PE    21      26.048  38.540  61.801  1.00  0.00           O  
ATOM    916  O34  PE    21      24.969  37.791  64.033  1.00  0.00           O  
ATOM    917  O21  PE    21      25.876  36.356  59.668  1.00  0.00           O  
ATOM    918  C21  PE    21      26.700  36.996  58.846  1.00  0.00           C  
ATOM    919  O22  PE    21      27.854  36.699  58.605  1.00  0.00           O  
ATOM    920  C12  OL    22      26.015  38.132  58.279  1.00  0.00           C  
ATOM    921  H2R  OL    22      25.672  37.770  57.308  1.00  0.00           H  
ATOM    922  H2S  OL    22      25.174  38.328  58.959  1.00  0.00           H  
ATOM    923  C13  OL    22      26.847  39.394  58.091  1.00  0.00           C  
ATOM    924  H3R  OL    22      27.449  39.584  58.966  1.00  0.00           H  
ATOM    925  H3S  OL    22      27.391  39.322  57.161  1.00  0.00           H  
ATOM    926  C14  OL    22      25.887  40.516  57.997  1.00  0.00           C  
ATOM    927  H4R  OL    22      25.209  40.108  57.366  1.00  0.00           H  
ATOM    928  H4S  OL    22      25.502  40.745  58.954  1.00  0.00           H  
ATOM    929  C15  OL    22      25.918  41.776  57.277  1.00  0.00           C  
ATOM    930  H5R  OL    22      24.980  42.306  57.432  1.00  0.00           H  
ATOM    931  H5S  OL    22      26.729  42.224  57.831  1.00  0.00           H  
ATOM    932  C16  OL    22      26.168  41.702  55.789  1.00  0.00           C  
ATOM    933  H6R  OL    22      26.761  42.595  55.635  1.00  0.00           H  
ATOM    934  H6S  OL    22      26.830  40.850  55.697  1.00  0.00           H  
ATOM    935  C17  OL    22      25.127  41.645  54.593  1.00  0.00           C  
ATOM    936  H7R  OL    22      24.190  41.329  54.899  1.00  0.00           H  
ATOM    937  H7S  OL    22      24.717  42.567  54.262  1.00  0.00           H  
ATOM    938  C18  OL    22      25.568  40.957  53.281  1.00  0.00           C  
ATOM    939  H8R  OL    22      24.782  41.029  52.535  1.00  0.00           H  
ATOM    940  H8S  OL    22      26.190  41.688  52.835  1.00  0.00           H  
ATOM    941  C19  OL    22      26.307  39.583  53.509  1.00  0.00           C  
ATOM    942  H9R  OL    22      27.203  39.756  54.058  1.00  0.00           H  
ATOM    943 C110  OL    22      26.207  38.252  53.248  1.00  0.00           C  
ATOM    944 H10R  OL    22      27.001  37.634  53.570  1.00  0.00           H  
ATOM    945 C111  OL    22      25.185  37.336  52.631  1.00  0.00           C  
ATOM    946 H11R  OL    22      24.736  38.136  52.968  1.00  0.00           H  
ATOM    947 H11S  OL    22      25.128  37.427  51.593  1.00  0.00           H  
ATOM    948 C112  OL    22      24.102  36.355  53.228  1.00  0.00           C  
ATOM    949 H12R  OL    22      24.268  35.479  52.725  1.00  0.00           H  
ATOM    950 H12S  OL    22      24.229  36.272  54.298  1.00  0.00           H  
ATOM    951 C113  OL    22      22.569  36.318  53.150  1.00  0.00           C  
ATOM    952 H13R  OL    22      22.082  35.783  53.925  1.00  0.00           H  
ATOM    953 H13S  OL    22      22.225  37.215  53.475  1.00  0.00           H  
ATOM    954 C114  OL    22      21.760  36.390  51.932  1.00  0.00           C  
ATOM    955 H14R  OL    22      20.891  36.042  52.179  1.00  0.00           H  
ATOM    956 H14S  OL    22      21.466  37.406  51.668  1.00  0.00           H  
ATOM    957 C115  OL    22      21.900  35.469  50.882  1.00  0.00           C  
ATOM    958 H15R  OL    22      22.923  35.524  50.547  1.00  0.00           H  
ATOM    959 H15S  OL    22      21.668  34.543  51.372  1.00  0.00           H  
ATOM    960 C116  OL    22      20.879  35.857  49.831  1.00  0.00           C  
ATOM    961 H16R  OL    22      21.292  35.203  49.170  1.00  0.00           H  
ATOM    962 H16S  OL    22      19.892  35.538  50.021  1.00  0.00           H  
ATOM    963 C117  OL    22      20.799  37.179  49.105  1.00  0.00           C  
ATOM    964 H17R  OL    22      20.663  38.025  49.754  1.00  0.00           H  
ATOM    965 H17S  OL    22      21.805  37.238  48.711  1.00  0.00           H  
ATOM    966 C118  OL    22      19.786  37.363  47.968  1.00  0.00           C  
ATOM    967 H18R  OL    22      20.010  38.335  47.636  1.00  0.00           H  
ATOM    968 H18S  OL    22      18.744  37.388  48.131  1.00  0.00           H  
ATOM    969 H18T  OL    22      19.928  36.816  47.079  1.00  0.00           H  
TER     970       OL    22 
ATOM    970  C1  CHL    23      52.298  46.256  59.692  1.00  0.00           C  
ATOM    971  H11 CHL    23      51.414  46.878  59.511  1.00  0.00           H  
ATOM    972  H12 CHL    23      53.168  46.847  59.415  1.00  0.00           H  
ATOM    973  C2  CHL    23      52.337  45.932  61.225  1.00  0.00           C  
ATOM    974  H21 CHL    23      53.278  45.437  61.462  1.00  0.00           H  
ATOM    975  H22 CHL    23      52.291  46.865  61.780  1.00  0.00           H  
ATOM    976  C3  CHL    23      51.174  45.043  61.721  1.00  0.00           C  
ATOM    977  H31 CHL    23      50.228  45.590  61.706  1.00  0.00           H  
ATOM    978  C4  CHL    23      51.046  43.850  60.820  1.00  0.00           C  
ATOM    979  H41 CHL    23      51.853  43.134  60.972  1.00  0.00           H  
ATOM    980  H42 CHL    23      50.149  43.352  61.156  1.00  0.00           H  
ATOM    981  C5  CHL    23      51.003  44.297  59.368  1.00  0.00           C  
ATOM    982  C6  CHL    23      49.884  44.394  58.710  1.00  0.00           C  
ATOM    983  H61 CHL    23      48.948  44.290  59.236  1.00  0.00           H  
ATOM    984  C7  CHL    23      49.800  44.255  57.214  1.00  0.00           C  
ATOM    985  H71 CHL    23      49.164  43.438  56.841  1.00  0.00           H  
ATOM    986  H72 CHL    23      49.379  45.161  56.912  1.00  0.00           H  
ATOM    987  C8  CHL    23      51.128  44.291  56.516  1.00  0.00           C  
ATOM    988  H81 CHL    23      51.605  43.319  56.586  1.00  0.00           H  
ATOM    989  C9  CHL    23      51.905  45.407  57.276  1.00  0.00           C  
ATOM    990  H91 CHL    23      51.218  46.260  57.322  1.00  0.00           H  
ATOM    991  C10 CHL    23      52.194  45.001  58.775  1.00  0.00           C  
ATOM    992  C11 CHL    23      53.116  45.913  56.472  1.00  0.00           C  
ATOM    993 H111 CHL    23      53.501  46.807  56.963  1.00  0.00           H  
ATOM    994 H112 CHL    23      53.906  45.164  56.472  1.00  0.00           H  
ATOM    995  C12 CHL    23      52.744  46.244  55.005  1.00  0.00           C  
ATOM    996 H121 CHL    23      52.051  47.095  54.998  1.00  0.00           H  
ATOM    997 H122 CHL    23      53.648  46.582  54.518  1.00  0.00           H  
ATOM    998  C13 CHL    23      52.098  45.032  54.251  1.00  0.00           C  
ATOM    999  C14 CHL    23      50.856  44.678  55.042  1.00  0.00           C  
ATOM   1000 H141 CHL    23      50.346  45.638  55.088  1.00  0.00           H  
ATOM   1001  C15 CHL    23      50.064  43.690  54.126  1.00  0.00           C  
ATOM   1002 H151 CHL    23      50.426  42.679  54.252  1.00  0.00           H  
ATOM   1003 H152 CHL    23      49.000  43.578  54.327  1.00  0.00           H  
ATOM   1004  C16 CHL    23      50.385  44.207  52.692  1.00  0.00           C  
ATOM   1005 H161 CHL    23      50.723  43.392  52.075  1.00  0.00           H  
ATOM   1006 H162 CHL    23      49.537  44.553  52.108  1.00  0.00           H  
ATOM   1007  C17 CHL    23      51.446  45.343  52.873  1.00  0.00           C  
ATOM   1008 H171 CHL    23      50.940  46.316  52.950  1.00  0.00           H  
ATOM   1009  C18 CHL    23      53.028  43.794  54.121  1.00  0.00           C  
ATOM   1010 H181 CHL    23      52.537  42.987  53.572  1.00  0.00           H  
ATOM   1011 H182 CHL    23      53.309  43.386  55.089  1.00  0.00           H  
ATOM   1012 H183 CHL    23      53.924  44.053  53.568  1.00  0.00           H  
ATOM   1013  C19 CHL    23      53.450  44.140  58.889  1.00  0.00           C  
ATOM   1014 H191 CHL    23      53.395  43.309  58.185  1.00  0.00           H  
ATOM   1015 H192 CHL    23      53.572  43.733  59.887  1.00  0.00           H  
ATOM   1016 H193 CHL    23      54.329  44.746  58.672  1.00  0.00           H  
ATOM   1017  C20 CHL    23      52.387  45.402  51.651  1.00  0.00           C  
ATOM   1018 H201 CHL    23      52.768  44.406  51.444  1.00  0.00           H  
ATOM   1019  C21 CHL    23      53.542  46.396  51.855  1.00  0.00           C  
ATOM   1020 H211 CHL    23      54.222  46.053  52.626  1.00  0.00           H  
ATOM   1021 H212 CHL    23      53.157  47.384  52.121  1.00  0.00           H  
ATOM   1022 H213 CHL    23      54.137  46.501  50.953  1.00  0.00           H  
ATOM   1023  C22 CHL    23      51.580  45.900  50.457  1.00  0.00           C  
ATOM   1024 H221 CHL    23      50.592  45.438  50.388  1.00  0.00           H  
ATOM   1025 H222 CHL    23      51.489  46.934  50.667  1.00  0.00           H  
ATOM   1026  C23 CHL    23      52.221  45.932  49.096  1.00  0.00           C  
ATOM   1027 H231 CHL    23      51.742  46.726  48.511  1.00  0.00           H  
ATOM   1028 H232 CHL    23      53.253  46.183  49.212  1.00  0.00           H  
ATOM   1029  C24 CHL    23      51.934  44.644  48.361  1.00  0.00           C  
ATOM   1030 H241 CHL    23      51.725  43.813  49.022  1.00  0.00           H  
ATOM   1031 H242 CHL    23      50.975  44.985  48.041  1.00  0.00           H  
ATOM   1032  C25 CHL    23      52.675  44.179  47.091  1.00  0.00           C  
ATOM   1033 H251 CHL    23      52.037  43.929  46.321  1.00  0.00           H  
ATOM   1034  C26 CHL    23      53.404  45.147  46.341  1.00  0.00           C  
ATOM   1035 H261 CHL    23      54.323  45.054  46.925  1.00  0.00           H  
ATOM   1036 H262 CHL    23      52.881  46.107  46.370  1.00  0.00           H  
ATOM   1037 H263 CHL    23      53.678  44.953  45.315  1.00  0.00           H  
ATOM   1038  C27 CHL    23      53.529  42.962  47.137  1.00  0.00           C  
ATOM   1039 H271 CHL    23      54.360  43.067  47.816  1.00  0.00           H  
ATOM   1040 H272 CHL    23      53.889  42.812  46.112  1.00  0.00           H  
ATOM   1041 H273 CHL    23      52.893  42.139  47.424  1.00  0.00           H  
ATOM   1042  O1  CHL    23      51.423  44.486  63.015  1.00  0.00           O  
ATOM   1043  HO1 CHL    23      50.619  43.927  63.194  1.00  0.00           H  
TER    1044      CHL    23 
ATOM   1044  C1  CHL    24      30.238  53.135  59.365  1.00  0.00           C  
ATOM   1045  H11 CHL    24      29.748  54.096  59.184  1.00  0.00           H  
ATOM   1046  H12 CHL    24      31.144  53.111  58.762  1.00  0.00           H  
ATOM   1047  C2  CHL    24      30.605  53.058  60.859  1.00  0.00           C  
ATOM   1048  H21 CHL    24      31.134  52.127  61.065  1.00  0.00           H  
ATOM   1049  H22 CHL    24      31.279  53.879  61.099  1.00  0.00           H  
ATOM   1050  C3  CHL    24      29.342  53.156  61.735  1.00  0.00           C  
ATOM   1051  H31 CHL    24      28.885  54.137  61.578  1.00  0.00           H  
ATOM   1052  C4  CHL    24      28.329  52.057  61.374  1.00  0.00           C  
ATOM   1053  H41 CHL    24      28.712  51.100  61.718  1.00  0.00           H  
ATOM   1054  H42 CHL    24      27.386  52.242  61.900  1.00  0.00           H  
ATOM   1055  C5  CHL    24      28.085  51.998  59.874  1.00  0.00           C  
ATOM   1056  C6  CHL    24      26.861  51.983  59.411  1.00  0.00           C  
ATOM   1057  H61 CHL    24      25.994  51.911  60.077  1.00  0.00           H  
ATOM   1058  C7  CHL    24      26.630  52.207  57.948  1.00  0.00           C  
ATOM   1059  H71 CHL    24      25.736  51.805  57.683  1.00  0.00           H  
ATOM   1060  H72 CHL    24      26.461  53.256  57.778  1.00  0.00           H  
ATOM   1061  C8  CHL    24      27.605  51.615  56.980  1.00  0.00           C  
ATOM   1062  H81 CHL    24      27.709  50.552  57.153  1.00  0.00           H  
ATOM   1063  C9  CHL    24      28.892  52.324  57.416  1.00  0.00           C  
ATOM   1064  H91 CHL    24      28.640  53.389  57.377  1.00  0.00           H  
ATOM   1065  C10 CHL    24      29.282  52.007  58.917  1.00  0.00           C  
ATOM   1066  C11 CHL    24      30.035  52.132  56.386  1.00  0.00           C  
ATOM   1067 H111 CHL    24      30.786  52.893  56.579  1.00  0.00           H  
ATOM   1068 H112 CHL    24      30.498  51.160  56.514  1.00  0.00           H  
ATOM   1069  C12 CHL    24      29.608  52.259  54.903  1.00  0.00           C  
ATOM   1070 H121 CHL    24      29.407  53.288  54.709  1.00  0.00           H  
ATOM   1071 H122 CHL    24      30.436  52.008  54.251  1.00  0.00           H  
ATOM   1072  C13 CHL    24      28.362  51.438  54.531  1.00  0.00           C  
ATOM   1073  C14 CHL    24      27.275  51.942  55.476  1.00  0.00           C  
ATOM   1074 H141 CHL    24      27.325  53.015  55.513  1.00  0.00           H  
ATOM   1075  C15 CHL    24      25.939  51.968  54.671  1.00  0.00           C  
ATOM   1076 H151 CHL    24      25.299  51.165  54.575  1.00  0.00           H  
ATOM   1077 H152 CHL    24      25.247  52.661  55.010  1.00  0.00           H  
ATOM   1078  C16 CHL    24      26.209  52.025  53.218  1.00  0.00           C  
ATOM   1079 H161 CHL    24      25.698  51.230  52.673  1.00  0.00           H  
ATOM   1080 H162 CHL    24      25.729  52.874  52.788  1.00  0.00           H  
ATOM   1081  C17 CHL    24      27.744  51.902  53.147  1.00  0.00           C  
ATOM   1082 H171 CHL    24      28.001  52.940  53.027  1.00  0.00           H  
ATOM   1083  C18 CHL    24      28.790  49.936  54.767  1.00  0.00           C  
ATOM   1084 H181 CHL    24      28.118  49.193  54.436  1.00  0.00           H  
ATOM   1085 H182 CHL    24      28.948  49.686  55.815  1.00  0.00           H  
ATOM   1086 H183 CHL    24      29.709  49.678  54.271  1.00  0.00           H  
ATOM   1087  C19 CHL    24      29.922  50.604  59.045  1.00  0.00           C  
ATOM   1088 H191 CHL    24      29.252  49.836  58.651  1.00  0.00           H  
ATOM   1089 H192 CHL    24      30.112  50.347  60.085  1.00  0.00           H  
ATOM   1090 H193 CHL    24      30.872  50.551  58.521  1.00  0.00           H  
ATOM   1091  C20 CHL    24      28.171  51.204  51.858  1.00  0.00           C  
ATOM   1092 H201 CHL    24      27.913  50.176  51.915  1.00  0.00           H  
ATOM   1093  C21 CHL    24      29.688  51.146  51.703  1.00  0.00           C  
ATOM   1094 H211 CHL    24      30.138  50.538  52.483  1.00  0.00           H  
ATOM   1095 H212 CHL    24      30.094  52.151  51.745  1.00  0.00           H  
ATOM   1096 H213 CHL    24      29.962  50.657  50.770  1.00  0.00           H  
ATOM   1097  C22 CHL    24      27.400  51.868  50.678  1.00  0.00           C  
ATOM   1098 H221 CHL    24      26.337  51.623  50.686  1.00  0.00           H  
ATOM   1099 H222 CHL    24      27.421  52.945  50.783  1.00  0.00           H  
ATOM   1100  C23 CHL    24      27.983  51.446  49.343  1.00  0.00           C  
ATOM   1101 H231 CHL    24      29.017  51.764  49.288  1.00  0.00           H  
ATOM   1102 H232 CHL    24      27.983  50.374  49.279  1.00  0.00           H  
ATOM   1103  C24 CHL    24      27.325  51.859  48.053  1.00  0.00           C  
ATOM   1104 H241 CHL    24      27.520  52.864  47.730  1.00  0.00           H  
ATOM   1105 H242 CHL    24      27.908  51.233  47.437  1.00  0.00           H  
ATOM   1106  C25 CHL    24      25.907  51.426  47.809  1.00  0.00           C  
ATOM   1107 H251 CHL    24      25.452  51.457  48.752  1.00  0.00           H  
ATOM   1108  C26 CHL    24      25.195  52.113  46.639  1.00  0.00           C  
ATOM   1109 H261 CHL    24      25.799  52.114  45.745  1.00  0.00           H  
ATOM   1110 H262 CHL    24      24.851  53.127  46.871  1.00  0.00           H  
ATOM   1111 H263 CHL    24      24.358  51.497  46.355  1.00  0.00           H  
ATOM   1112  C27 CHL    24      25.742  49.968  47.629  1.00  0.00           C  
ATOM   1113 H271 CHL    24      26.395  49.619  46.840  1.00  0.00           H  
ATOM   1114 H272 CHL    24      24.699  49.727  47.425  1.00  0.00           H  
ATOM   1115 H273 CHL    24      25.980  49.504  48.571  1.00  0.00           H  
ATOM   1116  O1  CHL    24      29.691  53.007  63.108  1.00  0.00           O  
ATOM   1117  HO1 CHL    24      28.839  53.098  63.574  1.00  0.00           H  
TER    1118      CHL    24 
ATOM   1118 C116  PA    25      40.709  54.637  44.517  1.00  0.00           C  
ATOM   1119 H16R  PA    25      39.812  54.073  44.329  1.00  0.00           H  
ATOM   1120 H16S  PA    25      41.182  54.947  43.619  1.00  0.00           H  
ATOM   1121 H16T  PA    25      40.348  55.594  44.895  1.00  0.00           H  
ATOM   1122 C115  PA    25      41.598  53.811  45.545  1.00  0.00           C  
ATOM   1123 H15R  PA    25      41.843  53.193  44.785  1.00  0.00           H  
ATOM   1124 H15S  PA    25      40.934  53.415  46.268  1.00  0.00           H  
ATOM   1125 C114  PA    25      42.945  54.031  46.444  1.00  0.00           C  
ATOM   1126 H14R  PA    25      42.952  54.793  47.185  1.00  0.00           H  
ATOM   1127 H14S  PA    25      43.574  54.434  45.780  1.00  0.00           H  
ATOM   1128 C113  PA    25      43.764  53.491  47.498  1.00  0.00           C  
ATOM   1129 H13R  PA    25      44.663  54.123  47.579  1.00  0.00           H  
ATOM   1130 H13S  PA    25      44.128  52.611  47.242  1.00  0.00           H  
ATOM   1131 C112  PA    25      43.119  53.282  48.798  1.00  0.00           C  
ATOM   1132 H12R  PA    25      43.565  52.432  49.264  1.00  0.00           H  
ATOM   1133 H12S  PA    25      42.103  52.973  48.673  1.00  0.00           H  
ATOM   1134 C111  PA    25      43.419  54.543  49.591  1.00  0.00           C  
ATOM   1135 H11R  PA    25      42.774  55.347  49.308  1.00  0.00           H  
ATOM   1136 H11S  PA    25      44.467  54.858  49.521  1.00  0.00           H  
ATOM   1137 C110  PA    25      43.228  54.093  50.965  1.00  0.00           C  
ATOM   1138 H10R  PA    25      44.099  53.492  50.939  1.00  0.00           H  
ATOM   1139 H10S  PA    25      42.315  53.518  51.079  1.00  0.00           H  
ATOM   1140  C19  PA    25      43.486  55.024  52.090  1.00  0.00           C  
ATOM   1141  H9R  PA    25      44.486  55.396  51.974  1.00  0.00           H  
ATOM   1142  H9S  PA    25      43.399  54.519  53.049  1.00  0.00           H  
ATOM   1143  C18  PA    25      42.451  56.088  51.971  1.00  0.00           C  
ATOM   1144  H8R  PA    25      41.526  55.580  52.204  1.00  0.00           H  
ATOM   1145  H8S  PA    25      42.390  56.501  50.964  1.00  0.00           H  
ATOM   1146  C17  PA    25      42.736  57.190  52.951  1.00  0.00           C  
ATOM   1147  H7R  PA    25      43.666  57.683  52.690  1.00  0.00           H  
ATOM   1148  H7S  PA    25      42.836  56.746  53.942  1.00  0.00           H  
ATOM   1149  C16  PA    25      41.627  58.219  52.895  1.00  0.00           C  
ATOM   1150  H6R  PA    25      40.712  57.789  53.210  1.00  0.00           H  
ATOM   1151  H6S  PA    25      41.410  58.541  51.880  1.00  0.00           H  
ATOM   1152  C15  PA    25      41.904  59.400  53.783  1.00  0.00           C  
ATOM   1153  H5R  PA    25      40.961  59.926  53.702  1.00  0.00           H  
ATOM   1154  H5S  PA    25      42.681  59.996  53.320  1.00  0.00           H  
ATOM   1155  C14  PA    25      42.281  59.072  55.256  1.00  0.00           C  
ATOM   1156  H4R  PA    25      42.939  58.213  55.298  1.00  0.00           H  
ATOM   1157  H4S  PA    25      41.389  58.857  55.837  1.00  0.00           H  
ATOM   1158  C13  PA    25      42.959  60.147  56.075  1.00  0.00           C  
ATOM   1159  H3R  PA    25      42.299  60.962  56.138  1.00  0.00           H  
ATOM   1160  H3S  PA    25      43.841  60.525  55.570  1.00  0.00           H  
ATOM   1161  C12  PA    25      43.238  59.639  57.498  1.00  0.00           C  
ATOM   1162  H2R  PA    25      44.185  59.961  57.892  1.00  0.00           H  
ATOM   1163  H2S  PA    25      43.302  58.587  57.473  1.00  0.00           H  
ATOM   1164  C11  PC    26      42.125  59.607  58.479  1.00  0.00           C  
ATOM   1165  O12  PC    26      40.947  59.610  58.206  1.00  0.00           O  
ATOM   1166  O11  PC    26      42.578  59.388  59.724  1.00  0.00           O  
ATOM   1167  C1   PC    26      41.608  58.799  60.630  1.00  0.00           C  
ATOM   1168  HR   PC    26      40.648  59.318  60.554  1.00  0.00           H  
ATOM   1169  HS   PC    26      41.964  58.842  61.656  1.00  0.00           H  
ATOM   1170  C2   PC    26      41.442  57.335  60.242  1.00  0.00           C  
ATOM   1171  HX   PC    26      41.156  57.289  59.214  1.00  0.00           H  
ATOM   1172  C3   PC    26      40.341  56.687  61.092  1.00  0.00           C  
ATOM   1173  HA   PC    26      40.117  55.712  60.703  1.00  0.00           H  
ATOM   1174  HB   PC    26      39.426  57.268  61.069  1.00  0.00           H  
ATOM   1175  O31  PC    26      40.758  56.563  62.444  1.00  0.00           O  
ATOM   1176  P31  PC    26      40.770  55.144  63.186  1.00  0.00           P  
ATOM   1177  O32  PC    26      41.782  55.382  64.369  1.00  0.00           O  
ATOM   1178  C31  PC    26      42.495  56.615  64.517  1.00  0.00           C  
ATOM   1179  H1A  PC    26      42.909  56.630  65.526  1.00  0.00           H  
ATOM   1180  H1B  PC    26      41.802  57.455  64.424  1.00  0.00           H  
ATOM   1181  C32  PC    26      43.615  56.738  63.457  1.00  0.00           C  
ATOM   1182  H2A  PC    26      44.073  57.716  63.584  1.00  0.00           H  
ATOM   1183  H2B  PC    26      43.186  56.679  62.459  1.00  0.00           H  
ATOM   1184  N31  PC    26      44.740  55.740  63.493  1.00  0.00           N  
ATOM   1185  C33  PC    26      44.286  54.352  63.177  1.00  0.00           C  
ATOM   1186  H3A  PC    26      43.443  54.105  63.824  1.00  0.00           H  
ATOM   1187  H3B  PC    26      45.105  53.653  63.344  1.00  0.00           H  
ATOM   1188  H3C  PC    26      43.928  54.309  62.149  1.00  0.00           H  
ATOM   1189  C34  PC    26      45.757  56.138  62.471  1.00  0.00           C  
ATOM   1190  H4A  PC    26      45.975  57.191  62.609  1.00  0.00           H  
ATOM   1191  H4B  PC    26      45.339  55.950  61.483  1.00  0.00           H  
ATOM   1192  H4C  PC    26      46.658  55.535  62.627  1.00  0.00           H  
ATOM   1193  C35  PC    26      45.356  55.771  64.845  1.00  0.00           C  
ATOM   1194  H5A  PC    26      45.677  56.790  65.056  1.00  0.00           H  
ATOM   1195  H5B  PC    26      46.215  55.105  64.866  1.00  0.00           H  
ATOM   1196  H5C  PC    26      44.619  55.452  65.581  1.00  0.00           H  
ATOM   1197  O33  PC    26      39.432  54.933  63.777  1.00  0.00           O  
ATOM   1198  O34  PC    26      41.402  54.115  62.366  1.00  0.00           O  
ATOM   1199  O21  PC    26      42.746  56.707  60.322  1.00  0.00           O  
ATOM   1200  C21  PC    26      42.810  55.452  59.861  1.00  0.00           C  
ATOM   1201  O22  PC    26      41.899  54.766  59.762  1.00  0.00           O  
ATOM   1202  C12  OL    27      44.063  54.878  59.412  1.00  0.00           C  
ATOM   1203  H2R  OL    27      44.591  54.521  60.281  1.00  0.00           H  
ATOM   1204  H2S  OL    27      43.890  54.045  58.719  1.00  0.00           H  
ATOM   1205  C13  OL    27      44.748  55.964  58.688  1.00  0.00           C  
ATOM   1206  H3R  OL    27      44.211  56.178  57.761  1.00  0.00           H  
ATOM   1207  H3S  OL    27      44.783  56.874  59.297  1.00  0.00           H  
ATOM   1208  C14  OL    27      46.123  55.447  58.451  1.00  0.00           C  
ATOM   1209  H4R  OL    27      46.566  54.974  59.327  1.00  0.00           H  
ATOM   1210  H4S  OL    27      46.187  54.793  57.584  1.00  0.00           H  
ATOM   1211  C15  OL    27      46.807  56.710  58.194  1.00  0.00           C  
ATOM   1212  H5R  OL    27      46.834  57.385  59.053  1.00  0.00           H  
ATOM   1213  H5S  OL    27      47.801  56.351  58.140  1.00  0.00           H  
ATOM   1214  C16  OL    27      46.249  57.410  56.922  1.00  0.00           C  
ATOM   1215  H6R  OL    27      45.200  57.616  56.921  1.00  0.00           H  
ATOM   1216  H6S  OL    27      46.552  58.429  56.980  1.00  0.00           H  
ATOM   1217  C17  OL    27      46.647  56.738  55.594  1.00  0.00           C  
ATOM   1218  H7R  OL    27      47.721  56.809  55.541  1.00  0.00           H  
ATOM   1219  H7S  OL    27      46.377  55.692  55.583  1.00  0.00           H  
ATOM   1220  C18  OL    27      46.128  57.450  54.341  1.00  0.00           C  
ATOM   1221  H8R  OL    27      45.158  57.895  54.529  1.00  0.00           H  
ATOM   1222  H8S  OL    27      46.825  58.208  54.072  1.00  0.00           H  
ATOM   1223  C19  OL    27      46.168  56.653  53.099  1.00  0.00           C  
ATOM   1224  H9R  OL    27      46.228  55.583  53.248  1.00  0.00           H  
ATOM   1225 C110  OL    27      46.321  57.138  51.870  1.00  0.00           C  
ATOM   1226 H10R  OL    27      46.409  56.469  51.036  1.00  0.00           H  
ATOM   1227 C111  OL    27      46.460  58.556  51.472  1.00  0.00           C  
ATOM   1228 H11R  OL    27      46.435  59.140  52.336  1.00  0.00           H  
ATOM   1229 H11S  OL    27      47.427  58.755  50.994  1.00  0.00           H  
ATOM   1230 C112  OL    27      45.297  58.975  50.602  1.00  0.00           C  
ATOM   1231 H12R  OL    27      44.392  58.459  50.881  1.00  0.00           H  
ATOM   1232 H12S  OL    27      45.083  60.031  50.674  1.00  0.00           H  
ATOM   1233 C113  OL    27      45.694  58.677  49.197  1.00  0.00           C  
ATOM   1234 H13R  OL    27      46.649  59.173  49.084  1.00  0.00           H  
ATOM   1235 H13S  OL    27      45.857  57.609  49.042  1.00  0.00           H  
ATOM   1236 C114  OL    27      44.655  59.237  48.241  1.00  0.00           C  
ATOM   1237 H14R  OL    27      44.511  60.301  48.394  1.00  0.00           H  
ATOM   1238 H14S  OL    27      44.914  59.191  47.198  1.00  0.00           H  
ATOM   1239 C115  OL    27      43.385  58.456  48.401  1.00  0.00           C  
ATOM   1240 H15R  OL    27      43.534  57.392  48.248  1.00  0.00           H  
ATOM   1241 H15S  OL    27      42.960  58.555  49.391  1.00  0.00           H  
ATOM   1242 C116  OL    27      42.491  59.041  47.336  1.00  0.00           C  
ATOM   1243 H16R  OL    27      42.530  60.076  47.440  1.00  0.00           H  
ATOM   1244 H16S  OL    27      42.797  58.913  46.308  1.00  0.00           H  
ATOM   1245 C117  OL    27      41.127  58.519  47.516  1.00  0.00           C  
ATOM   1246 H17R  OL    27      41.268  57.665  48.055  1.00  0.00           H  
ATOM   1247 H17S  OL    27      40.550  58.993  48.287  1.00  0.00           H  
ATOM   1248 C118  OL    27      40.404  58.464  46.142  1.00  0.00           C  
ATOM   1249 H18R  OL    27      39.829  57.571  45.950  1.00  0.00           H  
ATOM   1250 H18S  OL    27      40.978  58.699  45.283  1.00  0.00           H  
ATOM   1251 H18T  OL    27      39.662  59.176  46.157  1.00  0.00           H  
TER    1252       OL    27 
ATOM   1252  C1  CHL    28      33.999  29.500  59.330  1.00  0.00           C  
ATOM   1253  H11 CHL    28      33.530  28.531  59.136  1.00  0.00           H  
ATOM   1254  H12 CHL    28      33.440  30.235  58.752  1.00  0.00           H  
ATOM   1255  C2  CHL    28      33.787  29.740  60.839  1.00  0.00           C  
ATOM   1256  H21 CHL    28      33.951  30.749  61.139  1.00  0.00           H  
ATOM   1257  H22 CHL    28      32.735  29.584  61.061  1.00  0.00           H  
ATOM   1258  C3  CHL    28      34.640  28.824  61.718  1.00  0.00           C  
ATOM   1259  H31 CHL    28      34.234  27.815  61.646  1.00  0.00           H  
ATOM   1260  C4  CHL    28      36.112  28.814  61.306  1.00  0.00           C  
ATOM   1261  H41 CHL    28      36.605  29.746  61.603  1.00  0.00           H  
ATOM   1262  H42 CHL    28      36.584  28.015  61.875  1.00  0.00           H  
ATOM   1263  C5  CHL    28      36.281  28.560  59.819  1.00  0.00           C  
ATOM   1264  C6  CHL    28      37.109  27.616  59.438  1.00  0.00           C  
ATOM   1265  H61 CHL    28      37.624  27.031  60.187  1.00  0.00           H  
ATOM   1266  C7  CHL    28      37.388  27.303  58.006  1.00  0.00           C  
ATOM   1267  H71 CHL    28      38.474  27.329  57.929  1.00  0.00           H  
ATOM   1268  H72 CHL    28      37.059  26.277  57.823  1.00  0.00           H  
ATOM   1269  C8  CHL    28      36.761  28.322  56.987  1.00  0.00           C  
ATOM   1270  H81 CHL    28      37.493  29.122  56.867  1.00  0.00           H  
ATOM   1271  C9  CHL    28      35.379  28.794  57.410  1.00  0.00           C  
ATOM   1272  H91 CHL    28      34.789  27.878  57.492  1.00  0.00           H  
ATOM   1273  C10 CHL    28      35.468  29.394  58.830  1.00  0.00           C  
ATOM   1274  C11 CHL    28      34.699  29.710  56.297  1.00  0.00           C  
ATOM   1275 H111 CHL    28      33.679  29.954  56.568  1.00  0.00           H  
ATOM   1276 H112 CHL    28      35.251  30.642  56.170  1.00  0.00           H  
ATOM   1277  C12 CHL    28      34.615  29.058  54.895  1.00  0.00           C  
ATOM   1278 H121 CHL    28      34.005  28.153  54.968  1.00  0.00           H  
ATOM   1279 H122 CHL    28      34.175  29.699  54.143  1.00  0.00           H  
ATOM   1280  C13 CHL    28      35.983  28.645  54.428  1.00  0.00           C  
ATOM   1281  C14 CHL    28      36.389  27.739  55.630  1.00  0.00           C  
ATOM   1282 H141 CHL    28      35.702  26.907  55.784  1.00  0.00           H  
ATOM   1283  C15 CHL    28      37.468  27.128  55.084  1.00  0.00           C  
ATOM   1284 H151 CHL    28      38.270  27.849  55.168  1.00  0.00           H  
ATOM   1285 H152 CHL    28      37.617  26.296  55.659  1.00  0.00           H  
ATOM   1286  C16 CHL    28      36.989  26.813  53.691  1.00  0.00           C  
ATOM   1287 H161 CHL    28      37.629  27.455  53.304  1.00  0.00           H  
ATOM   1288 H162 CHL    28      37.197  25.837  53.231  1.00  0.00           H  
ATOM   1289  C17 CHL    28      35.921  27.637  53.226  1.00  0.00           C  
ATOM   1290 H171 CHL    28      35.049  27.042  53.326  1.00  0.00           H  
ATOM   1291  C18 CHL    28      36.989  29.825  54.162  1.00  0.00           C  
ATOM   1292 H181 CHL    28      37.976  29.492  53.843  1.00  0.00           H  
ATOM   1293 H182 CHL    28      37.172  30.423  55.051  1.00  0.00           H  
ATOM   1294 H183 CHL    28      36.619  30.459  53.363  1.00  0.00           H  
ATOM   1295  C19 CHL    28      36.199  30.715  58.689  1.00  0.00           C  
ATOM   1296 H191 CHL    28      37.104  30.702  58.087  1.00  0.00           H  
ATOM   1297 H192 CHL    28      36.527  31.059  59.654  1.00  0.00           H  
ATOM   1298 H193 CHL    28      35.511  31.376  58.203  1.00  0.00           H  
ATOM   1299  C20 CHL    28      36.180  27.985  51.703  1.00  0.00           C  
ATOM   1300 H201 CHL    28      36.924  28.784  51.624  1.00  0.00           H  
ATOM   1301  C21 CHL    28      34.836  28.484  51.255  1.00  0.00           C  
ATOM   1302 H211 CHL    28      34.579  29.351  51.858  1.00  0.00           H  
ATOM   1303 H212 CHL    28      34.109  27.688  51.429  1.00  0.00           H  
ATOM   1304 H213 CHL    28      34.854  28.750  50.206  1.00  0.00           H  
ATOM   1305  C22 CHL    28      36.676  26.805  50.754  1.00  0.00           C  
ATOM   1306 H221 CHL    28      37.608  26.414  51.101  1.00  0.00           H  
ATOM   1307 H222 CHL    28      36.056  25.920  50.852  1.00  0.00           H  
ATOM   1308  C23 CHL    28      36.879  27.163  49.245  1.00  0.00           C  
ATOM   1309 H231 CHL    28      35.897  27.462  48.881  1.00  0.00           H  
ATOM   1310 H232 CHL    28      37.537  28.023  49.129  1.00  0.00           H  
ATOM   1311  C24 CHL    28      37.279  25.998  48.300  1.00  0.00           C  
ATOM   1312 H241 CHL    28      37.767  25.171  48.807  1.00  0.00           H  
ATOM   1313 H242 CHL    28      36.307  25.636  48.150  1.00  0.00           H  
ATOM   1314  C25 CHL    28      37.935  26.210  46.899  1.00  0.00           C  
ATOM   1315 H251 CHL    28      38.946  26.131  47.173  1.00  0.00           H  
ATOM   1316  C26 CHL    28      37.916  27.602  46.265  1.00  0.00           C  
ATOM   1317 H261 CHL    28      38.953  27.936  46.234  1.00  0.00           H  
ATOM   1318 H262 CHL    28      37.353  28.328  46.850  1.00  0.00           H  
ATOM   1319 H263 CHL    28      37.543  27.595  45.241  1.00  0.00           H  
ATOM   1320  C27 CHL    28      38.133  25.048  45.910  1.00  0.00           C  
ATOM   1321 H271 CHL    28      39.200  24.838  45.831  1.00  0.00           H  
ATOM   1322 H272 CHL    28      37.786  25.289  44.903  1.00  0.00           H  
ATOM   1323 H273 CHL    28      37.663  24.129  46.253  1.00  0.00           H  
ATOM   1324  O1  CHL    28      34.605  29.298  63.053  1.00  0.00           O  
ATOM   1325  HO1 CHL    28      34.854  28.508  63.594  1.00  0.00           H  
TER    1326      CHL    28 
ATOM   1326 C116  PA    29      46.198  31.942  43.489  1.00  0.00           C  
ATOM   1327 H16R  PA    29      46.617  32.012  42.475  1.00  0.00           H  
ATOM   1328 H16S  PA    29      45.977  32.904  43.874  1.00  0.00           H  
ATOM   1329 H16T  PA    29      45.226  31.494  43.505  1.00  0.00           H  
ATOM   1330 C115  PA    29      47.008  31.089  44.411  1.00  0.00           C  
ATOM   1331 H15R  PA    29      47.867  31.624  44.708  1.00  0.00           H  
ATOM   1332 H15S  PA    29      47.449  30.241  43.979  1.00  0.00           H  
ATOM   1333 C114  PA    29      46.109  30.592  45.510  1.00  0.00           C  
ATOM   1334 H14R  PA    29      45.374  29.859  45.171  1.00  0.00           H  
ATOM   1335 H14S  PA    29      45.554  31.448  45.888  1.00  0.00           H  
ATOM   1336 C113  PA    29      46.983  29.944  46.554  1.00  0.00           C  
ATOM   1337 H13R  PA    29      47.956  30.436  46.579  1.00  0.00           H  
ATOM   1338 H13S  PA    29      47.143  28.889  46.315  1.00  0.00           H  
ATOM   1339 C112  PA    29      46.240  30.146  47.862  1.00  0.00           C  
ATOM   1340 H12R  PA    29      45.225  29.756  47.765  1.00  0.00           H  
ATOM   1341 H12S  PA    29      46.168  31.222  48.045  1.00  0.00           H  
ATOM   1342 C111  PA    29      46.950  29.455  49.017  1.00  0.00           C  
ATOM   1343 H11R  PA    29      47.933  29.899  49.151  1.00  0.00           H  
ATOM   1344 H11S  PA    29      47.108  28.406  48.772  1.00  0.00           H  
ATOM   1345 C110  PA    29      46.128  29.567  50.306  1.00  0.00           C  
ATOM   1346 H10R  PA    29      46.664  29.038  51.089  1.00  0.00           H  
ATOM   1347 H10S  PA    29      45.150  29.106  50.174  1.00  0.00           H  
ATOM   1348  C19  PA    29      45.946  31.000  50.793  1.00  0.00           C  
ATOM   1349  H9R  PA    29      45.406  30.982  51.740  1.00  0.00           H  
ATOM   1350  H9S  PA    29      45.365  31.598  50.090  1.00  0.00           H  
ATOM   1351  C18  PA    29      47.327  31.603  51.005  1.00  0.00           C  
ATOM   1352  H8R  PA    29      47.631  32.214  50.157  1.00  0.00           H  
ATOM   1353  H8S  PA    29      48.042  30.808  51.124  1.00  0.00           H  
ATOM   1354  C17  PA    29      47.401  32.370  52.291  1.00  0.00           C  
ATOM   1355  H7R  PA    29      47.175  31.761  53.140  1.00  0.00           H  
ATOM   1356  H7S  PA    29      46.641  33.067  52.281  1.00  0.00           H  
ATOM   1357  C16  PA    29      48.624  33.174  52.547  1.00  0.00           C  
ATOM   1358  H6R  PA    29      48.888  33.733  51.658  1.00  0.00           H  
ATOM   1359  H6S  PA    29      49.412  32.508  52.839  1.00  0.00           H  
ATOM   1360  C15  PA    29      48.254  34.119  53.639  1.00  0.00           C  
ATOM   1361  H5R  PA    29      47.648  33.632  54.374  1.00  0.00           H  
ATOM   1362  H5S  PA    29      47.787  35.009  53.204  1.00  0.00           H  
ATOM   1363  C14  PA    29      49.315  34.675  54.406  1.00  0.00           C  
ATOM   1364  H4R  PA    29      48.878  35.198  55.233  1.00  0.00           H  
ATOM   1365  H4S  PA    29      49.505  35.547  53.877  1.00  0.00           H  
ATOM   1366  C13  PA    29      50.601  33.850  54.703  1.00  0.00           C  
ATOM   1367  H3R  PA    29      51.514  34.461  54.780  1.00  0.00           H  
ATOM   1368  H3S  PA    29      50.859  33.162  53.896  1.00  0.00           H  
ATOM   1369  C12  PA    29      50.365  33.126  55.941  1.00  0.00           C  
ATOM   1370  H2R  PA    29      49.512  32.507  55.769  1.00  0.00           H  
ATOM   1371  H2S  PA    29      51.250  32.596  56.160  1.00  0.00           H  
ATOM   1372  C11  PC    30      50.165  33.962  57.136  1.00  0.00           C  
ATOM   1373  O12  PC    30      49.698  35.077  57.215  1.00  0.00           O  
ATOM   1374  O11  PC    30      50.719  33.343  58.163  1.00  0.00           O  
ATOM   1375  C1   PC    30      50.599  34.050  59.397  1.00  0.00           C  
ATOM   1376  HR   PC    30      50.801  35.113  59.253  1.00  0.00           H  
ATOM   1377  HS   PC    30      51.349  33.645  60.068  1.00  0.00           H  
ATOM   1378  C2   PC    30      49.187  33.928  59.971  1.00  0.00           C  
ATOM   1379  HX   PC    30      48.514  34.667  59.522  1.00  0.00           H  
ATOM   1380  C3   PC    30      49.367  34.221  61.455  1.00  0.00           C  
ATOM   1381  HA   PC    30      49.835  35.197  61.599  1.00  0.00           H  
ATOM   1382  HB   PC    30      50.032  33.448  61.858  1.00  0.00           H  
ATOM   1383  O31  PC    30      48.103  34.187  62.137  1.00  0.00           O  
ATOM   1384  P31  PC    30      48.045  33.601  63.592  1.00  0.00           P  
ATOM   1385  O32  PC    30      48.445  32.095  63.331  1.00  0.00           O  
ATOM   1386  C31  PC    30      48.403  31.124  64.373  1.00  0.00           C  
ATOM   1387  H1A  PC    30      48.568  31.606  65.343  1.00  0.00           H  
ATOM   1388  H1B  PC    30      49.188  30.381  64.207  1.00  0.00           H  
ATOM   1389  C32  PC    30      47.019  30.461  64.324  1.00  0.00           C  
ATOM   1390  H2A  PC    30      46.280  31.230  64.545  1.00  0.00           H  
ATOM   1391  H2B  PC    30      46.982  29.700  65.104  1.00  0.00           H  
ATOM   1392  N31  PC    30      46.559  29.798  63.045  1.00  0.00           N  
ATOM   1393  C33  PC    30      47.655  29.485  62.071  1.00  0.00           C  
ATOM   1394  H3A  PC    30      48.271  30.368  61.905  1.00  0.00           H  
ATOM   1395  H3B  PC    30      47.216  29.190  61.123  1.00  0.00           H  
ATOM   1396  H3C  PC    30      48.270  28.659  62.444  1.00  0.00           H  
ATOM   1397  C34  PC    30      45.900  28.537  63.435  1.00  0.00           C  
ATOM   1398  H4A  PC    30      45.181  28.706  64.239  1.00  0.00           H  
ATOM   1399  H4B  PC    30      46.667  27.837  63.767  1.00  0.00           H  
ATOM   1400  H4C  PC    30      45.385  28.120  62.571  1.00  0.00           H  
ATOM   1401  C35  PC    30      45.511  30.608  62.357  1.00  0.00           C  
ATOM   1402  H5A  PC    30      44.677  30.754  63.043  1.00  0.00           H  
ATOM   1403  H5B  PC    30      45.182  30.063  61.480  1.00  0.00           H  
ATOM   1404  H5C  PC    30      45.947  31.564  62.064  1.00  0.00           H  
ATOM   1405  O33  PC    30      49.040  34.217  64.480  1.00  0.00           O  
ATOM   1406  O34  PC    30      46.640  33.644  64.063  1.00  0.00           O  
ATOM   1407  O21  PC    30      48.686  32.575  59.782  1.00  0.00           O  
ATOM   1408  C21  PC    30      47.981  32.334  58.666  1.00  0.00           C  
ATOM   1409  O22  PC    30      47.652  33.149  57.845  1.00  0.00           O  
ATOM   1410  C12  OL    31      47.572  30.909  58.566  1.00  0.00           C  
ATOM   1411  H2R  OL    31      48.341  30.284  59.015  1.00  0.00           H  
ATOM   1412  H2S  OL    31      46.681  30.882  59.183  1.00  0.00           H  
ATOM   1413  C13  OL    31      47.220  30.420  57.144  1.00  0.00           C  
ATOM   1414  H3R  OL    31      46.606  29.535  57.248  1.00  0.00           H  
ATOM   1415  H3S  OL    31      46.655  31.184  56.615  1.00  0.00           H  
ATOM   1416  C14  OL    31      48.365  29.953  56.261  1.00  0.00           C  
ATOM   1417  H4R  OL    31      49.140  30.708  56.247  1.00  0.00           H  
ATOM   1418  H4S  OL    31      48.768  29.047  56.714  1.00  0.00           H  
ATOM   1419  C15  OL    31      47.891  29.611  54.840  1.00  0.00           C  
ATOM   1420  H5R  OL    31      47.464  28.618  54.861  1.00  0.00           H  
ATOM   1421  H5S  OL    31      47.128  30.328  54.555  1.00  0.00           H  
ATOM   1422  C16  OL    31      48.908  29.629  53.715  1.00  0.00           C  
ATOM   1423  H6R  OL    31      48.413  29.571  52.753  1.00  0.00           H  
ATOM   1424  H6S  OL    31      49.431  30.585  53.779  1.00  0.00           H  
ATOM   1425  C17  OL    31      49.911  28.495  53.704  1.00  0.00           C  
ATOM   1426  H7R  OL    31      50.524  28.713  54.535  1.00  0.00           H  
ATOM   1427  H7S  OL    31      49.512  27.495  53.843  1.00  0.00           H  
ATOM   1428  C18  OL    31      50.777  28.598  52.469  1.00  0.00           C  
ATOM   1429  H8R  OL    31      51.625  27.932  52.610  1.00  0.00           H  
ATOM   1430  H8S  OL    31      50.303  28.350  51.536  1.00  0.00           H  
ATOM   1431  C19  OL    31      51.296  29.985  52.493  1.00  0.00           C  
ATOM   1432  H9R  OL    31      52.156  29.992  53.014  1.00  0.00           H  
ATOM   1433 C110  OL    31      51.188  31.088  51.825  1.00  0.00           C  
ATOM   1434 H10R  OL    31      51.905  31.898  51.981  1.00  0.00           H  
ATOM   1435 C111  OL    31      50.385  31.172  50.645  1.00  0.00           C  
ATOM   1436 H11R  OL    31      49.938  30.204  50.482  1.00  0.00           H  
ATOM   1437 H11S  OL    31      49.695  31.925  50.841  1.00  0.00           H  
ATOM   1438 C112  OL    31      50.997  31.778  49.436  1.00  0.00           C  
ATOM   1439 H12R  OL    31      51.493  32.692  49.615  1.00  0.00           H  
ATOM   1440 H12S  OL    31      51.801  31.272  49.068  1.00  0.00           H  
ATOM   1441 C113  OL    31      50.171  31.625  48.221  1.00  0.00           C  
ATOM   1442 H13R  OL    31      50.790  31.452  47.405  1.00  0.00           H  
ATOM   1443 H13S  OL    31      49.489  30.793  48.243  1.00  0.00           H  
ATOM   1444 C114  OL    31      49.585  32.844  47.952  1.00  0.00           C  
ATOM   1445 H14R  OL    31      48.699  32.815  48.545  1.00  0.00           H  
ATOM   1446 H14S  OL    31      50.287  33.532  48.326  1.00  0.00           H  
ATOM   1447 C115  OL    31      49.467  33.115  46.487  1.00  0.00           C  
ATOM   1448 H15R  OL    31      50.386  32.842  46.045  1.00  0.00           H  
ATOM   1449 H15S  OL    31      48.713  32.450  46.144  1.00  0.00           H  
ATOM   1450 C116  OL    31      49.099  34.592  46.383  1.00  0.00           C  
ATOM   1451 H16R  OL    31      48.109  34.474  46.506  1.00  0.00           H  
ATOM   1452 H16S  OL    31      49.618  34.957  47.231  1.00  0.00           H  
ATOM   1453 C117  OL    31      49.285  35.898  45.577  1.00  0.00           C  
ATOM   1454 H17R  OL    31      50.095  36.424  46.042  1.00  0.00           H  
ATOM   1455 H17S  OL    31      49.582  35.796  44.573  1.00  0.00           H  
ATOM   1456 C118  OL    31      48.339  37.014  45.515  1.00  0.00           C  
ATOM   1457 H18R  OL    31      48.695  37.586  44.686  1.00  0.00           H  
ATOM   1458 H18S  OL    31      48.443  37.618  46.406  1.00  0.00           H  
ATOM   1459 H18T  OL    31      47.351  36.667  45.305  1.00  0.00           H  
TER    1460       OL    31 
ATOM   1460 C116  PA    32      25.404  29.135  46.345  1.00  0.00           C  
ATOM   1461 H16R  PA    32      25.440  28.666  45.366  1.00  0.00           H  
ATOM   1462 H16S  PA    32      25.701  30.166  46.256  1.00  0.00           H  
ATOM   1463 H16T  PA    32      24.379  29.124  46.627  1.00  0.00           H  
ATOM   1464 C115  PA    32      26.230  28.396  47.393  1.00  0.00           C  
ATOM   1465 H15R  PA    32      27.262  28.524  47.078  1.00  0.00           H  
ATOM   1466 H15S  PA    32      25.964  27.373  47.254  1.00  0.00           H  
ATOM   1467 C114  PA    32      26.125  28.705  48.919  1.00  0.00           C  
ATOM   1468 H14R  PA    32      26.639  29.658  49.053  1.00  0.00           H  
ATOM   1469 H14S  PA    32      26.789  28.065  49.472  1.00  0.00           H  
ATOM   1470 C113  PA    32      24.707  28.718  49.639  1.00  0.00           C  
ATOM   1471 H13R  PA    32      24.289  27.781  49.896  1.00  0.00           H  
ATOM   1472 H13S  PA    32      23.946  29.160  48.982  1.00  0.00           H  
ATOM   1473 C112  PA    32      24.703  29.442  50.991  1.00  0.00           C  
ATOM   1474 H12R  PA    32      23.686  29.435  51.393  1.00  0.00           H  
ATOM   1475 H12S  PA    32      24.992  30.437  50.822  1.00  0.00           H  
ATOM   1476 C111  PA    32      25.788  29.073  51.995  1.00  0.00           C  
ATOM   1477 H11R  PA    32      26.740  29.238  51.503  1.00  0.00           H  
ATOM   1478 H11S  PA    32      25.756  28.022  52.159  1.00  0.00           H  
ATOM   1479 C110  PA    32      25.815  29.833  53.352  1.00  0.00           C  
ATOM   1480 H10R  PA    32      25.718  30.883  53.233  1.00  0.00           H  
ATOM   1481 H10S  PA    32      26.812  29.649  53.743  1.00  0.00           H  
ATOM   1482  C19  PA    32      24.894  29.421  54.488  1.00  0.00           C  
ATOM   1483  H9R  PA    32      25.360  29.611  55.445  1.00  0.00           H  
ATOM   1484  H9S  PA    32      24.982  28.429  54.289  1.00  0.00           H  
ATOM   1485  C18  PA    32      23.416  29.801  54.589  1.00  0.00           C  
ATOM   1486  H8R  PA    32      23.046  29.814  53.561  1.00  0.00           H  
ATOM   1487  H8S  PA    32      23.570  30.762  55.006  1.00  0.00           H  
ATOM   1488  C17  PA    32      22.232  29.309  55.497  1.00  0.00           C  
ATOM   1489  H7R  PA    32      21.734  28.462  55.058  1.00  0.00           H  
ATOM   1490  H7S  PA    32      21.504  30.092  55.497  1.00  0.00           H  
ATOM   1491  C16  PA    32      22.364  28.818  56.917  1.00  0.00           C  
ATOM   1492  H6R  PA    32      22.951  27.973  57.060  1.00  0.00           H  
ATOM   1493  H6S  PA    32      21.483  28.393  57.278  1.00  0.00           H  
ATOM   1494  C15  PA    32      22.626  29.897  57.863  1.00  0.00           C  
ATOM   1495  H5R  PA    32      21.736  30.519  57.790  1.00  0.00           H  
ATOM   1496  H5S  PA    32      23.517  30.420  57.531  1.00  0.00           H  
ATOM   1497  C14  PA    32      22.771  29.316  59.259  1.00  0.00           C  
ATOM   1498  H4R  PA    32      22.008  28.556  59.429  1.00  0.00           H  
ATOM   1499  H4S  PA    32      22.625  30.116  59.976  1.00  0.00           H  
ATOM   1500  C13  PA    32      24.150  28.686  59.429  1.00  0.00           C  
ATOM   1501  H3R  PA    32      24.915  29.315  58.994  1.00  0.00           H  
ATOM   1502  H3S  PA    32      24.205  27.764  58.876  1.00  0.00           H  
ATOM   1503  C12  PA    32      24.480  28.431  60.891  1.00  0.00           C  
ATOM   1504  H2R  PA    32      23.644  27.992  61.411  1.00  0.00           H  
ATOM   1505  H2S  PA    32      24.692  29.372  61.389  1.00  0.00           H  
ATOM   1506  C11  PE    33      25.635  27.505  61.057  1.00  0.00           C  
ATOM   1507  O12  PE    33      26.284  27.027  60.150  1.00  0.00           O  
ATOM   1508  O11  PE    33      25.816  27.258  62.358  1.00  0.00           O  
ATOM   1509  C1   PE    33      27.074  26.649  62.697  1.00  0.00           C  
ATOM   1510  HR   PE    33      27.402  26.000  61.887  1.00  0.00           H  
ATOM   1511  HS   PE    33      26.912  26.074  63.604  1.00  0.00           H  
ATOM   1512  C2   PE    33      28.181  27.663  63.011  1.00  0.00           C  
ATOM   1513  HX   PE    33      29.095  27.100  63.218  1.00  0.00           H  
ATOM   1514  C3   PE    33      27.842  28.491  64.266  1.00  0.00           C  
ATOM   1515  HA   PE    33      28.713  29.089  64.537  1.00  0.00           H  
ATOM   1516  HB   PE    33      27.614  27.814  65.092  1.00  0.00           H  
ATOM   1517  O31  PE    33      26.691  29.346  64.020  1.00  0.00           O  
ATOM   1518  P31  PE    33      26.860  30.903  63.771  1.00  0.00           P  
ATOM   1519  O32  PE    33      28.343  31.082  63.215  1.00  0.00           O  
ATOM   1520  C31  PE    33      29.108  32.254  63.518  1.00  0.00           C  
ATOM   1521  H1A  PE    33      30.104  32.135  63.090  1.00  0.00           H  
ATOM   1522  H1B  PE    33      29.166  32.409  64.595  1.00  0.00           H  
ATOM   1523  C32  PE    33      28.416  33.427  62.847  1.00  0.00           C  
ATOM   1524  H2A  PE    33      27.483  33.690  63.364  1.00  0.00           H  
ATOM   1525  H2B  PE    33      29.072  34.301  62.854  1.00  0.00           H  
ATOM   1526  N31  PE    33      28.044  33.076  61.432  1.00  0.00           N  
ATOM   1527 HN1A  PE    33      28.786  32.645  60.877  1.00  0.00           H  
ATOM   1528 HN1B  PE    33      27.229  32.404  61.497  1.00  0.00           H  
ATOM   1529 HN1C  PE    33      27.689  33.895  60.931  1.00  0.00           H  
ATOM   1530  O33  PE    33      26.046  31.398  62.653  1.00  0.00           O  
ATOM   1531  O34  PE    33      26.785  31.604  65.070  1.00  0.00           O  
ATOM   1532  O21  PE    33      28.346  28.555  61.883  1.00  0.00           O  
ATOM   1533  C21  PE    33      29.315  28.301  61.009  1.00  0.00           C  
ATOM   1534  O22  PE    33      30.214  27.530  61.201  1.00  0.00           O  
ATOM   1535  C12  OL    34      29.377  29.195  59.827  1.00  0.00           C  
ATOM   1536  H2R  OL    34      30.070  29.987  60.093  1.00  0.00           H  
ATOM   1537  H2S  OL    34      29.802  28.635  58.992  1.00  0.00           H  
ATOM   1538  C13  OL    34      28.029  29.780  59.425  1.00  0.00           C  
ATOM   1539  H3R  OL    34      27.338  28.978  59.192  1.00  0.00           H  
ATOM   1540  H3S  OL    34      27.595  30.368  60.236  1.00  0.00           H  
ATOM   1541  C14  OL    34      28.249  30.638  58.188  1.00  0.00           C  
ATOM   1542  H4R  OL    34      28.866  31.499  58.449  1.00  0.00           H  
ATOM   1543  H4S  OL    34      28.778  30.058  57.430  1.00  0.00           H  
ATOM   1544  C15  OL    34      26.924  31.102  57.613  1.00  0.00           C  
ATOM   1545  H5R  OL    34      26.222  30.270  57.554  1.00  0.00           H  
ATOM   1546  H5S  OL    34      26.490  31.831  58.299  1.00  0.00           H  
ATOM   1547  C16  OL    34      27.129  31.676  56.203  1.00  0.00           C  
ATOM   1548  H6R  OL    34      27.687  30.969  55.592  1.00  0.00           H  
ATOM   1549  H6S  OL    34      26.132  31.720  55.783  1.00  0.00           H  
ATOM   1550  C17  OL    34      27.843  33.057  56.214  1.00  0.00           C  
ATOM   1551  H7R  OL    34      27.251  33.729  56.842  1.00  0.00           H  
ATOM   1552  H7S  OL    34      28.789  32.935  56.738  1.00  0.00           H  
ATOM   1553  C18  OL    34      28.141  33.817  54.882  1.00  0.00           C  
ATOM   1554  H8R  OL    34      27.264  34.355  54.559  1.00  0.00           H  
ATOM   1555  H8S  OL    34      28.827  34.614  55.153  1.00  0.00           H  
ATOM   1556  C19  OL    34      28.788  33.036  53.738  1.00  0.00           C  
ATOM   1557  H9R  OL    34      29.600  32.393  54.032  1.00  0.00           H  
ATOM   1558 C110  OL    34      28.542  33.109  52.431  1.00  0.00           C  
ATOM   1559 H10R  OL    34      29.047  32.442  51.743  1.00  0.00           H  
ATOM   1560 C111  OL    34      27.390  33.775  51.796  1.00  0.00           C  
ATOM   1561 H11R  OL    34      27.046  32.794  51.566  1.00  0.00           H  
ATOM   1562 H11S  OL    34      26.752  34.301  52.508  1.00  0.00           H  
ATOM   1563 C112  OL    34      27.323  34.333  50.358  1.00  0.00           C  
ATOM   1564 H12R  OL    34      28.072  35.066  50.243  1.00  0.00           H  
ATOM   1565 H12S  OL    34      27.594  33.514  49.686  1.00  0.00           H  
ATOM   1566 C113  OL    34      26.029  35.059  49.859  1.00  0.00           C  
ATOM   1567 H13R  OL    34      25.059  34.608  49.973  1.00  0.00           H  
ATOM   1568 H13S  OL    34      25.780  35.855  50.509  1.00  0.00           H  
ATOM   1569 C114  OL    34      26.056  35.397  48.377  1.00  0.00           C  
ATOM   1570 H14R  OL    34      25.042  35.526  48.041  1.00  0.00           H  
ATOM   1571 H14S  OL    34      26.519  36.351  48.274  1.00  0.00           H  
ATOM   1572 C115  OL    34      26.763  34.430  47.424  1.00  0.00           C  
ATOM   1573 H15R  OL    34      27.779  34.221  47.703  1.00  0.00           H  
ATOM   1574 H15S  OL    34      26.418  33.424  47.432  1.00  0.00           H  
ATOM   1575 C116  OL    34      26.682  35.003  46.019  1.00  0.00           C  
ATOM   1576 H16R  OL    34      27.463  35.717  45.881  1.00  0.00           H  
ATOM   1577 H16S  OL    34      26.694  34.174  45.335  1.00  0.00           H  
ATOM   1578 C117  OL    34      25.483  35.606  45.471  1.00  0.00           C  
ATOM   1579 H17R  OL    34      24.955  34.756  45.627  1.00  0.00           H  
ATOM   1580 H17S  OL    34      25.079  36.397  46.045  1.00  0.00           H  
ATOM   1581 C118  OL    34      25.499  35.885  43.994  1.00  0.00           C  
ATOM   1582 H18R  OL    34      24.570  36.309  43.629  1.00  0.00           H  
ATOM   1583 H18S  OL    34      25.733  35.022  43.372  1.00  0.00           H  
ATOM   1584 H18T  OL    34      26.293  36.559  43.882  1.00  0.00           H  
TER    1585       OL    34 
ATOM   1585 C116  PA    35      32.067  60.655  45.776  1.00  0.00           C  
ATOM   1586 H16R  PA    35      31.722  59.693  45.409  1.00  0.00           H  
ATOM   1587 H16S  PA    35      32.575  61.189  44.972  1.00  0.00           H  
ATOM   1588 H16T  PA    35      31.204  61.248  46.048  1.00  0.00           H  
ATOM   1589 C115  PA    35      32.989  60.460  46.987  1.00  0.00           C  
ATOM   1590 H15R  PA    35      33.863  59.881  46.698  1.00  0.00           H  
ATOM   1591 H15S  PA    35      32.455  59.935  47.780  1.00  0.00           H  
ATOM   1592 C114  PA    35      33.450  61.815  47.493  1.00  0.00           C  
ATOM   1593 H14R  PA    35      32.592  62.337  47.819  1.00  0.00           H  
ATOM   1594 H14S  PA    35      33.817  62.416  46.663  1.00  0.00           H  
ATOM   1595 C113  PA    35      34.499  61.834  48.598  1.00  0.00           C  
ATOM   1596 H13R  PA    35      34.696  62.886  48.678  1.00  0.00           H  
ATOM   1597 H13S  PA    35      35.388  61.317  48.237  1.00  0.00           H  
ATOM   1598 C112  PA    35      34.163  61.339  50.016  1.00  0.00           C  
ATOM   1599 H12R  PA    35      33.621  60.402  49.933  1.00  0.00           H  
ATOM   1600 H12S  PA    35      33.495  62.049  50.514  1.00  0.00           H  
ATOM   1601 C111  PA    35      35.463  61.146  50.854  1.00  0.00           C  
ATOM   1602 H11R  PA    35      35.867  62.100  51.143  1.00  0.00           H  
ATOM   1603 H11S  PA    35      36.224  60.657  50.251  1.00  0.00           H  
ATOM   1604 C110  PA    35      35.226  60.307  52.106  1.00  0.00           C  
ATOM   1605 H10R  PA    35      35.113  59.309  51.769  1.00  0.00           H  
ATOM   1606 H10S  PA    35      34.336  60.697  52.605  1.00  0.00           H  
ATOM   1607  C19  PA    35      36.288  59.964  53.123  1.00  0.00           C  
ATOM   1608  H9R  PA    35      37.248  59.871  52.634  1.00  0.00           H  
ATOM   1609  H9S  PA    35      36.063  59.033  53.636  1.00  0.00           H  
ATOM   1610  C18  PA    35      36.291  61.023  54.145  1.00  0.00           C  
ATOM   1611  H8R  PA    35      35.306  61.177  54.577  1.00  0.00           H  
ATOM   1612  H8S  PA    35      36.593  61.871  53.550  1.00  0.00           H  
ATOM   1613  C17  PA    35      37.254  60.765  55.253  1.00  0.00           C  
ATOM   1614  H7R  PA    35      38.187  60.444  54.809  1.00  0.00           H  
ATOM   1615  H7S  PA    35      36.968  59.939  55.879  1.00  0.00           H  
ATOM   1616  C16  PA    35      37.434  61.992  56.110  1.00  0.00           C  
ATOM   1617  H6R  PA    35      37.869  62.867  55.628  1.00  0.00           H  
ATOM   1618  H6S  PA    35      38.069  61.606  56.863  1.00  0.00           H  
ATOM   1619  C15  PA    35      36.501  62.511  57.050  1.00  0.00           C  
ATOM   1620  H5R  PA    35      35.745  63.148  56.687  1.00  0.00           H  
ATOM   1621  H5S  PA    35      37.132  63.138  57.638  1.00  0.00           H  
ATOM   1622  C14  PA    35      36.027  61.516  57.983  1.00  0.00           C  
ATOM   1623  H4R  PA    35      36.308  61.835  58.986  1.00  0.00           H  
ATOM   1624  H4S  PA    35      36.481  60.564  57.793  1.00  0.00           H  
ATOM   1625  C13  PA    35      34.568  61.410  57.804  1.00  0.00           C  
ATOM   1626  H3R  PA    35      34.290  61.082  56.812  1.00  0.00           H  
ATOM   1627  H3S  PA    35      33.901  62.272  57.964  1.00  0.00           H  
ATOM   1628  C12  PA    35      34.535  60.445  58.952  1.00  0.00           C  
ATOM   1629  H2R  PA    35      34.341  60.965  59.907  1.00  0.00           H  
ATOM   1630  H2S  PA    35      33.670  60.408  58.441  1.00  0.00           H  
ATOM   1631  C11  PE    36      34.052  59.056  58.826  1.00  0.00           C  
ATOM   1632  O12  PE    36      34.247  58.420  57.823  1.00  0.00           O  
ATOM   1633  O11  PE    36      33.230  58.753  59.846  1.00  0.00           O  
ATOM   1634  C1   PE    36      32.412  57.556  59.829  1.00  0.00           C  
ATOM   1635  HR   PE    36      32.298  57.145  58.827  1.00  0.00           H  
ATOM   1636  HS   PE    36      31.410  57.748  60.248  1.00  0.00           H  
ATOM   1637  C2   PE    36      33.233  56.618  60.655  1.00  0.00           C  
ATOM   1638  HX   PE    36      32.828  55.618  60.520  1.00  0.00           H  
ATOM   1639  C3   PE    36      33.193  57.059  62.112  1.00  0.00           C  
ATOM   1640  HA   PE    36      32.262  56.748  62.587  1.00  0.00           H  
ATOM   1641  HB   PE    36      33.276  58.147  62.167  1.00  0.00           H  
ATOM   1642  O31  PE    36      34.336  56.513  62.787  1.00  0.00           O  
ATOM   1643  P31  PE    36      34.829  57.186  64.107  1.00  0.00           P  
ATOM   1644  O32  PE    36      35.613  58.471  63.552  1.00  0.00           O  
ATOM   1645  C31  PE    36      37.015  58.355  63.245  1.00  0.00           C  
ATOM   1646  H1A  PE    36      37.151  57.491  62.589  1.00  0.00           H  
ATOM   1647  H1B  PE    36      37.569  58.186  64.171  1.00  0.00           H  
ATOM   1648  C32  PE    36      37.508  59.645  62.570  1.00  0.00           C  
ATOM   1649  H2A  PE    36      37.556  60.459  63.299  1.00  0.00           H  
ATOM   1650  H2B  PE    36      38.511  59.482  62.165  1.00  0.00           H  
ATOM   1651  N31  PE    36      36.603  60.099  61.456  1.00  0.00           N  
ATOM   1652 HN1A  PE    36      36.364  59.307  60.836  1.00  0.00           H  
ATOM   1653 HN1B  PE    36      35.716  60.426  61.885  1.00  0.00           H  
ATOM   1654 HN1C  PE    36      37.019  60.864  60.902  1.00  0.00           H  
ATOM   1655  O33  PE    36      33.648  57.640  64.872  1.00  0.00           O  
ATOM   1656  O34  PE    36      35.817  56.277  64.729  1.00  0.00           O  
ATOM   1657  O21  PE    36      34.612  56.794  60.202  1.00  0.00           O  
ATOM   1658  C21  PE    36      35.092  55.894  59.370  1.00  0.00           C  
ATOM   1659  O22  PE    36      34.583  54.813  59.270  1.00  0.00           O  
ATOM   1660  C12  OL    37      36.303  56.378  58.604  1.00  0.00           C  
ATOM   1661  H2R  OL    37      36.727  55.535  58.065  1.00  0.00           H  
ATOM   1662  H2S  OL    37      36.009  57.088  57.845  1.00  0.00           H  
ATOM   1663  C13  OL    37      37.339  57.092  59.487  1.00  0.00           C  
ATOM   1664  H3R  OL    37      36.871  57.732  60.221  1.00  0.00           H  
ATOM   1665  H3S  OL    37      37.838  56.373  60.095  1.00  0.00           H  
ATOM   1666  C14  OL    37      38.372  57.911  58.695  1.00  0.00           C  
ATOM   1667  H4R  OL    37      37.885  58.725  58.178  1.00  0.00           H  
ATOM   1668  H4S  OL    37      39.069  58.339  59.405  1.00  0.00           H  
ATOM   1669  C15  OL    37      39.163  57.087  57.689  1.00  0.00           C  
ATOM   1670  H5R  OL    37      40.220  57.298  57.695  1.00  0.00           H  
ATOM   1671  H5S  OL    37      38.994  56.086  58.014  1.00  0.00           H  
ATOM   1672  C16  OL    37      38.780  57.182  56.235  1.00  0.00           C  
ATOM   1673  H6R  OL    37      37.886  56.573  56.091  1.00  0.00           H  
ATOM   1674  H6S  OL    37      38.566  58.213  55.991  1.00  0.00           H  
ATOM   1675  C17  OL    37      39.871  56.686  55.274  1.00  0.00           C  
ATOM   1676  H7R  OL    37      40.550  57.452  55.055  1.00  0.00           H  
ATOM   1677  H7S  OL    37      40.548  55.928  55.686  1.00  0.00           H  
ATOM   1678  C18  OL    37      39.188  56.220  53.990  1.00  0.00           C  
ATOM   1679  H8R  OL    37      39.965  55.910  53.302  1.00  0.00           H  
ATOM   1680  H8S  OL    37      38.575  55.356  54.216  1.00  0.00           H  
ATOM   1681  C19  OL    37      38.304  57.223  53.347  1.00  0.00           C  
ATOM   1682  H9R  OL    37      37.619  57.722  54.006  1.00  0.00           H  
ATOM   1683 C110  OL    37      38.283  57.448  52.052  1.00  0.00           C  
ATOM   1684 H10R  OL    37      37.578  58.129  51.605  1.00  0.00           H  
ATOM   1685 C111  OL    37      39.196  56.793  51.098  1.00  0.00           C  
ATOM   1686 H11R  OL    37      40.187  56.644  51.440  1.00  0.00           H  
ATOM   1687 H11S  OL    37      38.864  55.810  50.996  1.00  0.00           H  
ATOM   1688 C112  OL    37      39.277  57.533  49.803  1.00  0.00           C  
ATOM   1689 H12R  OL    37      39.723  58.496  50.016  1.00  0.00           H  
ATOM   1690 H12S  OL    37      40.040  56.974  49.270  1.00  0.00           H  
ATOM   1691 C113  OL    37      37.920  57.628  48.999  1.00  0.00           C  
ATOM   1692 H13R  OL    37      37.513  56.667  48.696  1.00  0.00           H  
ATOM   1693 H13S  OL    37      37.170  58.138  49.561  1.00  0.00           H  
ATOM   1694 C114  OL    37      38.147  58.325  47.703  1.00  0.00           C  
ATOM   1695 H14R  OL    37      38.621  59.243  47.912  1.00  0.00           H  
ATOM   1696 H14S  OL    37      38.888  57.633  47.452  1.00  0.00           H  
ATOM   1697 C115  OL    37      37.209  58.467  46.476  1.00  0.00           C  
ATOM   1698 H15R  OL    37      36.900  57.454  46.222  1.00  0.00           H  
ATOM   1699 H15S  OL    37      36.359  59.026  46.834  1.00  0.00           H  
ATOM   1700 C116  OL    37      37.662  59.100  45.099  1.00  0.00           C  
ATOM   1701 H16R  OL    37      38.407  58.440  44.662  1.00  0.00           H  
ATOM   1702 H16S  OL    37      36.818  59.048  44.427  1.00  0.00           H  
ATOM   1703 C117  OL    37      38.193  60.559  44.954  1.00  0.00           C  
ATOM   1704 H17R  OL    37      39.264  60.653  45.148  1.00  0.00           H  
ATOM   1705 H17S  OL    37      38.198  60.907  43.928  1.00  0.00           H  
ATOM   1706 C118  OL    37      37.346  61.519  45.790  1.00  0.00           C  
ATOM   1707 H18R  OL    37      37.752  62.509  45.645  1.00  0.00           H  
ATOM   1708 H18S  OL    37      37.404  61.270  46.857  1.00  0.00           H  
ATOM   1709 H18T  OL    37      36.316  61.521  45.480  1.00  0.00           H  
TER    1710       OL    37 
ATOM   1710 C116  PA    38      20.340  52.062  45.813  1.00  0.00           C  
ATOM   1711 H16R  PA    38      19.488  52.723  45.651  1.00  0.00           H  
ATOM   1712 H16S  PA    38      20.052  51.038  45.579  1.00  0.00           H  
ATOM   1713 H16T  PA    38      21.118  52.340  45.106  1.00  0.00           H  
ATOM   1714 C115  PA    38      20.811  52.207  47.270  1.00  0.00           C  
ATOM   1715 H15R  PA    38      20.070  51.815  47.953  1.00  0.00           H  
ATOM   1716 H15S  PA    38      20.914  53.256  47.475  1.00  0.00           H  
ATOM   1717 C114  PA    38      22.177  51.590  47.513  1.00  0.00           C  
ATOM   1718 H14R  PA    38      22.717  52.082  46.728  1.00  0.00           H  
ATOM   1719 H14S  PA    38      22.156  50.522  47.267  1.00  0.00           H  
ATOM   1720 C113  PA    38      22.880  51.919  48.894  1.00  0.00           C  
ATOM   1721 H13R  PA    38      22.450  52.770  49.373  1.00  0.00           H  
ATOM   1722 H13S  PA    38      23.852  52.205  48.694  1.00  0.00           H  
ATOM   1723 C112  PA    38      22.994  50.754  49.851  1.00  0.00           C  
ATOM   1724 H12R  PA    38      23.540  49.982  49.370  1.00  0.00           H  
ATOM   1725 H12S  PA    38      21.997  50.683  49.538  1.00  0.00           H  
ATOM   1726 C111  PA    38      23.162  50.477  51.437  1.00  0.00           C  
ATOM   1727 H11R  PA    38      23.248  51.473  51.853  1.00  0.00           H  
ATOM   1728 H11S  PA    38      24.095  50.024  51.522  1.00  0.00           H  
ATOM   1729 C110  PA    38      22.249  49.584  52.514  1.00  0.00           C  
ATOM   1730 H10R  PA    38      21.210  49.874  52.550  1.00  0.00           H  
ATOM   1731 H10S  PA    38      22.661  49.863  53.439  1.00  0.00           H  
ATOM   1732  C19  PA    38      21.671  48.135  52.653  1.00  0.00           C  
ATOM   1733  H9R  PA    38      21.696  47.476  51.801  1.00  0.00           H  
ATOM   1734  H9S  PA    38      20.602  48.112  52.933  1.00  0.00           H  
ATOM   1735  C18  PA    38      22.493  47.509  53.655  1.00  0.00           C  
ATOM   1736  H8R  PA    38      22.561  48.181  54.506  1.00  0.00           H  
ATOM   1737  H8S  PA    38      23.453  47.412  53.156  1.00  0.00           H  
ATOM   1738  C17  PA    38      21.841  46.203  54.042  1.00  0.00           C  
ATOM   1739  H7R  PA    38      21.687  45.553  53.175  1.00  0.00           H  
ATOM   1740  H7S  PA    38      20.873  46.391  54.514  1.00  0.00           H  
ATOM   1741  C16  PA    38      22.826  45.628  55.030  1.00  0.00           C  
ATOM   1742  H6R  PA    38      22.368  44.786  55.542  1.00  0.00           H  
ATOM   1743  H6S  PA    38      23.063  46.394  55.770  1.00  0.00           H  
ATOM   1744  C15  PA    38      24.112  45.202  54.320  1.00  0.00           C  
ATOM   1745  H5R  PA    38      24.674  46.027  53.886  1.00  0.00           H  
ATOM   1746  H5S  PA    38      23.862  44.513  53.506  1.00  0.00           H  
ATOM   1747  C14  PA    38      25.002  44.527  55.338  1.00  0.00           C  
ATOM   1748  H4R  PA    38      25.799  44.075  54.763  1.00  0.00           H  
ATOM   1749  H4S  PA    38      24.398  43.752  55.823  1.00  0.00           H  
ATOM   1750  C13  PA    38      25.644  45.385  56.407  1.00  0.00           C  
ATOM   1751  H3R  PA    38      24.859  45.998  56.799  1.00  0.00           H  
ATOM   1752  H3S  PA    38      26.460  45.955  55.968  1.00  0.00           H  
ATOM   1753  C12  PA    38      26.170  44.559  57.559  1.00  0.00           C  
ATOM   1754  H2R  PA    38      26.960  43.930  57.168  1.00  0.00           H  
ATOM   1755  H2S  PA    38      25.327  44.017  57.977  1.00  0.00           H  
ATOM   1756  C11  PE    39      26.727  45.272  58.722  1.00  0.00           C  
ATOM   1757  O12  PE    39      27.674  46.014  58.637  1.00  0.00           O  
ATOM   1758  O11  PE    39      26.045  44.975  59.850  1.00  0.00           O  
ATOM   1759  C1   PE    39      26.164  45.913  60.932  1.00  0.00           C  
ATOM   1760  HR   PE    39      26.972  46.617  60.718  1.00  0.00           H  
ATOM   1761  HS   PE    39      26.422  45.370  61.836  1.00  0.00           H  
ATOM   1762  C2   PE    39      24.837  46.700  61.131  1.00  0.00           C  
ATOM   1763  HX   PE    39      25.037  47.540  61.798  1.00  0.00           H  
ATOM   1764  C3   PE    39      23.620  45.899  61.632  1.00  0.00           C  
ATOM   1765  HA   PE    39      23.875  45.431  62.578  1.00  0.00           H  
ATOM   1766  HB   PE    39      23.383  45.137  60.885  1.00  0.00           H  
ATOM   1767  O31  PE    39      22.411  46.704  61.827  1.00  0.00           O  
ATOM   1768  P31  PE    39      22.405  48.137  62.563  1.00  0.00           P  
ATOM   1769  O32  PE    39      23.425  47.842  63.765  1.00  0.00           O  
ATOM   1770  C31  PE    39      24.254  48.923  64.233  1.00  0.00           C  
ATOM   1771  H1A  PE    39      23.631  49.661  64.742  1.00  0.00           H  
ATOM   1772  H1B  PE    39      24.757  49.403  63.385  1.00  0.00           H  
ATOM   1773  C32  PE    39      25.291  48.347  65.188  1.00  0.00           C  
ATOM   1774  H2A  PE    39      25.836  49.148  65.686  1.00  0.00           H  
ATOM   1775  H2B  PE    39      24.795  47.735  65.942  1.00  0.00           H  
ATOM   1776  N31  PE    39      26.303  47.478  64.511  1.00  0.00           N  
ATOM   1777 HN1A  PE    39      25.827  46.722  64.000  1.00  0.00           H  
ATOM   1778 HN1B  PE    39      26.879  48.049  63.873  1.00  0.00           H  
ATOM   1779 HN1C  PE    39      26.909  47.074  65.257  1.00  0.00           H  
ATOM   1780  O33  PE    39      23.035  49.142  61.697  1.00  0.00           O  
ATOM   1781  O34  PE    39      21.086  48.373  63.191  1.00  0.00           O  
ATOM   1782  O21  PE    39      24.436  47.170  59.877  1.00  0.00           O  
ATOM   1783  C21  PE    39      25.091  48.226  59.461  1.00  0.00           C  
ATOM   1784  O22  PE    39      26.000  48.798  60.045  1.00  0.00           O  
ATOM   1785  C12  OL    40      24.587  48.435  58.103  1.00  0.00           C  
ATOM   1786  H2R  OL    40      25.030  47.718  57.451  1.00  0.00           H  
ATOM   1787  H2S  OL    40      23.504  48.454  58.040  1.00  0.00           H  
ATOM   1788  C13  OL    40      25.057  49.688  57.650  1.00  0.00           C  
ATOM   1789  H3R  OL    40      24.542  50.476  58.208  1.00  0.00           H  
ATOM   1790  H3S  OL    40      26.126  49.752  57.835  1.00  0.00           H  
ATOM   1791  C14  OL    40      24.797  49.765  56.194  1.00  0.00           C  
ATOM   1792  H4R  OL    40      23.768  49.876  55.875  1.00  0.00           H  
ATOM   1793  H4S  OL    40      25.113  50.762  56.273  1.00  0.00           H  
ATOM   1794  C15  OL    40      25.715  48.904  55.256  1.00  0.00           C  
ATOM   1795  H5R  OL    40      26.698  49.116  55.649  1.00  0.00           H  
ATOM   1796  H5S  OL    40      25.515  47.872  55.409  1.00  0.00           H  
ATOM   1797  C16  OL    40      25.723  49.092  53.710  1.00  0.00           C  
ATOM   1798  H6R  OL    40      24.768  49.461  53.345  1.00  0.00           H  
ATOM   1799  H6S  OL    40      26.413  49.879  53.669  1.00  0.00           H  
ATOM   1800  C17  OL    40      26.519  48.335  52.644  1.00  0.00           C  
ATOM   1801  H7R  OL    40      27.587  48.529  52.732  1.00  0.00           H  
ATOM   1802  H7S  OL    40      26.393  47.283  52.770  1.00  0.00           H  
ATOM   1803  C18  OL    40      26.150  48.771  51.221  1.00  0.00           C  
ATOM   1804  H8R  OL    40      25.151  48.467  50.985  1.00  0.00           H  
ATOM   1805  H8S  OL    40      26.105  49.840  51.122  1.00  0.00           H  
ATOM   1806  C19  OL    40      27.144  48.276  50.222  1.00  0.00           C  
ATOM   1807  H9R  OL    40      28.043  48.868  50.093  1.00  0.00           H  
ATOM   1808 C110  OL    40      26.900  47.304  49.372  1.00  0.00           C  
ATOM   1809 H10R  OL    40      27.615  47.117  48.581  1.00  0.00           H  
ATOM   1810 C111  OL    40      25.869  46.236  49.562  1.00  0.00           C  
ATOM   1811 H11R  OL    40      26.357  45.350  49.956  1.00  0.00           H  
ATOM   1812 H11S  OL    40      25.172  46.506  50.347  1.00  0.00           H  
ATOM   1813 C112  OL    40      25.214  45.834  48.222  1.00  0.00           C  
ATOM   1814 H12R  OL    40      26.005  45.376  47.635  1.00  0.00           H  
ATOM   1815 H12S  OL    40      24.473  45.067  48.442  1.00  0.00           H  
ATOM   1816 C113  OL    40      24.610  46.955  47.329  1.00  0.00           C  
ATOM   1817 H13R  OL    40      23.812  47.494  47.751  1.00  0.00           H  
ATOM   1818 H13S  OL    40      25.371  47.689  47.146  1.00  0.00           H  
ATOM   1819 C114  OL    40      23.870  46.600  46.061  1.00  0.00           C  
ATOM   1820 H14R  OL    40      24.559  46.089  45.402  1.00  0.00           H  
ATOM   1821 H14S  OL    40      23.032  45.941  46.311  1.00  0.00           H  
ATOM   1822 C115  OL    40      23.322  47.900  45.421  1.00  0.00           C  
ATOM   1823 H15R  OL    40      22.412  48.207  45.909  1.00  0.00           H  
ATOM   1824 H15S  OL    40      24.021  48.724  45.572  1.00  0.00           H  
ATOM   1825 C116  OL    40      23.007  47.770  43.935  1.00  0.00           C  
ATOM   1826 H16R  OL    40      22.568  48.707  43.586  1.00  0.00           H  
ATOM   1827 H16S  OL    40      23.950  47.627  43.409  1.00  0.00           H  
ATOM   1828 C117  OL    40      22.061  46.600  43.612  1.00  0.00           C  
ATOM   1829 H17R  OL    40      21.983  46.517  42.528  1.00  0.00           H  
ATOM   1830 H17S  OL    40      22.502  45.669  43.973  1.00  0.00           H  
ATOM   1831 C118  OL    40      20.648  46.743  44.202  1.00  0.00           C  
ATOM   1832 H18R  OL    40      20.055  45.861  43.953  1.00  0.00           H  
ATOM   1833 H18S  OL    40      20.146  47.621  43.794  1.00  0.00           H  
ATOM   1834 H18T  OL    40      20.680  46.831  45.290  1.00  0.00           H  
TER    1835       OL    40 
ATOM   1835  C1  CHL    41      49.471  54.326  59.849  1.00  0.00           C  
ATOM   1836  H11 CHL    41      48.620  53.660  59.910  1.00  0.00           H  
ATOM   1837  H12 CHL    41      49.030  55.256  59.596  1.00  0.00           H  
ATOM   1838  C2  CHL    41      50.110  54.439  61.269  1.00  0.00           C  
ATOM   1839  H21 CHL    41      50.946  55.140  61.325  1.00  0.00           H  
ATOM   1840  H22 CHL    41      49.376  54.832  61.968  1.00  0.00           H  
ATOM   1841  C3  CHL    41      50.545  53.047  61.739  1.00  0.00           C  
ATOM   1842  H31 CHL    41      49.639  52.467  61.901  1.00  0.00           H  
ATOM   1843  C4  CHL    41      51.405  52.296  60.706  1.00  0.00           C  
ATOM   1844  H41 CHL    41      52.459  52.526  60.867  1.00  0.00           H  
ATOM   1845  H42 CHL    41      51.288  51.241  60.950  1.00  0.00           H  
ATOM   1846  C5  CHL    41      51.079  52.506  59.223  1.00  0.00           C  
ATOM   1847  C6  CHL    41      51.411  51.509  58.420  1.00  0.00           C  
ATOM   1848  H61 CHL    41      51.691  50.550  58.856  1.00  0.00           H  
ATOM   1849  C7  CHL    41      51.311  51.548  56.914  1.00  0.00           C  
ATOM   1850  H71 CHL    41      52.235  51.247  56.455  1.00  0.00           H  
ATOM   1851  H72 CHL    41      50.733  50.752  56.503  1.00  0.00           H  
ATOM   1852  C8  CHL    41      50.837  52.897  56.372  1.00  0.00           C  
ATOM   1853  H81 CHL    41      51.792  53.365  56.241  1.00  0.00           H  
ATOM   1854  C9  CHL    41      49.916  53.814  57.268  1.00  0.00           C  
ATOM   1855  H91 CHL    41      48.864  53.548  57.317  1.00  0.00           H  
ATOM   1856  C10 CHL    41      50.448  53.836  58.732  1.00  0.00           C  
ATOM   1857  C11 CHL    41      49.804  55.181  56.535  1.00  0.00           C  
ATOM   1858 H111 CHL    41      49.181  55.800  57.107  1.00  0.00           H  
ATOM   1859 H112 CHL    41      50.735  55.729  56.441  1.00  0.00           H  
ATOM   1860  C12 CHL    41      49.234  55.057  55.131  1.00  0.00           C  
ATOM   1861 H121 CHL    41      48.205  54.736  55.202  1.00  0.00           H  
ATOM   1862 H122 CHL    41      49.233  56.042  54.687  1.00  0.00           H  
ATOM   1863  C13 CHL    41      50.074  54.107  54.274  1.00  0.00           C  
ATOM   1864  C14 CHL    41      50.195  52.788  55.003  1.00  0.00           C  
ATOM   1865 H141 CHL    41      49.205  52.510  55.206  1.00  0.00           H  
ATOM   1866  C15 CHL    41      50.699  51.773  53.988  1.00  0.00           C  
ATOM   1867 H151 CHL    41      51.769  51.903  53.864  1.00  0.00           H  
ATOM   1868 H152 CHL    41      50.506  50.733  54.251  1.00  0.00           H  
ATOM   1869  C16 CHL    41      49.917  52.185  52.736  1.00  0.00           C  
ATOM   1870 H161 CHL    41      50.573  52.119  51.873  1.00  0.00           H  
ATOM   1871 H162 CHL    41      49.057  51.530  52.577  1.00  0.00           H  
ATOM   1872  C17 CHL    41      49.397  53.631  52.982  1.00  0.00           C  
ATOM   1873 H171 CHL    41      48.321  53.549  53.192  1.00  0.00           H  
ATOM   1874  C18 CHL    41      51.450  54.743  54.014  1.00  0.00           C  
ATOM   1875 H181 CHL    41      52.008  54.163  53.283  1.00  0.00           H  
ATOM   1876 H182 CHL    41      52.052  54.857  54.906  1.00  0.00           H  
ATOM   1877 H183 CHL    41      51.292  55.746  53.656  1.00  0.00           H  
ATOM   1878  C19 CHL    41      51.534  54.822  58.579  1.00  0.00           C  
ATOM   1879 H191 CHL    41      52.240  54.523  57.821  1.00  0.00           H  
ATOM   1880 H192 CHL    41      51.876  54.725  59.533  1.00  0.00           H  
ATOM   1881 H193 CHL    41      51.298  55.861  58.437  1.00  0.00           H  
ATOM   1882  C20 CHL    41      49.595  54.549  51.758  1.00  0.00           C  
ATOM   1883 H201 CHL    41      50.637  54.648  51.480  1.00  0.00           H  
ATOM   1884  C21 CHL    41      49.037  55.946  52.037  1.00  0.00           C  
ATOM   1885 H211 CHL    41      49.586  56.525  52.763  1.00  0.00           H  
ATOM   1886 H212 CHL    41      48.075  55.726  52.439  1.00  0.00           H  
ATOM   1887 H213 CHL    41      48.939  56.595  51.167  1.00  0.00           H  
ATOM   1888  C22 CHL    41      48.861  53.857  50.621  1.00  0.00           C  
ATOM   1889 H221 CHL    41      49.534  53.189  50.084  1.00  0.00           H  
ATOM   1890 H222 CHL    41      48.058  53.247  51.029  1.00  0.00           H  
ATOM   1891  C23 CHL    41      48.255  54.858  49.669  1.00  0.00           C  
ATOM   1892 H231 CHL    41      47.486  55.406  50.187  1.00  0.00           H  
ATOM   1893 H232 CHL    41      48.995  55.561  49.326  1.00  0.00           H  
ATOM   1894  C24 CHL    41      47.459  54.174  48.627  1.00  0.00           C  
ATOM   1895 H241 CHL    41      47.451  53.182  48.953  1.00  0.00           H  
ATOM   1896 H242 CHL    41      46.504  54.613  48.746  1.00  0.00           H  
ATOM   1897  C25 CHL    41      47.852  54.134  47.200  1.00  0.00           C  
ATOM   1898 H251 CHL    41      48.449  53.309  46.970  1.00  0.00           H  
ATOM   1899  C26 CHL    41      48.437  55.407  46.853  1.00  0.00           C  
ATOM   1900 H261 CHL    41      48.846  55.342  45.855  1.00  0.00           H  
ATOM   1901 H262 CHL    41      49.136  55.899  47.502  1.00  0.00           H  
ATOM   1902 H263 CHL    41      47.543  55.998  46.941  1.00  0.00           H  
ATOM   1903  C27 CHL    41      46.788  53.877  46.220  1.00  0.00           C  
ATOM   1904 H271 CHL    41      47.205  53.391  45.342  1.00  0.00           H  
ATOM   1905 H272 CHL    41      46.306  54.803  45.937  1.00  0.00           H  
ATOM   1906 H273 CHL    41      46.116  53.196  46.688  1.00  0.00           H  
ATOM   1907  O1  CHL    41      51.274  53.140  62.965  1.00  0.00           O  
ATOM   1908  HO1 CHL    41      51.680  52.240  63.096  1.00  0.00           H  
TER    1909      CHL    41 
ATOM   1909 C116  PA    42      59.553  31.988  42.401  1.00  0.00           C  
ATOM   1910 H16R  PA    42      59.443  31.779  41.342  1.00  0.00           H  
ATOM   1911 H16S  PA    42      60.359  31.434  42.830  1.00  0.00           H  
ATOM   1912 H16T  PA    42      59.935  33.005  42.346  1.00  0.00           H  
ATOM   1913 C115  PA    42      58.200  31.753  43.203  1.00  0.00           C  
ATOM   1914 H15R  PA    42      57.903  30.743  43.172  1.00  0.00           H  
ATOM   1915 H15S  PA    42      57.440  32.292  42.663  1.00  0.00           H  
ATOM   1916 C114  PA    42      58.091  32.268  44.615  1.00  0.00           C  
ATOM   1917 H14R  PA    42      58.756  32.958  44.306  1.00  0.00           H  
ATOM   1918 H14S  PA    42      58.738  31.850  45.354  1.00  0.00           H  
ATOM   1919 C113  PA    42      56.811  32.962  45.202  1.00  0.00           C  
ATOM   1920 H13R  PA    42      56.498  32.304  45.970  1.00  0.00           H  
ATOM   1921 H13S  PA    42      56.019  33.052  44.458  1.00  0.00           H  
ATOM   1922 C112  PA    42      56.816  34.291  45.924  1.00  0.00           C  
ATOM   1923 H12R  PA    42      55.778  34.608  45.856  1.00  0.00           H  
ATOM   1924 H12S  PA    42      57.099  35.101  45.317  1.00  0.00           H  
ATOM   1925 C111  PA    42      57.747  34.126  47.276  1.00  0.00           C  
ATOM   1926 H11R  PA    42      58.552  33.439  47.150  1.00  0.00           H  
ATOM   1927 H11S  PA    42      57.119  33.392  47.642  1.00  0.00           H  
ATOM   1928 C110  PA    42      58.342  35.266  48.344  1.00  0.00           C  
ATOM   1929 H10R  PA    42      57.551  35.860  48.641  1.00  0.00           H  
ATOM   1930 H10S  PA    42      58.902  36.000  47.832  1.00  0.00           H  
ATOM   1931  C19  PA    42      58.533  35.394  49.934  1.00  0.00           C  
ATOM   1932  H9R  PA    42      58.689  36.464  50.054  1.00  0.00           H  
ATOM   1933  H9S  PA    42      59.451  34.851  50.011  1.00  0.00           H  
ATOM   1934  C18  PA    42      57.700  35.099  51.325  1.00  0.00           C  
ATOM   1935  H8R  PA    42      58.252  34.419  51.923  1.00  0.00           H  
ATOM   1936  H8S  PA    42      58.168  35.834  51.837  1.00  0.00           H  
ATOM   1937  C17  PA    42      56.144  35.160  51.893  1.00  0.00           C  
ATOM   1938  H7R  PA    42      55.481  35.758  51.297  1.00  0.00           H  
ATOM   1939  H7S  PA    42      56.154  35.720  52.783  1.00  0.00           H  
ATOM   1940  C16  PA    42      55.142  33.954  52.073  1.00  0.00           C  
ATOM   1941  H6R  PA    42      55.674  33.086  52.162  1.00  0.00           H  
ATOM   1942  H6S  PA    42      54.668  33.629  51.196  1.00  0.00           H  
ATOM   1943  C15  PA    42      54.010  33.885  53.061  1.00  0.00           C  
ATOM   1944  H5R  PA    42      53.265  33.457  52.404  1.00  0.00           H  
ATOM   1945  H5S  PA    42      53.753  34.866  53.380  1.00  0.00           H  
ATOM   1946  C14  PA    42      53.965  32.863  54.191  1.00  0.00           C  
ATOM   1947  H4R  PA    42      54.748  32.205  53.969  1.00  0.00           H  
ATOM   1948  H4S  PA    42      53.045  32.301  54.096  1.00  0.00           H  
ATOM   1949  C13  PA    42      54.070  33.141  55.655  1.00  0.00           C  
ATOM   1950  H3R  PA    42      53.078  33.315  56.010  1.00  0.00           H  
ATOM   1951  H3S  PA    42      54.581  34.082  55.737  1.00  0.00           H  
ATOM   1952  C12  PA    42      54.754  31.960  56.434  1.00  0.00           C  
ATOM   1953  H2R  PA    42      55.683  31.574  56.032  1.00  0.00           H  
ATOM   1954  H2S  PA    42      54.175  31.124  56.373  1.00  0.00           H  
ATOM   1955  C11  PE    43      55.004  32.150  57.866  1.00  0.00           C  
ATOM   1956  O12  PE    43      56.094  32.012  58.373  1.00  0.00           O  
ATOM   1957  O11  PE    43      53.908  32.413  58.558  1.00  0.00           O  
ATOM   1958  C1   PE    43      54.155  33.013  59.843  1.00  0.00           C  
ATOM   1959  HR   PE    43      55.072  32.609  60.276  1.00  0.00           H  
ATOM   1960  HS   PE    43      53.335  32.766  60.513  1.00  0.00           H  
ATOM   1961  C2   PE    43      54.325  34.535  59.638  1.00  0.00           C  
ATOM   1962  HX   PE    43      55.205  34.706  59.020  1.00  0.00           H  
ATOM   1963  C3   PE    43      54.491  35.257  60.975  1.00  0.00           C  
ATOM   1964  HA   PE    43      54.629  36.322  60.778  1.00  0.00           H  
ATOM   1965  HB   PE    43      55.387  34.859  61.453  1.00  0.00           H  
ATOM   1966  O31  PE    43      53.359  35.059  61.865  1.00  0.00           O  
ATOM   1967  P31  PE    43      53.524  35.388  63.422  1.00  0.00           P  
ATOM   1968  O32  PE    43      53.947  36.930  63.381  1.00  0.00           O  
ATOM   1969  C31  PE    43      53.000  37.919  62.919  1.00  0.00           C  
ATOM   1970  H1A  PE    43      51.987  37.497  62.904  1.00  0.00           H  
ATOM   1971  H1B  PE    43      53.266  38.223  61.902  1.00  0.00           H  
ATOM   1972  C32  PE    43      53.039  39.118  63.877  1.00  0.00           C  
ATOM   1973  H2A  PE    43      52.524  38.874  64.811  1.00  0.00           H  
ATOM   1974  H2B  PE    43      54.077  39.371  64.114  1.00  0.00           H  
ATOM   1975  N31  PE    43      52.375  40.336  63.285  1.00  0.00           N  
ATOM   1976 HN1A  PE    43      52.726  40.522  62.333  1.00  0.00           H  
ATOM   1977 HN1B  PE    43      51.346  40.217  63.225  1.00  0.00           H  
ATOM   1978 HN1C  PE    43      52.548  41.196  63.843  1.00  0.00           H  
ATOM   1979  O33  PE    43      52.230  35.356  64.116  1.00  0.00           O  
ATOM   1980  O34  PE    43      54.632  34.568  63.962  1.00  0.00           O  
ATOM   1981  O21  PE    43      53.186  35.062  58.948  1.00  0.00           O  
ATOM   1982  C21  PE    43      53.356  36.049  58.056  1.00  0.00           C  
ATOM   1983  O22  PE    43      54.387  36.646  57.869  1.00  0.00           O  
ATOM   1984  C12  OL    44      52.113  36.249  57.285  1.00  0.00           C  
ATOM   1985  H2R  OL    44      51.941  35.223  57.034  1.00  0.00           H  
ATOM   1986  H2S  OL    44      51.313  36.618  57.936  1.00  0.00           H  
ATOM   1987  C13  OL    44      52.176  36.984  55.933  1.00  0.00           C  
ATOM   1988  H3R  OL    44      52.508  37.994  56.077  1.00  0.00           H  
ATOM   1989  H3S  OL    44      52.848  36.408  55.296  1.00  0.00           H  
ATOM   1990  C14  OL    44      50.832  37.042  55.225  1.00  0.00           C  
ATOM   1991  H4R  OL    44      50.634  36.046  55.375  1.00  0.00           H  
ATOM   1992  H4S  OL    44      50.025  37.439  55.831  1.00  0.00           H  
ATOM   1993  C15  OL    44      50.699  37.457  53.709  1.00  0.00           C  
ATOM   1994  H5R  OL    44      49.638  37.402  53.427  1.00  0.00           H  
ATOM   1995  H5S  OL    44      50.937  38.504  53.658  1.00  0.00           H  
ATOM   1996  C16  OL    44      51.477  36.708  52.570  1.00  0.00           C  
ATOM   1997  H6R  OL    44      51.486  37.309  51.670  1.00  0.00           H  
ATOM   1998  H6S  OL    44      52.488  36.485  52.891  1.00  0.00           H  
ATOM   1999  C17  OL    44      50.838  35.408  52.147  1.00  0.00           C  
ATOM   2000  H7R  OL    44      51.162  34.789  52.897  1.00  0.00           H  
ATOM   2001  H7S  OL    44      49.750  35.520  52.072  1.00  0.00           H  
ATOM   2002  C18  OL    44      51.209  34.439  51.131  1.00  0.00           C  
ATOM   2003  H8R  OL    44      52.260  34.277  51.052  1.00  0.00           H  
ATOM   2004  H8S  OL    44      50.797  33.480  51.385  1.00  0.00           H  
ATOM   2005  C19  OL    44      50.512  35.018  50.001  1.00  0.00           C  
ATOM   2006  H9R  OL    44      49.446  35.061  50.103  1.00  0.00           H  
ATOM   2007 C110  OL    44      51.146  35.520  48.992  1.00  0.00           C  
ATOM   2008 H10R  OL    44      50.632  35.989  48.173  1.00  0.00           H  
ATOM   2009 C111  OL    44      52.568  35.260  48.813  1.00  0.00           C  
ATOM   2010 H11R  OL    44      52.897  36.141  48.267  1.00  0.00           H  
ATOM   2011 H11S  OL    44      53.158  35.209  49.719  1.00  0.00           H  
ATOM   2012 C112  OL    44      52.886  34.057  47.928  1.00  0.00           C  
ATOM   2013 H12R  OL    44      51.956  33.771  47.528  1.00  0.00           H  
ATOM   2014 H12S  OL    44      53.522  34.426  47.150  1.00  0.00           H  
ATOM   2015 C113  OL    44      53.506  32.753  48.157  1.00  0.00           C  
ATOM   2016 H13R  OL    44      54.546  32.653  48.218  1.00  0.00           H  
ATOM   2017 H13S  OL    44      53.198  32.517  49.112  1.00  0.00           H  
ATOM   2018 C114  OL    44      53.052  31.912  46.994  1.00  0.00           C  
ATOM   2019 H14R  OL    44      52.942  30.983  47.351  1.00  0.00           H  
ATOM   2020 H14S  OL    44      52.131  32.170  46.566  1.00  0.00           H  
ATOM   2021 C115  OL    44      53.863  31.820  45.809  1.00  0.00           C  
ATOM   2022 H15R  OL    44      54.144  32.797  45.543  1.00  0.00           H  
ATOM   2023 H15S  OL    44      54.809  31.547  46.207  1.00  0.00           H  
ATOM   2024 C116  OL    44      53.304  30.872  44.663  1.00  0.00           C  
ATOM   2025 H16R  OL    44      53.895  31.084  43.793  1.00  0.00           H  
ATOM   2026 H16S  OL    44      53.382  29.831  44.906  1.00  0.00           H  
ATOM   2027 C117  OL    44      51.954  30.706  44.090  1.00  0.00           C  
ATOM   2028 H17R  OL    44      51.997  30.117  43.169  1.00  0.00           H  
ATOM   2029 H17S  OL    44      51.230  30.248  44.721  1.00  0.00           H  
ATOM   2030 C118  OL    44      51.380  31.959  43.980  1.00  0.00           C  
ATOM   2031 H18R  OL    44      50.331  31.782  44.071  1.00  0.00           H  
ATOM   2032 H18S  OL    44      51.715  32.328  43.072  1.00  0.00           H  
ATOM   2033 H18T  OL    44      51.718  32.579  44.752  1.00  0.00           H  
TER    2034       OL    44 
ATOM   2034 C116  PA    45      42.092  26.781  46.532  1.00  0.00           C  
ATOM   2035 H16R  PA    45      42.389  26.000  45.849  1.00  0.00           H  
ATOM   2036 H16S  PA    45      42.829  27.585  46.638  1.00  0.00           H  
ATOM   2037 H16T  PA    45      41.153  27.163  46.158  1.00  0.00           H  
ATOM   2038 C115  PA    45      41.967  26.029  47.800  1.00  0.00           C  
ATOM   2039 H15R  PA    45      42.910  25.850  48.284  1.00  0.00           H  
ATOM   2040 H15S  PA    45      41.518  25.061  47.563  1.00  0.00           H  
ATOM   2041 C114  PA    45      41.210  26.827  48.808  1.00  0.00           C  
ATOM   2042 H14R  PA    45      40.209  27.069  48.470  1.00  0.00           H  
ATOM   2043 H14S  PA    45      41.760  27.716  49.114  1.00  0.00           H  
ATOM   2044 C113  PA    45      41.163  25.826  49.899  1.00  0.00           C  
ATOM   2045 H13R  PA    45      42.124  25.740  50.421  1.00  0.00           H  
ATOM   2046 H13S  PA    45      40.824  24.939  49.414  1.00  0.00           H  
ATOM   2047 C112  PA    45      40.096  25.976  50.853  1.00  0.00           C  
ATOM   2048 H12R  PA    45      40.168  25.118  51.512  1.00  0.00           H  
ATOM   2049 H12S  PA    45      39.176  25.855  50.302  1.00  0.00           H  
ATOM   2050 C111  PA    45      40.427  27.368  51.386  1.00  0.00           C  
ATOM   2051 H11R  PA    45      40.224  28.131  50.640  1.00  0.00           H  
ATOM   2052 H11S  PA    45      41.413  27.433  51.817  1.00  0.00           H  
ATOM   2053 C110  PA    45      39.561  27.670  52.467  1.00  0.00           C  
ATOM   2054 H10R  PA    45      38.659  27.672  51.875  1.00  0.00           H  
ATOM   2055 H10S  PA    45      39.565  28.678  52.861  1.00  0.00           H  
ATOM   2056  C19  PA    45      39.751  26.565  53.551  1.00  0.00           C  
ATOM   2057  H9R  PA    45      39.925  25.578  53.214  1.00  0.00           H  
ATOM   2058  H9S  PA    45      38.921  26.067  53.876  1.00  0.00           H  
ATOM   2059  C18  PA    45      40.371  26.988  54.865  1.00  0.00           C  
ATOM   2060  H8R  PA    45      40.138  28.023  55.096  1.00  0.00           H  
ATOM   2061  H8S  PA    45      41.406  26.933  54.638  1.00  0.00           H  
ATOM   2062  C17  PA    45      40.009  26.084  56.074  1.00  0.00           C  
ATOM   2063  H7R  PA    45      39.082  26.129  56.567  1.00  0.00           H  
ATOM   2064  H7S  PA    45      40.593  26.307  56.938  1.00  0.00           H  
ATOM   2065  C16  PA    45      40.057  24.682  55.629  1.00  0.00           C  
ATOM   2066  H6R  PA    45      39.330  24.444  54.852  1.00  0.00           H  
ATOM   2067  H6S  PA    45      39.939  24.039  56.486  1.00  0.00           H  
ATOM   2068  C15  PA    45      41.352  24.420  55.043  1.00  0.00           C  
ATOM   2069  H5R  PA    45      41.531  24.860  54.082  1.00  0.00           H  
ATOM   2070  H5S  PA    45      41.200  23.424  54.766  1.00  0.00           H  
ATOM   2071  C14  PA    45      42.454  24.688  56.055  1.00  0.00           C  
ATOM   2072  H4R  PA    45      42.266  25.511  56.713  1.00  0.00           H  
ATOM   2073  H4S  PA    45      43.385  24.831  55.541  1.00  0.00           H  
ATOM   2074  C13  PA    45      42.579  23.558  56.977  1.00  0.00           C  
ATOM   2075  H3R  PA    45      42.985  22.772  56.397  1.00  0.00           H  
ATOM   2076  H3S  PA    45      41.646  23.311  57.423  1.00  0.00           H  
ATOM   2077  C12  PA    45      43.510  23.621  58.051  1.00  0.00           C  
ATOM   2078  H2R  PA    45      44.159  24.448  57.938  1.00  0.00           H  
ATOM   2079  H2S  PA    45      44.026  22.693  57.956  1.00  0.00           H  
ATOM   2080  C11  PC    46      42.991  23.825  59.380  1.00  0.00           C  
ATOM   2081  O12  PC    46      41.866  24.132  59.711  1.00  0.00           O  
ATOM   2082  O11  PC    46      44.054  23.718  60.131  1.00  0.00           O  
ATOM   2083  C1   PC    46      44.075  24.245  61.416  1.00  0.00           C  
ATOM   2084  HR   PC    46      44.213  23.409  62.093  1.00  0.00           H  
ATOM   2085  HS   PC    46      43.148  24.778  61.602  1.00  0.00           H  
ATOM   2086  C2   PC    46      45.231  25.235  61.489  1.00  0.00           C  
ATOM   2087  HX   PC    46      46.158  24.805  61.094  1.00  0.00           H  
ATOM   2088  C3   PC    46      45.354  25.593  62.964  1.00  0.00           C  
ATOM   2089  HA   PC    46      46.290  26.121  63.132  1.00  0.00           H  
ATOM   2090  HB   PC    46      45.379  24.672  63.550  1.00  0.00           H  
ATOM   2091  O31  PC    46      44.187  26.381  63.336  1.00  0.00           O  
ATOM   2092  P31  PC    46      43.325  26.016  64.608  1.00  0.00           P  
ATOM   2093  O32  PC    46      41.974  26.846  64.445  1.00  0.00           O  
ATOM   2094  C31  PC    46      41.810  27.873  63.447  1.00  0.00           C  
ATOM   2095  H1A  PC    46      42.721  28.475  63.372  1.00  0.00           H  
ATOM   2096  H1B  PC    46      40.995  28.532  63.755  1.00  0.00           H  
ATOM   2097  C32  PC    46      41.452  27.214  62.094  1.00  0.00           C  
ATOM   2098  H2A  PC    46      42.295  26.608  61.761  1.00  0.00           H  
ATOM   2099  H2B  PC    46      41.279  27.993  61.351  1.00  0.00           H  
ATOM   2100  N31  PC    46      40.232  26.319  62.070  1.00  0.00           N  
ATOM   2101  C33  PC    46      39.078  26.928  62.802  1.00  0.00           C  
ATOM   2102  H3A  PC    46      39.405  27.214  63.805  1.00  0.00           H  
ATOM   2103  H3B  PC    46      38.275  26.196  62.881  1.00  0.00           H  
ATOM   2104  H3C  PC    46      38.741  27.816  62.265  1.00  0.00           H  
ATOM   2105  C34  PC    46      39.796  26.098  60.667  1.00  0.00           C  
ATOM   2106  H4A  PC    46      40.654  25.790  60.074  1.00  0.00           H  
ATOM   2107  H4B  PC    46      39.393  27.029  60.275  1.00  0.00           H  
ATOM   2108  H4C  PC    46      39.041  25.311  60.667  1.00  0.00           H  
ATOM   2109  C35  PC    46      40.525  24.973  62.641  1.00  0.00           C  
ATOM   2110  H5A  PC    46      41.332  24.516  62.069  1.00  0.00           H  
ATOM   2111  H5B  PC    46      39.625  24.369  62.588  1.00  0.00           H  
ATOM   2112  H5C  PC    46      40.825  25.094  63.684  1.00  0.00           H  
ATOM   2113  O33  PC    46      42.981  24.585  64.492  1.00  0.00           O  
ATOM   2114  O34  PC    46      44.036  26.484  65.806  1.00  0.00           O  
ATOM   2115  O21  PC    46      44.807  26.395  60.722  1.00  0.00           O  
ATOM   2116  C21  PC    46      45.747  27.264  60.341  1.00  0.00           C  
ATOM   2117  O22  PC    46      46.915  27.182  60.619  1.00  0.00           O  
ATOM   2118  C12  OL    47      45.149  28.430  59.611  1.00  0.00           C  
ATOM   2119  H2R  OL    47      44.428  28.943  60.249  1.00  0.00           H  
ATOM   2120  H2S  OL    47      45.939  29.124  59.373  1.00  0.00           H  
ATOM   2121  C13  OL    47      44.462  27.947  58.332  1.00  0.00           C  
ATOM   2122  H3R  OL    47      45.152  27.344  57.748  1.00  0.00           H  
ATOM   2123  H3S  OL    47      43.605  27.339  58.623  1.00  0.00           H  
ATOM   2124  C14  OL    47      43.932  29.104  57.503  1.00  0.00           C  
ATOM   2125  H4R  OL    47      43.267  29.596  58.197  1.00  0.00           H  
ATOM   2126  H4S  OL    47      44.708  29.801  57.204  1.00  0.00           H  
ATOM   2127  C15  OL    47      43.065  28.743  56.303  1.00  0.00           C  
ATOM   2128  H5R  OL    47      42.670  27.747  56.472  1.00  0.00           H  
ATOM   2129  H5S  OL    47      42.220  29.435  56.313  1.00  0.00           H  
ATOM   2130  C16  OL    47      43.724  28.830  54.911  1.00  0.00           C  
ATOM   2131  H6R  OL    47      42.933  28.759  54.163  1.00  0.00           H  
ATOM   2132  H6S  OL    47      44.186  29.794  54.762  1.00  0.00           H  
ATOM   2133  C17  OL    47      44.817  27.807  54.611  1.00  0.00           C  
ATOM   2134  H7R  OL    47      45.648  28.340  54.154  1.00  0.00           H  
ATOM   2135  H7S  OL    47      45.185  27.344  55.528  1.00  0.00           H  
ATOM   2136  C18  OL    47      44.337  26.765  53.596  1.00  0.00           C  
ATOM   2137  H8R  OL    47      43.337  26.424  53.847  1.00  0.00           H  
ATOM   2138  H8S  OL    47      44.273  27.224  52.610  1.00  0.00           H  
ATOM   2139  C19  OL    47      45.268  25.590  53.572  1.00  0.00           C  
ATOM   2140  H9R  OL    47      45.051  24.814  54.302  1.00  0.00           H  
ATOM   2141 C110  OL    47      46.325  25.461  52.780  1.00  0.00           C  
ATOM   2142 H10R  OL    47      46.942  24.570  52.831  1.00  0.00           H  
ATOM   2143 C111  OL    47      46.809  26.473  51.789  1.00  0.00           C  
ATOM   2144 H11R  OL    47      46.034  27.205  51.612  1.00  0.00           H  
ATOM   2145 H11S  OL    47      47.712  26.969  52.136  1.00  0.00           H  
ATOM   2146 C112  OL    47      47.092  25.793  50.474  1.00  0.00           C  
ATOM   2147 H12R  OL    47      47.674  26.434  49.811  1.00  0.00           H  
ATOM   2148 H12S  OL    47      47.709  24.911  50.647  1.00  0.00           H  
ATOM   2149 C113  OL    47      45.710  25.484  49.867  1.00  0.00           C  
ATOM   2150 H13R  OL    47      45.141  24.781  50.481  1.00  0.00           H  
ATOM   2151 H13S  OL    47      45.138  26.374  49.650  1.00  0.00           H  
ATOM   2152 C114  OL    47      45.960  24.842  48.583  1.00  0.00           C  
ATOM   2153 H14R  OL    47      46.772  25.341  48.062  1.00  0.00           H  
ATOM   2154 H14S  OL    47      46.329  23.980  48.969  1.00  0.00           H  
ATOM   2155 C115  OL    47      44.813  24.412  47.715  1.00  0.00           C  
ATOM   2156 H15R  OL    47      44.138  23.758  48.217  1.00  0.00           H  
ATOM   2157 H15S  OL    47      44.394  25.347  47.416  1.00  0.00           H  
ATOM   2158 C116  OL    47      45.247  23.906  46.403  1.00  0.00           C  
ATOM   2159 H16R  OL    47      44.709  24.498  45.714  1.00  0.00           H  
ATOM   2160 H16S  OL    47      46.309  24.040  46.402  1.00  0.00           H  
ATOM   2161 C117  OL    47      45.166  22.727  45.645  1.00  0.00           C  
ATOM   2162 H17R  OL    47      45.519  22.032  46.358  1.00  0.00           H  
ATOM   2163 H17S  OL    47      44.186  22.502  45.407  1.00  0.00           H  
ATOM   2164 C118  OL    47      45.944  22.960  44.334  1.00  0.00           C  
ATOM   2165 H18R  OL    47      46.783  22.351  44.373  1.00  0.00           H  
ATOM   2166 H18S  OL    47      46.504  23.754  44.009  1.00  0.00           H  
ATOM   2167 H18T  OL    47      45.426  22.844  43.441  1.00  0.00           H  
TER    2168       OL    47 
ATOM   2168 C116  PA    48      18.457  39.697  46.651  1.00  0.00           C  
ATOM   2169 H16R  PA    48      17.972  40.150  45.835  1.00  0.00           H  
ATOM   2170 H16S  PA    48      18.067  38.703  46.828  1.00  0.00           H  
ATOM   2171 H16T  PA    48      19.466  39.556  46.315  1.00  0.00           H  
ATOM   2172 C115  PA    48      18.310  40.606  47.853  1.00  0.00           C  
ATOM   2173 H15R  PA    48      17.264  40.819  48.062  1.00  0.00           H  
ATOM   2174 H15S  PA    48      18.794  41.532  47.572  1.00  0.00           H  
ATOM   2175 C114  PA    48      18.944  40.024  49.105  1.00  0.00           C  
ATOM   2176 H14R  PA    48      19.982  39.792  48.883  1.00  0.00           H  
ATOM   2177 H14S  PA    48      18.414  39.121  49.384  1.00  0.00           H  
ATOM   2178 C113  PA    48      18.933  40.967  50.284  1.00  0.00           C  
ATOM   2179 H13R  PA    48      17.966  40.913  50.785  1.00  0.00           H  
ATOM   2180 H13S  PA    48      19.095  41.979  49.918  1.00  0.00           H  
ATOM   2181 C112  PA    48      20.052  40.605  51.256  1.00  0.00           C  
ATOM   2182 H12R  PA    48      21.006  40.559  50.729  1.00  0.00           H  
ATOM   2183 H12S  PA    48      19.871  39.609  51.659  1.00  0.00           H  
ATOM   2184 C111  PA    48      20.142  41.671  52.356  1.00  0.00           C  
ATOM   2185 H11R  PA    48      19.333  42.393  52.264  1.00  0.00           H  
ATOM   2186 H11S  PA    48      21.089  42.202  52.250  1.00  0.00           H  
ATOM   2187 C110  PA    48      20.063  41.066  53.741  1.00  0.00           C  
ATOM   2188 H10R  PA    48      20.760  41.583  54.408  1.00  0.00           H  
ATOM   2189 H10S  PA    48      20.433  40.060  53.611  1.00  0.00           H  
ATOM   2190  C19  PA    48      18.631  41.029  54.326  1.00  0.00           C  
ATOM   2191  H9R  PA    48      18.031  40.275  53.821  1.00  0.00           H  
ATOM   2192  H9S  PA    48      18.159  41.995  54.268  1.00  0.00           H  
ATOM   2193  C18  PA    48      18.650  40.662  55.776  1.00  0.00           C  
ATOM   2194  H8R  PA    48      19.558  41.089  56.212  1.00  0.00           H  
ATOM   2195  H8S  PA    48      18.611  39.591  55.730  1.00  0.00           H  
ATOM   2196  C17  PA    48      17.487  40.779  56.706  1.00  0.00           C  
ATOM   2197  H7R  PA    48      16.764  39.994  56.485  1.00  0.00           H  
ATOM   2198  H7S  PA    48      17.084  41.773  56.683  1.00  0.00           H  
ATOM   2199  C16  PA    48      17.980  40.530  58.086  1.00  0.00           C  
ATOM   2200  H6R  PA    48      17.247  40.806  58.835  1.00  0.00           H  
ATOM   2201  H6S  PA    48      18.861  41.164  58.327  1.00  0.00           H  
ATOM   2202  C15  PA    48      18.226  39.091  58.393  1.00  0.00           C  
ATOM   2203  H5R  PA    48      17.981  39.112  59.378  1.00  0.00           H  
ATOM   2204  H5S  PA    48      19.139  39.465  58.510  1.00  0.00           H  
ATOM   2205  C14  PA    48      18.525  37.604  57.775  1.00  0.00           C  
ATOM   2206  H4R  PA    48      17.848  37.538  56.946  1.00  0.00           H  
ATOM   2207  H4S  PA    48      18.163  37.197  58.549  1.00  0.00           H  
ATOM   2208  C13  PA    48      19.419  36.245  58.095  1.00  0.00           C  
ATOM   2209  H3R  PA    48      20.126  36.028  57.349  1.00  0.00           H  
ATOM   2210  H3S  PA    48      18.852  35.439  57.954  1.00  0.00           H  
ATOM   2211  C12  PA    48      20.037  35.617  59.390  1.00  0.00           C  
ATOM   2212  H2R  PA    48      19.361  35.429  60.220  1.00  0.00           H  
ATOM   2213  H2S  PA    48      20.232  36.524  59.621  1.00  0.00           H  
ATOM   2214  C11  PC    49      21.478  35.745  59.735  1.00  0.00           C  
ATOM   2215  O12  PC    49      22.314  35.858  58.859  1.00  0.00           O  
ATOM   2216  O11  PC    49      21.724  36.133  61.027  1.00  0.00           O  
ATOM   2217  C1   PC    49      23.015  36.733  61.344  1.00  0.00           C  
ATOM   2218  HR   PC    49      23.696  36.500  60.527  1.00  0.00           H  
ATOM   2219  HS   PC    49      23.372  36.268  62.250  1.00  0.00           H  
ATOM   2220  C2   PC    49      23.086  38.277  61.516  1.00  0.00           C  
ATOM   2221  HX   PC    49      24.002  38.550  61.902  1.00  0.00           H  
ATOM   2222  C3   PC    49      22.189  38.971  62.570  1.00  0.00           C  
ATOM   2223  HA   PC    49      22.465  40.022  62.541  1.00  0.00           H  
ATOM   2224  HB   PC    49      22.472  38.539  63.521  1.00  0.00           H  
ATOM   2225  O31  PC    49      20.742  38.887  62.572  1.00  0.00           O  
ATOM   2226  P31  PC    49      19.945  39.549  63.756  1.00  0.00           P  
ATOM   2227  O32  PC    49      20.625  40.924  63.622  1.00  0.00           O  
ATOM   2228  C31  PC    49      20.435  41.694  62.407  1.00  0.00           C  
ATOM   2229  H1A  PC    49      20.068  41.102  61.560  1.00  0.00           H  
ATOM   2230  H1B  PC    49      21.422  42.065  62.146  1.00  0.00           H  
ATOM   2231  C32  PC    49      19.475  42.865  62.658  1.00  0.00           C  
ATOM   2232  H2A  PC    49      18.437  42.560  62.516  1.00  0.00           H  
ATOM   2233  H2B  PC    49      19.712  43.643  61.930  1.00  0.00           H  
ATOM   2234  N31  PC    49      19.572  43.504  64.013  1.00  0.00           N  
ATOM   2235  C33  PC    49      19.049  42.611  65.096  1.00  0.00           C  
ATOM   2236  H3A  PC    49      18.092  42.199  64.773  1.00  0.00           H  
ATOM   2237  H3B  PC    49      18.959  43.175  66.018  1.00  0.00           H  
ATOM   2238  H3C  PC    49      19.752  41.796  65.258  1.00  0.00           H  
ATOM   2239  C34  PC    49      20.998  43.860  64.283  1.00  0.00           C  
ATOM   2240  H4A  PC    49      21.386  44.435  63.441  1.00  0.00           H  
ATOM   2241  H4B  PC    49      21.556  42.924  64.395  1.00  0.00           H  
ATOM   2242  H4C  PC    49      21.049  44.420  65.214  1.00  0.00           H  
ATOM   2243  C35  PC    49      18.711  44.712  64.039  1.00  0.00           C  
ATOM   2244  H5A  PC    49      19.039  45.407  63.266  1.00  0.00           H  
ATOM   2245  H5B  PC    49      18.796  45.161  65.030  1.00  0.00           H  
ATOM   2246  H5C  PC    49      17.681  44.392  63.865  1.00  0.00           H  
ATOM   2247  O33  PC    49      18.526  39.916  63.575  1.00  0.00           O  
ATOM   2248  O34  PC    49      20.261  38.738  64.936  1.00  0.00           O  
ATOM   2249  O21  PC    49      23.145  38.807  60.196  1.00  0.00           O  
ATOM   2250  C21  PC    49      23.511  39.973  59.745  1.00  0.00           C  
ATOM   2251  O22  PC    49      24.021  40.792  60.473  1.00  0.00           O  
ATOM   2252  C12  OL    50      23.150  40.168  58.254  1.00  0.00           C  
ATOM   2253  H2R  OL    50      22.171  40.583  58.268  1.00  0.00           H  
ATOM   2254  H2S  OL    50      23.607  41.052  57.857  1.00  0.00           H  
ATOM   2255  C13  OL    50      23.409  38.964  57.187  1.00  0.00           C  
ATOM   2256  H3R  OL    50      23.950  38.151  57.536  1.00  0.00           H  
ATOM   2257  H3S  OL    50      22.717  38.193  56.989  1.00  0.00           H  
ATOM   2258  C14  OL    50      23.665  39.419  55.812  1.00  0.00           C  
ATOM   2259  H4R  OL    50      22.976  40.235  55.629  1.00  0.00           H  
ATOM   2260  H4S  OL    50      24.712  39.610  55.660  1.00  0.00           H  
ATOM   2261  C15  OL    50      23.447  38.491  54.737  1.00  0.00           C  
ATOM   2262  H5R  OL    50      24.384  37.984  54.824  1.00  0.00           H  
ATOM   2263  H5S  OL    50      22.805  37.704  55.097  1.00  0.00           H  
ATOM   2264  C16  OL    50      22.954  39.229  53.348  1.00  0.00           C  
ATOM   2265  H6R  OL    50      22.308  40.033  53.466  1.00  0.00           H  
ATOM   2266  H6S  OL    50      23.856  39.674  53.427  1.00  0.00           H  
ATOM   2267  C17  OL    50      23.206  39.069  51.787  1.00  0.00           C  
ATOM   2268  H7R  OL    50      24.232  39.143  51.638  1.00  0.00           H  
ATOM   2269  H7S  OL    50      23.071  38.113  52.055  1.00  0.00           H  
ATOM   2270  C18  OL    50      23.064  38.381  50.449  1.00  0.00           C  
ATOM   2271  H8R  OL    50      22.748  37.422  50.341  1.00  0.00           H  
ATOM   2272  H8S  OL    50      22.292  38.957  50.041  1.00  0.00           H  
ATOM   2273  C19  OL    50      24.267  37.919  49.680  1.00  0.00           C  
ATOM   2274  H9R  OL    50      24.535  36.872  49.802  1.00  0.00           H  
ATOM   2275 C110  OL    50      25.053  38.775  49.105  1.00  0.00           C  
ATOM   2276 H10R  OL    50      26.022  38.488  48.713  1.00  0.00           H  
ATOM   2277 C111  OL    50      24.490  40.149  48.925  1.00  0.00           C  
ATOM   2278 H11R  OL    50      24.210  40.535  49.909  1.00  0.00           H  
ATOM   2279 H11S  OL    50      25.243  40.799  48.515  1.00  0.00           H  
ATOM   2280 C112  OL    50      23.229  40.088  48.028  1.00  0.00           C  
ATOM   2281 H12R  OL    50      22.613  39.273  48.322  1.00  0.00           H  
ATOM   2282 H12S  OL    50      22.590  40.952  48.184  1.00  0.00           H  
ATOM   2283 C113  OL    50      23.534  39.802  46.566  1.00  0.00           C  
ATOM   2284 H13R  OL    50      23.892  40.722  46.133  1.00  0.00           H  
ATOM   2285 H13S  OL    50      24.312  39.041  46.510  1.00  0.00           H  
ATOM   2286 C114  OL    50      22.347  39.315  45.742  1.00  0.00           C  
ATOM   2287 H14R  OL    50      21.501  40.001  45.813  1.00  0.00           H  
ATOM   2288 H14S  OL    50      22.640  39.127  44.725  1.00  0.00           H  
ATOM   2289 C115  OL    50      21.840  38.025  46.188  1.00  0.00           C  
ATOM   2290 H15R  OL    50      21.713  38.205  47.177  1.00  0.00           H  
ATOM   2291 H15S  OL    50      20.860  37.843  45.789  1.00  0.00           H  
ATOM   2292 C116  OL    50      22.729  36.858  46.224  1.00  0.00           C  
ATOM   2293 H16R  OL    50      23.075  36.686  45.208  1.00  0.00           H  
ATOM   2294 H16S  OL    50      23.541  37.068  46.901  1.00  0.00           H  
ATOM   2295 C117  OL    50      22.032  35.638  46.752  1.00  0.00           C  
ATOM   2296 H17R  OL    50      21.295  35.694  47.441  1.00  0.00           H  
ATOM   2297 H17S  OL    50      21.554  35.237  45.917  1.00  0.00           H  
ATOM   2298 C118  OL    50      22.907  34.685  47.402  1.00  0.00           C  
ATOM   2299 H18R  OL    50      22.632  33.667  47.355  1.00  0.00           H  
ATOM   2300 H18S  OL    50      23.331  34.864  48.348  1.00  0.00           H  
ATOM   2301 H18T  OL    50      23.622  34.789  46.716  1.00  0.00           H  
TER    2302       OL    50 
ATOM   2302 C116  PA    51      15.933  35.295  46.880  1.00  0.00           C  
ATOM   2303 H16R  PA    51      16.212  35.165  45.843  1.00  0.00           H  
ATOM   2304 H16S  PA    51      15.689  36.319  47.024  1.00  0.00           H  
ATOM   2305 H16T  PA    51      15.023  34.731  47.073  1.00  0.00           H  
ATOM   2306 C115  PA    51      17.075  35.054  47.875  1.00  0.00           C  
ATOM   2307 H15R  PA    51      17.859  35.723  47.604  1.00  0.00           H  
ATOM   2308 H15S  PA    51      17.343  34.015  47.899  1.00  0.00           H  
ATOM   2309 C114  PA    51      16.730  35.477  49.243  1.00  0.00           C  
ATOM   2310 H14R  PA    51      16.004  34.796  49.510  1.00  0.00           H  
ATOM   2311 H14S  PA    51      16.338  36.419  49.015  1.00  0.00           H  
ATOM   2312 C113  PA    51      17.499  35.522  50.523  1.00  0.00           C  
ATOM   2313 H13R  PA    51      18.244  34.748  50.453  1.00  0.00           H  
ATOM   2314 H13S  PA    51      16.931  35.264  51.413  1.00  0.00           H  
ATOM   2315 C112  PA    51      17.966  36.942  50.769  1.00  0.00           C  
ATOM   2316 H12R  PA    51      17.288  37.712  51.065  1.00  0.00           H  
ATOM   2317 H12S  PA    51      18.445  37.255  49.890  1.00  0.00           H  
ATOM   2318 C111  PA    51      18.950  36.912  51.807  1.00  0.00           C  
ATOM   2319 H11R  PA    51      19.714  37.509  51.341  1.00  0.00           H  
ATOM   2320 H11S  PA    51      19.204  35.852  51.863  1.00  0.00           H  
ATOM   2321 C110  PA    51      18.759  37.437  53.206  1.00  0.00           C  
ATOM   2322 H10R  PA    51      17.943  36.935  53.679  1.00  0.00           H  
ATOM   2323 H10S  PA    51      18.699  38.511  53.134  1.00  0.00           H  
ATOM   2324  C19  PA    51      20.013  37.112  53.933  1.00  0.00           C  
ATOM   2325  H9R  PA    51      20.638  37.850  53.434  1.00  0.00           H  
ATOM   2326  H9S  PA    51      20.202  36.053  53.780  1.00  0.00           H  
ATOM   2327  C18  PA    51      20.399  37.129  55.353  1.00  0.00           C  
ATOM   2328  H8R  PA    51      21.227  36.445  55.586  1.00  0.00           H  
ATOM   2329  H8S  PA    51      19.483  36.750  55.733  1.00  0.00           H  
ATOM   2330  C17  PA    51      20.757  38.526  55.754  1.00  0.00           C  
ATOM   2331  H7R  PA    51      20.146  39.043  55.105  1.00  0.00           H  
ATOM   2332  H7S  PA    51      21.488  39.037  55.292  1.00  0.00           H  
ATOM   2333  C16  PA    51      20.733  39.074  57.134  1.00  0.00           C  
ATOM   2334  H6R  PA    51      19.794  38.950  56.894  1.00  0.00           H  
ATOM   2335  H6S  PA    51      20.753  40.124  57.230  1.00  0.00           H  
ATOM   2336  C15  PA    51      21.032  38.365  58.491  1.00  0.00           C  
ATOM   2337  H5R  PA    51      22.017  38.133  58.665  1.00  0.00           H  
ATOM   2338  H5S  PA    51      21.140  37.424  58.086  1.00  0.00           H  
ATOM   2339  C14  PA    51      20.408  38.650  59.964  1.00  0.00           C  
ATOM   2340  H4R  PA    51      20.529  39.703  60.153  1.00  0.00           H  
ATOM   2341  H4S  PA    51      21.113  38.151  60.512  1.00  0.00           H  
ATOM   2342  C13  PA    51      19.168  37.942  60.763  1.00  0.00           C  
ATOM   2343  H3R  PA    51      19.511  37.067  61.283  1.00  0.00           H  
ATOM   2344  H3S  PA    51      18.590  37.469  60.125  1.00  0.00           H  
ATOM   2345  C12  PA    51      17.991  38.531  61.500  1.00  0.00           C  
ATOM   2346  H2R  PA    51      18.036  39.613  61.387  1.00  0.00           H  
ATOM   2347  H2S  PA    51      18.509  38.169  62.362  1.00  0.00           H  
ATOM   2348  C11  PS    52      16.639  37.908  61.965  1.00  0.00           C  
ATOM   2349  O12  PS    52      16.552  37.602  63.130  1.00  0.00           O  
ATOM   2350  O11  PS    52      15.505  37.729  61.121  1.00  0.00           O  
ATOM   2351  C1   PS    52      14.499  36.454  60.750  1.00  0.00           C  
ATOM   2352  HR   PS    52      13.737  36.989  60.250  1.00  0.00           H  
ATOM   2353  HS   PS    52      14.198  36.360  61.740  1.00  0.00           H  
ATOM   2354  C2   PS    52      14.758  34.815  59.834  1.00  0.00           C  
ATOM   2355  HX   PS    52      13.790  34.451  59.723  1.00  0.00           H  
ATOM   2356  C3   PS    52      15.922  33.422  60.153  1.00  0.00           C  
ATOM   2357  HA   PS    52      15.480  32.568  59.751  1.00  0.00           H  
ATOM   2358  HB   PS    52      15.987  32.985  61.109  1.00  0.00           H  
ATOM   2359  O31  PS    52      17.439  33.281  60.144  1.00  0.00           O  
ATOM   2360  P31  PS    52      18.617  33.191  61.278  1.00  0.00           P  
ATOM   2361  O32  PS    52      18.712  34.343  62.403  1.00  0.00           O  
ATOM   2362  C31  PS    52      19.835  34.183  63.330  1.00  0.00           C  
ATOM   2363  H1A  PS    52      20.726  34.658  62.907  1.00  0.00           H  
ATOM   2364  H1B  PS    52      20.057  33.115  63.432  1.00  0.00           H  
ATOM   2365  C32  PS    52      19.505  34.723  64.729  1.00  0.00           C  
ATOM   2366  H2A  PS    52      18.629  34.202  65.119  1.00  0.00           H  
ATOM   2367  N31  PS    52      19.149  36.186  64.648  1.00  0.00           N  
ATOM   2368 HN1A  PS    52      19.996  36.756  64.869  1.00  0.00           H  
ATOM   2369 HN1B  PS    52      18.828  36.435  63.700  1.00  0.00           H  
ATOM   2370 HN1C  PS    52      18.438  36.463  65.343  1.00  0.00           H  
ATOM   2371  C33  PS    52      20.640  34.404  65.704  1.00  0.00           C  
ATOM   2372  O33  PS    52      18.270  32.080  62.140  1.00  0.00           O  
ATOM   2373  O34  PS    52      19.929  33.211  60.630  1.00  0.00           O  
ATOM   2374  O21  PS    52      14.879  34.953  58.478  1.00  0.00           O  
ATOM   2375  C21  PS    52      15.277  33.971  57.705  1.00  0.00           C  
ATOM   2376  O22  PS    52      14.638  32.950  57.739  1.00  0.00           O  
ATOM   2377  O35  PS    52      21.254  35.353  66.153  1.00  0.00           O  
ATOM   2378  O36  PS    52      20.655  33.312  66.245  1.00  0.00           O  
ATOM   2379  C12  OL    53      16.054  34.461  56.499  1.00  0.00           C  
ATOM   2380  H2R  OL    53      15.847  33.877  55.660  1.00  0.00           H  
ATOM   2381  H2S  OL    53      15.859  35.474  56.341  1.00  0.00           H  
ATOM   2382  C13  OL    53      17.453  34.740  56.343  1.00  0.00           C  
ATOM   2383  H3R  OL    53      17.670  34.864  55.289  1.00  0.00           H  
ATOM   2384  H3S  OL    53      17.602  35.688  56.747  1.00  0.00           H  
ATOM   2385  C14  OL    53      18.045  33.558  56.988  1.00  0.00           C  
ATOM   2386  H4R  OL    53      17.598  33.309  57.933  1.00  0.00           H  
ATOM   2387  H4S  OL    53      17.692  32.905  56.221  1.00  0.00           H  
ATOM   2388  C15  OL    53      19.506  33.339  57.085  1.00  0.00           C  
ATOM   2389  H5R  OL    53      20.070  34.068  57.615  1.00  0.00           H  
ATOM   2390  H5S  OL    53      19.761  32.405  57.565  1.00  0.00           H  
ATOM   2391  C16  OL    53      19.833  33.422  55.652  1.00  0.00           C  
ATOM   2392  H6R  OL    53      19.361  32.644  55.064  1.00  0.00           H  
ATOM   2393  H6S  OL    53      19.642  34.412  55.233  1.00  0.00           H  
ATOM   2394  C17  OL    53      21.250  33.256  55.661  1.00  0.00           C  
ATOM   2395  H7R  OL    53      21.650  34.117  56.179  1.00  0.00           H  
ATOM   2396  H7S  OL    53      21.578  32.316  56.121  1.00  0.00           H  
ATOM   2397  C18  OL    53      21.500  33.358  54.209  1.00  0.00           C  
ATOM   2398  H8R  OL    53      20.865  33.970  53.598  1.00  0.00           H  
ATOM   2399  H8S  OL    53      22.366  33.933  54.227  1.00  0.00           H  
ATOM   2400  C19  OL    53      21.747  32.023  53.678  1.00  0.00           C  
ATOM   2401  H9R  OL    53      22.664  31.680  54.000  1.00  0.00           H  
ATOM   2402 C110  OL    53      21.119  31.337  52.781  1.00  0.00           C  
ATOM   2403 H10R  OL    53      21.563  30.406  52.438  1.00  0.00           H  
ATOM   2404 C111  OL    53      19.711  31.642  52.412  1.00  0.00           C  
ATOM   2405 H11R  OL    53      18.999  30.887  52.681  1.00  0.00           H  
ATOM   2406 H11S  OL    53      19.353  32.574  52.837  1.00  0.00           H  
ATOM   2407 C112  OL    53      19.588  31.500  50.978  1.00  0.00           C  
ATOM   2408 H12R  OL    53      20.116  30.619  50.612  1.00  0.00           H  
ATOM   2409 H12S  OL    53      18.527  31.461  50.755  1.00  0.00           H  
ATOM   2410 C113  OL    53      20.250  32.641  50.370  1.00  0.00           C  
ATOM   2411 H13R  OL    53      19.903  33.568  50.814  1.00  0.00           H  
ATOM   2412 H13S  OL    53      21.337  32.549  50.475  1.00  0.00           H  
ATOM   2413 C114  OL    53      19.753  32.390  48.976  1.00  0.00           C  
ATOM   2414 H14R  OL    53      20.076  31.408  48.629  1.00  0.00           H  
ATOM   2415 H14S  OL    53      18.680  32.517  48.895  1.00  0.00           H  
ATOM   2416 C115  OL    53      20.394  33.391  48.172  1.00  0.00           C  
ATOM   2417 H15R  OL    53      19.849  34.318  48.275  1.00  0.00           H  
ATOM   2418 H15S  OL    53      21.373  33.452  48.624  1.00  0.00           H  
ATOM   2419 C116  OL    53      20.483  32.928  46.770  1.00  0.00           C  
ATOM   2420 H16R  OL    53      21.160  33.507  46.203  1.00  0.00           H  
ATOM   2421 H16S  OL    53      20.894  31.939  46.773  1.00  0.00           H  
ATOM   2422 C117  OL    53      19.236  33.139  46.023  1.00  0.00           C  
ATOM   2423 H17R  OL    53      19.377  32.651  45.069  1.00  0.00           H  
ATOM   2424 H17S  OL    53      18.363  32.799  46.542  1.00  0.00           H  
ATOM   2425 C118  OL    53      19.153  34.600  45.847  1.00  0.00           C  
ATOM   2426 H18R  OL    53      18.210  34.916  45.437  1.00  0.00           H  
ATOM   2427 H18S  OL    53      19.966  34.802  45.221  1.00  0.00           H  
ATOM   2428 H18T  OL    53      19.387  35.193  46.652  1.00  0.00           H  
TER    2429       OL    53 
ATOM   2429 C116  PA    54      57.774  41.124  44.045  1.00  0.00           C  
ATOM   2430 H16R  PA    54      58.137  41.644  43.177  1.00  0.00           H  
ATOM   2431 H16S  PA    54      57.076  40.351  43.782  1.00  0.00           H  
ATOM   2432 H16T  PA    54      58.542  40.622  44.536  1.00  0.00           H  
ATOM   2433 C115  PA    54      57.295  42.039  45.093  1.00  0.00           C  
ATOM   2434 H15R  PA    54      56.334  42.342  44.696  1.00  0.00           H  
ATOM   2435 H15S  PA    54      57.987  42.868  45.182  1.00  0.00           H  
ATOM   2436 C114  PA    54      57.134  41.284  46.410  1.00  0.00           C  
ATOM   2437 H14R  PA    54      56.831  40.290  46.097  1.00  0.00           H  
ATOM   2438 H14S  PA    54      56.314  41.762  46.937  1.00  0.00           H  
ATOM   2439 C113  PA    54      58.308  41.083  47.395  1.00  0.00           C  
ATOM   2440 H13R  PA    54      58.673  42.057  47.707  1.00  0.00           H  
ATOM   2441 H13S  PA    54      59.142  40.578  46.902  1.00  0.00           H  
ATOM   2442 C112  PA    54      57.901  40.282  48.664  1.00  0.00           C  
ATOM   2443 H12R  PA    54      57.138  39.559  48.489  1.00  0.00           H  
ATOM   2444 H12S  PA    54      57.396  40.941  49.366  1.00  0.00           H  
ATOM   2445 C111  PA    54      59.063  39.549  49.351  1.00  0.00           C  
ATOM   2446 H11R  PA    54      59.693  39.010  48.636  1.00  0.00           H  
ATOM   2447 H11S  PA    54      58.683  38.815  50.065  1.00  0.00           H  
ATOM   2448 C110  PA    54      59.860  40.592  50.108  1.00  0.00           C  
ATOM   2449 H10R  PA    54      60.160  40.186  51.074  1.00  0.00           H  
ATOM   2450 H10S  PA    54      59.225  41.457  50.306  1.00  0.00           H  
ATOM   2451  C19  PA    54      61.080  41.058  49.326  1.00  0.00           C  
ATOM   2452  H9R  PA    54      60.858  41.317  48.292  1.00  0.00           H  
ATOM   2453  H9S  PA    54      61.816  40.250  49.306  1.00  0.00           H  
ATOM   2454  C18  PA    54      61.612  42.288  50.049  1.00  0.00           C  
ATOM   2455  H8R  PA    54      60.819  42.982  50.281  1.00  0.00           H  
ATOM   2456  H8S  PA    54      62.320  42.820  49.404  1.00  0.00           H  
ATOM   2457  C17  PA    54      62.280  41.837  51.348  1.00  0.00           C  
ATOM   2458  H7R  PA    54      62.725  40.865  51.176  1.00  0.00           H  
ATOM   2459  H7S  PA    54      61.573  41.669  52.151  1.00  0.00           H  
ATOM   2460  C16  PA    54      63.297  42.902  51.738  1.00  0.00           C  
ATOM   2461  H6R  PA    54      63.951  43.192  50.907  1.00  0.00           H  
ATOM   2462  H6S  PA    54      63.951  42.665  52.583  1.00  0.00           H  
ATOM   2463  C15  PA    54      62.493  44.040  52.165  1.00  0.00           C  
ATOM   2464  H5R  PA    54      61.830  44.375  51.392  1.00  0.00           H  
ATOM   2465  H5S  PA    54      63.308  44.677  52.204  1.00  0.00           H  
ATOM   2466  C14  PA    54      61.653  43.904  53.408  1.00  0.00           C  
ATOM   2467  H4R  PA    54      60.695  43.498  53.106  1.00  0.00           H  
ATOM   2468  H4S  PA    54      61.450  44.861  53.826  1.00  0.00           H  
ATOM   2469  C13  PA    54      62.248  43.089  54.518  1.00  0.00           C  
ATOM   2470  H3R  PA    54      63.188  43.500  54.890  1.00  0.00           H  
ATOM   2471  H3S  PA    54      62.488  42.112  54.118  1.00  0.00           H  
ATOM   2472  C12  PA    54      61.211  42.914  55.625  1.00  0.00           C  
ATOM   2473  H2R  PA    54      60.380  42.287  55.309  1.00  0.00           H  
ATOM   2474  H2S  PA    54      61.761  42.550  56.441  1.00  0.00           H  
ATOM   2475  C11  PC    55      60.667  44.008  56.404  1.00  0.00           C  
ATOM   2476  O12  PC    55      60.307  45.015  55.917  1.00  0.00           O  
ATOM   2477  O11  PC    55      60.529  43.718  57.693  1.00  0.00           O  
ATOM   2478  C1   PC    55      60.031  44.740  58.545  1.00  0.00           C  
ATOM   2479  HR   PC    55      59.182  45.199  58.059  1.00  0.00           H  
ATOM   2480  HS   PC    55      60.811  45.465  58.705  1.00  0.00           H  
ATOM   2481  C2   PC    55      59.588  44.155  59.880  1.00  0.00           C  
ATOM   2482  HX   PC    55      59.287  44.941  60.573  1.00  0.00           H  
ATOM   2483  C3   PC    55      60.757  43.360  60.463  1.00  0.00           C  
ATOM   2484  HA   PC    55      61.619  44.006  60.634  1.00  0.00           H  
ATOM   2485  HB   PC    55      61.030  42.595  59.737  1.00  0.00           H  
ATOM   2486  O31  PC    55      60.366  42.734  61.698  1.00  0.00           O  
ATOM   2487  P31  PC    55      60.321  41.135  61.805  1.00  0.00           P  
ATOM   2488  O32  PC    55      59.105  40.916  62.806  1.00  0.00           O  
ATOM   2489  C31  PC    55      57.879  41.616  62.603  1.00  0.00           C  
ATOM   2490  H1A  PC    55      57.047  40.952  62.839  1.00  0.00           H  
ATOM   2491  H1B  PC    55      57.807  41.893  61.548  1.00  0.00           H  
ATOM   2492  C32  PC    55      57.858  42.899  63.474  1.00  0.00           C  
ATOM   2493  H2A  PC    55      56.859  43.324  63.404  1.00  0.00           H  
ATOM   2494  H2B  PC    55      58.575  43.603  63.052  1.00  0.00           H  
ATOM   2495  N31  PC    55      58.184  42.820  64.952  1.00  0.00           N  
ATOM   2496  C33  PC    55      59.592  42.376  65.174  1.00  0.00           C  
ATOM   2497  H3A  PC    55      59.747  41.411  64.691  1.00  0.00           H  
ATOM   2498  H3B  PC    55      59.788  42.281  66.238  1.00  0.00           H  
ATOM   2499  H3C  PC    55      60.259  43.105  64.711  1.00  0.00           H  
ATOM   2500  C34  PC    55      58.109  44.183  65.574  1.00  0.00           C  
ATOM   2501  H4A  PC    55      57.182  44.678  65.291  1.00  0.00           H  
ATOM   2502  H4B  PC    55      58.969  44.763  65.228  1.00  0.00           H  
ATOM   2503  H4C  PC    55      58.166  44.073  66.658  1.00  0.00           H  
ATOM   2504  C35  PC    55      57.227  41.908  65.653  1.00  0.00           C  
ATOM   2505  H5A  PC    55      56.207  42.238  65.458  1.00  0.00           H  
ATOM   2506  H5B  PC    55      57.430  41.935  66.724  1.00  0.00           H  
ATOM   2507  H5C  PC    55      57.380  40.896  65.272  1.00  0.00           H  
ATOM   2508  O33  PC    55      59.909  40.537  60.529  1.00  0.00           O  
ATOM   2509  O34  PC    55      61.558  40.735  62.483  1.00  0.00           O  
ATOM   2510  O21  PC    55      58.485  43.267  59.638  1.00  0.00           O  
ATOM   2511  C21  PC    55      57.310  43.770  59.267  1.00  0.00           C  
ATOM   2512  O22  PC    55      57.014  44.948  59.304  1.00  0.00           O  
ATOM   2513  C12  OL    56      56.371  42.684  58.848  1.00  0.00           C  
ATOM   2514  H2R  OL    56      56.771  41.716  59.152  1.00  0.00           H  
ATOM   2515  H2S  OL    56      55.450  42.810  59.402  1.00  0.00           H  
ATOM   2516  C13  OL    56      56.127  42.735  57.326  1.00  0.00           C  
ATOM   2517  H3R  OL    56      55.118  42.381  57.118  1.00  0.00           H  
ATOM   2518  H3S  OL    56      56.189  43.769  56.975  1.00  0.00           H  
ATOM   2519  C14  OL    56      57.121  41.858  56.550  1.00  0.00           C  
ATOM   2520  H4R  OL    56      58.130  42.252  56.682  1.00  0.00           H  
ATOM   2521  H4S  OL    56      57.106  40.858  56.987  1.00  0.00           H  
ATOM   2522  C15  OL    56      56.805  41.737  55.045  1.00  0.00           C  
ATOM   2523  H5R  OL    56      57.486  40.997  54.616  1.00  0.00           H  
ATOM   2524  H5S  OL    56      55.792  41.347  54.911  1.00  0.00           H  
ATOM   2525  C16  OL    56      56.949  43.067  54.276  1.00  0.00           C  
ATOM   2526  H6R  OL    56      56.107  43.719  54.517  1.00  0.00           H  
ATOM   2527  H6S  OL    56      57.861  43.570  54.603  1.00  0.00           H  
ATOM   2528  C17  OL    56      57.007  42.851  52.750  1.00  0.00           C  
ATOM   2529  H7R  OL    56      57.882  42.237  52.521  1.00  0.00           H  
ATOM   2530  H7S  OL    56      56.126  42.293  52.433  1.00  0.00           H  
ATOM   2531  C18  OL    56      57.082  44.143  51.917  1.00  0.00           C  
ATOM   2532  H8R  OL    56      56.937  43.892  50.866  1.00  0.00           H  
ATOM   2533  H8S  OL    56      56.289  44.831  52.209  1.00  0.00           H  
ATOM   2534  C19  OL    56      58.417  44.801  52.102  1.00  0.00           C  
ATOM   2535  H9R  OL    56      58.726  44.980  53.132  1.00  0.00           H  
ATOM   2536 C110  OL    56      59.256  45.057  51.116  1.00  0.00           C  
ATOM   2537 H10R  OL    56      60.219  45.459  51.347  1.00  0.00           H  
ATOM   2538 C111  OL    56      59.028  44.924  49.637  1.00  0.00           C  
ATOM   2539 H11R  OL    56      59.321  43.949  49.286  1.00  0.00           H  
ATOM   2540 H11S  OL    56      57.998  45.124  49.384  1.00  0.00           H  
ATOM   2541 C112  OL    56      59.972  45.892  48.971  1.00  0.00           C  
ATOM   2542 H12R  OL    56      59.845  46.855  49.474  1.00  0.00           H  
ATOM   2543 H12S  OL    56      60.911  45.494  49.288  1.00  0.00           H  
ATOM   2544 C113  OL    56      59.988  46.146  47.437  1.00  0.00           C  
ATOM   2545 H13R  OL    56      59.024  46.294  47.033  1.00  0.00           H  
ATOM   2546 H13S  OL    56      60.508  47.091  47.218  1.00  0.00           H  
ATOM   2547 C114  OL    56      60.324  45.038  46.517  1.00  0.00           C  
ATOM   2548 H14R  OL    56      59.937  44.112  46.927  1.00  0.00           H  
ATOM   2549 H14S  OL    56      59.893  45.259  45.539  1.00  0.00           H  
ATOM   2550 C115  OL    56      61.804  45.130  46.480  1.00  0.00           C  
ATOM   2551 H15R  OL    56      62.084  46.046  45.960  1.00  0.00           H  
ATOM   2552 H15S  OL    56      62.130  45.139  47.494  1.00  0.00           H  
ATOM   2553 C116  OL    56      62.565  43.959  46.000  1.00  0.00           C  
ATOM   2554 H16R  OL    56      63.614  44.250  45.993  1.00  0.00           H  
ATOM   2555 H16S  OL    56      62.423  43.150  46.712  1.00  0.00           H  
ATOM   2556 C117  OL    56      62.174  43.487  44.643  1.00  0.00           C  
ATOM   2557 H17R  OL    56      61.177  43.041  44.691  1.00  0.00           H  
ATOM   2558 H17S  OL    56      62.166  44.274  43.932  1.00  0.00           H  
ATOM   2559 C118  OL    56      63.327  42.551  44.320  1.00  0.00           C  
ATOM   2560 H18R  OL    56      63.477  42.258  43.297  1.00  0.00           H  
ATOM   2561 H18S  OL    56      63.206  41.693  44.969  1.00  0.00           H  
ATOM   2562 H18T  OL    56      64.267  43.034  44.478  1.00  0.00           H  
TER    2563       OL    56 
ATOM   2563  C1  CHL    57      40.616  62.174  59.800  1.00  0.00           C  
ATOM   2564  H11 CHL    57      41.348  61.412  59.706  1.00  0.00           H  
ATOM   2565  H12 CHL    57      39.654  61.755  59.493  1.00  0.00           H  
ATOM   2566  C2  CHL    57      40.629  62.441  61.305  1.00  0.00           C  
ATOM   2567  H21 CHL    57      39.863  63.168  61.566  1.00  0.00           H  
ATOM   2568  H22 CHL    57      40.405  61.513  61.839  1.00  0.00           H  
ATOM   2569  C3  CHL    57      42.034  62.928  61.703  1.00  0.00           C  
ATOM   2570  H31 CHL    57      42.754  62.127  61.508  1.00  0.00           H  
ATOM   2571  C4  CHL    57      42.431  64.189  60.915  1.00  0.00           C  
ATOM   2572  H41 CHL    57      41.733  64.987  61.177  1.00  0.00           H  
ATOM   2573  H42 CHL    57      43.422  64.504  61.230  1.00  0.00           H  
ATOM   2574  C5  CHL    57      42.396  63.964  59.416  1.00  0.00           C  
ATOM   2575  C6  CHL    57      43.454  64.239  58.641  1.00  0.00           C  
ATOM   2576  H61 CHL    57      44.360  64.647  59.075  1.00  0.00           H  
ATOM   2577  C7  CHL    57      43.511  64.040  57.134  1.00  0.00           C  
ATOM   2578  H71 CHL    57      44.006  64.878  56.647  1.00  0.00           H  
ATOM   2579  H72 CHL    57      44.098  63.146  56.901  1.00  0.00           H  
ATOM   2580  C8  CHL    57      42.107  63.888  56.549  1.00  0.00           C  
ATOM   2581  H81 CHL    57      41.582  64.839  56.611  1.00  0.00           H  
ATOM   2582  C9  CHL    57      41.401  62.852  57.467  1.00  0.00           C  
ATOM   2583  H91 CHL    57      42.105  62.057  57.645  1.00  0.00           H  
ATOM   2584  C10 CHL    57      41.087  63.364  58.900  1.00  0.00           C  
ATOM   2585  C11 CHL    57      40.188  62.256  56.817  1.00  0.00           C  
ATOM   2586 H111 CHL    57      39.897  61.338  57.310  1.00  0.00           H  
ATOM   2587 H112 CHL    57      39.414  62.980  56.987  1.00  0.00           H  
ATOM   2588  C12 CHL    57      40.272  61.978  55.317  1.00  0.00           C  
ATOM   2589 H121 CHL    57      40.702  61.040  55.156  1.00  0.00           H  
ATOM   2590 H122 CHL    57      39.361  61.837  54.864  1.00  0.00           H  
ATOM   2591  C13 CHL    57      40.787  63.118  54.506  1.00  0.00           C  
ATOM   2592  C14 CHL    57      42.161  63.451  55.052  1.00  0.00           C  
ATOM   2593 H141 CHL    57      42.769  62.552  54.940  1.00  0.00           H  
ATOM   2594  C15 CHL    57      42.689  64.440  54.010  1.00  0.00           C  
ATOM   2595 H151 CHL    57      42.359  65.454  54.246  1.00  0.00           H  
ATOM   2596 H152 CHL    57      43.773  64.414  53.957  1.00  0.00           H  
ATOM   2597  C16 CHL    57      42.052  63.956  52.685  1.00  0.00           C  
ATOM   2598 H161 CHL    57      41.504  64.770  52.194  1.00  0.00           H  
ATOM   2599 H162 CHL    57      42.804  63.571  52.014  1.00  0.00           H  
ATOM   2600  C17 CHL    57      41.101  62.798  53.031  1.00  0.00           C  
ATOM   2601 H171 CHL    57      41.668  61.876  52.977  1.00  0.00           H  
ATOM   2602  C18 CHL    57      39.778  64.284  54.629  1.00  0.00           C  
ATOM   2603 H181 CHL    57      40.110  65.121  54.049  1.00  0.00           H  
ATOM   2604 H182 CHL    57      39.595  64.630  55.640  1.00  0.00           H  
ATOM   2605 H183 CHL    57      38.828  63.965  54.237  1.00  0.00           H  
ATOM   2606  C19 CHL    57      39.945  64.405  58.954  1.00  0.00           C  
ATOM   2607 H191 CHL    57      40.098  65.192  58.220  1.00  0.00           H  
ATOM   2608 H192 CHL    57      39.882  64.857  59.939  1.00  0.00           H  
ATOM   2609 H193 CHL    57      38.975  63.939  58.773  1.00  0.00           H  
ATOM   2610  C20 CHL    57      39.914  62.712  52.047  1.00  0.00           C  
ATOM   2611 H201 CHL    57      39.412  63.633  52.165  1.00  0.00           H  
ATOM   2612  C21 CHL    57      38.962  61.536  52.245  1.00  0.00           C  
ATOM   2613 H211 CHL    57      38.440  61.684  53.157  1.00  0.00           H  
ATOM   2614 H212 CHL    57      39.461  60.567  52.293  1.00  0.00           H  
ATOM   2615 H213 CHL    57      38.209  61.494  51.452  1.00  0.00           H  
ATOM   2616  C22 CHL    57      40.301  62.685  50.594  1.00  0.00           C  
ATOM   2617 H221 CHL    57      39.414  62.833  49.971  1.00  0.00           H  
ATOM   2618 H222 CHL    57      40.992  63.478  50.361  1.00  0.00           H  
ATOM   2619  C23 CHL    57      40.900  61.340  50.294  1.00  0.00           C  
ATOM   2620 H231 CHL    57      41.558  60.947  51.065  1.00  0.00           H  
ATOM   2621 H232 CHL    57      40.090  60.605  50.185  1.00  0.00           H  
ATOM   2622  C24 CHL    57      41.678  61.401  49.028  1.00  0.00           C  
ATOM   2623 H241 CHL    57      42.749  61.398  49.061  1.00  0.00           H  
ATOM   2624 H242 CHL    57      41.533  60.369  49.033  1.00  0.00           H  
ATOM   2625  C25 CHL    57      41.049  61.992  47.758  1.00  0.00           C  
ATOM   2626 H251 CHL    57      40.531  62.846  47.983  1.00  0.00           H  
ATOM   2627  C26 CHL    57      41.757  62.143  46.377  1.00  0.00           C  
ATOM   2628 H261 CHL    57      42.292  61.266  46.016  1.00  0.00           H  
ATOM   2629 H262 CHL    57      42.441  62.978  46.408  1.00  0.00           H  
ATOM   2630 H263 CHL    57      41.019  62.328  45.588  1.00  0.00           H  
ATOM   2631  C27 CHL    57      39.888  61.205  47.505  1.00  0.00           C  
ATOM   2632 H271 CHL    57      40.398  60.473  47.047  1.00  0.00           H  
ATOM   2633 H272 CHL    57      39.355  61.639  46.732  1.00  0.00           H  
ATOM   2634 H273 CHL    57      39.281  60.886  48.341  1.00  0.00           H  
ATOM   2635  O1  CHL    57      42.022  63.251  63.072  1.00  0.00           O  
ATOM   2636  HO1 CHL    57      42.959  63.262  63.374  1.00  0.00           H  
TER    2637      CHL    57 
ATOM   2637 C116  PA    58      57.145  53.655  46.602  1.00  0.00           C  
ATOM   2638 H16R  PA    58      57.421  54.586  46.132  1.00  0.00           H  
ATOM   2639 H16S  PA    58      56.208  53.398  46.096  1.00  0.00           H  
ATOM   2640 H16T  PA    58      57.893  52.911  46.406  1.00  0.00           H  
ATOM   2641 C115  PA    58      56.988  53.982  48.086  1.00  0.00           C  
ATOM   2642 H15R  PA    58      56.915  55.048  48.244  1.00  0.00           H  
ATOM   2643 H15S  PA    58      57.933  53.886  48.588  1.00  0.00           H  
ATOM   2644 C114  PA    58      55.884  53.079  48.708  1.00  0.00           C  
ATOM   2645 H14R  PA    58      56.338  52.685  49.602  1.00  0.00           H  
ATOM   2646 H14S  PA    58      55.694  52.285  47.993  1.00  0.00           H  
ATOM   2647 C113  PA    58      54.501  53.591  49.158  1.00  0.00           C  
ATOM   2648 H13R  PA    58      53.880  53.911  48.319  1.00  0.00           H  
ATOM   2649 H13S  PA    58      54.739  54.388  49.831  1.00  0.00           H  
ATOM   2650 C112  PA    58      53.608  52.762  49.997  1.00  0.00           C  
ATOM   2651 H12R  PA    58      52.693  53.319  50.229  1.00  0.00           H  
ATOM   2652 H12S  PA    58      54.164  52.606  50.916  1.00  0.00           H  
ATOM   2653 C111  PA    58      53.299  51.494  49.220  1.00  0.00           C  
ATOM   2654 H11R  PA    58      54.230  51.024  48.907  1.00  0.00           H  
ATOM   2655 H11S  PA    58      52.736  51.749  48.316  1.00  0.00           H  
ATOM   2656 C110  PA    58      52.504  50.534  50.090  1.00  0.00           C  
ATOM   2657 H10R  PA    58      52.481  49.569  49.585  1.00  0.00           H  
ATOM   2658 H10S  PA    58      51.479  50.900  50.158  1.00  0.00           H  
ATOM   2659  C19  PA    58      53.097  50.383  51.509  1.00  0.00           C  
ATOM   2660  H9R  PA    58      52.454  49.710  52.072  1.00  0.00           H  
ATOM   2661  H9S  PA    58      53.064  51.335  52.042  1.00  0.00           H  
ATOM   2662  C18  PA    58      54.546  49.851  51.529  1.00  0.00           C  
ATOM   2663  H8R  PA    58      55.241  50.596  51.131  1.00  0.00           H  
ATOM   2664  H8S  PA    58      54.608  48.976  50.881  1.00  0.00           H  
ATOM   2665  C17  PA    58      54.985  49.471  52.954  1.00  0.00           C  
ATOM   2666  H7R  PA    58      54.143  49.022  53.484  1.00  0.00           H  
ATOM   2667  H7S  PA    58      55.262  50.374  53.503  1.00  0.00           H  
ATOM   2668  C16  PA    58      56.162  48.478  52.949  1.00  0.00           C  
ATOM   2669  H6R  PA    58      57.009  48.918  52.420  1.00  0.00           H  
ATOM   2670  H6S  PA    58      55.883  47.572  52.412  1.00  0.00           H  
ATOM   2671  C15  PA    58      56.604  48.098  54.365  1.00  0.00           C  
ATOM   2672  H5R  PA    58      55.779  47.662  54.932  1.00  0.00           H  
ATOM   2673  H5S  PA    58      56.917  49.007  54.882  1.00  0.00           H  
ATOM   2674  C14  PA    58      57.771  47.111  54.345  1.00  0.00           C  
ATOM   2675  H4R  PA    58      58.310  47.164  53.398  1.00  0.00           H  
ATOM   2676  H4S  PA    58      57.403  46.086  54.456  1.00  0.00           H  
ATOM   2677  C13  PA    58      58.739  47.456  55.469  1.00  0.00           C  
ATOM   2678  H3R  PA    58      59.204  48.426  55.327  1.00  0.00           H  
ATOM   2679  H3S  PA    58      59.565  46.820  55.335  1.00  0.00           H  
ATOM   2680  C12  PA    58      58.088  47.342  56.866  1.00  0.00           C  
ATOM   2681  H2R  PA    58      57.578  46.383  56.982  1.00  0.00           H  
ATOM   2682  H2S  PA    58      57.358  48.134  56.981  1.00  0.00           H  
ATOM   2683  C11  PE    59      59.061  47.507  57.989  1.00  0.00           C  
ATOM   2684  O12  PE    59      60.250  47.578  57.846  1.00  0.00           O  
ATOM   2685  O11  PE    59      58.510  47.499  59.212  1.00  0.00           O  
ATOM   2686  C1   PE    59      59.414  47.667  60.346  1.00  0.00           C  
ATOM   2687  HR   PE    59      60.240  46.956  60.260  1.00  0.00           H  
ATOM   2688  HS   PE    59      58.855  47.450  61.255  1.00  0.00           H  
ATOM   2689  C2   PE    59      59.982  49.107  60.377  1.00  0.00           C  
ATOM   2690  HX   PE    59      60.646  49.204  59.520  1.00  0.00           H  
ATOM   2691  C3   PE    59      60.775  49.482  61.657  1.00  0.00           C  
ATOM   2692  HA   PE    59      60.864  50.572  61.735  1.00  0.00           H  
ATOM   2693  HB   PE    59      61.785  49.087  61.567  1.00  0.00           H  
ATOM   2694  O31  PE    59      60.173  48.939  62.864  1.00  0.00           O  
ATOM   2695  P31  PE    59      59.151  49.782  63.757  1.00  0.00           P  
ATOM   2696  O32  PE    59      57.825  49.797  62.890  1.00  0.00           O  
ATOM   2697  C31  PE    59      56.589  49.279  63.396  1.00  0.00           C  
ATOM   2698  H1A  PE    59      56.343  49.798  64.329  1.00  0.00           H  
ATOM   2699  H1B  PE    59      56.660  48.204  63.578  1.00  0.00           H  
ATOM   2700  C32  PE    59      55.554  49.600  62.322  1.00  0.00           C  
ATOM   2701  H2A  PE    59      55.877  49.177  61.367  1.00  0.00           H  
ATOM   2702  H2B  PE    59      54.581  49.190  62.598  1.00  0.00           H  
ATOM   2703  N31  PE    59      55.413  51.085  62.132  1.00  0.00           N  
ATOM   2704 HN1A  PE    59      55.279  51.558  63.056  1.00  0.00           H  
ATOM   2705 HN1B  PE    59      56.292  51.462  61.745  1.00  0.00           H  
ATOM   2706 HN1C  PE    59      54.608  51.332  61.540  1.00  0.00           H  
ATOM   2707  O33  PE    59      58.870  49.043  65.005  1.00  0.00           O  
ATOM   2708  O34  PE    59      59.562  51.192  63.892  1.00  0.00           O  
ATOM   2709  O21  PE    59      58.897  50.040  60.218  1.00  0.00           O  
ATOM   2710  C21  PE    59      59.248  51.221  59.712  1.00  0.00           C  
ATOM   2711  O22  PE    59      60.360  51.506  59.316  1.00  0.00           O  
ATOM   2712  C12  OL    60      58.089  52.161  59.750  1.00  0.00           C  
ATOM   2713  H2R  OL    60      57.276  51.741  59.154  1.00  0.00           H  
ATOM   2714  H2S  OL    60      57.730  52.223  60.778  1.00  0.00           H  
ATOM   2715  C13  OL    60      58.553  53.535  59.238  1.00  0.00           C  
ATOM   2716  H3R  OL    60      57.954  54.314  59.668  1.00  0.00           H  
ATOM   2717  H3S  OL    60      59.510  53.803  59.672  1.00  0.00           H  
ATOM   2718  C14  OL    60      58.612  53.598  57.688  1.00  0.00           C  
ATOM   2719  H4R  OL    60      58.931  54.601  57.402  1.00  0.00           H  
ATOM   2720  H4S  OL    60      59.379  52.909  57.347  1.00  0.00           H  
ATOM   2721  C15  OL    60      57.323  53.210  56.926  1.00  0.00           C  
ATOM   2722  H5R  OL    60      57.115  52.150  57.010  1.00  0.00           H  
ATOM   2723  H5S  OL    60      56.469  53.643  57.389  1.00  0.00           H  
ATOM   2724  C16  OL    60      57.297  53.625  55.448  1.00  0.00           C  
ATOM   2725  H6R  OL    60      56.260  53.717  55.102  1.00  0.00           H  
ATOM   2726  H6S  OL    60      57.772  54.586  55.317  1.00  0.00           H  
ATOM   2727  C17  OL    60      58.055  52.653  54.583  1.00  0.00           C  
ATOM   2728  H7R  OL    60      59.065  53.044  54.451  1.00  0.00           H  
ATOM   2729  H7S  OL    60      58.121  51.713  55.126  1.00  0.00           H  
ATOM   2730  C18  OL    60      57.372  52.417  53.230  1.00  0.00           C  
ATOM   2731  H8R  OL    60      57.467  51.358  53.002  1.00  0.00           H  
ATOM   2732  H8S  OL    60      56.299  52.618  53.294  1.00  0.00           H  
ATOM   2733  C19  OL    60      57.996  53.282  52.158  1.00  0.00           C  
ATOM   2734  H9R  OL    60      57.698  54.328  52.162  1.00  0.00           H  
ATOM   2735 C110  OL    60      58.861  52.859  51.244  1.00  0.00           C  
ATOM   2736 H10R  OL    60      59.243  53.555  50.503  1.00  0.00           H  
ATOM   2737 C111  OL    60      59.308  51.431  51.049  1.00  0.00           C  
ATOM   2738 H11R  OL    60      60.359  51.380  50.758  1.00  0.00           H  
ATOM   2739 H11S  OL    60      59.187  50.818  51.945  1.00  0.00           H  
ATOM   2740 C112  OL    60      58.433  50.882  49.936  1.00  0.00           C  
ATOM   2741 H12R  OL    60      57.388  50.956  50.239  1.00  0.00           H  
ATOM   2742 H12S  OL    60      58.566  51.460  49.020  1.00  0.00           H  
ATOM   2743 C113  OL    60      58.706  49.441  49.621  1.00  0.00           C  
ATOM   2744 H13R  OL    60      59.649  49.341  49.071  1.00  0.00           H  
ATOM   2745 H13S  OL    60      58.792  48.843  50.535  1.00  0.00           H  
ATOM   2746 C114  OL    60      57.489  49.003  48.792  1.00  0.00           C  
ATOM   2747 H14R  OL    60      56.575  49.046  49.368  1.00  0.00           H  
ATOM   2748 H14S  OL    60      57.409  49.553  47.855  1.00  0.00           H  
ATOM   2749 C115  OL    60      57.787  47.614  48.467  1.00  0.00           C  
ATOM   2750 H15R  OL    60      58.670  47.842  47.900  1.00  0.00           H  
ATOM   2751 H15S  OL    60      57.965  47.104  49.402  1.00  0.00           H  
ATOM   2752 C116  OL    60      56.893  46.733  47.646  1.00  0.00           C  
ATOM   2753 H16R  OL    60      56.869  47.167  46.640  1.00  0.00           H  
ATOM   2754 H16S  OL    60      57.237  45.701  47.504  1.00  0.00           H  
ATOM   2755 C117  OL    60      55.597  46.692  48.393  1.00  0.00           C  
ATOM   2756 H17R  OL    60      55.389  45.682  48.766  1.00  0.00           H  
ATOM   2757 H17S  OL    60      55.478  47.380  49.213  1.00  0.00           H  
ATOM   2758 C118  OL    60      54.732  47.205  47.306  1.00  0.00           C  
ATOM   2759 H18R  OL    60      53.714  47.109  47.632  1.00  0.00           H  
ATOM   2760 H18S  OL    60      55.001  46.613  46.427  1.00  0.00           H  
ATOM   2761 H18T  OL    60      54.890  48.173  46.925  1.00  0.00           H  
TER    2762       OL    60 
ATOM   2762 C116  PA    61      27.631  61.575  46.414  1.00  0.00           C  
ATOM   2763 H16R  PA    61      28.079  62.288  45.724  1.00  0.00           H  
ATOM   2764 H16S  PA    61      27.397  61.992  47.371  1.00  0.00           H  
ATOM   2765 H16T  PA    61      26.661  61.516  46.007  1.00  0.00           H  
ATOM   2766 C115  PA    61      28.512  60.294  46.516  1.00  0.00           C  
ATOM   2767 H15R  PA    61      29.498  60.641  46.722  1.00  0.00           H  
ATOM   2768 H15S  PA    61      28.659  59.839  45.593  1.00  0.00           H  
ATOM   2769 C114  PA    61      28.272  59.081  47.415  1.00  0.00           C  
ATOM   2770 H14R  PA    61      27.269  58.654  47.394  1.00  0.00           H  
ATOM   2771 H14S  PA    61      28.294  59.463  48.391  1.00  0.00           H  
ATOM   2772 C113  PA    61      29.363  57.995  47.111  1.00  0.00           C  
ATOM   2773 H13R  PA    61      30.336  58.391  47.364  1.00  0.00           H  
ATOM   2774 H13S  PA    61      29.506  57.783  46.049  1.00  0.00           H  
ATOM   2775 C112  PA    61      29.077  56.671  47.841  1.00  0.00           C  
ATOM   2776 H12R  PA    61      28.032  56.384  47.700  1.00  0.00           H  
ATOM   2777 H12S  PA    61      29.210  56.861  48.898  1.00  0.00           H  
ATOM   2778 C111  PA    61      29.940  55.466  47.424  1.00  0.00           C  
ATOM   2779 H11R  PA    61      29.549  55.064  46.486  1.00  0.00           H  
ATOM   2780 H11S  PA    61      29.804  54.684  48.174  1.00  0.00           H  
ATOM   2781 C110  PA    61      31.448  55.720  47.235  1.00  0.00           C  
ATOM   2782 H10R  PA    61      31.610  56.560  46.562  1.00  0.00           H  
ATOM   2783 H10S  PA    61      31.850  54.838  46.729  1.00  0.00           H  
ATOM   2784  C19  PA    61      32.262  55.896  48.530  1.00  0.00           C  
ATOM   2785  H9R  PA    61      33.317  55.791  48.263  1.00  0.00           H  
ATOM   2786  H9S  PA    61      32.024  55.060  49.189  1.00  0.00           H  
ATOM   2787  C18  PA    61      32.121  57.213  49.324  1.00  0.00           C  
ATOM   2788  H8R  PA    61      31.099  57.582  49.352  1.00  0.00           H  
ATOM   2789  H8S  PA    61      32.725  57.994  48.852  1.00  0.00           H  
ATOM   2790  C17  PA    61      32.572  56.991  50.779  1.00  0.00           C  
ATOM   2791  H7R  PA    61      33.472  56.370  50.790  1.00  0.00           H  
ATOM   2792  H7S  PA    61      31.796  56.482  51.345  1.00  0.00           H  
ATOM   2793  C16  PA    61      32.906  58.316  51.435  1.00  0.00           C  
ATOM   2794  H6R  PA    61      32.179  59.093  51.204  1.00  0.00           H  
ATOM   2795  H6S  PA    61      33.786  58.575  50.869  1.00  0.00           H  
ATOM   2796  C15  PA    61      33.140  58.255  52.968  1.00  0.00           C  
ATOM   2797  H5R  PA    61      33.465  59.209  53.355  1.00  0.00           H  
ATOM   2798  H5S  PA    61      33.926  57.538  53.215  1.00  0.00           H  
ATOM   2799  C14  PA    61      31.864  57.966  53.743  1.00  0.00           C  
ATOM   2800  H4R  PA    61      31.562  56.942  53.524  1.00  0.00           H  
ATOM   2801  H4S  PA    61      31.072  58.635  53.401  1.00  0.00           H  
ATOM   2802  C13  PA    61      32.031  58.142  55.261  1.00  0.00           C  
ATOM   2803  H3R  PA    61      32.843  57.488  55.599  1.00  0.00           H  
ATOM   2804  H3S  PA    61      31.119  57.743  55.705  1.00  0.00           H  
ATOM   2805  C12  PA    61      32.262  59.617  55.755  1.00  0.00           C  
ATOM   2806  H2R  PA    61      31.694  60.329  55.178  1.00  0.00           H  
ATOM   2807  H2S  PA    61      33.323  59.841  55.639  1.00  0.00           H  
ATOM   2808  C11  PS    62      31.799  59.819  57.183  1.00  0.00           C  
ATOM   2809  O12  PS    62      31.513  58.852  57.798  1.00  0.00           O  
ATOM   2810  O11  PS    62      31.746  61.071  57.758  1.00  0.00           O  
ATOM   2811  C1   PS    62      31.884  61.353  59.259  1.00  0.00           C  
ATOM   2812  HR   PS    62      32.532  62.208  59.470  1.00  0.00           H  
ATOM   2813  HS   PS    62      32.454  60.610  59.683  1.00  0.00           H  
ATOM   2814  C2   PS    62      30.893  61.008  60.351  1.00  0.00           C  
ATOM   2815  HX   PS    62      30.389  61.935  60.561  1.00  0.00           H  
ATOM   2816  C3   PS    62      31.549  60.459  61.657  1.00  0.00           C  
ATOM   2817  HA   PS    62      32.355  61.102  62.017  1.00  0.00           H  
ATOM   2818  HB   PS    62      31.959  59.470  61.533  1.00  0.00           H  
ATOM   2819  O31  PS    62      30.548  60.304  62.655  1.00  0.00           O  
ATOM   2820  P31  PS    62      30.087  61.558  63.464  1.00  0.00           P  
ATOM   2821  O32  PS    62      28.795  62.012  62.646  1.00  0.00           O  
ATOM   2822  C31  PS    62      27.528  61.831  63.267  1.00  0.00           C  
ATOM   2823  H1A  PS    62      26.736  62.444  62.829  1.00  0.00           H  
ATOM   2824  H1B  PS    62      27.647  62.108  64.316  1.00  0.00           H  
ATOM   2825  C32  PS    62      27.209  60.352  63.167  1.00  0.00           C  
ATOM   2826  H2A  PS    62      28.058  59.751  63.483  1.00  0.00           H  
ATOM   2827  N31  PS    62      26.989  59.894  61.717  1.00  0.00           N  
ATOM   2828 HN1A  PS    62      25.973  59.855  61.480  1.00  0.00           H  
ATOM   2829 HN1B  PS    62      27.456  60.521  61.044  1.00  0.00           H  
ATOM   2830 HN1C  PS    62      27.315  58.926  61.572  1.00  0.00           H  
ATOM   2831  C33  PS    62      26.258  60.048  64.317  1.00  0.00           C  
ATOM   2832  O33  PS    62      29.728  61.039  64.805  1.00  0.00           O  
ATOM   2833  O34  PS    62      31.117  62.606  63.333  1.00  0.00           O  
ATOM   2834  O21  PS    62      30.046  59.970  59.883  1.00  0.00           O  
ATOM   2835  C21  PS    62      29.185  60.410  58.984  1.00  0.00           C  
ATOM   2836  O22  PS    62      28.888  61.576  58.835  1.00  0.00           O  
ATOM   2837  O35  PS    62      26.147  58.906  64.569  1.00  0.00           O  
ATOM   2838  O36  PS    62      25.755  60.886  65.033  1.00  0.00           O  
ATOM   2839  C12  OL    63      28.598  59.277  58.238  1.00  0.00           C  
ATOM   2840  H2R  OL    63      29.368  58.578  57.945  1.00  0.00           H  
ATOM   2841  H2S  OL    63      27.947  58.720  58.903  1.00  0.00           H  
ATOM   2842  C13  OL    63      27.885  59.803  57.002  1.00  0.00           C  
ATOM   2843  H3R  OL    63      27.189  60.593  57.286  1.00  0.00           H  
ATOM   2844  H3S  OL    63      28.600  60.214  56.282  1.00  0.00           H  
ATOM   2845  C14  OL    63      27.128  58.651  56.393  1.00  0.00           C  
ATOM   2846  H4R  OL    63      26.478  58.210  57.153  1.00  0.00           H  
ATOM   2847  H4S  OL    63      26.485  59.052  55.606  1.00  0.00           H  
ATOM   2848  C15  OL    63      28.107  57.591  55.841  1.00  0.00           C  
ATOM   2849  H5R  OL    63      28.649  58.029  55.004  1.00  0.00           H  
ATOM   2850  H5S  OL    63      28.798  57.185  56.565  1.00  0.00           H  
ATOM   2851  C16  OL    63      27.287  56.461  55.333  1.00  0.00           C  
ATOM   2852  H6R  OL    63      26.601  56.058  56.084  1.00  0.00           H  
ATOM   2853  H6S  OL    63      26.772  57.082  54.667  1.00  0.00           H  
ATOM   2854  C17  OL    63      27.918  55.316  54.567  1.00  0.00           C  
ATOM   2855  H7R  OL    63      28.458  54.821  55.356  1.00  0.00           H  
ATOM   2856  H7S  OL    63      27.131  54.639  54.217  1.00  0.00           H  
ATOM   2857  C18  OL    63      28.858  55.644  53.388  1.00  0.00           C  
ATOM   2858  H8R  OL    63      29.366  56.581  53.578  1.00  0.00           H  
ATOM   2859  H8S  OL    63      29.619  54.872  53.332  1.00  0.00           H  
ATOM   2860  C19  OL    63      28.207  55.665  52.032  1.00  0.00           C  
ATOM   2861  H9R  OL    63      28.116  54.710  51.521  1.00  0.00           H  
ATOM   2862 C110  OL    63      27.883  56.756  51.372  1.00  0.00           C  
ATOM   2863 H10R  OL    63      27.486  56.625  50.360  1.00  0.00           H  
ATOM   2864 C111  OL    63      27.905  58.185  51.916  1.00  0.00           C  
ATOM   2865 H11R  OL    63      26.934  58.677  51.898  1.00  0.00           H  
ATOM   2866 H11S  OL    63      28.177  58.253  52.954  1.00  0.00           H  
ATOM   2867 C112  OL    63      28.780  59.023  51.015  1.00  0.00           C  
ATOM   2868 H12R  OL    63      29.814  58.762  51.203  1.00  0.00           H  
ATOM   2869 H12S  OL    63      28.555  58.710  50.014  1.00  0.00           H  
ATOM   2870 C113  OL    63      28.512  60.524  51.199  1.00  0.00           C  
ATOM   2871 H13R  OL    63      27.570  60.804  50.714  1.00  0.00           H  
ATOM   2872 H13S  OL    63      28.380  60.704  52.265  1.00  0.00           H  
ATOM   2873 C114  OL    63      29.650  61.433  50.706  1.00  0.00           C  
ATOM   2874 H14R  OL    63      29.574  62.371  51.255  1.00  0.00           H  
ATOM   2875 H14S  OL    63      30.613  60.985  50.957  1.00  0.00           H  
ATOM   2876 C115  OL    63      29.614  61.763  49.210  1.00  0.00           C  
ATOM   2877 H15R  OL    63      29.995  60.903  48.658  1.00  0.00           H  
ATOM   2878 H15S  OL    63      28.587  61.946  48.915  1.00  0.00           H  
ATOM   2879 C116  OL    63      30.461  63.010  48.898  1.00  0.00           C  
ATOM   2880 H16R  OL    63      30.242  63.786  49.624  1.00  0.00           H  
ATOM   2881 H16S  OL    63      31.473  62.737  49.141  1.00  0.00           H  
ATOM   2882 C117  OL    63      30.281  63.619  47.475  1.00  0.00           C  
ATOM   2883 H17R  OL    63      30.141  62.838  46.732  1.00  0.00           H  
ATOM   2884 H17S  OL    63      29.350  64.185  47.491  1.00  0.00           H  
ATOM   2885 C118  OL    63      31.388  64.570  46.959  1.00  0.00           C  
ATOM   2886 H18R  OL    63      31.046  65.080  46.057  1.00  0.00           H  
ATOM   2887 H18S  OL    63      32.295  64.036  46.678  1.00  0.00           H  
ATOM   2888 H18T  OL    63      31.647  65.323  47.703  1.00  0.00           H  
TER    2889       OL    63 
ATOM   2889 C116  PA    64      29.361  24.254  45.671  1.00  0.00           C  
ATOM   2890 H16R  PA    64      28.895  23.304  45.410  1.00  0.00           H  
ATOM   2891 H16S  PA    64      30.407  23.985  45.692  1.00  0.00           H  
ATOM   2892 H16T  PA    64      29.329  24.955  44.866  1.00  0.00           H  
ATOM   2893 C115  PA    64      28.658  24.838  46.945  1.00  0.00           C  
ATOM   2894 H15R  PA    64      28.436  23.986  47.605  1.00  0.00           H  
ATOM   2895 H15S  PA    64      27.749  25.130  46.494  1.00  0.00           H  
ATOM   2896 C114  PA    64      29.180  26.039  47.862  1.00  0.00           C  
ATOM   2897 H14R  PA    64      29.033  26.969  47.352  1.00  0.00           H  
ATOM   2898 H14S  PA    64      30.230  26.064  48.002  1.00  0.00           H  
ATOM   2899 C113  PA    64      28.768  26.147  49.361  1.00  0.00           C  
ATOM   2900 H13R  PA    64      27.721  26.171  49.315  1.00  0.00           H  
ATOM   2901 H13S  PA    64      29.083  27.126  49.697  1.00  0.00           H  
ATOM   2902 C112  PA    64      29.188  25.235  50.551  1.00  0.00           C  
ATOM   2903 H12R  PA    64      29.192  25.802  51.477  1.00  0.00           H  
ATOM   2904 H12S  PA    64      30.206  24.902  50.481  1.00  0.00           H  
ATOM   2905 C111  PA    64      28.222  24.116  50.845  1.00  0.00           C  
ATOM   2906 H11R  PA    64      28.238  23.374  50.091  1.00  0.00           H  
ATOM   2907 H11S  PA    64      27.217  24.451  50.829  1.00  0.00           H  
ATOM   2908 C110  PA    64      28.390  23.529  52.217  1.00  0.00           C  
ATOM   2909 H10R  PA    64      28.240  24.203  53.037  1.00  0.00           H  
ATOM   2910 H10S  PA    64      29.359  23.073  52.358  1.00  0.00           H  
ATOM   2911  C19  PA    64      27.331  22.512  52.279  1.00  0.00           C  
ATOM   2912  H9R  PA    64      27.647  21.981  53.123  1.00  0.00           H  
ATOM   2913  H9S  PA    64      27.461  21.927  51.421  1.00  0.00           H  
ATOM   2914  C18  PA    64      25.884  22.912  52.389  1.00  0.00           C  
ATOM   2915  H8R  PA    64      25.254  22.458  51.632  1.00  0.00           H  
ATOM   2916  H8S  PA    64      25.857  23.958  52.245  1.00  0.00           H  
ATOM   2917  C17  PA    64      25.319  22.624  53.748  1.00  0.00           C  
ATOM   2918  H7R  PA    64      24.858  21.665  53.808  1.00  0.00           H  
ATOM   2919  H7S  PA    64      24.426  23.090  53.838  1.00  0.00           H  
ATOM   2920  C16  PA    64      26.212  23.096  54.888  1.00  0.00           C  
ATOM   2921  H6R  PA    64      26.229  24.150  54.882  1.00  0.00           H  
ATOM   2922  H6S  PA    64      27.234  22.755  54.803  1.00  0.00           H  
ATOM   2923  C15  PA    64      25.763  22.580  56.191  1.00  0.00           C  
ATOM   2924  H5R  PA    64      26.062  21.603  55.947  1.00  0.00           H  
ATOM   2925  H5S  PA    64      24.689  22.553  56.357  1.00  0.00           H  
ATOM   2926  C14  PA    64      26.597  22.753  57.442  1.00  0.00           C  
ATOM   2927  H4R  PA    64      26.009  22.621  58.298  1.00  0.00           H  
ATOM   2928  H4S  PA    64      27.029  23.709  57.506  1.00  0.00           H  
ATOM   2929  C13  PA    64      27.690  21.734  57.526  1.00  0.00           C  
ATOM   2930  H3R  PA    64      28.235  21.875  56.615  1.00  0.00           H  
ATOM   2931  H3S  PA    64      27.288  20.768  57.593  1.00  0.00           H  
ATOM   2932  C12  PA    64      28.564  21.783  58.739  1.00  0.00           C  
ATOM   2933  H2R  PA    64      28.471  20.957  59.427  1.00  0.00           H  
ATOM   2934  H2S  PA    64      28.144  22.571  59.268  1.00  0.00           H  
ATOM   2935  C11  PE    65      29.889  22.347  58.464  1.00  0.00           C  
ATOM   2936  O12  PE    65      30.979  21.937  58.794  1.00  0.00           O  
ATOM   2937  O11  PE    65      29.679  23.470  57.801  1.00  0.00           O  
ATOM   2938  C1   PE    65      30.509  24.567  58.115  1.00  0.00           C  
ATOM   2939  HR   PE    65      30.599  25.101  57.174  1.00  0.00           H  
ATOM   2940  HS   PE    65      31.489  24.230  58.444  1.00  0.00           H  
ATOM   2941  C2   PE    65      29.845  25.463  59.191  1.00  0.00           C  
ATOM   2942  HX   PE    65      30.432  26.379  59.218  1.00  0.00           H  
ATOM   2943  C3   PE    65      29.800  24.772  60.596  1.00  0.00           C  
ATOM   2944  HA   PE    65      29.794  25.483  61.400  1.00  0.00           H  
ATOM   2945  HB   PE    65      30.687  24.154  60.722  1.00  0.00           H  
ATOM   2946  O31  PE    65      28.593  24.017  60.838  1.00  0.00           O  
ATOM   2947  P31  PE    65      28.277  23.256  62.212  1.00  0.00           P  
ATOM   2948  O32  PE    65      29.555  23.489  63.143  1.00  0.00           O  
ATOM   2949  C31  PE    65      29.584  22.752  64.378  1.00  0.00           C  
ATOM   2950  H1A  PE    65      30.060  21.787  64.191  1.00  0.00           H  
ATOM   2951  H1B  PE    65      28.551  22.584  64.701  1.00  0.00           H  
ATOM   2952  C32  PE    65      30.326  23.524  65.476  1.00  0.00           C  
ATOM   2953  H2A  PE    65      30.158  23.019  66.429  1.00  0.00           H  
ATOM   2954  H2B  PE    65      31.395  23.533  65.257  1.00  0.00           H  
ATOM   2955  N31  PE    65      29.888  24.950  65.672  1.00  0.00           N  
ATOM   2956 HN1A  PE    65      29.977  25.472  64.791  1.00  0.00           H  
ATOM   2957 HN1B  PE    65      28.918  25.012  66.019  1.00  0.00           H  
ATOM   2958 HN1C  PE    65      30.502  25.449  66.357  1.00  0.00           H  
ATOM   2959  O33  PE    65      27.199  23.938  62.946  1.00  0.00           O  
ATOM   2960  O34  PE    65      28.153  21.812  61.966  1.00  0.00           O  
ATOM   2961  O21  PE    65      28.511  25.802  58.780  1.00  0.00           O  
ATOM   2962  C21  PE    65      28.337  26.421  57.615  1.00  0.00           C  
ATOM   2963  O22  PE    65      29.173  27.082  57.027  1.00  0.00           O  
ATOM   2964  C12  OL    66      26.985  26.167  57.082  1.00  0.00           C  
ATOM   2965  H2R  OL    66      27.067  25.665  56.120  1.00  0.00           H  
ATOM   2966  H2S  OL    66      26.400  25.551  57.766  1.00  0.00           H  
ATOM   2967  C13  OL    66      26.286  27.477  56.948  1.00  0.00           C  
ATOM   2968  H3R  OL    66      26.190  27.983  57.897  1.00  0.00           H  
ATOM   2969  H3S  OL    66      26.759  28.147  56.232  1.00  0.00           H  
ATOM   2970  C14  OL    66      24.931  27.128  56.493  1.00  0.00           C  
ATOM   2971  H4R  OL    66      24.370  26.575  57.243  1.00  0.00           H  
ATOM   2972  H4S  OL    66      24.561  28.122  56.407  1.00  0.00           H  
ATOM   2973  C15  OL    66      24.849  26.423  55.164  1.00  0.00           C  
ATOM   2974  H5R  OL    66      25.660  26.743  54.526  1.00  0.00           H  
ATOM   2975  H5S  OL    66      24.950  25.391  55.343  1.00  0.00           H  
ATOM   2976  C16  OL    66      23.545  26.726  54.460  1.00  0.00           C  
ATOM   2977  H6R  OL    66      22.777  26.158  54.824  1.00  0.00           H  
ATOM   2978  H6S  OL    66      23.212  27.519  54.927  1.00  0.00           H  
ATOM   2979  C17  OL    66      23.529  26.993  52.963  1.00  0.00           C  
ATOM   2980  H7R  OL    66      22.518  27.051  52.554  1.00  0.00           H  
ATOM   2981  H7S  OL    66      23.794  27.973  52.726  1.00  0.00           H  
ATOM   2982  C18  OL    66      24.517  25.978  52.393  1.00  0.00           C  
ATOM   2983  H8R  OL    66      25.548  26.177  52.329  1.00  0.00           H  
ATOM   2984  H8S  OL    66      24.493  25.177  53.112  1.00  0.00           H  
ATOM   2985  C19  OL    66      24.023  25.495  51.144  1.00  0.00           C  
ATOM   2986  H9R  OL    66      23.121  25.235  51.490  1.00  0.00           H  
ATOM   2987 C110  OL    66      24.487  24.816  50.130  1.00  0.00           C  
ATOM   2988 H10R  OL    66      23.831  24.182  49.556  1.00  0.00           H  
ATOM   2989 C111  OL    66      25.344  25.494  49.231  1.00  0.00           C  
ATOM   2990 H11R  OL    66      24.971  26.433  49.008  1.00  0.00           H  
ATOM   2991 H11S  OL    66      26.149  25.553  49.882  1.00  0.00           H  
ATOM   2992 C112  OL    66      25.532  24.935  47.840  1.00  0.00           C  
ATOM   2993 H12R  OL    66      24.662  24.956  47.207  1.00  0.00           H  
ATOM   2994 H12S  OL    66      26.241  25.514  47.370  1.00  0.00           H  
ATOM   2995 C113  OL    66      25.971  23.580  48.000  1.00  0.00           C  
ATOM   2996 H13R  OL    66      26.514  23.451  48.936  1.00  0.00           H  
ATOM   2997 H13S  OL    66      24.940  23.409  48.182  1.00  0.00           H  
ATOM   2998 C114  OL    66      26.385  22.521  46.983  1.00  0.00           C  
ATOM   2999 H14R  OL    66      27.156  22.911  46.374  1.00  0.00           H  
ATOM   3000 H14S  OL    66      26.798  21.670  47.521  1.00  0.00           H  
ATOM   3001 C115  OL    66      25.283  22.094  46.049  1.00  0.00           C  
ATOM   3002 H15R  OL    66      24.521  21.470  46.453  1.00  0.00           H  
ATOM   3003 H15S  OL    66      24.768  22.976  45.932  1.00  0.00           H  
ATOM   3004 C116  OL    66      25.727  21.645  44.682  1.00  0.00           C  
ATOM   3005 H16R  OL    66      24.885  21.251  44.106  1.00  0.00           H  
ATOM   3006 H16S  OL    66      26.005  22.584  44.248  1.00  0.00           H  
ATOM   3007 C117  OL    66      26.888  20.667  44.678  1.00  0.00           C  
ATOM   3008 H17R  OL    66      27.528  20.790  45.542  1.00  0.00           H  
ATOM   3009 H17S  OL    66      26.423  19.707  44.762  1.00  0.00           H  
ATOM   3010 C118  OL    66      27.749  20.684  43.420  1.00  0.00           C  
ATOM   3011 H18R  OL    66      28.381  19.809  43.364  1.00  0.00           H  
ATOM   3012 H18S  OL    66      28.506  21.425  43.424  1.00  0.00           H  
ATOM   3013 H18T  OL    66      27.099  20.747  42.532  1.00  0.00           H  
TER    3014       OL    66 
ATOM   3014 C116  PA    67      44.905  64.112  44.300  1.00  0.00           C  
ATOM   3015 H16R  PA    67      43.818  64.184  44.380  1.00  0.00           H  
ATOM   3016 H16S  PA    67      45.188  63.733  43.327  1.00  0.00           H  
ATOM   3017 H16T  PA    67      45.336  65.095  44.255  1.00  0.00           H  
ATOM   3018 C115  PA    67      45.510  63.333  45.485  1.00  0.00           C  
ATOM   3019 H15R  PA    67      45.427  62.275  45.256  1.00  0.00           H  
ATOM   3020 H15S  PA    67      45.003  63.526  46.419  1.00  0.00           H  
ATOM   3021 C114  PA    67      46.972  63.705  45.631  1.00  0.00           C  
ATOM   3022 H14R  PA    67      47.058  64.743  45.292  1.00  0.00           H  
ATOM   3023 H14S  PA    67      47.450  63.023  44.924  1.00  0.00           H  
ATOM   3024 C113  PA    67      47.791  63.638  46.933  1.00  0.00           C  
ATOM   3025 H13R  PA    67      48.850  63.642  46.712  1.00  0.00           H  
ATOM   3026 H13S  PA    67      47.569  62.701  47.427  1.00  0.00           H  
ATOM   3027 C112  PA    67      47.551  64.841  47.851  1.00  0.00           C  
ATOM   3028 H12R  PA    67      46.500  64.774  48.026  1.00  0.00           H  
ATOM   3029 H12S  PA    67      47.614  65.791  47.434  1.00  0.00           H  
ATOM   3030 C111  PA    67      48.390  65.036  49.131  1.00  0.00           C  
ATOM   3031 H11R  PA    67      48.258  66.022  49.540  1.00  0.00           H  
ATOM   3032 H11S  PA    67      49.436  64.780  48.968  1.00  0.00           H  
ATOM   3033 C110  PA    67      47.836  64.095  50.096  1.00  0.00           C  
ATOM   3034 H10R  PA    67      48.374  63.182  49.794  1.00  0.00           H  
ATOM   3035 H10S  PA    67      46.908  63.951  49.658  1.00  0.00           H  
ATOM   3036  C19  PA    67      47.537  64.184  51.664  1.00  0.00           C  
ATOM   3037  H9R  PA    67      47.956  65.046  52.080  1.00  0.00           H  
ATOM   3038  H9S  PA    67      48.499  63.790  51.518  1.00  0.00           H  
ATOM   3039  C18  PA    67      46.504  63.254  52.795  1.00  0.00           C  
ATOM   3040  H8R  PA    67      45.825  63.887  53.296  1.00  0.00           H  
ATOM   3041  H8S  PA    67      47.117  62.772  53.439  1.00  0.00           H  
ATOM   3042  C17  PA    67      45.919  61.718  53.060  1.00  0.00           C  
ATOM   3043  H7R  PA    67      45.881  61.019  52.253  1.00  0.00           H  
ATOM   3044  H7S  PA    67      44.858  61.676  53.044  1.00  0.00           H  
ATOM   3045  C16  PA    67      46.482  60.731  54.136  1.00  0.00           C  
ATOM   3046  H6R  PA    67      45.921  59.833  53.942  1.00  0.00           H  
ATOM   3047  H6S  PA    67      46.054  61.081  55.040  1.00  0.00           H  
ATOM   3048  C15  PA    67      47.977  60.271  54.397  1.00  0.00           C  
ATOM   3049  H5R  PA    67      48.702  61.031  54.498  1.00  0.00           H  
ATOM   3050  H5S  PA    67      48.396  59.535  53.695  1.00  0.00           H  
ATOM   3051  C14  PA    67      48.045  59.693  55.746  1.00  0.00           C  
ATOM   3052  H4R  PA    67      47.685  58.746  55.550  1.00  0.00           H  
ATOM   3053  H4S  PA    67      47.335  60.187  56.411  1.00  0.00           H  
ATOM   3054  C13  PA    67      49.351  59.336  56.414  1.00  0.00           C  
ATOM   3055  H3R  PA    67      49.919  60.204  56.697  1.00  0.00           H  
ATOM   3056  H3S  PA    67      49.917  58.612  55.818  1.00  0.00           H  
ATOM   3057  C12  PA    67      48.792  58.616  57.596  1.00  0.00           C  
ATOM   3058  H2R  PA    67      48.583  57.674  57.171  1.00  0.00           H  
ATOM   3059  H2S  PA    67      47.953  59.115  58.079  1.00  0.00           H  
ATOM   3060  C11  PE    68      49.569  58.331  58.720  1.00  0.00           C  
ATOM   3061  O12  PE    68      49.706  57.248  59.211  1.00  0.00           O  
ATOM   3062  O11  PE    68      49.934  59.474  59.239  1.00  0.00           O  
ATOM   3063  C1   PE    68      51.260  59.320  59.491  1.00  0.00           C  
ATOM   3064  HR   PE    68      51.804  59.433  58.543  1.00  0.00           H  
ATOM   3065  HS   PE    68      51.380  58.303  59.806  1.00  0.00           H  
ATOM   3066  C2   PE    68      51.879  60.038  60.697  1.00  0.00           C  
ATOM   3067  HX   PE    68      52.847  59.725  61.081  1.00  0.00           H  
ATOM   3068  C3   PE    68      51.120  59.613  61.860  1.00  0.00           C  
ATOM   3069  HA   PE    68      51.301  58.562  62.104  1.00  0.00           H  
ATOM   3070  HB   PE    68      50.086  59.751  61.581  1.00  0.00           H  
ATOM   3071  O31  PE    68      51.592  60.453  62.886  1.00  0.00           O  
ATOM   3072  P31  PE    68      50.676  60.620  64.081  1.00  0.00           P  
ATOM   3073  O32  PE    68      49.315  60.931  63.322  1.00  0.00           O  
ATOM   3074  C31  PE    68      48.069  60.704  63.958  1.00  0.00           C  
ATOM   3075  H1A  PE    68      47.858  61.594  64.549  1.00  0.00           H  
ATOM   3076  H1B  PE    68      48.119  59.827  64.609  1.00  0.00           H  
ATOM   3077  C32  PE    68      47.023  60.488  62.862  1.00  0.00           C  
ATOM   3078  H2A  PE    68      46.078  60.222  63.338  1.00  0.00           H  
ATOM   3079  H2B  PE    68      46.900  61.424  62.312  1.00  0.00           H  
ATOM   3080  N31  PE    68      47.368  59.402  61.862  1.00  0.00           N  
ATOM   3081 HN1A  PE    68      48.270  59.615  61.404  1.00  0.00           H  
ATOM   3082 HN1B  PE    68      47.524  58.492  62.347  1.00  0.00           H  
ATOM   3083 HN1C  PE    68      46.648  59.314  61.129  1.00  0.00           H  
ATOM   3084  O33  PE    68      50.540  59.289  64.707  1.00  0.00           O  
ATOM   3085  O34  PE    68      51.072  61.788  64.881  1.00  0.00           O  
ATOM   3086  O21  PE    68      52.118  61.366  60.376  1.00  0.00           O  
ATOM   3087  C21  PE    68      53.112  61.446  59.478  1.00  0.00           C  
ATOM   3088  O22  PE    68      54.268  61.265  59.693  1.00  0.00           O  
ATOM   3089  C12  OL    69      52.527  61.845  58.213  1.00  0.00           C  
ATOM   3090  H2R  OL    69      51.447  61.806  58.183  1.00  0.00           H  
ATOM   3091  H2S  OL    69      52.858  62.706  58.746  1.00  0.00           H  
ATOM   3092  C13  OL    69      53.097  62.387  56.943  1.00  0.00           C  
ATOM   3093  H3R  OL    69      53.280  63.394  56.896  1.00  0.00           H  
ATOM   3094  H3S  OL    69      54.125  62.385  57.048  1.00  0.00           H  
ATOM   3095  C14  OL    69      52.183  62.181  55.707  1.00  0.00           C  
ATOM   3096  H4R  OL    69      52.216  61.140  55.583  1.00  0.00           H  
ATOM   3097  H4S  OL    69      51.157  62.261  56.027  1.00  0.00           H  
ATOM   3098  C15  OL    69      52.363  63.103  54.433  1.00  0.00           C  
ATOM   3099  H5R  OL    69      51.775  63.935  54.667  1.00  0.00           H  
ATOM   3100  H5S  OL    69      53.373  63.480  54.432  1.00  0.00           H  
ATOM   3101  C16  OL    69      51.964  62.806  52.920  1.00  0.00           C  
ATOM   3102  H6R  OL    69      52.341  61.937  52.566  1.00  0.00           H  
ATOM   3103  H6S  OL    69      51.155  62.185  52.811  1.00  0.00           H  
ATOM   3104  C17  OL    69      52.520  63.399  51.656  1.00  0.00           C  
ATOM   3105  H7R  OL    69      52.340  64.459  51.667  1.00  0.00           H  
ATOM   3106  H7S  OL    69      53.595  63.219  51.622  1.00  0.00           H  
ATOM   3107  C18  OL    69      51.923  62.671  50.423  1.00  0.00           C  
ATOM   3108  H8R  OL    69      50.867  62.871  50.354  1.00  0.00           H  
ATOM   3109  H8S  OL    69      52.330  63.136  49.542  1.00  0.00           H  
ATOM   3110  C19  OL    69      52.146  61.158  50.399  1.00  0.00           C  
ATOM   3111  H9R  OL    69      51.615  60.555  51.133  1.00  0.00           H  
ATOM   3112 C110  OL    69      52.942  60.533  49.556  1.00  0.00           C  
ATOM   3113 H10R  OL    69      53.010  59.463  49.538  1.00  0.00           H  
ATOM   3114 C111  OL    69      53.691  61.173  48.455  1.00  0.00           C  
ATOM   3115 H11R  OL    69      53.899  62.225  48.590  1.00  0.00           H  
ATOM   3116 H11S  OL    69      54.629  60.642  48.263  1.00  0.00           H  
ATOM   3117 C112  OL    69      52.809  60.989  47.272  1.00  0.00           C  
ATOM   3118 H12R  OL    69      53.399  61.377  46.445  1.00  0.00           H  
ATOM   3119 H12S  OL    69      52.725  59.909  47.216  1.00  0.00           H  
ATOM   3120 C113  OL    69      51.358  61.514  47.148  1.00  0.00           C  
ATOM   3121 H13R  OL    69      50.670  60.848  47.672  1.00  0.00           H  
ATOM   3122 H13S  OL    69      51.327  62.486  47.626  1.00  0.00           H  
ATOM   3123 C114  OL    69      50.840  61.742  45.705  1.00  0.00           C  
ATOM   3124 H14R  OL    69      49.959  62.331  45.818  1.00  0.00           H  
ATOM   3125 H14S  OL    69      51.571  62.298  45.114  1.00  0.00           H  
ATOM   3126 C115  OL    69      50.247  60.626  44.859  1.00  0.00           C  
ATOM   3127 H15R  OL    69      50.618  59.641  45.069  1.00  0.00           H  
ATOM   3128 H15S  OL    69      49.249  60.579  45.196  1.00  0.00           H  
ATOM   3129 C116  OL    69      50.369  60.948  43.359  1.00  0.00           C  
ATOM   3130 H16R  OL    69      49.991  61.928  43.131  1.00  0.00           H  
ATOM   3131 H16S  OL    69      51.417  60.937  43.176  1.00  0.00           H  
ATOM   3132 C117  OL    69      49.731  59.981  42.384  1.00  0.00           C  
ATOM   3133 H17R  OL    69      49.957  60.044  41.326  1.00  0.00           H  
ATOM   3134 H17S  OL    69      50.246  59.079  42.659  1.00  0.00           H  
ATOM   3135 C118  OL    69      48.205  60.177  42.480  1.00  0.00           C  
ATOM   3136 H18R  OL    69      47.513  59.367  42.409  1.00  0.00           H  
ATOM   3137 H18S  OL    69      47.829  60.815  41.734  1.00  0.00           H  
ATOM   3138 H18T  OL    69      47.963  60.502  43.460  1.00  0.00           H  
TER    3139       OL    69 
ATOM   3139 C116  PA    70      51.285  25.820  45.656  1.00  0.00           C  
ATOM   3140 H16R  PA    70      51.186  24.976  45.079  1.00  0.00           H  
ATOM   3141 H16S  PA    70      50.281  26.007  46.008  1.00  0.00           H  
ATOM   3142 H16T  PA    70      51.859  25.763  46.541  1.00  0.00           H  
ATOM   3143 C115  PA    70      51.876  26.708  44.621  1.00  0.00           C  
ATOM   3144 H15R  PA    70      51.589  26.486  43.593  1.00  0.00           H  
ATOM   3145 H15S  PA    70      52.958  26.755  44.717  1.00  0.00           H  
ATOM   3146 C114  PA    70      51.333  27.973  45.008  1.00  0.00           C  
ATOM   3147 H14R  PA    70      50.292  28.085  44.784  1.00  0.00           H  
ATOM   3148 H14S  PA    70      51.952  28.544  44.378  1.00  0.00           H  
ATOM   3149 C113  PA    70      51.568  28.104  46.485  1.00  0.00           C  
ATOM   3150 H13R  PA    70      52.601  27.894  46.754  1.00  0.00           H  
ATOM   3151 H13S  PA    70      50.841  27.545  47.072  1.00  0.00           H  
ATOM   3152 C112  PA    70      51.247  29.361  46.985  1.00  0.00           C  
ATOM   3153 H12R  PA    70      50.205  29.619  46.748  1.00  0.00           H  
ATOM   3154 H12S  PA    70      51.818  30.034  46.424  1.00  0.00           H  
ATOM   3155 C111  PA    70      51.641  29.187  48.470  1.00  0.00           C  
ATOM   3156 H11R  PA    70      51.267  28.287  48.890  1.00  0.00           H  
ATOM   3157 H11S  PA    70      50.862  29.662  48.943  1.00  0.00           H  
ATOM   3158 C110  PA    70      53.103  29.515  49.027  1.00  0.00           C  
ATOM   3159 H10R  PA    70      53.786  29.817  48.264  1.00  0.00           H  
ATOM   3160 H10S  PA    70      53.507  28.562  49.235  1.00  0.00           H  
ATOM   3161  C19  PA    70      53.531  30.499  50.184  1.00  0.00           C  
ATOM   3162  H9R  PA    70      52.921  31.321  50.492  1.00  0.00           H  
ATOM   3163  H9S  PA    70      54.351  31.125  49.889  1.00  0.00           H  
ATOM   3164  C18  PA    70      53.810  29.714  51.397  1.00  0.00           C  
ATOM   3165  H8R  PA    70      54.638  29.119  51.229  1.00  0.00           H  
ATOM   3166  H8S  PA    70      52.977  29.062  51.503  1.00  0.00           H  
ATOM   3167  C17  PA    70      54.098  30.561  52.589  1.00  0.00           C  
ATOM   3168  H7R  PA    70      53.381  31.343  52.581  1.00  0.00           H  
ATOM   3169  H7S  PA    70      54.925  31.159  52.353  1.00  0.00           H  
ATOM   3170  C16  PA    70      54.171  29.895  54.008  1.00  0.00           C  
ATOM   3171  H6R  PA    70      54.880  30.434  54.597  1.00  0.00           H  
ATOM   3172  H6S  PA    70      54.629  28.933  53.860  1.00  0.00           H  
ATOM   3173  C15  PA    70      52.832  29.767  54.828  1.00  0.00           C  
ATOM   3174  H5R  PA    70      52.408  28.889  54.378  1.00  0.00           H  
ATOM   3175  H5S  PA    70      52.157  30.614  54.631  1.00  0.00           H  
ATOM   3176  C14  PA    70      52.646  29.588  56.301  1.00  0.00           C  
ATOM   3177  H4R  PA    70      52.478  30.565  56.741  1.00  0.00           H  
ATOM   3178  H4S  PA    70      53.590  29.206  56.658  1.00  0.00           H  
ATOM   3179  C13  PA    70      51.394  28.840  56.732  1.00  0.00           C  
ATOM   3180  H3R  PA    70      50.616  29.421  56.310  1.00  0.00           H  
ATOM   3181  H3S  PA    70      51.310  28.919  57.813  1.00  0.00           H  
ATOM   3182  C12  PA    70      51.286  27.361  56.310  1.00  0.00           C  
ATOM   3183  H2R  PA    70      50.388  26.882  56.543  1.00  0.00           H  
ATOM   3184  H2S  PA    70      51.491  27.158  55.260  1.00  0.00           H  
ATOM   3185  C11  PS    71      52.230  26.717  57.182  1.00  0.00           C  
ATOM   3186  O12  PS    71      53.326  27.144  57.177  1.00  0.00           O  
ATOM   3187  O11  PS    71      51.791  25.820  58.050  1.00  0.00           O  
ATOM   3188  C1   PS    71      52.801  25.167  58.876  1.00  0.00           C  
ATOM   3189  HR   PS    71      53.338  24.507  58.238  1.00  0.00           H  
ATOM   3190  HS   PS    71      52.294  24.567  59.602  1.00  0.00           H  
ATOM   3191  C2   PS    71      53.730  26.016  59.757  1.00  0.00           C  
ATOM   3192  HX   PS    71      54.185  25.403  60.525  1.00  0.00           H  
ATOM   3193  C3   PS    71      52.817  27.102  60.324  1.00  0.00           C  
ATOM   3194  HA   PS    71      51.910  26.581  60.655  1.00  0.00           H  
ATOM   3195  HB   PS    71      52.530  27.842  59.575  1.00  0.00           H  
ATOM   3196  O31  PS    71      53.422  27.732  61.453  1.00  0.00           O  
ATOM   3197  P31  PS    71      52.566  27.933  62.766  1.00  0.00           P  
ATOM   3198  O32  PS    71      53.414  29.114  63.399  1.00  0.00           O  
ATOM   3199  C31  PS    71      54.687  28.803  63.986  1.00  0.00           C  
ATOM   3200  H1A  PS    71      55.044  27.835  63.613  1.00  0.00           H  
ATOM   3201  H1B  PS    71      54.563  28.743  65.065  1.00  0.00           H  
ATOM   3202  C32  PS    71      55.695  29.881  63.588  1.00  0.00           C  
ATOM   3203  H2A  PS    71      55.299  30.864  63.848  1.00  0.00           H  
ATOM   3204  N31  PS    71      55.967  29.857  62.100  1.00  0.00           N  
ATOM   3205 HN1A  PS    71      56.870  29.352  61.983  1.00  0.00           H  
ATOM   3206 HN1B  PS    71      55.255  29.285  61.601  1.00  0.00           H  
ATOM   3207 HN1C  PS    71      56.024  30.793  61.686  1.00  0.00           H  
ATOM   3208  C33  PS    71      56.944  29.654  64.415  1.00  0.00           C  
ATOM   3209  O33  PS    71      51.230  28.416  62.393  1.00  0.00           O  
ATOM   3210  O34  PS    71      52.737  26.737  63.626  1.00  0.00           O  
ATOM   3211  O21  PS    71      54.813  26.470  58.976  1.00  0.00           O  
ATOM   3212  C21  PS    71      55.688  27.344  59.377  1.00  0.00           C  
ATOM   3213  O22  PS    71      56.055  27.542  60.515  1.00  0.00           O  
ATOM   3214  O35  PS    71      57.878  29.138  63.844  1.00  0.00           O  
ATOM   3215  O36  PS    71      56.988  30.124  65.532  1.00  0.00           O  
ATOM   3216  C12  OL    72      56.235  27.985  58.173  1.00  0.00           C  
ATOM   3217  H2R  OL    72      55.812  27.545  57.271  1.00  0.00           H  
ATOM   3218  H2S  OL    72      56.103  29.061  58.123  1.00  0.00           H  
ATOM   3219  C13  OL    72      57.661  27.660  58.188  1.00  0.00           C  
ATOM   3220  H3R  OL    72      58.211  28.341  58.849  1.00  0.00           H  
ATOM   3221  H3S  OL    72      57.895  26.636  58.507  1.00  0.00           H  
ATOM   3222  C14  OL    72      57.976  27.886  56.734  1.00  0.00           C  
ATOM   3223  H4R  OL    72      57.475  28.647  56.176  1.00  0.00           H  
ATOM   3224  H4S  OL    72      58.784  28.512  56.902  1.00  0.00           H  
ATOM   3225  C15  OL    72      58.200  26.578  55.946  1.00  0.00           C  
ATOM   3226  H5R  OL    72      59.145  26.376  55.586  1.00  0.00           H  
ATOM   3227  H5S  OL    72      58.304  25.764  56.612  1.00  0.00           H  
ATOM   3228  C16  OL    72      57.498  26.421  54.621  1.00  0.00           C  
ATOM   3229  H6R  OL    72      56.692  25.843  54.832  1.00  0.00           H  
ATOM   3230  H6S  OL    72      57.156  27.400  54.296  1.00  0.00           H  
ATOM   3231  C17  OL    72      58.198  25.620  53.524  1.00  0.00           C  
ATOM   3232  H7R  OL    72      59.048  26.155  53.244  1.00  0.00           H  
ATOM   3233  H7S  OL    72      58.651  24.717  53.914  1.00  0.00           H  
ATOM   3234  C18  OL    72      57.399  25.325  52.245  1.00  0.00           C  
ATOM   3235  H8R  OL    72      58.092  25.197  51.418  1.00  0.00           H  
ATOM   3236  H8S  OL    72      56.917  24.367  52.430  1.00  0.00           H  
ATOM   3237  C19  OL    72      56.323  26.320  51.858  1.00  0.00           C  
ATOM   3238  H9R  OL    72      55.366  26.125  52.263  1.00  0.00           H  
ATOM   3239 C110  OL    72      56.218  27.178  50.872  1.00  0.00           C  
ATOM   3240 H10R  OL    72      55.241  27.608  50.702  1.00  0.00           H  
ATOM   3241 C111  OL    72      57.264  27.547  49.889  1.00  0.00           C  
ATOM   3242 H11R  OL    72      58.154  26.963  50.071  1.00  0.00           H  
ATOM   3243 H11S  OL    72      56.895  27.289  48.902  1.00  0.00           H  
ATOM   3244 C112  OL    72      57.547  29.050  49.984  1.00  0.00           C  
ATOM   3245 H12R  OL    72      57.625  29.352  51.025  1.00  0.00           H  
ATOM   3246 H12S  OL    72      58.469  29.335  49.491  1.00  0.00           H  
ATOM   3247 C113  OL    72      56.428  29.873  49.468  1.00  0.00           C  
ATOM   3248 H13R  OL    72      55.553  29.259  49.369  1.00  0.00           H  
ATOM   3249 H13S  OL    72      56.221  30.581  50.252  1.00  0.00           H  
ATOM   3250 C114  OL    72      56.707  30.585  48.164  1.00  0.00           C  
ATOM   3251 H14R  OL    72      55.796  31.094  47.872  1.00  0.00           H  
ATOM   3252 H14S  OL    72      57.524  31.292  48.300  1.00  0.00           H  
ATOM   3253 C115  OL    72      57.159  29.780  47.043  1.00  0.00           C  
ATOM   3254 H15R  OL    72      57.390  30.432  46.212  1.00  0.00           H  
ATOM   3255 H15S  OL    72      58.047  29.377  47.363  1.00  0.00           H  
ATOM   3256 C116  OL    72      56.217  28.660  46.775  1.00  0.00           C  
ATOM   3257 H16R  OL    72      56.738  27.826  46.340  1.00  0.00           H  
ATOM   3258 H16S  OL    72      55.647  28.308  47.624  1.00  0.00           H  
ATOM   3259 C117  OL    72      55.235  29.267  45.886  1.00  0.00           C  
ATOM   3260 H17R  OL    72      54.473  28.514  45.693  1.00  0.00           H  
ATOM   3261 H17S  OL    72      54.616  29.827  46.531  1.00  0.00           H  
ATOM   3262 C118  OL    72      55.811  29.995  44.555  1.00  0.00           C  
ATOM   3263 H18R  OL    72      55.200  29.842  43.666  1.00  0.00           H  
ATOM   3264 H18S  OL    72      56.753  29.633  44.207  1.00  0.00           H  
ATOM   3265 H18T  OL    72      55.915  31.020  44.597  1.00  0.00           H  
TER    3266       OL    72 
ATOM   3266 C116  PA    73      21.122  55.939  47.340  1.00  0.00           C  
ATOM   3267 H16R  PA    73      20.896  55.992  46.274  1.00  0.00           H  
ATOM   3268 H16S  PA    73      21.606  54.992  47.537  1.00  0.00           H  
ATOM   3269 H16T  PA    73      21.848  56.708  47.596  1.00  0.00           H  
ATOM   3270 C115  PA    73      19.840  56.100  48.173  1.00  0.00           C  
ATOM   3271 H15R  PA    73      19.096  55.350  47.893  1.00  0.00           H  
ATOM   3272 H15S  PA    73      19.417  57.077  47.998  1.00  0.00           H  
ATOM   3273 C114  PA    73      20.065  56.095  49.672  1.00  0.00           C  
ATOM   3274 H14R  PA    73      19.105  56.207  50.174  1.00  0.00           H  
ATOM   3275 H14S  PA    73      20.665  56.963  49.934  1.00  0.00           H  
ATOM   3276 C113  PA    73      20.759  54.861  50.208  1.00  0.00           C  
ATOM   3277 H13R  PA    73      21.753  54.748  49.777  1.00  0.00           H  
ATOM   3278 H13S  PA    73      20.162  53.983  49.955  1.00  0.00           H  
ATOM   3279 C112  PA    73      20.870  55.077  51.716  1.00  0.00           C  
ATOM   3280 H12R  PA    73      19.884  54.901  52.153  1.00  0.00           H  
ATOM   3281 H12S  PA    73      21.094  56.117  51.930  1.00  0.00           H  
ATOM   3282 C111  PA    73      21.997  54.261  52.366  1.00  0.00           C  
ATOM   3283 H11R  PA    73      22.925  54.518  51.955  1.00  0.00           H  
ATOM   3284 H11S  PA    73      21.984  53.253  52.087  1.00  0.00           H  
ATOM   3285 C110  PA    73      21.928  54.286  53.875  1.00  0.00           C  
ATOM   3286 H10R  PA    73      21.165  53.583  54.054  1.00  0.00           H  
ATOM   3287 H10S  PA    73      21.617  55.261  54.239  1.00  0.00           H  
ATOM   3288  C19  PA    73      23.045  53.720  54.720  1.00  0.00           C  
ATOM   3289  H9R  PA    73      23.970  54.062  54.293  1.00  0.00           H  
ATOM   3290  H9S  PA    73      23.154  52.658  54.619  1.00  0.00           H  
ATOM   3291  C18  PA    73      22.927  54.060  56.227  1.00  0.00           C  
ATOM   3292  H8R  PA    73      21.959  53.931  56.689  1.00  0.00           H  
ATOM   3293  H8S  PA    73      23.104  55.097  56.402  1.00  0.00           H  
ATOM   3294  C17  PA    73      23.924  53.200  56.958  1.00  0.00           C  
ATOM   3295  H7R  PA    73      24.869  53.607  56.618  1.00  0.00           H  
ATOM   3296  H7S  PA    73      23.836  52.167  56.626  1.00  0.00           H  
ATOM   3297  C16  PA    73      23.889  53.239  58.483  1.00  0.00           C  
ATOM   3298  H6R  PA    73      24.678  52.712  58.951  1.00  0.00           H  
ATOM   3299  H6S  PA    73      23.042  52.707  58.887  1.00  0.00           H  
ATOM   3300  C15  PA    73      24.056  54.655  58.958  1.00  0.00           C  
ATOM   3301  H5R  PA    73      23.071  54.942  59.314  1.00  0.00           H  
ATOM   3302  H5S  PA    73      24.328  55.299  58.122  1.00  0.00           H  
ATOM   3303  C14  PA    73      25.136  54.850  60.034  1.00  0.00           C  
ATOM   3304  H4R  PA    73      26.147  54.826  59.613  1.00  0.00           H  
ATOM   3305  H4S  PA    73      25.074  54.089  60.816  1.00  0.00           H  
ATOM   3306  C13  PA    73      24.835  56.225  60.603  1.00  0.00           C  
ATOM   3307  H3R  PA    73      23.778  56.243  60.879  1.00  0.00           H  
ATOM   3308  H3S  PA    73      24.977  56.983  59.828  1.00  0.00           H  
ATOM   3309  C12  PA    73      25.641  56.581  61.844  1.00  0.00           C  
ATOM   3310  H2R  PA    73      26.660  56.879  61.587  1.00  0.00           H  
ATOM   3311  H2S  PA    73      25.704  55.730  62.521  1.00  0.00           H  
ATOM   3312  C11  PS    74      24.841  57.621  62.572  1.00  0.00           C  
ATOM   3313  O12  PS    74      24.409  57.407  63.674  1.00  0.00           O  
ATOM   3314  O11  PS    74      24.667  58.768  61.872  1.00  0.00           O  
ATOM   3315  C1   PS    74      24.070  59.941  62.534  1.00  0.00           C  
ATOM   3316  HR   PS    74      24.793  60.754  62.468  1.00  0.00           H  
ATOM   3317  HS   PS    74      23.857  59.744  63.585  1.00  0.00           H  
ATOM   3318  C2   PS    74      22.843  60.504  61.836  1.00  0.00           C  
ATOM   3319  HX   PS    74      22.745  61.567  62.075  1.00  0.00           H  
ATOM   3320  C3   PS    74      21.615  59.725  62.340  1.00  0.00           C  
ATOM   3321  HA   PS    74      20.714  60.126  61.877  1.00  0.00           H  
ATOM   3322  HB   PS    74      21.546  59.839  63.424  1.00  0.00           H  
ATOM   3323  O31  PS    74      21.775  58.326  62.032  1.00  0.00           O  
ATOM   3324  P31  PS    74      20.552  57.369  61.678  1.00  0.00           P  
ATOM   3325  O32  PS    74      20.603  56.291  62.877  1.00  0.00           O  
ATOM   3326  C31  PS    74      21.860  55.674  63.222  1.00  0.00           C  
ATOM   3327  H1A  PS    74      22.476  56.456  63.638  1.00  0.00           H  
ATOM   3328  H1B  PS    74      22.331  55.248  62.332  1.00  0.00           H  
ATOM   3329  C32  PS    74      21.656  54.608  64.298  1.00  0.00           C  
ATOM   3330  H2A  PS    74      21.088  53.784  63.875  1.00  0.00           H  
ATOM   3331  N31  PS    74      20.888  55.155  65.472  1.00  0.00           N  
ATOM   3332 HN1A  PS    74      21.599  55.310  66.214  1.00  0.00           H  
ATOM   3333 HN1B  PS    74      20.426  56.044  65.218  1.00  0.00           H  
ATOM   3334 HN1C  PS    74      20.190  54.458  65.791  1.00  0.00           H  
ATOM   3335  C33  PS    74      22.989  54.027  64.733  1.00  0.00           C  
ATOM   3336  O33  PS    74      19.299  58.139  61.836  1.00  0.00           O  
ATOM   3337  O34  PS    74      20.885  56.715  60.406  1.00  0.00           O  
ATOM   3338  O21  PS    74      23.126  60.368  60.425  1.00  0.00           O  
ATOM   3339  C21  PS    74      22.176  60.750  59.578  1.00  0.00           C  
ATOM   3340  O22  PS    74      21.257  61.459  59.902  1.00  0.00           O  
ATOM   3341  O35  PS    74      23.428  54.422  65.802  1.00  0.00           O  
ATOM   3342  O36  PS    74      23.414  53.061  64.149  1.00  0.00           O  
ATOM   3343  C12  OL    75      22.427  60.227  58.194  1.00  0.00           C  
ATOM   3344  H2R  OL    75      21.690  60.639  57.504  1.00  0.00           H  
ATOM   3345  H2S  OL    75      23.415  60.566  57.877  1.00  0.00           H  
ATOM   3346  C13  OL    75      22.370  58.683  58.206  1.00  0.00           C  
ATOM   3347  H3R  OL    75      22.770  58.308  59.151  1.00  0.00           H  
ATOM   3348  H3S  OL    75      21.332  58.347  58.153  1.00  0.00           H  
ATOM   3349  C14  OL    75      23.201  58.058  57.076  1.00  0.00           C  
ATOM   3350  H4R  OL    75      24.203  58.490  57.108  1.00  0.00           H  
ATOM   3351  H4S  OL    75      23.311  56.998  57.295  1.00  0.00           H  
ATOM   3352  C15  OL    75      22.582  58.227  55.671  1.00  0.00           C  
ATOM   3353  H5R  OL    75      21.829  57.450  55.523  1.00  0.00           H  
ATOM   3354  H5S  OL    75      22.078  59.190  55.597  1.00  0.00           H  
ATOM   3355  C16  OL    75      23.593  58.162  54.518  1.00  0.00           C  
ATOM   3356  H6R  OL    75      23.077  58.258  53.567  1.00  0.00           H  
ATOM   3357  H6S  OL    75      24.305  58.986  54.610  1.00  0.00           H  
ATOM   3358  C17  OL    75      24.363  56.863  54.477  1.00  0.00           C  
ATOM   3359  H7R  OL    75      24.941  56.846  55.398  1.00  0.00           H  
ATOM   3360  H7S  OL    75      23.712  56.025  54.553  1.00  0.00           H  
ATOM   3361  C18  OL    75      25.230  56.761  53.200  1.00  0.00           C  
ATOM   3362  H8R  OL    75      25.732  57.704  53.040  1.00  0.00           H  
ATOM   3363  H8S  OL    75      25.979  56.012  53.384  1.00  0.00           H  
ATOM   3364  C19  OL    75      24.696  56.131  51.991  1.00  0.00           C  
ATOM   3365  H9R  OL    75      24.461  55.107  52.203  1.00  0.00           H  
ATOM   3366 C110  OL    75      24.720  56.571  50.743  1.00  0.00           C  
ATOM   3367 H10R  OL    75      24.363  55.909  49.969  1.00  0.00           H  
ATOM   3368 C111  OL    75      25.265  57.879  50.222  1.00  0.00           C  
ATOM   3369 H11R  OL    75      26.287  57.992  50.364  1.00  0.00           H  
ATOM   3370 H11S  OL    75      25.318  57.846  49.142  1.00  0.00           H  
ATOM   3371 C112  OL    75      24.562  59.133  50.728  1.00  0.00           C  
ATOM   3372 H12R  OL    75      24.239  59.029  51.767  1.00  0.00           H  
ATOM   3373 H12S  OL    75      25.215  60.008  50.663  1.00  0.00           H  
ATOM   3374 C113  OL    75      23.385  59.252  49.783  1.00  0.00           C  
ATOM   3375 H13R  OL    75      23.766  59.325  48.760  1.00  0.00           H  
ATOM   3376 H13S  OL    75      22.821  58.320  49.857  1.00  0.00           H  
ATOM   3377 C114  OL    75      22.472  60.436  50.062  1.00  0.00           C  
ATOM   3378 H14R  OL    75      22.308  60.565  51.132  1.00  0.00           H  
ATOM   3379 H14S  OL    75      22.939  61.333  49.679  1.00  0.00           H  
ATOM   3380 C115  OL    75      21.148  60.177  49.351  1.00  0.00           C  
ATOM   3381 H15R  OL    75      21.003  59.099  49.260  1.00  0.00           H  
ATOM   3382 H15S  OL    75      20.330  60.548  49.966  1.00  0.00           H  
ATOM   3383 C116  OL    75      21.082  60.820  47.959  1.00  0.00           C  
ATOM   3384 H16R  OL    75      20.518  61.752  48.029  1.00  0.00           H  
ATOM   3385 H16S  OL    75      22.069  61.055  47.556  1.00  0.00           H  
ATOM   3386 C117  OL    75      20.384  59.913  46.965  1.00  0.00           C  
ATOM   3387 H17R  OL    75      21.073  59.175  46.540  1.00  0.00           H  
ATOM   3388 H17S  OL    75      19.581  59.377  47.474  1.00  0.00           H  
ATOM   3389 C118  OL    75      19.825  60.805  45.869  1.00  0.00           C  
ATOM   3390 H18R  OL    75      19.682  60.210  45.010  1.00  0.00           H  
ATOM   3391 H18S  OL    75      20.531  61.541  45.513  1.00  0.00           H  
ATOM   3392 H18T  OL    75      18.894  61.282  46.187  1.00  0.00           H  
TER    3393       OL    75 
ATOM   3393 C116  PA    76      35.137  24.588  45.897  1.00  0.00           C  
ATOM   3394 H16R  PA    76      35.796  25.393  45.607  1.00  0.00           H  
ATOM   3395 H16S  PA    76      34.735  24.128  44.995  1.00  0.00           H  
ATOM   3396 H16T  PA    76      35.651  23.825  46.485  1.00  0.00           H  
ATOM   3397 C115  PA    76      34.045  25.202  46.726  1.00  0.00           C  
ATOM   3398 H15R  PA    76      33.533  25.971  46.142  1.00  0.00           H  
ATOM   3399 H15S  PA    76      34.408  25.676  47.637  1.00  0.00           H  
ATOM   3400 C114  PA    76      33.133  24.065  47.110  1.00  0.00           C  
ATOM   3401 H14R  PA    76      33.505  23.488  47.951  1.00  0.00           H  
ATOM   3402 H14S  PA    76      32.893  23.408  46.270  1.00  0.00           H  
ATOM   3403 C113  PA    76      31.915  24.751  47.536  1.00  0.00           C  
ATOM   3404 H13R  PA    76      31.524  25.298  46.663  1.00  0.00           H  
ATOM   3405 H13S  PA    76      32.097  25.503  48.305  1.00  0.00           H  
ATOM   3406 C112  PA    76      30.925  23.700  47.992  1.00  0.00           C  
ATOM   3407 H12R  PA    76      30.618  23.071  47.182  1.00  0.00           H  
ATOM   3408 H12S  PA    76      30.119  24.178  48.458  1.00  0.00           H  
ATOM   3409 C111  PA    76      31.023  22.778  49.067  1.00  0.00           C  
ATOM   3410 H11R  PA    76      30.936  23.348  49.974  1.00  0.00           H  
ATOM   3411 H11S  PA    76      31.987  22.323  49.027  1.00  0.00           H  
ATOM   3412 C110  PA    76      29.849  21.792  48.828  1.00  0.00           C  
ATOM   3413 H10R  PA    76      29.764  21.421  47.813  1.00  0.00           H  
ATOM   3414 H10S  PA    76      28.849  22.138  49.025  1.00  0.00           H  
ATOM   3415  C19  PA    76      30.211  20.692  49.731  1.00  0.00           C  
ATOM   3416  H9R  PA    76      31.177  20.295  49.455  1.00  0.00           H  
ATOM   3417  H9S  PA    76      29.444  19.924  49.663  1.00  0.00           H  
ATOM   3418  C18  PA    76      30.304  21.279  51.114  1.00  0.00           C  
ATOM   3419  H8R  PA    76      29.302  21.522  51.364  1.00  0.00           H  
ATOM   3420  H8S  PA    76      30.987  22.078  51.372  1.00  0.00           H  
ATOM   3421  C17  PA    76      30.677  20.220  51.980  1.00  0.00           C  
ATOM   3422  H7R  PA    76      31.551  19.634  51.752  1.00  0.00           H  
ATOM   3423  H7S  PA    76      29.817  19.632  51.728  1.00  0.00           H  
ATOM   3424  C16  PA    76      30.597  20.663  53.389  1.00  0.00           C  
ATOM   3425  H6R  PA    76      30.404  19.638  53.608  1.00  0.00           H  
ATOM   3426  H6S  PA    76      29.739  21.306  53.587  1.00  0.00           H  
ATOM   3427  C15  PA    76      31.694  21.114  54.340  1.00  0.00           C  
ATOM   3428  H5R  PA    76      32.001  22.058  53.942  1.00  0.00           H  
ATOM   3429  H5S  PA    76      32.453  20.342  54.296  1.00  0.00           H  
ATOM   3430  C14  PA    76      31.348  21.374  55.835  1.00  0.00           C  
ATOM   3431  H4R  PA    76      30.317  21.736  55.918  1.00  0.00           H  
ATOM   3432  H4S  PA    76      31.902  22.176  56.283  1.00  0.00           H  
ATOM   3433  C13  PA    76      31.574  20.103  56.678  1.00  0.00           C  
ATOM   3434  H3R  PA    76      31.380  19.275  56.025  1.00  0.00           H  
ATOM   3435  H3S  PA    76      30.838  20.088  57.477  1.00  0.00           H  
ATOM   3436  C12  PA    76      32.975  19.802  57.120  1.00  0.00           C  
ATOM   3437  H2R  PA    76      33.276  20.671  57.686  1.00  0.00           H  
ATOM   3438  H2S  PA    76      33.528  19.663  56.208  1.00  0.00           H  
ATOM   3439  C11  PE    77      33.254  18.563  57.926  1.00  0.00           C  
ATOM   3440  O12  PE    77      33.177  17.426  57.523  1.00  0.00           O  
ATOM   3441  O11  PE    77      33.638  18.918  59.154  1.00  0.00           O  
ATOM   3442  C1   PE    77      33.827  17.886  60.124  1.00  0.00           C  
ATOM   3443  HR   PE    77      34.039  16.907  59.685  1.00  0.00           H  
ATOM   3444  HS   PE    77      32.904  17.900  60.611  1.00  0.00           H  
ATOM   3445  C2   PE    77      34.856  18.287  61.191  1.00  0.00           C  
ATOM   3446  HX   PE    77      35.339  17.398  61.594  1.00  0.00           H  
ATOM   3447  C3   PE    77      34.157  19.054  62.336  1.00  0.00           C  
ATOM   3448  HA   PE    77      33.574  18.371  62.958  1.00  0.00           H  
ATOM   3449  HB   PE    77      33.478  19.810  61.921  1.00  0.00           H  
ATOM   3450  O31  PE    77      35.156  19.667  63.177  1.00  0.00           O  
ATOM   3451  P31  PE    77      34.943  21.111  63.787  1.00  0.00           P  
ATOM   3452  O32  PE    77      36.388  21.737  63.587  1.00  0.00           O  
ATOM   3453  C31  PE    77      36.988  21.733  62.281  1.00  0.00           C  
ATOM   3454  H1A  PE    77      37.258  22.752  61.998  1.00  0.00           H  
ATOM   3455  H1B  PE    77      36.307  21.322  61.528  1.00  0.00           H  
ATOM   3456  C32  PE    77      38.230  20.858  62.410  1.00  0.00           C  
ATOM   3457  H2A  PE    77      37.946  19.816  62.598  1.00  0.00           H  
ATOM   3458  H2B  PE    77      38.774  20.904  61.483  1.00  0.00           H  
ATOM   3459  N31  PE    77      39.113  21.327  63.543  1.00  0.00           N  
ATOM   3460 HN1A  PE    77      39.091  22.356  63.680  1.00  0.00           H  
ATOM   3461 HN1B  PE    77      38.711  20.962  64.437  1.00  0.00           H  
ATOM   3462 HN1C  PE    77      40.109  21.068  63.515  1.00  0.00           H  
ATOM   3463  O33  PE    77      34.006  21.902  62.993  1.00  0.00           O  
ATOM   3464  O34  PE    77      34.739  20.973  65.246  1.00  0.00           O  
ATOM   3465  O21  PE    77      35.878  19.107  60.598  1.00  0.00           O  
ATOM   3466  C21  PE    77      36.451  18.639  59.483  1.00  0.00           C  
ATOM   3467  O22  PE    77      36.452  17.482  59.124  1.00  0.00           O  
ATOM   3468  C12  OL    78      37.090  19.768  58.768  1.00  0.00           C  
ATOM   3469  H2R  OL    78      37.860  20.167  59.427  1.00  0.00           H  
ATOM   3470  H2S  OL    78      37.534  19.399  57.843  1.00  0.00           H  
ATOM   3471  C13  OL    78      36.087  20.860  58.443  1.00  0.00           C  
ATOM   3472  H3R  OL    78      35.467  20.520  57.618  1.00  0.00           H  
ATOM   3473  H3S  OL    78      35.461  21.102  59.297  1.00  0.00           H  
ATOM   3474  C14  OL    78      36.809  22.103  58.008  1.00  0.00           C  
ATOM   3475  H4R  OL    78      36.107  22.937  57.950  1.00  0.00           H  
ATOM   3476  H4S  OL    78      37.590  22.387  58.724  1.00  0.00           H  
ATOM   3477  C15  OL    78      37.392  21.795  56.632  1.00  0.00           C  
ATOM   3478  H5R  OL    78      38.257  21.142  56.636  1.00  0.00           H  
ATOM   3479  H5S  OL    78      36.696  21.375  55.919  1.00  0.00           H  
ATOM   3480  C16  OL    78      37.838  23.088  56.138  1.00  0.00           C  
ATOM   3481  H6R  OL    78      38.244  23.651  56.988  1.00  0.00           H  
ATOM   3482  H6S  OL    78      38.605  22.828  55.411  1.00  0.00           H  
ATOM   3483  C17  OL    78      36.806  23.971  55.499  1.00  0.00           C  
ATOM   3484  H7R  OL    78      36.197  24.480  56.253  1.00  0.00           H  
ATOM   3485  H7S  OL    78      37.418  24.669  54.997  1.00  0.00           H  
ATOM   3486  C18  OL    78      36.015  23.466  54.316  1.00  0.00           C  
ATOM   3487  H8R  OL    78      36.744  23.172  53.552  1.00  0.00           H  
ATOM   3488  H8S  OL    78      35.393  22.638  54.614  1.00  0.00           H  
ATOM   3489  C19  OL    78      35.191  24.636  53.864  1.00  0.00           C  
ATOM   3490  H9R  OL    78      35.457  25.538  54.378  1.00  0.00           H  
ATOM   3491 C110  OL    78      34.392  24.746  52.822  1.00  0.00           C  
ATOM   3492 H10R  OL    78      34.011  25.713  52.507  1.00  0.00           H  
ATOM   3493 C111  OL    78      33.750  23.581  52.192  1.00  0.00           C  
ATOM   3494 H11R  OL    78      33.724  22.803  52.951  1.00  0.00           H  
ATOM   3495 H11S  OL    78      32.726  23.838  51.922  1.00  0.00           H  
ATOM   3496 C112  OL    78      34.535  23.111  50.976  1.00  0.00           C  
ATOM   3497 H12R  OL    78      34.238  23.669  50.086  1.00  0.00           H  
ATOM   3498 H12S  OL    78      35.603  23.297  51.130  1.00  0.00           H  
ATOM   3499 C113  OL    78      34.282  21.609  50.800  1.00  0.00           C  
ATOM   3500 H13R  OL    78      33.848  21.183  51.709  1.00  0.00           H  
ATOM   3501 H13S  OL    78      33.572  21.441  49.996  1.00  0.00           H  
ATOM   3502 C114  OL    78      35.615  20.913  50.530  1.00  0.00           C  
ATOM   3503 H14R  OL    78      36.128  21.430  49.720  1.00  0.00           H  
ATOM   3504 H14S  OL    78      36.234  21.024  51.424  1.00  0.00           H  
ATOM   3505 C115  OL    78      35.486  19.418  50.210  1.00  0.00           C  
ATOM   3506 H15R  OL    78      36.495  19.003  50.214  1.00  0.00           H  
ATOM   3507 H15S  OL    78      34.941  18.933  51.023  1.00  0.00           H  
ATOM   3508 C116  OL    78      34.820  19.074  48.858  1.00  0.00           C  
ATOM   3509 H16R  OL    78      34.795  17.984  48.774  1.00  0.00           H  
ATOM   3510 H16S  OL    78      33.779  19.405  48.839  1.00  0.00           H  
ATOM   3511 C117  OL    78      35.581  19.629  47.632  1.00  0.00           C  
ATOM   3512 H17R  OL    78      36.633  19.770  47.891  1.00  0.00           H  
ATOM   3513 H17S  OL    78      35.555  18.873  46.845  1.00  0.00           H  
ATOM   3514 C118  OL    78      35.013  20.942  47.052  1.00  0.00           C  
ATOM   3515 H18R  OL    78      35.577  21.233  46.162  1.00  0.00           H  
ATOM   3516 H18S  OL    78      35.080  21.758  47.772  1.00  0.00           H  
ATOM   3517 H18T  OL    78      33.967  20.821  46.763  1.00  0.00           H  
TER    3518       OL    78 
ATOM   3518 C116  PA    79      51.703  21.227  46.538  1.00  0.00           C  
ATOM   3519 H16R  PA    79      51.678  21.254  45.444  1.00  0.00           H  
ATOM   3520 H16S  PA    79      51.444  22.211  46.909  1.00  0.00           H  
ATOM   3521 H16T  PA    79      50.966  20.505  46.818  1.00  0.00           H  
ATOM   3522 C115  PA    79      53.097  20.893  47.055  1.00  0.00           C  
ATOM   3523 H15R  PA    79      53.862  21.604  46.745  1.00  0.00           H  
ATOM   3524 H15S  PA    79      53.394  19.992  46.611  1.00  0.00           H  
ATOM   3525 C114  PA    79      53.192  20.627  48.503  1.00  0.00           C  
ATOM   3526 H14R  PA    79      54.194  20.262  48.686  1.00  0.00           H  
ATOM   3527 H14S  PA    79      52.409  19.963  48.791  1.00  0.00           H  
ATOM   3528 C113  PA    79      53.048  21.852  49.239  1.00  0.00           C  
ATOM   3529 H13R  PA    79      52.146  22.370  48.899  1.00  0.00           H  
ATOM   3530 H13S  PA    79      53.964  22.319  48.924  1.00  0.00           H  
ATOM   3531 C112  PA    79      53.071  21.819  50.709  1.00  0.00           C  
ATOM   3532 H12R  PA    79      53.686  22.525  51.168  1.00  0.00           H  
ATOM   3533 H12S  PA    79      53.847  21.145  50.968  1.00  0.00           H  
ATOM   3534 C111  PA    79      51.599  21.923  51.254  1.00  0.00           C  
ATOM   3535 H11R  PA    79      50.941  21.332  50.656  1.00  0.00           H  
ATOM   3536 H11S  PA    79      51.096  22.864  51.085  1.00  0.00           H  
ATOM   3537 C110  PA    79      51.477  21.654  52.733  1.00  0.00           C  
ATOM   3538 H10R  PA    79      52.306  21.082  52.940  1.00  0.00           H  
ATOM   3539 H10S  PA    79      50.579  21.098  52.975  1.00  0.00           H  
ATOM   3540  C19  PA    79      51.869  22.605  53.806  1.00  0.00           C  
ATOM   3541  H9R  PA    79      52.940  22.836  53.777  1.00  0.00           H  
ATOM   3542  H9S  PA    79      51.679  22.111  54.697  1.00  0.00           H  
ATOM   3543  C18  PA    79      50.970  23.758  53.964  1.00  0.00           C  
ATOM   3544  H8R  PA    79      50.751  24.239  53.018  1.00  0.00           H  
ATOM   3545  H8S  PA    79      51.437  24.450  54.662  1.00  0.00           H  
ATOM   3546  C17  PA    79      49.677  23.203  54.449  1.00  0.00           C  
ATOM   3547  H7R  PA    79      49.814  22.584  55.331  1.00  0.00           H  
ATOM   3548  H7S  PA    79      49.190  22.607  53.672  1.00  0.00           H  
ATOM   3549  C16  PA    79      48.927  24.457  54.764  1.00  0.00           C  
ATOM   3550  H6R  PA    79      48.971  25.154  53.927  1.00  0.00           H  
ATOM   3551  H6S  PA    79      49.370  24.932  55.643  1.00  0.00           H  
ATOM   3552  C15  PA    79      47.521  24.026  55.030  1.00  0.00           C  
ATOM   3553  H5R  PA    79      47.137  23.380  54.236  1.00  0.00           H  
ATOM   3554  H5S  PA    79      46.939  24.932  55.131  1.00  0.00           H  
ATOM   3555  C14  PA    79      47.488  23.297  56.328  1.00  0.00           C  
ATOM   3556  H4R  PA    79      48.009  23.922  57.054  1.00  0.00           H  
ATOM   3557  H4S  PA    79      47.963  22.319  56.279  1.00  0.00           H  
ATOM   3558  C13  PA    79      46.076  23.124  56.777  1.00  0.00           C  
ATOM   3559  H3R  PA    79      45.570  22.296  56.267  1.00  0.00           H  
ATOM   3560  H3S  PA    79      45.502  24.022  56.538  1.00  0.00           H  
ATOM   3561  C12  PA    79      46.277  22.896  58.292  1.00  0.00           C  
ATOM   3562  H2R  PA    79      45.945  23.710  58.916  1.00  0.00           H  
ATOM   3563  H2S  PA    79      47.295  22.776  58.570  1.00  0.00           H  
ATOM   3564  C11  PE    80      45.959  21.532  58.691  1.00  0.00           C  
ATOM   3565  O12  PE    80      46.376  20.628  58.032  1.00  0.00           O  
ATOM   3566  O11  PE    80      45.392  21.387  59.871  1.00  0.00           O  
ATOM   3567  C1   PE    80      45.848  20.200  60.529  1.00  0.00           C  
ATOM   3568  HR   PE    80      45.836  19.324  59.872  1.00  0.00           H  
ATOM   3569  HS   PE    80      45.089  20.073  61.268  1.00  0.00           H  
ATOM   3570  C2   PE    80      47.263  20.408  61.166  1.00  0.00           C  
ATOM   3571  HX   PE    80      47.580  19.514  61.702  1.00  0.00           H  
ATOM   3572  C3   PE    80      47.234  21.564  62.184  1.00  0.00           C  
ATOM   3573  HA   PE    80      46.697  21.221  63.070  1.00  0.00           H  
ATOM   3574  HB   PE    80      46.695  22.411  61.760  1.00  0.00           H  
ATOM   3575  O31  PE    80      48.564  21.977  62.588  1.00  0.00           O  
ATOM   3576  P31  PE    80      49.147  23.414  62.168  1.00  0.00           P  
ATOM   3577  O32  PE    80      48.431  24.393  63.233  1.00  0.00           O  
ATOM   3578  C31  PE    80      48.104  23.976  64.575  1.00  0.00           C  
ATOM   3579  H1A  PE    80      47.993  22.892  64.619  1.00  0.00           H  
ATOM   3580  H1B  PE    80      47.144  24.430  64.820  1.00  0.00           H  
ATOM   3581  C32  PE    80      49.134  24.437  65.616  1.00  0.00           C  
ATOM   3582  H2A  PE    80      49.107  25.524  65.729  1.00  0.00           H  
ATOM   3583  H2B  PE    80      48.866  23.984  66.573  1.00  0.00           H  
ATOM   3584  N31  PE    80      50.553  24.050  65.301  1.00  0.00           N  
ATOM   3585 HN1A  PE    80      50.658  23.048  65.085  1.00  0.00           H  
ATOM   3586 HN1B  PE    80      50.866  24.543  64.439  1.00  0.00           H  
ATOM   3587 HN1C  PE    80      51.228  24.320  66.046  1.00  0.00           H  
ATOM   3588  O33  PE    80      50.592  23.457  62.491  1.00  0.00           O  
ATOM   3589  O34  PE    80      48.614  23.776  60.842  1.00  0.00           O  
ATOM   3590  O21  PE    80      48.242  20.626  60.134  1.00  0.00           O  
ATOM   3591  C21  PE    80      48.568  19.527  59.442  1.00  0.00           C  
ATOM   3592  O22  PE    80      48.267  18.396  59.775  1.00  0.00           O  
ATOM   3593  C12  OL    81      49.333  19.879  58.209  1.00  0.00           C  
ATOM   3594  H2R  OL    81      48.920  20.803  57.780  1.00  0.00           H  
ATOM   3595  H2S  OL    81      50.313  20.099  58.579  1.00  0.00           H  
ATOM   3596  C13  OL    81      49.415  18.764  57.138  1.00  0.00           C  
ATOM   3597  H3R  OL    81      49.842  19.254  56.271  1.00  0.00           H  
ATOM   3598  H3S  OL    81      50.096  17.991  57.425  1.00  0.00           H  
ATOM   3599  C14  OL    81      48.023  18.196  56.804  1.00  0.00           C  
ATOM   3600  H4R  OL    81      47.454  17.910  57.657  1.00  0.00           H  
ATOM   3601  H4S  OL    81      47.715  19.200  56.676  1.00  0.00           H  
ATOM   3602  C15  OL    81      47.641  17.214  55.578  1.00  0.00           C  
ATOM   3603  H5R  OL    81      48.561  17.471  55.044  1.00  0.00           H  
ATOM   3604  H5S  OL    81      48.016  16.238  55.792  1.00  0.00           H  
ATOM   3605  C16  OL    81      46.178  17.139  54.566  1.00  0.00           C  
ATOM   3606  H6R  OL    81      46.344  16.314  53.946  1.00  0.00           H  
ATOM   3607  H6S  OL    81      45.492  16.663  55.223  1.00  0.00           H  
ATOM   3608  C17  OL    81      45.245  18.287  53.473  1.00  0.00           C  
ATOM   3609  H7R  OL    81      44.555  17.719  52.908  1.00  0.00           H  
ATOM   3610  H7S  OL    81      44.583  18.956  53.991  1.00  0.00           H  
ATOM   3611  C18  OL    81      45.645  19.560  52.450  1.00  0.00           C  
ATOM   3612  H8R  OL    81      44.886  20.313  52.384  1.00  0.00           H  
ATOM   3613  H8S  OL    81      46.414  20.278  52.727  1.00  0.00           H  
ATOM   3614  C19  OL    81      46.057  19.202  51.079  1.00  0.00           C  
ATOM   3615  H9R  OL    81      45.829  18.180  50.833  1.00  0.00           H  
ATOM   3616 C110  OL    81      46.914  19.866  50.319  1.00  0.00           C  
ATOM   3617 H10R  OL    81      47.083  19.491  49.349  1.00  0.00           H  
ATOM   3618 C111  OL    81      47.809  21.049  50.561  1.00  0.00           C  
ATOM   3619 H11R  OL    81      48.098  21.240  51.589  1.00  0.00           H  
ATOM   3620 H11S  OL    81      48.728  20.999  49.956  1.00  0.00           H  
ATOM   3621 C112  OL    81      46.983  22.124  50.007  1.00  0.00           C  
ATOM   3622 H12R  OL    81      45.951  22.027  50.358  1.00  0.00           H  
ATOM   3623 H12S  OL    81      47.372  23.061  50.363  1.00  0.00           H  
ATOM   3624 C113  OL    81      47.044  22.003  48.478  1.00  0.00           C  
ATOM   3625 H13R  OL    81      47.195  21.001  48.131  1.00  0.00           H  
ATOM   3626 H13S  OL    81      46.033  22.244  48.162  1.00  0.00           H  
ATOM   3627 C114  OL    81      48.135  22.908  47.850  1.00  0.00           C  
ATOM   3628 H14R  OL    81      47.818  23.906  47.627  1.00  0.00           H  
ATOM   3629 H14S  OL    81      49.002  23.039  48.475  1.00  0.00           H  
ATOM   3630 C115  OL    81      48.475  22.362  46.509  1.00  0.00           C  
ATOM   3631 H15R  OL    81      48.782  21.333  46.557  1.00  0.00           H  
ATOM   3632 H15S  OL    81      47.538  22.415  46.035  1.00  0.00           H  
ATOM   3633 C116  OL    81      49.423  23.200  45.700  1.00  0.00           C  
ATOM   3634 H16R  OL    81      49.952  23.860  46.373  1.00  0.00           H  
ATOM   3635 H16S  OL    81      50.023  22.599  45.039  1.00  0.00           H  
ATOM   3636 C117  OL    81      48.648  24.012  44.791  1.00  0.00           C  
ATOM   3637 H17R  OL    81      48.274  23.421  43.980  1.00  0.00           H  
ATOM   3638 H17S  OL    81      47.950  24.427  45.443  1.00  0.00           H  
ATOM   3639 C118  OL    81      49.154  25.055  43.995  1.00  0.00           C  
ATOM   3640 H18R  OL    81      48.256  25.397  43.500  1.00  0.00           H  
ATOM   3641 H18S  OL    81      49.937  24.685  43.332  1.00  0.00           H  
ATOM   3642 H18T  OL    81      49.439  25.957  44.450  1.00  0.00           H  
TER    3643       OL    81 
ATOM   3643  C1  CHL    82      22.980  25.285  59.666  1.00  0.00           C  
ATOM   3644  H11 CHL    82      23.164  26.282  59.322  1.00  0.00           H  
ATOM   3645  H12 CHL    82      23.817  24.673  59.359  1.00  0.00           H  
ATOM   3646  C2  CHL    82      22.927  25.421  61.226  1.00  0.00           C  
ATOM   3647  H21 CHL    82      22.823  24.462  61.719  1.00  0.00           H  
ATOM   3648  H22 CHL    82      23.834  25.862  61.600  1.00  0.00           H  
ATOM   3649  C3  CHL    82      21.772  26.284  61.690  1.00  0.00           C  
ATOM   3650  H31 CHL    82      21.830  27.301  61.304  1.00  0.00           H  
ATOM   3651  C4  CHL    82      20.608  25.593  61.069  1.00  0.00           C  
ATOM   3652  H41 CHL    82      20.539  24.572  61.389  1.00  0.00           H  
ATOM   3653  H42 CHL    82      19.786  25.815  61.713  1.00  0.00           H  
ATOM   3654  C5  CHL    82      20.669  25.790  59.490  1.00  0.00           C  
ATOM   3655  C6  CHL    82      20.177  26.715  58.643  1.00  0.00           C  
ATOM   3656  H61 CHL    82      19.597  27.566  58.939  1.00  0.00           H  
ATOM   3657  C7  CHL    82      19.957  26.581  57.170  1.00  0.00           C  
ATOM   3658  H71 CHL    82      18.939  26.626  56.954  1.00  0.00           H  
ATOM   3659  H72 CHL    82      20.110  27.461  56.578  1.00  0.00           H  
ATOM   3660  C8  CHL    82      20.561  25.290  56.655  1.00  0.00           C  
ATOM   3661  H81 CHL    82      20.047  24.353  56.761  1.00  0.00           H  
ATOM   3662  C9  CHL    82      21.897  25.179  57.364  1.00  0.00           C  
ATOM   3663  H91 CHL    82      22.353  26.147  57.262  1.00  0.00           H  
ATOM   3664  C10 CHL    82      21.687  24.898  58.894  1.00  0.00           C  
ATOM   3665  C11 CHL    82      22.826  24.175  56.705  1.00  0.00           C  
ATOM   3666 H111 CHL    82      23.839  24.441  57.002  1.00  0.00           H  
ATOM   3667 H112 CHL    82      22.646  23.180  57.047  1.00  0.00           H  
ATOM   3668  C12 CHL    82      22.674  23.953  55.207  1.00  0.00           C  
ATOM   3669 H121 CHL    82      23.420  24.464  54.690  1.00  0.00           H  
ATOM   3670 H122 CHL    82      22.982  22.948  55.044  1.00  0.00           H  
ATOM   3671  C13 CHL    82      21.297  24.191  54.566  1.00  0.00           C  
ATOM   3672  C14 CHL    82      20.562  25.378  55.206  1.00  0.00           C  
ATOM   3673 H141 CHL    82      20.997  26.350  55.036  1.00  0.00           H  
ATOM   3674  C15 CHL    82      19.243  25.468  54.473  1.00  0.00           C  
ATOM   3675 H151 CHL    82      18.586  24.640  54.666  1.00  0.00           H  
ATOM   3676 H152 CHL    82      18.722  26.412  54.640  1.00  0.00           H  
ATOM   3677  C16 CHL    82      19.790  25.289  53.082  1.00  0.00           C  
ATOM   3678 H161 CHL    82      19.139  24.792  52.370  1.00  0.00           H  
ATOM   3679 H162 CHL    82      20.058  26.215  52.702  1.00  0.00           H  
ATOM   3680  C17 CHL    82      21.171  24.733  53.176  1.00  0.00           C  
ATOM   3681 H171 CHL    82      21.804  25.545  53.215  1.00  0.00           H  
ATOM   3682  C18 CHL    82      20.596  22.848  54.535  1.00  0.00           C  
ATOM   3683 H181 CHL    82      19.666  22.905  53.978  1.00  0.00           H  
ATOM   3684 H182 CHL    82      20.433  22.503  55.544  1.00  0.00           H  
ATOM   3685 H183 CHL    82      21.241  22.155  54.002  1.00  0.00           H  
ATOM   3686  C19 CHL    82      21.188  23.470  59.066  1.00  0.00           C  
ATOM   3687 H191 CHL    82      20.326  23.273  58.462  1.00  0.00           H  
ATOM   3688 H192 CHL    82      20.931  23.218  60.078  1.00  0.00           H  
ATOM   3689 H193 CHL    82      21.962  22.793  58.778  1.00  0.00           H  
ATOM   3690  C20 CHL    82      21.485  24.055  51.884  1.00  0.00           C  
ATOM   3691 H201 CHL    82      20.789  23.287  51.649  1.00  0.00           H  
ATOM   3692  C21 CHL    82      22.816  23.279  52.061  1.00  0.00           C  
ATOM   3693 H211 CHL    82      22.880  22.458  52.737  1.00  0.00           H  
ATOM   3694 H212 CHL    82      23.404  23.940  52.605  1.00  0.00           H  
ATOM   3695 H213 CHL    82      23.395  23.095  51.169  1.00  0.00           H  
ATOM   3696  C22 CHL    82      21.290  25.268  50.843  1.00  0.00           C  
ATOM   3697 H221 CHL    82      20.306  25.671  50.738  1.00  0.00           H  
ATOM   3698 H222 CHL    82      21.851  26.198  50.999  1.00  0.00           H  
ATOM   3699  C23 CHL    82      21.724  24.775  49.572  1.00  0.00           C  
ATOM   3700 H231 CHL    82      22.234  23.822  49.638  1.00  0.00           H  
ATOM   3701 H232 CHL    82      20.820  24.387  49.292  1.00  0.00           H  
ATOM   3702  C24 CHL    82      22.457  25.767  48.620  1.00  0.00           C  
ATOM   3703 H241 CHL    82      23.077  25.162  47.999  1.00  0.00           H  
ATOM   3704 H242 CHL    82      22.975  26.400  49.251  1.00  0.00           H  
ATOM   3705  C25 CHL    82      21.889  26.663  47.625  1.00  0.00           C  
ATOM   3706 H251 CHL    82      21.448  26.053  46.918  1.00  0.00           H  
ATOM   3707  C26 CHL    82      22.785  27.474  46.722  1.00  0.00           C  
ATOM   3708 H261 CHL    82      22.797  27.051  45.715  1.00  0.00           H  
ATOM   3709 H262 CHL    82      23.797  27.406  47.097  1.00  0.00           H  
ATOM   3710 H263 CHL    82      22.452  28.513  46.645  1.00  0.00           H  
ATOM   3711  C27 CHL    82      20.721  27.260  48.200  1.00  0.00           C  
ATOM   3712 H271 CHL    82      20.056  26.995  47.429  1.00  0.00           H  
ATOM   3713 H272 CHL    82      20.874  28.309  48.292  1.00  0.00           H  
ATOM   3714 H273 CHL    82      20.289  26.794  49.058  1.00  0.00           H  
ATOM   3715  O1  CHL    82      21.656  26.325  63.117  1.00  0.00           O  
ATOM   3716  HO1 CHL    82      20.766  26.726  63.343  1.00  0.00           H  
TER    3717      CHL    82 
ATOM   3717 C116  PA    83      62.226  36.916  46.187  1.00  0.00           C  
ATOM   3718 H16R  PA    83      61.749  36.547  45.279  1.00  0.00           H  
ATOM   3719 H16S  PA    83      63.251  36.541  46.219  1.00  0.00           H  
ATOM   3720 H16T  PA    83      62.211  38.004  46.167  1.00  0.00           H  
ATOM   3721 C115  PA    83      61.529  36.486  47.438  1.00  0.00           C  
ATOM   3722 H15R  PA    83      61.489  35.398  47.435  1.00  0.00           H  
ATOM   3723 H15S  PA    83      60.529  36.899  47.365  1.00  0.00           H  
ATOM   3724 C114  PA    83      62.203  37.013  48.712  1.00  0.00           C  
ATOM   3725 H14R  PA    83      61.981  38.077  48.819  1.00  0.00           H  
ATOM   3726 H14S  PA    83      63.283  36.887  48.679  1.00  0.00           H  
ATOM   3727 C113  PA    83      61.641  36.277  49.919  1.00  0.00           C  
ATOM   3728 H13R  PA    83      60.595  36.362  49.765  1.00  0.00           H  
ATOM   3729 H13S  PA    83      61.832  36.809  50.846  1.00  0.00           H  
ATOM   3730 C112  PA    83      62.052  34.794  50.037  1.00  0.00           C  
ATOM   3731 H12R  PA    83      63.096  34.697  49.741  1.00  0.00           H  
ATOM   3732 H12S  PA    83      61.466  34.170  49.355  1.00  0.00           H  
ATOM   3733 C111  PA    83      61.888  34.261  51.469  1.00  0.00           C  
ATOM   3734 H11R  PA    83      60.864  34.393  51.819  1.00  0.00           H  
ATOM   3735 H11S  PA    83      62.535  34.825  52.142  1.00  0.00           H  
ATOM   3736 C110  PA    83      62.259  32.780  51.537  1.00  0.00           C  
ATOM   3737 H10R  PA    83      63.229  32.652  51.051  1.00  0.00           H  
ATOM   3738 H10S  PA    83      61.519  32.189  50.999  1.00  0.00           H  
ATOM   3739  C19  PA    83      62.386  32.276  52.974  1.00  0.00           C  
ATOM   3740  H9R  PA    83      63.123  32.925  53.403  1.00  0.00           H  
ATOM   3741  H9S  PA    83      62.746  31.252  53.028  1.00  0.00           H  
ATOM   3742  C18  PA    83      61.134  32.356  53.832  1.00  0.00           C  
ATOM   3743  H8R  PA    83      60.389  31.674  53.429  1.00  0.00           H  
ATOM   3744  H8S  PA    83      60.748  33.371  53.772  1.00  0.00           H  
ATOM   3745  C17  PA    83      61.409  32.003  55.306  1.00  0.00           C  
ATOM   3746  H7R  PA    83      61.782  30.980  55.380  1.00  0.00           H  
ATOM   3747  H7S  PA    83      60.477  32.064  55.861  1.00  0.00           H  
ATOM   3748  C16  PA    83      62.418  32.962  55.943  1.00  0.00           C  
ATOM   3749  H6R  PA    83      62.151  33.987  55.684  1.00  0.00           H  
ATOM   3750  H6S  PA    83      63.378  32.762  55.504  1.00  0.00           H  
ATOM   3751  C15  PA    83      62.591  32.839  57.460  1.00  0.00           C  
ATOM   3752  H5R  PA    83      63.114  31.914  57.700  1.00  0.00           H  
ATOM   3753  H5S  PA    83      61.627  32.794  57.949  1.00  0.00           H  
ATOM   3754  C14  PA    83      63.375  34.055  57.967  1.00  0.00           C  
ATOM   3755  H4R  PA    83      62.888  34.977  57.649  1.00  0.00           H  
ATOM   3756  H4S  PA    83      64.352  34.070  57.478  1.00  0.00           H  
ATOM   3757  C13  PA    83      63.546  34.115  59.495  1.00  0.00           C  
ATOM   3758  H3R  PA    83      63.812  33.157  59.921  1.00  0.00           H  
ATOM   3759  H3S  PA    83      62.594  34.338  59.975  1.00  0.00           H  
ATOM   3760  C12  PA    83      64.616  35.200  59.762  1.00  0.00           C  
ATOM   3761  H2R  PA    83      65.314  35.269  58.967  1.00  0.00           H  
ATOM   3762  H2S  PA    83      65.257  35.029  60.612  1.00  0.00           H  
ATOM   3763  C11  PC    84      64.022  36.554  59.618  1.00  0.00           C  
ATOM   3764  O12  PC    84      64.473  37.394  58.862  1.00  0.00           O  
ATOM   3765  O11  PC    84      62.867  36.631  60.271  1.00  0.00           O  
ATOM   3766  C1   PC    84      62.055  37.789  59.995  1.00  0.00           C  
ATOM   3767  HR   PC    84      62.082  37.984  58.924  1.00  0.00           H  
ATOM   3768  HS   PC    84      62.427  38.692  60.471  1.00  0.00           H  
ATOM   3769  C2   PC    84      60.628  37.485  60.485  1.00  0.00           C  
ATOM   3770  HX   PC    84      59.967  38.236  60.056  1.00  0.00           H  
ATOM   3771  C3   PC    84      60.522  37.501  62.024  1.00  0.00           C  
ATOM   3772  HA   PC    84      59.499  37.768  62.287  1.00  0.00           H  
ATOM   3773  HB   PC    84      61.210  38.252  62.415  1.00  0.00           H  
ATOM   3774  O31  PC    84      60.827  36.216  62.633  1.00  0.00           O  
ATOM   3775  P31  PC    84      60.679  35.997  64.199  1.00  0.00           P  
ATOM   3776  O32  PC    84      61.001  34.444  64.395  1.00  0.00           O  
ATOM   3777  C31  PC    84      61.794  33.730  63.433  1.00  0.00           C  
ATOM   3778  H1A  PC    84      62.234  32.859  63.924  1.00  0.00           H  
ATOM   3779  H1B  PC    84      62.609  34.372  63.079  1.00  0.00           H  
ATOM   3780  C32  PC    84      60.894  33.299  62.241  1.00  0.00           C  
ATOM   3781  H2A  PC    84      61.530  32.806  61.509  1.00  0.00           H  
ATOM   3782  H2B  PC    84      60.476  34.196  61.778  1.00  0.00           H  
ATOM   3783  N31  PC    84      59.735  32.360  62.495  1.00  0.00           N  
ATOM   3784  C33  PC    84      58.679  32.991  63.341  1.00  0.00           C  
ATOM   3785  H3A  PC    84      59.147  33.368  64.251  1.00  0.00           H  
ATOM   3786  H3B  PC    84      57.924  32.249  63.594  1.00  0.00           H  
ATOM   3787  H3C  PC    84      58.251  33.837  62.799  1.00  0.00           H  
ATOM   3788  C34  PC    84      59.086  31.977  61.197  1.00  0.00           C  
ATOM   3789  H4A  PC    84      59.852  31.616  60.509  1.00  0.00           H  
ATOM   3790  H4B  PC    84      58.587  32.854  60.777  1.00  0.00           H  
ATOM   3791  H4C  PC    84      58.364  31.185  61.389  1.00  0.00           H  
ATOM   3792  C35  PC    84      60.244  31.125  63.162  1.00  0.00           C  
ATOM   3793  H5A  PC    84      61.005  30.672  62.526  1.00  0.00           H  
ATOM   3794  H5B  PC    84      59.423  30.427  63.309  1.00  0.00           H  
ATOM   3795  H5C  PC    84      60.661  31.405  64.128  1.00  0.00           H  
ATOM   3796  O33  PC    84      61.729  36.741  64.926  1.00  0.00           O  
ATOM   3797  O34  PC    84      59.269  36.175  64.577  1.00  0.00           O  
ATOM   3798  O21  PC    84      60.158  36.188  60.057  1.00  0.00           O  
ATOM   3799  C21  PC    84      60.200  35.894  58.766  1.00  0.00           C  
ATOM   3800  O22  PC    84      60.696  36.533  57.862  1.00  0.00           O  
ATOM   3801  C12  OL    85      59.415  34.658  58.558  1.00  0.00           C  
ATOM   3802  H2R  OL    85      60.046  33.779  58.582  1.00  0.00           H  
ATOM   3803  H2S  OL    85      58.669  34.555  59.350  1.00  0.00           H  
ATOM   3804  C13  OL    85      58.748  34.834  57.217  1.00  0.00           C  
ATOM   3805  H3R  OL    85      58.311  35.832  57.119  1.00  0.00           H  
ATOM   3806  H3S  OL    85      59.455  34.671  56.403  1.00  0.00           H  
ATOM   3807  C14  OL    85      57.641  33.869  57.132  1.00  0.00           C  
ATOM   3808  H4R  OL    85      57.980  32.834  57.238  1.00  0.00           H  
ATOM   3809  H4S  OL    85      56.890  34.100  57.889  1.00  0.00           H  
ATOM   3810  C15  OL    85      57.102  34.076  55.768  1.00  0.00           C  
ATOM   3811  H5R  OL    85      56.275  33.476  55.828  1.00  0.00           H  
ATOM   3812  H5S  OL    85      56.724  35.086  55.574  1.00  0.00           H  
ATOM   3813  C16  OL    85      57.979  33.439  54.685  1.00  0.00           C  
ATOM   3814  H6R  OL    85      58.476  34.226  54.129  1.00  0.00           H  
ATOM   3815  H6S  OL    85      58.623  32.685  55.087  1.00  0.00           H  
ATOM   3816  C17  OL    85      57.094  32.682  53.790  1.00  0.00           C  
ATOM   3817  H7R  OL    85      56.462  32.050  54.365  1.00  0.00           H  
ATOM   3818  H7S  OL    85      56.546  33.569  53.616  1.00  0.00           H  
ATOM   3819  C18  OL    85      57.468  31.778  52.579  1.00  0.00           C  
ATOM   3820  H8R  OL    85      57.836  30.865  52.992  1.00  0.00           H  
ATOM   3821  H8S  OL    85      56.617  31.464  52.026  1.00  0.00           H  
ATOM   3822  C19  OL    85      58.309  32.292  51.472  1.00  0.00           C  
ATOM   3823  H9R  OL    85      59.341  32.421  51.761  1.00  0.00           H  
ATOM   3824 C110  OL    85      57.889  32.700  50.267  1.00  0.00           C  
ATOM   3825 H10R  OL    85      58.671  33.119  49.634  1.00  0.00           H  
ATOM   3826 C111  OL    85      56.418  33.013  49.796  1.00  0.00           C  
ATOM   3827 H11R  OL    85      56.275  32.554  48.909  1.00  0.00           H  
ATOM   3828 H11S  OL    85      55.717  32.451  50.327  1.00  0.00           H  
ATOM   3829 C112  OL    85      55.840  34.430  49.379  1.00  0.00           C  
ATOM   3830 H12R  OL    85      56.108  35.383  49.731  1.00  0.00           H  
ATOM   3831 H12S  OL    85      56.784  34.282  49.241  1.00  0.00           H  
ATOM   3832 C113  OL    85      55.502  35.096  48.142  1.00  0.00           C  
ATOM   3833 H13R  OL    85      55.321  34.297  47.496  1.00  0.00           H  
ATOM   3834 H13S  OL    85      54.632  35.387  48.457  1.00  0.00           H  
ATOM   3835 C114  OL    85      55.799  36.502  47.586  1.00  0.00           C  
ATOM   3836 H14R  OL    85      55.294  36.286  46.657  1.00  0.00           H  
ATOM   3837 H14S  OL    85      55.178  37.095  48.235  1.00  0.00           H  
ATOM   3838 C115  OL    85      57.070  37.444  47.216  1.00  0.00           C  
ATOM   3839 H15R  OL    85      56.760  38.446  47.151  1.00  0.00           H  
ATOM   3840 H15S  OL    85      57.847  37.549  47.943  1.00  0.00           H  
ATOM   3841 C116  OL    85      57.643  37.303  45.839  1.00  0.00           C  
ATOM   3842 H16R  OL    85      58.163  36.411  45.893  1.00  0.00           H  
ATOM   3843 H16S  OL    85      56.868  37.238  45.141  1.00  0.00           H  
ATOM   3844 C117  OL    85      58.574  38.276  45.216  1.00  0.00           C  
ATOM   3845 H17R  OL    85      58.366  39.196  45.699  1.00  0.00           H  
ATOM   3846 H17S  OL    85      59.589  38.005  45.483  1.00  0.00           H  
ATOM   3847 C118  OL    85      58.365  38.332  43.666  1.00  0.00           C  
ATOM   3848 H18R  OL    85      58.926  39.112  43.232  1.00  0.00           H  
ATOM   3849 H18S  OL    85      57.353  38.519  43.337  1.00  0.00           H  
ATOM   3850 H18T  OL    85      58.720  37.496  43.123  1.00  0.00           H  
TER    3851       OL    85 
ATOM   3851  C1  CHL    86      35.913  66.132  59.968  1.00  0.00           C  
ATOM   3852  H11 CHL    86      35.776  67.191  59.799  1.00  0.00           H  
ATOM   3853  H12 CHL    86      36.964  65.907  59.743  1.00  0.00           H  
ATOM   3854  C2  CHL    86      35.622  65.763  61.455  1.00  0.00           C  
ATOM   3855  H21 CHL    86      35.929  64.737  61.688  1.00  0.00           H  
ATOM   3856  H22 CHL    86      36.221  66.406  62.094  1.00  0.00           H  
ATOM   3857  C3  CHL    86      34.121  65.919  61.787  1.00  0.00           C  
ATOM   3858  H31 CHL    86      33.830  66.954  61.616  1.00  0.00           H  
ATOM   3859  C4  CHL    86      33.230  65.030  60.908  1.00  0.00           C  
ATOM   3860  H41 CHL    86      33.398  63.977  61.145  1.00  0.00           H  
ATOM   3861  H42 CHL    86      32.174  65.203  61.116  1.00  0.00           H  
ATOM   3862  C5  CHL    86      33.511  65.325  59.450  1.00  0.00           C  
ATOM   3863  C6  CHL    86      32.485  65.509  58.631  1.00  0.00           C  
ATOM   3864  H61 CHL    86      31.471  65.457  59.010  1.00  0.00           H  
ATOM   3865  C7  CHL    86      32.603  65.752  57.156  1.00  0.00           C  
ATOM   3866  H71 CHL    86      31.763  65.287  56.637  1.00  0.00           H  
ATOM   3867  H72 CHL    86      32.558  66.824  56.952  1.00  0.00           H  
ATOM   3868  C8  CHL    86      33.908  65.188  56.611  1.00  0.00           C  
ATOM   3869  H81 CHL    86      33.840  64.105  56.709  1.00  0.00           H  
ATOM   3870  C9  CHL    86      35.091  65.770  57.476  1.00  0.00           C  
ATOM   3871  H91 CHL    86      34.929  66.843  57.462  1.00  0.00           H  
ATOM   3872  C10 CHL    86      34.982  65.360  59.018  1.00  0.00           C  
ATOM   3873  C11 CHL    86      36.480  65.651  56.779  1.00  0.00           C  
ATOM   3874 H111 CHL    86      37.216  66.281  57.265  1.00  0.00           H  
ATOM   3875 H112 CHL    86      36.972  64.742  56.857  1.00  0.00           H  
ATOM   3876  C12 CHL    86      36.448  65.870  55.261  1.00  0.00           C  
ATOM   3877 H121 CHL    86      36.376  66.940  55.116  1.00  0.00           H  
ATOM   3878 H122 CHL    86      37.427  65.549  54.932  1.00  0.00           H  
ATOM   3879  C13 CHL    86      35.289  65.168  54.463  1.00  0.00           C  
ATOM   3880  C14 CHL    86      33.994  65.586  55.113  1.00  0.00           C  
ATOM   3881 H141 CHL    86      33.963  66.673  55.053  1.00  0.00           H  
ATOM   3882  C15 CHL    86      32.935  65.025  54.142  1.00  0.00           C  
ATOM   3883 H151 CHL    86      32.779  63.953  54.313  1.00  0.00           H  
ATOM   3884 H152 CHL    86      31.979  65.529  54.240  1.00  0.00           H  
ATOM   3885  C16 CHL    86      33.567  65.250  52.747  1.00  0.00           C  
ATOM   3886 H161 CHL    86      33.439  64.345  52.140  1.00  0.00           H  
ATOM   3887 H162 CHL    86      33.094  66.075  52.222  1.00  0.00           H  
ATOM   3888  C17 CHL    86      35.073  65.565  52.980  1.00  0.00           C  
ATOM   3889 H171 CHL    86      35.265  66.635  52.907  1.00  0.00           H  
ATOM   3890  C18 CHL    86      35.360  63.660  54.446  1.00  0.00           C  
ATOM   3891 H181 CHL    86      34.908  63.174  53.589  1.00  0.00           H  
ATOM   3892 H182 CHL    86      34.797  63.134  55.184  1.00  0.00           H  
ATOM   3893 H183 CHL    86      36.409  63.473  54.473  1.00  0.00           H  
ATOM   3894  C19 CHL    86      35.452  63.974  59.291  1.00  0.00           C  
ATOM   3895 H191 CHL    86      34.973  63.599  58.466  1.00  0.00           H  
ATOM   3896 H192 CHL    86      35.084  63.400  60.136  1.00  0.00           H  
ATOM   3897 H193 CHL    86      36.527  63.860  59.252  1.00  0.00           H  
ATOM   3898  C20 CHL    86      35.905  64.808  51.904  1.00  0.00           C  
ATOM   3899 H201 CHL    86      35.538  63.809  51.805  1.00  0.00           H  
ATOM   3900  C21 CHL    86      37.339  64.631  52.296  1.00  0.00           C  
ATOM   3901 H211 CHL    86      37.504  63.695  52.786  1.00  0.00           H  
ATOM   3902 H212 CHL    86      37.563  65.348  53.025  1.00  0.00           H  
ATOM   3903 H213 CHL    86      38.060  64.759  51.501  1.00  0.00           H  
ATOM   3904  C22 CHL    86      35.750  65.409  50.524  1.00  0.00           C  
ATOM   3905 H221 CHL    86      34.694  65.389  50.257  1.00  0.00           H  
ATOM   3906 H222 CHL    86      36.060  66.458  50.564  1.00  0.00           H  
ATOM   3907  C23 CHL    86      36.551  64.616  49.464  1.00  0.00           C  
ATOM   3908 H231 CHL    86      37.600  64.498  49.715  1.00  0.00           H  
ATOM   3909 H232 CHL    86      36.217  63.625  49.299  1.00  0.00           H  
ATOM   3910  C24 CHL    86      36.585  65.418  48.224  1.00  0.00           C  
ATOM   3911 H241 CHL    86      35.833  66.177  48.075  1.00  0.00           H  
ATOM   3912 H242 CHL    86      37.268  66.022  48.763  1.00  0.00           H  
ATOM   3913  C25 CHL    86      37.422  65.049  46.997  1.00  0.00           C  
ATOM   3914 H251 CHL    86      38.133  65.823  47.062  1.00  0.00           H  
ATOM   3915  C26 CHL    86      37.029  65.492  45.618  1.00  0.00           C  
ATOM   3916 H261 CHL    86      37.510  66.426  45.404  1.00  0.00           H  
ATOM   3917 H262 CHL    86      35.982  65.646  45.621  1.00  0.00           H  
ATOM   3918 H263 CHL    86      37.313  64.851  44.801  1.00  0.00           H  
ATOM   3919  C27 CHL    86      38.598  64.176  47.174  1.00  0.00           C  
ATOM   3920 H271 CHL    86      39.385  64.736  47.684  1.00  0.00           H  
ATOM   3921 H272 CHL    86      38.979  63.906  46.193  1.00  0.00           H  
ATOM   3922 H273 CHL    86      38.310  63.323  47.773  1.00  0.00           H  
ATOM   3923  O1  CHL    86      33.886  65.543  63.140  1.00  0.00           O  
ATOM   3924  HO1 CHL    86      32.945  65.803  63.281  1.00  0.00           H  
TER    3925      CHL    86 
ATOM   3925 C116  PA    87      55.179  56.757  45.326  1.00  0.00           C  
ATOM   3926 H16R  PA    87      55.937  56.735  44.551  1.00  0.00           H  
ATOM   3927 H16S  PA    87      54.939  57.743  45.633  1.00  0.00           H  
ATOM   3928 H16T  PA    87      54.304  56.171  45.035  1.00  0.00           H  
ATOM   3929 C115  PA    87      55.691  56.177  46.555  1.00  0.00           C  
ATOM   3930 H15R  PA    87      56.708  56.487  46.831  1.00  0.00           H  
ATOM   3931 H15S  PA    87      55.657  55.186  46.196  1.00  0.00           H  
ATOM   3932 C114  PA    87      54.741  56.089  47.705  1.00  0.00           C  
ATOM   3933 H14R  PA    87      55.234  55.459  48.349  1.00  0.00           H  
ATOM   3934 H14S  PA    87      53.821  55.586  47.426  1.00  0.00           H  
ATOM   3935 C113  PA    87      54.598  57.149  48.728  1.00  0.00           C  
ATOM   3936 H13R  PA    87      53.913  57.871  48.325  1.00  0.00           H  
ATOM   3937 H13S  PA    87      55.570  57.600  48.907  1.00  0.00           H  
ATOM   3938 C112  PA    87      54.058  56.536  50.038  1.00  0.00           C  
ATOM   3939 H12R  PA    87      54.873  56.220  50.705  1.00  0.00           H  
ATOM   3940 H12S  PA    87      53.360  55.714  49.883  1.00  0.00           H  
ATOM   3941 C111  PA    87      53.266  57.577  50.688  1.00  0.00           C  
ATOM   3942 H11R  PA    87      52.427  57.827  50.041  1.00  0.00           H  
ATOM   3943 H11S  PA    87      53.997  58.375  50.702  1.00  0.00           H  
ATOM   3944 C110  PA    87      52.728  57.148  52.041  1.00  0.00           C  
ATOM   3945 H10R  PA    87      53.528  56.717  52.648  1.00  0.00           H  
ATOM   3946 H10S  PA    87      51.956  56.413  51.872  1.00  0.00           H  
ATOM   3947  C19  PA    87      52.164  58.346  52.765  1.00  0.00           C  
ATOM   3948  H9R  PA    87      51.764  58.102  53.751  1.00  0.00           H  
ATOM   3949  H9S  PA    87      51.386  58.856  52.188  1.00  0.00           H  
ATOM   3950  C18  PA    87      53.408  59.197  52.880  1.00  0.00           C  
ATOM   3951  H8R  PA    87      53.679  59.651  51.943  1.00  0.00           H  
ATOM   3952  H8S  PA    87      54.247  58.711  53.364  1.00  0.00           H  
ATOM   3953  C17  PA    87      53.159  60.305  53.706  1.00  0.00           C  
ATOM   3954  H7R  PA    87      53.160  59.910  54.692  1.00  0.00           H  
ATOM   3955  H7S  PA    87      52.094  60.540  53.569  1.00  0.00           H  
ATOM   3956  C16  PA    87      54.296  61.330  53.271  1.00  0.00           C  
ATOM   3957  H6R  PA    87      54.075  62.345  53.309  1.00  0.00           H  
ATOM   3958  H6S  PA    87      54.475  61.412  52.204  1.00  0.00           H  
ATOM   3959  C15  PA    87      55.455  61.500  54.107  1.00  0.00           C  
ATOM   3960  H5R  PA    87      55.618  62.564  54.166  1.00  0.00           H  
ATOM   3961  H5S  PA    87      56.243  60.919  53.701  1.00  0.00           H  
ATOM   3962  C14  PA    87      55.251  61.229  55.504  1.00  0.00           C  
ATOM   3963  H4R  PA    87      54.235  61.019  55.671  1.00  0.00           H  
ATOM   3964  H4S  PA    87      55.514  62.125  56.043  1.00  0.00           H  
ATOM   3965  C13  PA    87      55.961  60.068  56.037  1.00  0.00           C  
ATOM   3966  H3R  PA    87      57.015  60.192  55.865  1.00  0.00           H  
ATOM   3967  H3S  PA    87      55.531  59.203  55.533  1.00  0.00           H  
ATOM   3968  C12  PA    87      55.603  60.061  57.492  1.00  0.00           C  
ATOM   3969  H2R  PA    87      55.098  60.941  57.757  1.00  0.00           H  
ATOM   3970  H2S  PA    87      56.405  60.055  58.217  1.00  0.00           H  
ATOM   3971  C11  PS    88      54.490  59.148  57.681  1.00  0.00           C  
ATOM   3972  O12  PS    88      53.465  59.146  57.006  1.00  0.00           O  
ATOM   3973  O11  PS    88      54.696  58.464  58.777  1.00  0.00           O  
ATOM   3974  C1   PS    88      53.528  58.128  59.368  1.00  0.00           C  
ATOM   3975  HR   PS    88      52.775  57.837  58.623  1.00  0.00           H  
ATOM   3976  HS   PS    88      53.457  59.120  59.616  1.00  0.00           H  
ATOM   3977  C2   PS    88      53.251  57.345  60.646  1.00  0.00           C  
ATOM   3978  HX   PS    88      52.219  57.225  60.995  1.00  0.00           H  
ATOM   3979  C3   PS    88      54.168  57.646  61.783  1.00  0.00           C  
ATOM   3980  HA   PS    88      53.952  56.946  62.585  1.00  0.00           H  
ATOM   3981  HB   PS    88      54.047  58.671  62.150  1.00  0.00           H  
ATOM   3982  O31  PS    88      55.446  57.423  61.207  1.00  0.00           O  
ATOM   3983  P31  PS    88      56.607  58.447  61.366  1.00  0.00           P  
ATOM   3984  O32  PS    88      56.817  58.175  62.900  1.00  0.00           O  
ATOM   3985  C31  PS    88      56.830  56.814  63.356  1.00  0.00           C  
ATOM   3986  H1A  PS    88      57.068  56.141  62.520  1.00  0.00           H  
ATOM   3987  H1B  PS    88      55.841  56.551  63.743  1.00  0.00           H  
ATOM   3988  C32  PS    88      57.902  56.730  64.421  1.00  0.00           C  
ATOM   3989  H2A  PS    88      58.710  57.401  64.140  1.00  0.00           H  
ATOM   3990  N31  PS    88      58.457  55.329  64.456  1.00  0.00           N  
ATOM   3991 HN1A  PS    88      58.011  54.796  65.225  1.00  0.00           H  
ATOM   3992 HN1B  PS    88      58.326  54.831  63.565  1.00  0.00           H  
ATOM   3993 HN1C  PS    88      59.476  55.353  64.665  1.00  0.00           H  
ATOM   3994  C33  PS    88      57.345  57.243  65.744  1.00  0.00           C  
ATOM   3995  O33  PS    88      57.757  57.941  60.607  1.00  0.00           O  
ATOM   3996  O34  PS    88      56.063  59.792  61.183  1.00  0.00           O  
ATOM   3997  O21  PS    88      53.531  56.287  59.888  1.00  0.00           O  
ATOM   3998  C21  PS    88      53.779  55.147  60.383  1.00  0.00           C  
ATOM   3999  O22  PS    88      53.429  54.733  61.463  1.00  0.00           O  
ATOM   4000  O35  PS    88      57.060  56.397  66.572  1.00  0.00           O  
ATOM   4001  O36  PS    88      56.879  58.367  65.830  1.00  0.00           O  
ATOM   4002  C12  OL    89      54.363  54.465  59.221  1.00  0.00           C  
ATOM   4003  H2R  OL    89      54.160  53.400  59.266  1.00  0.00           H  
ATOM   4004  H2S  OL    89      54.031  54.849  58.254  1.00  0.00           H  
ATOM   4005  C13  OL    89      55.771  54.889  59.311  1.00  0.00           C  
ATOM   4006  H3R  OL    89      56.011  55.225  60.321  1.00  0.00           H  
ATOM   4007  H3S  OL    89      56.205  53.924  59.211  1.00  0.00           H  
ATOM   4008  C14  OL    89      56.303  55.967  58.327  1.00  0.00           C  
ATOM   4009  H4R  OL    89      56.125  56.923  58.752  1.00  0.00           H  
ATOM   4010  H4S  OL    89      57.386  55.932  58.370  1.00  0.00           H  
ATOM   4011  C15  OL    89      55.856  56.026  56.845  1.00  0.00           C  
ATOM   4012  H5R  OL    89      55.687  55.045  56.451  1.00  0.00           H  
ATOM   4013  H5S  OL    89      54.887  56.491  56.701  1.00  0.00           H  
ATOM   4014  C16  OL    89      56.954  56.750  56.043  1.00  0.00           C  
ATOM   4015  H6R  OL    89      57.017  57.773  56.390  1.00  0.00           H  
ATOM   4016  H6S  OL    89      57.922  56.310  56.293  1.00  0.00           H  
ATOM   4017  C17  OL    89      56.769  56.704  54.511  1.00  0.00           C  
ATOM   4018  H7R  OL    89      56.408  55.721  54.206  1.00  0.00           H  
ATOM   4019  H7S  OL    89      55.996  57.409  54.215  1.00  0.00           H  
ATOM   4020  C18  OL    89      58.085  56.978  53.751  1.00  0.00           C  
ATOM   4021  H8R  OL    89      58.845  56.248  54.040  1.00  0.00           H  
ATOM   4022  H8S  OL    89      57.916  56.809  52.689  1.00  0.00           H  
ATOM   4023  C19  OL    89      58.615  58.375  53.996  1.00  0.00           C  
ATOM   4024  H9R  OL    89      59.173  58.509  54.923  1.00  0.00           H  
ATOM   4025 C110  OL    89      58.485  59.394  53.153  1.00  0.00           C  
ATOM   4026 H10R  OL    89      58.918  60.358  53.417  1.00  0.00           H  
ATOM   4027 C111  OL    89      57.681  59.359  51.866  1.00  0.00           C  
ATOM   4028 H11R  OL    89      57.211  58.392  51.710  1.00  0.00           H  
ATOM   4029 H11S  OL    89      56.856  60.062  51.944  1.00  0.00           H  
ATOM   4030 C112  OL    89      58.505  59.706  50.612  1.00  0.00           C  
ATOM   4031 H12R  OL    89      59.111  60.599  50.779  1.00  0.00           H  
ATOM   4032 H12S  OL    89      59.189  58.888  50.373  1.00  0.00           H  
ATOM   4033 C113  OL    89      57.559  59.949  49.424  1.00  0.00           C  
ATOM   4034 H13R  OL    89      56.931  59.074  49.273  1.00  0.00           H  
ATOM   4035 H13S  OL    89      56.886  60.775  49.659  1.00  0.00           H  
ATOM   4036 C114  OL    89      58.332  60.250  48.130  1.00  0.00           C  
ATOM   4037 H14R  OL    89      59.161  60.926  48.352  1.00  0.00           H  
ATOM   4038 H14S  OL    89      58.749  59.320  47.742  1.00  0.00           H  
ATOM   4039 C115  OL    89      57.439  60.893  47.064  1.00  0.00           C  
ATOM   4040 H15R  OL    89      56.534  60.298  46.938  1.00  0.00           H  
ATOM   4041 H15S  OL    89      57.140  61.851  47.453  1.00  0.00           H  
ATOM   4042 C116  OL    89      58.154  61.090  45.712  1.00  0.00           C  
ATOM   4043 H16R  OL    89      58.840  61.934  45.759  1.00  0.00           H  
ATOM   4044 H16S  OL    89      58.739  60.189  45.519  1.00  0.00           H  
ATOM   4045 C117  OL    89      57.209  61.256  44.518  1.00  0.00           C  
ATOM   4046 H17R  OL    89      57.739  61.089  43.584  1.00  0.00           H  
ATOM   4047 H17S  OL    89      56.541  60.430  44.618  1.00  0.00           H  
ATOM   4048 C118  OL    89      56.399  62.556  44.395  1.00  0.00           C  
ATOM   4049 H18R  OL    89      55.726  62.526  43.537  1.00  0.00           H  
ATOM   4050 H18S  OL    89      57.060  63.417  44.282  1.00  0.00           H  
ATOM   4051 H18T  OL    89      55.763  62.681  45.263  1.00  0.00           H  
TER    4052       OL    89 
ATOM   4052  C1  CHL    90      15.686  51.334  59.235  1.00  0.00           C  
ATOM   4053  H11 CHL    90      15.815  50.271  59.014  1.00  0.00           H  
ATOM   4054  H12 CHL    90      15.002  51.736  58.489  1.00  0.00           H  
ATOM   4055  C2  CHL    90      15.022  51.441  60.624  1.00  0.00           C  
ATOM   4056  H21 CHL    90      14.755  52.475  60.848  1.00  0.00           H  
ATOM   4057  H22 CHL    90      14.098  50.860  60.597  1.00  0.00           H  
ATOM   4058  C3  CHL    90      15.938  50.876  61.724  1.00  0.00           C  
ATOM   4059  H31 CHL    90      16.008  49.792  61.598  1.00  0.00           H  
ATOM   4060  C4  CHL    90      17.340  51.497  61.673  1.00  0.00           C  
ATOM   4061  H41 CHL    90      17.292  52.516  62.040  1.00  0.00           H  
ATOM   4062  H42 CHL    90      17.975  50.924  62.352  1.00  0.00           H  
ATOM   4063  C5  CHL    90      17.960  51.535  60.287  1.00  0.00           C  
ATOM   4064  C6  CHL    90      19.216  51.125  60.145  1.00  0.00           C  
ATOM   4065  H61 CHL    90      19.811  50.805  61.006  1.00  0.00           H  
ATOM   4066  C7  CHL    90      19.917  51.053  58.816  1.00  0.00           C  
ATOM   4067  H71 CHL    90      20.956  51.372  58.940  1.00  0.00           H  
ATOM   4068  H72 CHL    90      19.962  50.000  58.523  1.00  0.00           H  
ATOM   4069  C8  CHL    90      19.206  51.897  57.718  1.00  0.00           C  
ATOM   4070  H81 CHL    90      19.450  52.953  57.867  1.00  0.00           H  
ATOM   4071  C9  CHL    90      17.676  51.642  57.732  1.00  0.00           C  
ATOM   4072  H91 CHL    90      17.562  50.560  57.617  1.00  0.00           H  
ATOM   4073  C10 CHL    90      17.074  52.024  59.122  1.00  0.00           C  
ATOM   4074  C11 CHL    90      16.924  52.272  56.497  1.00  0.00           C  
ATOM   4075 H111 CHL    90      15.893  51.935  56.463  1.00  0.00           H  
ATOM   4076 H112 CHL    90      16.885  53.356  56.586  1.00  0.00           H  
ATOM   4077  C12 CHL    90      17.537  51.938  55.118  1.00  0.00           C  
ATOM   4078 H121 CHL    90      17.360  50.896  54.855  1.00  0.00           H  
ATOM   4079 H122 CHL    90      17.071  52.560  54.354  1.00  0.00           H  
ATOM   4080  C13 CHL    90      19.033  52.194  55.120  1.00  0.00           C  
ATOM   4081  C14 CHL    90      19.643  51.432  56.337  1.00  0.00           C  
ATOM   4082 H141 CHL    90      19.337  50.389  56.258  1.00  0.00           H  
ATOM   4083  C15 CHL    90      21.113  51.344  56.109  1.00  0.00           C  
ATOM   4084 H151 CHL    90      21.529  52.241  56.366  1.00  0.00           H  
ATOM   4085 H152 CHL    90      21.651  50.599  56.697  1.00  0.00           H  
ATOM   4086  C16 CHL    90      21.102  51.100  54.624  1.00  0.00           C  
ATOM   4087 H161 CHL    90      21.890  51.542  54.063  1.00  0.00           H  
ATOM   4088 H162 CHL    90      21.242  50.031  54.668  1.00  0.00           H  
ATOM   4089  C17 CHL    90      19.741  51.433  53.951  1.00  0.00           C  
ATOM   4090 H171 CHL    90      19.287  50.453  53.832  1.00  0.00           H  
ATOM   4091  C18 CHL    90      19.203  53.760  55.158  1.00  0.00           C  
ATOM   4092 H181 CHL    90      20.168  54.066  55.528  1.00  0.00           H  
ATOM   4093 H182 CHL    90      18.577  54.281  55.861  1.00  0.00           H  
ATOM   4094 H183 CHL    90      19.007  54.206  54.178  1.00  0.00           H  
ATOM   4095  C19 CHL    90      16.910  53.563  59.204  1.00  0.00           C  
ATOM   4096 H191 CHL    90      17.837  54.075  58.934  1.00  0.00           H  
ATOM   4097 H192 CHL    90      16.631  53.887  60.201  1.00  0.00           H  
ATOM   4098 H193 CHL    90      16.135  53.900  58.518  1.00  0.00           H  
ATOM   4099  C20 CHL    90      19.707  52.100  52.501  1.00  0.00           C  
ATOM   4100 H201 CHL    90      20.008  53.084  52.675  1.00  0.00           H  
ATOM   4101  C21 CHL    90      18.398  52.223  51.792  1.00  0.00           C  
ATOM   4102 H211 CHL    90      17.766  52.921  52.318  1.00  0.00           H  
ATOM   4103 H212 CHL    90      17.957  51.235  51.707  1.00  0.00           H  
ATOM   4104 H213 CHL    90      18.591  52.624  50.789  1.00  0.00           H  
ATOM   4105  C22 CHL    90      20.581  51.596  51.346  1.00  0.00           C  
ATOM   4106 H221 CHL    90      20.945  52.351  50.667  1.00  0.00           H  
ATOM   4107 H222 CHL    90      21.401  51.572  51.988  1.00  0.00           H  
ATOM   4108  C23 CHL    90      20.148  50.290  50.537  1.00  0.00           C  
ATOM   4109 H231 CHL    90      19.487  49.842  51.257  1.00  0.00           H  
ATOM   4110 H232 CHL    90      19.658  50.627  49.650  1.00  0.00           H  
ATOM   4111  C24 CHL    90      20.900  48.941  50.158  1.00  0.00           C  
ATOM   4112 H241 CHL    90      21.829  49.029  50.557  1.00  0.00           H  
ATOM   4113 H242 CHL    90      20.367  48.263  50.722  1.00  0.00           H  
ATOM   4114  C25 CHL    90      21.855  48.197  49.229  1.00  0.00           C  
ATOM   4115 H251 CHL    90      22.491  48.782  48.633  1.00  0.00           H  
ATOM   4116  C26 CHL    90      21.000  47.705  48.167  1.00  0.00           C  
ATOM   4117 H261 CHL    90      21.237  48.348  47.334  1.00  0.00           H  
ATOM   4118 H262 CHL    90      19.968  47.909  48.425  1.00  0.00           H  
ATOM   4119 H263 CHL    90      21.208  46.664  47.989  1.00  0.00           H  
ATOM   4120  C27 CHL    90      23.028  47.359  49.807  1.00  0.00           C  
ATOM   4121 H271 CHL    90      23.921  47.895  49.472  1.00  0.00           H  
ATOM   4122 H272 CHL    90      23.035  46.345  49.422  1.00  0.00           H  
ATOM   4123 H273 CHL    90      23.323  47.387  50.843  1.00  0.00           H  
ATOM   4124  O1  CHL    90      15.411  51.204  63.015  1.00  0.00           O  
ATOM   4125  HO1 CHL    90      15.895  50.601  63.620  1.00  0.00           H  
TER    4126      CHL    90 
ATOM   4126 C116  PA    91      40.554  19.709  45.780  1.00  0.00           C  
ATOM   4127 H16R  PA    91      39.725  19.148  45.377  1.00  0.00           H  
ATOM   4128 H16S  PA    91      40.976  19.320  46.701  1.00  0.00           H  
ATOM   4129 H16T  PA    91      41.259  19.431  45.084  1.00  0.00           H  
ATOM   4130 C115  PA    91      40.396  21.245  45.748  1.00  0.00           C  
ATOM   4131 H15R  PA    91      39.553  21.502  46.349  1.00  0.00           H  
ATOM   4132 H15S  PA    91      40.032  21.511  44.769  1.00  0.00           H  
ATOM   4133 C114  PA    91      41.620  22.148  46.156  1.00  0.00           C  
ATOM   4134 H14R  PA    91      41.339  23.196  46.190  1.00  0.00           H  
ATOM   4135 H14S  PA    91      42.385  22.226  45.419  1.00  0.00           H  
ATOM   4136 C113  PA    91      42.293  21.722  47.438  1.00  0.00           C  
ATOM   4137 H13R  PA    91      43.146  22.344  47.616  1.00  0.00           H  
ATOM   4138 H13S  PA    91      42.669  20.702  47.502  1.00  0.00           H  
ATOM   4139 C112  PA    91      41.177  21.865  48.412  1.00  0.00           C  
ATOM   4140 H12R  PA    91      40.428  21.100  48.235  1.00  0.00           H  
ATOM   4141 H12S  PA    91      40.713  22.844  48.239  1.00  0.00           H  
ATOM   4142 C111  PA    91      41.740  21.693  49.798  1.00  0.00           C  
ATOM   4143 H11R  PA    91      42.816  21.510  49.778  1.00  0.00           H  
ATOM   4144 H11S  PA    91      41.214  20.896  50.307  1.00  0.00           H  
ATOM   4145 C110  PA    91      41.522  23.015  50.439  1.00  0.00           C  
ATOM   4146 H10R  PA    91      40.446  23.219  50.533  1.00  0.00           H  
ATOM   4147 H10S  PA    91      42.020  23.662  49.733  1.00  0.00           H  
ATOM   4148  C19  PA    91      42.256  23.282  51.710  1.00  0.00           C  
ATOM   4149  H9R  PA    91      42.100  24.312  52.040  1.00  0.00           H  
ATOM   4150  H9S  PA    91      43.318  23.161  51.507  1.00  0.00           H  
ATOM   4151  C18  PA    91      41.757  22.296  52.738  1.00  0.00           C  
ATOM   4152  H8R  PA    91      41.594  21.305  52.333  1.00  0.00           H  
ATOM   4153  H8S  PA    91      40.787  22.637  53.109  1.00  0.00           H  
ATOM   4154  C17  PA    91      42.857  22.192  53.779  1.00  0.00           C  
ATOM   4155  H7R  PA    91      43.127  23.181  54.148  1.00  0.00           H  
ATOM   4156  H7S  PA    91      43.780  21.892  53.295  1.00  0.00           H  
ATOM   4157  C16  PA    91      42.500  21.191  54.895  1.00  0.00           C  
ATOM   4158  H6R  PA    91      43.428  21.226  55.460  1.00  0.00           H  
ATOM   4159  H6S  PA    91      42.443  20.208  54.461  1.00  0.00           H  
ATOM   4160  C15  PA    91      41.239  21.333  55.849  1.00  0.00           C  
ATOM   4161  H5R  PA    91      40.322  21.030  55.380  1.00  0.00           H  
ATOM   4162  H5S  PA    91      40.942  22.309  56.073  1.00  0.00           H  
ATOM   4163  C14  PA    91      41.416  20.876  57.298  1.00  0.00           C  
ATOM   4164  H4R  PA    91      42.392  21.157  57.701  1.00  0.00           H  
ATOM   4165  H4S  PA    91      41.405  19.800  57.239  1.00  0.00           H  
ATOM   4166  C13  PA    91      40.412  21.425  58.345  1.00  0.00           C  
ATOM   4167  H3R  PA    91      39.403  21.235  58.061  1.00  0.00           H  
ATOM   4168  H3S  PA    91      40.440  22.490  58.564  1.00  0.00           H  
ATOM   4169  C12  PA    91      40.684  20.649  59.605  1.00  0.00           C  
ATOM   4170  H2R  PA    91      41.693  20.810  59.988  1.00  0.00           H  
ATOM   4171  H2S  PA    91      40.010  20.889  60.353  1.00  0.00           H  
ATOM   4172  C11  PE    92      40.346  19.235  59.356  1.00  0.00           C  
ATOM   4173  O12  PE    92      39.603  18.831  58.501  1.00  0.00           O  
ATOM   4174  O11  PE    92      40.936  18.457  60.218  1.00  0.00           O  
ATOM   4175  C1   PE    92      41.193  17.168  59.636  1.00  0.00           C  
ATOM   4176  HR   PE    92      40.857  17.031  58.604  1.00  0.00           H  
ATOM   4177  HS   PE    92      40.710  16.436  60.276  1.00  0.00           H  
ATOM   4178  C2   PE    92      42.696  17.036  59.635  1.00  0.00           C  
ATOM   4179  HX   PE    92      42.984  16.079  59.199  1.00  0.00           H  
ATOM   4180  C3   PE    92      43.151  17.181  61.069  1.00  0.00           C  
ATOM   4181  HA   PE    92      44.044  16.671  60.931  1.00  0.00           H  
ATOM   4182  HB   PE    92      42.427  16.716  61.720  1.00  0.00           H  
ATOM   4183  O31  PE    92      43.620  18.381  61.680  1.00  0.00           O  
ATOM   4184  P31  PE    92      44.510  18.285  63.040  1.00  0.00           P  
ATOM   4185  O32  PE    92      43.618  19.152  63.961  1.00  0.00           O  
ATOM   4186  C31  PE    92      42.796  18.503  64.922  1.00  0.00           C  
ATOM   4187  H1A  PE    92      43.263  18.616  65.897  1.00  0.00           H  
ATOM   4188  H1B  PE    92      42.641  17.444  64.692  1.00  0.00           H  
ATOM   4189  C32  PE    92      41.447  19.148  64.815  1.00  0.00           C  
ATOM   4190  H2A  PE    92      40.771  18.679  65.528  1.00  0.00           H  
ATOM   4191  H2B  PE    92      41.551  20.202  65.047  1.00  0.00           H  
ATOM   4192  N31  PE    92      40.873  18.965  63.433  1.00  0.00           N  
ATOM   4193 HN1A  PE    92      41.547  19.259  62.695  1.00  0.00           H  
ATOM   4194 HN1B  PE    92      40.661  17.954  63.289  1.00  0.00           H  
ATOM   4195 HN1C  PE    92      39.967  19.430  63.351  1.00  0.00           H  
ATOM   4196  O33  PE    92      44.527  16.959  63.638  1.00  0.00           O  
ATOM   4197  O34  PE    92      45.802  18.942  62.962  1.00  0.00           O  
ATOM   4198  O21  PE    92      43.353  18.048  58.927  1.00  0.00           O  
ATOM   4199  C21  PE    92      43.386  17.981  57.606  1.00  0.00           C  
ATOM   4200  O22  PE    92      42.810  17.157  56.924  1.00  0.00           O  
ATOM   4201  C12  OL    93      44.180  19.168  57.163  1.00  0.00           C  
ATOM   4202  H2R  OL    93      43.532  19.859  56.724  1.00  0.00           H  
ATOM   4203  H2S  OL    93      44.590  19.532  58.068  1.00  0.00           H  
ATOM   4204  C13  OL    93      45.264  18.860  56.198  1.00  0.00           C  
ATOM   4205  H3R  OL    93      45.741  18.030  56.700  1.00  0.00           H  
ATOM   4206  H3S  OL    93      44.538  18.286  55.626  1.00  0.00           H  
ATOM   4207  C14  OL    93      46.297  19.827  55.230  1.00  0.00           C  
ATOM   4208  H4R  OL    93      45.614  20.451  54.666  1.00  0.00           H  
ATOM   4209  H4S  OL    93      46.722  20.562  55.862  1.00  0.00           H  
ATOM   4210  C15  OL    93      47.662  19.364  54.223  1.00  0.00           C  
ATOM   4211  H5R  OL    93      47.973  20.253  53.718  1.00  0.00           H  
ATOM   4212  H5S  OL    93      48.532  19.284  54.814  1.00  0.00           H  
ATOM   4213  C16  OL    93      47.924  18.149  53.029  1.00  0.00           C  
ATOM   4214  H6R  OL    93      47.060  17.680  52.633  1.00  0.00           H  
ATOM   4215  H6S  OL    93      47.826  18.719  52.219  1.00  0.00           H  
ATOM   4216  C17  OL    93      48.301  16.574  52.867  1.00  0.00           C  
ATOM   4217  H7R  OL    93      49.030  16.467  52.161  1.00  0.00           H  
ATOM   4218  H7S  OL    93      48.827  16.173  53.699  1.00  0.00           H  
ATOM   4219  C18  OL    93      47.464  15.432  52.171  1.00  0.00           C  
ATOM   4220  H8R  OL    93      48.077  15.032  51.382  1.00  0.00           H  
ATOM   4221  H8S  OL    93      47.351  14.605  52.856  1.00  0.00           H  
ATOM   4222  C19  OL    93      46.116  15.716  51.576  1.00  0.00           C  
ATOM   4223  H9R  OL    93      45.262  15.768  52.223  1.00  0.00           H  
ATOM   4224 C110  OL    93      45.882  15.818  50.304  1.00  0.00           C  
ATOM   4225 H10R  OL    93      44.906  16.081  49.931  1.00  0.00           H  
ATOM   4226 C111  OL    93      46.862  15.710  49.271  1.00  0.00           C  
ATOM   4227 H11R  OL    93      47.828  15.654  49.686  1.00  0.00           H  
ATOM   4228 H11S  OL    93      46.966  14.848  48.702  1.00  0.00           H  
ATOM   4229 C112  OL    93      46.569  16.957  48.553  1.00  0.00           C  
ATOM   4230 H12R  OL    93      46.640  17.747  49.241  1.00  0.00           H  
ATOM   4231 H12S  OL    93      47.461  16.770  48.181  1.00  0.00           H  
ATOM   4232 C113  OL    93      45.946  17.414  47.267  1.00  0.00           C  
ATOM   4233 H13R  OL    93      46.280  16.802  46.422  1.00  0.00           H  
ATOM   4234 H13S  OL    93      44.880  17.374  47.318  1.00  0.00           H  
ATOM   4235 C114  OL    93      46.436  18.851  47.003  1.00  0.00           C  
ATOM   4236 H14R  OL    93      45.884  19.587  47.569  1.00  0.00           H  
ATOM   4237 H14S  OL    93      47.496  19.105  47.105  1.00  0.00           H  
ATOM   4238 C115  OL    93      46.203  18.941  45.564  1.00  0.00           C  
ATOM   4239 H15R  OL    93      46.423  18.098  44.939  1.00  0.00           H  
ATOM   4240 H15S  OL    93      45.174  18.876  45.543  1.00  0.00           H  
ATOM   4241 C116  OL    93      46.846  20.171  45.047  1.00  0.00           C  
ATOM   4242 H16R  OL    93      46.603  20.874  45.750  1.00  0.00           H  
ATOM   4243 H16S  OL    93      47.920  20.251  45.006  1.00  0.00           H  
ATOM   4244 C117  OL    93      46.325  20.369  43.694  1.00  0.00           C  
ATOM   4245 H17R  OL    93      46.091  19.493  43.273  1.00  0.00           H  
ATOM   4246 H17S  OL    93      45.397  20.927  43.753  1.00  0.00           H  
ATOM   4247 C118  OL    93      47.266  20.901  42.685  1.00  0.00           C  
ATOM   4248 H18R  OL    93      46.560  21.626  42.521  1.00  0.00           H  
ATOM   4249 H18S  OL    93      47.305  20.317  41.777  1.00  0.00           H  
ATOM   4250 H18T  OL    93      48.076  21.575  42.912  1.00  0.00           H  
TER    4251       OL    93 
ATOM   4251 C116  PA    94      10.683  37.046  46.950  1.00  0.00           C  
ATOM   4252 H16R  PA    94      10.366  36.056  47.235  1.00  0.00           H  
ATOM   4253 H16S  PA    94      11.745  36.933  46.954  1.00  0.00           H  
ATOM   4254 H16T  PA    94      10.351  37.307  45.944  1.00  0.00           H  
ATOM   4255 C115  PA    94      10.128  38.011  47.994  1.00  0.00           C  
ATOM   4256 H15R  PA    94      10.327  37.547  48.953  1.00  0.00           H  
ATOM   4257 H15S  PA    94       9.038  38.154  47.958  1.00  0.00           H  
ATOM   4258 C114  PA    94      10.786  39.320  47.930  1.00  0.00           C  
ATOM   4259 H14R  PA    94      10.524  39.785  46.983  1.00  0.00           H  
ATOM   4260 H14S  PA    94      11.837  39.109  47.973  1.00  0.00           H  
ATOM   4261 C113  PA    94      10.342  40.130  49.136  1.00  0.00           C  
ATOM   4262 H13R  PA    94       9.247  40.151  49.163  1.00  0.00           H  
ATOM   4263 H13S  PA    94      10.701  41.143  49.005  1.00  0.00           H  
ATOM   4264 C112  PA    94      10.867  39.578  50.472  1.00  0.00           C  
ATOM   4265 H12R  PA    94      11.947  39.591  50.536  1.00  0.00           H  
ATOM   4266 H12S  PA    94      10.551  38.547  50.594  1.00  0.00           H  
ATOM   4267 C111  PA    94      10.302  40.444  51.588  1.00  0.00           C  
ATOM   4268 H11R  PA    94       9.239  40.537  51.351  1.00  0.00           H  
ATOM   4269 H11S  PA    94      10.785  41.407  51.647  1.00  0.00           H  
ATOM   4270 C110  PA    94      10.334  39.819  52.940  1.00  0.00           C  
ATOM   4271 H10R  PA    94       9.729  39.026  52.570  1.00  0.00           H  
ATOM   4272 H10S  PA    94       9.667  40.289  53.663  1.00  0.00           H  
ATOM   4273  C19  PA    94      11.691  39.377  53.604  1.00  0.00           C  
ATOM   4274  H9R  PA    94      12.176  40.309  53.851  1.00  0.00           H  
ATOM   4275  H9S  PA    94      12.277  38.896  52.816  1.00  0.00           H  
ATOM   4276  C18  PA    94      11.917  38.471  54.884  1.00  0.00           C  
ATOM   4277  H8R  PA    94      12.964  38.506  55.010  1.00  0.00           H  
ATOM   4278  H8S  PA    94      11.837  37.423  54.638  1.00  0.00           H  
ATOM   4279  C17  PA    94      11.202  38.674  56.280  1.00  0.00           C  
ATOM   4280  H7R  PA    94      10.201  38.875  55.966  1.00  0.00           H  
ATOM   4281  H7S  PA    94      11.389  39.591  56.682  1.00  0.00           H  
ATOM   4282  C16  PA    94      11.232  37.498  57.395  1.00  0.00           C  
ATOM   4283  H6R  PA    94      12.227  37.386  57.725  1.00  0.00           H  
ATOM   4284  H6S  PA    94      11.044  36.526  56.925  1.00  0.00           H  
ATOM   4285  C15  PA    94      10.296  37.440  58.673  1.00  0.00           C  
ATOM   4286  H5R  PA    94       9.518  38.192  58.580  1.00  0.00           H  
ATOM   4287  H5S  PA    94      10.823  37.728  59.557  1.00  0.00           H  
ATOM   4288  C14  PA    94       9.543  36.063  58.881  1.00  0.00           C  
ATOM   4289  H4R  PA    94       8.838  35.810  58.101  1.00  0.00           H  
ATOM   4290  H4S  PA    94       8.863  36.139  59.735  1.00  0.00           H  
ATOM   4291  C13  PA    94      10.486  34.847  58.979  1.00  0.00           C  
ATOM   4292  H3R  PA    94      11.124  34.737  58.104  1.00  0.00           H  
ATOM   4293  H3S  PA    94      10.049  33.868  59.113  1.00  0.00           H  
ATOM   4294  C12  PA    94      11.151  35.098  60.280  1.00  0.00           C  
ATOM   4295  H2R  PA    94      10.421  35.426  61.018  1.00  0.00           H  
ATOM   4296  H2S  PA    94      11.848  35.907  60.088  1.00  0.00           H  
ATOM   4297  C11  PE    95      11.835  33.905  60.853  1.00  0.00           C  
ATOM   4298  O12  PE    95      11.604  32.731  60.725  1.00  0.00           O  
ATOM   4299  O11  PE    95      12.833  34.407  61.560  1.00  0.00           O  
ATOM   4300  C1   PE    95      14.004  33.635  61.969  1.00  0.00           C  
ATOM   4301  HR   PE    95      14.071  32.896  61.150  1.00  0.00           H  
ATOM   4302  HS   PE    95      13.646  32.997  62.726  1.00  0.00           H  
ATOM   4303  C2   PE    95      15.442  34.544  62.398  1.00  0.00           C  
ATOM   4304  HX   PE    95      16.149  33.779  62.697  1.00  0.00           H  
ATOM   4305  C3   PE    95      14.971  35.069  63.725  1.00  0.00           C  
ATOM   4306  HA   PE    95      15.648  35.806  64.091  1.00  0.00           H  
ATOM   4307  HB   PE    95      14.939  34.175  64.344  1.00  0.00           H  
ATOM   4308  O31  PE    95      13.618  35.539  63.565  1.00  0.00           O  
ATOM   4309  P31  PE    95      12.657  36.098  64.599  1.00  0.00           P  
ATOM   4310  O32  PE    95      12.561  37.629  64.103  1.00  0.00           O  
ATOM   4311  C31  PE    95      11.739  38.022  62.956  1.00  0.00           C  
ATOM   4312  H1A  PE    95      11.100  38.855  63.214  1.00  0.00           H  
ATOM   4313  H1B  PE    95      11.150  37.166  62.597  1.00  0.00           H  
ATOM   4314  C32  PE    95      12.606  38.460  61.794  1.00  0.00           C  
ATOM   4315  H2A  PE    95      12.981  37.508  61.578  1.00  0.00           H  
ATOM   4316  H2B  PE    95      12.086  38.787  60.890  1.00  0.00           H  
ATOM   4317  N31  PE    95      13.781  39.359  62.058  1.00  0.00           N  
ATOM   4318 HN1A  PE    95      13.521  40.301  62.375  1.00  0.00           H  
ATOM   4319 HN1B  PE    95      14.429  38.888  62.727  1.00  0.00           H  
ATOM   4320 HN1C  PE    95      14.347  39.458  61.188  1.00  0.00           H  
ATOM   4321  O33  PE    95      11.331  35.471  64.431  1.00  0.00           O  
ATOM   4322  O34  PE    95      13.323  36.014  65.900  1.00  0.00           O  
ATOM   4323  O21  PE    95      16.555  35.473  61.453  1.00  0.00           O  
ATOM   4324  C21  PE    95      16.856  35.977  60.005  1.00  0.00           C  
ATOM   4325  O22  PE    95      17.301  35.310  59.193  1.00  0.00           O  
ATOM   4326  C12  OL    96      16.160  37.039  58.888  1.00  0.00           C  
ATOM   4327  H2R  OL    96      16.532  37.948  59.230  1.00  0.00           H  
ATOM   4328  H2S  OL    96      16.504  36.680  57.942  1.00  0.00           H  
ATOM   4329  C13  OL    96      14.844  37.499  58.149  1.00  0.00           C  
ATOM   4330  H3R  OL    96      13.951  37.088  58.525  1.00  0.00           H  
ATOM   4331  H3S  OL    96      14.840  38.572  58.332  1.00  0.00           H  
ATOM   4332  C14  OL    96      14.641  37.319  56.610  1.00  0.00           C  
ATOM   4333  H4R  OL    96      14.066  38.187  56.417  1.00  0.00           H  
ATOM   4334  H4S  OL    96      15.596  37.463  56.100  1.00  0.00           H  
ATOM   4335  C15  OL    96      13.821  36.088  55.990  1.00  0.00           C  
ATOM   4336  H5R  OL    96      13.961  35.272  56.601  1.00  0.00           H  
ATOM   4337  H5S  OL    96      12.796  36.049  56.217  1.00  0.00           H  
ATOM   4338  C16  OL    96      14.159  35.447  54.604  1.00  0.00           C  
ATOM   4339  H6R  OL    96      13.608  36.012  53.872  1.00  0.00           H  
ATOM   4340  H6S  OL    96      15.222  35.577  54.357  1.00  0.00           H  
ATOM   4341  C17  OL    96      13.812  33.909  54.470  1.00  0.00           C  
ATOM   4342  H7R  OL    96      14.305  33.211  55.136  1.00  0.00           H  
ATOM   4343  H7S  OL    96      12.781  33.739  54.764  1.00  0.00           H  
ATOM   4344  C18  OL    96      14.119  33.336  53.084  1.00  0.00           C  
ATOM   4345  H8R  OL    96      15.055  33.709  52.669  1.00  0.00           H  
ATOM   4346  H8S  OL    96      14.155  32.248  53.146  1.00  0.00           H  
ATOM   4347  C19  OL    96      12.951  33.682  52.263  1.00  0.00           C  
ATOM   4348  H9R  OL    96      12.044  33.690  52.863  1.00  0.00           H  
ATOM   4349 C110  OL    96      12.869  33.989  50.978  1.00  0.00           C  
ATOM   4350 H10R  OL    96      11.933  34.239  50.531  1.00  0.00           H  
ATOM   4351 C111  OL    96      13.898  34.132  49.980  1.00  0.00           C  
ATOM   4352 H11R  OL    96      14.811  33.732  50.420  1.00  0.00           H  
ATOM   4353 H11S  OL    96      13.660  33.535  49.103  1.00  0.00           H  
ATOM   4354 C112  OL    96      13.886  35.618  49.550  1.00  0.00           C  
ATOM   4355 H12R  OL    96      14.448  35.641  48.649  1.00  0.00           H  
ATOM   4356 H12S  OL    96      12.911  35.930  49.205  1.00  0.00           H  
ATOM   4357 C113  OL    96      14.487  36.615  50.588  1.00  0.00           C  
ATOM   4358 H13R  OL    96      13.731  36.811  51.327  1.00  0.00           H  
ATOM   4359 H13S  OL    96      15.242  36.088  51.153  1.00  0.00           H  
ATOM   4360 C114  OL    96      15.084  37.989  50.119  1.00  0.00           C  
ATOM   4361 H14R  OL    96      15.335  38.565  51.001  1.00  0.00           H  
ATOM   4362 H14S  OL    96      16.048  38.004  49.636  1.00  0.00           H  
ATOM   4363 C115  OL    96      14.205  38.756  49.166  1.00  0.00           C  
ATOM   4364 H15R  OL    96      13.196  38.526  49.440  1.00  0.00           H  
ATOM   4365 H15S  OL    96      14.438  39.811  49.292  1.00  0.00           H  
ATOM   4366 C116  OL    96      14.344  38.412  47.694  1.00  0.00           C  
ATOM   4367 H16R  OL    96      14.211  37.357  47.504  1.00  0.00           H  
ATOM   4368 H16S  OL    96      13.615  38.928  47.080  1.00  0.00           H  
ATOM   4369 C117  OL    96      15.672  38.850  47.207  1.00  0.00           C  
ATOM   4370 H17R  OL    96      15.741  39.940  47.197  1.00  0.00           H  
ATOM   4371 H17S  OL    96      16.489  38.422  47.771  1.00  0.00           H  
ATOM   4372 C118  OL    96      15.731  38.375  45.812  1.00  0.00           C  
ATOM   4373 H18R  OL    96      16.730  38.563  45.513  1.00  0.00           H  
ATOM   4374 H18S  OL    96      15.016  38.956  45.296  1.00  0.00           H  
ATOM   4375 H18T  OL    96      15.558  37.365  45.510  1.00  0.00           H  
TER    4376       OL    96 
ATOM   4376 C116  PA    97      11.724  40.062  43.652  1.00  0.00           C  
ATOM   4377 H16R  PA    97      12.467  39.904  42.858  1.00  0.00           H  
ATOM   4378 H16S  PA    97      11.890  39.222  44.308  1.00  0.00           H  
ATOM   4379 H16T  PA    97      12.014  41.014  44.078  1.00  0.00           H  
ATOM   4380 C115  PA    97      10.257  40.101  43.109  1.00  0.00           C  
ATOM   4381 H15R  PA    97       9.886  39.465  42.352  1.00  0.00           H  
ATOM   4382 H15S  PA    97      10.143  40.936  42.545  1.00  0.00           H  
ATOM   4383 C114  PA    97       9.041  40.074  43.810  1.00  0.00           C  
ATOM   4384 H14R  PA    97       9.146  39.309  44.552  1.00  0.00           H  
ATOM   4385 H14S  PA    97       8.250  39.887  43.062  1.00  0.00           H  
ATOM   4386 C113  PA    97       8.990  41.471  44.268  1.00  0.00           C  
ATOM   4387 H13R  PA    97       8.946  42.147  43.412  1.00  0.00           H  
ATOM   4388 H13S  PA    97       9.871  41.690  44.878  1.00  0.00           H  
ATOM   4389 C112  PA    97       7.693  41.562  44.935  1.00  0.00           C  
ATOM   4390 H12R  PA    97       7.768  40.982  45.852  1.00  0.00           H  
ATOM   4391 H12S  PA    97       6.914  41.161  44.281  1.00  0.00           H  
ATOM   4392 C111  PA    97       7.538  43.044  45.138  1.00  0.00           C  
ATOM   4393 H11R  PA    97       6.517  43.216  45.443  1.00  0.00           H  
ATOM   4394 H11S  PA    97       7.724  43.583  44.219  1.00  0.00           H  
ATOM   4395 C110  PA    97       8.553  43.553  46.146  1.00  0.00           C  
ATOM   4396 H10R  PA    97       9.387  44.051  45.640  1.00  0.00           H  
ATOM   4397 H10S  PA    97       8.970  42.723  46.722  1.00  0.00           H  
ATOM   4398  C19  PA    97       7.811  44.521  47.048  1.00  0.00           C  
ATOM   4399  H9R  PA    97       6.806  44.143  47.257  1.00  0.00           H  
ATOM   4400  H9S  PA    97       7.700  45.479  46.539  1.00  0.00           H  
ATOM   4401  C18  PA    97       8.559  44.676  48.361  1.00  0.00           C  
ATOM   4402  H8R  PA    97       8.200  45.591  48.832  1.00  0.00           H  
ATOM   4403  H8S  PA    97       9.630  44.790  48.184  1.00  0.00           H  
ATOM   4404  C17  PA    97       8.312  43.481  49.295  1.00  0.00           C  
ATOM   4405  H7R  PA    97       8.982  42.645  49.079  1.00  0.00           H  
ATOM   4406  H7S  PA    97       7.287  43.108  49.197  1.00  0.00           H  
ATOM   4407  C16  PA    97       8.523  43.996  50.713  1.00  0.00           C  
ATOM   4408  H6R  PA    97       7.985  44.936  50.842  1.00  0.00           H  
ATOM   4409  H6S  PA    97       9.584  44.188  50.892  1.00  0.00           H  
ATOM   4410  C15  PA    97       7.994  43.020  51.741  1.00  0.00           C  
ATOM   4411  H5R  PA    97       8.750  42.276  51.898  1.00  0.00           H  
ATOM   4412  H5S  PA    97       7.086  42.517  51.399  1.00  0.00           H  
ATOM   4413  C14  PA    97       7.751  43.740  53.060  1.00  0.00           C  
ATOM   4414  H4R  PA    97       6.771  44.213  53.049  1.00  0.00           H  
ATOM   4415  H4S  PA    97       8.523  44.494  53.223  1.00  0.00           H  
ATOM   4416  C13  PA    97       7.833  42.724  54.171  1.00  0.00           C  
ATOM   4417  H3R  PA    97       8.849  42.311  54.152  1.00  0.00           H  
ATOM   4418  H3S  PA    97       7.154  41.893  53.950  1.00  0.00           H  
ATOM   4419  C12  PA    97       7.547  43.285  55.585  1.00  0.00           C  
ATOM   4420  H2R  PA    97       6.504  43.585  55.684  1.00  0.00           H  
ATOM   4421  H2S  PA    97       8.201  44.121  55.813  1.00  0.00           H  
ATOM   4422  C11  PC    98       7.882  42.203  56.549  1.00  0.00           C  
ATOM   4423  O12  PC    98       8.176  41.138  56.116  1.00  0.00           O  
ATOM   4424  O11  PC    98       8.000  42.507  57.852  1.00  0.00           O  
ATOM   4425  C1   PC    98       8.549  41.467  58.737  1.00  0.00           C  
ATOM   4426  HR   PC    98       8.939  40.628  58.188  1.00  0.00           H  
ATOM   4427  HS   PC    98       7.803  41.111  59.438  1.00  0.00           H  
ATOM   4428  C2   PC    98       9.774  41.945  59.489  1.00  0.00           C  
ATOM   4429  HX   PC    98      10.152  41.136  60.119  1.00  0.00           H  
ATOM   4430  C3   PC    98       9.433  43.135  60.384  1.00  0.00           C  
ATOM   4431  HA   PC    98       9.004  42.785  61.327  1.00  0.00           H  
ATOM   4432  HB   PC    98       8.714  43.781  59.876  1.00  0.00           H  
ATOM   4433  O31  PC    98      10.642  43.873  60.617  1.00  0.00           O  
ATOM   4434  P31  PC    98      11.710  43.427  61.713  1.00  0.00           P  
ATOM   4435  O32  PC    98      12.158  44.874  62.201  1.00  0.00           O  
ATOM   4436  C31  PC    98      11.163  45.870  62.537  1.00  0.00           C  
ATOM   4437  H1A  PC    98      10.436  45.959  61.724  1.00  0.00           H  
ATOM   4438  H1B  PC    98      11.662  46.835  62.626  1.00  0.00           H  
ATOM   4439  C32  PC    98      10.449  45.516  63.864  1.00  0.00           C  
ATOM   4440  H2A  PC    98      10.050  44.501  63.792  1.00  0.00           H  
ATOM   4441  H2B  PC    98       9.616  46.202  64.028  1.00  0.00           H  
ATOM   4442  N31  PC    98      11.300  45.550  65.104  1.00  0.00           N  
ATOM   4443  C33  PC    98      11.858  46.916  65.297  1.00  0.00           C  
ATOM   4444  H3A  PC    98      12.374  47.203  64.379  1.00  0.00           H  
ATOM   4445  H3B  PC    98      12.582  46.886  66.110  1.00  0.00           H  
ATOM   4446  H3C  PC    98      11.041  47.601  65.515  1.00  0.00           H  
ATOM   4447  C34  PC    98      10.460  45.258  66.299  1.00  0.00           C  
ATOM   4448  H4A  PC    98       9.899  44.343  66.112  1.00  0.00           H  
ATOM   4449  H4B  PC    98       9.786  46.101  66.454  1.00  0.00           H  
ATOM   4450  H4C  PC    98      11.121  45.137  67.158  1.00  0.00           H  
ATOM   4451  C35  PC    98      12.408  44.547  65.021  1.00  0.00           C  
ATOM   4452  H5A  PC    98      11.975  43.566  64.808  1.00  0.00           H  
ATOM   4453  H5B  PC    98      12.990  44.544  65.938  1.00  0.00           H  
ATOM   4454  H5C  PC    98      13.051  44.833  64.183  1.00  0.00           H  
ATOM   4455  O33  PC    98      11.006  42.768  62.834  1.00  0.00           O  
ATOM   4456  O34  PC    98      12.838  42.721  61.077  1.00  0.00           O  
ATOM   4457  O21  PC    98      10.733  42.316  58.477  1.00  0.00           O  
ATOM   4458  C21  PC    98      11.640  41.415  58.090  1.00  0.00           C  
ATOM   4459  O22  PC    98      11.799  40.354  58.679  1.00  0.00           O  
ATOM   4460  C12  OL    99      12.388  41.817  56.812  1.00  0.00           C  
ATOM   4461  H2R  OL    99      13.442  41.890  57.054  1.00  0.00           H  
ATOM   4462  H2S  OL    99      12.342  41.055  56.039  1.00  0.00           H  
ATOM   4463  C13  OL    99      11.863  43.099  56.131  1.00  0.00           C  
ATOM   4464  H3R  OL    99      12.237  43.144  55.106  1.00  0.00           H  
ATOM   4465  H3S  OL    99      10.772  43.053  56.050  1.00  0.00           H  
ATOM   4466  C14  OL    99      12.271  44.376  56.885  1.00  0.00           C  
ATOM   4467  H4R  OL    99      11.880  45.239  56.346  1.00  0.00           H  
ATOM   4468  H4S  OL    99      11.778  44.379  57.857  1.00  0.00           H  
ATOM   4469  C15  OL    99      13.787  44.545  57.131  1.00  0.00           C  
ATOM   4470  H5R  OL    99      13.919  45.409  57.783  1.00  0.00           H  
ATOM   4471  H5S  OL    99      14.173  43.695  57.696  1.00  0.00           H  
ATOM   4472  C16  OL    99      14.671  44.734  55.882  1.00  0.00           C  
ATOM   4473  H6R  OL    99      15.631  45.122  56.231  1.00  0.00           H  
ATOM   4474  H6S  OL    99      14.868  43.766  55.419  1.00  0.00           H  
ATOM   4475  C17  OL    99      14.093  45.701  54.825  1.00  0.00           C  
ATOM   4476  H7R  OL    99      13.328  45.190  54.235  1.00  0.00           H  
ATOM   4477  H7S  OL    99      13.600  46.533  55.333  1.00  0.00           H  
ATOM   4478  C18  OL    99      15.165  46.294  53.887  1.00  0.00           C  
ATOM   4479  H8R  OL    99      14.759  47.196  53.428  1.00  0.00           H  
ATOM   4480  H8S  OL    99      16.012  46.616  54.496  1.00  0.00           H  
ATOM   4481  C19  OL    99      15.658  45.334  52.819  1.00  0.00           C  
ATOM   4482  H9R  OL    99      16.402  44.610  53.146  1.00  0.00           H  
ATOM   4483 C110  OL    99      15.344  45.380  51.527  1.00  0.00           C  
ATOM   4484 H10R  OL    99      15.813  44.678  50.842  1.00  0.00           H  
ATOM   4485 C111  OL    99      14.300  46.271  50.892  1.00  0.00           C  
ATOM   4486 H11R  OL    99      13.621  46.682  51.640  1.00  0.00           H  
ATOM   4487 H11S  OL    99      14.790  47.107  50.388  1.00  0.00           H  
ATOM   4488 C112  OL    99      13.486  45.468  49.862  1.00  0.00           C  
ATOM   4489 H12R  OL    99      14.145  45.129  49.059  1.00  0.00           H  
ATOM   4490 H12S  OL    99      13.092  44.571  50.343  1.00  0.00           H  
ATOM   4491 C113  OL    99      12.303  46.271  49.288  1.00  0.00           C  
ATOM   4492 H13R  OL    99      11.704  45.602  48.665  1.00  0.00           H  
ATOM   4493 H13S  OL    99      11.667  46.599  50.109  1.00  0.00           H  
ATOM   4494 C114  OL    99      12.712  47.504  48.461  1.00  0.00           C  
ATOM   4495 H14R  OL    99      11.843  48.147  48.306  1.00  0.00           H  
ATOM   4496 H14S  OL    99      13.466  48.099  48.972  1.00  0.00           H  
ATOM   4497 C115  OL    99      13.237  47.075  47.099  1.00  0.00           C  
ATOM   4498 H15R  OL    99      13.976  47.793  46.729  1.00  0.00           H  
ATOM   4499 H15S  OL    99      13.751  46.112  47.162  1.00  0.00           H  
ATOM   4500 C116  OL    99      12.044  46.990  46.129  1.00  0.00           C  
ATOM   4501 H16R  OL    99      11.139  46.579  46.554  1.00  0.00           H  
ATOM   4502 H16S  OL    99      11.850  47.983  45.707  1.00  0.00           H  
ATOM   4503 C117  OL    99      12.427  46.112  45.004  1.00  0.00           C  
ATOM   4504 H17R  OL    99      13.292  46.721  44.817  1.00  0.00           H  
ATOM   4505 H17S  OL    99      12.784  45.111  45.268  1.00  0.00           H  
ATOM   4506 C118  OL    99      11.362  46.131  43.872  1.00  0.00           C  
ATOM   4507 H18R  OL    99      11.546  45.476  43.050  1.00  0.00           H  
ATOM   4508 H18S  OL    99      11.310  47.116  43.405  1.00  0.00           H  
ATOM   4509 H18T  OL    99      10.409  45.797  44.227  1.00  0.00           H  
TER    4510       OL    99 
ATOM   4510  C1  CHL   100      63.525  46.123  59.745  1.00  0.00           C  
ATOM   4511  H11 CHL   100      63.986  45.147  59.573  1.00  0.00           H  
ATOM   4512  H12 CHL   100      62.477  46.013  59.513  1.00  0.00           H  
ATOM   4513  C2  CHL   100      63.653  46.485  61.246  1.00  0.00           C  
ATOM   4514  H21 CHL   100      63.068  47.381  61.445  1.00  0.00           H  
ATOM   4515  H22 CHL   100      63.225  45.690  61.862  1.00  0.00           H  
ATOM   4516  C3  CHL   100      65.130  46.713  61.646  1.00  0.00           C  
ATOM   4517  H31 CHL   100      65.659  45.763  61.571  1.00  0.00           H  
ATOM   4518  C4  CHL   100      65.809  47.733  60.714  1.00  0.00           C  
ATOM   4519  H41 CHL   100      65.371  48.712  60.909  1.00  0.00           H  
ATOM   4520  H42 CHL   100      66.869  47.833  60.948  1.00  0.00           H  
ATOM   4521  C5  CHL   100      65.632  47.351  59.248  1.00  0.00           C  
ATOM   4522  C6  CHL   100      66.681  47.174  58.445  1.00  0.00           C  
ATOM   4523  H61 CHL   100      67.693  47.279  58.831  1.00  0.00           H  
ATOM   4524  C7  CHL   100      66.574  46.887  56.962  1.00  0.00           C  
ATOM   4525  H71 CHL   100      67.360  47.414  56.419  1.00  0.00           H  
ATOM   4526  H72 CHL   100      66.722  45.818  56.772  1.00  0.00           H  
ATOM   4527  C8  CHL   100      65.204  47.346  56.440  1.00  0.00           C  
ATOM   4528  H81 CHL   100      65.135  48.428  56.535  1.00  0.00           H  
ATOM   4529  C9  CHL   100      64.130  46.650  57.321  1.00  0.00           C  
ATOM   4530  H91 CHL   100      64.394  45.587  57.329  1.00  0.00           H  
ATOM   4531  C10 CHL   100      64.182  47.174  58.797  1.00  0.00           C  
ATOM   4532  C11 CHL   100      62.710  46.738  56.723  1.00  0.00           C  
ATOM   4533 H111 CHL   100      62.095  46.008  57.231  1.00  0.00           H  
ATOM   4534 H112 CHL   100      62.287  47.720  56.857  1.00  0.00           H  
ATOM   4535  C12 CHL   100      62.620  46.501  55.229  1.00  0.00           C  
ATOM   4536 H121 CHL   100      62.878  45.465  55.096  1.00  0.00           H  
ATOM   4537 H122 CHL   100      61.607  46.669  54.883  1.00  0.00           H  
ATOM   4538  C13 CHL   100      63.589  47.375  54.445  1.00  0.00           C  
ATOM   4539  C14 CHL   100      64.987  46.960  54.970  1.00  0.00           C  
ATOM   4540 H141 CHL   100      65.037  45.862  54.971  1.00  0.00           H  
ATOM   4541  C15 CHL   100      65.999  47.388  53.888  1.00  0.00           C  
ATOM   4542 H151 CHL   100      66.383  48.389  54.069  1.00  0.00           H  
ATOM   4543 H152 CHL   100      66.825  46.675  53.825  1.00  0.00           H  
ATOM   4544  C16 CHL   100      65.191  47.378  52.581  1.00  0.00           C  
ATOM   4545 H161 CHL   100      65.182  48.365  52.121  1.00  0.00           H  
ATOM   4546 H162 CHL   100      65.595  46.656  51.865  1.00  0.00           H  
ATOM   4547  C17 CHL   100      63.768  46.986  52.991  1.00  0.00           C  
ATOM   4548 H171 CHL   100      63.868  45.963  53.185  1.00  0.00           H  
ATOM   4549  C18 CHL   100      63.208  48.861  54.528  1.00  0.00           C  
ATOM   4550 H181 CHL   100      63.834  49.421  53.846  1.00  0.00           H  
ATOM   4551 H182 CHL   100      63.312  49.247  55.536  1.00  0.00           H  
ATOM   4552 H183 CHL   100      62.171  49.006  54.228  1.00  0.00           H  
ATOM   4553  C19 CHL   100      63.466  48.549  58.928  1.00  0.00           C  
ATOM   4554 H191 CHL   100      63.819  49.244  58.166  1.00  0.00           H  
ATOM   4555 H192 CHL   100      63.614  49.024  59.891  1.00  0.00           H  
ATOM   4556 H193 CHL   100      62.396  48.443  58.816  1.00  0.00           H  
ATOM   4557  C20 CHL   100      62.719  47.323  51.891  1.00  0.00           C  
ATOM   4558 H201 CHL   100      62.815  48.377  51.649  1.00  0.00           H  
ATOM   4559  C21 CHL   100      61.228  47.172  52.295  1.00  0.00           C  
ATOM   4560 H211 CHL   100      60.908  47.862  53.064  1.00  0.00           H  
ATOM   4561 H212 CHL   100      61.022  46.205  52.694  1.00  0.00           H  
ATOM   4562 H213 CHL   100      60.541  47.307  51.462  1.00  0.00           H  
ATOM   4563  C22 CHL   100      63.133  46.586  50.590  1.00  0.00           C  
ATOM   4564 H221 CHL   100      64.191  46.509  50.403  1.00  0.00           H  
ATOM   4565 H222 CHL   100      62.805  45.579  50.504  1.00  0.00           H  
ATOM   4566  C23 CHL   100      62.474  47.177  49.421  1.00  0.00           C  
ATOM   4567 H231 CHL   100      62.396  46.386  48.724  1.00  0.00           H  
ATOM   4568 H232 CHL   100      61.509  47.547  49.706  1.00  0.00           H  
ATOM   4569  C24 CHL   100      63.073  48.235  48.635  1.00  0.00           C  
ATOM   4570 H241 CHL   100      63.103  49.127  49.248  1.00  0.00           H  
ATOM   4571 H242 CHL   100      62.288  48.278  47.916  1.00  0.00           H  
ATOM   4572  C25 CHL   100      64.400  47.870  47.986  1.00  0.00           C  
ATOM   4573 H251 CHL   100      65.112  47.616  48.728  1.00  0.00           H  
ATOM   4574  C26 CHL   100      64.344  46.777  46.923  1.00  0.00           C  
ATOM   4575 H261 CHL   100      63.745  47.112  46.075  1.00  0.00           H  
ATOM   4576 H262 CHL   100      63.935  45.868  47.347  1.00  0.00           H  
ATOM   4577 H263 CHL   100      65.329  46.503  46.558  1.00  0.00           H  
ATOM   4578  C27 CHL   100      64.996  49.121  47.437  1.00  0.00           C  
ATOM   4579 H271 CHL   100      64.351  49.526  46.663  1.00  0.00           H  
ATOM   4580 H272 CHL   100      65.983  48.880  47.049  1.00  0.00           H  
ATOM   4581 H273 CHL   100      65.093  49.824  48.265  1.00  0.00           H  
ATOM   4582  O1  CHL   100      65.212  47.197  62.988  1.00  0.00           O  
ATOM   4583  HO1 CHL   100      66.167  47.395  63.098  1.00  0.00           H  
TER    4584      CHL   100 
ATOM   4584 C116  PA   101      13.040  30.408  47.081  1.00  0.00           C  
ATOM   4585 H16R  PA   101      13.109  29.514  46.457  1.00  0.00           H  
ATOM   4586 H16S  PA   101      13.948  30.997  46.949  1.00  0.00           H  
ATOM   4587 H16T  PA   101      12.183  30.996  46.744  1.00  0.00           H  
ATOM   4588 C115  PA   101      12.875  29.995  48.547  1.00  0.00           C  
ATOM   4589 H15R  PA   101      13.725  29.373  48.833  1.00  0.00           H  
ATOM   4590 H15S  PA   101      11.972  29.389  48.639  1.00  0.00           H  
ATOM   4591 C114  PA   101      12.786  31.171  49.527  1.00  0.00           C  
ATOM   4592 H14R  PA   101      12.235  31.994  49.064  1.00  0.00           H  
ATOM   4593 H14S  PA   101      13.795  31.519  49.760  1.00  0.00           H  
ATOM   4594 C113  PA   101      12.074  30.776  50.827  1.00  0.00           C  
ATOM   4595 H13R  PA   101      11.033  30.564  50.583  1.00  0.00           H  
ATOM   4596 H13S  PA   101      12.049  31.615  51.510  1.00  0.00           H  
ATOM   4597 C112  PA   101      12.726  29.577  51.548  1.00  0.00           C  
ATOM   4598 H12R  PA   101      13.600  29.919  52.106  1.00  0.00           H  
ATOM   4599 H12S  PA   101      13.054  28.841  50.822  1.00  0.00           H  
ATOM   4600 C111  PA   101      11.758  28.889  52.508  1.00  0.00           C  
ATOM   4601 H11R  PA   101      10.767  29.078  52.153  1.00  0.00           H  
ATOM   4602 H11S  PA   101      11.893  29.304  53.503  1.00  0.00           H  
ATOM   4603 C110  PA   101      11.735  27.369  52.543  1.00  0.00           C  
ATOM   4604 H10R  PA   101      11.490  27.018  51.540  1.00  0.00           H  
ATOM   4605 H10S  PA   101      10.913  27.066  53.198  1.00  0.00           H  
ATOM   4606  C19  PA   101      13.035  26.717  53.006  1.00  0.00           C  
ATOM   4607  H9R  PA   101      13.847  27.028  52.348  1.00  0.00           H  
ATOM   4608  H9S  PA   101      12.914  25.638  52.909  1.00  0.00           H  
ATOM   4609  C18  PA   101      13.384  27.066  54.458  1.00  0.00           C  
ATOM   4610  H8R  PA   101      12.510  26.889  55.089  1.00  0.00           H  
ATOM   4611  H8S  PA   101      13.634  28.126  54.541  1.00  0.00           H  
ATOM   4612  C17  PA   101      14.556  26.226  54.983  1.00  0.00           C  
ATOM   4613  H7R  PA   101      15.446  26.377  54.369  1.00  0.00           H  
ATOM   4614  H7S  PA   101      14.289  25.167  54.942  1.00  0.00           H  
ATOM   4615  C16  PA   101      14.863  26.629  56.424  1.00  0.00           C  
ATOM   4616  H6R  PA   101      13.967  26.981  56.883  1.00  0.00           H  
ATOM   4617  H6S  PA   101      15.489  27.520  56.448  1.00  0.00           H  
ATOM   4618  C15  PA   101      15.468  25.492  57.259  1.00  0.00           C  
ATOM   4619  H5R  PA   101      15.000  24.520  57.114  1.00  0.00           H  
ATOM   4620  H5S  PA   101      15.419  25.748  58.314  1.00  0.00           H  
ATOM   4621  C14  PA   101      16.904  25.398  56.873  1.00  0.00           C  
ATOM   4622  H4R  PA   101      17.171  26.430  56.684  1.00  0.00           H  
ATOM   4623  H4S  PA   101      17.025  24.906  55.913  1.00  0.00           H  
ATOM   4624  C13  PA   101      17.720  24.736  58.012  1.00  0.00           C  
ATOM   4625  H3R  PA   101      18.714  24.823  57.841  1.00  0.00           H  
ATOM   4626  H3S  PA   101      17.708  23.681  57.940  1.00  0.00           H  
ATOM   4627  C12  PA   101      17.639  25.224  59.467  1.00  0.00           C  
ATOM   4628  H2R  PA   101      18.230  24.638  60.118  1.00  0.00           H  
ATOM   4629  H2S  PA   101      16.682  25.162  59.820  1.00  0.00           H  
ATOM   4630  C11  PS   102      17.838  26.667  59.680  1.00  0.00           C  
ATOM   4631  O12  PS   102      17.609  27.376  58.774  1.00  0.00           O  
ATOM   4632  O11  PS   102      18.474  27.045  60.794  1.00  0.00           O  
ATOM   4633  C1   PS   102      19.464  28.145  61.037  1.00  0.00           C  
ATOM   4634  HR   PS   102      20.330  28.166  60.386  1.00  0.00           H  
ATOM   4635  HS   PS   102      19.912  27.999  62.022  1.00  0.00           H  
ATOM   4636  C2   PS   102      18.864  29.489  60.975  1.00  0.00           C  
ATOM   4637  HX   PS   102      19.637  30.178  61.311  1.00  0.00           H  
ATOM   4638  C3   PS   102      17.696  29.352  61.993  1.00  0.00           C  
ATOM   4639  HA   PS   102      17.170  30.270  62.119  1.00  0.00           H  
ATOM   4640  HB   PS   102      18.130  29.045  62.946  1.00  0.00           H  
ATOM   4641  O31  PS   102      16.666  28.429  61.614  1.00  0.00           O  
ATOM   4642  P31  PS   102      15.894  27.576  62.649  1.00  0.00           P  
ATOM   4643  O32  PS   102      15.114  28.749  63.334  1.00  0.00           O  
ATOM   4644  C31  PS   102      14.301  29.594  62.498  1.00  0.00           C  
ATOM   4645  H1A  PS   102      13.636  29.005  61.864  1.00  0.00           H  
ATOM   4646  H1B  PS   102      14.950  30.177  61.829  1.00  0.00           H  
ATOM   4647  C32  PS   102      13.539  30.522  63.440  1.00  0.00           C  
ATOM   4648  H2A  PS   102      12.863  31.133  62.840  1.00  0.00           H  
ATOM   4649  N31  PS   102      14.506  31.421  64.184  1.00  0.00           N  
ATOM   4650 HN1A  PS   102      14.608  30.999  65.129  1.00  0.00           H  
ATOM   4651 HN1B  PS   102      15.459  31.453  63.769  1.00  0.00           H  
ATOM   4652 HN1C  PS   102      14.108  32.353  64.337  1.00  0.00           H  
ATOM   4653  C33  PS   102      12.673  29.765  64.442  1.00  0.00           C  
ATOM   4654  O33  PS   102      14.992  26.730  61.898  1.00  0.00           O  
ATOM   4655  O34  PS   102      16.824  26.951  63.627  1.00  0.00           O  
ATOM   4656  O21  PS   102      18.640  29.687  59.555  1.00  0.00           O  
ATOM   4657  C21  PS   102      17.443  30.088  59.131  1.00  0.00           C  
ATOM   4658  O22  PS   102      16.664  30.692  59.823  1.00  0.00           O  
ATOM   4659  O35  PS   102      12.750  30.131  65.604  1.00  0.00           O  
ATOM   4660  O36  PS   102      11.763  29.056  64.083  1.00  0.00           O  
ATOM   4661  C12  OL   103      17.111  29.740  57.690  1.00  0.00           C  
ATOM   4662  H2R  OL   103      17.499  28.823  57.300  1.00  0.00           H  
ATOM   4663  H2S  OL   103      16.029  29.763  57.590  1.00  0.00           H  
ATOM   4664  C13  OL   103      17.722  30.695  56.772  1.00  0.00           C  
ATOM   4665  H3R  OL   103      17.281  31.511  57.279  1.00  0.00           H  
ATOM   4666  H3S  OL   103      18.813  30.714  56.862  1.00  0.00           H  
ATOM   4667  C14  OL   103      17.228  30.646  55.319  1.00  0.00           C  
ATOM   4668  H4R  OL   103      16.143  30.581  55.309  1.00  0.00           H  
ATOM   4669  H4S  OL   103      17.494  31.562  54.785  1.00  0.00           H  
ATOM   4670  C15  OL   103      17.821  29.470  54.561  1.00  0.00           C  
ATOM   4671  H5R  OL   103      17.601  28.533  55.059  1.00  0.00           H  
ATOM   4672  H5S  OL   103      17.394  29.475  53.563  1.00  0.00           H  
ATOM   4673  C16  OL   103      19.326  29.586  54.507  1.00  0.00           C  
ATOM   4674  H6R  OL   103      19.589  30.607  54.383  1.00  0.00           H  
ATOM   4675  H6S  OL   103      19.717  29.462  55.491  1.00  0.00           H  
ATOM   4676  C17  OL   103      20.062  28.660  53.523  1.00  0.00           C  
ATOM   4677  H7R  OL   103      21.089  28.959  53.366  1.00  0.00           H  
ATOM   4678  H7S  OL   103      20.142  27.767  54.086  1.00  0.00           H  
ATOM   4679  C18  OL   103      19.552  28.325  52.134  1.00  0.00           C  
ATOM   4680  H8R  OL   103      19.481  29.164  51.519  1.00  0.00           H  
ATOM   4681  H8S  OL   103      20.359  27.758  51.656  1.00  0.00           H  
ATOM   4682  C19  OL   103      18.250  27.550  52.203  1.00  0.00           C  
ATOM   4683  H9R  OL   103      18.193  26.750  52.914  1.00  0.00           H  
ATOM   4684 C110  OL   103      17.165  27.730  51.505  1.00  0.00           C  
ATOM   4685 H10R  OL   103      16.322  27.064  51.656  1.00  0.00           H  
ATOM   4686 C111  OL   103      17.015  28.814  50.512  1.00  0.00           C  
ATOM   4687 H11R  OL   103      16.039  29.276  50.635  1.00  0.00           H  
ATOM   4688 H11S  OL   103      17.758  29.588  50.659  1.00  0.00           H  
ATOM   4689 C112  OL   103      17.191  28.193  49.135  1.00  0.00           C  
ATOM   4690 H12R  OL   103      18.180  27.738  49.056  1.00  0.00           H  
ATOM   4691 H12S  OL   103      16.448  27.405  49.000  1.00  0.00           H  
ATOM   4692 C113  OL   103      17.019  29.285  48.091  1.00  0.00           C  
ATOM   4693 H13R  OL   103      16.058  29.773  48.258  1.00  0.00           H  
ATOM   4694 H13S  OL   103      17.796  30.042  48.217  1.00  0.00           H  
ATOM   4695 C114  OL   103      17.022  28.751  46.664  1.00  0.00           C  
ATOM   4696 H14R  OL   103      16.170  28.084  46.532  1.00  0.00           H  
ATOM   4697 H14S  OL   103      16.909  29.617  46.036  1.00  0.00           H  
ATOM   4698 C115  OL   103      18.258  28.006  46.198  1.00  0.00           C  
ATOM   4699 H15R  OL   103      18.319  27.114  46.811  1.00  0.00           H  
ATOM   4700 H15S  OL   103      18.128  27.632  45.204  1.00  0.00           H  
ATOM   4701 C116  OL   103      19.538  28.852  46.212  1.00  0.00           C  
ATOM   4702 H16R  OL   103      19.697  29.173  47.230  1.00  0.00           H  
ATOM   4703 H16S  OL   103      20.388  28.268  45.846  1.00  0.00           H  
ATOM   4704 C117  OL   103      19.553  30.155  45.523  1.00  0.00           C  
ATOM   4705 H17R  OL   103      18.868  30.784  46.079  1.00  0.00           H  
ATOM   4706 H17S  OL   103      20.573  30.526  45.576  1.00  0.00           H  
ATOM   4707 C118  OL   103      19.170  30.056  44.081  1.00  0.00           C  
ATOM   4708 H18R  OL   103      19.289  31.007  43.599  1.00  0.00           H  
ATOM   4709 H18S  OL   103      18.168  29.703  43.969  1.00  0.00           H  
ATOM   4710 H18T  OL   103      19.835  29.368  43.615  1.00  0.00           H  
TER    4711       OL   103 
ATOM   4711 C116  PA   104      44.922  67.945  44.418  1.00  0.00           C  
ATOM   4712 H16R  PA   104      45.405  67.544  43.522  1.00  0.00           H  
ATOM   4713 H16S  PA   104      45.501  68.796  44.773  1.00  0.00           H  
ATOM   4714 H16T  PA   104      43.905  68.241  44.149  1.00  0.00           H  
ATOM   4715 C115  PA   104      44.840  66.937  45.522  1.00  0.00           C  
ATOM   4716 H15R  PA   104      45.844  66.529  45.676  1.00  0.00           H  
ATOM   4717 H15S  PA   104      44.158  66.190  45.144  1.00  0.00           H  
ATOM   4718 C114  PA   104      44.195  67.319  46.838  1.00  0.00           C  
ATOM   4719 H14R  PA   104      43.137  67.521  46.676  1.00  0.00           H  
ATOM   4720 H14S  PA   104      44.677  68.187  47.278  1.00  0.00           H  
ATOM   4721 C113  PA   104      44.375  66.107  47.743  1.00  0.00           C  
ATOM   4722 H13R  PA   104      45.358  66.208  48.176  1.00  0.00           H  
ATOM   4723 H13S  PA   104      44.323  65.193  47.152  1.00  0.00           H  
ATOM   4724 C112  PA   104      43.380  65.968  48.874  1.00  0.00           C  
ATOM   4725 H12R  PA   104      42.375  66.026  48.453  1.00  0.00           H  
ATOM   4726 H12S  PA   104      43.514  66.790  49.575  1.00  0.00           H  
ATOM   4727 C111  PA   104      43.519  64.592  49.550  1.00  0.00           C  
ATOM   4728 H11R  PA   104      43.463  63.833  48.773  1.00  0.00           H  
ATOM   4729 H11S  PA   104      42.663  64.493  50.189  1.00  0.00           H  
ATOM   4730 C110  PA   104      44.771  64.292  50.376  1.00  0.00           C  
ATOM   4731 H10R  PA   104      44.661  64.753  51.366  1.00  0.00           H  
ATOM   4732 H10S  PA   104      45.494  64.967  49.935  1.00  0.00           H  
ATOM   4733  C19  PA   104      45.083  62.679  50.422  1.00  0.00           C  
ATOM   4734  H9R  PA   104      44.620  62.267  49.565  1.00  0.00           H  
ATOM   4735  H9S  PA   104      44.479  62.382  51.273  1.00  0.00           H  
ATOM   4736  C18  PA   104      46.507  61.844  50.352  1.00  0.00           C  
ATOM   4737  H8R  PA   104      46.408  62.652  50.864  1.00  0.00           H  
ATOM   4738  H8S  PA   104      46.929  62.107  49.418  1.00  0.00           H  
ATOM   4739  C17  PA   104      47.838  61.356  51.298  1.00  0.00           C  
ATOM   4740  H7R  PA   104      48.285  60.693  50.619  1.00  0.00           H  
ATOM   4741  H7S  PA   104      47.579  60.656  52.032  1.00  0.00           H  
ATOM   4742  C16  PA   104      49.016  61.900  52.293  1.00  0.00           C  
ATOM   4743  H6R  PA   104      49.682  62.142  51.513  1.00  0.00           H  
ATOM   4744  H6S  PA   104      49.489  61.012  52.694  1.00  0.00           H  
ATOM   4745  C15  PA   104      49.271  63.109  53.463  1.00  0.00           C  
ATOM   4746  H5R  PA   104      49.606  64.043  52.996  1.00  0.00           H  
ATOM   4747  H5S  PA   104      50.057  62.775  54.066  1.00  0.00           H  
ATOM   4748  C14  PA   104      48.550  63.527  54.763  1.00  0.00           C  
ATOM   4749  H4R  PA   104      48.222  62.634  55.266  1.00  0.00           H  
ATOM   4750  H4S  PA   104      47.686  64.153  54.578  1.00  0.00           H  
ATOM   4751  C13  PA   104      49.261  64.341  55.752  1.00  0.00           C  
ATOM   4752  H3R  PA   104      49.236  65.388  55.436  1.00  0.00           H  
ATOM   4753  H3S  PA   104      50.282  64.029  55.827  1.00  0.00           H  
ATOM   4754  C12  PA   104      48.506  64.060  57.067  1.00  0.00           C  
ATOM   4755  H2R  PA   104      48.838  63.089  57.449  1.00  0.00           H  
ATOM   4756  H2S  PA   104      47.439  64.048  56.913  1.00  0.00           H  
ATOM   4757  C11  PE   105      48.763  65.171  58.004  1.00  0.00           C  
ATOM   4758  O12  PE   105      49.628  65.912  57.739  1.00  0.00           O  
ATOM   4759  O11  PE   105      48.170  65.223  59.214  1.00  0.00           O  
ATOM   4760  C1   PE   105      48.842  66.080  60.236  1.00  0.00           C  
ATOM   4761  HR   PE   105      49.737  65.602  60.571  1.00  0.00           H  
ATOM   4762  HS   PE   105      48.278  66.083  61.154  1.00  0.00           H  
ATOM   4763  C2   PE   105      49.215  67.543  59.805  1.00  0.00           C  
ATOM   4764  HX   PE   105      49.965  67.596  59.015  1.00  0.00           H  
ATOM   4765  C3   PE   105      49.905  68.318  60.897  1.00  0.00           C  
ATOM   4766  HA   PE   105      50.554  69.112  60.512  1.00  0.00           H  
ATOM   4767  HB   PE   105      50.507  67.509  61.206  1.00  0.00           H  
ATOM   4768  O31  PE   105      49.297  68.596  62.164  1.00  0.00           O  
ATOM   4769  P31  PE   105      49.811  67.859  63.516  1.00  0.00           P  
ATOM   4770  O32  PE   105      48.609  68.014  64.464  1.00  0.00           O  
ATOM   4771  C31  PE   105      47.324  67.722  63.978  1.00  0.00           C  
ATOM   4772  H1A  PE   105      46.732  67.408  64.835  1.00  0.00           H  
ATOM   4773  H1B  PE   105      47.387  66.921  63.231  1.00  0.00           H  
ATOM   4774  C32  PE   105      46.779  69.021  63.370  1.00  0.00           C  
ATOM   4775  H2A  PE   105      46.775  69.818  64.119  1.00  0.00           H  
ATOM   4776  H2B  PE   105      47.389  69.359  62.527  1.00  0.00           H  
ATOM   4777  N31  PE   105      45.396  68.818  62.860  1.00  0.00           N  
ATOM   4778 HN1A  PE   105      45.345  67.993  62.247  1.00  0.00           H  
ATOM   4779 HN1B  PE   105      44.749  68.655  63.667  1.00  0.00           H  
ATOM   4780 HN1C  PE   105      45.046  69.642  62.356  1.00  0.00           H  
ATOM   4781  O33  PE   105      50.012  66.433  63.219  1.00  0.00           O  
ATOM   4782  O34  PE   105      50.841  68.691  64.151  1.00  0.00           O  
ATOM   4783  O21  PE   105      48.092  68.231  59.357  1.00  0.00           O  
ATOM   4784  C21  PE   105      48.035  68.444  58.040  1.00  0.00           C  
ATOM   4785  O22  PE   105      48.886  68.321  57.183  1.00  0.00           O  
ATOM   4786  C12  OL   106      46.666  68.915  57.795  1.00  0.00           C  
ATOM   4787  H2R  OL   106      45.991  68.297  58.392  1.00  0.00           H  
ATOM   4788  H2S  OL   106      46.629  69.933  58.174  1.00  0.00           H  
ATOM   4789  C13  OL   106      46.317  68.827  56.314  1.00  0.00           C  
ATOM   4790  H3R  OL   106      45.443  69.451  56.144  1.00  0.00           H  
ATOM   4791  H3S  OL   106      47.136  69.224  55.707  1.00  0.00           H  
ATOM   4792  C14  OL   106      46.023  67.369  55.921  1.00  0.00           C  
ATOM   4793  H4R  OL   106      46.950  66.789  55.885  1.00  0.00           H  
ATOM   4794  H4S  OL   106      45.403  66.914  56.698  1.00  0.00           H  
ATOM   4795  C15  OL   106      45.263  67.283  54.587  1.00  0.00           C  
ATOM   4796  H5R  OL   106      45.107  66.228  54.357  1.00  0.00           H  
ATOM   4797  H5S  OL   106      44.277  67.726  54.731  1.00  0.00           H  
ATOM   4798  C16  OL   106      45.927  67.982  53.378  1.00  0.00           C  
ATOM   4799  H6R  OL   106      45.225  67.947  52.542  1.00  0.00           H  
ATOM   4800  H6S  OL   106      46.135  69.028  53.595  1.00  0.00           H  
ATOM   4801  C17  OL   106      47.213  67.279  52.950  1.00  0.00           C  
ATOM   4802  H7R  OL   106      47.971  67.339  53.732  1.00  0.00           H  
ATOM   4803  H7S  OL   106      46.890  66.254  52.894  1.00  0.00           H  
ATOM   4804  C18  OL   106      47.828  67.742  51.607  1.00  0.00           C  
ATOM   4805  H8R  OL   106      48.757  67.192  51.421  1.00  0.00           H  
ATOM   4806  H8S  OL   106      47.157  67.498  50.781  1.00  0.00           H  
ATOM   4807  C19  OL   106      48.134  69.224  51.659  1.00  0.00           C  
ATOM   4808  H9R  OL   106      48.714  69.544  52.520  1.00  0.00           H  
ATOM   4809 C110  OL   106      47.738  70.130  50.773  1.00  0.00           C  
ATOM   4810 H10R  OL   106      48.013  71.171  50.913  1.00  0.00           H  
ATOM   4811 C111  OL   106      46.980  69.835  49.502  1.00  0.00           C  
ATOM   4812 H11R  OL   106      46.275  69.013  49.633  1.00  0.00           H  
ATOM   4813 H11S  OL   106      46.396  70.706  49.192  1.00  0.00           H  
ATOM   4814 C112  OL   106      48.006  69.488  48.420  1.00  0.00           C  
ATOM   4815 H12R  OL   106      48.585  70.383  48.178  1.00  0.00           H  
ATOM   4816 H12S  OL   106      48.703  68.744  48.811  1.00  0.00           H  
ATOM   4817 C113  OL   106      47.348  68.941  47.152  1.00  0.00           C  
ATOM   4818 H13R  OL   106      47.005  67.922  47.337  1.00  0.00           H  
ATOM   4819 H13S  OL   106      46.472  69.544  46.906  1.00  0.00           H  
ATOM   4820 C114  OL   106      48.324  68.965  45.969  1.00  0.00           C  
ATOM   4821 H14R  OL   106      47.767  68.735  45.059  1.00  0.00           H  
ATOM   4822 H14S  OL   106      48.703  69.982  45.858  1.00  0.00           H  
ATOM   4823 C115  OL   106      49.531  68.012  46.144  1.00  0.00           C  
ATOM   4824 H15R  OL   106      50.305  68.295  45.462  1.00  0.00           H  
ATOM   4825 H15S  OL   106      49.972  68.135  47.126  1.00  0.00           H  
ATOM   4826 C116  OL   106      49.231  66.535  45.906  1.00  0.00           C  
ATOM   4827 H16R  OL   106      49.733  65.887  46.626  1.00  0.00           H  
ATOM   4828 H16S  OL   106      48.159  66.485  45.956  1.00  0.00           H  
ATOM   4829 C117  OL   106      49.424  66.045  44.504  1.00  0.00           C  
ATOM   4830 H17R  OL   106      48.570  66.559  44.082  1.00  0.00           H  
ATOM   4831 H17S  OL   106      50.341  66.397  44.063  1.00  0.00           H  
ATOM   4832 C118  OL   106      49.324  64.555  44.183  1.00  0.00           C  
ATOM   4833 H18R  OL   106      49.773  64.247  43.255  1.00  0.00           H  
ATOM   4834 H18S  OL   106      48.312  64.314  43.961  1.00  0.00           H  
ATOM   4835 H18T  OL   106      49.726  63.973  44.984  1.00  0.00           H  
TER    4836       OL   106 
ATOM   4836  C1  CHL   107      18.514  63.025  59.462  1.00  0.00           C  
ATOM   4837  H11 CHL   107      19.567  62.830  59.325  1.00  0.00           H  
ATOM   4838  H12 CHL   107      17.980  62.178  59.026  1.00  0.00           H  
ATOM   4839  C2  CHL   107      18.246  63.081  60.980  1.00  0.00           C  
ATOM   4840  H21 CHL   107      17.172  63.146  61.163  1.00  0.00           H  
ATOM   4841  H22 CHL   107      18.604  62.153  61.428  1.00  0.00           H  
ATOM   4842  C3  CHL   107      18.961  64.267  61.655  1.00  0.00           C  
ATOM   4843  H31 CHL   107      20.045  64.136  61.596  1.00  0.00           H  
ATOM   4844  C4  CHL   107      18.589  65.589  60.967  1.00  0.00           C  
ATOM   4845  H41 CHL   107      17.539  65.828  61.148  1.00  0.00           H  
ATOM   4846  H42 CHL   107      19.175  66.393  61.413  1.00  0.00           H  
ATOM   4847  C5  CHL   107      18.873  65.511  59.472  1.00  0.00           C  
ATOM   4848  C6  CHL   107      19.701  66.393  58.924  1.00  0.00           C  
ATOM   4849  H61 CHL   107      20.154  67.173  59.533  1.00  0.00           H  
ATOM   4850  C7  CHL   107      20.073  66.399  57.464  1.00  0.00           C  
ATOM   4851  H71 CHL   107      20.134  67.424  57.106  1.00  0.00           H  
ATOM   4852  H72 CHL   107      21.076  65.980  57.358  1.00  0.00           H  
ATOM   4853  C8  CHL   107      19.063  65.600  56.610  1.00  0.00           C  
ATOM   4854  H81 CHL   107      18.127  66.164  56.636  1.00  0.00           H  
ATOM   4855  C9  CHL   107      18.881  64.203  57.262  1.00  0.00           C  
ATOM   4856  H91 CHL   107      19.908  63.872  57.408  1.00  0.00           H  
ATOM   4857  C10 CHL   107      18.239  64.340  58.697  1.00  0.00           C  
ATOM   4858  C11 CHL   107      18.271  63.085  56.339  1.00  0.00           C  
ATOM   4859 H111 CHL   107      18.537  62.102  56.730  1.00  0.00           H  
ATOM   4860 H112 CHL   107      17.207  63.062  56.412  1.00  0.00           H  
ATOM   4861  C12 CHL   107      18.679  63.139  54.832  1.00  0.00           C  
ATOM   4862 H121 CHL   107      19.668  62.694  54.741  1.00  0.00           H  
ATOM   4863 H122 CHL   107      17.992  62.503  54.269  1.00  0.00           H  
ATOM   4864  C13 CHL   107      18.733  64.578  54.235  1.00  0.00           C  
ATOM   4865  C14 CHL   107      19.609  65.427  55.166  1.00  0.00           C  
ATOM   4866 H141 CHL   107      20.570  64.925  55.248  1.00  0.00           H  
ATOM   4867  C15 CHL   107      19.829  66.704  54.373  1.00  0.00           C  
ATOM   4868 H151 CHL   107      18.983  67.322  54.610  1.00  0.00           H  
ATOM   4869 H152 CHL   107      20.752  67.218  54.640  1.00  0.00           H  
ATOM   4870  C16 CHL   107      19.773  66.284  52.887  1.00  0.00           C  
ATOM   4871 H161 CHL   107      19.006  66.865  52.386  1.00  0.00           H  
ATOM   4872 H162 CHL   107      20.716  66.477  52.381  1.00  0.00           H  
ATOM   4873  C17 CHL   107      19.373  64.785  52.828  1.00  0.00           C  
ATOM   4874 H171 CHL   107      20.281  64.188  52.793  1.00  0.00           H  
ATOM   4875  C18 CHL   107      17.339  65.139  54.120  1.00  0.00           C  
ATOM   4876 H181 CHL   107      17.222  66.111  53.639  1.00  0.00           H  
ATOM   4877 H182 CHL   107      16.913  65.212  55.091  1.00  0.00           H  
ATOM   4878 H183 CHL   107      16.874  64.391  53.502  1.00  0.00           H  
ATOM   4879  C19 CHL   107      16.718  64.594  58.641  1.00  0.00           C  
ATOM   4880 H191 CHL   107      16.500  65.454  58.009  1.00  0.00           H  
ATOM   4881 H192 CHL   107      16.303  64.803  59.625  1.00  0.00           H  
ATOM   4882 H193 CHL   107      16.197  63.721  58.262  1.00  0.00           H  
ATOM   4883  C20 CHL   107      18.497  64.484  51.545  1.00  0.00           C  
ATOM   4884 H201 CHL   107      17.581  65.081  51.567  1.00  0.00           H  
ATOM   4885  C21 CHL   107      18.090  63.000  51.426  1.00  0.00           C  
ATOM   4886 H211 CHL   107      17.352  62.722  52.177  1.00  0.00           H  
ATOM   4887 H212 CHL   107      18.959  62.350  51.532  1.00  0.00           H  
ATOM   4888 H213 CHL   107      17.637  62.809  50.449  1.00  0.00           H  
ATOM   4889  C22 CHL   107      19.190  64.899  50.230  1.00  0.00           C  
ATOM   4890 H221 CHL   107      18.514  64.722  49.388  1.00  0.00           H  
ATOM   4891 H222 CHL   107      19.376  65.977  50.231  1.00  0.00           H  
ATOM   4892  C23 CHL   107      20.498  64.137  49.963  1.00  0.00           C  
ATOM   4893 H231 CHL   107      21.184  64.304  50.796  1.00  0.00           H  
ATOM   4894 H232 CHL   107      20.348  63.068  49.856  1.00  0.00           H  
ATOM   4895  C24 CHL   107      21.173  64.769  48.767  1.00  0.00           C  
ATOM   4896 H241 CHL   107      20.545  65.275  48.053  1.00  0.00           H  
ATOM   4897 H242 CHL   107      21.534  65.586  49.346  1.00  0.00           H  
ATOM   4898  C25 CHL   107      22.407  64.175  48.103  1.00  0.00           C  
ATOM   4899 H251 CHL   107      22.923  65.100  48.073  1.00  0.00           H  
ATOM   4900  C26 CHL   107      22.451  64.009  46.579  1.00  0.00           C  
ATOM   4901 H261 CHL   107      22.764  64.972  46.167  1.00  0.00           H  
ATOM   4902 H262 CHL   107      21.481  63.778  46.138  1.00  0.00           H  
ATOM   4903 H263 CHL   107      23.189  63.271  46.268  1.00  0.00           H  
ATOM   4904  C27 CHL   107      23.528  63.659  48.975  1.00  0.00           C  
ATOM   4905 H271 CHL   107      24.184  64.504  49.198  1.00  0.00           H  
ATOM   4906 H272 CHL   107      24.117  62.905  48.460  1.00  0.00           H  
ATOM   4907 H273 CHL   107      23.155  63.308  49.932  1.00  0.00           H  
ATOM   4908  O1  CHL   107      18.553  64.308  63.022  1.00  0.00           O  
ATOM   4909  HO1 CHL   107      19.018  65.083  63.407  1.00  0.00           H  
TER    4910      CHL   107 
ATOM   4910  C1  CHL   108      28.861  17.718  60.694  1.00  0.00           C  
ATOM   4911  H11 CHL   108      27.917  17.257  60.531  1.00  0.00           H  
ATOM   4912  H12 CHL   108      28.507  18.744  60.821  1.00  0.00           H  
ATOM   4913  C2  CHL   108      29.478  17.231  62.028  1.00  0.00           C  
ATOM   4914  H21 CHL   108      30.153  17.980  62.432  1.00  0.00           H  
ATOM   4915  H22 CHL   108      28.697  17.169  62.782  1.00  0.00           H  
ATOM   4916  C3  CHL   108      30.211  15.869  61.858  1.00  0.00           C  
ATOM   4917  H31 CHL   108      29.590  15.088  61.451  1.00  0.00           H  
ATOM   4918  C4  CHL   108      31.331  16.019  60.888  1.00  0.00           C  
ATOM   4919  H41 CHL   108      31.862  16.764  61.428  1.00  0.00           H  
ATOM   4920  H42 CHL   108      31.967  15.141  60.820  1.00  0.00           H  
ATOM   4921  C5  CHL   108      30.821  16.414  59.520  1.00  0.00           C  
ATOM   4922  C6  CHL   108      31.181  15.690  58.446  1.00  0.00           C
[truncated: 5,012,796 more chars]
